# Supplementary material for: Polycomb repressive complex 2 shields naïve human pluripotent cells from trophectoderm differentiation
Source: Nat Cell Biol. 2022 May 30;24(6):845–57. doi: 10.1038/s41556-022-00916-w (PMC9203276; doi:10.1038/s41556-022-00916-w)
Supplement: Supplementary file 3 — Supplementary Data Table 1. Datasets included in this publication, together with corresponding dataset ID and publication reference. Supplementary Data Table 2. Summary master gene table, including location, H3K27me3 bivalency group annotation, H3K27me3, H3K4me3, H2Aub, RNA-seq TPM values and DeSeq2 analysis results per condition comparison. Supplementary Data Table 3. Genomic annotations relevant to this study. A summary is provided in the first tab. Each of the remaining tabs correspond to BED annotations of the genes matching criteria explained in the first tab. Supplementary Data Table 4. Lists of differentially expressed genes in scRNA-seq analysis. Tabs 1 and 2 contain lists of differentially expressed genes days 4–7 versus NT up- and downregulated, respectively. Tabs 3 and 4 contain lists of differentially expressed genes TaELC versus NT up- and downregulated. Tabs 5 and 6 contain lists of differentially expressed genes ELC versus NT up- and downregulated. [file 41556_2022_916_MOESM3_ESM.xlsx]

## Sheet: Supp Table 1_01 - Datasets
Dataset Name	Dataset ID	Study ID	PMID	Reference
WIBR2_hESM_H3K27me3	GSM1436879	GSE59435	25090446	Theunissen, T. W., Powell, B. E., Wang, H., Mitalipova, M., Faddah, D. A., Reddy, J., ... & Jaenisch, R. (2014). Systematic identification of culture conditions for induction and maintenance of naive human pluripotency. Cell stem cell, 15(4), 471-487.
WIBR2_6i_H3K27me3	GSM1436880
WIBR2_hESM_input	GSM1436883
WIBR2_6i_input	GSM1436884
scRNA-seq_pre-gastrulation		GSE136447	31830756	Xiang, L., Yin, Y., Zheng, Y., Ma, Y., Li, Y., Zhao, Z., Guo, J., et al. (2020). A developmental landscape of 3D-cultured human pre-gastrulation embryos. Nature, 577(7791), 537–542.
scRNA-seq_gastrulation		E-MTAB-9388	34789876	Tyser, R. C. V., Mahammadov, E., Nakanoh, S., Vallier, L., Scialdone, A., & Srinivas, S. (2021). Single-cell transcriptomic characterization of a gastrulating human embryo. Nature, 600(7888), 285–289.
scRNA-seq_preimplantation		E-MTAB-3929	27062923	Petropoulos, S., Edsgärd, D., Reinius, B., Deng, Q., Panula, S. P., Codeluppi, S., Plaza Reyes, A., et al. (2016). Single-Cell RNA-Seq Reveals Lineage and X Chromosome Dynamics in Human Preimplantation Embryos. Cell, 165(4), 1012–1026.
scRNA-seq_post		GSE134571	31511693	Zheng, Y., Xue, X., Shao, Y., Wang, S., Esfahani, S. N., Li, Z., Muncie, J. M., et al. (2019). Controlled modelling of human epiblast and amnion development using stem cells. Nature, 573(7774), 421–425.
H2Aub-ChIP H9 (naïve) rep1	GSM5493440	GSE181241	this study	MINUTE-ChIP
H2Aub-ChIP H9 (naïve) rep2	GSM5493441
H2Aub-ChIP H9 (naïve) rep3	GSM5493442
H2Aub-ChIP H9 (naïve) 7d+EZH2i rep1	GSM5493443
H2Aub-ChIP H9 (naïve) 7d+EZH2i rep2	GSM5493444
H2Aub-ChIP H9 (naïve) 7d+EZH2i rep3	GSM5493445
H2Aub-ChIP H9 (primed) rep1	GSM5493446
H2Aub-ChIP H9 (primed) rep2	GSM5493447
H2Aub-ChIP H9 (primed) rep3	GSM5493448
H2Aub-ChIP H9 (primed) 7d+EZH2i rep1	GSM5493449
H2Aub-ChIP H9 (primed) 7d+EZH2i rep2	GSM5493450
H2Aub-ChIP H9 (primed) 7d+EZH2i rep3	GSM5493451
H3K27m3-ChIP H9 (naïve) rep1	GSM5493452
H3K27m3-ChIP H9 (naïve) rep2	GSM5493453
H3K27m3-ChIP H9 (naïve) rep3	GSM5493454
H3K27m3-ChIP H9 (naïve) 7d+EZH2i rep1	GSM5493455
H3K27m3-ChIP H9 (naïve) 7d+EZH2i rep2	GSM5493456
H3K27m3-ChIP H9 (naïve) 7d+EZH2i rep3	GSM5493457
H3K27m3-ChIP H9 (primed) rep1	GSM5493458
H3K27m3-ChIP H9 (primed) rep2	GSM5493459
H3K27m3-ChIP H9 (primed) rep3	GSM5493460
H3K27m3-ChIP H9 (primed) 7d+EZH2i rep1	GSM5493461
H3K27m3-ChIP H9 (primed) 7d+EZH2i rep2	GSM5493462
H3K27m3-ChIP H9 (primed) 7d+EZH2i rep3	GSM5493463
H3K4m3-ChIP H9 (naïve) rep1	GSM5493464
H3K4m3-ChIP H9 (naïve) rep2	GSM5493465
H3K4m3-ChIP H9 (naïve) rep3	GSM5493466
H3K4m3-ChIP H9 (naïve) 7d+EZH2i rep1	GSM5493467
H3K4m3-ChIP H9 (naïve) 7d+EZH2i rep2	GSM5493468
H3K4m3-ChIP H9 (naïve) 7d+EZH2i rep3	GSM5493469
H3K4m3-ChIP H9 (primed) rep1	GSM5493470
H3K4m3-ChIP H9 (primed) rep2	GSM5493471
H3K4m3-ChIP H9 (primed) rep3	GSM5493472
H3K4m3-ChIP H9 (primed) 7d+EZH2i rep1	GSM5493473
H3K4m3-ChIP H9 (primed) 7d+EZH2i rep2	GSM5493474
H3K4m3-ChIP H9 (primed) 7d+EZH2i rep3	GSM5493475
Input H9 (naïve) rep1	GSM5823907
Input H9 (naïve) rep2	GSM5823908
Input H9 (naïve) rep3	GSM5823909
Input H9 (naïve) 7d+EZH2i rep1	GSM5823910
Input H9 (naïve) 7d+EZH2i rep2	GSM5823911
Input H9 (naïve) 7d+EZH2i rep3	GSM5823912
Input H9 (primed) rep1	GSM5823913
Input H9 (primed) rep2	GSM5823914
Input H9 (primed) rep3	GSM5823915
Input H9 (primed) 7d+EZH2i rep1	GSM5823916
Input H9 (primed) 7d+EZH2i rep2	GSM5823917
Input H9 (primed) 7d+EZH2i rep3	GSM5823918
RNA-Seq H9 (naïve) rep1	GSM5823919	GSE181242	this study	RNA-Seq
RNA-Seq H9 (naïve) rep2	GSM5823920
RNA-Seq H9 (naïve) rep3	GSM5823921
RNA-Seq H9 (naïve) 7d+EZH2i rep1	GSM5823922
RNA-Seq H9 (naïve) 7d+EZH2i rep2	GSM5823923
RNA-Seq H9 (naïve) 7d+EZH2i rep3	GSM5823924
RNA-Seq H9 (primed) rep1	GSM5823925
RNA-Seq H9 (primed) rep2	GSM5823926
RNA-Seq H9 (primed) rep3	GSM5823927
RNA-Seq H9 (primed) 7d+EZH2i rep1	GSM5823928
RNA-Seq H9 (primed) 7d+EZH2i rep2	GSM5823929
RNA-Seq H9 (primed) 7d+EZH2i rep3	GSM5823930
scRNA-seq H9 naïve untreated	GSM5866861	GSE196280	this study	scRNA-Seq
scRNA-seq H9 naïve 2d EZH2i	GSM5866862
scRNA-seq H9 naïve 4d EZH2i	GSM5866863
scRNA-seq H9 naïve 7d EZH2i	GSM5866864
scRNA-seq H9 primed untreated	GSM5866865
scRNA-seq H9 primed 7d EZH2i	GSM5866866

## Sheet: Supp Table 2_01 - Master Gene T
name	seqnames	start	end	strand	court_bivalent	k27_bivalency_grp	Ni_EZH2i_up	Ni_EZH2i_down	Pr_EZH2i_up	Pr_EZH2i_down	Both_EZH2i_up	Both_EZH2i_down		H3K27m3_Ni_mean_cov	H3K27m3_Pr_mean_cov		H3K4m3_Ni_mean_cov	H3K4m3_Ni_EZH2i_mean_cov	H3K4m3_Pr_mean_cov	H3K4m3_Pr_EZH2i_mean_cov		H2Aub_Ni_mean_cov	H2Aub_Ni_EZH2i_mean_cov	H2Aub_Pr_mean_cov	H2Aub_Pr_EZH2i_mean_cov		RNASeq_TPM_Ni_R1	RNASeq_TPM_Ni_R2	RNASeq_TPM_Ni_R3	RNASeq_TPM_Ni_EZH2i_R1	RNASeq_TPM_Ni_EZH2i_R2	RNASeq_TPM_Ni_EZH2i_R3	RNASeq_TPM_Pr_R1	RNASeq_TPM_Pr_R2	RNASeq_TPM_Pr_R3	RNASeq_TPM_Pr_EZH2i_R1	RNASeq_TPM_Pr_EZH2i_R2	RNASeq_TPM_Pr_EZH2i_R3		RNASeq_TPM_Ni_R1	RNASeq_TPM_Ni_R2	RNASeq_TPM_Ni_R3	RNASeq_TPM_Ni_EZH2i_R1	RNASeq_TPM_Ni_EZH2i_R2	RNASeq_TPM_Ni_EZH2i_R3	RNASeq_TPM_Pr_R1	RNASeq_TPM_Pr_R2	RNASeq_TPM_Pr_R3	RNASeq_TPM_Pr_EZH2i_R1
DDX11L1	chr1	9373	14372	+	No	None	0	0	0	0	0	0		1.249	0.4521		10.65	3.755	4.13	2.567		1.291	0.98507	0.7874	1.10852		0.575312	0	0.823749	0.641546	0	0.879706	0	0	0	0	0	0		0.49	0	0.77	0.56	0	0.84	0	0	0	0
MIR1302-10	chr1	27865	32864	+	No	None	0	0	0	0	0	0		1.36	0.4183		50.12	33.96	37.21	25.36		2.159	2.41038	2.364	3.08518		0	0	0	0	0	0	0	0	0	0	0	0		0	0	0	0	0	0	0	0	0	0
OR4F5	chr1	66590	71589	+	No	None	0	0	0	0	0	0		2.641	0.7056		0.273	0	0.5861	0		1.058	0.53255	0.6412	0.351614		0	0	0	0	0	0	0	0	0	0	0	0.124328		0	0	0	0	0	0	0	0	0	0
FAM87B	chr1	814870	819869	+	No	None	0	0	0	0	0	0		0.8525	0.6833		0.4004	0.436	1.278	0.5631		1.669	2.1648	0.9454	0.959936		0	0	0	0	0	0	0	0	0	0	0	0		0	0	0	0	0	0	0	0	0	0
LINC01128	chr1	825090	830089	+	No	None	0	0	0	0	0	0		0.5877	1.48		57.84	36.74	30.98	32.78		1.552	1.54045	1.475	2.92104		2.27798	1.77821	2.1635	2.22342	2.5008	2.40871	2.09424	2.01078	1.85997	2.18269	2.31034	2.39506		3.85	2.43	3.48	3.67	4.66	4.31	3.27	3.03	2.63	3.54
SAMD11	chr1	923240	928239	+	Yes	Always_up	0	0	1	0	0	0		1.291	2.287		17.26	9.416	17.32	5.095		8.243	7.19177	6.821	4.7849		2.06005	2.07724	2.19535	1.774	1	1.62293	2.37295	2.62527	2.44626	3.45286	3.80426	3.71809		3.17	3.22	3.58	2.42	1	2.08	4.18	5.17	4.45	9.95
KLHL17	chr1	958086	963085	+	Yes	None	0	0	0	0	0	0		0.1909	0.5815		53.74	33.58	20.62	18.81		3.951	4.11965	2.881	4.96966		3.7148	3.79077	3.74093	2.35896	2.73769	3.04439	3.96993	4.16189	4.40395	4.50271	4.73769	4.62176		12.13	12.84	12.37	4.13	5.67	7.25	14.67	16.9	20.17	21.67
PLEKHN1	chr1	963996	968995	+	Yes	None	0	0	0	0	0	0		0.3527	1.291		15.47	11.42	13.9	5.063		6.456	5.98093	5.972	6.50563		0.604071	0.879706	0.344828	0.475085	0	0.475085	1.22033	1.66448	1.92979	2.05658	2.05311	2.30159		0.52	0.84	0.27	0.39	0	0.39	1.33	2.17	2.81	3.16
ISG15	chr1	1010966	1015965	+	Yes	None	0	0	0	0	0	0		0.05463	0.7059		14.54	7.144	9.016	6.608		2.532	2.74602	2.824	3.79618		5.06005	5.37782	5.76341	4.52795	4.1334	5.21839	6.48591	6.66576	6.71713	6.64861	6.84486	6.67214		32.36	40.58	53.32	22.07	16.55	36.23	88.63	100.53	104.21	99.33
AGRN	chr1	1017622	1022621	+	No	None	0	0	0	0	0	0		0.2299	0.1901		18.47	11.87	11.19	9.297		2.749	2.94142	3.087	4.00933		5.58075	5.53667	5.89821	5.98025	5.7046	5.89385	7.22081	7.4645	7.45787	7.55559	7.72485	7.58113		46.86	45.42	58.64	62.13	51.15	58.46	148.17	175.62	174.81	187.13
LINC01342	chr1	1134516	1139515	+	No	None	0	0	0	0	0	0		0.2371	1.378		1.779	0.2875	5.405	1.461		3.21	3.41226	2.853	3.59548		0	0	0	0	0	0	0.238787	0	0.111031	0	0.214125	0		0	0	0	0	0	0	0.18	0	0.08	0
MIR200B	chr1	1164603	1169602	+	No	None	0	0	0	0	0	0		0.2906	0.05942		0.7279	0.387	1.459	0.5278		4.652	6.16505	2.609	3.95954		0	0	0	0	0	0	0	0	0	0	0	0		0	0	0	0	0	0	0	0	0	0
MIR200A	chr1	1165362	1170361	+	No	None	0	0	0	0	0	0		0.1591	0.05942		0.8087	0.1551	1.315	0.2812		4.867	6.87921	2.495	4.71839		0	0	0	0	0	0	0	0	0	0	0	0		0	0	0	0	0	0	0	0	0	0
MIR429	chr1	1166504	1171503	+	No	None	0	0	0	0	0	0		0.06123	0		0.5605	0.1234	1.161	0.1579		5.139	6.15176	2.613	4.13457		0	0	0	0	0	0	0	0	0	0	0	0		0	0	0	0	0	0	0	0	0	0
TTLL10	chr1	1171405	1176404	+	No	None	0	0	0	0	0	0		0.5409	0.3862		1.224	0.6487	3.385	1.087		5.048	5.96663	3.418	3.31777		0	0	0	0	0	0	0.594549	0.757023	0.584963	0.575312	0.422233	0.933573		0	0	0	0	0	0	0.51	0.69	0.5	0.49
B3GALT6	chr1	1229748	1234747	+	No	None	0	0	0	0	0	0		0.2617	0.5183		27.94	15.53	18.59	12.47		6.241	6.06672	2.469	3.67794		4.22497	4.14323	3.93829	3.98003	3.68482	3.62644	4.42559	4.37016	4.65592	4.81609	4.83441	4.848		17.7	16.67	14.33	14.78	11.86	11.35	20.49	19.68	24.21	27.17
SCNN1D	chr1	1277935	1282934	+	No	None	0	0	0	0	0	0		0.3788	0.274		1.796	0.512	0.8511	0.3067		3.049	3.68694	1.169	2.94827		0.505891	0.505891	0.495695	0	0	0	2.50843	2.85	2.7866	2.93168	3.15218	3.38957		0.42	0.42	0.41	0	0	0	4.69	6.21	5.9	6.63
PUSL1	chr1	1306113	1311112	+	No	None	0	0	0	0	0	0		0.1093	0.09854		54.31	36.34	28.06	23.73		3.679	4.70739	4.729	5.54686		5.51822	5.61412	6.09318	5.78973	5.32697	5.35226	5.42928	5.51822	5.67525	5.45976	5.43162	5.41007		44.83	47.98	67.27	54.32	39.14	39.85	42.09	44.83	50.1	43.01
CPTP	chr1	1322262	1327261	+	No	None	0	0	0	0	0	0		0.3236	0.07906		47.22	28.53	31.51	20.43		3.558	4.60253	1.724	4.11124		4.53107	4.36457	5.02414	4.57592	4.45549	4.85	4.01525	4.33628	4.24641	4.50653	4.54597	4.43162		22.12	19.6	31.54	22.85	20.94	27.84	15.17	19.2	17.98	21.73
TAS1R3	chr1	1328845	1333844	+	No	None	0	0	0	0	0	0		0.1465	0		1.271	0.2021	1.564	2.164		6.119	8.49968	1.966	4.1548		0	0	0	0.432959	0	0	0.0703893	0	0.137504	0	0.0703893	0		0	0	0	0.35	0	0	0.05	0	0.1	0
LOC148413	chr1	1397029	1402028	+	No	None	0	0	0	0	0	0		0.1093	0.1324		72.47	60.59	45.99	42.77		2.697	2.54684	2.308	3.59704		4.25475	3.70377	4.07895	3.70708	3.97453	3.52732	3.67582	4.0321	3.97545	3.94205	3.95791	3.94111		18.09	12.03	15.9	12.06	14.72	10.53	11.78	15.36	14.73	14.37
TMEM88B	chr1	1423627	1428626	+	No	Pr_higher_than_Ni	0	0	0	0	0	0		0	0.4554		4.216	1.48	3.605	4.133		3.064	3.05581	2.119	3.51692		0	0	0	0	0	0	1.17632	2.488	1.57531	2.58256	2.46989	0.871844		0	0	0	0	0	0	1.26	4.61	1.98	4.99
VWA1	chr1	1433022	1438021	+	No	None	0	0	0	0	0	0		0.3416	0.1712		25.28	33.35	11.2	4.558		6.165	6.30553	6.553	7.24192		6.27575	6.16952	6.54767	6.27631	6.50985	6.20457	4.06695	4.39712	4.44162	4.37782	4.70099	4.39643		76.48	70.98	92.55	76.51	90.13	72.75	15.76	20.07	20.73	19.79
ATAD3C	chr1	1447188	1452187	+	No	None	0	0	0	0	0	0		0.2167	0.5548		1.086	0.5547	0.6646	1.179		2.789	2.79518	1.31	1.91832		1.08406	1.58496	1.07724	1.60407	1.48027	1.11103	0.85599	0.678072	1.1177	0.941106	0.9855	1.20789		1.12	2	1.11	2.04	1.79	1.16	0.81	0.6	1.17	0.92
ATAD3B	chr1	1469283	1474282	+	No	None	0	1	0	0	0	0		0.2137	0.08302		48.88	31.42	27.9	22.38		1.611	1.95485	1.666	2.26915		8.69317	8.61401	8.81471	7.37886	7.4672	7.25172	4.24108	4.42156	4.47184	4.27501	4.44493	4.45483		412.91	390.81	449.29	165.44	175.95	151.4	17.91	20.43	21.19	18.36
ATAD3A	chr1	1509642	1514641	+	No	None	0	0	0	0	0	0		0.1093	0.09359		65.27	46.28	34.12	21.27		4.438	2.78063	2.254	3.75884		6.43813	6.65062	6.74967	6.18765	6.17353	5.99503	5.07382	5.11562	5.20945	4.83592	5.12887	5.05875		85.71	99.47	106.61	71.89	71.18	62.78	32.68	33.67	36	27.56
MIB2	chr1	1612914	1617913	+	Yes	None	0	0	0	0	0	0		0.1795	0.1811		55.04	36.07	28.96	17.1		2.13	3.5846	2.283	2.58887		4.69321	4.63865	5.13422	4.44228	4.7761	4.28836	4.26903	4.58676	4.66448	4.60288	4.84348	4.69655		24.87	23.91	34.12	20.74	26.4	18.54	18.28	23.03	24.36	23.3
MMP23B	chr1	1629680	1634679	+	Yes	None	0	0	0	0	0	0		0.05463	0.8043		8.336	2.236	8.719	2.562		4.038	3.2605	4.381	3.0774		2.09761	1.08406	1.87578	2.43563	2.81147	3.28244	3.69377	4.18666	4.31107	3.82579	4.08576	4.15785		3.28	1.12	2.67	4.41	6.02	8.73	11.94	17.21	18.85	13.18
MMP23A	chr1	1630279	1635278	+	No	None	0	0	0	0	0	0		0.05463	0.8043		8.129	2.203	7.472	3.284		4.299	3.8377	3.899	3.18942		0	0	0	1.32193	0	2.70708	0	0	0	0	0	0		0	0	0	1.5	0	5.53	0	0	0	0
CALML6	chr1	1912326	1917325	+	No	None	0	0	0	0	0	0		0.7018	0.08022		1.028	0.597	1.192	0.7945		4.374	4.24106	2.946	2.36678		1.17632	0.713696	0.687061	0	0	0	0.765535	0.9855	1.44361	1.1635	1.41143	1.87578		1.26	0.64	0.61	0	0	0	0.7	0.98	1.72	1.24
GABRD	chr1	2016828	2021827	+	Yes	None	0	1	0	0	0	0		0.6778	1.267		8.257	2.857	7.21	1.363		5.523	6.53555	3.955	7.16607		2.21723	2.13093	1.97085	0.555816	0	0	1.53605	1.7137	2.1635	1.37851	1.09761	1.31034		3.65	3.38	2.92	0.47	0	0	1.9	2.28	3.48	1.6
PRKCZ	chr1	2047969	2052968	+	No	None	0	0	0	0	0	0		0.5163	0.4537		48.51	30.96	20.48	16.02		4.043	4.51699	4.098	5.26798		4.65821	4.79338	4.96023	4.62644	4.57713	4.9782	5.9191	6.0505	5.99865	6.06674	6.16752	6.01903		24.25	26.73	30.13	23.7	22.87	30.52	59.51	65.28	62.94	66.03
SKI	chr1	2226194	2231193	+	No	None	0	0	0	0	0	0		0.1093	0.06371		51.87	46.62	29.66	28.46		6.175	5.6019	5.76	10.3668		4.22959	4.50271	4.85499	4.83137	4.50335	4.84046	5.54782	5.70183	5.61912	5.50016	5.59634	5.55213		17.76	21.67	27.94	27.47	21.68	27.65	45.78	51.05	48.15	44.26
RER1	chr1	2389274	2394273	+	No	None	0	0	0	0	0	0		0.2143	0.0312		44.15	25.89	27.05	20.85		1.912	3.09269	1.696	3.59237		6.10434	6.00338	5.87332	5.9331	6.16249	6.12825	5.12474	5.23573	5.12722	5.28021	5.15502	5.43095		67.8	63.15	57.62	60.1	70.63	68.95	33.89	36.68	33.95	37.86
PLCH2	chr1	2473814	2478813	+	No	None	0	0	0	0	0	0		0	0.0406		0.2108	0.07756	0.8642	0.6165		1.997	3.78552	2.013	2.28315		0	0	0	0	0	0.238787	0.495695	0.422233	0.555816	0.214125	0.575312	0.286881		0	0	0	0	0	0.18	0.41	0.34	0.47	0.16
TNFRSF14	chr1	2553864	2558863	+	No	None	0	0	0	0	0	0		0.5031	0.07708		0.6435	0	0.5372	0.5187		2.161	2.8905	1.081	1.66239		0	0	0	0	0	0	0.650765	0.344828	0.367371	0.422233	0.495695	0.263034		0	0	0	0	0	0	0.57	0.27	0.29	0.34
LOC100996583	chr1	2564034	2569033	+	No	None	0	0	0	0	0	0		0	0		0.7332	0	0.3455	0.3869		2.042	2.30026	0.969	1.26254		1.08406	0	0	0	0	0	0	0	0	0	0	0		1.12	0	0	0	0	0	0	0	0	0
FAM213B	chr1	2584249	2589248	+	No	None	0	0	0	0	0	0		0.1921	0.02476		12.58	5.497	12.46	9.944		2.638	2.38555	1.093	2.15869		3.70598	3.26903	3.38819	4.12516	4.14078	3.92505	5.33878	5.50303	5.2709	5.3107	5.45385	5.67779		12.05	8.64	9.47	16.45	16.64	14.19	39.47	44.35	37.61	38.69
ACTRT2	chr1	3018981	3023980	+	No	None	0	0	0	0	0	0		0.9071	0.8355		1.579	0.3298	2.246	0.7702		4.636	3.84723	2	2.23103		0	0	0	0	0	0	0.275007	0	0	0	0	0		0	0	0	0	0	0	0.21	0	0	0
PRDM16	chr1	3066677	3071676	+	Yes	Always_up	0	0	0	0	0	0		0.9341	2.144		12.78	12.57	19.2	3.036		5.239	4.93114	7.598	8.4574		0	0.275007	0.344828	0.475085	0.356144	0.748461	0.584963	0.594549	0.516015	1.10434	0.823749	0.604071		0	0.21	0.27	0.39	0.28	0.68	0.5	0.51	0.43	1.15
MIR4251	chr1	3125474	3130473	+	No	None	0	0	0	0	0	0		0.2617	0.1723		0.4409	0	0.246	0.4458		3.837	5.78828	2.983	4.15519		0	0	0	0	0	0	0	0	0	0	0	0		0	0	0	0	0	0	0	0	0	0
ARHGEF16	chr1	3452082	3457081	+	No	None	0	1	0	0	0	0		0.1093	0.1497		19.85	13.39	7.059	6.065		2.794	2.62787	2.805	3.86308		5.72165	5.77531	5.77952	4.16027	4.38059	4.6011	4.2765	4.56194	4.53294	4.53605	4.58676	4.47832		51.77	53.77	53.93	16.88	19.83	23.27	18.38	22.62	22.15	22.2
TPRG1L	chr1	3622491	3627490	+	No	None	0	0	0	0	0	0		0.2443	0.4029		34.42	19.13	21.56	17.57		2.211	2.70989	2.935	4.22403		5.01748	5.24565	5.36212	4.91839	4.35473	4.63401	5.20046	5.16148	5.14241	5.35297	5.16912	5.3466		31.39	36.94	40.13	29.24	19.46	23.83	35.77	34.79	34.32	39.87
TP73	chr1	3650064	3655063	+	Yes	Pr_higher_than_Ni	0	0	0	0	0	0		1.327	4.943		26.53	9.303	26.32	8.268		3.45	5.41401	7.372	5.86269		1.20163	1.65076	0.847997	1.22651	1.69599	2.22033	3.21568	3.43563	3.57894	3.1811	3.22033	3.0268		1.3	2.14	0.8	1.34	2.24	3.66	8.29	9.82	10.95	8.07
CCDC27	chr1	3749900	3754899	+	No	None	0	0	0	0	0	0		1.893	0.4224		0.7315	0.1551	0.6607	0.9245		3.127	3.47849	1.494	2.43096		0	0	0	0	0	0	0.176323	0.0840643	0.0840643	0.0840643	0	0.0840643		0	0	0	0	0	0	0.13	0.06	0.06	0.06
SMIM1	chr1	3770260	3775259	+	No	None	0	0	0	0	0	0		0.1429	0.4881		17.11	7.814	12.15	9.278		4.08	4.12141	2.653	6.10812		0	1.46989	2.10434	0	1.75702	1.72247	3.44361	3.58256	3.9542	3.62527	3.73444	3.04264		0	1.77	3.3	0	2.38	2.3	9.88	10.98	14.5	11.34
DFFB	chr1	3854766	3859765	+	No	None	0	0	0	0	0	0		0.383	0.5785		36.34	22.03	23.21	18.75		3.055	3.04904	3.294	3.63049		3.18269	3.29866	3.02503	3.22033	2.87578	3.03386	2.09085	2.30159	2.0036	2.51602	2.38681	2.31904		8.08	8.84	7.14	8.32	6.34	7.19	3.26	3.93	3.01	4.72
LINC01134	chr1	3897903	3902902	+	No	None	0	0	0	0	0	0		0.2809	0.1065		53.7	36.23	37.41	23.65		1.062	1.14913	0.823	0.848696		0.411426	0	0	0	0	0.948601	0.189034	0.0976108	0.0976108	0.275007	0.0976108	0.0976108		0.33	0	0	0	0	0.93	0.14	0.07	0.07	0.21
LINC01346	chr1	3938111	3943110	+	No	None	0	0	0	0	0	0		1.542	0.581		0.56	0.1222	0.9289	0.7926		2.386	2.78113	0.8382	1.4189		0	0	0	0	0	0	0	0	0	0	0	0		0	0	0	0	0	0	0	0	0	0
LOC284661	chr1	4409550	4414549	+	No	None	0	0	0	0	0	0		3.691	0.8134		1.996	0.8152	0.6564	0.2794		1.228	0.94694	0.758	1.15597		0	0	0	0	0	0	0	0	0	0	0	0		0	0	0	0	0	0	0	0	0	0
AJAP1	chr1	4652544	4657543	+	Yes	Always_up	0	0	1	0	0	0		0.8897	2.121		18.39	10.89	14.85	6.7		4.241	4.03963	4.307	4.26682		1.73118	1.49057	1.63227	1.48543	2.06695	1.66903	1.20163	1.85997	1.76129	2.83188	2.74846	2.55582		2.32	1.81	2.1	1.8	3.19	2.18	1.3	2.63	2.39	6.12
MIR4417	chr1	5561570	5566569	+	No	None	0	0	0	0	0	0		0.9707	0.4437		0.5166	0	0.6172	0		3.064	1.66161	1.207	0.785297		0	0	0	0	0	0	0	0	0	0	0	0		0	0	0	0	0	0	0	0	0	0
KCNAB2	chr1	5989797	5994796	+	Yes	None	0	0	0	0	0	0		0.4694	0.2667		36.89	13.63	28.34	18.65		4.616	4.39734	2.957	3.44924		0.895303	0.799087	0.575312	1.26903	1.81967	1.53107	3.66676	3.90881	3.93923	4.06264	4.07296	4.0072		0.86	0.74	0.49	1.41	2.53	1.89	11.7	14.02	14.34	15.71
RNF207	chr1	6203628	6208627	+	Yes	None	0	0	0	0	0	0		0.05463	0.7621		35.09	19.97	16.4	8.155		2.822	3.6019	3.423	4.25437		1.90304	2.14078	1.1375	1.33342	1.52607	1.33342	1.43829	1.83188	1.54597	1.17632	1.22033	1.49057		2.74	3.41	1.2	1.52	1.88	1.52	1.71	2.56	1.92	1.26
LINC00337	chr1	6233739	6238738	+	Yes	None	0	0	0	0	0	0		0.1738	0.2844		25.68	16.41	9.357	5.55		1.533	1.23642	1.207	1.03773		3.44758	3.36317	2.85	2.6017	2.42223	2.13422	2.96532	3.46074	2.58496	2.65306	2.69377	2.79494		9.91	9.29	6.21	5.07	4.36	3.39	6.81	10.01	5	5.29
HES3	chr1	6241691	6246690	+	Yes	None	0	0	0	1	0	0		0.2647	0.9573		19.58	7.284	19.88	7.92		3.668	4.46732	5.219	6.31504		0	1.10434	1.0635	0	0	0	6.49905	6.65349	6.80025	4.84699	5.55551	4.94486		0	1.15	1.09	0	0	0	89.45	99.67	110.45	27.78
ESPN	chr1	6422287	6427286	+	Yes	Always_up	0	0	0	0	0	0		0.9665	2.124		12.82	4.216	8.04	0.772		6.668	7.22061	5.942	5.57837		1.44361	1.99277	1.89142	1.68257	1.64616	1.5656	4.92647	5.15947	5.33342	5.07895	5.32373	5.16189		1.72	2.98	2.71	2.21	2.13	1.96	29.41	34.74	39.32	32.8
TAS1R1	chr1	6552777	6557776	+	No	None	0	0	0	0	0	0		0.1789	0.2213		38.79	30.5	21.41	20.73		1.334	2.33613	1.894	2.81991		0	0.400538	0.687061	0	0	0	0.565597	0.0703893	0.124328	0.250962	0.176323	0		0	0.32	0.61	0	0	0	0.48	0.05	0.09	0.19
ZBTB48	chr1	6577490	6582489	+	No	None	0	0	0	0	0	0		0.1021	0.06998		22.2	13.08	16.21	15.44		3.506	2.89878	2.151	2.86269		3.37156	3.74093	3.41954	2.69377	3.28983	2.60644	3.73877	3.7866	4.12681	3.93546	4.26604	4.15299		9.35	12.37	9.7	5.47	8.78	5.09	12.35	12.8	16.47	14.3
PHF13	chr1	6611195	6616194	+	No	None	0	0	0	0	0	0		0.332	0.3438		36.7	22.31	22.73	16.23		1.94	1.60818	1.32	2.97549		3.59574	4.02945	3.70377	4.20242	3.8953	4.04876	5.36072	5.30159	5.23688	5.25399	5.33771	5.26641		11.09	15.33	12.03	17.41	13.88	15.55	40.09	38.44	36.71	37.16
THAP3	chr1	6622364	6627363	+	No	None	0	0	0	0	0	0		0.2059	0.07708		26.01	21.12	19	16.25		2.399	1.45967	1.874	2.66277		3.7366	3.24641	3.78031	4.13093	3.41684	3.73118	4.83744	4.94533	4.65878	4.74201	4.77926	4.73444		12.33	8.49	12.74	16.52	9.68	12.28	27.59	29.81	24.26	25.76
LOC100505887	chr1	6722244	6727243	+	No	None	0	0	0	0	0	0		0.835	0.1906		0.807	0.2201	1.185	0.3158		1.588	1.25523	0.7809	1.41579		0	0	0	0	0	0	0	0	0	0	0	0		0	0	0	0	0	0	0	0	0	0
CAMTA1	chr1	6782823	6787822	+	Yes	None	0	0	0	0	0	0		0.2389	0.3408		35.59	23.38	24.61	18.1		2.069	1.8811	2.141	1.22131		6.17153	6.75942	6.33825	6.39249	6.44774	6.04243	7.13011	6.84185	6.92386	6.9922	6.78869	7.06587		71.08	107.34	79.91	83.01	86.29	64.91	139.08	113.71	120.42	126.31
VAMP3	chr1	7768768	7773767	+	No	None	0	0	0	0	0	0		0.4845	0.4773		36.02	25.96	20.48	14.62		1.22	1.24069	1.289	1.81952		6.17792	6.25399	6.10329	6.68412	6.59723	6.9486	5.749	5.47119	5.63023	5.41853	5.24641	5.44526		71.4	75.32	67.75	101.83	95.82	122.52	52.78	43.36	48.53	41.77
PER3	chr1	7781928	7786927	+	No	None	0	0	0	0	0	0		1.053	0.8614		12.84	5.043	5.15	1.897		1.817	2.14298	1.349	2.30494		2.28392	2.38128	1.98914	1.82375	2.04963	2.47249	3.07039	3.19219	3.02148	3.41954	3.1375	3.35473		3.87	4.21	2.97	2.54	3.14	4.55	7.4	8.14	7.12	9.7
PARK7	chr1	7959153	7964152	+	No	None	0	0	0	0	0	0		0.7126	0.2862		40.88	19.88	27.6	17.31		0.9103	1.31745	0.9012	2		8.37273	8.33566	8.16621	8.34092	8.41874	8.50879	8.44836	8.3036	8.28854	8.33735	8.41104	8.25139		330.47	322.06	286.26	323.24	341.21	363.25	348.31	314.96	311.68	322.44
LOC102724539	chr1	8206171	8211170	+	No	None	0	0	0	0	0	0		0.09605	0.2004		0.6035	0.003917	0.4922	0		2.309	2.1204	1.321	1.63166		0	0	0	0	0	0	0	0	0	0	0	0		0	0	0	0	0	0	0	0	0	0
SLC45A1	chr1	8315584	8320583	+	Yes	None	0	0	0	0	0	0		0.5223	0.8073		4.806	2.349	12.37	5.126		3.145	5.57606	3.155	3.45585		0	0.321928	0	0.432959	0.422233	0	2.21101	2.37851	2.43296	2.04264	1.98185	2.26604		0	0.25	0	0.35	0.34	0	3.63	4.2	4.4	3.12
LOC102724552	chr1	8422144	8427143	+	No	None	0	0	0	0	0	0		0.05463	0.06817		27.02	17.21	16.12	11.46		2.072	1.97592	2.16	2.56709		0	0	0	0	0	0	0	0	0	0	0	0		0	0	0	0	0	0	0	0	0	0
ENO1-AS1	chr1	8876334	8881333	+	No	None	0	0	0	0	0	0		0.05463	0.2603		41.61	42.77	34.3	30.89		1.992	0.9038	2.065	2.20692		2.43563	0	0	0	0	0	2.15704	1.31034	0.948601	0	2.03914	0		4.41	0	0	0	0	0	3.46	1.48	0.93	0
CA6	chr1	8943333	8948332	+	No	None	0	0	0	0	0	0		0.9113	0.2276		0.3396	0.5351	0.5438	0.809		3.07	2.86793	1.858	2.00778		0	0	0	0	0	0	0	0	0	0	0	0		0	0	0	0	0	0	0	0	0	0
H6PD	chr1	9232303	9237302	+	No	None	1	0	0	0	0	0		0.2329	0.1088		10.62	6.078	6.348	3.822		1.564	1.99799	1.284	2.85025		1.7137	1.94486	1.88753	2.91073	2.80941	3.13586	3.84398	3.85699	3.87086	3.91361	3.9486	3.95233		2.28	2.85	2.7	6.52	6.01	7.79	13.36	13.49	13.63	14.07
SPSB1	chr1	9290381	9295380	+	Yes	None	1	0	0	0	0	0		0.2936	0.445		26.57	25.8	18.16	14.33		3.608	3.40048	3.215	4.66277		2.8679	2.85	2.95606	3.90497	3.56316	4.13175	2.31615	2.79909	2.98185	3.06867	3.04264	3.33342		6.3	6.21	6.76	13.98	10.82	16.53	3.98	5.96	6.9	7.39
SLC25A33	chr1	9536968	9541967	+	No	None	0	0	0	0	0	0		0.419	0.2522		28.23	21.7	14.77	5.397		2.241	1.66211	1.319	2.44807		6.33217	6.1418	5.90183	5.71012	5.21257	5.28836	5.0036	5.03298	4.77663	5.0036	5.01302	4.97361		79.57	69.61	58.79	51.35	36.08	38.08	31.08	31.74	26.41	31.08
TMEM201	chr1	9586373	9591372	+	No	None	0	0	0	0	0	0		0.2017	0.2581		13.05	6.549	8.386	6.595		3.687	4.14398	1.909	3.34422		4.46858	4.27053	4.66903	3.75168	4.11603	3.8679	4.5601	4.58796	4.61235	4.64731	4.70819	4.82883		21.14	18.3	24.44	12.47	16.34	13.6	22.59	23.05	23.46	24.06
PIK3CD	chr1	9649231	9654230	+	Yes	Always_up	0	0	0	0	0	0		1.354	1.542		16.84	6.769	13.22	6.797		4.691	5.01216	3.766	4.82302		1.41143	2.09085	1.97453	1.87578	1.89918	1.60407	4.10182	4.18269	4.18587	4.33342	4.34056	4.33628		1.66	3.26	2.93	2.67	2.73	2.04	16.17	17.16	17.2	19.16
NMNAT1	chr1	9940422	9945421	+	No	None	0	0	0	0	0	0		0.4484	0.06239		42.25	22.41	26.11	17.94		0.651	0.70011	0.6785	1.61493		2.81352	2.19849	2.7137	3.33914	2.24793	2.0635	2.29278	2.02503	1.89918	2.70708	2.4489	2.49313		6.03	3.59	5.56	9.12	3.75	3.18	3.9	3.07	2.73	5.53
MIR5697	chr1	9964880	9969879	+	No	None	0	0	0	0	0	0		0.5877	0.06866		0.138	0.5468	0.4363	0.6299		0.8114	0.73699	0.2926	0.788019		0	0	0	0	0	0	0	0	0	0	0	0		0	0	0	0	0	0	0	0	0	0
RBP7	chr1	9994696	9999695	+	Yes	Pr_higher_than_Ni	0	0	0	0	0	0		0.6063	2.009		17.42	7.019	14.1	5.968		2.223	3.56001	2.065	2.61532		1.7866	1.81558	2.18903	2.99095	2.95977	2.65535	3.28096	3.70155	2.99458	4.06005	3.94392	4.13996		2.45	2.52	3.56	6.95	6.78	5.3	8.72	12.01	6.97	15.68
UBE4B	chr1	10030482	10035481	+	No	None	0	0	0	0	0	0		0.4358	0.3757		43.58	25.89	31.44	20.16		0.5383	0.79869	1.127	0.491637		5.33092	5.25739	5.08364	5.08364	5.11312	5.25965	6.11374	6.08895	6.02768	5.98687	5.94228	5.84825		39.25	37.25	32.91	32.91	33.61	37.31	68.25	67.07	64.24	62.42
KIF1B	chr1	10208205	10213204	+	No	None	0	0	0	0	0	0		0.9737	0.2837		46.2	29.46	33.62	22.86		1.765	1.7479	1.971	3.02839		4.14486	3.92505	3.97361	3.77083	3.46336	3.78241	5.60644	5.64212	5.43763	5.45648	5.30743	5.1534		16.69	14.19	14.71	12.65	10.03	12.76	47.72	48.94	42.34	42.91
MIR1273D	chr1	10225217	10230216	+	No	None	0	0	0	0	0	0		0.2972	0.2261		0.9049	0.07756	1.026	0.5928		0.9671	0.75505	0.4964	0.553869		0	0	0	0	0	0	0	0	0	0	0	0		0	0	0	0	0	0	0	0	0	0
PGD	chr1	10396491	10401490	+	No	None	0	0	0	0	0	0		0.2861	0.5429		51.51	27.29	31.98	23.63		2.213	2.19591	2.085	1.81719		9.04764	8.93578	8.93089	8.3546	8.30469	8.34456	8.5775	8.51787	8.53185	8.47269	8.38396	8.43429		528.19	488.71	487.05	326.33	315.2	324.06	381.02	365.55	369.12	354.25
APITD1	chr1	10427601	10432600	+	No	None	0	0	0	0	0	0		0.05463	0.1056		18.16	14.29	14.24	11.34		2.253	1.69748	2.065	1.64838		4.20398	3.78869	4.24793	3.43296	3.20006	3.95884	3.42223	3.10434	3.15056	3.69153	3.25701	3.11437		17.43	12.82	18	9.8	8.19	14.55	9.72	7.6	7.88	11.92
APITD1-CORT	chr1	10427601	10432600	+	No	None	0	0	0	0	0	0		0.05463	0.1056		18.16	14.29	14.24	11.34		2.253	1.69748	2.065	1.64838		2.19535	2.9982	1.96347	1.28096	1.4957	0	2.26903	2.12433	2.42223	2.24184	2.41684	2.31904		3.58	6.99	2.9	1.43	1.82	0	3.82	3.36	4.36	3.73
CORT	chr1	10447218	10452217	+	No	None	0	0	0	0	0	0		0.01891	0.2578		0.9373	0.3855	0.8342	0		1.918	1.90141	0.8786	1.41773		0	0	0	0	0	0	0.250962	0.83996	0	0.321928	0.286881	0.555816		0	0	0	0	0	0	0.19	0.79	0	0.25
PEX14	chr1	10472445	10477444	+	No	None	0	0	0	0	0	0		0.1627	0.0312		49.15	25.35	32.42	19.06		1.181	1.20933	1.346	1.39712		5.33485	5.28836	5.36387	5.38785	5.01748	4.72629	5.46041	5.62848	5.62322	5.41007	5.58406	5.66278		39.36	38.08	40.18	40.87	31.39	25.47	43.03	48.47	48.29	41.52
TARDBP	chr1	11010121	11015120	+	No	None	0	0	0	0	0	0		0.05463	0.1784		58.76	43.01	36.18	27.22		1.232	1.92023	1.291	2.15713		6.90581	6.88813	6.77136	6.65592	6.41193	6.63749	6.57228	6.52701	6.4187	6.29076	6.19574	6.36335		118.91	117.45	108.24	99.84	84.15	98.56	94.16	91.22	84.55	77.29
MTOR-AS1	chr1	11141397	11146396	+	No	None	0	0	0	0	0	0		0.4244	0.1271		0.3184	0.1112	0.3849	0.1233		0.699	0.82829	0.5391	0.553091		0	0	0	0	0	0	0	0	0	0	0	0		0	0	0	0	0	0	0	0	0	0
ANGPTL7	chr1	11186788	11191787	+	No	None	0	0	0	0	0	0		0.5307	0.2674		0.4399	0.4552	0.3321	0		0.8358	1.18425	1.132	1.32322		0	0	0.344828	0	0	0	0	0	0	0	0	0		0	0	0.27	0	0	0	0	0	0	0
UBIAD1	chr1	11270697	11275696	+	No	None	0	0	0	0	0	0		0.3614	0.2387		36.65	19.85	23.3	11.69		1.094	1.26226	0.8569	0.878256		4.74308	4.66448	4.69988	4.52231	4.08746	4.33485	3.97545	3.94953	3.94392	3.75382	3.72683	3.93923		25.78	24.36	24.99	21.98	16	19.18	14.73	14.45	14.39	12.49
PTCHD2	chr1	11476737	11481736	+	No	None	0	0	0	0	0	0		0.7924	0.6462		31.61	13.72	21.46	20.5		4.379	4.97579	3.93	6.39323		1.56071	1.39506	1.36737	0.863938	0.83996	0.214125	2.76977	3	3.03562	2.98914	3.13586	3.22188		1.95	1.63	1.58	0.82	0.79	0.16	5.82	7	7.2	6.94
LOC101929181	chr1	11607030	11612029	+	No	None	0	0	0	0	0	0		1.194	0.3304		1.486	0.3424	1.867	0.6596		4.594	3.94882	1.726	1.80124		0	0	0	0	0	0.807355	0	0	0	0	0	0.298658		0	0	0	0	0	0.75	0	0	0	0
FBXO44	chr1	11652356	11657355	+	Yes	None	0	0	0	0	0	0		0.4172	0.344		17.6	6.547	16.41	9.263		4.165	3.44011	3.314	3.09062		2.28688	2.70929	2	1.71809	1.31615	1.20789	4.46793	4.6865	4.78555	4.73444	4.67694	5.1177		3.88	5.54	3	2.29	1.49	1.31	21.13	24.75	26.58	25.62
FBXO6	chr1	11661592	11666591	+	No	None	0	0	0	0	0	0		0.2317	0.2418		6.282	4.405	4.619	3.281		2.311	3.04477	1.941	1.70984		3.53232	3.38957	3.50335	2.9279	3.28244	2.93357	1.20163	2.0321	1.99639	1.93357	1.69153	1.95606		10.57	9.48	10.34	6.61	8.73	6.64	1.3	3.09	2.99	2.82
DRAXIN	chr1	11689223	11694222	+	No	None	0	0	0	0	0	0		0.7342	0.3088		36.67	19.77	37.58	28.09		5.488	5.1436	5.647	5.12524		1.96717	2.53854	1.80323	2.4957	2	2.21101	4.51854	4.69209	4.63749	4.89579	5.10852	4.84348		2.91	4.81	2.49	4.64	3	3.63	21.92	24.85	23.89	28.77
AGTRAP	chr1	11733584	11738583	+	No	None	0	0	0	0	0	0		0.7324	0.1519		34.3	22.9	23.32	16.17		2.1	2.47159	2.029	2.25826		6.53185	6.42928	6.80568	5.95699	6.12205	5.92624	7.04133	7.07532	7.17023	7.16692	7.06566	7.32166		91.53	85.18	110.87	61.12	68.65	59.81	130.72	133.86	143.03	142.7
C1orf167	chr1	11759692	11764691	+	No	None	0	0	0	0	0	0		0.5007	1.02		2.508	0.2233	4.526	0.8066		3.981	4.0459	2.367	4.8238		0.333424	0	0.176323	0	0	0	0.356144	0.422233	0.62293	0.565597	0.722466	0.575312		0.26	0	0.13	0	0	0	0.28	0.34	0.54	0.48
CLCN6	chr1	11803595	11808594	+	No	None	0	0	0	0	0	0		0.2023	0.1378		43.43	28.61	32.26	29.61		1.125	1.55926	1.412	1.55659		3.22033	3.12928	3.01436	3.32625	2.91648	3.34483	3.8885	3.83996	3.82782	3.98823	3.75596	4.06264		8.32	7.75	7.08	9.03	6.55	9.16	13.81	13.32	13.2	14.87
NPPA-AS1	chr1	11837818	11842817	+	No	None	0	0	0	0	0	0		0.2299	0.08847		0.3845	0	1.139	0.2223		1.701	2.22024	0.9729	0.38273		1.23879	0	0.871844	0	0	1.24489	0.275007	0.333424	0.286881	0.333424	0.505891	0.594549		1.36	0	0.83	0	0	1.37	0.21	0.26	0.22	0.26
RNU5E-1	chr1	11905653	11910652	+	No	None	0	0	0	0	0	0		0.05223	0.3948		9.124	4.18	5.464	3.706		1.027	1.32146	1.205	0.924931		0	0	0	0	0	0	0	0	0	0	0	0		0	0	0	0	0	0	0	0	0	0
PLOD1	chr1	11932166	11937165	+	No	None	0	0	0	0	0	0		0.4052	0.1487		18.69	6.72	11.47	8.913		2.118	1.51311	1.123	0.82458		6.98288	7.03078	7.15451	6.75302	6.81673	6.63575	6.3766	6.34145	6.4888	6.63387	6.61456	6.64068		125.49	129.76	141.47	106.86	111.73	98.44	82.09	80.09	88.81	98.31
MFN2	chr1	11977680	11982679	+	No	None	0	0	0	0	0	0		0.4935	0.1264		48.46	32.99	23.18	21.56		1.136	1.46419	0.9391	1.69195		6.4031	6.30998	6.52152	6.10727	6.01257	6.0766	5.20984	5.23074	5.16952	5.20789	5.34696	5.33842		83.63	78.34	90.87	67.94	63.56	66.49	36.01	36.55	34.99	35.96
MIIP	chr1	12016741	12021740	+	No	None	0	1	0	0	0	0		0.1153	0.1139		31.79	22.62	20.03	15.04		1.46	1.28534	0.9476	1.54492		7.04843	6.97865	7.16972	5.9855	6.04023	5.84599	5.53201	5.75995	5.97774	5.62234	5.8775	5.99458		131.37	125.12	142.98	62.36	64.81	56.52	45.27	53.19	62.02	48.26
MIR6729	chr1	12026657	12031656	+	No	None	0	0	0	0	0	0		0.2563	0		0.807	0.159	0.6917	0.359		2.427	2.56691	0.8767	1.91598		0	0	0	0	0	0	0	0	0	0	0	0		0	0	0	0	0	0	0	0	0	0
TNFRSF8	chr1	12060876	12065875	+	Yes	Always_up	0	1	0	0	0	0		1.1	2.735		16.73	5.78	12.33	3.686		2.927	3.59965	2.884	5.05056		5.49442	5.6279	5.57954	3.59096	3.11603	2.87578	2.8679	2.77189	2.7761	3.65306	3.61941	3.66676		44.08	48.45	46.82	11.05	7.67	6.34	6.3	5.83	5.85	11.58
MIR7846	chr1	12164442	12169441	+	Yes	Always_up	0	0	0	0	0	0		1.189	1.378		4.094	7.662	3.915	1.017		6.156	4.39358	3.47	5.66627		0	0	0	0	0	0	0	0	0	0	0	0		0	0	0	0	0	0	0	0	0	0
TNFRSF1B	chr1	12164502	12169501	+	Yes	Always_up	1	0	0	0	0	0		1.225	1.378		4.152	7.756	3.907	1.017		6.155	4.38781	3.492	5.54414		0.411426	0.226509	0.400538	3.09085	3.08746	3.27947	1.0635	1.04264	1.37851	1.70929	1.97085	1.95977		0.33	0.17	0.32	7.52	7.5	8.71	1.09	1.06	1.6	2.27
MIR4632	chr1	12189212	12194211	+	No	None	0	0	0	0	0	0		1.611	0.2137		2.553	0.5296	0.6493	0.6293		5.158	4.9349	2.054	2.59898		0	0	0	0	0	0	0	0	0	0	0	0		0	0	0	0	0	0	0	0	0	0
VPS13D	chr1	12227538	12232537	+	No	None	0	0	0	0	0	0		0	0.276		28.7	17.77	17.13	14.63		1.525	2.2689	1.891	1.34189		3.0054	2.89918	2.94111	2.4957	2.55582	2.63923	2.98003	3.13586	2.90497	3.0635	2.91073	2.85		7.03	6.46	6.68	4.64	4.88	5.23	6.89	7.79	6.49	7.36
SNORA59A	chr1	12504745	12509744	+	No	None	0	0	0	0	0	0		0.6868	0.346		0.6454	0	0.9241	1.177		3.598	4.29073	1.973	1.59549		0	0	0	0	0	0	0	3.30597	0	0	0	0		0	0	0	0	0	0	0	8.89	0	0
SNORA59B	chr1	12504745	12509744	+	No	None	0	0	0	0	0	0		0.6868	0.346		0.6454	0	0.9241	1.177		3.598	4.29073	1.973	1.59549		0	0	0	0	0	0	0	3.30597	0	0	0	0		0	0	0	0	0	0	0	8.89	0	0
AADACL4	chr1	12642046	12647045	+	No	None	0	0	0	0	0	0		1.024	0.5858		1.543	0.4763	1.04	0.4993		2.845	3.94807	0.7784	1.53636		0	0	0	0	0	0	0	0	0	0	0	0		0	0	0	0	0	0	0	0	0	0
AADACL3	chr1	12713614	12718613	+	No	None	0	0	0	0	0	0		0.9347	0.3938		1.58	0.8547	0.6434	0.4197		1.489	2.33011	0.8261	0.96616		0.214125	0.847997	0.555816	0	0.286881	0.925999	0.214125	0.263034	0.137504	0.137504	0.0426443	0.0976108		0.16	0.8	0.47	0	0.22	0.9	0.16	0.2	0.1	0.1
C1orf158	chr1	12743685	12748684	+	No	None	0	0	0	0	0	0		2.578	0.9108		0.6085	0.3267	1.136	0.7331		1.728	2.00025	0.5297	0.748346		0	0	0	0	0	0	0.201634	0	0	0	0	0		0	0	0	0	0	0	0.15	0	0	0
PRAMEF12	chr1	12772347	12777346	+	No	None	0	0	0	0	0	0		1.635	0.7908		1.467	0	0.6799	0.07046		2.733	3.41302	1.097	2.17347		1.29278	2.22959	1.27501	1.61353	2.45418	1.3505	0	0	0	0	0	0		1.45	3.69	1.42	2.06	4.48	1.55	0	0	0	0
PRAMEF1	chr1	12788896	12793895	+	No	None	0	0	0	0	0	0		1.194	0.3367		0.5253	0	1.613	1.542		1.478	1.22288	0.3447	0.354725		0.970854	0.669027	1.07724	1.41143	0	0.713696	0	0	0	0	0	0		0.96	0.59	1.11	1.66	0	0.64	0	0	0	0
PRAMEF2	chr1	12854585	12859584	+	No	None	0	0	0	0	0	0		0.2815	0.0713		0.5137	0	1.587	0		0.9953	0.60103	0.1447	0.403734		0.879706	1.59455	1.23266	1.70044	0.62293	1.42761	0	0	0	0	0	0		0.84	2.02	1.35	2.25	0.54	1.69	0	0	0	0
PRAMEF7	chr1	12914146	12919145	+	No	None	0	0	0	0	0	0		0.4881	0.1684		0.343	0.1363	1.064	0.6256		0.5537	0.91634	0.04277	0.658109		1.17632	1.24489	1.61353	1.13093	0.903038	1.48543	0	0	0	0	0	0		1.26	1.37	2.06	1.19	0.87	1.8	0	0	0	0
HNRNPCL3	chr1	13058731	13063730	+	No	None	0	0	0	0	0	0		0.6303	0.2454		0.09648	0	0.7991	0.1233		0.5812	0.66048	0.07451	0		0	0	0	0	0	0	0	0	0	0	0	0		0	0	0	0	0	0	0	0	0	0
HNRNPCL4	chr1	13058809	13063808	+	No	None	0	0	0	0	0	0		0.6303	0.2454		0.09648	0	0.7783	0.1233		0.5809	0.66048	0.07831	0		0	0	0	0	0	0	0	0	0	0	0	0		0	0	0	0	0	0	0	0	0	0
PRAMEF9	chr1	13172780	13177779	+	No	None	0	0	0	0	0	0		0.1093	0.1301		0.4341	0	1.297	0.7641		0.6883	0.65371	0.09493	0		0.941106	0.748461	0.575312	0	0.704872	0	0	0	0	0	0	0		0.92	0.68	0.49	0	0.63	0	0	0	0	0
PRAMEF5	chr1	13251697	13256696	+	No	None	0	0	0	0	0	0		0.6447	0.2766		0.1698	0.4615	0.5301	0.3699		0.7825	0.36122	0.09961	0		1.12433	1.19535	1.95233	2.29866	0.831877	1.68257	0	0	0	0	0	0		1.18	1.29	2.87	3.92	0.78	2.21	0	0	0	0
LOC645382	chr1	13301038	13306037	+	No	None	0	0	0	0	0	0		0.5685	0.4844		0.04824	0.3753	0.4008	0.3699		0.385	0.34817	0.08091	0		0.516015	0.526069	0	0	0	0	0	0	0	0	0	0		0.43	0.44	0	0	0	0	0	0	0	0
PRAMEF15	chr1	13313080	13318079	+	No	None	0	0	0	0	0	0		0.8651	0.6521		0.5928	0.5437	2.01	0.9967		1.431	1.24846	0.2177	0.289381		0.871844	1.3505	1.40054	0.918386	1.95977	0	0	0	0	0	0	0		0.83	1.55	1.64	0.89	2.89	0	0	0	0	0
PRAMEF16	chr1	13387127	13392126	+	No	None	0	0	0	0	0	0		1.102	0.5505		0.6568	0.5257	3.036	0.577		3.045	2.26439	0.2812	0.070012		0	0	0	0	0	0	0	0	0	0	0	0		0	0	0	0	0	0	0	0	0	0
PRAMEF17	chr1	13387131	13392130	+	No	None	0	0	0	0	0	0		1.109	0.5505		0.6558	0.5226	3.037	0.577		3.045	2.26238	0.2813	0.070012		0	0	0.495695	0	0	0	0	0	0	0	0	0		0	0	0.41	0	0	0	0	0	0	0
PRAMEF20	chr1	13407949	13412948	+	No	None	0	0	0	0	0	0		0.9041	0.6932		0.7694	0.04152	1.897	0.6621		0.9232	0.92838	0.2669	0.38273		1.15704	1.41684	1.37851	0	1.42761	0	0	0	0	0	0	0		1.23	1.67	1.6	0	1.69	0	0	0	0	0
PDPN	chr1	13581256	13586255	+	No	Always_up	1	0	0	0	0	0		1.358	1.474		28.18	16.81	16.6	12.74		2.9	4.13194	3.243	2.99844		7.00596	6.86641	6.8999	8.03727	8.06636	8.16103	6.45352	6.38802	6.30688	6.10371	6.07489	6.11853		127.53	115.68	118.42	261.7	267.05	285.23	86.64	82.75	78.17	67.77
PRDM2	chr1	13702354	13707353	+	Yes	None	0	0	0	0	0	0		1.778	0.3955		0.4197	0.228	0.4098	0.4209		1.137	0.80321	1.04	0.416958		3.74308	4.04352	3.76977	4.07639	4.4822	4.40803	4.02591	3.80529	3.72356	4.14649	4.12516	4.2426		12.39	15.49	12.64	15.87	21.35	20.23	15.29	12.98	12.21	16.71
KAZN	chr1	14596216	14601215	+	Yes	Always_up	0	0	0	0	0	0		1.941	1.125		42.53	31.58	26.47	26.22		2.775	3.85325	2.921	4.2886		4.83592	4.87823	4.94392	4.41684	4.34908	3.95606	3.77505	3.96532	3.77294	4.51728	4.39369	4.69599		27.56	28.41	29.78	20.36	19.38	14.52	12.69	14.62	12.67	21.9
TMEM51	chr1	15150031	15155030	+	Yes	Always_up	0	0	0	0	0	0		1.145	1.882		47.05	30.49	24.93	13.41		3.317	3.35607	3.662	3.92259		5.13463	4.95699	5.0018	5.39575	5.42492	5.67412	3.46074	3.28096	3.6017	4.04789	4.16027	4.09001		34.13	30.06	31.04	41.1	41.96	50.06	10.01	8.72	11.14	15.54
FHAD1	chr1	15244771	15249770	+	Yes	Ni_higher_than_Pr	0	0	0	0	0	0		2.635	0.8109		6.669	3.166	7.929	5.715		3.128	2.03035	1.617	2.56865		0.163499	0	0	0.226509	0.214125	0	0.443607	0.389567	0.526069	0.594549	0.536053	0.400538		0.12	0	0	0.17	0.16	0	0.36	0.31	0.44	0.51
EFHD2	chr1	15407394	15412393	+	Yes	None	0	0	0	0	0	0		0.5103	0.857		23.7	22.21	11.86	7.757		3.909	4.29173	3.703	6.17852		6.46418	6.47265	6.62585	6.39712	6.16289	6.51602	4.52982	4.7148	4.69153	4.91552	4.95	4.89676		87.29	87.81	97.76	83.28	70.65	90.52	22.1	25.26	24.84	29.18
CTRC	chr1	15435941	15440940	+	No	None	0	0	0	0	0	0		0.4887	0.2017		0.7221	0.4803	0.5496	0.3578		2.628	3.79656	1.119	1.73162		0	0	0	0	0	0	0	0	0	0	0	0		0	0	0	0	0	0	0	0	0	0
CELA2A	chr1	15454227	15459226	+	No	None	0	0	0	0	0	0		0.769	0.3833		0.1447	0.4411	1.109	0		1.565	1.75141	0.5927	0.726176		0	0	0	0	0	0	0	0	0	0	0	0		0	0	0	0	0	0	0	0	0	0
CELA2B	chr1	15473600	15478599	+	No	None	0	0	0	0	0	0		0.4514	0.2415		0.3931	0.07756	0.3517	0.3875		2.035	2.1051	0.8851	1.9471		0	0	0	0	0	0	0	0	0	0	0	0		0	0	0	0	0	0	0	0	0	0
DNAJC16	chr1	15524312	15529311	+	No	None	0	0	0	0	0	0		0.2996	0.4945		35.47	15.66	24.7	11.02		0.6201	0.888	1.023	1.02761		3.61824	3.5509	3.46597	2.94298	3.38267	3.31759	3.10769	3.15218	3.02326	3.12763	3.04089	3.07382		11.28	10.72	10.05	6.69	9.43	8.97	7.62	7.89	7.13	7.74
DDI2	chr1	15614957	15619956	+	No	None	0	0	0	0	0	0		0.344	0.4097		51.51	37.22	30.47	24.7		1.149	0.92964	1.005	2.01945		3.8846	4.10769	3.76553	3.79181	3.24031	4.08746	3.25852	3.33342	3.28244	3.19377	3.04789	2.7866		13.77	16.24	12.6	12.85	8.45	16	8.57	9.08	8.73	8.15
RSC1A1	chr1	15657368	15662367	+	No	None	0	0	0	0	0	0		0.2287	0.376		0.4028	0.4129	0.7426	0.3699		0.5236	0.48489	0.3409	1.35667		4.66391	4.62	4.44626	4.05745	4.11853	4.2817	3.95327	4.08916	3.6837	4.04789	3.72683	3.7666		24.35	23.59	20.8	15.65	16.37	18.45	14.49	16.02	11.85	15.54
PLEKHM2	chr1	15681831	15686830	+	No	None	0	0	0	0	0	0		0.05463	0.2961		19.63	11.9	12.1	7.671		2.233	2.65972	1.6	1.96732		5.83238	5.77637	5.97177	5.75221	5.4822	5.51854	5.48929	5.70791	5.62761	5.58496	5.69237	5.69265		55.98	53.81	61.76	52.9	43.7	44.84	43.92	51.27	48.44	47
SLC25A34	chr1	15733813	15738812	+	No	None	0	0	0	0	0	0		0.5643	0.275		0.4052	0.5743	0.8138	0.7392		3.291	3.16267	1.342	2.43562		1.1375	0.687061	0.9855	1.58015	1.67807	1.09761	0.613532	1.1635	1.0072	1.43296	1.12433	1.33342		1.2	0.61	0.98	1.99	2.2	1.14	0.53	1.24	1.01	1.7
TMEM82	chr1	15739991	15744990	+	No	None	0	0	0	0	0	0		0.1081	0.0312		0.9667	0.4536	1.829	1.739		2.688	3.51285	1.581	3.77596		0	0.62293	1.62761	0	0	0	2.10434	2.29572	2.70044	2.28096	2.35614	2.07724		0	0.54	2.09	0	0	0	3.3	3.91	5.5	3.86
FBLIM1	chr1	15756259	15761258	+	No	None	1	0	0	0	0	0		0.3056	0.2435		21.97	13.98	19.02	11.44		5.143	3.80735	3.614	4.59743		4.29278	4.20477	4.31687	5.31107	5.18666	5.46858	5.68398	5.78267	5.70377	5.6851	5.7412	5.7666		18.6	17.44	18.93	38.7	35.42	43.28	50.41	54.05	51.12	50.45
SPEN	chr1	15845363	15850362	+	No	None	0	0	0	0	0	0		0.2503	0.2227		55.79	30.43	26.69	23.29		1.363	1.23391	1.76	3.61649		4.88801	4.71534	4.66789	4.40327	4.20477	4.28762	4.61941	4.86938	4.73444	4.72192	4.65421	4.62644		28.61	25.27	24.42	20.16	17.44	18.53	23.58	28.23	25.62	25.39
C1orf64	chr1	16001735	16006734	+	No	None	0	0	0	0	0	0		0.7852	0.2862		0.5253	0.2131	0.6907	0.9117		3	1.84347	1.374	2.51575		0	0.83996	0.815575	1.07039	1.04963	0	0	0	0	0	0.214125	0		0	0.79	0.76	1.1	1.07	0	0	0	0	0
CLCNKA	chr1	16019490	16024489	+	No	None	0	0	0	0	0	0		0.5601	0.4608		1.401	0.09871	0.9508	0.7149		6.808	7.51912	2.931	5.36367		0.604071	0	0.594549	0.799087	0	0.454176	1.24489	1.42223	1.18269	1.13093	1.26303	1.85997		0.52	0	0.51	0.74	0	0.37	1.37	1.68	1.27	1.19
CLCNKB	chr1	16041235	16046234	+	No	None	1	0	0	0	0	0		1.169	0.04291		0.3203	0.4881	0.6665	0.1956		6.535	6.59626	2.546	3.64643		0.31034	0	0	1.1635	2.25399	0	2.62293	2.7137	2.9241	3.18903	2.78869	3.27501		0.24	0	0	1.24	3.77	0	5.16	5.56	6.59	8.12
SZRD1	chr1	16364529	16369528	+	No	None	0	0	0	0	0	0		0.05463	0.4153		49.67	37.88	28.36	28.07		0.6774	0.99862	0.8881	1.79385		7.33476	7.21062	7.34722	7.24888	7.14486	7.08757	6.49025	6.62819	6.56605	6.58436	6.63561	6.606		160.43	147.12	161.83	151.1	140.52	135.01	88.9	97.92	93.75	94.96
NECAP2	chr1	16438171	16443170	+	No	None	0	0	0	0	0	0		0.4586	0.05975		32.6	22.88	28.66	17.94		0.6795	1.66913	1.421	2.40645		5.54504	5.2589	5.62761	5.73579	5.85798	5.66107	4.92979	5.07553	5.0072	5.33664	5.26115	5.39025		45.69	37.29	48.44	52.29	57	49.6	29.48	32.72	31.16	39.41
FAM231B	chr1	16536223	16541222	+	No	Always_up	0	0	0	0	0	0		1.316	1.812		4.137	1.429	8.604	2.47		3.208	3.34228	2.108	3.60404		0	0	0	0	0	0	0	0.15056	0	0.15056	0.275007	0.15056		0	0	0	0	0	0	0	0.11	0	0.11
MIR3675	chr1	16546413	16551412	+	No	Always_up	0	0	0	0	0	0		2.984	2.41		5.206	2.333	9.428	4.722		4.201	3.2018	2.423	3.55192		0	0	0	0	0	0	0	0	0	0	0	0		0	0	0	0	0	0	0	0	0	0
MST1P2	chr1	16643073	16648072	+	Yes	Always_up	0	0	0	0	0	0		1.772	1.045		132.6	85.76	70.94	56.08		7.363	7.2891	9.773	14.0723		0.555816	0.970854	0.757023	1	0.910733	1.87971	1.87184	2.17313	1.926	2.15381	2.33914	2.52356		0.47	0.96	0.69	1	0.88	2.68	2.66	3.51	2.8	3.45
FAM231C	chr1	16670502	16675501	+	No	Always_up	0	0	0	0	0	0		1.946	1.19		2.747	0.8446	2.426	1.267		3.493	3.50884	2.579	3.22909		0	0	0	0	0	0	0	0	0	0	0	0		0	0	0	0	0	0	0	0	0	0
CROCC	chr1	16919449	16924448	+	Yes	None	0	0	0	0	0	0		0.1027	0.0312		6.949	2.277	8.715	6.59		2.378	2.56766	1.118	1.94165		2.10434	1.92979	2.45154	2.18587	2.43563	2.57289	4.08491	4.37365	4.27575	4.03122	4.35614	4.22959		3.3	2.81	4.47	3.55	4.41	4.95	15.97	19.73	18.37	15.35
PADI1	chr1	17202625	17207624	+	No	None	0	0	0	0	0	0		0.6117	0.237		0.4761	0.2068	0.02784	0.1233		1.68	2.19491	0.9263	1.46869		0.214125	0	0	0	0.722466	0	0.505891	0.641546	0.704872	0.464668	0.432959	0.356144		0.16	0	0	0	0.65	0	0.42	0.56	0.63	0.38
PADI3	chr1	17246597	17251596	+	No	None	0	0	0	0	0	0		0.2437	0.06833		0.2159	0.1849	0.4096	0.6013		2.3	1.79756	0.9833	0.582652		0.250962	0.475085	0.250962	0.344828	0.613532	0.344828	3.75916	4.04177	4.07211	4.15947	4.02768	4.04701		0.19	0.39	0.19	0.27	0.53	0.27	12.54	15.47	15.82	16.87
MIR3972	chr1	17275388	17280387	+	No	None	0	0	0	0	0	0		0.2635	0.06305		0.3227	0.293	0.3284	0.3869		1.616	1.95861	0.4001	0.724231		0	0	0	0	0	0	0	0	0	0	0	0		0	0	0	0	0	0	0	0	0	0
PADI4	chr1	17305694	17310693	+	No	None	0	0	0	0	0	0		0.09725	0.2931		0	0	0.3569	0		1.076	1.10749	0.447	0.86192		0	0	0	0	0	0.485427	0.389567	0.799087	0.555816	0.378512	0.298658	0.584963		0	0	0	0	0	0.4	0.31	0.74	0.47	0.3
PADI6	chr1	17369695	17374694	+	No	None	0	0	0	0	0	0		0.3068	0.1134		0.3483	0	0.5064	0.8285		2.001	1.28383	0.6178	1.28121		0.604071	0.613532	0	0.799087	1.05658	0.454176	0	0	0	0.15056	0	0		0.52	0.53	0	0.74	1.08	0.37	0	0	0	0.11
ARHGEF10L	chr1	17537334	17542333	+	No	None	0	0	0	0	0	0		0.8308	0.258		8.322	4.607	14.95	9.817		2.773	3.76721	2.447	3.35744		1.76977	1.59455	2.07039	2.08066	2.28983	2.07724	4.40871	4.71315	4.58676	4.26303	4.44095	4.25626		2.41	2.02	3.2	3.23	3.89	3.22	20.24	25.23	23.03	18.2
ACTL8	chr1	17752812	17757811	+	No	Ni_higher_than_Pr	0	0	0	0	0	0		2.651	1.059		2.044	0.03212	3.603	2.13		1.426	1.4815	0.6762	0.942044		1.02148	0.432959	1.0072	0.575312	1.53107	1.30451	0.111031	0.111031	0.443607	0.807355	0.641546	0.298658		1.03	0.35	1.01	0.49	1.89	1.47	0.08	0.08	0.36	0.75
LOC101927876	chr1	18063156	18068155	+	No	None	0	0	0	0	0	0		2.476	0.8535		0.7979	0.4756	0.6409	0.6936		4.9	4.14749	2.34	2.2077		0	0	0	0	0	0	0	0	0	0	0	0		0	0	0	0	0	0	0	0	0	0
IGSF21	chr1	18105245	18110244	+	Yes	Always_up	0	0	0	0	0	0		3.426	1.172		9.519	1.109	16.2	6.119		6.408	5.33023	5.139	5.93776		0	0	0	0.555816	0	0	4.98231	5.13422	5.21878	5.39335	5.50589	5.65907		0	0	0	0.47	0	0	30.61	34.12	36.24	41.03
KLHDC7A	chr1	18478429	18483428	+	No	None	0	0	0	0	0	0		0.796	0.2284		0.7622	0.5876	2.272	3.12		3.896	3.67967	2.133	2.28354		0	0.163499	0	0	0	0	3.85	3.86691	3.65421	4.16269	4.21023	4.11437		0	0.12	0	0	0	0	13.42	13.59	11.59	16.91
PAX7	chr1	18628505	18633504	+	Yes	Always_up	0	0	0	0	0	0		4.675	5.153		25.52	10.69	16.13	7.353		8.883	7.07763	9.35	8.25826		0	0	0.250962	1.04963	1.10434	0.910733	0.275007	0.201634	0.226509	0.475085	0.516015	0.757023		0	0	0.19	1.07	1.15	0.88	0.21	0.15	0.17	0.39
MRTO4	chr1	19249080	19254079	+	No	None	0	0	0	0	0	0		0.2731	0.1758		46.31	30.02	29.87	25.01		1.664	2.16104	1.354	1.68961		6.61853	6.54782	6.46761	6.31994	6.11645	6.31034	5.26454	5.13668	5.17911	5.31361	5.27947	5.33593		97.26	92.56	87.5	78.89	68.38	78.36	37.44	34.18	35.23	38.77
PQLC2	chr1	19309745	19314744	+	No	None	0	0	0	0	0	0		0.03782	0.1837		37.17	24.49	26.31	21.2		3.695	4.20318	3.522	3.88953		4.28392	4.47897	4.30086	5.39609	4.85699	4.70764	4.34625	4.32337	4.51286	4.47379	4.24869	4.56925		18.48	21.3	18.71	41.11	27.98	25.13	19.34	19.02	21.83	21.22
MINOS1	chr1	19594476	19599475	+	No	None	0	0	0	0	0	0		0.1657	0.1921		39.12	25.11	22.7	17.58		1.371	0.9788	1.166	1.72773		4.01078	4.0072	3.97085	3.75168	3.30451	3.25852	3.51979	3.50716	3.23266	3.73335	3.59216	3.66448		15.12	15.08	14.68	12.47	8.88	8.57	10.47	10.37	8.4	12.3
MINOS1-NBL1	chr1	19594476	19599475	+	No	None	0	0	0	0	0	0		0.1657	0.1921		39.12	25.11	22.7	17.58		1.371	0.9788	1.166	1.72773		0	0	0	0	0	0	0	2.06695	1.70929	3.06005	2.22033	2.12102		0	0	0	0	0	0	0	3.19	2.27	7.34
RPS14P3	chr1	19605306	19610305	+	No	None	0	0	0	0	0	0		0.4616	0.4349		0.3017	0.3298	0.5864	0.5873		0.6349	0.9033	0.4709	0.392843		1.46989	1.49057	0	1.16993	2.21723	1.18269	0.669027	1.46467	0.799087	1.23879	0.782409	0.83996		1.77	1.81	0	1.25	3.65	1.27	0.59	1.76	0.74	1.36
NBL1	chr1	19640728	19645727	+	Yes	Always_up	0	0	0	0	0	0		1.259	1.852		11.14	8.218	11.73	6.512		4.06	3.02721	3.768	3.23765		2.55827	2.66448	3.56803	4.02768	3.10601	3.34056	3.06005	2.86592	2.51349	2.8679	3.69488	3.78346		4.89	5.34	10.86	15.31	7.61	9.13	7.34	6.29	4.71	6.3
HTR6	chr1	19662786	19667785	+	Yes	Always_up	0	0	0	0	0	0		1.935	1.307		9.191	1.845	8.138	5.326		5.402	4.93064	3.825	5.41267		0	0	0	0	0.321928	0	2.69153	2.86592	2.84197	3.04264	3.25852	3.0321		0	0	0	0	0.25	0	5.46	6.29	6.17	7.24
OTUD3	chr1	19879894	19884893	+	No	None	0	0	0	0	0	0		0.4586	0.1997		26.63	19.09	20.65	17.69		1.982	1.54421	1.86	1.8592		2.24489	2.1177	2.30451	2.36457	1.95606	1.99277	3.53481	3.48543	3.34341	3.5656	3.26903	3.54473		3.74	3.34	3.94	4.15	2.88	2.98	10.59	10.2	9.15	10.84
PLA2G5	chr1	20067707	20072706	+	No	None	0	0	0	0	0	0		1.059	0.0817		0.4349	0	0.6377	0.325		1.895	1.9867	0.7681	1.31777		0	0	0	0	0	0	0	0	0.0976108	0	0.422233	0.111031		0	0	0	0	0	0	0	0	0.07	0
PLA2G2F	chr1	20136829	20141828	+	No	None	0	0	0	0	0	0		1.232	0.3465		1.243	0.3698	0.5044	0.3341		4.12	4.10159	1.16	1.16841		0	0	0	0	0	0	0	0	0	0	0	0		0	0	0	0	0	0	0	0	0	0
UBXN10	chr1	20183577	20188576	+	Yes	Always_up	0	0	0	0	0	0		1.816	0.8459		9.144	6.742	8.361	6.583		4.786	4.74225	2.637	6.13185		0.275007	0	0	0.201634	0.526069	0.545968	0.411426	0.650765	0.516015	1	0.903038	0.739848		0.21	0	0	0.15	0.44	0.46	0.33	0.57	0.43	1
VWA5B1	chr1	20288418	20293417	+	Yes	Always_up	0	0	0	0	0	0		1.146	1.276		1.154	0.3964	5.847	1.325		5.8	6.33914	4.108	4.66043		0	0	0	0	0	0	0.275007	0.124328	0.263034	0.124328	0.250962	0.238787		0	0	0	0	0	0	0.21	0.09	0.2	0.09
FAM43B	chr1	20549938	20554937	+	Yes	Always_up	0	0	0	0	0	0		1.099	1.74		20.47	6.704	21.41	2.912		4.957	3.3192	3.694	3.29132		1.1375	1.43829	1.12433	0.422233	0.411426	0.757023	1.7137	2.27202	2.10098	2.65764	2.55827	2.78031		1.2	1.71	1.18	0.34	0.33	0.69	2.28	3.83	3.29	5.31
CDA	chr1	20586450	20591449	+	No	None	0	1	0	0	0	0		0.5085	0.5444		22.75	6.508	1.527	2.336		2.634	3.98093	1.41	2.09023		7.07017	6.88618	6.79792	4.98413	5.24641	5.04527	4.67469	4.53294	4.66903	4.9279	5.13504	4.92695		133.38	117.29	110.27	30.65	36.96	32.02	24.54	22.15	24.44	29.44
PINK1	chr1	20630954	20635953	+	No	None	0	1	0	0	0	0		0.1177	0.3925		13.85	5.555	8.327	4.335		0.7315	0.67352	0.9404	1.24932		7.94128	7.80909	7.90953	6.02059	6.08002	6.21684	4.58916	4.74039	4.68201	5.00764	5.16832	5.01391		244.79	223.27	239.44	63.92	66.65	73.38	23.07	25.73	24.67	31.17
MIR6084	chr1	20631178	20636177	+	No	None	0	0	0	0	0	0		0.1177	0.3925		13.91	5.486	8.346	4.413		0.8282	0.74978	0.9449	1.24932		0	0	0	0	0	0	0	0	0	0	0	0		0	0	0	0	0	0	0	0	0	0
LOC100506801	chr1	21290789	21295788	+	No	None	0	0	0	0	0	0		0.3518	0.3342		1.506	1.252	3.977	0.6159		4.908	3.35256	2.628	2.21898		0	0	0	0	0	0	0.757023	0.807355	0.641546	0.879706	0.948601	0.765535		0	0	0	0	0	0	0.69	0.75	0.56	0.84
NBPF3	chr1	21437589	21442588	+	No	None	0	0	0	0	0	0		0.2191	0.5092		23.94	12.38	20.92	18.57		2.841	2.03261	2.118	4.45196		2.25096	2.60881	2.02148	2.25096	2.37573	2.04264	3.33199	3.26454	3.1635	3.52607	3.79286	3.69042		3.76	5.1	3.06	3.76	4.19	3.12	9.07	8.61	7.96	10.52
ALPL	chr1	21506864	21511863	+	No	None	0	1	0	0	0	0		0.8999	0.5665		18.27	5.977	21.32	8.408		3.847	4.14724	3.503	3.32633		6.15684	6.2902	6.36912	3.61117	4.12516	3.96901	8.41316	8.46777	8.51995	8.33356	8.38301	8.42547		70.35	77.26	81.66	11.22	16.45	14.66	339.89	353.04	366.08	321.59
LDLRAD2	chr1	21809764	21814763	+	No	None	0	0	0	0	0	0		0.2707	0.1931		9.876	5.159	2.8	2.705		2.23	2.75003	1.418	1.57293		0.201634	0.201634	0.378512	0.516015	0	0.275007	0.871844	0.790772	1.0072	0.704872	0.604071	0.933573		0.15	0.15	0.3	0.43	0	0.21	0.83	0.73	1.01	0.63
CELA3B	chr1	21974424	21979423	+	No	None	0	0	0	0	0	0		0.4262	0.09755		0.7581	0.1481	0.8521	0.8236		2.061	2.26815	1.056	1.02995		0	0	0	0	0	0	0	0	0	0	0	0		0	0	0	0	0	0	0	0	0	0
CELA3A	chr1	21999155	22004154	+	No	None	0	0	0	0	0	0		0.4406	0.1089		0.5181	0.38	1.027	0.198		2.456	2.78515	1.282	1.58693		0	0	0	0	0	0	0	0	0	0	0	0		0	0	0	0	0	0	0	0	0	0
LINC00339	chr1	22022690	22027689	+	No	None	0	0	0	0	0	0		0.2197	0.2542		43.06	19.72	24.49	17.83		1.204	1.09595	1.453	2.59743		3.13914	3.87578	3.3799	2.88557	3.5373	2.89142	4.77136	4.62585	5.05875	5.01792	4.90063	5.03034		7.81	13.68	9.41	6.39	10.61	6.42	26.31	23.69	32.33	31.4
CDC42	chr1	22050126	22055125	+	No	None	0	0	0	0	0	0		0	0.1149		26.02	20.51	16.09	12.32		0.7579	0.61808	0.957	2.02489		8.89476	8.81131	8.84483	9.12572	9.08839	9.05137	7.61471	7.59313	7.57735	7.66007	7.44526	7.6017		474.98	448.23	458.79	557.62	543.35	529.56	195	192.09	189.99	201.26
MIR4418	chr1	22263738	22268737	+	No	None	0	0	0	0	0	0		0.383	0.6407		0.7318	0.07756	1.058	0.4288		5.154	3.97315	2.966	2.94126		0	0	0	0	0	0	0	0	0	0	0	0		0	0	0	0	0	0	0	0	0	0
ZBTB40	chr1	22449350	22454349	+	No	None	0	0	0	0	0	0		0.1525	0.1548		37.84	24.01	22.66	14.94		1.25	1.80961	1.46	2.72189		3.44493	3.62176	3.34908	3.34341	3.13914	3.18428	2.61824	2.75061	2.75916	2.7866	2.72465	2.71589		9.89	11.31	9.19	9.15	7.81	8.09	5.14	5.73	5.77	5.9
EPHA8	chr1	22561010	22566009	+	Yes	Always_up	0	0	0	0	0	0		2.691	2.052		5.679	0.9817	6.488	0.9882		7.568	5.49655	5.34	5.65849		0.757023	0	0.422233	0	0	0.226509	3.44493	3.75168	3.849	3.8268	3.70819	3.95327		0.69	0	0.34	0	0	0.17	9.89	12.47	13.41	13.19
C1QA	chr1	22634124	22639123	+	No	None	0	0	0	0	0	0		0.9893	0.3283		2.604	0.3706	1.885	0.1233		3.87	5.94456	1.636	2.62271		0.704872	0	0.695994	0	0.903038	0	0	0	0	0	0	0		0.63	0	0.62	0	0.87	0	0	0	0	0
C1QC	chr1	22641124	22646123	+	No	None	0	0	0	0	0	0		1.412	0.06239		0.8463	0.2922	0.5361	1.434		5.464	6.49542	1.49	1.9895		0	0	0	0	0	0	0	0	0	0	0	0		0	0	0	0	0	0	0	0	0	0
C1QB	chr1	22650688	22655687	+	No	None	0	0	0	0	0	0		2.219	0.5168		0.999	0.2201	0.755	0.6657		5.66	5.02395	1.824	3.18553		0	0	0	0	0	0	0	0	0	0	0	0		0	0	0	0	0	0	0	0	0	0
EPHB2	chr1	22708337	22713336	+	No	None	1	0	0	0	0	0		1.507	0.6503		8.248	2.9	10.97	4.028		5.211	6.72043	3.905	4.55892		1.82782	1.88753	1.72247	3.69711	3.70598	3.57289	3.60051	3.65191	3.67807	3.80632	3.90785	3.84599		2.55	2.7	2.3	11.97	12.05	10.9	11.13	11.57	11.8	12.99
MIR4684	chr1	22717016	22722015	+	No	None	0	0	0	0	0	0		0.676	0.1852		0.9903	0.3988	0.5575	0.4841		3.46	3.92675	1.738	2.10112		0	0	0	0	0	0	0	0	0	0	0	0		0	0	0	0	0	0	0	0	0	0
KDM1A	chr1	23016947	23021946	+	No	None	0	0	0	0	0	0		0.7144	0.137		52.23	34.7	39.2	31.87		1.267	1.08993	1.177	2.32283		7.71781	7.71781	7.65048	7.63205	7.56438	7.64508	8.11187	8.1375	8.0542	8.02542	7.97378	7.97676		209.52	209.52	199.92	197.37	188.28	199.17	275.64	280.6	264.8	259.55
MIR3115	chr1	23041804	23046803	+	No	None	0	0	0	0	0	0		0.2521	0.311		0.6059	0.3118	0.6187	0.7605		0.6507	0.82077	0.7931	0.669777		0	0	0	0	0	0	0	0	0	0	0	0		0	0	0	0	0	0	0	0	0	0
ZNF436-AS1	chr1	23366470	23371469	+	No	None	0	0	0	0	0	0		0.657	1.439		25.98	17.64	18.14	8.744		1.023	2.13194	1.613	1.54648		1.05658	1.19535	0	1.51096	0	1.65076	1.38957	0.815575	1.48027	1.23879	0.970854	1.22651		1.08	1.29	0	1.85	0	2.14	1.62	0.76	1.79	1.36
LOC101928163	chr1	23519429	23524428	+	No	None	0	0	0	0	0	0		0	0.1408		0.09648	0.8297	0.5883	0		1.062	0.8007	0.4574	0.437961		0	0	0	0	0	0	0	0	0	0	0	0		0	0	0	0	0	0	0	0	0	0
MDS2	chr1	23624833	23629832	+	Yes	None	0	0	0	0	0	0		1.103	0.3189		1.873	1.069	0.694	0.3195		3.439	4.01505	0.8007	1.96266		0	0	0	0	0	0	0	0	0	0	0	0		0	0	0	0	0	0	0	0	0	0
RPL11	chr1	23689278	23694277	+	No	None	0	0	0	0	0	0		0.2707	0.2228		57.9	46.17	35.53	24.86		1.433	0.91132	0.6758	0.693504		11.8147	11.7704	11.7934	11.6579	11.7914	11.6231	11.9756	11.9471	11.7497	11.8648	11.7714	11.7218		3601.17	3492.28	3548.58	3230.32	3543.55	3153.34	4026.22	3947.4	3442.49	3728.64
TCEB3	chr1	23740865	23745864	+	No	None	0	0	0	0	0	0		0.5349	0.2938		39.02	25.93	21.68	22.11		1.267	1.54973	2.196	3.06339		5.31034	5.21917	5.2817	5.00854	5.19574	5.26454	4.81455	4.77347	4.63865	4.68818	4.59872	4.6311		38.68	36.25	37.9	31.19	35.65	37.44	27.14	26.35	23.91	24.78
PITHD1	chr1	23775885	23780884	+	No	None	0	0	0	0	0	0		0.05463	0.2025		46.53	29.15	28.84	22.78		0.983	1.55625	0.7606	2.96382		6.69167	6.5016	6.79948	6.06867	6.15259	5.9743	5.79597	5.75195	5.852	5.93475	5.93263	5.95931		102.37	89.61	110.39	66.12	70.14	61.87	54.56	52.89	56.76	60.17
LYPLA2	chr1	23788655	23793654	+	No	None	0	0	0	0	0	0		0.05463	0.1873		32.28	25.36	21.1	16.07		0.9007	2.074	1.049	1.36367		6.99639	6.83517	7.23707	7.09856	7.01681	7	7.13186	7.28207	7.21247	7.33414	7.37721	7.34536		126.68	113.18	149.86	136.05	128.5	127	139.25	154.64	147.31	160.36
MIR378F	chr1	23926569	23931568	+	No	None	0	0	0	0	0	0		0.7384	0.2507		1.058	0.2656	0.5312	0.3426		1.344	2.00978	1.093	0.766238		0	0	0	0	0	0	0	0	0	0	0	0		0	0	0	0	0	0	0	0	0	0
PNRC2	chr1	23957310	23962309	+	No	None	0	0	0	0	0	0		0.3074	0.09359		43.79	32.78	30.46	30.8		1.415	1.01994	1.199	1.39868		7.13453	7.18388	6.90436	6.75489	6.69822	6.86332	6.78607	6.63169	6.4707	6.6314	6.53652	6.57999		139.51	144.4	118.79	107	102.84	115.43	109.36	98.16	87.69	98.14
LOC284632	chr1	24197739	24202738	+	No	None	0	0	0	0	0	0		0.7426	0.1046		0.7245	0.0235	1.051	0.7872		2.281	2.55437	1.371	1.24232		0	0	0	0	0	0	0	0	0	0	0	0		0	0	0	0	0	0	0	0	0	0
GRHL3	chr1	24316821	24321820	+	Yes	Always_up	1	0	0	0	0	0		0.7624	1.549		6.064	7.965	5.847	7.267		3.371	3.64956	3.078	3.64916		1.38405	1.73552	1.59932	3.82069	4.33914	4.11603	2.61353	2.81147	2.64616	2.50843	2.848	2.854		1.61	2.33	2.03	13.13	19.24	16.34	5.12	6.02	5.26	4.69
NIPAL3	chr1	24413254	24418253	+	No	None	0	0	0	0	0	0		0.3914	0.3904		24.16	11.06	17.91	15.92		1.518	1.52088	1.343	2.4683		1.774	1.48027	1.13093	1.98914	1.83592	1.93357	3.06178	3.11103	3.03386	3.23726	3.01257	3.07553		2.42	1.79	1.19	2.97	2.57	2.82	7.35	7.64	7.19	8.43
RCAN3	chr1	24500396	24505395	+	No	None	0	0	0	0	0	0		0.4406	0.4795		26	15.33	15.07	11.59		2.357	1.60918	1.854	2.7639		3.44095	3.42761	2.94111	3.18587	3.50208	3.81558	4.01881	4.04614	3.90593	4.28021	4.24945	4.22419		9.86	9.76	6.68	8.1	10.33	13.08	15.21	15.52	13.99	18.43
NCMAP	chr1	24553575	24558574	+	Yes	Always_up	0	0	0	0	0	0		1.304	1.719		4.194	1.937	6.511	3.681		3.936	4.03863	2.655	3.63904		0.201634	0.201634	0	0	0	0	0.298658	0.422233	0.0840643	0.226509	0.201634	0.389567		0.15	0.15	0	0	0	0	0.23	0.34	0.06	0.17
SRRM1	chr1	24640602	24645601	+	No	None	0	0	0	0	0	0		0.2689	0.06239		62.81	41.14	44.33	31.49		1.917	1.45641	1.679	2.67444		6.42004	6.44741	6.23592	6.02702	6.15015	6.06609	7.14292	7.21461	7.17981	7.05951	6.98812	7.12443		84.63	86.27	74.37	64.21	70.02	66	140.33	147.53	143.99	132.39
CLIC4	chr1	24742768	24747767	+	No	None	0	0	0	0	0	0		0.2713	0.4295		42.5	29.8	22.06	15.98		1.658	0.51549	1.881	2.23726		6.97648	6.84474	6.62834	6.40837	6.5097	6.66491	7.8495	7.72021	7.58323	7.48132	7.21684	7.2502		124.93	113.94	97.93	83.94	90.12	100.47	229.64	209.87	190.77	177.69
MIR4425	chr1	25021002	25026001	+	No	None	0	0	0	0	0	0		0.3596	0.172		0.6915	0	0.3137	0.6864		4.875	5.44412	2.055	1.97822		0	0	0	0	0	0	0	0	0	0	0	0		0	0	0	0	0	0	0	0	0	0
RHD	chr1	25269985	25274984	+	No	None	0	0	0	0	0	0		0.4604	0.4113		0.5801	0	0.7509	0		1.452	0.59827	0.4996	0.887591		0	0	0	0	0	0	0.0703893	0	0	0	0.137504	0		0	0	0	0	0	0	0.05	0	0	0
TMEM50A	chr1	25335797	25340796	+	No	None	0	0	0	0	0	0		0.3509	0.1875		76.73	51.01	44.37	31.44		1.232	0.93666	1.382	3.25476		6.04133	5.99977	5.98322	6.12743	6.21801	6.3672	6.32535	6.1536	6.25512	6.25342	6.04221	6.337		64.86	62.99	62.26	68.91	73.44	81.55	79.19	70.19	75.38	75.29
TMEM57	chr1	25428357	25433356	+	No	None	0	0	0	0	0	0		0.2635	0.8598		39.97	23.23	18.34	12.9		1.007	0.79744	1.523	2.16413		4.31252	4.04264	3.80735	4.15866	4.30889	4.19535	3.23573	3.13258	2.98368	3.17632	3.25852	3.37016		18.87	15.48	13	16.86	18.82	17.32	8.42	7.77	6.91	8.04
LDLRAP1	chr1	25541084	25546083	+	No	None	0	0	0	0	0	0		0.3332	0.2748		28.47	17.84	11.53	10.98		2.882	3.49906	2.607	3.69155		6.39369	6.58511	6.63241	5.8339	5.61088	5.50843	4.1375	4.13504	4.38336	4.59634	4.55029	4.79077		83.08	95.01	98.21	56.04	47.87	44.52	16.6	16.57	19.87	23.19
MAN1C1	chr1	25614967	25619966	+	Yes	None	0	1	0	0	0	0		0.5319	0.6379		39.69	30.8	16.95	12.74		2.999	2.34667	3.155	2.77324		5.97476	5.89409	5.99367	5.01257	4.774	4.90737	3.34483	3.30743	3.33771	4.22033	4.25475	4.34056		61.89	58.47	62.72	31.28	26.36	29.01	9.16	8.9	9.11	17.64
SEPN1	chr1	25797675	25802674	+	No	None	0	0	0	0	0	0		0.1639	0.06569		11.24	6.051	6.088	3.855		2.88	2.93766	2.473	3.32088		6.83415	6.77795	6.8198	6.98948	6.7324	6.81711	7.44112	7.58691	7.57758	7.71507	7.67101	7.81654		113.1	108.74	111.97	126.07	105.33	111.76	172.78	191.26	190.02	209.12
MTFR1L	chr1	25817405	25822404	+	No	None	0	0	0	0	0	0		0.6718	0.5445		60.27	40.89	32.94	24.75		3.057	3.90643	2.898	5.40178		5.30998	5.2407	5.16752	5.17712	5.19928	5.36527	4.95699	4.79181	4.91217	5.0045	5.10811	5.09972		38.67	36.81	34.94	35.18	35.74	40.22	30.06	26.7	29.11	31.1
EXTL1	chr1	26019279	26024278	+	Yes	None	0	0	0	0	0	0		0.2803	0.1614		2.221	1.738	6.066	4.275		2.33	3.64129	2.058	1.17542		0	0.545968	0.201634	0.275007	0.275007	0	1.09085	1.37851	1.46989	1.61824	1.82375	1.83592		0	0.46	0.15	0.21	0.21	0	1.13	1.6	1.77	2.07
PDIK1L	chr1	26108664	26113663	+	No	None	0	0	0	0	0	0		0.341	0.772		56.39	38.52	30.06	21.78		2.491	1.72632	2.394	2.71567		2.09761	2.03914	1.77821	1.51602	1.8953	2.26903	1.87184	1.65535	1.33914	1.59932	1.31034	1.56071		3.28	3.11	2.43	1.86	2.72	3.82	2.66	2.15	1.53	2.03
FAM110D	chr1	26156519	26161518	+	Yes	None	0	0	0	0	0	0		0.2191	1.368		2.671	0.7454	6.317	2.351		4.461	4.77561	3.612	4.01166		1.19535	1.21412	0	0	0	0.687061	0.464668	0	0.536053	0.731183	1.63227	0.903038		1.29	1.32	0	0	0	0.61	0.38	0	0.45	0.66
ZNF593	chr1	26167396	26172395	+	No	None	0	0	0	0	0	0		0.1093	0.46		31.42	19.95	16.36	10.26		1.895	4.78565	1.991	2.04745		7.24165	7.12928	7.31741	7.16551	7.1813	6.71122	5.58256	6.00697	5.72247	5.74416	6.01279	5.90231		150.34	139	158.5	142.56	144.14	103.78	46.92	63.31	51.8	52.6
CNKSR1	chr1	26174989	26179988	+	No	None	0	0	0	0	0	0		0	0.1824		6.464	3.223	2.828	4.626		1.169	1.7326	0.7988	0.636328		3.58976	3.41954	3.50589	4.14812	3.41954	3.68818	4.06609	4.48607	4.46271	4.29719	4.67129	4.48156		11.04	9.7	10.36	16.73	9.7	11.89	15.75	21.41	21.05	18.66
CATSPER4	chr1	26188127	26193126	+	No	None	0	0	0	0	0	0		0.7045	0.1457		1.056	0.246	1.114	0.9026		2.387	2.50345	0.9751	1.98444		0	0	0	0	0	0	1.09085	0.495695	0.9855	0.594549	0.650765	1.10434		0	0	0	0	0	0	1.13	0.41	0.98	0.51
LOC101928303	chr1	26222819	26227818	+	No	Pr_higher_than_Ni	0	0	0	0	0	0		0.3248	1.681		12.8	4.9	11.19	6.119		2.581	2.00226	2.517	3.70906		0	0.731183	0	0	0	0	1.09761	1	0.748461	1.18269	1.5008	1.20163		0	0.66	0	0	0	0	1.14	1	0.68	1.27
CEP85	chr1	26231652	26236651	+	No	None	0	0	0	0	0	0		0.6381	0.4239		39.43	27.4	29.77	16.22		1.575	1.91948	1.868	3.30727		5.0018	4.78188	4.99684	5.18507	4.23649	4.97865	5.02459	5.21257	5.16511	5.30706	5.19928	5.4138		31.04	26.51	30.93	35.38	17.85	30.53	31.55	36.08	34.88	38.59
SH3BGRL3	chr1	26277221	26282220	+	No	None	1	0	0	0	0	0		0	0.1433		19.89	11.26	19.44	12.74		3.065	2.98457	2.252	2.84441		6.48688	6.48639	6.33718	7.69307	7.76208	7.8558	8.17523	8.33807	8.4405	8.04357	8.22226	8.27366		88.69	88.66	79.85	205.94	216.08	230.65	288.06	322.6	346.41	262.85
CD52	chr1	26315419	26320418	+	No	None	0	0	0	0	0	0		0.2113	0.08797		1.751	0.3862	1.108	0.95		1.681	1.68042	1.436	3.01594		4.6094	4.94064	4.83895	4.23496	4.20633	4.05745	4.19377	4.76182	4.29278	4.30451	4.14649	4.91121		23.41	29.71	27.62	17.83	17.46	15.65	17.3	26.13	18.6	18.76
LIN28A	chr1	26408277	26413276	+	No	None	0	0	0	0	0	0		0.1603	0.1556		37.86	23.96	43.22	30.81		1.828	2.6971	2.41	1.97277		8.24232	8.3423	8.28804	7.88332	7.83769	7.91271	9.35656	9.29036	9.20011	9.01578	8.98556	9.08345		301.82	323.55	311.57	235.11	227.76	239.97	654.55	625.15	587.18	516.63
DHDDS	chr1	26429781	26434780	+	No	None	0	0	0	0	0	0		0.1009	0.1342		44.78	23.22	20.31	13.45		1.071	1.07437	0.9207	0.466744		4.9486	4.7666	4.851	5.45121	5.34873	5.30195	4.6011	4.52042	4.63691	4.6605	4.44294	4.851		29.88	26.22	27.86	42.75	39.75	38.45	23.27	21.95	23.88	24.29
HMGN2	chr1	26469910	26474909	+	No	None	0	0	0	0	0	0		0.8356	0.3521		30.26	27.16	28.57	19.91		1.434	1.72331	1.43	3.13885		8.37842	8.46132	8.29324	8.97048	9.03703	9.06813	8.46683	8.41663	8.43584	8.49165	8.48784	8.61331		331.78	351.46	312.7	500.63	524.31	535.76	352.81	340.71	345.29	358.95
RPS6KA1	chr1	26543351	26548350	+	No	None	0	0	0	0	0	0		0	0.0312		0.09648	0.4967	0.5964	0.3948		1.773	1.31544	0.417	0.737455		5.87332	5.94883	6.02835	5.17353	4.94626	5.16551	5.65421	5.64472	5.67271	5.69711	5.70432	5.76951		57.62	60.77	64.27	35.09	29.83	34.89	49.36	49.03	50.01	50.88
MIR1976	chr1	26552041	26557040	+	No	None	0	0	0	0	0	0		0.05463	0.04622		0.3796	0.2021	0.4159	0.6529		1.106	1.37489	0.4513	0.162582		0	0	0	0	0	0	0	0	0	0	0	0		0	0	0	0	0	0	0	0	0	0
ARID1A	chr1	26693530	26698529	+	No	None	0	0	0	0	0	0		0.2539	0.1439		64.08	47.63	42.76	37.36		3.267	1.88461	3.13	3.45857		5.32733	5.37608	5.26903	5.6499	5.49378	5.75061	6.10664	6.25248	6.18765	6.15522	6.17433	6.16068		39.15	40.53	37.56	49.21	44.06	52.84	67.91	75.24	71.89	70.27
PIGV	chr1	26785462	26790461	+	No	None	0	0	0	0	0	0		0.2347	0.2299		30.55	17.89	29.18	22.38		1.574	1.31744	1.875	1.32633		1.73985	2.23573	1.87971	1.84398	2.30159	1.84398	4.36177	4.32409	4.27724	4.34625	4.03386	4.20163		2.34	3.71	2.68	2.59	3.93	2.59	19.56	19.03	18.39	19.34
ZDHHC18	chr1	26824209	26829208	+	No	None	0	0	0	0	0	0		0.5043	0.06982		11.78	11.46	9.611	7.442		2.877	2.95271	2.113	1.98288		4.5404	4.70266	4.8089	5.25512	5.45779	5.4353	5.23343	5.35614	5.46303	5.34447	5.40088	5.66477		22.27	25.04	27.03	37.19	42.95	42.27	36.62	39.96	43.11	39.63
SFN	chr1	26860641	26865640	+	Yes	None	0	0	0	0	0	0		0.6802	0.0312		31.3	19.01	10.68	8.17		3.228	2.84435	2.623	4.87203		4.31397	4.0993	4.31832	4.79753	4.67751	4.26529	3.35473	3.29572	3.32337	3.83895	3.58256	3.90977		18.89	16.14	18.95	26.81	24.59	18.23	9.23	8.82	9.01	13.31
NUDC	chr1	26919221	26924220	+	No	None	0	0	0	0	0	0		0.5043	0.2638		24.63	14.15	20.92	13.14		2.183	1.58585	1.704	0.952546		8.07087	8.06894	7.96665	7.5131	7.33405	7.30086	7.22747	7.04363	7.07842	7.05105	6.99548	6.95536		267.89	267.53	249.15	181.67	160.35	156.68	148.86	130.93	134.15	131.61
TRNP1	chr1	26991203	26996202	+	No	None	0	1	0	0	0	0		0.5334	0.4907		19.97	6.358	11.35	8.448		2.867	3.18776	2.737	3.56514		4.57833	4.39163	4.69988	2.99458	2.8679	2.61589	5.41549	5.55796	5.62936	5.24982	5.27053	5.4165		22.89	19.99	24.99	6.97	6.3	5.13	41.68	46.11	48.5	37.05
WDTC1	chr1	27232015	27237014	+	No	None	0	0	0	0	0	0		0.8248	0.4364		27.48	19.6	16.41	11.96		1.58	1.20256	1.737	1.13847		3.9486	4.01703	4.20945	3.66448	3.51602	3.854	4.61412	4.75862	4.66903	5.06178	5.2426	5.19574		14.44	15.19	17.5	11.68	10.44	13.46	23.49	26.07	24.44	32.4
TMEM222	chr1	27319644	27324643	+	No	None	0	0	0	0	0	0		0.5223	0.4285		35.08	25.84	26.68	19.98		0.8688	0.74953	1.344	1.16141		5.93216	5.49281	5.63459	5.53232	5.3572	5.60733	4.63749	4.70543	4.88264	4.76075	4.9279	5.0648		60.06	44.03	48.68	45.28	39.99	47.75	23.89	25.09	28.5	26.11
ACTG1P20	chr1	27321373	27326372	+	No	None	0	0	0	0	0	0		0.2449	0.3402		35.19	25.91	26.61	19.69		0.7694	0.71416	1.18	0.781018		0.956057	0.31034	0.298658	1	1.19535	0.411426	0.275007	0.604071	0.0703893	0.545968	0.411426	0.137504		0.94	0.24	0.23	1	1.29	0.33	0.21	0.52	0.05	0.46
RNU6-48P	chr1	27322718	27327717	+	No	None	0	0	0	0	0	0		0.2737	0.3714		10.17	6.604	12.63	5.573		0.6765	0.83933	0.9458	1.01128		0	0	0	0	0	0	0	0	0	0	0	0		0	0	0	0	0	0	0	0	0	0
SYTL1	chr1	27339491	27344490	+	Yes	None	0	0	0	0	0	0		0.2113	0.0312		3.235	3.669	5.21	3.636		3.708	3.33776	3.386	4.8203		0.731183	1.0072	1.20163	1.72247	1.47508	1.53107	3.66107	3.77505	4.03386	4.24031	4.19535	4.24945		0.66	1.01	1.3	2.3	1.78	1.89	11.65	12.69	15.38	17.9
GPR3	chr1	27390143	27395142	+	No	None	0	0	0	0	0	0		0.4941	0.3927		11.77	5.818	10.07	6.895		3.014	5.26903	2.399	3.58381		0.378512	1.33342	1.30451	1.18269	0.863938	0	3.49442	3.44095	3.62877	3.22805	3.29425	3.12102		0.3	1.52	1.47	1.27	0.82	0	10.27	9.86	11.37	8.37
FAM76A	chr1	27723478	27728477	+	No	None	0	0	0	0	0	0		0.3404	0.2464		34.6	23.52	18.63	13.68		1.343	0.99912	1.55	2.2676		3.01614	2.71809	2.90111	3.51728	3.28836	3.41414	3.34767	2.90689	3.23419	3.0993	2.79286	2.9782		7.09	5.58	6.47	10.45	8.77	9.66	9.18	6.5	8.41	7.57
STX12	chr1	27770682	27775681	+	No	None	0	0	0	0	0	0		0.2822	0.1185		29.22	20.09	16.5	13.56		0.9596	0.3868	0.6547	0.978606		3.34625	3.74093	2.89918	3.97545	4.50144	4.23879	3.75809	3.58256	3.488	3.75916	3.54844	3.42358		9.17	12.37	6.46	14.73	21.65	17.88	12.53	10.98	10.22	12.54
PPP1R8	chr1	27828240	27833239	+	No	None	0	0	0	0	0	0		0.3524	0.3697		40.85	23.32	27.21	23.96		0.6921	0.94544	0.8712	1.0494		6.13031	6.33664	6.10455	5.64501	6.06113	6.11082	5.57077	5.52168	5.51033	5.44725	5.46303	5.55121		69.05	79.82	67.81	49.04	65.77	68.11	46.53	44.94	44.58	42.63
SCARNA1	chr1	27831900	27836899	+	No	None	0	0	0	0	0	0		0.7582	0.3739		1.786	0.7568	4.718	0.3918		0.8234	0.74903	0.5725	0.21548		0	0	0	0	0	0	0	0	0	0	0	0		0	0	0	0	0	0	0	0	0	0
THEMIS2	chr1	27870042	27875041	+	No	None	0	0	0	0	0	0		0.5595	0.3937		24.16	11.12	13.02	8.95		2.883	2.29424	2.002	1.84208		2.46467	3.26903	3.38819	3.49697	2.3505	2.84599	4.13011	4.45418	4.37712	4.15704	4.15137	4.28318		4.52	8.64	9.47	10.29	4.1	6.19	16.51	20.92	19.78	16.84
SMPDL3B	chr1	27932454	27937453	+	No	None	1	0	0	0	0	0		0.3518	0.4321		1.345	1.424	10.12	5.638		2.675	2.61307	1.623	1.23765		0	0.748461	0.831877	3.17951	3.13586	2.79077	5.77689	5.89748	5.88826	5.52199	5.49057	5.68313		0	0.68	0.78	8.06	7.79	5.92	53.83	58.61	58.23	44.95
XKR8	chr1	27956961	27961960	+	No	None	0	0	0	0	0	0		0.5073	0.121		35.96	19.74	18.38	15.07		2.254	4.23128	2.098	2.69622		3.84298	4.06091	4.47379	4.45418	4.04439	4.56194	4.61353	4.64847	4.65363	4.7301	4.58556	4.86443		13.35	15.69	21.22	20.92	15.5	22.62	23.48	24.08	24.17	25.54
ATPIF1	chr1	28233590	28238589	+	No	None	0	0	0	0	0	0		0	0.05513		19.48	10.84	13.72	9.332		0.7129	0.54283	0.7811	0.912484		8.14751	8.11556	7.72635	7.61963	8.03557	7.83112	8.83137	8.8474	8.65507	8.68268	8.81417	8.57573		282.56	276.35	210.77	195.67	261.39	226.72	454.52	459.61	402.12	409.91
SESN2	chr1	28256951	28261950	+	No	None	0	0	0	0	0	0		0	0.308		36.59	26.8	16.51	9.683		1.08	1.12555	0.7653	0.621547		6.18587	6.20692	6.21684	5.86146	6.09001	5.81455	5.07125	5.04221	5.07724	5.15664	5.10308	5.24907		71.8	72.87	73.38	57.14	67.12	55.28	32.62	31.95	32.76	34.67
MED18	chr1	28326501	28331500	+	No	None	0	0	0	0	0	0		0.1639	0.2803		12.16	6.858	8.621	4.596		0.4679	0.32886	0.2763	0.437961		4.26604	4.33128	4.74255	3.42358	4.41007	4.36036	4.15543	4.2854	4.32193	4.27128	4.13996	4.29425		18.24	19.13	25.77	9.73	20.26	19.54	16.82	18.5	19	18.31
PHACTR4	chr1	28367081	28372080	+	No	None	0	0	0	0	0	0		0.5604	0.0921		33.22	18.45	24.82	17.92		1.245	1.38718	0.9528	1.4788		3.8679	3.69711	4.14241	3.97636	3.90497	3.97361	4.93452	4.9814	4.89676	4.78764	4.56986	4.83643		13.6	11.97	16.66	14.74	13.98	14.71	29.58	30.59	28.79	26.62
RCC1	chr1	28503442	28508441	+	No	None	0	0	0	0	0	0		0.13	0.1535		52.16	36.57	28.52	30.79		0.8228	0.82378	1.045	1.13497		7.46956	7.25824	7.3353	6.68061	6.54659	6.62688	6.21587	6.26866	6.31034	6.04461	6.13812	6.02192		176.24	152.09	160.49	101.58	92.48	97.83	73.33	76.1	78.36	65.01
SNHG3	chr1	28503442	28508441	+	No	None	0	0	0	0	0	0		0.13	0.1535		52.16	36.57	28.52	30.79		0.8228	0.82378	1.045	1.13497		5.98094	6.05028	5.88947	5.9364	5.4663	5.66107	5.41954	5.41075	5.67384	5.55888	5.16269	5.98391		62.16	65.27	58.28	60.24	43.21	49.6	41.8	41.54	50.05	46.14
SNORA73A	chr1	28504864	28509863	+	No	None	0	0	0	0	0	0		0.341	0.1689		56.52	42.78	27.72	31.53		0.6871	0.93691	1.405	1.75729		4.04876	5.13832	3.83996	0	0	0	2.22959	3.56682	2.9486	3.07382	4.47444	4.10434		15.55	34.22	13.32	0	0	0	3.69	10.85	6.72	7.42
SNORA73B	chr1	28506057	28511056	+	No	None	0	0	0	0	0	0		0.2581	0.09095		44.67	39.01	20.48	22.67		0.6183	1.28358	1.476	2.25748		6.88069	0	5.58646	6.3361	0	0	0	0	5.31868	0	3.64039	0		116.84	0	47.05	79.79	0	0	0	0	38.91	0
TRNAU1AP	chr1	28550516	28555515	+	No	None	0	0	0	0	0	0		0.1627	0.04159		25.63	18.33	22.1	13.81		0.9165	1.18826	1.008	1.91521		4.62469	4.17951	4.57531	4.5656	4.27798	4.21801	4.24031	4.33914	4.34837	4.25701	4.3427	4.13996		23.67	17.12	22.84	22.68	18.4	17.61	17.9	19.24	19.37	18.12
RAB42	chr1	28589994	28594993	+	No	None	0	1	0	0	0	0		0.4424	0.7951		7.037	0.9676	7.167	4.701		2.8	3.63702	2.784	3.11318		2.94298	3.22188	3.65076	1.46989	2.18269	0.941106	2.30743	2.67807	2.38405	1.98914	1.68706	1.83996		6.69	8.33	11.56	1.77	3.54	0.92	3.95	5.4	4.22	2.97
RNU11	chr1	28646099	28651098	+	No	None	0	0	0	0	0	0		0.2593	0.1859		5.931	1.699	3.335	2.447		0.6006	0.68029	0.5431	0.665889		0	0	0	0	0	0	0	0	0	0	0	0		0	0	0	0	0	0	0	0	0	0
GMEB1	chr1	28666227	28671226	+	No	None	0	0	0	0	0	0		0.1945	0.1735		16.61	15.49	12.55	11.2		1.239	1.35833	1.22	1.41579		4.04439	4.13422	4.53045	3.65421	3.853	4.04264	4.12184	4.28836	4.04352	3.92979	4.01525	3.98823		15.5	16.56	22.11	11.59	13.45	15.48	16.41	18.54	15.49	14.24
YTHDF2	chr1	28734120	28739119	+	No	None	0	0	0	0	0	0		0.2635	0.4064		63.27	50.61	49.26	33.36		1.044	1.22388	1.151	1.27032		7.61294	7.64075	7.59477	7.49346	7.46891	7.55651	6.88947	6.88765	6.68524	6.67878	6.53543	6.51507		194.76	198.57	192.31	179.2	176.16	187.25	117.56	117.41	101.91	101.45
OPRD1	chr1	28809641	28814640	+	Yes	Always_up	0	0	0	0	0	0		3.587	4.376		8.414	1.739	7.674	2.583		4.361	6.41138	3.996	5.71839		0	0	1.04963	0	0	1.3505	0.485427	1.14405	1.09761	0.903038	1.07724	1.20163		0	0	1.07	0	0	1.55	0.4	1.21	1.14	0.87
EPB41	chr1	28884590	28889589	+	Yes	None	0	0	0	0	0	0		0.3242	0.7759		38.43	21.03	17.89	13.56		2.682	3.56578	2.505	3.28199		4.30889	4.44361	4.10014	4.0635	4.1035	4.07468	5.46891	5.51948	5.39369	5.30305	5.27798	5.24641		18.82	20.76	16.15	15.72	16.19	15.85	43.29	44.87	41.04	38.48
PTPRU	chr1	29234015	29239014	+	Yes	None	0	0	0	0	0	0		0.2347	1.315		72.92	47.27	28.32	20.6		2.979	2.57971	3.762	5.37922		7.45697	7.43888	7.67292	6.56849	6.33628	6.62863	5.96139	6.11603	6.05311	6.29591	6.3572	6.30816		174.7	172.51	203.07	93.91	79.8	97.95	61.31	68.36	65.4	77.57
MATN1-AS1	chr1	30716271	30721270	+	No	None	0	0	0	0	0	0		0.5202	0.4699		15.83	8.685	6.505	4.809		1.936	2.80246	1.158	1.31116		0.389567	0	0.378512	0.910733	0	0.910733	0.263034	0.275007	0.475085	0.263034	0.464668	0.432959		0.31	0	0.3	0.88	0	0.88	0.2	0.21	0.39	0.2
ZCCHC17	chr1	31294481	31299480	+	No	None	0	0	0	0	0	0		0.353	0.5625		57.01	34.06	48.74	33.72		1.642	1.03549	1.642	2.66744		5.64962	5.38474	5.08491	5.04789	5.55888	5.62644	5.81044	5.8525	5.73118	5.80426	5.55643	5.71562		49.2	40.78	32.94	32.08	46.14	48.4	55.12	56.78	52.12	54.88
SERINC2	chr1	31410615	31415614	+	No	None	1	0	0	0	0	0		0.9011	0.2502		31.38	20.75	27.15	21.73		5.332	6.02332	2.929	5.04511		1.9486	2.38128	2.42223	4.31976	3.57652	3.67694	5.79727	6.0332	6.06329	6.04243	6.06867	6.29094		2.86	4.21	4.36	18.97	10.93	11.79	54.61	64.49	65.87	64.91
LINC01225	chr1	31497584	31502583	+	No	None	0	0	0	0	0	0		1.057	0.4686		0.1954	0.3432	0.6737	0.6414		2.568	1.90367	1.001	2.71256		0	0	0	0	0	0	0	0	0.250962	0	0	0		0	0	0	0	0	0	0	0	0.19	0
LINC01226	chr1	31515934	31520933	+	No	None	0	0	0	0	0	0		0.8855	0.6427		1.013	0.2711	0.9689	0.7684		1.382	1.32698	0.939	0.581096		0	0	0	0	0	0.400538	0.0703893	0	0	0.0703893	0	0.0703893		0	0	0	0	0	0.32	0.05	0	0	0.05
TINAGL1	chr1	31573984	31578983	+	No	None	1	0	0	0	0	0		0.2563	0.2903		9.516	28.63	2.432	2.693		3.885	2.83105	2.664	4.93192		3.70377	3.41684	3.80735	7.5043	7.4641	7.40939	3.67129	3.80012	3.74631	3.55582	3.70708	3.58616		12.03	9.68	13	180.56	175.57	169	11.74	12.93	12.42	10.76
HCRTR1	chr1	31615199	31620198	+	Yes	Ni_higher_than_Pr	0	0	0	0	0	0		3.556	0.8453		12.65	4.835	13.99	7.68		6.866	5.33901	3.293	3.13496		0	0	0	0	0	0	0.189034	0.356144	0.411426	0.0976108	0.176323	0.0976108		0	0	0	0	0	0	0.14	0.28	0.33	0.07
KHDRBS1	chr1	32011193	32016192	+	No	Ni_higher_than_Pr	0	0	0	0	0	0		1.598	0.1248		48.64	50.03	38.56	31.55		2.589	1.9566	1.219	2.54142		7.12928	7.08236	7.0036	7.54295	7.63358	7.72935	8.12407	8.07403	8.03529	7.88472	7.84687	7.72969		139	134.52	127.32	185.49	197.58	211.21	277.99	268.48	261.34	235.34
TMEM39B	chr1	32070401	32075400	+	No	None	0	0	0	0	0	0		0.8978	0.1395		30.63	18.48	18.53	14.8		1.961	1.0957	1.148	1.04862		4.10852	4.62994	4.32409	4.83744	4.68818	4.56499	4.43896	4.66221	4.73335	4.48543	4.51602	4.54102		16.25	23.76	19.03	27.59	24.78	22.67	20.69	24.32	25.6	21.4
MIR5585	chr1	32084448	32089447	+	No	None	0	0	0	0	0	0		0.8669	0.0926		0.4838	0.3894	0.5663	1.035		1.126	0.90957	0.4371	0.310385		0	0	0	0	0	0	0	0	0	0	0	0		0	0	0	0	0	0	0	0	0	0
KPNA6	chr1	32105542	32110541	+	No	None	0	0	0	0	0	0		0.2629	0.1033		54.12	35.75	36.35	28.53		1.371	0.87821	1.63	1.15052		5.01033	5.15056	5.2032	4.9279	4.89627	4.90689	5.39712	5.37504	5.31361	5.28133	5.12019	5.28762		31.23	34.52	35.84	29.44	28.78	29	41.14	40.5	38.77	37.89
TXLNA	chr1	32177243	32182242	+	No	None	0	0	0	0	0	0		0.3638	0.2022		25.32	19.09	16.12	17.58		1.798	2.28722	1.631	1.12797		5.40224	5.28244	5.33878	5.20633	5.07339	5.07724	4.88801	4.92267	4.88947	4.75061	4.83946	5.02281		41.29	37.92	39.47	35.92	32.67	32.76	28.61	29.33	28.64	25.92
CCDC28B	chr1	32197885	32202884	+	No	None	0	0	0	0	0	0		0.1957	0.1149		9.016	2.929	11.89	7.176		3.419	2.94769	2.604	2.06767		1.16993	2.29278	2.03562	2.46205	2.64386	1.89918	4.22342	4.54782	4.58436	4.64039	4.85	4.75649		1.25	3.9	3.1	4.51	5.25	2.73	17.68	22.39	22.99	23.94
IQCC	chr1	32203134	32208133	+	No	None	0	0	0	0	0	0		0.6069	0.3727		28.72	15.3	23.16	18.47		2.761	3.57983	2.856	4.43173		2.41143	2.34767	2.21101	1.85997	2.26903	1.86394	2.97453	2.852	2.63691	2.59932	2.70266	2.4489		4.32	4.09	3.63	2.63	3.82	2.64	6.86	6.22	5.22	5.06
DCDC2B	chr1	32206593	32211592	+	No	None	0	0	0	0	0	0		0.464	0.1527		1.121	0.1966	2.212	1.934		2.065	1.92625	1.275	1.87942		0	0	0	0	0.748461	0	0	0	0	0	0	0		0	0	0	0	0.68	0	0	0	0	0
EIF3I	chr1	32219869	32224868	+	No	None	0	0	0	0	0	0		0.2173	0.09441		39.69	28.22	27.66	25.23		1.147	1.2299	0.9852	2.18825		8.60992	8.58338	8.47719	8.35394	8.19997	8.38457	8.39081	8.30186	8.2836	8.32481	8.27394	8.29866		389.7	382.58	355.36	326.18	293.06	333.2	334.65	314.58	310.61	319.64
FAM167B	chr1	32244716	32249715	+	No	None	0	0	0	0	0	0		0.4616	0.2502		1.294	0.3737	3.214	1.454		2.903	3.01216	1.467	1.84831		0	1.33914	0	0	0	0	2.9279	3.29278	2.9279	2.85599	3.26903	3.03034		0	1.53	0	0	0	0	6.61	8.8	6.61	6.24
LCK	chr1	32248738	32253737	+	No	None	0	0	0	0	0	0		1.695	0.3129		0.875	0.3408	1.69	0.939		4.599	3.73586	2.217	4.76701		1.32193	0.687061	1.30451	0.516015	0	1.44361	5.64212	5.68622	5.88655	5.82094	5.88313	5.81481		1.5	0.61	1.47	0.43	0	1.72	48.94	50.49	58.16	55.53
HDAC1	chr1	32289606	32294605	+	No	None	0	0	0	0	0	0		0.05463	0.1055		29.81	20.6	16.23	14.87		1.185	2.20218	0.9103	1.27032		6.91001	7.01725	7.03914	6.84461	6.84599	6.94883	6.84837	6.73755	6.80916	6.82069	6.74322	6.83681		119.26	128.54	130.52	113.93	114.04	122.54	114.23	105.71	111.14	112.04
TSSK3	chr1	32359760	32364759	+	No	None	0	0	0	0	0	0		0.5049	0.3816		9.673	5.169	7.267	4.22		3.33	3.42731	2.821	3.22598		0	0	0	0	0	0	0.15056	0	0	0	0	0.650765		0	0	0	0	0	0	0.11	0	0	0
ZBTB8B	chr1	32462556	32467555	+	No	None	0	0	0	0	0	0		0.8272	0.4815		20.79	14.97	24.86	13.22		2.727	2.35143	1.903	2.07623		0.378512	0.389567	0.526069	0.275007	1.02148	0.275007	2.33056	2.51854	2.4489	2.42492	2.3505	2.49057		0.3	0.31	0.44	0.21	1.03	0.21	4.03	4.73	4.46	4.37
ZBTB8A	chr1	32536644	32541643	+	No	None	0	0	0	0	0	0		0.709	1.059		15.01	5.499	11.08	8.703		1.512	1.19052	1.736	2.18592		2.32769	2.60407	2.11103	1.72247	1.848	1.81147	2.94486	2.87184	2.74846	2.86592	2.5509	2.71809		4.02	5.08	3.32	2.3	2.6	2.51	6.7	6.32	5.72	6.29
RBBP4	chr1	32648647	32653646	+	No	None	0	0	0	0	0	0		0.1573	0.2489		47.72	31.85	35.54	29.28		1.219	1.49379	1.299	2.40218		6.30816	6.33557	6.2804	5.80116	5.65964	5.71452	6.40514	6.28263	6.23209	6.21374	6.10434	6.20731		78.24	79.76	76.73	54.76	49.55	51.51	83.75	76.85	74.17	73.22
KIAA1522	chr1	32739410	32744409	+	No	None	0	0	0	0	0	0		0.3542	0.5828		17.45	9.764	6.967	5.255		2.625	3.78402	3.144	3.30221		5.56041	5.24336	5.48929	5.58135	5.6659	5.55275	6.07596	6.21529	6.12949	5.94275	5.93499	5.89797		46.19	36.88	43.92	46.88	49.77	45.94	66.46	73.3	69.01	60.51
S100PBP	chr1	32815017	32820016	+	No	None	0	0	0	0	0	0		0.4845	0.1934		71.56	58.78	47.57	34.24		1.158	1.55801	1.377	2.93349		3.50716	3.23879	3.71039	2.90304	2.97085	3.12102	5.04876	4.96763	4.79649	4.76182	4.62293	4.76765		10.37	8.44	12.09	6.48	6.84	7.7	32.1	30.29	26.79	26.13
HPCA	chr1	32883996	32888995	+	No	Ni_higher_than_Pr	0	0	0	0	0	0		1.597	0.4567		9.051	1.808	4.706	3.581		5.149	5.2605	3.369	5.20381		0.555816	0.970854	0	0	0	0.739848	1.76553	2.31615	2.28392	1.9222	1.98914	1.90689		0.47	0.96	0	0	0	0.67	2.4	3.98	3.87	2.79
AZIN2	chr1	33078612	33083611	+	Yes	None	1	0	0	0	0	0		0.392	1.72		18.48	11.11	14.75	7.724		2.855	3.71378	2.288	2.98716		2.10769	2.43296	2.73335	3.8885	3.29866	3.3147	1.05658	1.32769	0.963474	1.31034	1.35614	1.52607		3.31	4.4	5.65	13.81	8.84	8.95	1.08	1.51	0.95	1.48
ZNF362	chr1	33254072	33259071	+	No	None	1	0	0	0	0	0		0.2725	0.2641		18.3	15.98	13.88	12.15		3.089	2.8298	2.433	2.51264		3.83086	3.66221	3.72356	5.22805	4.6837	4.77821	4.68145	4.66562	4.79233	4.76022	4.93499	5.00225		13.23	11.66	12.21	36.48	24.7	26.44	24.66	24.38	26.71	26.1
LOC101929464	chr1	33347851	33352850	+	Yes	Ni_higher_than_Pr	0	0	0	0	0	0		7.067	2.289		17.69	13.79	22.62	12.51		4.357	3.5422	3.044	2.14002		0	0	0	0	0	0	0	0	0	0	0	0.505891		0	0	0	0	0	0	0	0	0	0
ZSCAN20	chr1	33470130	33475129	+	No	Ni_higher_than_Pr	0	0	0	0	0	0		1.552	0.2638		7.904	3.87	11.14	6.707		1.546	1.56127	1.007	2.14547		0.782409	0.790772	0.879706	1.01436	0.9855	0.85599	1.61824	1.78241	1.852	1.58496	1.53107	1.46467		0.72	0.73	0.84	1.02	0.98	0.81	2.07	2.44	2.61	2
HMGB4	chr1	33857974	33862973	+	No	None	0	0	0	0	0	0		2.356	0.4532		0.8688	0.2421	0.4628	0		1.658	1.4687	1.028	0.772461		0	0	0	0	0	0	0	0	0	0	0	0		0	0	0	0	0	0	0	0	0	0
CSMD2-AS1	chr1	33866455	33871454	+	No	None	0	0	0	0	0	0		2.838	2.106		0.7605	0	1.243	0.3693		1.711	2.49943	1.495	1.73395		0	0	0	0	0	0	0	0	0	0	0	0		0	0	0	0	0	0	0	0	0	0
C1orf94	chr1	34174451	34179450	+	Yes	Always_up	0	0	0	0	0	0		2.566	0.9966		0.9667	0.369	5.516	1.13		3.228	1.46921	2.347	3.81641		0.378512	0	0	0	0	0	2.98732	3.07553	2.98368	2.64847	2.37573	2.53107		0.3	0	0	0	0	0	6.93	7.43	6.91	5.27
GJB5	chr1	34752546	34757545	+	No	None	0	0	0	0	0	0		0.6988	0.3149		1.788	0	0.4189	0.7544		2.134	2.58547	1.146	2.91948		1.9855	1.0072	2.27798	0	0.748461	0.765535	0.9855	1.0635	0.790772	0.895303	0.847997	0.823749		2.96	1.01	3.85	0	0.68	0.7	0.98	1.09	0.73	0.86
GJB4	chr1	34757240	34762239	+	No	None	0	0	0	0	0	0		0.706	0.2529		1.128	0.1551	0.831	0.7131		4.191	4.00376	1.101	2.08245		1.0635	0	0.713696	0	0	0	0	0.189034	0.189034	0.124328	0	0.422233		1.09	0	0.64	0	0	0	0	0.14	0.14	0.09
GJB3	chr1	34778688	34783687	+	Yes	Always_up	0	0	0	0	0	0		1.008	1.436		14.15	5.862	13.45	5.499		3.983	2.5787	2.687	2.68922		0.454176	0.454176	0	0	0	1.02857	0.695994	0.85599	0.505891	1.25096	0.604071	0.505891		0.37	0.37	0	0	0	1.04	0.62	0.81	0.42	1.38
GJA4	chr1	34790497	34795496	+	Yes	None	0	0	0	0	0	0		0.7972	1.257		3.466	0.5664	5.816	0.7902		5.218	5.56879	3.199	3.55503		1.1375	0.495695	0.475085	0	0	0.650765	1.26903	1.64616	1.28096	1.36737	1.15056	1.69599		1.2	0.41	0.39	0	0	0.57	1.41	2.13	1.43	1.58
ZMYM1	chr1	35057285	35062284	+	No	None	0	0	0	0	0	0		0.5481	0.4301		1.043	0.3659	1.266	1.49		1.622	1.68017	0.684	0.244263		4.09677	3.83693	3.70598	3.0321	2.57531	3.29719	4.06091	3.96993	3.92029	3.96625	3.71039	3.71809		16.11	13.29	12.05	7.18	4.96	8.83	15.69	14.67	14.14	14.63
ZMYM4	chr1	35266466	35271465	+	No	None	0	0	0	0	0	0		0.05463	0.2973		25.7	16.87	19.44	17.77		0.4366	0.85212	0.862	0.856475		4.57289	4.84499	4.52356	4.11936	4.47184	4.53419	5.37191	5.33414	5.3107	5.31904	5.16229	5.25361		22.8	27.74	22	16.38	21.19	22.17	40.41	39.34	38.69	38.92
NCDN	chr1	35555291	35560290	+	No	None	0	0	0	0	0	0		0	0.1165		62.9	40.37	41.67	30.76		1.746	3.10673	1.986	3.37378		4.51475	4.52544	5.13217	4.75916	4.45022	4.41616	4.96578	5.1807	5.19692	5.01926	5.12184	5.20945		21.86	22.03	34.07	26.08	20.86	20.35	30.25	35.27	35.68	31.43
TFAP2E	chr1	35570869	35575868	+	Yes	Pr_higher_than_Ni	0	0	0	0	0	0		1.168	7.386		13.92	3.688	16.05	4.479		6.021	5.36861	8.879	10.5402		1.10434	1.1177	1.26903	0.863938	0	0.863938	0.400538	0.918386	0.378512	1.17632	1.23266	0.978196		1.15	1.17	1.41	0.82	0	0.82	0.32	0.89	0.3	1.26
AGO4	chr1	35805726	35810725	+	No	None	0	0	0	0	0	0		0.1723	0.2687		30.11	18.02	16.9	9.477		1.372	1.37087	1.205	1.89654		2.67129	2.19535	2.66903	1.54102	1.67356	1.90689	3.18428	3.19061	3.03914	3.17313	3.08576	2.9542		5.37	3.58	5.36	1.91	2.19	2.75	8.09	8.13	7.22	8.02
AGO1	chr1	35880708	35885707	+	No	None	0	1	0	0	0	0		0.05463	0.1291		19.86	13.65	21.17	17.82		1.163	2.12291	1.31	2.01867		5.10056	5.0237	5.09001	4.15056	3.90881	4.0365	4.26978	4.42156	4.25475	4.41075	4.25927	4.22342		33.31	31.53	33.06	16.76	14.02	15.41	18.29	20.43	18.09	20.27
AGO3	chr1	35928581	35933580	+	No	None	0	0	0	0	0	0		0.2761	0.291		51.87	37.62	39.06	27.93		1.274	0.98031	1.793	1.25243		1.66448	2.01792	1.48543	2.33056	2.48027	2.33342	2.87578	2.91839	2.83996	2.99277	2.86987	2.73118		2.17	3.05	1.8	4.03	4.58	4.04	6.34	6.56	6.16	6.96
TEKT2	chr1	36081574	36086573	+	No	None	0	0	0	0	0	0		0.4568	0.3022		5.661	1.612	9.228	4.558		3.139	3.53744	1.563	3.08907		0	0.526069	0	0	0	0	1.59455	1.81147	1.58976	1.33914	1.68257	1.85997		0	0.44	0	0	0	0	2.02	2.51	2.01	1.53
ADPRHL2	chr1	36086351	36091350	+	No	None	0	0	0	0	0	0		0.2924	0.1268		37.68	26.94	23.75	21.06		2.646	2.00376	1.804	3.61338		5.13299	4.88264	5.13422	5.04832	5.09592	4.93121	5.00585	5.15056	5.10098	4.99277	5.1127	5.02724		34.09	28.5	34.12	32.09	33.2	29.51	31.13	34.52	33.32	30.84
MAP7D1	chr1	36153464	36158463	+	No	Ni_higher_than_Pr	1	0	0	0	0	0		2.164	0.5455		26.71	16.44	22.95	17.79		4.472	3.22614	2.685	4.70322		4.63923	4.43563	4.84197	5.83618	5.81147	6.07275	5.61677	5.88972	5.84775	5.60851	5.88972	5.78738		23.92	20.64	27.68	56.13	55.16	66.31	48.07	58.29	56.59	47.79
THRAP3	chr1	36221915	36226914	+	No	None	0	0	0	0	0	0		0.5583	0.1147		41.7	29.49	26.73	21.45		0.984	0.65972	0.9398	0.697393		6.74873	6.77281	6.70694	6.51979	6.35808	6.64386	6.74591	6.77742	6.63532	6.43563	6.44857	6.30323		106.54	108.35	103.47	90.76	81.03	99	106.33	108.7	98.41	85.56
SH3D21	chr1	36303892	36308891	+	Yes	None	0	1	0	0	0	0		0.2767	0.06239		34.02	22.99	24.15	17.95		1.329	2.17735	1.948	2.70867		4.51286	4.66903	4.70764	2.98185	3.72574	3.55582	3.58376	4.1811	3.96717	3.74631	4.05918	4.48349		21.83	24.44	25.13	6.9	12.23	10.76	10.99	17.14	14.64	12.42
MIR4255	chr1	37159062	37164061	+	No	None	0	0	0	0	0	0		0.9563	0.6147		0.8639	0.1512	0.6557	0.7064		1.412	1.00564	0.6529	0.630882		0	0	0	0	0	0	0	0	0	0	0	0		0	0	0	0	0	0	0	0	0	0
ZC3H12A	chr1	37472017	37477016	+	No	None	0	0	0	0	0	0		0.6189	1.363		29.65	19.45	13.63	9.378		3.752	3.67064	4.099	4.16647		3.05137	3.42492	3.58015	3.18587	3.37851	3.08236	2.96717	3.0635	3.20006	3.21257	3.19377	3.28983		7.29	9.74	10.96	8.1	9.4	7.47	6.82	7.36	8.19	8.27
MIR6732	chr1	37477729	37482728	+	No	None	0	0	0	0	0	0		0.1279	0.1451		3.381	2.063	0.9224	1.246		2.215	2.85413	1.882	1.98677		0	0	0	0	0	0	0	0	0	0	0	0		0	0	0	0	0	0	0	0	0	0
DNALI1	chr1	37554418	37559417	+	No	None	0	0	0	0	0	0		0.8464	0.4783		2.48	1.521	10.46	2.463		1.903	1.7183	1.338	1.71567		1.26303	0.565597	0.298658	1.41143	1.5509	1.41684	4.15704	4.23036	4.09424	3.97545	3.90111	3.97545		1.4	0.48	0.23	1.66	1.93	1.67	16.84	17.77	16.08	14.73
CDCA8	chr1	37689900	37694899	+	No	None	0	0	0	0	0	0		0.05463	0.05414		80.92	51.78	45.22	29.55		2.094	1.47849	1.655	2.07118		6.53434	6.38871	6.43746	6.40973	6.15563	6.23458	5.98778	6.08683	5.95954	6.1643	6.16007	6.17073		91.69	82.79	85.67	84.02	70.29	74.3	62.46	66.97	61.23	70.72
MANEAL	chr1	37791601	37796600	+	Yes	Always_up	0	1	0	0	0	0		0.8122	2.042		16.98	5.722	7.347	5.361		2.428	3.56403	2.903	3.91131		4.99865	5.22959	4.98504	3.46205	2.73118	2.7137	3.0054	3.25701	3.2032	3.16511	3.21101	3.60881		30.97	36.52	30.67	10.02	5.64	5.56	7.03	8.56	8.21	7.97
C1orf122	chr1	37805300	37810299	+	No	None	0	0	0	0	0	0		0.1003	0.274		34.9	20.54	22.93	14.97		0.9959	1.40148	1.207	1.57215		7.01581	6.74672	7.16048	6.24907	6.25626	6.20105	5.07639	5.11977	5.45943	5.15906	5.42358	5.20477		128.41	106.39	142.06	75.06	75.44	72.57	32.74	33.77	43	34.73
UTP11L	chr1	38010211	38015210	+	No	None	0	0	0	0	0	0		0.6417	0.3466		26.14	15.92	16.25	10.09		0.7937	1.28358	1.017	0.446518		5.75221	5.62994	5.28133	5.6372	5.47216	5.19849	5.30488	5.11603	4.96394	5.22458	5.13175	5.02503		52.9	48.52	37.89	48.77	43.39	35.72	38.53	33.68	30.21	36.39
MIR3659	chr1	38086730	38091729	+	No	None	0	0	0	0	0	0		0.5523	0.294		1.115	0.1496	0.9472	1.311		4.333	5.08365	2.034	3.05639		0	0	0	0	0	0	0	0	0	0	0	0		0	0	0	0	0	0	0	0	0	0
AKIRIN1	chr1	38988743	38993742	+	No	None	0	0	0	0	0	0		0.1834	0.2268		50.14	31.68	34.64	24.08		1.06	1.1268	1.182	1.65461		7.03408	7.02126	7.03727	6.12329	6.06329	6.12805	7.43045	7.35085	7.39086	6.97774	6.84725	6.86604		130.06	128.9	130.35	68.71	65.87	68.94	171.5	162.24	166.83	125.04
NDUFS5	chr1	39023794	39028793	+	No	None	0	0	0	0	0	0		0.2263	0.0312		42.86	26.19	29.56	18.6		0.9895	1.13809	0.7787	0.952157		9.36295	9.4207	9.15623	8.44473	8.73843	8.63992	9.61191	9.42047	9.38961	9.14387	9.18492	9.08669		657.46	684.35	569.56	347.43	426.1	397.91	781.48	684.24	669.74	564.69
MACF1	chr1	39081666	39086665	+	Yes	Ni_higher_than_Pr	0	0	0	0	0	0		3.085	0.6756		6.254	0.5022	6.666	3.861		4.464	4.58622	1.963	4.14624		3.90785	3.76553	3.61941	3.54102	3.52356	3.61941	5.45055	5.54751	5.34767	5.48768	5.25285	5.2555		14.01	12.6	11.29	10.64	10.5	11.29	42.73	45.77	39.72	43.87
KIAA0754	chr1	39407003	39412002	+	No	None	0	0	0	0	0	0		0.7654	0.2842		33.85	17.58	22.63	17.36		2.444	1.86529	1.438	1.77052		1.8953	1.25096	1.81147	1.22033	0.765535	1.42761	2.32481	2.85798	2.5435	2.90689	2.62059	2.13422		2.72	1.38	2.51	1.33	0.7	1.69	4.01	6.25	4.83	6.5
BMP8A	chr1	39489145	39494144	+	Yes	Always_up	0	0	0	0	0	0		1.866	2.966		12.19	6.401	9.598	3.223		6.209	6.10084	4.606	4.03345		0	0.344828	0	0.201634	0	0	0.739848	0.807355	0.454176	0.831877	1.1177	0.659925		0	0.27	0	0.15	0	0	0.67	0.75	0.37	0.78
LOC101929516	chr1	39562569	39567568	+	No	None	0	0	0	0	0	0		0.8525	0.1796		0.8905	0.369	0.6562	0.3984		1.601	1.31268	0.9382	0.931154		0	0	0	0	0	0	0	0.356144	0.344828	0	0	0		0	0	0	0	0	0	0	0.28	0.27	0
PPIE	chr1	39736344	39741343	+	Yes	None	0	0	0	0	0	0		0.3218	0.613		19.96	10.75	14.37	10.36		1.229	2.07726	1.388	1.39167		4.26003	4.81352	4.81301	5.13914	5.04876	4.7148	5.52763	5.33949	5.28244	5.49313	5.53356	5.52857		18.16	27.12	27.11	34.24	32.1	25.26	45.13	39.49	37.92	44.04
MFSD2A	chr1	39952611	39957610	+	Yes	Always_up	1	0	0	0	0	0		1.116	2		5.61	2.252	10.82	3.792		5.301	5.78352	3.587	4.48618		1.19535	1.01436	0.411426	2.57046	2.46989	1.40599	3.2555	3.76447	3.49697	3.34908	3.10434	3.36036		1.29	1.02	0.33	4.94	4.54	1.65	8.55	12.59	10.29	9.19
CAP1	chr1	40038082	40043081	+	No	None	0	0	0	0	0	0		0.4535	0.1991		58.3	45.16	36.6	30.75		1.438	1.22589	1.208	2.09607		7.78594	7.80484	7.73931	7.83996	7.87467	7.87928	7.20193	7.17881	7.21897	7.18507	7.05431	7.07275		219.7	222.61	212.68	228.12	233.7	234.45	146.23	143.89	147.98	144.52
RLF	chr1	40158868	40163867	+	No	None	0	0	0	0	0	0		0.8293	0.3773		57.93	43.76	41.68	36.11		1.123	1.16543	1.177	0.711007		3.53107	3.61117	3.13093	3.57894	3.56682	3.82069	4.66676	4.62176	4.53916	4.79181	4.488	4.53854		10.56	11.22	7.76	10.95	10.85	13.13	24.4	23.62	22.25	26.7
TMCO2	chr1	40245400	40250399	+	No	None	0	0	0	0	0	0		0.847	0.4937		0.9387	0.07756	0.8131	0.1233		0.643	0.96475	0.4617	0.620769		0	0	0	0	0	0	0	0	0	0	0	0		0	0	0	0	0	0	0	0	0	0
ZMPSTE24	chr1	40255549	40260548	+	No	None	0	0	0	0	0	0		0.4983	0.275		57.09	31.22	40.95	28.85		0.3802	1.03725	0.8675	0.893036		5.69293	5.57561	5.59455	5.58616	5.36387	5.56407	4.38059	4.14241	4.03298	4.35685	4.1416	4.19377		50.73	46.69	47.32	47.04	40.18	46.31	19.83	16.66	15.37	19.49
SMAP2	chr1	40371205	40376204	+	No	None	0	0	0	0	0	0		0.4749	0.5151		30.25	17.57	17.25	16.2		0.9918	1.18876	1.032	1.69739		3.94111	3.48414	3.50208	4.35966	4.15947	4.64328	3.08916	2.90689	3.02326	3.28983	3.26903	3.44758		14.36	10.19	10.33	19.53	16.87	23.99	7.51	6.5	7.13	8.78
ZFP69B	chr1	40448164	40453163	+	No	None	0	0	0	0	0	0		0.6405	0.4519		27.81	13.06	21.87	10.92		1.305	0.92537	0.7818	0.678334		2.65764	2.36177	2.02148	1.47508	0.516015	2.32481	3.29278	2.70708	2.82985	2.83794	2.74631	2.80941		5.31	4.14	3.06	1.78	0.43	4.01	8.8	5.53	6.11	6.15
ZFP69	chr1	40475129	40480128	+	No	None	0	0	0	0	0	0		1.234	0.7175		26.92	14.12	14.36	14.48		0.8747	1.75969	0.7826	1.64994		1.85997	2.37016	2.15056	1.62293	1.58976	1.16993	2.66448	2.43296	2.33628	2.40054	2.50843	2.31904		2.63	4.17	3.44	2.08	2.01	1.25	5.34	4.4	4.05	4.28
EXO5	chr1	40506260	40511259	+	Yes	None	0	0	0	0	0	0		0.3944	0.9935		30.8	19.28	18.97	15.29		2.441	1.14411	1.701	1.42357		2.5509	2.82985	2.21412	2.33914	2.30159	3.53481	1.70487	1.81967	1.32193	1.88362	1.83188	1.75275		4.86	6.11	3.64	4.06	3.93	10.59	2.26	2.53	1.5	2.69
ZNF684	chr1	40529060	40534059	+	No	None	0	0	0	0	0	0		0.8837	0.5533		28.45	14.63	22.32	16.64		0.7822	1.02471	0.921	1.65694		2.93357	2.5656	2.18587	1.65076	1.96347	1.83996	2.25701	2.55336	2.14405	2.31034	1.9782	2.35614		6.64	4.92	3.55	2.14	2.9	2.58	3.78	4.87	3.42	3.96
NFYC	chr1	40689069	40694068	+	No	None	0	0	0	0	0	0		0.1093	0.2893		40.24	26.44	27.44	21.89		0.4961	1.19704	0.9071	1.00739		6.39506	6.45483	6.3036	5.98094	5.97522	5.93617	5.50684	5.70016	5.60437	5.60763	5.65335	5.7252		83.16	86.72	77.99	62.16	61.91	60.23	44.47	50.99	47.65	47.76
MIR30E	chr1	40751854	40756853	+	No	None	0	0	0	0	0	0		0.3482	0.2017		0.5846	0.1136	0.7087	0.2709		0.9156	0.221	0.8507	0.11902		0	0	0	0	0	0	0	0	0	0	0	0		0	0	0	0	0	0	0	0	0	0
MIR30C1	chr1	40754783	40759782	+	No	None	0	0	0	0	0	0		0.2323	0.3129		0.3994	0.2382	0.7285	0.04373		0.8835	1.79506	0.9564	0.604433		0	0	0	0	0	0	0	0	0	0	0	0		0	0	0	0	0	0	0	0	0	0
KCNQ4	chr1	40781511	40786510	+	Yes	None	0	0	0	0	0	0		0.7474	0.7261		11.06	3.79	8.257	5.082		6.098	4.73849	5.282	7.45235		0.695994	0.389567	0.815575	1.33914	1.82375	1.33914	2.49057	2.69599	2.63227	2.52356	2.50589	2.70487		0.62	0.31	0.76	1.53	2.54	1.53	4.62	5.48	5.2	4.75
CTPS1	chr1	40976798	40981797	+	No	None	0	0	0	0	0	0		0.1735	0.2106		29.43	18.58	17.75	12.18		2.343	2.56114	2.238	1.87631		6.12619	6.23649	6.07446	5.65592	5.95187	5.96832	6.05028	5.97476	5.98732	5.87873	5.90833	5.91767		68.85	74.4	66.39	49.42	60.9	61.61	65.27	61.89	62.44	57.84
SLFNL1-AS1	chr1	41012089	41017088	+	No	None	0	0	0	0	0	0		0.2155	0		0.76	0.07756	0.6522	0.3729		2.003	1.70626	0.9505	1.58226		0.464668	0	0.895303	0.443607	0	0	0.799087	0.871844	0.632268	0.887525	0.83996	0.963474		0.38	0	0.86	0.36	0	0	0.74	0.83	0.55	0.85
FOXO6	chr1	41359430	41364429	+	No	None	1	0	0	0	0	0		0.2467	0.5374		10.32	15.25	5.289	1.297		2.232	2.33262	1.845	3.03072		3.10266	2.88557	3.52607	4.54226	4.67016	4.02503	2.86196	3.0321	3.10098	2.99639	2.96532	3.01614		7.59	6.39	10.52	22.3	24.46	15.28	6.27	7.18	7.58	6.98
GUCA2B	chr1	42150920	42155919	+	No	None	0	0	0	0	0	0		1.084	0.3768		0.2909	0.06503	0.6406	0		4.563	6.34591	1.608	2.38817		0	0	0	0	0	0	0	0	0	0	0	0		0	0	0	0	0	0	0	0	0	0
RIMKLA	chr1	42378296	42383295	+	Yes	Always_up	0	0	0	0	0	0		1.899	2.073		8.739	2.212	11.47	5.422		2.06	1.60943	1.67	1.52509		0.475085	0.15056	0.214125	0.214125	0.111031	0.475085	2.89724	2.97453	2.88753	2.82171	2.80116	2.82579		0.39	0.11	0.16	0.16	0.08	0.39	6.45	6.86	6.4	6.07
PPCS	chr1	42453993	42458992	+	No	None	0	0	0	0	0	0		0.3896	0.2822		48.56	30.83	38.78	23.28		1.23	1.8673	2.162	1.38078		5.26303	5.09677	5.17792	4.9397	4.7301	4.95	4.9542	5.02015	5.18468	5.23189	4.98868	5.20984		37.4	33.22	35.2	29.69	25.54	29.91	30	31.45	35.37	36.58
CCDC30	chr1	42532388	42537387	+	No	None	0	0	0	0	0	0		0.6613	1.112		0.7335	0.264	0.6875	0		0.8177	0.95798	0.4835	0.070012		0	0	0	0	0	0	0.286881	0	0.163499	0.333424	0.263034	0.238787		0	0	0	0	0	0	0.22	0	0.12	0.26
PPIH	chr1	42655876	42660875	+	No	None	0	0	0	0	0	0		0.9323	0.6312		36.14	26.1	26.5	20.09		1.577	1.48376	1.151	1.15286		6.6893	6.79948	6.25833	6.6153	6.8591	6.85037	6.49985	6.29039	6.23592	6.2211	6.36912	6.41566		102.2	110.39	75.55	97.04	115.09	114.39	89.5	77.27	74.37	73.6
YBX1	chr1	42679894	42684893	+	No	None	0	0	0	0	0	0		0.5121	0.2415		51.84	32.4	41.18	31.27		1.419	1.48225	1.61	1.29755		11.1427	11.0267	10.9663	11.3394	11.3908	11.3827	11.2746	11.2464	11.1852	11.1439	11.127	10.9718		2259.97	2085.25	1999.78	2590.22	2684.26	2669.16	2476.44	2428.45	2327.54	2261.8
C1orf50	chr1	42764744	42769743	+	No	None	0	0	0	0	0	0		0.2545	0.1987		72.59	41.36	57.84	48.63		1.942	2.24558	1.982	1.13886		3.22342	3.7845	3.56438	4.22882	4.52482	4.4522	4.16108	4.26153	4.29131	3.93829	4.17393	4.15866		8.34	12.78	10.83	17.75	22.02	20.89	16.89	18.18	18.58	14.33
LOC100129924	chr1	42785489	42790488	+	No	None	0	0	0	0	0	0		0.6465	0.3745		0.8736	0.3408	0.4928	0.5005		3.478	3.32723	1.143	1.90743		0	0	0	1.02148	1	0	0.565597	0.400538	0.378512	0.565597	0.201634	0.214125		0	0	0	1.03	1	0	0.48	0.32	0.3	0.48
ERMAP	chr1	42814604	42819603	+	No	None	0	0	0	0	0	0		0.4869	0.5075		17.4	8.305	14.42	9.02		1.309	1.65333	1.007	1.03073		0.790772	1.07724	1.16993	0.831877	1.43296	1	2.31615	2.26003	2.32193	2.20789	2.14078	2.01792		0.73	1.11	1.25	0.78	1.7	1	3.98	3.79	4	3.62
ZNF691	chr1	42844072	42849071	+	No	None	0	0	0	0	0	0		0.4935	0.226		29.13	20.27	25.8	20.94		1.581	1.78703	1.582	1.32089		3.6837	3.08236	3.02503	2.87184	2.58736	3.36317	4.77821	4.88362	5.14323	4.84599	4.73444	4.61589		11.85	7.47	7.14	6.32	5.01	9.29	26.44	28.52	34.34	27.76
LOC339539	chr1	42855121	42860120	+	No	None	0	0	0	0	0	0		1.255	0.5391		3.394	0.9166	2.257	0.8364		1.684	1.2452	0.5915	1.39323		0	0	0	0	0	0	0	0.0840643	0.226509	0.0840643	0.15056	0.0840643		0	0	0	0	0	0	0	0.06	0.17	0.06
SLC2A1-AS1	chr1	42956548	42961547	+	No	None	0	0	0	0	0	0		0.8525	0.2377		54.87	45.8	41.03	34.9		2.666	2.78339	1.968	3.20419		0.687061	0	0	0.903038	0.887525	1.46467	3.16993	3.06178	2.99458	3.13914	3.28096	2.9982		0.61	0	0	0.87	0.85	1.76	8	7.35	6.97	7.81
FAM183A	chr1	43145422	43150421	+	No	Always_up	0	0	0	0	0	0		1.554	0.5883		5.894	2.149	4.535	2.174		1.701	1.4218	1.292	1.21042		0	0	0	0	0	0	1.11103	1.3505	0.790772	1.54597	1.03562	1.88362		0	0	0	0	0	0	1.16	1.55	0.73	1.92
CFAP57	chr1	43169829	43174828	+	No	Always_up	0	0	0	0	0	0		1.157	1.652		41.62	32.14	17.79	21.15		1.828	0.81299	1.239	0.626215		0	0	0	0.275007	0	0	0.137504	0.333424	0.238787	0.333424	0.411426	0.443607		0	0	0	0.21	0	0	0.1	0.26	0.18	0.26
TMEM125	chr1	43267493	43272492	+	No	None	0	0	0	0	0	0		0.6267	0.06239		2.324	2.016	8.653	2.8		2.317	3.24219	1.522	2.46207		1.65992	1.50589	2.17951	0	1.31615	0	4.30743	4.53481	4.50144	4.63691	4.66505	4.71315		2.16	1.84	3.53	0	1.49	0	18.8	22.18	21.65	23.88
TIE1	chr1	43298394	43303393	+	No	None	0	0	0	0	0	0		1.229	0.1109		0.7643	0.4873	0.8929	0.769		3.144	3.82164	0.8942	2.22404		0	0	0	0	0.275007	0.286881	1.60407	1.25096	1.46467	1.93357	1.71809	1.73552		0	0	0	0	0.21	0.22	2.04	1.38	1.76	2.82
MPL	chr1	43335303	43340302	+	No	None	0	0	0	0	0	0		0.9653	0.3917		0.5311	0.1755	0.7504	0.724		3.738	3.74815	1.303	1.45157		0	0	0	0	0	0.31034	0.333424	0.526069	0.400538	0.526069	0.526069	0.575312		0	0	0	0	0	0.24	0.26	0.44	0.32	0.44
CDC20	chr1	43356454	43361453	+	No	None	0	0	0	0	0	0		0.6321	0.2317		34.4	27.74	37.85	32.43		2.311	2.82051	2.273	2.27849		8.53224	8.54581	8.75542	8.54693	8.5716	8.44124	8.51885	8.55612	8.61423	8.69404	8.58935	8.63811		369.22	372.72	431.16	373.01	379.46	346.59	365.8	375.4	390.87	413.16
SZT2	chr1	43387384	43392383	+	No	None	0	0	0	0	0	0		0.2023	0.1479		48.15	33.4	30.56	22.71		0.9614	1.52138	0.9448	1.22676		2.47508	2.06695	2.26003	2.7845	2.22651	2.21101	2.30743	2.56316	2.38128	2.60881	2.58736	2.69822		4.56	3.19	3.79	5.89	3.68	3.63	3.95	4.91	4.21	5.1
MIR6735	chr1	43446038	43451037	+	No	None	0	0	0	0	0	0		0.3062	0.1056		2.241	0.7576	0.6077	0.342		3.162	3.60291	1.429	2.89653		0	0	0	0	0	0	0	0	0	0	0	0		0	0	0	0	0	0	0	0	0	0
PTPRF	chr1	43528375	43533374	+	No	None	0	0	0	0	0	0		0.05463	0.9035		38.74	32.97	18.68	17.64		2.168	3.13207	2.76	3.60132		7.23237	7.14812	7.33101	7.38414	7.20438	7.28253	7.23448	7.41777	7.36098	7.42156	7.55949	7.33709		149.37	140.84	160.01	166.05	146.48	154.69	149.59	169.99	163.39	170.44
KDM4A	chr1	43647625	43652624	+	No	None	0	1	0	0	0	0		0.308	0.2175		66.07	35.75	42.5	28.07		1.196	0.17258	1.313	1.52003		5.96602	6.11395	6.06501	5.11894	4.88753	5.0648	6.17393	6.192	6.13114	5.94392	5.92719	5.92719		61.51	68.26	65.95	33.75	28.6	32.47	71.2	72.11	69.09	60.56
ST3GAL3	chr1	43705032	43710031	+	No	None	0	0	0	0	0	0		0.6622	0.3674		28.24	13.52	28.32	19.78		1.882	2.60529	1.853	3.21548		2.35896	2.09085	2.52607	3.17473	3.23266	3.13422	3.36317	3.69377	3.47508	3.87578	3.84298	3.81455		4.13	3.26	4.76	8.03	8.4	7.78	9.29	11.94	10.12	13.68
MIR6079	chr1	43836121	43841120	+	No	None	0	0	0	0	0	0		0.6859	0.1761		0.7122	0	0.9621	0.4452		2.574	2.7553	1.254	2.64644		0	0	0	0	0	0	0	0	0	0	0	0		0	0	0	0	0	0	0	0	0	0
ARTN	chr1	43930819	43935818	+	No	None	0	0	0	0	0	0		0.3362	0.3108		3.675	0.8203	13.19	7.94		3.531	4.95096	3.387	5.70944		1.48027	1.07039	1.45943	0	0	0	3.62176	3.75702	3.98003	3.68818	3.65878	3.852		1.79	1.1	1.75	0	0	0	11.31	12.52	14.78	11.89
IPO13	chr1	43944305	43949304	+	No	None	0	0	0	0	0	0		0.449	0.1946		35.75	19.43	16.23	11.79		2.213	3.24244	2.301	3.23298		4.92029	4.75328	4.93782	4.65019	4.8089	4.66448	4.21645	4.3427	4.26529	4.19456	4.38198	4.22188		29.28	25.97	29.65	24.11	27.03	24.36	17.59	19.29	18.23	17.31
DPH2	chr1	43967480	43972479	+	No	None	0	1	0	0	0	0		0.3326	0.5331		29.93	12.67	16.22	15.13		1.622	2.73698	1.583	2.93893		6.65091	6.36702	6.83137	5.79675	5.38612	5.49442	5.19338	5.40054	5.32157	5.51979	5.61677	5.58256		99.49	81.54	112.88	54.59	40.82	44.08	35.59	41.24	38.99	44.88
ATP6V0B	chr1	43972147	43977146	+	No	None	0	0	0	0	0	0		0.7768	0.2697		49.92	37.26	28.96	22.7		2.784	2.96149	2.773	2.75107		7.41667	7.35834	7.45951	7.45063	7.20154	6.8382	6.05745	6.29774	6.08449	6.31777	6.25153	6.30889		169.86	163.09	175.01	173.93	146.19	113.42	65.6	77.67	66.86	78.77
B4GALT2	chr1	43976701	43981700	+	No	None	0	0	0	0	0	0		0.5385	0.1372		20.04	8.613	16.08	10.92		3.912	5.27681	2.521	5.21197		4.98868	5.02901	5.29462	6.031	5.75195	5.9241	6.62454	6.86443	6.85425	6.9364	6.93404	7.08438		30.75	31.65	38.25	64.39	52.89	59.72	97.67	115.52	114.7	121.48
CCDC24	chr1	43989107	43994106	+	No	None	0	0	0	0	0	0		0.2948	0.1152		23	12.46	18.04	14.43		2.778	4.25436	2.513	3.63516		1.23879	1.91456	1.68257	1.5509	1.80323	2.28392	4.20477	4.59872	4.40803	4.50271	4.80168	4.77979		1.36	2.77	2.21	1.93	2.49	3.87	17.44	23.23	20.23	21.67
KLF17	chr1	44116349	44121348	+	No	None	0	1	0	0	0	0		0.5085	0.5884		7.865	1.688	1.407	0.7094		2.48	2.60378	0.9864	1.13535		4.47054	4.34696	4.81404	2.37295	2.848	2.37573	0	0	0.0565835	0	0	0		21.17	19.35	27.13	4.18	6.2	4.19	0	0	0.04	0
DMAP1	chr1	44210952	44215951	+	No	None	0	0	0	0	0	0		0.805	0.2941		20.61	14.29	16.63	13.62		1.448	1.07789	1.071	1.47024		5.82807	6.13196	6.01859	5.31506	5.82273	5.57652	5.1297	5.11228	5.02326	5.23458	5.6343	5.31506		55.81	69.13	63.83	38.81	55.6	46.72	34.01	33.59	31.52	36.65
RNF220	chr1	44402787	44407786	+	Yes	Always_up	0	0	0	0	0	0		0.8969	1.461		35.4	14.17	27.48	10.13		4.414	3.27831	4.899	3.63905		5.94626	5.81455	5.86121	5.47671	5.36247	5.47021	5.86394	5.84122	5.84197	5.90953	5.80529	6.04614		60.66	55.28	57.13	43.53	40.14	43.33	57.24	56.33	56.36	59.11
MIR5584	chr1	44542992	44547991	+	No	Always_up	0	0	0	0	0	0		2.937	3.613		1.068	0.2037	3.649	1.416		6.067	6.79468	4.021	6.32554		0	0	0	0	0	0	0	0	0	0	0	0		0	0	0	0	0	0	0	0	0	0
C1orf228	chr1	44672221	44677220	+	No	None	0	0	0	0	0	0		0.2924	0.2235		30.98	17.03	17.52	11.75		1.166	1.47422	1.284	1.98055		0.464668	0	0	0	0	0	0.422233	0.226509	0.485427	0.505891	0.475085	1.1375		0.38	0	0	0	0	0	0.34	0.17	0.4	0.42
KIF2C	chr1	44737317	44742316	+	No	None	0	0	0	0	0	0		0.1639	0.1474		45.41	26.97	28.27	16.19		1.45	1.06534	1.27	1.08907		6.25153	6.31379	6.39386	5.98071	6.23573	6.06156	6.66789	6.56255	6.58406	6.55105	6.56484	6.47541		75.19	78.55	83.09	62.15	74.36	65.79	100.68	93.52	94.94	92.77
RPS8	chr1	44773073	44778072	+	No	None	0	0	0	0	0	0		0.3638	0.07824		85.09	61.96	53.65	44.72		1.156	2.1194	1.45	2.9856		11.8837	11.7973	11.736	11.8084	11.9558	11.9337	12.132	12.0523	11.9514	12.0297	11.9134	11.9566		3777.69	3558	3409.98	3585.52	3971.41	3911.06	4487.3	4246.19	3959.18	4180.15
SNORD55	chr1	44773364	44778363	+	No	Ni_higher_than_Pr	0	0	0	0	0	0		0.3638	0		86.71	63.82	54.29	44.83		1.198	1.93603	1.527	3.0844		0	0	0	0	0	0	0	0	0	0	0	0		0	0	0	0	0	0	0	0	0	0
SNORD46	chr1	44773991	44778990	+	No	Ni_higher_than_Pr	0	0	0	0	0	0		0.4184	0		88.06	65.14	54.33	45.06		1.333	2.2516	1.663	3.58537		0	0	0	0	0	0	0	0	0	0	0	0		0	0	0	0	0	0	0	0	0	0
SNORD38A	chr1	44775341	44780340	+	No	Ni_higher_than_Pr	0	0	0	0	0	0		0.3638	0		67.69	54.44	39.01	33.71		1.631	2.61909	1.579	3.1653		0	0	0	0	0	0	0	0	0	0	0	0		0	0	0	0	0	0	0	0	0	0
SNORD38B	chr1	44775889	44780888	+	No	None	0	0	0	0	0	0		0.3092	0		46.15	42.23	24.13	22.6		1.589	2.67126	1.421	2.66822		0	0	0	0	0	0	0	0	0	0	0	0		0	0	0	0	0	0	0	0	0	0
PLK3	chr1	44797863	44802862	+	No	None	0	0	0	0	0	0		0.1093	0.183		24.95	19.24	11.06	7.683		1.674	1.75718	1.305	1.23298		3.83491	3.31034	4.18428	4.2555	3.85898	3.75275	2.79909	3.09085	3.24489	2.93923	2.75916	3.02326		13.27	8.92	17.18	18.1	13.51	12.48	5.96	7.52	8.48	6.67
BTBD19	chr1	44805981	44810980	+	No	None	0	0	0	0	0	0		0	0		1.788	0.351	2.451	1.002		2.666	2.71165	2.315	3.59004		0	0	0.495695	0	0	1.13093	0.545968	0.632268	0.333424	0.713696	0.111031	0.879706		0	0	0.41	0	0	1.19	0.46	0.55	0.26	0.64
UROD	chr1	45009632	45014631	+	No	None	0	0	0	0	0	0		0.1939	0.1954		64.09	40.17	31.71	23.86		1.983	2.45804	2.91	4.50875		6.41667	6.02392	6.40582	6.42391	6.35702	6.29389	6.12495	6.13155	6.21742	6.13668	6.08087	6.34802		84.43	64.07	83.79	84.86	80.97	77.46	68.79	69.11	73.41	69.36
LINC01144	chr1	45301409	45306408	+	No	None	0	0	0	0	0	0		0.4478	0.05777		20.73	10.21	15.77	10.83		2.961	1.78452	1.528	1.9082		0	0.475085	0	0	0	0	1.70044	1.27501	1.13093	1.11103	1	1.51602		0	0.39	0	0	0	0	2.25	1.42	1.19	1.16
HPDL	chr1	45324372	45329371	+	No	None	0	0	0	0	0	0		0.2593	0.1477		31.24	20.15	7.604	5.32		2.125	3.91496	2.779	2.30066		6.27984	6.33289	6.60095	5.90135	6.23074	6.29186	3.88947	3.8268	3.76447	3.64962	3.774	3.77505		76.7	79.61	96.07	58.77	74.1	77.35	13.82	13.19	12.59	11.55
TOE1	chr1	45337169	45342168	+	No	None	0	0	0	0	0	0		0.2173	0.508		52.33	28.78	33.17	27.83		1.289	1.89991	1.409	2.11046		4.86938	4.47832	4.82934	4.77452	4.37643	4.63459	2.70487	3.01078	2.79286	2.52105	2.86196	2.848		28.23	21.29	27.43	26.37	19.77	23.84	5.52	7.06	5.93	4.74
MMACHC	chr1	45497683	45502682	+	No	None	0	0	0	0	0	0		0.4496	0.4562		23.48	11.96	16.7	8.449		1.839	1.87232	1.872	2.80591		2.86394	2.65306	3.27947	2.63923	2.79701	3.12267	3.09085	2.8339	3.13258	2.89336	3.21257	3.25248		6.28	5.29	8.71	5.23	5.95	7.71	7.52	6.13	7.77	6.43
AKR1A1	chr1	45548282	45553281	+	No	None	0	0	0	0	0	0		0.4466	0.08731		30.56	20.44	16.96	16.34		0.9443	1.24947	1.041	1.75496		7.36484	7.54218	7.68363	7.09265	6.80206	6.83479	8.0642	8.05056	7.9818	7.83378	7.98851	7.99814		163.83	185.39	204.59	135.49	110.59	113.15	266.65	264.13	251.79	227.14
NASP	chr1	45581487	45586486	+	No	None	0	0	0	0	0	0		0.2647	0.2053		79.96	51.26	57.27	36.48		1.035	0.79594	0.8834	1.0634		8.06021	7.97568	7.854	7.52199	7.49097	7.69181	8.37038	8.32989	8.12164	7.92446	7.99893	7.85699		265.91	250.72	230.36	182.8	178.89	205.76	329.93	320.77	277.52	241.94
TMEM69	chr1	45685674	45690673	+	No	None	0	0	0	0	0	0		0.3836	0.183		95.29	63.18	52.17	49.69		0.5575	0.61507	1.071	0.409179		6.32912	6.38853	6.13566	6.04352	5.68958	5.7761	6.22207	6.19042	6.20848	5.95606	5.72792	6.08279		79.4	82.78	69.31	64.96	50.61	53.8	73.65	72.03	72.95	61.08
MAST2	chr1	45801112	45806111	+	No	None	0	0	0	0	0	0		0.3764	0.7139		28.59	17.87	13.53	9.083		1.323	1.22814	1.493	2.64799		5.50684	5.66562	5.59365	5.08449	4.80632	4.96116	4.6311	4.82324	4.71149	4.49761	4.6241	4.59395		44.47	49.76	47.29	32.93	26.98	30.15	23.78	27.31	25.2	21.59
LOC101929626	chr1	46130870	46135869	+	No	None	0	0	0	0	0	0		1.609	0.4618		35.33	26.2	37.64	22.99		2.307	1.48802	1.478	2.70711		0	0	0	0	0	0	0	0.807355	0.765535	0	0	1.29278		0	0	0	0	0	0	0	0.75	0.7	0
TSPAN1	chr1	46172576	46177575	+	No	None	0	0	0	0	0	0		1.216	0.237		0.6691	0.4881	0.6801	0.9931		4.37	3.90141	1.585	1.2042		0	0	0.831877	0.650765	1.07039	1.7137	0	0	0	0	0	0.344828		0	0	0.78	0.57	1.1	2.28	0	0	0	0
LURAP1	chr1	46200833	46205832	+	No	None	0	0	0	0	0	0		0.1141	0.133		37.58	18.51	23.03	16.98		2.545	2.67477	2.275	2.74212		2.36737	1.93734	2.02148	1.31034	2.40327	1.31034	1.90689	1.852	1.70487	1.74416	1.70044	1.73552		4.16	2.83	3.06	1.48	4.29	1.48	2.75	2.61	2.26	2.35
RAD54L	chr1	46245194	46250193	+	No	None	0	0	0	0	0	0		0.3662	0.0312		21.48	12.02	14.8	13.88		1.283	1.0089	0.5996	1.83197		5.58796	5.45615	5.59036	4.61058	4.61176	4.62176	5.09424	5.14934	5.17033	4.92552	5.0036	4.95931		47.1	42.9	47.18	23.43	23.45	23.62	33.16	34.49	35.01	29.39
UQCRH	chr1	46301112	46306111	+	No	None	0	0	0	0	0	0		0.1351	0.1514		90.2	63.56	41.13	37.64		1.028	1.7188	1.6	2.4893		10.3601	10.2526	10.1862	9.16737	9.36822	9.28388	8.96295	8.83684	8.63695	8.69662	8.73545	8.64782		1313.33	1218.91	1164.09	573.98	659.87	622.34	498.02	456.25	397.09	413.9
NSUN4	chr1	46337676	46342675	+	No	None	0	0	0	0	0	0		0.3836	0.1132		46.55	32.43	21.88	14.05		2.217	1.7188	0.8595	1.34033		4.5472	4.50526	4.46858	3.69488	3.38819	4.16591	3.40871	3.53481	3.34625	3.53481	3.40054	3.52982		22.38	21.71	21.14	11.95	9.47	16.95	9.62	10.59	9.17	10.59
FAAH	chr1	46391766	46396765	+	Yes	Always_up	0	0	0	0	0	0		0.9281	1.981		11.34	4.141	10.33	4.119		3.564	3.36536	2.537	3.69972		4.13832	4.41278	4.47962	3.88069	3.15218	3.12928	3.29866	3.26604	3.37712	3.42895	3.99186	3.69599		16.61	20.3	21.31	13.73	7.89	7.75	8.84	8.62	9.39	9.77
FAAHP1	chr1	46431326	46436325	+	Yes	None	0	0	0	0	0	0		1.22	0.2951		0.1515	0.1731	1.054	0.3165		4.928	3.99648	1.568	2.49864		1.04963	2.09085	1.02857	0	0.790772	0	0.863938	0.963474	0.536053	0.659925	0.62293	0.963474		1.07	3.26	1.04	0	0.73	0	0.82	0.95	0.45	0.58
DMBX1	chr1	46504495	46509494	+	No	None	0	1	1	0	0	0		0.305	0.2634		0.3504	0.07756	0.7268	0.1749		1.835	2.24909	1.187	1.89031		3.52607	3.83996	3.95977	2.22033	2.27501	1.50589	0.124328	0.695994	0.389567	1.23879	1.43296	1.5656		10.52	13.32	14.56	3.66	3.84	1.84	0.09	0.62	0.31	1.36
MKNK1-AS1	chr1	46536195	46541194	+	Yes	None	0	0	0	0	0	0		2.182	0.926		0.931	1.482	1.07	0.1543		3.828	2.88799	2.723	2.51925		0	0	0	0	0	0	0	0	0.0703893	0.15056	0.137504	0.367371		0	0	0	0	0	0	0	0	0.05	0.11
TEX38	chr1	46669332	46674331	+	No	None	0	0	0	0	0	0		0.7342	0.6242		0.5436	0.03682	1.872	0.8285		2.442	1.74965	1.532	2.33605		0	0	0	0	0	0	0	0	0	0.321928	0	0		0	0	0	0	0	0	0	0	0	0.25
EFCAB14-AS1	chr1	46671535	46676534	+	No	None	0	0	0	0	0	0		0.5673	0.2966		0.3965	0.2037	1.137	0.3438		1.756	1.34704	1.219	1.15363		0	0	0	0	0	0	0	0	0	0	0	0		0	0	0	0	0	0	0	0	0	0
CYP4B1	chr1	46796497	46801496	+	No	None	0	0	0	0	0	0		2.081	0.4638		0.8167	0.5962	0.9181	2.017		2.777	3.20557	0.7278	0.697782		0	0	0	0	0	0	0	0	0	0.0840643	0	0		0	0	0	0	0	0	0	0	0	0.06
CYP4X1	chr1	47021067	47026066	+	Yes	Always_up	1	0	0	0	0	0		2.781	2.121		6.802	2.513	9.591	4.575		2.364	3.04728	1.934	2.22248		0.847997	0.62293	1.20163	2.36457	2.21723	2.25701	1.88362	1.84398	1.9222	1.9855	2.31904	2.22959		0.8	0.54	1.3	4.15	3.65	3.78	2.69	2.59	2.79	2.96
CYP4Z1	chr1	47064987	47069986	+	No	None	0	0	0	0	0	0		2.562	0.3539		0.4805	0	0.3511	0.181		2.709	1.88912	1.109	1.32011		0	0	0	0	0	0	0	0	0	0	0	0		0	0	0	0	0	0	0	0	0	0
CYP4A22	chr1	47134924	47139923	+	No	None	0	0	0	0	0	0		3.516	0.3072		0.7499	0.1222	0.7294	0.7374		3.445	2.24733	0.8891	0.814079		0	0	0	0	0	0	0	0	0	0	0	0		0	0	0	0	0	0	0	0	0	0
LINC00853	chr1	47176749	47181748	+	No	None	0	0	0	0	0	0		0.443	0.3988		6.202	1.718	3.525	2.691		2.189	2.79443	1.915	2.13613		0	0	0	0	0	0	1.05658	0.344828	0.321928	1.22033	0.790772	1.23266		0	0	0	0	0	0	1.08	0.27	0.25	1.33
CMPK1	chr1	47331296	47336295	+	No	None	0	0	0	0	0	0		0.5571	0.1066		45.07	31.13	28.78	22.55		1.284	1.56528	1.233	3.09685		5.48961	5.55428	5.48317	5.30451	5.81941	5.72438	4.59096	4.30597	4.20085	4.46728	4.29131	4.2817		43.93	45.99	43.73	38.52	55.47	51.87	23.1	18.78	17.39	21.12
FOXE3	chr1	47413571	47418570	+	No	Pr_higher_than_Ni	0	0	1	0	0	0		2.005	3.87		5.418	0.9362	5.369	0.9117		4.823	5.2008	3.817	5.53947		0	0	0	0.545968	0	0.545968	0.0976108	0.0976108	0.263034	1.38957	1.53107	1.32769		0	0	0	0.46	0	0.46	0.07	0.07	0.2	1.62
FOXD2	chr1	47433516	47438515	+	Yes	Always_up	0	0	1	0	0	0		3.478	5.361		30.75	14.55	17.18	9.393		6.267	4.85714	6.763	5.20575		0.176323	0	0.594549	0.632268	0.238787	0	0	0.124328	0.0426443	0.226509	0.389567	0.485427		0.13	0	0.51	0.55	0.18	0	0	0.09	0.03	0.17
SLC5A9	chr1	48220184	48225183	+	No	None	0	0	0	0	0	0		0.4379	0.4747		0.5407	0.0615	0.6285	1.025		3.828	2.50922	1.718	2.26137		0	0	0	0	0	0	0.0565835	0	0.0565835	0.111031	0.163499	0.124328		0	0	0	0	0	0	0.04	0	0.04	0.08
LOC101929721	chr1	49254910	49259909	+	No	None	0	0	0	0	0	0		0.3008	0.5894		9.844	6.074	2.502	2.205		1.072	1.07663	0.2741	0.254375		0	0	0	0	0	0	0	0	0	0	0	0		0	0	0	0	0	0	0	0	0	0
ELAVL4	chr1	50106419	50111418	+	Yes	None	0	0	0	0	0	0		4.527	1.173		0.822	0.07756	0.9088	0		1.238	1.77624	1.098	0.258654		0.214125	0	0	0	0.286881	0.298658	0.389567	0.275007	0.214125	0.526069	0.731183	0.367371		0.16	0	0	0	0.22	0.23	0.31	0.21	0.16	0.44
CDKN2C	chr1	50966194	50971193	+	Yes	Pr_higher_than_Ni	1	0	1	0	1	0		1.842	7.11		48.84	32.12	18.59	11.77		2.285	1.87332	3.246	2.10813		1.4957	0.695994	1.48543	4.02237	3.62644	3.24641	0	0	0	0.545968	0.454176	0.565597		1.82	0.62	1.8	15.25	11.35	8.49	0	0	0	0.46
MIR4421	chr1	51057336	51062335	+	No	None	0	0	0	0	0	0		1.274	0.3476		2.505	0.3424	1.661	0.2059		1.65	2.06196	0.4693	0.830026		0	0	0	0	0	0	0	0	0	0	0	0		0	0	0	0	0	0	0	0	0	0
MIR6500	chr1	51057517	51062516	+	No	None	0	0	0	0	0	0		1.271	0.3889		2.491	0.3424	1.653	0.2059		1.668	2.11564	0.4785	0.907816		0	0	0	0	0	0	0	0	0	0	0	0		0	0	0	0	0	0	0	0	0	0
C1orf185	chr1	51099733	51104732	+	No	None	0	0	0	0	0	0		1.271	0.1646		0.3044	0.07756	0.3025	0		0.8123	0.70212	0.2343	0.123687		0	0	0	0	0	0	0	0	0	0	0	0		0	0	0	0	0	0	0	0	0	0
RNF11	chr1	51233772	51238771	+	No	None	0	0	0	0	0	0		0.3716	0.192		44.24	33.62	27.23	21.06		1.939	1.13382	1.751	1.48425		5.64184	5.69488	5.48896	6.03144	5.90063	6.36824	5.83996	5.7761	5.67214	5.88947	5.71232	5.67243		48.93	50.8	43.91	64.41	58.74	81.61	56.28	53.8	49.99	58.28
TTC39A-AS1	chr1	51327153	51332152	+	Yes	None	0	0	0	0	0	0		0.5355	0.578		7.856	3.594	5.34	2.063		3.088	2.85965	2.266	2.13846		0	0	0	0	0	0	0	0.356144	0	0	0	0		0	0	0	0	0	0	0	0.28	0	0
OSBPL9	chr1	51614373	51619372	+	No	None	0	0	0	0	0	0		0.4304	0.6297		28.09	22.9	17.34	18.36		0.7082	1.08892	0.6427	0.542979		4.64731	4.7137	4.4822	5.52419	5.30268	5.79857	6.0009	5.90593	5.84071	6.05723	5.80426	6		24.06	25.24	21.35	45.02	38.47	54.66	63.04	58.96	56.31	65.59
TXNDC12-AS1	chr1	52048417	52053416	+	No	None	0	0	0	0	0	0		0.2557	0.2532		2.569	1.555	0.79	0.4288		0.5184	1.00464	0.4395	0.090237		0	0	0	0	0	0	0	0	0	0	0	0		0	0	0	0	0	0	0	0	0	0
BTF3L4	chr1	52053684	52058683	+	No	None	0	0	0	0	0	0		0.5313	0.3037		89.79	59.87	64.47	45.51		1.05	1.17296	1.622	2.17036		5.22381	5.25512	4.98048	4.81916	4.82883	4.70708	5.79753	5.63488	5.60318	5.75302	5.45088	5.77004		36.37	37.19	30.57	27.23	27.42	25.12	54.62	48.69	47.61	52.93
ZFYVE9	chr1	52139593	52144592	+	No	None	0	0	0	0	0	0		0.3866	1.048		38.97	20.42	18.4	16.03		1.53	1.07764	1.552	1.45469		5.0045	5.04264	4.90014	3.99005	4.03122	4.32265	4.40327	4.45943	4.32553	4.46532	4.36387	4.3427		31.1	31.96	28.86	14.89	15.35	19.01	20.16	21	19.05	21.09
PRPF38A	chr1	52402046	52407045	+	No	None	0	0	0	0	0	0		0.425	0.08368		59.46	37.43	43.63	23.52		0.8633	0.57519	1.009	0.502917		5.6837	5.60466	5.45582	5.08534	5.1177	5.1416	5.3733	5.28318	5.29536	5.25285	5.12516	5.06005		50.4	47.66	42.89	32.95	33.72	34.3	40.45	37.94	38.27	37.13
GPX7	chr1	52599870	52604869	+	Yes	Always_up	0	0	0	0	0	0		0.8765	1.833		5.826	4.43	7.005	2.251		2.901	2.87043	3.463	3.20108		3.21568	3.61824	3.09592	3.84097	4.26679	4.67129	4.48091	4.16189	4.62585	4.73715	4.68145	4.70321		8.29	11.28	7.55	13.33	18.25	24.48	21.33	16.9	23.69	25.67
FAM159A	chr1	52630893	52635892	+	No	Always_up	0	0	0	0	0	0		2.359	2.504		7.678	1.933	4.686	3.803		4.296	3.78276	3.15	3.79229		0	1.10434	1.0635	0	0	0	1	1.32193	1.75275	2.16027	0.933573	1.58496		0	1.15	1.09	0	0	0	1	1.5	2.37	3.47
ZYG11B	chr1	52723958	52728957	+	No	None	0	0	0	0	0	0		0.2185	0.04258		33.66	22	24.01	16.95		0.7988	1.25323	1.165	0.920263		3.51602	3.47249	3.29866	3.69599	3.44095	3.68482	3.6427	3.46858	3.43696	3.55582	3.37016	3.41143		10.44	10.1	8.84	11.96	9.86	11.86	11.49	10.07	9.83	10.76
ZYG11A	chr1	52840010	52845009	+	Yes	Always_up	0	1	0	0	0	0		0.4394	2.693		63.32	29.97	14.98	8.336		1.118	1.2156	1.521	1.81952		4.97269	5.10685	4.96162	3.10936	2.95977	3.07553	1.26303	1.39506	1.57531	1.87578	2.12763	2.14405		30.4	33.46	30.16	7.63	6.78	7.43	1.4	1.63	1.98	2.67
SCP2	chr1	52924728	52929727	+	Yes	Always_up	0	0	0	0	0	0		2.133	1.916		28.2	15.35	19.88	11.58		3.563	3.25097	2.245	3.05912		5.12763	5.17552	4.26978	5.57016	5.50684	5.48896	5.49217	5.3579	5.23534	5.51317	5.5735	5.24451		33.96	35.14	18.29	46.51	44.47	43.91	44.01	40.01	36.67	44.67
MIR1273F	chr1	52926173	52931172	+	No	Always_up	0	0	0	0	0	0		2.257	1.797		28.14	15.21	18.95	11.7		3.417	3.48526	2.106	3.02644		0	0	0	0	0	0	0	0	0	0	0	0		0	0	0	0	0	0	0	0	0	0
MIR5095	chr1	52932429	52937428	+	No	None	0	0	0	0	0	0		2.744	0.4864		0.7897	0.3079	0.3415	0.3699		1.52	1.52665	0.2656	0.811356		0	0	0	0	0	0	0	0	0	0	0	0		0	0	0	0	0	0	0	0	0	0
MIR1273G	chr1	52937813	52942812	+	No	None	0	0	0	0	0	0		4.797	0.4905		0.6703	0.539	0.4493	0.1233		2.253	1.10096	0.5599	0.331388		0	0	0	0	0	0	0	0	0	0	0	0		0	0	0	0	0	0	0	0	0	0
PODN	chr1	53059551	53064550	+	Yes	Always_up	0	0	0	0	0	0		3.32	3.771		14.03	7.739	16.95	4.975		4.657	4.74877	4.253	5.68961		0.298658	0	0	0	0.389567	0.895303	0.536053	0.238787	0.0565835	0.432959	0.757023	0.505891		0.23	0	0	0	0.31	0.86	0.45	0.18	0.04	0.35
CPT2	chr1	53193928	53198927	+	No	None	0	0	0	0	0	0		1.511	0.669		30.66	19.58	26.96	14.9		2.573	2.1347	2.455	2.24582		4.42156	4.14975	4.36877	4.37365	4.18349	4.21023	5.15259	5.11103	5.17951	5.01659	4.72028	4.87922		20.43	16.75	19.66	19.73	17.17	17.51	34.57	33.56	35.24	31.37
LOC100507564	chr1	53236109	53241108	+	No	None	0	0	0	0	0	0		0.6486	0.1281		39.43	31.21	24.83	21.81		1.3	0.74928	0.847	1.02061		0	0	0.650765	0.863938	0	0.871844	0.823749	0.475085	0.790772	1.01436	0.432959	1.3505		0	0	0.57	0.82	0	0.83	0.77	0.39	0.73	1.02
LOC105378732	chr1	53325732	53330731	+	No	None	0	0	0	0	0	0		0.8128	0.2415		34.14	17	26.46	21.93		4.008	4.5057	3.658	5.66005		0	0	0	0	0	0	0	1.0072	0	0.411426	0.378512	0.411426		0	0	0	0	0	0	0	1.01	0	0.33
DMRTB1	chr1	53456898	53461897	+	No	None	0	1	0	0	0	0		1.416	0.9045		2.567	0.7505	1.697	0.4246		2.711	1.59664	1.015	1.44029		4.12102	3.7301	4.09255	3.02326	0.941106	2.52857	0	0	0	0	0.189034	0		16.4	12.27	16.06	7.13	0.92	4.77	0	0	0	0
DIO1	chr1	53891687	53896686	+	No	None	0	0	0	0	0	0		0.7441	0.169		1.094	0.6213	0.4762	0.2077		2.545	2.74125	0.9925	1.99144		0	0	0	0	0	0	0.298658	0.124328	0	0	0.214125	0.333424		0	0	0	0	0	0	0.23	0.09	0	0
LRRC42	chr1	53943825	53948824	+	No	None	0	0	0	0	0	0		0	0.1218		29.69	19.51	23.84	21.06		1.092	2.2087	1.51	0.756903		4.60644	4.59156	4.39575	5.45845	4.95931	5.04832	6.05961	6.04439	6.0751	5.95303	5.93805	5.95699		23.36	23.11	20.05	42.97	30.11	32.09	65.7	65	66.42	60.95
TCEANC2	chr1	54051071	54056070	+	No	None	0	0	0	0	0	0		0.2797	0.0713		64.83	37.48	47.28	28.81		0.8664	2.24131	1.462	1.40568		2.02148	2.5656	1.81558	1.5656	1.83996	1.87578	2.9782	3.0197	2.74416	2.83592	2.73552	2.72683		3.06	4.92	2.52	1.96	2.58	2.67	6.88	7.11	5.7	6.14
MIR4781	chr1	54051578	54056577	+	No	None	0	0	0	0	0	0		0.3182	0.0713		64.53	37.43	46.28	28.81		0.8006	2.12793	1.436	1.51458		0	0	0	0	0	0	0	0	0	0	0	0		0	0	0	0	0	0	0	0	0	0
MRPL37	chr1	54197666	54202665	+	No	None	0	0	0	0	0	0		0.7486	0.355		33.74	20.19	27.93	18.61		1.658	1.86304	1.579	2.09646		8.18809	8.24859	8.21422	7.77689	7.65957	7.55098	7.76832	7.73627	7.80613	7.73532	7.67814	7.77518		290.65	303.14	295.98	218.32	201.19	186.53	217.02	212.23	222.81	212.09
SSBP3-AS1	chr1	54233942	54238941	+	No	None	0	0	0	0	0	0		0.4382	0.4037		0.7496	0.5758	0.8229	0.1233		1.131	0.71968	0.5689	0.776351		0	0	0	0	0	0	0.0703893	0	0.201634	0	0.137504	0		0	0	0	0	0	0	0.05	0	0.15	0
ACOT11	chr1	54545633	54550632	+	No	None	0	1	0	0	0	0		0.4562	0.06074		0.8541	0	0.8603	0		4.271	5.89163	2.126	2.6301		2.63227	3.14405	3.12928	1.90304	1.37295	2.0072	2.16027	2.57046	2.28392	2.02503	2.11437	1.8953		5.2	7.84	7.75	2.74	1.59	3.02	3.47	4.94	3.87	3.07
MROH7	chr1	54639239	54644238	+	No	None	0	0	0	0	0	0		1.678	0.7942		0.9903	0.1097	1.021	1.368		1.503	2.86115	0.6374	0.814468		0.516015	0.189034	0.263034	0	0	0	0.321928	0.250962	0.505891	0	0.176323	0		0.43	0.14	0.2	0	0	0	0.25	0.19	0.42	0
MROH7-TTC4	chr1	54639239	54644238	+	No	None	0	0	1	0	0	0		1.678	0.7942		0.9903	0.1097	1.021	1.368		1.503	2.86115	0.6374	0.814468		0	0	0	0	0	0	0	0	0	0.275007	0.15056	0.443607		0	0	0	0	0	0	0	0	0	0.21
TTC4	chr1	54713321	54718320	+	No	None	0	0	0	0	0	0		0.6634	0.2984		33.46	18.66	20.8	16.11		1.64	1.63226	1.229	2.2147		5.14934	5.12019	5.16148	4.79286	4.85898	4.49761	4.98322	4.81301	4.87381	5.18982	5.02591	4.87971		34.49	33.78	34.79	26.72	28.02	21.59	30.63	27.11	28.32	35.5
C1orf177	chr1	54803562	54808561	+	No	None	0	0	0	0	0	0		0.4905	0.1178		0.5605	0.7474	0.5729	1.092		3.961	2.80873	1.903	3.05795		0	0	0	0	0	0	0.111031	0	0	0.111031	0.298658	0		0	0	0	0	0	0	0.08	0	0	0.08
TMEM61	chr1	54978163	54983162	+	Yes	Always_up	0	0	0	0	0	0		1.657	1.641		6.553	2.263	8.033	1.962		6.132	4.36021	3.886	5.18241		0	0	0	0.83996	0	0	1.37295	1.50589	1.83188	1.4957	0.925999	0.903038		0	0	0	0.79	0	0	1.59	1.84	2.56	1.82
BSND	chr1	54996443	55001442	+	No	Always_up	0	0	0	0	0	0		1.713	1.193		5.159	1.311	7.26	2.345		5.204	4.26163	2.763	3.87553		0.575312	0	0	0.757023	0	0	0.62293	1.13093	0.687061	1.04963	1.25096	0.903038		0.49	0	0	0.69	0	0	0.54	1.19	0.61	1.07
PCSK9	chr1	55036975	55041974	+	Yes	Always_up	0	1	1	0	0	0		2.423	4.198		5.148	0.68	17.4	9.911		4.536	4.76207	4.853	4.41306		3.81865	3.98368	4.24793	2.61353	2.05311	2.39506	5.35226	5.46172	5.54473	6.61897	6.61809	6.58601		13.11	14.82	18	5.12	3.15	4.26	39.85	43.07	45.68	97.29
LOC100507634	chr1	55212907	55217906	+	No	None	0	0	0	0	0	0		0.3608	0.4191		36.33	25.78	26.69	18.88		2.345	2.35971	2.332	2.32827		0.389567	0	0.378512	1.86394	0.516015	0.526069	0.687061	0.970854	0.933573	0.687061	0.956057	1.12433		0.31	0	0.3	2.64	0.43	0.44	0.61	0.96	0.91	0.61
MIR4422	chr1	55223140	55228139	+	No	None	0	0	0	0	0	0		2.021	0.5947		0.48	0.2687	0.8329	0.1233		1.315	1.39345	0.7738	0.440295		0	0	0	0	0	0	0	0	0	0	0	0		0	0	0	0	0	0	0	0	0	0
PRKAA2	chr1	56642816	56647815	+	Yes	Ni_higher_than_Pr	0	0	0	0	0	0		4.927	0.9836		7.099	3.924	20.62	13.55		2.309	1.37539	1.659	1.41268		0.0840643	0	0	0.344828	0.226509	0.536053	3.22033	3.05658	2.94673	3.32048	3.02857	2.99639		0.06	0	0	0.27	0.17	0.45	8.32	7.32	6.71	8.99
C8A	chr1	56852269	56857268	+	No	None	0	0	0	0	0	0		2.549	0.6576		0.3801	0.181	0.6849	0.1397		1.743	1.75542	1.067	0.76546		0	0	0	0	0	0	0	0	0	0	0	0		0	0	0	0	0	0	0	0	0	0
DAB1-AS1	chr1	57858042	57863041	+	No	None	0	0	0	0	0	0		1.898	0.1994		0.328	0.2601	0.7954	0		1.225	1.22162	0.4728	0.985607		0	0	0	0	0	0	0	0	0	0	0	0		0	0	0	0	0	0	0	0	0	0
LINC01135	chr1	58782650	58787649	+	No	Always_up	0	0	0	0	0	0		1.332	1.691		41.99	27	25.79	13.58		3.146	3.68318	3.238	4.70789		0	0	0	0	0	0	0	0	0	0	0	0		0	0	0	0	0	0	0	0	0	0
LINC01358	chr1	59017975	59022974	+	No	None	0	0	0	0	0	0		1.177	1.24		0.6375	0	1.225	0.2199		2.283	2.9196	0.9179	2.40217		0	0	0	0	0	0	0	0	0	0	0	0		0	0	0	0	0	0	0	0	0	0
FGGY	chr1	59294452	59299451	+	No	None	0	0	0	0	0	0		1.717	0.5574		15.41	6.302	8.302	2.247		1.736	1.55951	1.557	1.3979		1.80323	0.713696	1.09761	2.63459	2.41414	1.48543	3.3505	3.64847	3.55582	3.11103	3.51728	3.09085		2.49	0.64	1.14	5.21	4.33	1.8	9.2	11.54	10.76	7.64
LOC101926944	chr1	59770294	59775293	+	No	None	0	0	0	0	0	0		2.972	0.3207		0.2255	0.07756	0.5764	0		0.9529	0.6083	0.5063	0.318942		0	0	0	0	0	0	0	0	0	0.454176	0	0		0	0	0	0	0	0	0	0	0	0.37
HOOK1	chr1	59812360	59817359	+	Yes	Always_up	0	0	0	0	0	0		2.011	1.38		7.539	10.43	13.01	12.5		1.398	1.81362	1.478	1.07896		0.941106	0.948601	0.678072	1.20163	1.5656	1.52607	4.04439	3.78346	3.73335	4.07468	3.80012	3.72247		0.92	0.93	0.6	1.3	1.96	1.88	15.5	12.77	12.3	15.85
NFIA	chr1	61079807	61084806	+	Yes	Pr_higher_than_Ni	0	0	1	0	0	0		2.451	6.722		25.54	17.05	15.68	15.11		2.463	3.66737	4.069	4.33138		2	1.87184	2.31034	2.15056	2.47508	2.32193	0.0426443	0.137504	0.201634	1.15056	1.08406	1.19535		3	2.66	3.96	3.44	4.56	4	0.03	0.1	0.15	1.22
MGC34796	chr1	61651741	61656740	+	No	None	0	0	0	0	0	0		0.8963	0.1056		0.5557	0	0.3738	0		2.185	2.23153	0.7109	1.71917		0	0	0	0	0	0	0	0	0	0	0	0		0	0	0	0	0	0	0	0	0	0
INADL	chr1	61739976	61744975	+	No	None	0	0	0	0	0	0		0.1333	0.1248		31.42	16.76	21.01	16.42		1.481	1.58786	1.225	1.3909		3.62994	3.51475	3.29278	3.68145	3.49697	3.48027	4.02148	3.91361	3.7845	3.852	3.9241	3.77189		11.38	10.43	8.8	11.83	10.29	10.16	15.24	14.07	12.78	13.44
MIR3116-1	chr1	62076285	62081284	+	No	None	0	0	0	0	0	0		0.3314	0.2444		0.574	0.1191	0.6659	0.2466		0.7403	0.70964	0.5451	0.48697		0	0	0	0	0	0	0	0	0	0	0	0		0	0	0	0	0	0	0	0	0	0
L1TD1	chr1	62192301	62197300	+	No	None	0	1	0	0	0	0		0.2425	0.376		35.53	28.49	20.79	22.21		1.507	1.04327	1.396	1.2007		7.53644	7.48115	7.2241	6.2604	6.0917	6.39129	7.16942	6.95965	6.78437	6.81954	6.65678	6.53216		184.65	177.67	148.51	75.66	67.2	82.94	142.95	123.47	109.23	111.95
USP1	chr1	62433803	62438802	+	No	None	0	0	0	0	0	0		0.2888	0.3656		81.74	62.28	46.07	44.29		0.9308	2.73924	1.832	3.65849		5.853	5.85599	5.61383	5.1102	4.81558	5.37365	5.60822	5.33271	5.25739	5.36247	5.13258	5.07767		56.8	56.92	47.97	33.54	27.16	40.46	47.78	39.3	37.25	40.14
ANGPTL3	chr1	62594986	62599985	+	No	None	0	0	0	0	0	0		0.6231	0.2885		0.3145	0.3674	0.4163	0.08139		0.6338	0.41916	0.536	0.210035		0	0	0	0	0	0	0	0	0	0	0	0		0	0	0	0	0	0	0	0	0	0
ATG4C	chr1	62781605	62786604	+	No	None	0	0	0	0	0	0		0.7702	0.5074		42.72	27.58	28.4	21.02		0.5009	0.25787	0.7773	0.956046		3.488	3.10936	3.26754	3.52732	3.13914	2.79494	4.40939	4.23802	4.13586	4.60407	4.3505	4.26003		10.22	7.63	8.63	10.53	7.81	5.94	20.25	17.87	16.58	23.32
FOXD3	chr1	63320558	63325557	+	Yes	Always_up	0	0	0	0	0	0		4.919	5.266		33.43	21.1	27.72	21.06		4.396	1.59037	6.465	5.12563		2.56071	2.24489	2.80735	2.29866	1.98185	1.66903	4.30816	4.35966	4.54844	4.09424	4.39917	4.17552		4.9	3.74	6	3.92	2.95	2.18	18.81	19.53	22.4	16.08
ALG6	chr1	63365089	63370088	+	No	None	0	0	0	0	0	0		0.8293	0.6034		24.89	14.37	13.65	10.29		1.383	1.60491	1.029	1.6441		3.59096	3.40327	3.54473	3.43029	3.48543	3.97177	4.20085	4.08576	4.03562	4.10936	3.83693	4.13668		11.05	9.58	10.67	9.78	10.2	14.69	17.39	15.98	15.4	16.26
EFCAB7	chr1	63520800	63525799	+	No	None	0	0	0	0	0	0		0.5979	0.219		37.01	22.05	30.33	18.69		0.9907	0.28496	1.04	1.18786		1.73985	1.04264	0.594549	1.68706	1.04963	2.1177	2.05311	1.91073	1.81147	2.14078	2.20163	2.11103		2.34	1.06	0.51	2.22	1.07	3.34	3.15	2.76	2.51	3.41
DLEU2L	chr1	63546479	63551478	+	No	None	0	0	0	0	0	0		1.088	0.1809		0.512	0.3337	0.5064	0.3359		1.107	0.70588	0.4508	0.392065		0	0	0	0	0	0	0.226509	0.226509	0.214125	0.333424	0.111031	0.333424		0	0	0	0	0	0	0.17	0.17	0.16	0.26
PGM1	chr1	63590775	63595774	+	No	Ni_higher_than_Pr	1	0	0	0	0	0		5.687	1.336		22.21	19.58	24.78	17.05		3.506	1.26176	1.541	2.29638		3.36877	3.1635	3.65764	5.38681	5.22497	5.36597	6.96602	7.00731	6.97923	7.18319	7.17383	7.16179		9.33	7.96	11.62	40.84	36.4	40.24	124.02	127.65	125.17	144.33
ROR1	chr1	63771518	63776517	+	No	Ni_higher_than_Pr	1	0	0	0	0	0		3.745	0.4019		22.32	14.75	25.51	29.74		3.175	1.85375	2.85	2.72695		2.59932	2.44626	2.1375	3.91169	3.27352	4.01792	6.13319	6.14425	5.9991	6.11145	6.17592	5.87774		5.06	4.45	3.4	14.05	8.67	15.2	69.19	69.73	62.96	68.14
UBE2U	chr1	64201306	64206305	+	No	None	0	0	0	0	0	0		1.088	0.4603		2.983	1.124	1.331	0		1.323	1.51235	0.4132	0.508751		0	0	0	0	0	0	0	0	0	0	0	0		0	0	0	0	0	0	0	0	0	0
CACHD1	chr1	64468292	64473291	+	Yes	Always_up	0	0	0	0	0	0		3.734	2.605		32.62	24.16	32.46	35.58		5.576	3.72532	4.194	5.39011		3.90207	3.74953	3.58856	3.67356	3.58015	3.47249	5.47638	5.42055	5.36422	5.43162	5.2765	5.34696		13.95	12.45	11.03	11.76	10.96	10.1	43.52	41.83	40.19	42.16
MIR4794	chr1	64577346	64582345	+	No	None	0	0	0	0	0	0		1.864	0.2992		0.4153	0	0.2599	0.5072		1.647	0.96124	0.4841	0.280047		0	0	0	0	0	0	0	0	0	0	0	0		0	0	0	0	0	0	0	0	0	0
RAVER2	chr1	64742594	64747593	+	No	Ni_higher_than_Pr	1	0	0	0	0	0		3.335	0.6384		19.06	10.74	18.02	13.02		1.289	1.42706	1.203	1.62738		1.41143	1.5008	1.31615	2.70044	2.7845	3.08236	4.25475	4.02414	4.05398	4.19456	4.04002	4.21335		1.66	1.83	1.49	5.5	5.89	7.47	18.09	15.27	15.61	17.31
AK4	chr1	65145048	65150047	+	Yes	None	0	1	0	0	0	0		0.6616	1.342		40.4	21.19	25.58	13.11		3.598	3.2166	3.356	4.61688		7.2854	7.21247	6.97016	5.18943	5.01123	5.26191	4.86987	4.80684	4.64962	4.87381	4.65478	4.70708		155	147.31	124.38	35.49	31.25	37.37	28.24	26.99	24.1	28.32
DNAJC6	chr1	65307034	65312033	+	Yes	Always_up	1	0	0	0	0	0		2.222	1.518		20.19	8.655	10.46	8.414		0.9675	1.68243	1.246	2.9786		0.594549	0.604071	0.85599	2.30451	1.82375	2.02503	2.70044	2.52356	2.47768	3.28688	2.86196	3.02326		0.51	0.52	0.81	3.94	2.54	3.07	5.5	4.75	4.57	8.76
LEPROT	chr1	65417947	65422946	+	No	None	1	0	0	0	0	0		0.772	0.3763		34.31	22.65	24.52	13.93		1.416	1.52364	1.01	1.92687		3.03386	3.5097	3.19692	4.92742	4.51475	4.853	4.39985	4.13668	4.2765	4.3427	3.854	4.28983		7.19	10.39	8.17	29.43	21.86	27.9	20.11	16.59	18.38	19.29
LEPR	chr1	65418151	65423150	+	Yes	None	1	0	0	0	0	0		0.6087	0.3763		34.42	22.65	24.77	13.93		1.516	1.52364	1.04	1.78218		0.298658	0.31034	0.678072	2.06005	2.07039	1.81147	2.90497	2.94298	2.65764	2.90689	2.83188	2.62059		0.23	0.24	0.6	3.17	3.2	2.51	6.49	6.69	5.31	6.5
PDE4B	chr1	65990115	65995114	+	Yes	None	0	0	0	0	0	0		2.668	0.788		0.2894	0.1058	0.449	0.4191		0.687	0.99134	0.4283	0.56476		0.214125	0.400538	0.201634	1.38405	0	0.526069	2.52857	2.76553	2.37851	2.57046	2.18587	2.29866		0.16	0.32	0.15	1.61	0	0.44	4.77	5.8	4.2	4.94
SGIP1	chr1	66531455	66536454	+	Yes	Always_up	0	0	0	0	0	0		3.723	2.154		9.476	3.392	10.86	8.601		2.794	2.69284	1.519	1.58693		0.0840643	0	0	0	0	0.111031	0.15056	0.344828	0.238787	0.263034	0.31034	0.31034		0.06	0	0	0	0	0.08	0.11	0.27	0.18	0.2
MIR3117	chr1	66625939	66630938	+	No	None	0	0	0	0	0	0		3.153	0.3549		0.3654	0.1567	0.249	0		1.521	1.68569	0.7172	0.630104		0	0	0	0	0	0	0	0	0	0	0	0		0	0	0	0	0	0	0	0	0	0
TCTEX1D1	chr1	66749956	66754955	+	Yes	Always_up	0	0	0	0	0	0		2.347	1.907		5.616	2.474	7.518	6.327		2.222	1.75643	0.8533	1.64294		0	0	0	0	0	1.13093	0.83996	0.9855	0.713696	0.739848	1.0072	0.992768		0	0	0	0	0	1.19	0.79	0.98	0.64	0.67
MIER1	chr1	66922394	66927393	+	No	None	0	0	0	0	0	0		0.6471	0.2489		42.25	20.73	30.1	23.46		0.801	0.86542	0.8204	1.36134		3.74093	3.68482	3.24793	4.10601	3.22805	3.96532	4.46074	4.16832	3.92505	4.15623	3.80632	3.80426		12.37	11.86	8.5	16.22	8.37	14.62	21.02	16.98	14.19	16.83
IL23R	chr1	67163985	67168984	+	No	None	0	0	0	0	0	0		1.946	0.2146		0.6092	0.2421	0.4084	0		0.942	0.67979	0.364	0.36406		0	0	0	0	0	0	0	0	0	0	0	0		0	0	0	0	0	0	0	0	0	0
IL12RB2	chr1	67304863	67309862	+	Yes	Always_up	0	0	0	0	0	0		2.2	1.902		5.358	3.266	6.901	3.163		1.556	2.04766	1.028	0.660443		0	0	0	0	0	0	1.41143	1.32769	1.48027	2.09424	2.05658	2.10098		0	0	0	0	0	0	1.66	1.51	1.79	3.27
GADD45A	chr1	67682676	67687675	+	No	None	0	0	0	0	0	0		0.4694	0.1325		52.73	55.86	43.21	40.93		1.943	1.25599	2.601	5.04628		4.38267	4.50398	4.24336	4.82833	5.11645	5.22766	4.83188	4.59096	4.8679	4.96625	4.86394	4.61589		19.86	21.69	17.94	27.41	33.69	36.47	27.48	23.1	28.2	30.26
GNG12-AS1	chr1	67829787	67834786	+	Yes	Always_up	0	0	0	0	0	0		1.402	2.915		29.2	21.58	19.66	13.34		1.419	2.43095	2.351	1.15519		0	0	0	0	0	0	0	0	0	0	0	0		0	0	0	0	0	0	0	0	0	0
DEPDC1-AS1	chr1	68494175	68499174	+	No	None	0	0	0	0	0	0		1.251	0.685		19.94	16.73	26.09	12.91		1.1	0.65044	0.6105	0.672889		0	1.07724	1.04264	0.823749	0	0	0	0.163499	0.15056	0	0.15056	0		0	1.11	1.06	0.77	0	0	0	0.12	0.11	0
LRRC7	chr1	69757674	69762673	+	Yes	None	0	0	0	0	0	0		3.414	0.3562		0.3107	0	0.1844	0.1233		1.076	0.60604	0.2949	0.672111		0	0	0	0.344828	0	0	0.0285692	0	0	0	0.0285692	0.0285692		0	0	0	0.27	0	0	0.02	0	0	0
PIN1P1	chr1	69916821	69921820	+	No	None	0	0	0	0	0	0		1.162	0.09491		1.174	0.07756	0.4401	0.1233		1.669	0.76884	0.4695	0.351614		0	0	0	0	0	0	0	0	0	0	0	0		0	0	0	0	0	0	0	0	0	0
SRSF11	chr1	70203181	70208180	+	No	None	0	0	0	0	0	0		0.1363	0.0312		34.69	19.73	29.89	19.81		0.835	0.46156	0.4604	0.767793		6.85437	6.67906	6.39609	6.36159	6.2804	6.51128	7.23582	7.11353	6.99718	7.11655	6.86925	6.97292		114.71	101.47	83.22	81.23	76.73	90.22	149.73	137.48	126.75	137.77
HHLA3	chr1	70352309	70357308	+	No	None	0	0	0	0	0	0		0.356	0.5496		60.63	40.92	33.13	35.97		1.355	1.03901	0.7991	1.38312		3.78973	3.23879	2.87774	3.69265	2.62293	2.25096	5.63575	5.48156	5.3875	5.51633	5.4851	5.40837		12.83	8.44	6.35	11.93	5.16	3.76	48.72	43.68	40.86	44.77
CTH	chr1	70408717	70413716	+	No	None	0	0	0	0	0	0		0.1639	0.1566		38.88	19.54	22.01	10.07		0.9362	1.27505	1.09	0.601322		5.393	5.48768	5.2149	4.70874	4.38405	4.48864	4.39643	4.43563	4.26454	4.14078	4.1334	4.02857		41.02	43.87	36.14	25.15	19.88	21.45	20.06	20.64	18.22	16.64
LOC101927244	chr1	70703952	70708951	+	No	None	0	0	0	0	0	0		2.577	0.6672		5.916	2.523	0.8804	0.8285		1.094	0.9635	0.3981	0.663554		0	0	0	0	0	0	0	0	0	0.0976108	0	0		0	0	0	0	0	0	0	0	0	0.07
ZRANB2-AS1	chr1	71044005	71049004	+	No	Always_up	0	0	0	0	0	0		3.46	2.104		21.47	6.127	9.915	2.665		2.698	2.26188	1.584	2.04667		0	0	0	0	0	0	0	0.226509	0	0	0	0		0	0	0	0	0	0	0	0.17	0	0
ZRANB2-AS2	chr1	71078823	71083822	+	No	Ni_higher_than_Pr	0	0	0	0	0	0		2.364	0.9682		33.34	20.55	20.77	17.21		0.3861	0.56591	0.3582	0.402955		0	0.992768	0	0	0	0	0	0	0	0	0	0		0	0.99	0	0	0	0	0	0	0	0
LINC01360	chr1	73303669	73308668	+	No	None	0	0	0	0	0	0		0.8843	0.44		0.193	0	0.1107	0.2496		0.3209	0	0.1712	0.047452		0	0	0	0	0	0	0	0	0	0	0	0		0	0	0	0	0	0	0	0	0	0
FPGT	chr1	74195711	74200710	+	No	None	1	0	0	0	0	0		0.5427	0.4488		11.81	4.765	8.602	6.172		0.6664	0.40587	0.5506	0.183586		1.65992	1.7137	1.52105	2.41684	3.06005	2.26303	1.9222	1.88753	1.71809	1.93357	1.87184	1.69153		2.16	2.28	1.87	4.34	7.34	3.8	2.79	2.7	2.29	2.82
FPGT-TNNI3K	chr1	74195711	74200710	+	No	None	0	0	0	0	0	0		0.5427	0.4488		11.81	4.765	8.602	6.172		0.6664	0.40587	0.5506	0.183586		0	0.400538	0	0	0	0	0.782409	0.505891	0.545968	0.687061	0.757023	0.748461		0	0.32	0	0	0	0	0.72	0.42	0.46	0.61
TNNI3K	chr1	74232886	74237885	+	No	None	0	0	0	0	0	0		1.629	0.4374		0.07622	0	0.2703	0		0.8786	0.33363	0.2022	0.581096		0	0	0	0	0	0	0	0.422233	0	0	0	0		0	0	0	0	0	0	0	0.34	0	0
ERICH3-AS1	chr1	74574929	74579928	+	No	None	0	0	0	0	0	0		1.431	0.429		0.1688	0.1551	0.1285	0.06803		1.302	0.90982	0.3439	0.350058		0	0	0	0	0	0	0	0	0	0	0	0		0	0	0	0	0	0	0	0	0	0
TYW3	chr1	74730655	74735654	+	No	None	0	0	0	0	0	0		0.6622	0.3539		22.54	8.271	23.73	13.23		1.173	1.06409	0.8304	0.934266		4.23649	4.20555	3.88557	3.90785	3.98003	3.94673	4.13832	4.04789	3.94392	4.03738	3.72465	3.853		17.85	17.45	13.78	14.01	14.78	14.42	16.61	15.54	14.39	15.42
LHX8	chr1	75132381	75137380	+	Yes	Always_up	0	0	0	0	0	0		2.544	5.301		22.32	12.67	17.61	6.186		3.708	2.12116	5.459	4.47607		1.83188	2.12102	1.48027	1.62293	2.46467	2.63459	0.31034	0.485427	0.111031	0.31034	0.454176	0.722466		2.56	3.35	1.79	2.08	4.52	5.21	0.24	0.4	0.08	0.24
ACADM	chr1	75721846	75726845	+	No	None	0	0	0	0	0	0		0.3254	0.7051		26.64	17.57	18.67	14.77		1.028	0.51097	0.9583	0.437961		4.51475	4.67694	4.4363	3.95233	4.42626	3.96809	5.28318	5.00944	4.852	4.8339	4.84649	4.72301		21.86	24.58	20.65	14.48	20.5	14.65	37.94	31.21	27.88	27.52
RABGGTB	chr1	75783693	75788692	+	No	None	0	0	0	0	0	0		0.2443	0.2383		48.31	31.36	24.31	27.84		0.8256	0.55387	0.7061	1.09451		6.26585	6.07532	5.83264	5.81532	5.79831	6.11728	5.56102	5.36036	5.38819	5.32229	5.19219	5.39883		75.95	66.43	55.99	55.31	54.65	68.42	46.21	40.08	40.88	39.01
SNORD45C	chr1	75784571	75789570	+	No	None	0	0	0	0	0	0		0.4809	0.2581		51.7	33.74	25.47	29.23		0.7569	0.51047	0.7382	0.991052		0	0	0	0	0	0	0	0	0	0	0	0		0	0	0	0	0	0	0	0	0	0
SNORD45A	chr1	75785388	75790387	+	No	None	0	0	0	0	0	0		0.4809	0.3427		51.75	33.77	24.61	29.04		0.7087	0.46708	0.8085	0.630882		0	0	0	0	0	0	0	0	0	0	0	0		0	0	0	0	0	0	0	0	0	0
SNORD45B	chr1	75786976	75791975	+	No	None	0	0	0	0	0	0		0.5403	0.2908		36.47	23.5	12.92	14.2		0.4903	0.55989	0.8628	0.353947		0	0	0	0	0	0	0	0	0	0	0	0		0	0	0	0	0	0	0	0	0	0
MSH4	chr1	75794370	75799369	+	No	None	0	0	0	0	0	0		0.2846	0.3248		1.079	0.2272	0.6062	0.2466		0.7556	0.51323	0.4217	1.18708		0	0.250962	0.454176	0.344828	0	0.344828	0.0565835	0	0.0565835	0.0565835	0	0.0565835		0	0.19	0.37	0.27	0	0.27	0.04	0	0.04	0.04
LOC101927342	chr1	76008823	76013822	+	No	None	0	0	0	0	0	0		1.396	0.4689		0.3555	0.1026	0.4536	0.3808		1.179	0.91534	0.4228	0.71334		0	0	0	0	0	0	0	0	0	0	0	0		0	0	0	0	0	0	0	0	0	0
ST6GALNAC3	chr1	76072203	76077202	+	No	Always_up	1	0	0	0	0	0		1.746	0.8083		23.27	15.02	19.06	15.47		1.358	1.40399	1.882	1.76274		4.49378	4.35614	4.09677	5.7498	5.45352	5.99548	4.5509	4.30743	4.39917	4.70543	4.34127	4.50144		21.53	19.48	16.11	52.81	42.82	62.8	22.44	18.8	20.1	25.09
ST6GALNAC5	chr1	76865000	76869999	+	Yes	Ni_higher_than_Pr	0	0	0	0	0	0		2.55	0.684		20.75	12.42	32.98	20.67		2.454	1.61144	2.444	2.46752		0.389567	0	0	1.46989	0.895303	1.22651	3.14405	3.25852	3.38543	4.02059	4.12928	4.16832		0.31	0	0	1.77	0.86	1.34	7.84	8.57	9.45	15.23
MIR7156	chr1	77057642	77062641	+	No	None	0	0	0	0	0	0		3.23	0.5496		0.2547	0	0.3548	0.1233		2.033	2.3118	0.9656	0.800466		0	0	0	0	0	0	0	0	0	0	0	0		0	0	0	0	0	0	0	0	0	0
AK5	chr1	77279476	77284475	+	Yes	Always_up	0	0	0	0	0	0		5.74	3.383		22.81	9.491	21.95	9.433		4.989	3.96588	2.821	2.57331		1.07039	2.0635	0.782409	1.02857	0	1.03562	1.87971	1.74846	2.08066	1.95977	1.60407	1.926		1.1	3.18	0.72	1.04	0	1.05	2.68	2.36	3.23	2.89
FAM73A	chr1	77777123	77782122	+	No	None	0	0	0	0	0	0		0.431	0.1822		26.79	21.1	17.66	11.01		0.3862	0.7277	0.9622	0.658887		2.54102	2.19535	2.40054	2.22959	2.34483	2.61824	2.07039	2.21723	1.74846	2.02148	1.96347	1.76129		4.82	3.58	4.28	3.69	4.08	5.14	3.2	3.65	2.36	3.06
NEXN	chr1	77886014	77891013	+	No	None	0	0	0	0	0	0		0.3584	0.2816		32.84	19.26	22.61	15.57		1.297	2.00251	0.901	1.23065		2.41684	1.75702	1.78241	2.56071	2.64847	2.55336	2.38405	2.23573	2.18269	2.16672	1.85997	1.58976		4.34	2.38	2.44	4.9	5.27	4.87	4.22	3.71	3.54	3.49
DNAJB4	chr1	78002451	78007450	+	No	None	0	0	0	0	0	0		0.4484	0.1532		15.22	7.485	6.854	3.933		0.4291	0.3991	0.476	0.274212		4.42761	4.43363	3.85898	3.34908	2.99277	3.78869	3.39643	3.1127	2.99458	3.5008	3.01436	2.95047		20.52	20.61	13.51	9.19	6.96	12.82	9.53	7.65	6.97	10.32
GIPC2	chr1	78042461	78047460	+	Yes	Pr_higher_than_Ni	0	0	0	0	0	0		1.514	5.996		31.62	18.8	14.62	6.955		2.232	1.927	2.842	3.42123		1.48027	1.37851	1.52607	0.739848	0.903038	0.790772	0.356144	0.356144	0.516015	0.757023	0.432959	0.678072		1.79	1.6	1.88	0.67	0.87	0.73	0.28	0.28	0.43	0.69
MGC27382	chr1	78227098	78232097	+	No	None	0	0	0	0	0	0		2.373	0.908		0.165	0.07756	0.8931	0		1.376	1.67666	0.7086	0.540646		0	0	0	0	0	0	0	0	0	0	0	0		0	0	0	0	0	0	0	0	0	0
PTGFR	chr1	78488542	78493541	+	Yes	Always_up	1	0	0	0	0	0		3.685	4.002		12.85	3.674	17.46	4.434		3.377	2.19089	2.312	1.93621		0.286881	0.422233	0.286881	2.06005	1.25096	1.82375	0.137504	0.226509	0.0703893	0.226509	0.238787	0.378512		0.22	0.34	0.22	3.17	1.38	2.54	0.1	0.17	0.05	0.17
IFI44L	chr1	78617881	78622880	+	No	None	0	0	0	0	0	0		3.361	0.3666		0.3965	0.1018	0.28	0.2903		1.116	1.03399	0.2828	0.473745		0	0	0	0	0	0	0	0	0	0	0.0285692	0		0	0	0	0	0	0	0	0	0	0
IFI44	chr1	78647291	78652290	+	No	None	0	0	0	0	0	0		2.12	0.2917		0.7491	0.04818	0.4871	0.2326		0.8932	0.73824	0.5726	0.180474		0	0	0	0	0	0	0	0	0	0	0	0		0	0	0	0	0	0	0	0	0	0
LOC101927412	chr1	80533254	80538253	+	No	None	0	0	0	0	0	0		0.612	0.5097		0.1462	0	0.2725	0.1755		0.5835	0.47836	0.611	0.56476		0	0	0	0	0	0	0	0	0	0	0	0		0	0	0	0	0	0	0	0	0	0
ADGRL2	chr1	81697269	81702268	+	No	None	0	0	0	0	0	0		0.7915	0.5868		0.9445	1.091	0.5828	2.844		0.8287	0.83005	0.5521	0.309607		4.99232	5.20633	4.72356	5.20594	5.39951	5.44559	7.1416	7.0751	7.01592	6.90593	6.69905	6.72028		30.83	35.92	25.42	35.91	41.21	42.58	140.2	133.84	128.42	118.92
PRKACB	chr1	84075474	84080473	+	No	None	1	0	0	0	0	0		1.001	0.2778		33.73	23.61	31.84	22.06		0.9676	0.41766	0.9924	1.23376		1.58496	1.60407	1.87578	2.55827	2.9279	3.28244	4.23573	4.29646	3.94017	4.27501	4.0045	4.04876		2	2.04	2.67	4.89	6.61	8.73	17.84	18.65	14.35	18.36
SAMD13	chr1	84299105	84304104	+	No	None	0	0	0	0	0	0		2.04	0.08137		4.261	2.842	13.03	1.736		1.242	0.70939	1.034	1.06573		0	0.516015	0	0	0	0	1.62761	2.12102	1.48027	2	1.4957	1.73118		0	0.43	0	0	0	0	2.09	3.35	1.79	3
DNASE2B	chr1	84396031	84401030	+	No	None	0	0	0	0	0	0		1.638	0.6196		0.4756	0.07756	0.4022	0		1.709	0.93465	0.8762	0.070012		0	0	0	0	0	0	0	0	0.201634	0	0	0		0	0	0	0	0	0	0	0	0.15	0
RPF1	chr1	84476736	84481735	+	No	Always_up	0	0	0	0	0	0		2.357	2.766		24.9	16.03	21.21	12.65		0.7841	0.70438	1.072	0.905483		5.50716	5.55336	5.23381	5.14282	5.4591	5.51001	5.43563	5.32012	5.26191	5.4614	5.36912	5.40803		44.48	45.96	36.63	34.33	42.99	44.57	42.28	38.95	37.37	43.06
SPATA1	chr1	84503800	84508799	+	No	Always_up	0	0	0	0	0	0		1.749	0.6521		43.26	31.17	30.4	24.16		1.609	1.34629	1.566	1.62816		0	0	0	0	0	0	0	0	0	0	0	0		0	0	0	0	0	0	0	0	0	0
WDR63	chr1	85059797	85064796	+	Yes	None	0	0	0	0	0	0		0.6015	0.5244		4.741	1.392	3.973	1.087		0.9511	0.79869	1.188	1.19603		0.505891	0.495695	0.505891	0.378512	0.641546	0.378512	0.298658	0.584963	0.344828	0.748461	0.495695	0.495695		0.42	0.41	0.42	0.3	0.56	0.3	0.23	0.5	0.27	0.68
MIR4423	chr1	85131293	85136292	+	No	None	0	0	0	0	0	0		0.9002	0.2938		0.5711	0.07756	0.3671	1.471		1.511	1.4223	1.089	0.452742		0	0	0	0	0	0	0	0	0	0	0	0		0	0	0	0	0	0	0	0	0	0
LOC646626	chr1	85273857	85278856	+	No	None	0	0	0	0	0	0		0.8999	0.2969		35.27	23.83	20.05	16.41		0.8098	0.75906	0.8884	0.875923		0	0	0	0	0	1.12433	0.443607	0.933573	0.604071	0.238787	0.871844	0.632268		0	0	0	0	0	1.18	0.36	0.91	0.52	0.18
CYR61	chr1	85578260	85583259	+	No	None	0	0	0	0	0	0		0.8981	0.8591		13.7	18.39	27.9	15.76		1.834	2.56591	2.082	2.0809		6.38163	6.40735	6.61677	7.42677	7.26819	7.23984	7.15775	7.14466	7.1375	6.83517	6.87713	6.86071		82.38	83.88	97.14	171.06	153.15	150.15	141.79	140.5	139.8	113.18
CLCA2	chr1	86421585	86426584	+	No	None	0	0	0	0	0	0		1.988	0.6224		0.1688	0.07756	0.4402	0.1233		1.309	1.67565	0.5583	0.837805		0	0	0	0	0	0.275007	0.0426443	0	0.0426443	0	0	0		0	0	0	0	0	0.21	0.03	0	0.03	0
CLCA1	chr1	86466342	86471341	+	No	None	0	0	0	0	0	0		1.359	0.4871		0	0.07364	0.3799	0		1.104	1.62022	0.579	0.409957		0	0	0	0	0	0	0	0	0	0	0	0		0	0	0	0	0	0	0	0	0	0
CLCA4	chr1	86544575	86549574	+	No	None	0	0	0	0	0	0		1.516	0.5038		0.4544	0	0.6368	0		1.381	1.26552	0.4939	0.146247		0	0	0	0	0	0	0	0.0565835	0	0	0	0		0	0	0	0	0	0	0	0.04	0	0
CLCA3P	chr1	86631775	86636774	+	No	None	0	0	0	0	0	0		1.656	0.3923		1.076	0.2679	1.582	0.9062		0.7349	1.57055	0.2887	0.56476		0	0	0	0	0	0	0	0	0	0	0	0		0	0	0	0	0	0	0	0	0	0
SH3GLB1	chr1	86702069	86707068	+	No	None	0	0	0	0	0	0		0.9251	0.547		40.59	32.76	28.82	25.75		1.566	1.16769	0.913	1.62427		4.12846	3.95327	3.59574	4.52857	4.66959	4.67356	4.54473	4.51916	4.48993	4.43229	4.29939	4.23419		16.49	14.49	11.09	22.08	24.45	24.52	22.34	21.93	21.47	20.59
HS2ST1	chr1	86912151	86917150	+	No	None	0	0	0	0	0	0		0.6267	0.2969		81.97	54.19	53.29	40.88		1.304	0.89627	1.455	2.1867		3.50589	3.63459	3.1635	3.69933	3.92884	4.05485	3.74201	3.48929	3.52857	3.54967	3.28392	3.21568		10.36	11.42	7.96	11.99	14.23	15.62	12.38	10.23	10.54	10.71
LINC01140	chr1	87127264	87132263	+	Yes	None	0	0	0	0	0	0		2.201	0.4919		3.87	2.39	1.701	1.792		2.567	1.74815	1.223	1.33178		0.485427	1.51602	0	0	0.722466	0	2.0072	1.76977	1.82375	2.02148	1.75702	2.03562		0.4	1.86	0	0	0.65	0	3.02	2.41	2.54	3.06
LOC101927844	chr1	87210168	87215167	+	No	None	0	0	0	0	0	0		2.542	0.306		0.4776	0.2766	0.4588	0		1.842	2.37802	0.7373	1.05406		0	0	0	0	0	0	0	0	0	0	0	0		0	0	0	0	0	0	0	0	0	0
LMO4	chr1	87325967	87330966	+	No	None	0	0	0	0	0	0		0.8176	0.5064		54.08	34.73	33.34	19.83		0.9527	1.04452	1.737	2.07468		5.18468	5.19495	5.14282	4.65478	4.39575	4.85748	4.17712	4.06695	4.05658	4.17233	4.37086	4.33414		35.37	35.63	34.33	24.19	20.05	27.99	17.09	15.76	15.64	17.03
PKN2	chr1	88681738	88686737	+	No	None	0	0	0	0	0	0		0.1669	0.1751		86.97	56.85	50.03	38.35		0.8871	1.63326	1.05	1.29055		4.69265	4.77926	4.5735	4.50779	4.55459	4.69042	4.1334	4.11936	3.87086	4.10852	3.69265	3.7666		24.86	26.46	22.81	21.75	22.5	24.82	16.55	16.38	13.63	16.25
GBP6	chr1	89361376	89366375	+	No	None	0	0	0	0	0	0		2.793	0.07114		0.7448	0	0.5052	0.1233		2.237	1.70877	0.8283	0.240373		0	0	0.31034	0	0	0	0	0	0	0	0	0		0	0	0.24	0	0	0	0	0	0	0
GBP1P1	chr1	89405178	89410177	+	No	None	0	0	0	0	0	0		1.484	0.6102		1.054	0	0.9535	0.5952		1.338	1.75091	0.5881	0.38273		0.632268	0	0	0	0	0	0	0.163499	0	0	0	0.163499		0.55	0	0	0	0	0	0	0.12	0	0
LRRC8B	chr1	89522337	89527336	+	No	Ni_higher_than_Pr	0	0	0	0	0	0		1.97	0.4537		29.75	24.45	22.74	19.8		2.239	1.98093	1.694	1.34306		1.5008	1.8953	1.4489	2.41684	2.28688	2.44626	4.15623	4.09424	4.02326	4.19061	3.89627	3.92884		1.83	2.72	1.73	4.34	3.88	4.45	16.83	16.08	15.26	17.26
LRRC8C	chr1	89630584	89635583	+	Yes	Always_up	1	0	0	0	0	0		3.406	1.698		29.56	21.47	29.75	19.29		4.21	2.44676	2.571	3.99766		0.411426	0.584963	0.485427	2.34767	2.40327	2.67356	1.85599	1.95233	1.91839	2.20789	2.13093	2.11103		0.33	0.5	0.4	4.09	4.29	5.38	2.62	2.87	2.78	3.62
LRRC8D	chr1	89818513	89823512	+	Yes	None	0	0	0	0	0	0		0.2749	1.264		41.27	27.47	25.58	19.07		1.154	1.39922	2.067	2.57487		4.11603	4.17951	4.20633	4.12267	4.44162	4.52168	5.13093	5.21451	5.02414	5.39094	5.35226	5.33056		16.34	17.12	17.46	16.42	20.73	21.97	34.04	36.13	31.54	40.96
ZNF326	chr1	89992618	89997617	+	No	None	0	0	0	0	0	0		0.6706	0.2613		46.16	29.8	26.04	19.86		1.26	0.98558	1.264	0.5422		5.58736	5.15866	5.26679	5.05788	5.02547	5.30415	4.8505	4.59872	4.47184	4.70377	4.84197	4.51538		47.08	34.72	37.5	32.31	31.57	38.51	27.85	23.23	21.19	25.06
CDC7	chr1	91498346	91503345	+	No	None	0	0	0	0	0	0		1.322	0.4716		17.87	8.392	18.92	8.353		0.7709	1.35156	0.9797	1.5597		4.22882	4.32625	3.95977	3.95233	4.29352	3.91456	5.58586	5.52576	5.40122	5.30779	5.06566	5.1815		17.75	19.06	14.56	14.48	18.61	14.08	47.03	45.07	41.26	38.61
BRDT	chr1	91946870	91951869	+	No	None	0	0	0	0	0	0		0.4412	0.5285		40.07	20.32	0.8292	0.6918		1.237	1.46795	0.8171	1.00817		5.15015	5.12763	4.93357	4.17393	3.88753	4.4522	0.176323	0.0703893	0.226509	0.0565835	0.0565835	0.124328		34.51	33.96	29.56	17.05	13.8	20.89	0.13	0.05	0.17	0.04
EPHX4	chr1	92027475	92032474	+	Yes	Always_up	0	0	0	0	0	0		0.9671	1.692		11.62	3.931	8.277	4.427		1.464	1.77198	0.9993	1.21042		0.941106	0.956057	0	0	1.17632	1.20789	0.378512	0.594549	0.659925	0.765535	0.555816	1.01436		0.92	0.94	0	0	1.26	1.31	0.3	0.51	0.58	0.7
BTBD8	chr1	92077804	92082803	+	No	None	0	0	0	0	0	0		0.3254	0.4414		22.03	15.21	17.74	9.114		0.6592	0.79418	0.251	0.401399		0.545968	0.555816	0.536053	0.722466	0	1.20789	0.933573	1.0072	1.34483	0.925999	0.948601	0.495695		0.46	0.47	0.45	0.65	0	1.31	0.91	1.01	1.54	0.9
KIAA1107	chr1	92164551	92169550	+	No	None	0	0	0	0	0	0		0.3668	0.1963		0.3591	0.2413	0.3987	0		0.7447	0.7997	0.2784	0.775962		1.57531	1.31034	0.933573	0.807355	0.790772	0.956057	2.28983	2.08406	2.09424	2.41954	2.09424	1.73985		1.98	1.48	0.91	0.75	0.73	0.94	3.89	3.24	3.27	4.35
C1orf146	chr1	92215515	92220514	+	No	None	0	0	0	0	0	0		1.39	0.7157		1.448	0.9108	0.4118	0		1.728	1.28383	0.5715	0.639439		0	1.02857	0	0	0	0	0	0	0	0	0	0		0	1.04	0	0	0	0	0	0	0	0
RPAP2	chr1	92296464	92301463	+	No	None	0	0	0	0	0	0		0.1099	0.1781		56.35	29.93	34.04	22.84		0.67	0.71918	1.067	0.172695		3.63575	3.35473	3.46728	3.35614	2.74201	3.50843	3.53232	3.51349	3.31325	3.20477	3.33485	3.16189		11.43	9.23	10.06	9.24	5.69	10.38	10.57	10.42	8.94	8.22
RPL5	chr1	92829536	92834535	+	No	None	0	0	0	0	0	0		0.3224	0.3534		62.88	42.32	42.11	31.01		1.154	0.89678	0.9885	0.367172		11.1151	11.0233	10.8911	10.9583	11.056	11.0673	11.385	11.2379	11.1188	11.2682	11.1704	11.158		2217.03	2080.34	1898.05	1988.7	2128	2144.78	2673.34	2414.11	2222.73	2465.34
SNORD21	chr1	92834788	92839787	+	No	None	0	0	0	0	0	0		0.6591	0.2065		3.142	1.161	1.859	0		0.3893	0.45353	0.5003	0.755347		0	0	0	0	0	0	0	0	0	0	0	0		0	0	0	0	0	0	0	0	0	0
SNORA66	chr1	92838218	92843217	+	No	None	0	0	0	0	0	0		0.7288	0.09359		0.6023	0.2272	1.155	0		0.6176	0.17158	0.3629	0.21937		0	0	0	0	0	0	0	0	0	0	0	0		0	0	0	0	0	0	0	0	0	0
MTF2	chr1	93076734	93081733	+	No	None	0	0	0	0	0	0		0.2011	0.4777		50.89	34.43	42	31.95		0.6193	0.97228	0.8855	0.147024		4.83188	4.81404	4.46597	4.46728	4.47249	4.57833	6.09149	5.9191	5.74012	5.71781	5.48091	5.50462		27.48	27.13	21.1	21.12	21.2	22.89	67.19	59.51	52.45	51.63
CCDC18	chr1	93178215	93183214	+	No	None	0	0	0	0	0	0		0.9155	0.2024		53.17	33.25	30.18	15.65		0.7827	0.77737	1.178	0.980162		2.47508	2.63923	2.07039	2.01436	2.09424	2.34767	2.64155	2.73118	2.65076	2.4489	2.52356	2.61353		4.56	5.23	3.2	3.04	3.27	4.09	5.24	5.64	5.28	4.46
DR1	chr1	93343420	93348419	+	No	None	0	0	0	0	0	0		1.03	0.3328		80.32	56.34	47.29	42.94		0.9874	1.05656	1.326	1.54881		5.15947	5.25852	5.1334	5.02059	5.24717	5.2149	5.58706	5.51696	5.40735	5.56529	5.52356	5.21568		34.74	37.28	34.1	31.46	36.98	36.14	47.07	44.79	41.44	46.35
FNBP1L	chr1	93445630	93450629	+	No	None	0	0	0	0	0	0		0	0.1715		82.87	68.26	54.19	41.24		1.668	2.5057	1.814	2.79074		5.94275	6.04571	5.81762	5.63749	5.74578	5.89263	6.69139	6.60748	6.5509	6.48864	6.35262	6.29572		60.51	65.06	55.4	48.78	52.66	58.41	102.35	96.51	92.76	88.8
LOC100129046	chr1	93589467	93594466	+	No	None	0	0	0	0	0	0		0.3254	0.1959		0.3579	0.2562	0.739	0.2843		0.8923	1.6754	0.8282	1.07429		0	0	0	0	0.659925	0	0	0	0	0	0	0		0	0	0	0	0.58	0	0	0	0	0
MIR760	chr1	93844331	93849330	+	No	None	0	0	0	0	0	0		0.2695	0.7829		56.12	36.32	39.11	27.13		1.481	1.23692	1.981	1.44768		0	0	0	0	0	0	0	0	0	0	0	0		0	0	0	0	0	0	0	0	0	0
ABCD3	chr1	94415876	94420875	+	Yes	None	0	0	0	0	0	0		0.8777	1.209		64.63	41.92	39.06	34.49		2.097	2.15753	2.122	1.91054		4.75007	4.15056	4.31759	4.18587	4.47638	4.80478	4.42626	4.38336	4.11103	4.4522	4.14405	4.41278		25.91	16.76	18.94	17.2	21.26	26.95	20.5	19.87	16.28	20.89
SLC44A3	chr1	94817841	94822840	+	Yes	Always_up	1	0	0	0	0	0		1.162	1.436		19.2	11.82	10.92	6.789		1.529	1.44588	1.924	2.21159		2.15381	1.71809	2.03562	2.9542	2.77821	3.32769	1.87184	1.89142	2.04963	2.26604	2.10098	2.37295		3.45	2.29	3.1	6.75	5.86	9.04	2.66	2.71	3.14	3.81
LOC729970	chr1	94925527	94930526	+	No	None	0	0	0	0	0	0		0.5757	0.4268		58.8	46.6	42.43	33.96		3.18	3.18725	1.965	3.07351		0	1.34483	1.29866	2.07039	1.61824	2.67582	3.69711	3.54597	3.4957	3.66903	3.20633	3.61353		0	1.54	1.46	3.2	2.07	5.39	11.97	10.68	10.28	11.72
TMEM56	chr1	95090016	95095015	+	No	None	1	0	0	0	0	0		0.6835	0.4965		2.821	0.3964	0.9017	0.4738		1.298	1.38868	0.467	0.91793		0.432959	0.238787	0.333424	1.07724	1.20163	1.56071	1.83188	1.80323	1.68257	1.84398	1.67356	1.69599		0.35	0.18	0.26	1.11	1.3	1.95	2.56	2.49	2.21	2.59
TMEM56-RWDD3	chr1	95115422	95120421	+	No	Ni_higher_than_Pr	0	0	0	0	0	0		4.239	0.5996		26.67	17.49	21.2	14.1		2.032	1.53468	1.351	1.04162		0	0	0	0	0.757023	0	0.978196	0.831877	0.333424	0.731183	0	0.815575		0	0	0	0	0.69	0	0.97	0.78	0.26	0.66
RWDD3	chr1	95231654	95236653	+	No	None	0	0	0	0	0	0		0.7111	0.2291		25.91	16.66	19.26	12.5		0.4645	1.34704	0.832	0.794242		3.00899	2.62761	3.12433	3.1375	3.78136	2.37295	4.15218	4.04789	3.62176	3.82273	4.02059	3.96625		7.05	5.18	7.72	7.8	12.75	4.18	16.78	15.54	11.31	13.15
FLJ31662	chr1	95472236	95477235	+	No	None	0	0	0	0	0	0		1.371	0.3861		0.9344	0.07756	0.9106	0		1.104	0.88248	0.413	0.524309		0	0	0	0	0	0	0	0	0	0.0703893	0	0		0	0	0	0	0	0	0	0	0	0.05
LOC100996635	chr1	95507615	95512614	+	No	None	0	0	0	0	0	0		3.009	0.6005		0.3782	0.4144	0.5568	0		1.797	1.07187	0.6118	1.53481		0	0	0	0	0	0	0	0.124328	0	0	0	0		0	0	0	0	0	0	0	0.09	0	0
LOC102723661	chr1	95989567	95994566	+	No	None	0	0	0	0	0	0		0.9608	0.3202		0.2528	0.07756	0.3544	0		0.5527	0.69986	0.2677	0.157137		0	0	0	0	0	0	0	0	0	0	0	0		0	0	0	0	0	0	0	0	0	0
PTBP2	chr1	96719104	96724103	+	No	None	0	0	0	0	0	0		0.3056	0.167		38.59	25.34	23.41	18.71		0.7809	0.78164	0.8456	1.02839		3.68145	3.52356	3.60881	3.95047	3.68145	3.73552	4.70321	4.60644	4.54967	4.64674	4.51349	4.43496		11.83	10.5	11.2	14.46	11.83	12.32	25.05	23.36	22.42	24.05
DPYD-AS1	chr1	97093422	97098421	+	No	None	0	0	0	0	0	0		1.924	0.4265		0.6416	0	0.5599	0.6693		0.9925	0.67202	0.3167	0.454297		0	0	0	0	0	0	0	0	0	0	0	0		0	0	0	0	0	0	0	0	0	0
DPYD-AS2	chr1	97794420	97799419	+	No	None	0	0	0	0	0	0		0.7852	0.1178		0.4177	0.2241	0.1688	0.1233		0.7201	0.24834	0.3614	0.11902		0	0	0	0	0	0	0	0	0	0	0	0		0	0	0	0	0	0	0	0	0	0
LOC729987	chr1	98208210	98213209	+	No	None	0	0	0	0	0	0		6.042	0.2342		0.6213	0.2343	0.6972	0.1853		1.454	1.12906	0.1658	0.070012		0	0	0	0	0	0	0.163499	0.163499	0	0	0	0		0	0	0	0	0	0	0.12	0.12	0	0
SNX7	chr1	98659179	98664178	+	No	None	0	0	0	0	0	0		1.02	1.095		24.01	14.91	13.39	14.76		1.343	1.18675	1.225	2.41618		5.33056	5.64933	5.36387	5.09635	4.80941	5.02414	4.63343	4.73606	4.37086	4.71425	4.75596	4.45088		39.24	49.19	40.18	33.21	27.04	31.54	23.82	25.65	19.69	25.25
LOC100129620	chr1	99001775	99006774	+	Yes	Ni_higher_than_Pr	0	0	0	0	0	0		6.685	1.695		6.668	1.887	13.21	6.545		2.946	2.81851	0.882	1.39206		0	0	0	0	0	0	0	0	0.0703893	0	0	0		0	0	0	0	0	0	0	0	0.05	0
LPPR4	chr1	99261791	99266790	+	No	Always_up	0	0	0	0	0	0		2.756	2.496		7.189	3.236	10.84	4.855		2.304	1.78452	1.581	1.07896		0	0	0	0	0.575312	1.63691	1.31615	1.07724	1.26303	1.40054	1.22033	1.15704		0	0	0	0	0.49	2.11	1.49	1.11	1.4	1.64
PALMD	chr1	99643374	99648373	+	No	None	0	0	0	0	0	0		2.455	0.2062		0.3777	0.2632	0.7554	0.1616		2.231	1.59438	0.8823	0.767016		0	0	0	0.422233	0	0.422233	0	0	0	0	0	0		0	0	0	0.34	0	0.34	0	0	0	0
AGL	chr1	99847583	99852582	+	No	None	0	1	0	0	0	0		0.2185	0.1248		36.99	22.35	18.6	12.07		1.085	2.09908	1.049	1.57293		6.69139	6.68944	6.36982	5.36562	5.22997	5.46728	3.53107	3.42761	3.2032	3.33771	3.16993	3.1375		102.35	102.21	81.7	40.23	36.53	43.24	10.56	9.76	8.21	9.11
SLC35A3	chr1	99967288	99972287	+	No	None	0	0	0	0	0	0		0.6826	0.1751		40.58	23.93	22.91	21.47		0.6508	1.52239	1.099	0.820691		3.01792	3.16672	2.56803	3.17313	2.84398	2.99639	2.93734	2.82375	2.42223	2.90881	2.51096	2.67129		7.1	7.98	4.93	8.02	6.18	6.98	6.66	6.08	4.36	6.51
HIAT1	chr1	100035732	100040731	+	No	None	0	0	0	0	0	0		0.1321	0.1098		48.38	31.22	35.91	23.72		0.9304	0.84334	1.256	1.47724		5.84474	5.75942	5.5738	5.43029	5.58195	5.65163	5.67186	5.65535	5.4363	5.52482	5.24641	5.48639		56.47	53.17	46.63	42.12	46.9	49.27	49.98	49.4	42.3	45.04
TRMT13	chr1	100130649	100135648	+	No	None	0	0	0	0	0	0		0.2173	0.1269		52.02	29.46	32.42	23.27		0.8855	0.70287	0.7799	0.210035		2.8953	3.06005	3.04963	3.38128	3.61589	3.59813	3.02148	2.65764	2.50335	2.74631	2.77189	2.67129		6.44	7.34	7.28	9.42	11.26	11.11	7.12	5.31	4.67	5.71
RTCA	chr1	100263657	100268656	+	No	None	0	0	0	0	0	0		0.9245	0.9738		34.43	19.15	25.19	18.71		0.7264	1.35883	1.172	1.44768		4.37295	4.49442	4.34412	4.94111	4.97315	4.92884	4.5373	4.45022	4.30232	4.34127	4.36457	4.31759		19.72	21.54	19.31	29.72	30.41	29.46	22.22	20.86	18.73	19.27
MIR553	chr1	100278740	100283739	+	No	None	0	0	0	0	0	0		0.4947	0.339		0.2402	0.07756	0.5607	0.2071		0.482	0.90029	0.372	0.353947		0	0	0	0	0	0	0	0	0	0	0	0		0	0	0	0	0	0	0	0	0	0
CDC14A	chr1	100349966	100354965	+	No	None	0	0	0	0	0	0		0.6507	0.1863		53.15	28.47	43.72	33.03		1.537	1.08491	1.529	1.98522		1.3505	1.88753	0.871844	2.0036	1.8953	1	2.69153	2.85599	2.70487	2.7845	2.57773	2.58976		1.55	2.7	0.83	3.01	2.72	1	5.46	6.24	5.52	5.89
GPR88	chr1	100535671	100540670	+	Yes	Always_up	0	0	0	0	0	0		6.5	4.426		10.59	2.544	8.555	1.161		3.498	4.17358	2.553	3.02839		0	0	0.226509	0	0	0	0.0565835	0	0	0.0565835	0	0		0	0	0.17	0	0	0	0.04	0	0	0.04
VCAM1	chr1	100717139	100722138	+	No	None	0	0	0	0	0	0		3.108	0.564		0.4587	0	0.5248	0		0.9484	0.93791	0.7912	0.748346		0	0	0	0	0	0	0.124328	0.0703893	0.176323	0.124328	0	0		0	0	0	0	0	0	0.09	0.05	0.13	0.09
SLC30A7	chr1	100893575	100898574	+	No	None	0	0	0	0	0	0		0.4514	0.1943		57.54	38.78	44.48	34.51		0.5448	0.56265	0.9666	0.89537		2.62994	2.8339	2.80116	2.72901	2.35332	3.26003	2.68032	2.58736	2.32769	2.57773	2.29866	2.40054		5.19	6.13	5.97	5.63	4.11	8.58	5.41	5.01	4.02	4.97
LOC102606465	chr1	101023345	101028344	+	No	None	0	0	0	0	0	0		0.305	0.09672		28.3	15.87	26.17	22.43		1.247	1.5555	0.7764	0.936599		1.33342	0	0.575312	0.782409	0.765535	0.782409	2.15704	2.12433	1.87184	2.14731	2.75489	2.05658		1.52	0	0.49	0.72	0.7	0.72	3.46	3.36	2.66	3.43
S1PR1	chr1	101234248	101239247	+	Yes	Always_up	1	0	1	0	1	0		2.757	2.069		14.98	11.05	23.47	13.74		3.173	2.43321	2.822	2.1019		2.38681	1.95233	2.18903	3.76447	4.13832	3.85599	1.40054	1.16993	1.04264	2.29572	2.05311	2.37573		4.23	2.87	3.56	12.59	16.61	13.48	1.64	1.25	1.06	3.91
LINC01307	chr1	101321336	101326335	+	No	None	0	0	0	0	0	0		2.701	0.5092		0.4833	0.3016	0.5373	0.1233		1.245	0.83758	0.9163	0.552313		0	0	0	0	0	0	0	0	0	0	0	0		0	0	0	0	0	0	0	0	0	0
DNAJA1P5	chr1	101869511	101874510	+	No	None	0	0	0	0	0	0		1.677	0.2364		0.8856	0.159	0.3207	0		0.3455	0.15753	0.1884	0.244262		0	0	0	0	0	0	0	0	0	0	0	0		0	0	0	0	0	0	0	0	0	0
RNPC3	chr1	103523455	103528454	+	No	None	0	0	0	0	0	0		0.7114	0.4311		24.72	18.08	17.14	14.95		0.5532	0.16681	0.6087	0.930376		3.68706	3.10601	2.65992	3.27501	3.08236	3.27947	3.13258	3.40871	3.38957	3.03562	3.24489	3.73335		11.88	7.61	5.32	8.68	7.47	8.71	7.77	9.62	9.48	7.2
AMY2B	chr1	103552143	103557142	+	No	None	0	0	0	0	0	0		0.471	0.06239		0.04824	0.3612	0.4573	0		0.3953	0.77286	0.2274	0.371839		0.356144	0	1.07039	0.847997	0	0	0.992768	0.641546	0.773996	1.26903	1.05658	1.36177		0.28	0	1.1	0.8	0	0	0.99	0.56	0.71	1.41
ACTG1P4	chr1	103566903	103571902	+	No	None	0	0	0	0	0	0		0.9587	0.508		0.5644	0.1575	1.286	1.066		0.8343	0.85288	0.4515	0.484247		0	0	0	0	0.526069	0	0	0	0.263034	0.0976108	0	0.0976108		0	0	0	0	0.44	0	0	0	0.2	0.07
AMY2A	chr1	103614831	103619830	+	No	None	0	0	0	0	0	0		1.609	0.9402		0.3164	0.07756	1.449	0.6997		0.7037	0.33413	0.2417	0.312718		0	0	0	0	0	0	0	0	0	0	0.111031	0		0	0	0	0	0	0	0	0	0	0
LOC100129138	chr1	104070522	104075521	+	No	None	0	0	0	0	0	0		1.393	0.4291		1.673	1.334	0.3123	0.6693		0.8669	0.47109	0.5549	0.879034		0	0.650765	1.67807	0	0	0	0	0	0	0	0	0		0	0.57	2.2	0	0	0	0	0	0	0
PRMT6	chr1	107054144	107059143	+	No	None	0	0	0	0	0	0		1.479	0.187		37.47	26.88	24.95	19.65		1.912	1.03123	1.953	2.18592		4.78973	4.90881	4.58135	4.29352	4.31976	4.66221	4.854	4.91791	4.93404	4.82222	4.89966	4.86096		26.66	29.04	22.94	18.61	18.97	24.32	27.92	29.23	29.57	27.29
NTNG1	chr1	107137506	107142505	+	No	Ni_higher_than_Pr	0	0	0	0	0	0		4.803	1.274		18.13	10.28	18.89	9.942		1.251	2.24006	2.236	2.70789		0.704872	0.887525	0.695994	0	0	0	0.454176	0.641546	0.432959	0.298658	0.632268	0.411426		0.63	0.85	0.62	0	0	0	0.37	0.56	0.35	0.23
MIR7852	chr1	107894722	107899721	+	No	None	0	0	0	0	0	0		2.167	0.5414		0.09406	0.1551	0.3992	0.1233		1.395	1.35507	0.7374	0.501749		0	0	0	0	0	0	0	0	0	0	0	0		0	0	0	0	0	0	0	0	0	0
VAV3-AS1	chr1	107961942	107966941	+	Yes	Always_up	0	0	0	0	0	0		4.185	2.012		8.607	6.59	14.54	7.322		3.548	2.49316	2.731	2.43562		0	0	0	0	0	0	0	0	0	0	0	0		0	0	0	0	0	0	0	0	0	0
NBPF6	chr1	108447781	108452780	+	No	None	0	0	0	0	0	0		0.9023	0.1624		0.4554	0.07756	0.4416	0		0.8666	0.71341	0.2952	0.198366		0	0	0	0	0	1.63691	0	0	0	0	0	0		0	0	0	0	0	2.11	0	0	0	0
FAM102B	chr1	108557848	108562847	+	No	None	0	0	0	0	0	0		1.007	0.2788		23.3	12.05	9.092	5.367		1.184	1.11526	1.543	2.06845		5.40633	5.55735	5.28355	4.56986	4.13832	4.59991	3.74308	3.7137	3.58976	3.76129	3.51979	3.59574		41.41	46.09	37.95	22.75	16.61	23.25	12.39	12.12	11.04	12.56
PRPF38B	chr1	108689809	108694808	+	No	None	0	0	0	0	0	0		0.1315	0.4557		82.29	49.56	48.05	46.51		0.6776	0.75605	0.869	1.4578		4.90497	5.19771	5.06523	4.75382	4.53916	4.81916	5.23917	4.97315	4.81198	4.90545	4.66334	4.61058		28.96	35.7	32.48	25.98	22.25	27.23	36.77	30.41	27.09	28.97
FNDC7	chr1	108710433	108715432	+	No	None	0	0	0	1	0	0		1.163	0.2983		0.5359	0	0.8812	0		1.168	0.68356	0.6774	0.700115		0	0	0	0	0	0	1.34483	1.60407	1.55582	0.731183	0.575312	1.1177		0	0	0	0	0	0	1.54	2.04	1.94	0.66
STXBP3	chr1	108744162	108749161	+	No	Always_up	0	0	0	0	0	0		1.14	0.9565		24.66	24.91	18.61	15.51		1.109	0.75128	0.5487	1.34811		3.87676	4.14731	3.8748	3.98641	3.94205	3.85499	4.93876	4.91313	4.63459	4.7666	4.49506	4.41549		13.69	16.72	13.67	14.85	14.37	13.47	29.67	29.13	23.84	26.22
SPATA42	chr1	108854716	108859715	+	No	None	0	0	0	0	0	0		0.8645	0.5825		0.658	0.3243	0.996	0.1233		1.576	0.80873	0.5264	0.373395		0	0	0	0	0	0	0	0	0	0	0	0		0	0	0	0	0	0	0	0	0	0
GPSM2	chr1	108874480	108879479	+	Yes	None	1	0	0	0	0	0		0.4298	0.8979		27.48	19.6	15.52	11.92		1.448	0.99962	1.616	0.908595		2.27798	1.51602	2.31615	3.26754	3.1811	3.35473	3.80735	3.86987	3.66676	4.26228	3.99548	4.04177		3.85	1.86	3.98	8.63	8.07	9.23	13	13.62	11.7	18.19
TMEM167B	chr1	109088280	109093279	+	No	None	0	0	0	0	0	0		0.5631	0.5797		53.3	33.08	25.51	18.51		0.7051	1.16142	0.8175	0.567872		4.42425	3.98914	3.76341	4.13914	4.19456	4.52982	3.76129	3.61471	3.65764	3.80426	3.76235	3.61824		20.47	14.88	12.58	16.62	17.31	22.1	12.56	11.25	11.62	12.97
SCARNA2	chr1	109097692	109102691	+	No	None	0	0	0	0	0	0		0.2185	0.2027		37.2	34.88	22.4	17.15		1.281	1.28283	1.034	1.42668		1.7866	0	0	0	0	0	0	0	0.604071	1.0635	1.31034	0.62293		2.45	0	0	0	0	0	0	0	0.52	1.09
KIAA1324	chr1	109111462	109116461	+	Yes	Always_up	0	0	0	0	0	0		2.173	3.747		9.243	3.723	10.81	2.827		2.142	3.00689	2.606	2.78102		0.124328	0	0	0.163499	0.163499	0.454176	1.16993	1.27501	1.22651	1.81967	1.4489	1.79077		0.09	0	0	0.12	0.12	0.37	1.25	1.42	1.34	2.53
SARS	chr1	109211392	109216391	+	No	None	0	0	0	0	0	0		0.8068	0.1378		47.33	32.57	26.02	19.98		2.14	1.37664	1.268	1.6935		7.88417	7.86524	7.84222	7.67673	7.67073	7.7786	7.43879	7.48888	7.46205	7.57509	7.55259	7.4363		235.25	232.17	228.48	203.61	202.76	218.58	172.5	178.63	175.32	189.69
CELSR2	chr1	109247518	109252517	+	No	None	0	0	0	0	0	0		0.5949	0.7933		4.46	2.063	5.465	1.577		4.664	4.50997	3.292	4.06301		2.99458	3.04439	3.28096	2.50335	1.81967	2.52356	4.69153	4.93168	4.80374	5.00899	5.02459	4.99594		6.97	7.25	8.72	4.67	2.53	4.75	24.84	29.52	26.93	31.2
SYPL2	chr1	109463977	109468976	+	Yes	Always_up	0	1	0	0	0	0		2.371	4.212		24.34	14.13	12.55	4.172		2.53	2.02759	2.672	3.14819		2.54102	2.81558	2.66903	1.7137	1.21412	0.757023	1.01436	0.918386	1.16993	1.36737	1.24489	1.36737		4.82	6.04	5.36	2.28	1.32	0.69	1.02	0.89	1.25	1.58
ATXN7L2	chr1	109481438	109486437	+	No	None	0	0	0	0	0	0		1.01	0.4092		24.98	11.98	19.7	10.78		1.959	2.0592	1.742	3.00972		2.81558	2.60407	3.03738	3.2032	2.59694	3.08406	2.90111	3.17313	3.04963	2.95791	3.10098	3.30451		6.04	5.08	7.21	8.21	5.05	7.48	6.47	8.02	7.28	6.77
CYB561D1	chr1	109491578	109496577	+	No	None	0	0	0	0	0	0		0.3848	0.2798		24.68	16.3	10.77	8.086		2.078	2.46933	1.63	2.48502		2.0321	2.21101	2.38405	2.42761	2.56071	2.40599	1.72683	2.09085	1.76553	1.79077	1.69599	2.21723		3.09	3.63	4.22	4.38	4.9	4.3	2.31	3.26	2.4	2.46
GPR61	chr1	109537371	109542370	+	No	Always_up	0	0	0	0	0	0		1.519	0.565		0.9807	0.08461	2.118	1.144		2.555	3.15615	1.169	2.59976		0	0	0	0	0	0	0.659925	0.790772	0.831877	0.411426	0.575312	0.948601		0	0	0	0	0	0	0.58	0.73	0.78	0.33
GNAI3	chr1	109546063	109551062	+	No	None	0	0	0	0	0	0		0.2876	0.2213		46.69	32.14	34.41	24.05		1.395	0.98256	1.426	1.27343		5.10852	5.1635	5.11562	5.42089	5.49538	5.64184	5.74335	5.55582	5.38232	5.58015	5.31687	5.33235		33.5	34.84	33.67	41.84	44.11	48.93	52.57	46.04	40.71	46.84
MIR197	chr1	109596392	109601391	+	No	None	0	0	0	0	0	0		0.5301	0.5539		0.4182	0.1402	0.6445	0		0.6428	0.79217	0.5829	0.540645		0	0	0	0	0	0	0	0	0	0	0	0		0	0	0	0	0	0	0	0	0	0
AMPD2	chr1	109617312	109622311	+	No	None	0	0	0	0	0	0		0.7174	0.1083		30.21	19.18	26.29	16.68		2.113	1.87859	1.984	3.96654		3.73335	3.926	3.97545	5.16631	4.65535	4.64097	4.82069	4.87381	4.79077	4.82883	4.76288	4.90014		12.3	14.2	14.73	34.91	24.2	23.95	27.26	28.32	26.68	27.42
GSTM4	chr1	109653575	109658574	+	No	None	0	0	0	0	0	0		0.2059	1.127		25.99	15.2	17.81	8.349		2.366	2.88022	2.236	3.69739		6.03056	5.9397	6.23439	5.63807	5.54009	5.26454	4.8846	4.97774	4.81711	5.1635	5.39197	5.51602		64.37	60.38	74.29	48.8	45.53	37.44	28.54	30.51	27.19	34.84
GSTM2	chr1	109665521	109670520	+	No	None	0	0	0	0	0	0		0.6658	0.2129		4.26	2.558	7.912	3.413		2.612	1.86881	1.605	1.42124		2.45418	3.15381	2.852	3.96717	3.32769	3.47249	4.78293	4.57954	4.90785	4.854	5.07682	5.02414		4.48	7.9	6.22	14.64	9.04	10.1	26.53	22.91	29.02	27.92
GSTM1	chr1	109685295	109690294	+	No	None	0	0	0	0	0	0		0.3089	0.5404		4.218	1.359	5.233	4.833		1.561	2.19641	1.195	1.31777		3.95327	3.4019	3.53854	3.72901	4.38612	4.56071	5.51286	5.24793	5.24679	5.28244	5.19613	5.52325		14.49	9.57	10.62	12.26	19.91	22.6	44.66	37	36.97	37.92
GSTM5	chr1	109709741	109714740	+	Yes	None	0	0	0	0	0	0		0.9845	0.9776		0.7303	0.4904	1.019	0.9718		2.246	2.01956	1.365	1.63983		0	0	0	0	0	0	0.124328	0.238787	0.124328	0.238787	0.111031	0		0	0	0	0	0	0	0.09	0.18	0.09	0.18
CSF1	chr1	109908110	109913109	+	Yes	Always_up	1	0	0	0	0	0		1.671	1.275		10.2	9.175	9.873	6.105		5.65	6.0464	4.533	5.8094		2.58015	2.34199	2.3505	5.01391	4.68594	4.926	2.53605	2.6893	2.50335	3.07382	2.90304	2.90689		4.98	4.07	4.1	31.31	24.74	29.4	4.8	5.45	4.67	7.42
AHCYL1	chr1	109982264	109987263	+	No	None	0	0	0	0	0	0		0.9233	0.2905		32.54	23.92	19.73	14.94		2.254	2.19942	2.096	1.00583		6.30979	6.37539	6.11998	6.50446	6.46842	6.41886	6.74295	6.67723	6.65521	6.77768	6.58691	6.66534		78.33	82.02	68.55	89.79	87.55	84.56	106.11	101.34	99.79	108.72
STRIP1	chr1	110032100	110037099	+	Yes	None	0	0	0	0	0	0		0.5319	0.2784		47.65	34.74	30.79	19.68		0.9427	1.53217	0.8788	1.2921		5.11853	4.98778	5.20085	5.04658	4.90593	4.87234	4.62293	4.84197	4.75435	4.79129	4.9528	4.82426		33.74	30.73	35.78	32.05	28.98	28.29	23.64	27.68	25.99	26.69
LINC01397	chr1	110080187	110085186	+	Yes	Always_up	0	0	0	0	0	0		4.986	6.257		12.42	2.893	10.98	1.442		4.924	6.25686	7.29	5.71722		0	0	0	0	0	0	0	0	0	0	0.378512	0		0	0	0	0	0	0	0	0	0	0
UBL4B	chr1	110109939	110114938	+	No	None	0	0	0	0	0	0		1.09	0.2908		1.138	0.8837	0.7918	0.4331		4.867	5.05957	2.362	2.92182		0	0	0	0	0	0	0	0.137504	0.344828	0.367371	0.238787	0		0	0	0	0	0	0	0	0.1	0.27	0.29
SLC6A17	chr1	110148009	110153008	+	Yes	Always_up	0	0	0	0	0	0		2.179	3.887		15.88	7.428	15.52	5.218		4.094	5.85651	5.391	5.33527		2.67356	2.71589	2.63227	2.31034	2.26903	2.52356	0.137504	0.214125	0.238787	0.356144	0.505891	0.275007		5.38	5.57	5.2	3.96	3.82	4.75	0.1	0.16	0.18	0.28
KCNC4	chr1	110208213	110213212	+	Yes	Always_up	0	0	0	0	0	0		1.016	1.504		23.13	12.28	16.19	9.548		4.708	3.8831	5.467	3.65849		3.61353	3.3978	3.74739	2.91456	2.43563	2.8339	3.23419	3.48671	3.54226	3.62059	3.77821	3.86394		11.24	9.54	12.43	6.54	4.41	6.13	8.41	10.21	10.65	11.3
RBM15	chr1	110336822	110341821	+	No	None	0	0	0	0	0	0		0.2948	0.2184		62.83	44.41	42.67	32.57		1.777	2.36498	1.435	1.85375		4.66334	4.73606	4.97636	3.88557	3.77083	3.82782	3.41954	3.43429	3.488	3.42492	3.60288	3.42358		24.34	25.65	30.48	13.78	12.65	13.2	9.7	9.81	10.22	9.74
LAMTOR5-AS1	chr1	110405308	110410307	+	No	None	0	0	0	0	0	0		0.2341	0.3113		38.93	29.85	23.26	16.84		1.083	1.69597	1.275	0.851807		2.10769	0	1.37295	0	0	0	0.454176	1.51096	0.765535	0.454176	1.22651	1.30451		3.31	0	1.59	0	0	0	0.37	1.85	0.7	0.37
PROK1	chr1	110448665	110453664	+	No	None	1	0	0	0	0	0		2.127	0.2666		0.9913	0.04309	0.6771	0.6475		3.581	2.7869	1.49	2.77635		1.29866	0	0	2.36177	2.1177	2.85798	0	0	0	0	0	0		1.46	0	0	4.14	3.34	6.25	0	0	0	0
CYMP	chr1	110478265	110483264	+	No	None	0	0	0	0	0	0		1.259	0.3425		0.8152	0.5484	0.7744	0.2466		5.096	3.93277	2.158	3.28782		0	0.641546	0	0	0	0	0	0	0	0	0	0		0	0.56	0	0	0	0	0	0	0	0
CD53	chr1	110868698	110873697	+	No	None	0	0	1	0	0	0		0.6063	0.6642		3.381	2.003	1.495	0.5126		0.8957	1.49128	0.3393	0.651107		5.48123	5.25965	5.39575	4.43763	4.31832	4.44493	0.238787	0	0.124328	0.863938	0.887525	0.807355		43.67	37.31	41.1	20.67	18.95	20.78	0.18	0	0.09	0.82
CEPT1	chr1	111137126	111142125	+	No	None	0	0	0	0	0	0		0.431	0.1718		72.54	51.07	44.63	33.26		1.1	0.77938	1.222	2.84714		4.71809	4.8485	4.70598	4.98687	5.18666	5.14486	4.52168	4.40259	4.16752	4.70044	4.41549	4.53356		25.32	27.81	25.1	30.71	35.42	34.38	21.97	20.15	16.97	25
CHI3L2	chr1	111225158	111230157	+	No	None	1	0	0	0	0	0		0.5643	0.9109		1.451	0.3909	0.7726	0.6469		1.74	1.75417	1.003	1.27888		2.48543	2.85997	1.70044	4.41954	3.44361	3.88557	0.137504	0	0	0	0	0.389567		4.6	6.26	2.25	20.4	9.88	13.78	0.1	0	0	0
CHIAP2	chr1	111278023	111283022	+	No	None	0	0	0	0	0	0		1.465	0.9953		0.4284	0.3635	0.6405	0.4677		1.494	2.07124	0.8089	0.070012		0	0	0	0	0	0	0	0	0	0	0	0		0	0	0	0	0	0	0	0	0	0
CHIA	chr1	111288351	111293350	+	No	None	0	0	0	0	0	0		1.538	0.8603		0.4771	0.07756	0.3465	0		0.7278	1.09695	0.5079	1.03617		0	0.659925	1.07039	0	0	0	0	0	0	0	0	0		0	0.58	1.1	0	0	0	0	0	0	0
PIFO	chr1	111344059	111349058	+	No	None	0	0	0	0	0	0		0.2497	0.8698		15.97	8.25	10.35	4.869		0.8346	1.16543	1.638	0.448852		4.01436	4.16993	3.91934	3.64386	3.74416	2.71149	3.15866	3.24641	2.96901	3.32481	2.93546	3.09761		15.16	17	14.13	11.5	12.4	5.55	7.93	8.49	6.83	9.02
ATP5F1	chr1	111446620	111451619	+	No	None	0	0	0	0	0	0		0.6195	0.09573		60.73	43.88	31.3	26.48		1.467	1.38693	0.7493	1.3979		7.94486	7.88197	7.74584	7.4797	7.56522	7.43912	7.08502	6.91827	6.94626	7.053	6.92564	7.02192		245.4	234.89	213.65	177.49	188.39	172.54	134.77	119.95	122.32	131.79
C1orf162	chr1	111471368	111476367	+	No	None	0	0	0	0	0	0		0.67	0.2747		0.09648	0.07756	0.4591	0.2976		0.8105	1.11351	0.4216	0.883701		0.807355	1.36177	0.807355	0	2.37295	2.10434	1.01436	0.594549	0.83996	1.10434	1.26303	1.23266		0.75	1.57	0.75	0	4.18	3.3	1.02	0.51	0.79	1.15
RAP1A	chr1	111617282	111622281	+	No	None	0	0	0	0	0	0		0.7432	0.3365		29.16	24.75	21.27	13.91		2.583	1.74363	2.048	3.15985		4.30232	4.5008	4.24031	4.36737	4.06437	4.33485	3.61117	3.52231	3.32481	3.49313	3.3505	3.31179		18.73	21.64	17.9	19.64	15.73	19.18	11.22	10.49	9.02	10.26
FAM212B-AS1	chr1	111737340	111742339	+	No	Ni_higher_than_Pr	0	0	0	0	0	0		2.117	0.4927		33.81	22.87	24.35	10.69		5.19	4.36272	3.897	4.33877		0.713696	0.411426	0	1.24489	0	0	1.70044	1.50589	1.78241	1.74416	1.37851	1.25701		0.64	0.33	0	1.37	0	0	2.25	1.84	2.44	2.35
DDX20	chr1	111753067	111758066	+	No	Ni_higher_than_Pr	0	0	0	0	0	0		1.353	0.185		39.93	21.57	30.76	18.94		1.141	2.11965	1.508	1.36873		4.98687	4.99503	4.8802	4.69488	4.76713	4.90207	4.67356	4.49378	4.58015	4.47119	4.48156	4.31687		30.71	30.89	28.45	24.9	26.23	28.9	24.52	21.53	22.92	21.18
KCND3-AS1	chr1	111907156	111912155	+	No	None	0	0	0	0	0	0		4.271	0.6371		0.5726	0.2726	0.6943	0.2405		2.653	2.95497	1.276	1.60093		0	0	0	0	0	0	0	0	0	0	0	0		0	0	0	0	0	0	0	0	0	0
LOC643355	chr1	111988067	111993066	+	No	Always_up	0	0	0	0	0	0		2.984	3.591		20.98	9.372	15.18	3.765		5.812	4.79869	5.114	5.5947		0	0	0.263034	0	0	0	0	0	0.0565835	0.0565835	0	0		0	0	0.2	0	0	0	0	0	0.04	0.04
CTTNBP2NL	chr1	112393677	112398676	+	No	None	0	0	0	0	0	0		0.2191	0.0312		39.97	26.28	28.61	25.53		1.113	1.25197	0.9106	1.02022		3.24489	2.81967	2.52607	3.40735	3.10936	3.34908	4.1811	4.23036	4.20163	4.23266	4.12516	4.16912		8.48	6.06	4.76	9.61	7.63	9.19	17.14	17.77	17.4	17.8
WNT2B	chr1	112506247	112511246	+	Yes	Always_up	0	0	0	0	0	0		1.665	3.476		25.71	11.04	24.03	6.87		6.507	7.10472	6.066	4.57487		1.32769	1.02148	1.57531	1.05658	0.432959	0	0.604071	0.422233	0.613532	1.07039	0.863938	0.757023		1.51	1.03	1.98	1.08	0.35	0	0.52	0.34	0.53	1.1
CAPZA1	chr1	112616952	112621951	+	No	None	0	0	0	0	0	0		0.5982	0.1573		67.68	41.48	47.1	34.61		0.9796	0.51975	1.057	0.669777		7.04407	6.97223	6.69766	7.0148	6.90545	7.0677	6.44211	6.31796	6.21374	6.47606	6.22033	6.36807		130.97	124.56	102.8	128.32	118.88	133.15	85.95	78.78	73.22	88.02
MOV10	chr1	112671811	112676810	+	No	None	0	0	0	0	0	0		0.3626	0.5496		27.86	21.98	23.85	17.49		1.472	3.01542	1.831	2.76779		4.65707	4.52042	4.70155	5.28133	5.21218	5.3733	5.70764	5.84574	5.80967	5.84273	5.91648	5.9674		24.23	21.95	25.02	37.89	36.07	40.45	51.26	56.51	55.09	56.39
FAM19A3	chr1	112718066	112723065	+	No	None	0	0	0	0	0	0		0.5259	1.023		2.204	1.505	2.355	0.464		3.528	3.98645	2.587	4.06534		0	1.58976	0	1.51602	0	0	1.45943	2.02503	1.51602	1.58976	0.695994	0.992768		0	2.01	0	1.86	0	0	1.75	3.07	1.86	2.01
AKR7A2P1	chr1	112920849	112925848	+	No	None	0	0	0	0	0	0		0.443	0.1121		0.6208	0	0.156	0		0.5275	0.47435	0.1898	0.46052		0	0	0	0	0	0	0	0	0	0	0	0.15056		0	0	0	0	0	0	0	0	0	0
SLC16A1-AS1	chr1	112953914	112958913	+	No	None	0	0	0	0	0	0		0.05463	0.1636		37.36	18.85	24.41	19.35		1.056	0.67528	1.246	0.759236		2.03562	2.90689	0.918386	1.9855	1.95606	2.80529	3.13093	2.85599	2.91456	2.98732	2.72901	2.41414		3.1	6.5	0.89	2.96	2.88	5.99	7.76	6.24	6.54	6.93
LRIG2	chr1	113070669	113075668	+	No	None	0	0	0	0	0	0		0.4034	0.1953		54.6	32.12	34.03	21.39		1.072	0.75881	0.9497	1.36912		3.91265	3.99729	3.91361	3.30159	3.2854	3.0635	4.393	4.25248	4.34696	4.23036	3.98185	3.79286		14.06	14.97	14.07	8.86	8.75	7.36	20.01	18.06	19.35	17.77
MAGI3	chr1	113388352	113393351	+	Yes	None	0	0	0	0	0	0		0.5196	0.815		53.1	40.73	32.35	21.13		2.098	1.4065	2.169	1.75418		2.56316	2.70929	2.22033	3.30889	3.23113	3.41819	2.95047	2.99639	2.92979	3.05658	2.90881	2.88753		4.91	5.54	3.66	8.91	8.39	9.69	6.73	6.98	6.62	7.32
AP4B1-AS1	chr1	113810111	113815110	+	No	None	0	0	0	0	0	0		0.2437	0.1045		47.83	29.39	33.4	25.52		0.7558	0.82453	1.341	1.72462		0	0	0	0	0	0	0	0	0	0	0	0		0	0	0	0	0	0	0	0	0	0
DCLRE1B	chr1	113902792	113907791	+	No	None	0	0	0	0	0	0		0.3026	0.1418		45.31	24	27.49	22.77		1.081	0.84485	1.049	0.493193		3.90014	4.02768	4.09085	3.93923	3.78241	3.54967	2.8679	2.91073	2.72683	2.99277	3.12433	3.06178		13.93	15.31	16.04	14.34	12.76	10.71	6.3	6.52	5.62	6.96
HIPK1	chr1	113926873	113931872	+	No	None	0	0	0	0	0	0		0.2431	0.8895		48.87	32.76	36.27	25.84		1.334	1.05656	1.916	3.47491		4.33985	4.39232	4.02414	3.91648	3.72247	3.80941	4.78241	4.87184	4.765	5.0365	4.76235	4.74953		19.25	20	15.27	14.1	12.2	13.02	26.52	28.28	26.19	31.82
OLFML3	chr1	113976890	113981889	+	No	None	1	0	0	0	0	0		0.7072	0.4475		1.74	1.823	2.777	4.55		1.777	1.79355	1.287	1.73395		4.99186	5.01792	5.31325	7.42727	7.41836	7.49897	7.1916	7.23362	7.19702	8.09877	8.10087	8.19234		30.82	31.4	38.76	171.12	170.06	179.89	145.18	149.5	145.73	273.14
SYCP1	chr1	114852302	114857301	+	No	Always_up	0	0	0	0	0	0		2.318	1.572		5.123	1.324	2.291	1.246		1.635	1.65458	0.8704	0.483858		0	0	0	0.321928	0	0	0.214125	0.163499	0.0565835	0.201634	0.367371	0.214125		0	0	0	0.25	0	0	0.16	0.12	0.04	0.15
TSHB	chr1	115027323	115032322	+	No	None	0	0	0	0	0	0		1.616	0.3224		0.08683	0.07756	0.5042	0.2308		0.6718	0.85564	0.517	0.342279		0	0	0	0	0	0	0	0	0	0	0	0		0	0	0	0	0	0	0	0	0	0
VANGL1	chr1	115639452	115644451	+	No	Always_up	0	0	0	0	0	0		1.585	0.9192		20.04	12.38	12.68	11.77		1.619	1.70801	1.437	1.70323		2.9982	2.70487	2.64847	2.82171	2.70044	2.89918	2.95047	2.85798	2.94298	3.28244	3.32337	3.31179		6.99	5.52	5.27	6.07	5.5	6.46	6.73	6.25	6.69	8.73
LOC101928995	chr1	115916875	115921874	+	No	None	0	0	0	0	0	0		1.155	0.1165		0.5663	0.1175	0.3078	0.2466		0.5172	0.34567	0.3929	0.210035		0	0	0	0	0	0	0	0	0	0	0	0		0	0	0	0	0	0	0	0	0	0
SLC22A15	chr1	115973997	115978996	+	No	None	0	0	0	0	0	0		0.6652	1.207		20.49	12.16	11.05	5.923		1.267	2.06673	2.514	1.44846		1.10434	0.831877	1.75702	1.49057	0.903038	0.782409	1.1177	1.44361	1.30451	1.51602	1.3505	1.85599		1.15	0.78	2.38	1.81	0.87	0.72	1.17	1.72	1.47	1.86
MAB21L3	chr1	116109254	116114253	+	No	None	0	0	0	0	0	0		0.6558	0.3874		0.5379	0.55	0.508	0.2247		1.243	1.02621	0.6996	0.96616		0	0	0	0.344828	0	0.85599	0	0	0	0	0	0		0	0	0	0.27	0	0.81	0	0	0	0
ATP1A1	chr1	116370672	116375671	+	No	None	0	0	0	0	0	0		0.7852	0.6455		49.17	31.29	34.88	21.03		1.832	2.80346	2.237	3.14041		8.43033	8.46495	8.46373	8.06366	8.03656	8.06469	8.23405	8.21101	8.16762	8.17652	8.09761	8.05376		343.97	352.35	352.05	266.55	261.57	266.74	300.09	295.32	286.54	288.32
MIR320B1	chr1	116669248	116674247	+	No	None	0	0	0	0	0	0		0.5133	0.48		0.3946	0.3267	0.9639	0.4689		1.708	2.22501	1.119	1.1723		0	0	0	0	0	0	0	0	0	0	0	0		0	0	0	0	0	0	0	0	0	0
C1orf137	chr1	116691611	116696610	+	No	None	0	0	0	0	0	0		1.049	0.3592		0.6517	0.3843	0.6937	0.3499		2.875	2.25937	0.9312	1.37067		0	0	0	0	0	0	0	0	0	0	0	0		0	0	0	0	0	0	0	0	0	0
CD2	chr1	116751963	116756962	+	No	None	0	0	0	0	0	0		1.226	0.4394		0.293	0	0.5001	0.1932		1.767	2.14298	0.6521	0.602099		0	0	0	0	0	0	0	0	0	0	0	0		0	0	0	0	0	0	0	0	0	0
PTGFRN	chr1	116907422	116912421	+	No	None	0	0	0	0	0	0		1.342	0.3828		30.01	15.24	19.06	12.08		3.03	2.82227	2.833	2.65811		4.77452	4.89821	5.01302	4.88313	4.91217	4.76818	4.18269	4.20163	4.02148	4.43095	4.35191	4.44692		26.37	28.82	31.29	28.51	29.11	26.25	17.16	17.4	15.24	20.57
CD101	chr1	116999249	117004248	+	No	None	0	0	0	0	0	0		0.6267	0.2444		0.5287	0.07756	0.5529	0.2089		1.663	2.03035	0.9343	0.665888		0.632268	0.807355	0.782409	1.35614	0.565597	0.978196	0.495695	0.422233	0.367371	0.495695	0.536053	0.432959		0.55	0.75	0.72	1.56	0.48	0.97	0.41	0.34	0.29	0.41
TTF2	chr1	117057826	117062825	+	No	None	0	0	0	0	0	0		0	0.08088		36.65	23.07	24.06	19.23		1.121	0.962	0.8849	1.25788		4.26978	4.04089	4.03738	4.31976	3.79701	4.01078	4.81609	4.93121	4.87823	4.66732	4.51979	4.45154		18.29	15.46	15.42	18.97	12.9	15.12	27.17	29.51	28.41	24.41
MIR942	chr1	117092142	117097141	+	No	None	0	0	0	0	0	0		0.757	0.1368		0.5733	0.07129	0.5839	0.1233		0.9633	1.15941	0.8219	0.441073		0	0	0	0	0	0	0	0	0	0	0	0		0	0	0	0	0	0	0	0	0	0
LINC01525	chr1	117292965	117297964	+	No	None	0	0	0	0	0	0		0.9788	0.1294		0.1466	0.1818	0.7749	0.1233		2.367	1.59162	1.051	1.23531		0	0	0	0	0	0	0	0	0	0	0	0		0	0	0	0	0	0	0	0	0	0
MAN1A2	chr1	117364962	117369961	+	No	None	0	0	0	0	0	0		0.3896	1.546		59.85	52.08	32.43	24.58		1.626	0.94544	2.72	1.77674		3.63459	3.85	3.54597	4.52732	3.96625	4.3505	3.30305	3.25248	2.89724	3.26903	3.17792	3.03738		11.42	13.42	10.68	22.06	14.63	19.4	8.87	8.53	6.45	8.64
FAM46C	chr1	117603481	117608480	+	No	Always_up	1	0	0	0	0	0		2.553	3.012		36.95	22.36	26.37	10.89		2.652	1.78	2.331	2.33683		1.02857	1.37295	0.863938	2.76129	3.12598	2.88362	0.613532	0.545968	0.432959	0.731183	0.713696	0.575312		1.04	1.59	0.82	5.78	7.73	6.38	0.53	0.46	0.35	0.66
WDR3	chr1	117927248	117932247	+	No	None	0	0	0	0	0	0		0	0.1169		68.19	51.28	54.74	37.52		1.367	1.03248	1.234	1.28821		5.09297	5.08364	5.09381	5.00405	4.91695	4.89191	5.15987	4.99503	4.95559	5.15947	4.88118	4.88947		33.13	32.91	33.15	31.09	29.21	28.69	34.75	30.89	30.03	34.74
WARS2-IT1	chr1	119044904	119049903	+	No	None	0	0	0	0	0	0		0.7861	0.4513		0.6435	0	0.4583	0.1233		1.069	1.37564	0.6235	0.945156		0	0	0	0	0	0	0	0	0	0	0	0		0	0	0	0	0	0	0	0	0	0
LOC101929147	chr1	119137895	119142894	+	No	None	0	0	0	0	0	0		0.712	0.4712		20.02	15.13	12.72	10.92		0.4692	0.41992	1.02	0.773239		1.20789	1.65535	1.54102	1.71809	2.1635	2.02503	2.0072	1.62761	1.52105	1.4489	1.80735	2.13093		1.31	2.15	1.91	2.29	3.48	3.07	3.02	2.09	1.87	1.73
HAO2	chr1	119366275	119371274	+	No	None	0	0	0	0	0	0		2.658	0.7338		0.63	0.2491	0.593	0.2259		1.489	1.47272	1.121	0.892258		0	0	0	0	0	0	0.137504	0	0	0.475085	0.344828	0.137504		0	0	0	0	0	0	0.1	0	0	0.39
HAO2-IT1	chr1	119366445	119371444	+	No	None	0	0	0	0	0	0		2.801	0.7523		0.63	0.116	0.584	0.2259		1.469	1.4371	1.127	0.8767		0	0	0	0	0	0	0	0	0	0	0	0		0	0	0	0	0	0	0	0	0	0
HSD3B2	chr1	119412430	119417429	+	No	None	1	0	0	0	0	0		1.573	0.3039		0.3082	0.07756	0.1735	0.8078		1.879	2.39909	0.6518	0.92493		0.464668	0	0	1.88362	2.36737	2.41143	0	0	0	0	0.111031	0		0.38	0	0	2.69	4.16	4.32	0	0	0	0
HSD3B1	chr1	119504702	119509701	+	No	None	1	0	0	0	0	0		1.664	0.5922		1.789	3.069	0.7575	0.2369		1.591	1.5121	0.6294	1.0844		1.5509	1.12433	1.70929	4.29499	3.47119	3.37295	0	0	0	0	0	0		1.93	1.18	2.27	18.63	10.09	9.36	0	0	0	0
HSD3BP4	chr1	119561379	119566378	+	No	None	0	0	0	0	0	0		0.9005	0.4409		0.1428	0.2358	0.6403	0		2.57	2.43998	0.9332	0.36406		0	0	0	0	0.124328	0	0	0	0	0	0	0		0	0	0	0	0.09	0	0	0	0	0
PHGDH	chr1	119709295	119714294	+	No	Ni_higher_than_Pr	0	0	0	0	0	0		1.24	0.3233		41.31	25.58	26.86	22.72		1.591	2.35871	1.665	1.49514		7.74853	7.65134	7.86214	7.5627	7.40259	7.43946	8.99212	9.05696	9.07197	9.04963	9.11819	9.0167		214.05	200.04	231.67	188.06	168.2	172.58	508.21	531.62	537.19	528.92
NBPF8	chr1	120433850	120438849	+	No	None	0	0	0	0	0	0		0.1639	0.4693		0.9078	0.4254	0.5215	0.3748		1.875	1.24219	0.6159	1.67794		4.58316	4.47184	4.41143	4.06437	4.08576	3.57652	2.69377	2.33628	2.59455	3.17153	2.80116	3.04089		22.97	21.19	20.28	15.73	15.98	10.93	5.47	4.05	5.04	8.01
PPIAL4A	chr1	120887245	120892244	+	No	None	0	0	0	0	0	0		1.817	0.4532		1.027	0.2256	0.4133	0		1.361	1.04728	0.498	0.336056		0	0	0	0	0	0	0	0	0.263034	0	0	0.0565835		0	0	0	0	0	0	0	0	0.2	0
LINC00623	chr1	120909737	120914736	+	No	Always_up	0	0	0	0	0	0		1.5	1.135		37.36	23.57	23.01	19.59		2.541	1.74689	1.847	2.65655		0.910733	0.704872	1.05658	1.54597	0.739848	1.57046	2.62994	2.56071	2.52607	2.82375	2.75275	2.62293		0.88	0.63	1.08	1.92	0.67	1.97	5.19	4.9	4.76	6.08
RNVU1-20	chr1	120940099	120945098	+	No	None	0	0	0	0	0	0		0.2047	0.1563		7.966	5.871	6.386	2.236		0.9272	1.03073	1.4	1.48463		0	0	0	0	0	0	0	0	0	0	0	4.94064		0	0	0	0	0	0	0	0	0	0
RNVU1-4	chr1	120940099	120945098	+	No	None	0	0	0	0	0	0		0.2047	0.1563		7.966	5.871	6.386	2.236		0.9272	1.03073	1.4	1.48463		0	0	0	0	0	0	0	0	0	0	0	0		0	0	0	0	0	0	0	0	0	0
FCGR1B	chr1	121084844	121089843	+	No	None	0	0	0	0	0	0		1.926	0.7475		0.371	0.5445	0.6205	0.05102		1.715	1.56528	1.104	0.805133		0	0	0	0	0	0	0	0	0	0	0	0		0	0	0	0	0	0	0	0	0	0
SRGAP2C	chr1	121182561	121187560	+	No	None	0	0	0	0	0	0		0.2876	0.2382		64.38	42.38	47.78	34.69		2.447	2.38078	2.605	3.29288		2.58496	2.50335	3.07553	3.42626	3.63459	3.68706	3.40735	3.63227	3.32337	3.58736	3.6837	3.34767		5	4.67	7.43	9.75	11.42	11.88	9.61	11.4	9.01	11.02
EMBP1	chr1	121516611	121521610	+	No	Ni_higher_than_Pr	0	0	0	0	0	0		3.257	0.6315		13.51	7.346	9.639	9.204		1.168	1.66311	0.9679	2.11668		0.189034	0.201634	0.356144	0	0.263034	0.687061	1.45418	1.44361	1.24489	1.29866	0.918386	1.40054		0.14	0.15	0.28	0	0.2	0.61	1.74	1.72	1.37	1.46
FCGR1C	chr1	143872242	143877241	+	No	None	0	0	0	0	0	0		2.366	0.8007		0.6536	0.1434	1.166	0.6037		2.14	2.02032	0.6907	1.28277		0	0	0	0	0	0	0	0	0	0	0	0		0	0	0	0	0	0	0	0	0	0
SRGAP2D	chr1	143970138	143975137	+	No	None	0	0	0	0	0	0		0.2563	0.3697		69.4	47.29	52.28	38.96		2.68	2.87144	2.916	3.25009		3.7301	3.75702	3.87086	4.61648	4.23189	4.67186	3.37712	3.53232	3.26303	3.77294	3.8339	3.7301		12.27	12.52	13.63	23.53	17.79	24.49	9.39	10.57	8.6	12.67
RNVU1-15	chr1	144410075	144415074	+	No	None	0	0	0	0	0	0		0.3284	0.2913		22.18	11.26	9.917	5.342		1.637	1.51235	1.155	1.29755		0	0	0	0	0	0	0	0	0	0	0	3.35614		0	0	0	0	0	0	0	0	0	0
SRGAP2-AS1	chr1	144638868	144643867	+	No	Always_up	0	0	0	0	0	0		3.164	1.972		7.553	2.869	6.144	2.832		2.99	2.19541	1.075	1.28588		0	0	0	0	0	0	0	0	0	0	0	0		0	0	0	0	0	0	0	0	0	0
FAM72D	chr1	145093499	145098498	+	No	None	0	0	0	0	0	0		0.4178	0.3526		56.02	30.89	41.43	30.26		1.726	1.24947	2.585	1.55581		2.69599	3.43429	3.20633	3.48929	3.48929	2.62994	4.66619	4.38128	4.27873	4.8339	4.17153	4.36247		5.48	9.81	8.23	10.23	10.23	5.19	24.39	19.84	18.41	27.52
RNVU1-14	chr1	145278615	145283614	+	No	None	0	0	0	0	0	0		0.7144	0.7343		24.45	7.481	7.999	6.56		1.465	1.07387	0.7763	1.18164		0	0	5.28873	0	0	6.29756	0	0	0	0	0	0		0	0	38.09	0	0	77.66	0	0	0	0
GPR89A	chr1	145605459	145610458	+	No	None	0	0	0	0	0	0		0.8152	0.6056		34.29	17.66	20.06	13.92		1.922	0.9625	1.287	1.29677		4.76129	4.21257	4.60051	4.38612	4.71809	4.63343	4.48607	4.42962	4.45418	4.59872	4.07382	4.47768		26.12	17.54	23.26	19.91	25.32	23.82	21.41	20.55	20.92	23.23
CD160	chr1	145716945	145721944	+	No	Always_up	0	0	0	0	0	0		1.697	1.027		5.962	1.026	4.062	2.982		2.69	3.01216	1.453	1.00155		0	0	0	0	0	0	0	0	0.163499	0	0	0		0	0	0	0	0	0	0	0	0.12	0
POLR3C	chr1	145821568	145826567	+	No	None	0	0	0	0	0	0		0.9299	0.6399		53.29	32.44	34.83	20.11		1.569	1.81964	1.163	0.9436		4.59096	4.70432	4.61176	4.23573	4.31904	4.58135	3.61353	3.68145	3.62761	3.79701	3.86888	3.89918		23.1	25.07	23.45	17.84	18.96	22.94	11.24	11.83	11.36	12.9
NUDT17	chr1	145843132	145848131	+	No	None	0	0	0	0	0	0		0.09605	0.5939		10.4	4.56	10.01	6.451		1.515	1.64104	2.097	2.57642		0	1.848	1.1635	0	0.910733	1.89918	2.4957	3.26454	2.99277	3.07039	2.68257	3.04439		0	2.6	1.24	0	0.88	2.73	4.64	8.61	6.96	7.4
GNRHR2	chr1	145916512	145921511	+	No	None	0	0	0	0	0	0		0.4514	0.3357		26.15	17.21	26.74	18.06		1.731	1.02546	1.692	1.0245		0.485427	0	0	0.650765	0	0	1.25096	1.79077	1.45943	1.38957	1.24489	1.28688		0.4	0	0	0.57	0	0	1.38	2.46	1.75	1.62
POLR3GL	chr1	145962202	145967201	+	Yes	Pr_higher_than_Ni	0	0	0	0	0	0		0.8933	3.657		12.41	3.737	17.5	6.816		1.855	2.39232	2.228	1.8168		1.74416	3.23419	2.98003	2.7761	3.52857	3.47249	4.04089	3.87774	3.86888	4.35614	4.42895	4.39985		2.35	8.41	6.89	5.85	10.54	10.1	15.46	13.7	13.61	19.48
LOC101928979	chr1	146050095	146055094	+	No	None	0	0	0	0	0	0		0.2605	0.4886		8.118	2.998	4.139	1.61		1.508	1.7341	1.039	0.700115		0	0	0	0	0	0	1.74416	1.4489	1.20163	1.73118	1.10434	1.32769		0	0	0	0	0	0	2.35	1.73	1.3	2.32
NUDT4P2	chr1	146295272	146300271	+	No	Always_up	0	0	0	0	0	0		1.469	2.213		11.42	4.862	8.507	4.42		1.189	0.81124	1.177	1.17931		0.378512	0	0	3.84097	0	0	0	0	0	0	0	0		0.3	0	0	13.33	0	0	0	0	0	0
NUDT4P1	chr1	146295316	146300315	+	No	Always_up	0	0	0	0	0	0		1.478	2.203		11.42	4.862	8.504	4.42		1.179	0.81124	1.176	1.17931		4.31397	4.72738	4.46009	0	3.35896	3.45022	2.14405	2.0036	1.59455	2.19219	1.99277	1.87184		18.89	25.49	21.01	0	9.26	9.93	3.42	3.01	2.02	3.57
CH17-408M7.1	chr1	146483831	146488830	+	No	None	0	0	0	0	0	0		0.6393	0.838		11.12	5.933	3.38	1.005		2.338	2.23805	0.6436	0.575262		0	0.31034	0	0	0	0	0.0703893	0.505891	0	0.0703893	0	0.275007		0	0.24	0	0	0	0	0.05	0.42	0	0.05
HYDIN2	chr1	146544988	146549987	+	No	None	0	0	0	0	0	0		0.5163	0.3706		0.4476	0.07756	0.5466	0.008503		1.253	1.15891	0.6724	0.546091		0.238787	0	0	0.124328	0	0	0	0.137504	0	0.15056	0	0		0.18	0	0	0.09	0	0	0	0.1	0	0.11
NBPF12	chr1	146936044	146941043	+	No	None	0	1	0	0	0	0		0.2413	0.8702		51.2	37.33	32.76	21.34		2.071	2.29223	2.194	3.80085		3.54102	3.40054	3.25248	2.1635	2.1177	2.26903	1.79909	1.96717	1.81147	2.0072	2.05658	2.12763		10.64	9.56	8.53	3.48	3.34	3.82	2.48	2.91	2.51	3.02
PDIA3P1	chr1	147175350	147180349	+	No	None	0	0	0	0	0	0		0.9563	0.8248		2.804	1.074	1.295	0.2867		1.373	1.97491	0.5825	0.660443		3.57531	3.38681	3.72028	3.75061	3.46989	3.46074	3.51728	3.45154	3.22805	3.39643	3.37016	3.43296		10.92	9.46	12.18	12.46	10.08	10.01	10.45	9.94	8.37	9.53
CHD1L	chr1	147240140	147245139	+	No	None	0	0	0	0	0	0		0.4737	0.5675		39.08	19.63	22.69	21.31		1.7	1.59312	1.509	1.89304		5.50906	5.79207	5.44394	5.30488	4.98003	4.82222	5.72028	5.72028	5.59962	5.80116	5.91073	6.01145		44.54	54.41	42.53	38.53	30.56	27.29	51.72	51.72	47.49	54.76
BCL9	chr1	147539000	147543999	+	Yes	None	0	0	0	0	0	0		0.9683	0.2935		19.97	5.455	30.88	22.44		1.114	1.926	1.423	2.90626		5.56955	5.43896	5.46434	4.95559	4.68986	4.87873	5.75622	5.87922	5.79727	5.7252	5.80349	5.79857		46.49	42.38	43.15	30.03	24.81	28.42	53.05	57.86	54.61	51.9
GJA8	chr1	147900319	147905318	+	No	None	0	0	0	0	0	0		1.422	0.7761		0.3189	0.329	0.5149	0.5855		1.511	0.96726	0.628	0.700893		0	0	0	0	0	0.765535	0	0	0	0	0	0		0	0	0	0	0	0.7	0	0	0	0
GPR89B	chr1	147925892	147930891	+	No	None	1	0	0	0	0	0		0.8693	0.5747		31.98	23.1	21.23	15.41		1.671	1.20532	1.838	1.20109		1.926	2.28096	1.82782	2.854	3.38681	3.33914	3.77083	3.33199	3.94953	3.97085	3.849	3.95606		2.8	3.86	2.55	6.23	9.46	9.12	12.65	9.07	14.45	14.68
MIR6077	chr1	148385781	148390780	+	No	None	0	0	0	0	0	0		0.8176	0.7645		3.79	2.563	4.327	1.526		1.423	0.94669	1.369	2.37534		0	0	0	0	0	0	0	0	0	0	0	0		0	0	0	0	0	0	0	0	0	0
LOC100132057	chr1	148399982	148404981	+	No	None	0	0	0	0	0	0		0.2996	0.3423		14.74	8.513	12.53	5.301		1.657	1.78703	1.428	2.46363		0.526069	0	0	0.704872	0	1.53605	0.367371	0.669027	0.555816	0.831877	0.238787	1.18903		0.44	0	0	0.63	0	1.9	0.29	0.59	0.47	0.78
RNVU1-3	chr1	148400214	148405213	+	No	None	0	0	0	0	0	0		0.2996	0.3946		14.45	8.513	12.49	5.301		1.676	2.05092	1.447	2.58654		0	0	0	0	0	0	0	0	0	0	0	0		0	0	0	0	0	0	0	0	0	0
PDE4DIP	chr1	148841888	148846887	+	Yes	Always_up	0	0	0	0	0	0		2.638	3.825		12.18	7.154	12.95	4.117		3.258	3.10247	3.528	1.85064		4.39849	3.83895	4.16672	3.36317	3.81967	4.14893	3.48285	3.67807	3.37851	3.69933	3.7366	3.4957		20.09	13.31	16.96	9.29	13.12	16.74	10.18	11.8	9.4	11.99
PPIAL4C	chr1	149581322	149586321	+	No	None	0	0	0	0	0	0		1.914	0.7327		0.8582	0.07756	0.3568	0		1.277	0.52076	0.4807	0.398288		0	0	0	0	0	0	0	0.516015	0	0	0	0.0565835		0	0	0	0	0	0	0	0.43	0	0
LINC00869	chr1	149604511	149609510	+	No	Always_up	0	0	0	0	0	0		1.282	1.347		38.58	32.87	32.95	27.01		2.805	1.87031	2.411	3.35589		2.12102	1.58015	0	1.57046	2.58256	2.73769	3.11603	2.86592	3.24184	3.51223	3.87086	3.38957		3.35	1.99	0	1.97	4.99	5.67	7.67	6.29	8.46	10.41
LOC388692	chr1	149698603	149703602	+	No	Always_up	0	0	0	0	0	0		2.815	2.267		18.54	7.967	13.06	5.272		6.233	4.18136	2.773	2.38506		0	0	0	0	0	0	0.739848	0	0.485427	0.475085	0.799087	0		0	0	0	0	0	0	0.67	0	0.4	0.39
FAM231D	chr1	149698924	149703923	+	No	Always_up	0	0	0	0	0	0		3.346	2.339		17.38	7.226	12.88	5.136		6.216	3.96914	2.725	2.38506		0.400538	0.722466	1.17632	0.933573	0.910733	1.24489	1.45418	1.39506	1.43296	1.99639	2.1177	2.57289		0.32	0.65	1.26	0.91	0.88	1.37	1.74	1.63	1.7	2.99
FCGR1A	chr1	149780193	149785192	+	No	None	0	0	0	0	0	0		2.289	1.132		0.5318	0.1551	1.247	0.6341		1.943	1.86103	1.253	1.08518		0	0	0	0	0	0	0	0	0	0	0	0		0	0	0	0	0	0	0	0	0	0
HIST2H4A	chr1	149830156	149835155	+	No	None	0	0	0	0	0	0		0.4478	0.5374		61.69	30.83	50.56	32.6		1.303	2.17108	2.812	1.85997		2.96717	1.27501	2.62293	3.11936	2.26003	2.80323	2.13093	1.33914	2.488	1.15056	1.24489	1.48543		6.82	1.42	5.16	7.69	3.79	5.98	3.38	1.53	4.61	1.22
HIST2H4B	chr1	149830156	149835155	+	No	None	0	0	0	0	0	0		0.4478	0.5374		61.69	30.83	50.56	32.6		1.303	2.17108	2.812	1.85997		2.96717	1.27501	2.62293	3.11936	2.26003	2.80323	2.13093	1.33914	2.488	1.15056	1.24489	1.48543		6.82	1.42	5.16	7.69	3.79	5.98	3.38	1.53	4.61	1.22
HIST2H2AC	chr1	149884474	149889473	+	No	None	0	0	0	0	0	0		0.29	0.4323		71.09	54.65	62.18	34.83		1.173	1.54847	1.912	1.78918		0	0	1.66903	0	2.90111	2.93734	2.73118	2.77821	3.12433	1.82375	2.98185	2.46989		0	0	2.18	0	6.47	6.66	5.64	5.86	7.72	2.54
BOLA1	chr1	149897101	149902100	+	No	None	0	0	0	0	0	0		0.3122	0.1827		14.53	5.424	10.01	6.116		2.136	1.28107	1.593	2.15169		3.12433	3.28983	3.66448	2.55336	2.18587	2.22959	4.63981	4.87725	4.93546	4.5741	4.83996	4.59335		7.72	8.78	11.68	4.87	3.55	3.69	23.93	28.39	29.6	22.82
VPS45	chr1	150064792	150069791	+	No	None	0	0	0	0	0	0		0.7066	0.1794		30.3	20.31	25.11	13.13		0.3722	0.27819	0.5349	0.623103		4.33342	4.2555	4.57773	4.26228	4.37573	4.34979	4.46205	4.32481	4.23955	4.46793	4.45681	4.41481		19.16	18.1	22.88	18.19	19.76	19.39	21.04	19.04	17.89	21.13
PLEKHO1	chr1	150147401	150152400	+	Yes	Always_up	0	0	0	0	0	0		1.777	0.683		19.91	7.443	22.58	12.21		2.617	4.08804	2.28	4.40684		3.43296	3.14731	3.40599	4.17552	4.33557	4.23726	5	5.23151	5.29719	4.96625	5.3572	5.19849		9.8	7.86	9.6	17.07	19.19	17.86	31	36.57	38.32	30.26
CA14	chr1	150255242	150260241	+	No	None	1	0	0	0	0	0		0.2942	0.2101		5.464	2.407	35.16	27.5		3.344	3.0962	2.129	3.36133		0	0.443607	0	1.32193	0.575312	2.33056	5.53356	5.76102	5.69098	5.74604	5.6097	5.86047		0	0.36	0	1.5	0.49	4.03	45.32	53.23	50.66	52.67
C1orf54	chr1	150269783	150274782	+	No	None	0	0	0	0	0	0		0.2764	0.3364		1.059	0.7827	4.526	2.311		1.051	1.36335	1.33	0.935043		0	0	0	1.75702	2.16672	2.24793	4.00988	4.40463	3.13422	3.58256	3.57289	3.67356		0	0	0	2.38	3.49	3.75	15.11	20.18	7.78	10.98
CIART	chr1	150280032	150285031	+	Yes	None	0	0	0	0	0	0		1.307	0.4037		17.74	6.639	22.49	13.55		2.726	2.12467	1.547	0.79502		1.53605	2.44361	2.04963	1.83996	1.81147	1.79494	4.83693	4.90014	5.14853	5.07382	5.19653	5.23419		1.9	4.44	3.14	2.58	2.51	2.47	27.58	28.86	34.47	32.68
MRPS21	chr1	150291341	150296340	+	No	None	0	0	0	0	0	0		0.1597	0.2322		27.89	17.09	21.43	15.41		0.8838	0.98332	1.121	0.551535		6.92873	6.92849	6.66463	6.48896	6.60051	6.64342	6.75809	6.54952	6.81506	6.62308	6.66874	6.76328		120.83	120.81	100.45	88.82	96.04	98.97	107.24	92.67	111.6	97.57
PRPF3	chr1	150318978	150323977	+	No	None	0	0	0	0	0	0		0.4664	0.3481		41.76	23.65	23.52	17.37		0.2449	0.47636	0.8019	1.63983		6.27109	6.34305	6.24812	5.85425	5.82553	5.81275	5.71342	5.59365	5.54195	5.2426	5.32409	5.37051		76.23	80.18	75.01	56.85	55.71	55.21	51.47	47.29	45.59	36.86
RPRD2	chr1	150361610	150366609	+	No	None	0	0	0	0	0	0		0.5676	0.1756		53.92	39.73	42.05	31.39		0.842	1.27154	1.109	1.50058		4.44692	4.33628	4.22728	4.08066	4.09508	3.92315	4.49633	4.60288	4.40259	4.43696	4.31976	4.51096		20.81	19.2	17.73	15.92	16.09	14.17	21.57	23.3	20.15	20.66
TARS2	chr1	150484863	150489862	+	No	None	0	0	0	0	0	0		0.1093	0.09359		24.37	13.51	19.89	12.69		0.7116	1.01191	1.041	0.514196		5.2502	5.43363	5.38785	4.79233	4.33056	4.61648	5.62	5.61442	5.59515	5.75007	5.64097	5.47508		37.06	42.22	40.87	26.71	19.12	23.53	48.18	47.99	47.34	52.82
MIR6878	chr1	150489844	150494843	+	No	None	0	0	0	0	0	0		0.3086	0.1248		0.5258	0.416	0.735	0.5904		0.7051	0.69233	0.3586	0.240373		0	0	0	0	0	0	0	0	0	0	0	0		0	0	0	0	0	0	0	0	0	0
ECM1	chr1	150505510	150510509	+	No	None	1	0	0	0	0	0		0.05463	0.3153		0.834	0.6283	0.8909	0.1233		1.373	1.81211	1.891	1.99066		2.72247	2.848	2.0635	4.36877	4.10434	4.53916	0.722466	1.35614	0.970854	1.02148	0.925999	1.51096		5.6	6.2	3.18	19.66	16.2	22.25	0.65	1.56	0.96	1.03
FALEC	chr1	150513256	150518255	+	No	None	0	0	0	0	0	0		0.05463	0.3025		26.94	12.51	18.23	10.33		1.182	1.89815	1.756	1.81097		0	0	0	0	0	0	0.422233	1.23266	1.54102	0.411426	0.687061	0.422233		0	0	0	0	0	0	0.34	1.35	1.91	0.33
ADAMTSL4	chr1	150546868	150551867	+	Yes	None	1	0	0	0	0	0		0.3098	0.7918		18.81	13.01	8.411	3.494		4.186	3.59287	2.808	3.83236		2.93923	2.93734	2.55582	4.57107	4.05224	4.30743	3.12598	3.29866	3.14731	3.18269	2.95047	3.40054		6.67	6.66	4.88	22.77	15.59	18.8	7.73	8.84	7.86	8.08
MIR4257	chr1	150549428	150554427	+	No	None	0	0	0	0	0	0		0.05463	0.548		12.2	8.647	4.538	1.752		5.19	5.22312	3.466	5.34344		0	0	0	0	0	0	0	0	0	0	0	0		0	0	0	0	0	0	0	0	0	0
SETDB1	chr1	150923838	150928837	+	No	None	0	0	0	0	0	0		0.1639	0.06239		26.57	16.12	14.36	9.97		0.6972	0.63891	0.4347	0.542201		4.94298	4.95791	4.76818	4.45746	4.04002	4.54535	5.23304	5.30597	5.28429	5.31143	5.26266	5.22689		29.76	30.08	26.25	20.97	15.45	22.35	36.61	38.56	37.97	38.71
ANXA9	chr1	150979522	150984521	+	No	None	0	0	0	0	0	0		0.3794	0.2078		1.91	0.4991	1.705	1.741		3.346	3.14411	1.894	1.86698		0	0	0	0.584963	0.565597	1	1.89142	1.80323	2.20789	1.97453	2.12433	2.23266		0	0	0	0.5	0.48	1	2.71	2.49	3.62	2.93
PRUNE	chr1	151005890	151010889	+	No	None	0	0	0	0	0	0		0.2407	0.3552		26.26	18.39	19.61	18.04		1.41	2.08102	1.322	1.94088		3.26303	3.72247	3.488	3.33199	3.03914	3.29131	5.1643	5.24146	5.2604	5.38578	5.17313	5.29902		8.6	12.2	10.22	9.07	7.22	8.79	34.86	36.83	37.33	40.81
BNIPL	chr1	151034052	151039051	+	No	None	0	0	0	0	0	0		0.5715	0.2162		0.8591	0.445	0.8015	0.9755		1.609	1.705	1.003	1.93854		0.367371	0.378512	0.895303	0	0.485427	0	1.5509	1.7137	1.37851	1.95977	1.84398	2.17632		0.29	0.3	0.86	0	0.4	0	1.93	2.28	1.6	2.89
C1orf56	chr1	151045282	151050281	+	No	None	0	0	0	0	0	0		0.2161	0.2575		28.9	16.34	27.43	14.59		1.522	2.73322	1.751	1.93776		1.36177	1.82782	1.15704	2.44626	1.19535	1.48027	2.47249	2.84197	2.7761	2.44626	2.60644	2.76765		1.57	2.55	1.23	4.45	1.29	1.79	4.55	6.17	5.85	4.45
MLLT11	chr1	151057174	151062173	+	No	None	1	0	0	0	0	0		0.1321	0.222		48.65	35.92	41.6	39.83		1.34	1.46193	1.515	2.54375		3.56316	3.5509	3.34625	4.76394	4.78346	4.79025	5.49825	5.49601	5.43496	5.2891	5.13832	5.34518		10.82	10.72	9.17	26.17	26.54	26.67	44.2	44.13	42.26	38.1
GABPB2	chr1	151068103	151073102	+	No	None	0	0	0	0	0	0		0.3734	0.06239		26.06	21.66	17.38	11.15		0.7814	1.2309	0.836	0.69467		2.38957	2.22033	2.27501	2.37016	1.23266	1.73552	1.32769	1.20163	1.47508	1.32193	1.25701	1.53605		4.24	3.66	3.84	4.17	1.35	2.33	1.51	1.3	1.78	1.5
TNFAIP8L2	chr1	151154128	151159127	+	No	None	0	0	0	0	0	0		0.4472	0.2524		1.039	0.07756	0.8621	0.8759		1.048	1.79807	0.8206	1.33528		0	0	0	0	0	0	0	0	0	0	0	0		0	0	0	0	0	0	0	0	0	0
TNFAIP8L2-SCNM1	chr1	151154128	151159127	+	No	None	0	0	0	0	0	0		0.4472	0.2524		1.039	0.07756	0.8621	0.8759		1.048	1.79807	0.8206	1.33528		0	0	0	0	0	0	0	0	0	0	0	0		0	0	0	0	0	0	0	0	0	0
SCNM1	chr1	151163521	151168520	+	No	None	0	0	0	0	0	0		0.1921	0.0992		54.19	38.36	36.28	30.68		1.017	1.29938	1.054	1.07118		5.10434	4.88215	4.50462	4.80426	4.99322	4.61941	4.40463	4.42291	4.61883	4.36247	4.54967	4.37643		33.4	28.49	21.7	26.94	30.85	23.58	20.18	20.45	23.57	19.57
PIP5K1A	chr1	151196044	151201043	+	No	None	0	0	0	0	0	0		0.2761	0.0312		70.01	50.98	45.57	40.98		0.7716	0.90305	1.07	0.837805		5.75995	5.82094	5.94205	5.84197	5.75462	5.84925	6.33468	6.33468	6.22072	6.16712	6.11207	6.26903		53.19	55.53	60.48	56.36	52.99	56.65	79.71	79.71	73.58	70.86
PSMD4	chr1	151252220	151257219	+	No	None	0	0	0	0	0	0		0.1093	0.1248		43.76	25.68	22.19	22.38		0.8851	0.41013	0.8931	0.679112		7.66064	7.64544	7.54612	7.36929	7.48977	7.66057	7.49113	7.53761	7.48067	7.43813	7.5697	7.5172		201.34	199.22	185.9	164.34	178.74	201.33	178.91	184.8	177.61	172.42
ZNF687	chr1	151279054	151284053	+	No	None	0	0	0	0	0	0		0.02701	0.1289		56.25	37.96	40.24	33.16		1.711	2.52753	1.835	2.69233		4.60763	4.64616	4.81558	4.74308	4.47768	4.57168	5.92196	6.10455	6.09064	6.04045	6.12288	6.17513		23.38	24.04	27.16	25.78	21.28	22.78	59.63	67.81	67.15	64.82
GBAT2	chr1	151344509	151349508	+	No	None	0	0	0	0	0	0		0.2323	0.2913		9.938	7.842	12.97	11.54		1.584	1.37765	0.9011	1.24854		1.70929	1.74416	2.41143	0	2.05311	2.10434	3.88166	3.18903	3.8953	3.26003	3.57894	3.70044		2.27	2.35	4.32	0	3.15	3.3	13.74	8.12	13.88	8.58
PSMB4	chr1	151397064	151402063	+	No	None	0	0	0	0	0	0		0.5727	0.4168		37.58	22.82	25.42	17.92		1.141	1.74087	1.059	1.91054		8.76517	8.90893	8.91456	8.60774	8.75742	8.69017	8.98664	8.83469	8.98942	8.93834	8.81858	8.90722		434.09	479.68	481.56	389.11	431.76	412.05	506.28	455.57	507.26	489.58
CGN	chr1	151508885	151513884	+	No	None	0	0	0	0	0	0		0.2563	0.2583		30.06	15.93	20.02	13.36		2.547	0.66926	2.087	2.5632		4.22651	3.98185	4.21179	4.23649	4.21568	4.30012	4.6017	4.7703	4.56986	4.22728	4.35262	4.15866		17.72	14.8	17.53	17.85	17.58	18.7	23.28	26.29	22.75	17.73
TUFT1	chr1	151537804	151542803	+	No	None	0	0	0	0	0	0		0.5085	0.4681		44.02	26.35	25.6	15.14		1.376	2.18663	1.695	2.42318		3.14078	3.47119	3.14731	3.83086	3.72683	3.8339	3.76871	3.80116	3.6792	3.67129	3.86096	3.87184		7.82	10.09	7.86	13.23	12.24	13.26	12.63	12.94	11.81	11.74
MIR554	chr1	151543295	151548294	+	No	None	0	0	0	0	0	0		0.08224	0.1192		0.8176	1.169	1.375	0		1.571	1.60818	0.9048	0.900037		0	0	0	0	0	0	0	0	0	0	0	0		0	0	0	0	0	0	0	0	0	0
SNX27	chr1	151609685	151614684	+	No	None	0	0	0	0	0	0		0.2773	0.2436		40.69	25.61	28.14	22.7		1.217	1.32046	1.233	2.59587		3.40871	3.50716	3.36317	3.37712	3.47379	3.45812	3.70377	3.55827	3.48285	3.58135	3.37156	3.64501		9.62	10.37	9.29	9.39	10.11	9.99	12.03	10.78	10.18	10.97
RIIAD1	chr1	151719036	151724035	+	No	Always_up	0	0	0	0	0	0		3.512	3.647		3.473	0.9754	6.06	2.714		2.735	3.58359	2.389	2.11707		0	0	0	0	0	0	0.565597	0.565597	1.88753	1.53605	0.516015	0		0	0	0	0	0	0	0.48	0.48	2.7	1.9
OAZ3	chr1	151764154	151769153	+	No	None	0	0	0	0	0	0		0.3914	0.3235		2.555	0.8046	8.16	1.067		1.198	1.1707	0.7026	0.584207		2.04264	1.8679	2.59455	0	2.19535	1.99639	0.757023	1.22651	0.443607	0.815575	0.910733	1.11103		3.12	2.65	5.04	0	3.58	2.99	0.69	1.34	0.36	0.76
LOC100132111	chr1	151835968	151840967	+	No	None	0	0	0	0	0	0		0.7213	1.131		12.84	6.601	11.15	5.536		3.928	2.25837	2.807	1.46169		1.58496	0	0	1.27501	0	0	1.3505	1.47508	1.53605	1.34483	1.77821	1.07724		2	0	0	1.42	0	0	1.55	1.78	1.9	1.54
NBPF18P	chr1	152015777	152020776	+	No	None	0	0	0	0	0	0		1.372	0.568		0.478	0.1207	0.8653	0.5946		1.186	1.43233	1.04	0.730454		0	0	0	0	0	0	0.695994	0.214125	0	0	0.189034	0.389567		0	0	0	0	0	0	0.62	0.16	0	0
FLG-AS1	chr1	152310958	152315957	+	No	None	0	0	0	0	0	0		1.346	0.5321		0.753	0.2233	4.352	2.363		2.321	3.60241	0.2201	0.535977		0.201634	0.201634	0	0	0.378512	0	0	0	0	0	0	0		0.15	0.15	0	0	0.3	0	0	0	0	0
LCE5A	chr1	152508343	152513342	+	No	Always_up	0	0	0	0	0	0		2.61	1.004		0.4042	0	2.445	0.9068		2.033	1.61696	0.32	0.699338		0	0	0	0	0	0	0	0	0	0	0	0		0	0	0	0	0	0	0	0	0	0
CRCT1	chr1	152512001	152517000	+	No	Ni_higher_than_Pr	0	0	0	0	0	0		5.318	0.9144		4.486	0.4912	3.106	1.956		3.394	2.40035	0.2115	0.241151		0	0	0	0	0	0	0	0	0	0	0	0		0	0	0	0	0	0	0	0	0	0
LCE3C	chr1	152598161	152603160	+	No	None	0	0	0	0	0	0		0.8987	0.2662		0.2841	0	1.428	0.5175		1.07	0.43221	0.108	0		0	0	0	0	0	0	0	0	0	0	0	0		0	0	0	0	0	0	0	0	0	0
LCE3B	chr1	152611310	152616309	+	No	None	0	0	0	0	0	0		0.8026	0.1812		0.03956	0.1551	1.263	0.4525		0.7328	0.8288	0.1448	0.210035		0	0	0	0	0	0	0	0	0	0	0	0		0	0	0	0	0	0	0	0	0	0
LCE2D	chr1	152660910	152665909	+	No	Ni_higher_than_Pr	0	0	0	0	0	0		3.716	0.4859		0.828	0	2.617	1.184		2.406	1.80333	0.4215	0.436405		0	0	0	0	0	0	0	0	0	0	0	0		0	0	0	0	0	0	0	0	0	0
LCE2C	chr1	152672814	152677813	+	No	Always_up	0	0	0	0	0	0		2.564	1.66		0.2151	0.5139	2.874	1.509		2.037	2.08378	0.2698	0.434072		0	0	0	0	0	0	0	0	0	0	0	0		0	0	0	0	0	0	0	0	0	0
LCE2B	chr1	152683622	152688621	+	No	Ni_higher_than_Pr	0	0	0	0	0	0		2.922	0.8695		0.4115	0.2679	2.972	0.9724		2.095	1.69974	0.1435	0		0	0	0	0	0	0	0	0	0	0	0	0		0	0	0	0	0	0	0	0	0	0
LCE2A	chr1	152695863	152700862	+	No	Always_up	0	0	0	0	0	0		2.116	1.285		0.4148	0	2.574	1.086		1.869	1.59037	0.2306	0.299494		0	0	0	0	0	0	0	0	0	0	0	0		0	0	0	0	0	0	0	0	0	0
LCE4A	chr1	152706546	152711545	+	No	None	0	0	0	0	0	0		1.309	0.6713		0.3126	0	2.221	1.962		1.206	1.20933	0.1716	0.108907		0	0	0	0	0	0	0	0	0	0	0	0		0	0	0	0	0	0	0	0	0	0
C1orf68	chr1	152717021	152722020	+	No	Ni_higher_than_Pr	0	0	0	0	0	0		1.657	0.3532		0.341	0.105	2.667	3.503		2.241	2.35118	0.2367	0.145468		0	0	0	0	0	0	0	0	0	0	0	0		0	0	0	0	0	0	0	0	0	0
KPRP	chr1	152755529	152760528	+	No	Ni_higher_than_Pr	0	0	0	0	0	0		2.044	0.4719		1.039	0.3008	2.87	0.8321		2.536	1.87658	0.2821	0.21159		0	0	0	0	0	0	0	0	0	0	0	0		0	0	0	0	0	0	0	0	0	0
LCE1F	chr1	152773871	152778870	+	No	Always_up	0	0	0	0	0	0		2.027	0.6327		0.5528	0.4693	3.447	1.755		2.112	1.23943	0.202	0.266044		0	0	0	0	0	0	0	0	0	0	0	0		0	0	0	0	0	0	0	0	0	0
LCE1E	chr1	152783776	152788775	+	No	Ni_higher_than_Pr	0	0	0	0	0	0		2.112	0.3732		0.6136	0.07756	2.959	1.184		2.268	1.2748	0.08069	0.177363		0	0	0	0	0	0	0	0	0	0	0	0		0	0	0	0	0	0	0	0	0	0
LCE1D	chr1	152794250	152799249	+	No	Always_up	0	0	0	0	0	0		2.189	0.7152		0.5166	0.2233	3.329	2.794		2.091	2.09983	0.08303	0		0	0	0	0	0	0	0	0	0	0	0	0		0	0	0	0	0	0	0	0	0	0
LCE1B	chr1	152809470	152814469	+	No	Always_up	0	0	0	0	0	0		2.148	1.051		0.2663	0.07756	2.524	0.6693		1.544	1.28509	0.1282	0.199144		0	0	0	0	0	0	0	0	0	0	0	0		0	0	0	0	0	0	0	0	0	0
LCE1A	chr1	152824972	152829971	+	No	Ni_higher_than_Pr	0	0	0	0	0	0		2.269	0.7543		0.6252	0	2.778	2.377		2.361	1.07136	0.1645	0.364838		0	0	0	0	0	0	0	0	0	0	0	0		0	0	0	0	0	0	0	0	0	0
LCE6A	chr1	152840353	152845352	+	No	Always_up	0	0	0	0	0	0		1.433	1.046		0.5895	0	2.022	2.29		2.506	2.25385	0.2233	0.804355		0	0	0	0	0	0	0	0	0	0	0	0		0	0	0	0	0	0	0	0	0	0
SMCP	chr1	152875821	152880820	+	No	Always_up	0	0	0	0	0	0		1.422	1.007		0.6285	0.1504	3.402	1.933		2.265	2.41339	0.2843	0.619214		0	0	0	0	0	0	0	0	0	0	0	0		0	0	0	0	0	0	0	0	0	0
IVL	chr1	152906062	152911061	+	No	Always_up	0	0	0	0	0	0		1.919	0.7545		1.047	0.2013	3.752	3.041		3.319	2.12893	0.3814	0.253598		0	0	0	0	0	0	0	0	0	0	0	0		0	0	0	0	0	0	0	0	0	0
SPRR4	chr1	152968152	152973151	+	No	None	0	0	0	0	0	0		2.53	0.595		0.4115	0	1.199	0.8054		2.513	1.96413	0.5567	0.262932		0	0	0	0	0	0	0	0	0	0	0	0		0	0	0	0	0	0	0	0	0	0
SPRR1A	chr1	152981587	152986586	+	No	None	0	0	0	0	0	0		2.637	0.2862		0.9879	0.07756	1.007	0.4191		3.052	2.20519	0.4785	0.467522		0	0	0	0	0	0	0	0	0	0	0	0		0	0	0	0	0	0	0	0	0	0
SPRR3	chr1	152999246	153004245	+	No	None	0	0	0	0	0	0		2.249	1.009		0.8914	0.1481	1.295	0.5697		2.541	2.92612	0.5311	1.09451		0	0	0	0	0	0	0	0	0	0	0	0		0	0	0	0	0	0	0	0	0	0
SPRR1B	chr1	153028702	153033701	+	No	None	0	0	0	0	0	0		1.392	0.2646		0.9382	0.3847	0.858	0.2466		2.002	2.13244	0.3389	0.628548		0	0	0	0	0	0	0.378512	0	0	0	0	0		0	0	0	0	0	0	0.3	0	0	0
LOC101928009	chr1	153172017	153177016	+	No	None	0	0	0	0	0	0		4.023	0.7599		0.752	0	0.6526	0.1233		1.996	1.7928	0.404	0.624659		0	0	0	0	0	0	0	0	0	0	0	0		0	0	0	0	0	0	0	0	0	0
LELP1	chr1	153200929	153205928	+	No	None	0	0	0	0	0	0		1.718	0.1936		0.4105	0.02664	0.6566	0.7495		2.323	2.97429	0.7342	0.728898		0	0	0	0	0	0	0	0	0	0	0	0		0	0	0	0	0	0	0	0	0	0
PRR9	chr1	153215083	153220082	+	No	None	0	0	0	0	0	0		2.652	0.2847		1.084	0	1.315	0.311		4.236	2.15126	0.9966	0.528198		1.07039	0.641546	0	0	0.815575	1.36737	0	0	0	0	0	0		1.1	0.56	0	0	0.76	1.58	0	0	0	0
LOR	chr1	153257202	153262201	+	Yes	Always_up	0	0	0	0	0	0		4.382	2.867		9.613	4.231	7.118	3.785		4.782	4.05042	2.004	1.41501		0	0	0	0	0	0	0	0	0.163499	0	0	0.321928		0	0	0	0	0	0	0	0	0.12	0
S100A9	chr1	153355353	153360352	+	No	None	0	0	0	0	0	0		0.9269	0.4133		1.619	0.7921	0.8625	0.489		3.862	3.14887	1.205	1.01283		0	0	0	1.62293	1.59932	0	0	0	0	0	0	0.411426		0	0	0	2.08	2.03	0	0	0	0	0
S100A7A	chr1	153414023	153419022	+	No	None	0	0	0	0	0	0		2.417	0.6333		1.083	0.07756	0.9056	0.3201		4.331	3.57757	1.001	2.05212		0	0	0	0	0	0	0	0	0	0	0	0		0	0	0	0	0	0	0	0	0	0
LOC101928034	chr1	153543241	153548240	+	No	None	0	0	0	0	0	0		1.062	0.4805		3.189	0.1434	1.561	0.8078		4.16	3.67239	1.876	2.01244		0	0	0	0	0	0	0.15056	0.15056	0	0.137504	0	0		0	0	0	0	0	0	0.11	0.11	0	0.1
S100A1	chr1	153625896	153630895	+	No	None	0	0	0	0	0	0		0.6414	0.1647		16.5	10.68	7.885	4.935		4.573	3.33049	1.92	3.73784		0	0	1.23879	0	1.56071	1.59932	1.36177	2.25399	2.44626	2.33628	1.7137	2.42761		0	0	1.36	0	1.95	2.03	1.57	3.77	4.45	4.05
CHTOP	chr1	153631481	153636480	+	No	None	0	0	0	0	0	0		0.1609	0.05381		41.26	36.19	22.73	19.68		1.627	1.59613	1.234	1.61649		6.91277	6.69098	6.68986	6.58796	6.96371	6.6476	6.03914	6.07553	6.07767	5.86814	5.98117	5.84147		119.49	102.32	102.24	95.2	123.82	99.26	64.76	66.44	66.54	57.41
SNAPIN	chr1	153656153	153661152	+	No	None	0	0	0	0	0	0		0.2083	0.08897		22.23	12.56	16.47	17.07		0.7358	0.36172	0.5168	0.129133		4.92884	5.58676	4.78607	5.56224	5.63807	5.25285	5.1235	5.05224	5.29902	5.35966	5.28466	5.31904		29.46	47.06	26.59	46.25	48.8	37.13	33.86	32.18	38.37	40.06
NPR1	chr1	153676187	153681186	+	Yes	Always_up	0	0	0	0	0	0		1.929	0.9733		32.4	9.07	25.29	17.39		6.399	4.90605	4.736	5.55814		0.367371	0.526069	0	0	0.263034	0.275007	2.28392	2.28096	2.31325	2.66676	2.79077	2.65535		0.29	0.44	0	0	0.2	0.21	3.87	3.86	3.97	5.35
INTS3	chr1	153725590	153730589	+	No	None	0	0	0	0	0	0		0.05463	0.1312		10.85	6.597	8.471	6.45		0.4114	0.19466	0.4404	0.660443		5.17193	5.17911	4.90159	5.25588	5.11936	5.25058	5.6153	5.69321	5.72219	5.81609	5.88704	6.04723		35.05	35.23	28.89	37.21	33.76	37.07	48.02	50.74	51.79	55.34
LOC343052	chr1	153791446	153796445	+	No	None	0	0	0	0	0	0		0.293	0.06239		0.438	0.3439	0.987	0.2636		2.102	3.06033	1.121	1.68884		0	0	0	0	0	0	0.344828	0.344828	0.594549	0	0	0		0	0	0	0	0	0	0.27	0.27	0.51	0
CREB3L4	chr1	153965338	153970337	+	No	None	0	0	0	0	0	0		0	0.06239		17.33	10.05	17.28	10.57		1.04	0.85087	1.711	2.5033		3.68706	3.29719	4.05658	2.87774	3.5008	2.88166	5.19219	5.39094	5.43263	5.16792	5.28725	5.31179		11.88	8.83	15.64	6.35	10.32	6.37	35.56	40.96	42.19	34.95
RPS27	chr1	153988262	153993261	+	No	None	0	0	0	0	0	0		0.2779	0.1509		30.59	25.8	18.64	14.74		0.7311	0.6384	0.4984	0.660442		13.0887	13.0414	13.0843	13.238	13.3684	13.1837	13.3052	13.276	13.4026	13.4162	13.2041	13.4724		8710.28	8429.42	8684.07	9660.14	10574	9303.19	10120.7	9918.23	10828.1	10930.8
UBAP2L	chr1	154218348	154223347	+	No	None	0	0	0	0	0	0		0.2593	0.3357		54.15	38.7	40.73	34.08		0.6487	1.16092	0.9754	2.74601		7.98277	7.95704	8.04368	8.25215	8.07991	8.17946	7.13258	7.29002	7.29848	7.04385	6.96232	7.2926		251.96	247.49	262.87	303.89	269.58	288.91	139.32	155.5	156.42	130.95
HAX1	chr1	154270062	154275061	+	No	None	0	0	0	0	0	0		0.1783	0.5242		27.74	14.26	19.13	14.23		1.226	1.17998	0.8852	0.781018		7.29912	7.24079	7.215	6.6851	6.70943	7.10978	7.0036	6.89712	6.92766	6.97625	7.05691	6.93534		156.49	150.25	147.57	101.9	103.65	137.12	127.32	118.19	120.74	124.91
AQP10	chr1	154318615	154323614	+	No	None	0	0	0	0	0	0		0.5859	0.2217		1.355	0.4137	0.9642	1.125		1.986	2.79067	1.447	0.848307		0	0	0	0	0	0	0	0	0	0	0	0		0	0	0	0	0	0	0	0	0	0
ATP8B2	chr1	154325299	154330298	+	No	None	0	1	0	0	0	0		0.6105	0.1063		19.75	7.088	18.62	12.86		2.357	4.27417	1.897	2.11824		6.6091	6.71617	6.77992	4.80684	4.87578	4.87578	4.81711	4.92458	4.79961	4.83845	4.61294	4.85499		96.62	104.14	108.89	26.99	28.36	28.36	27.19	29.37	26.85	27.61
IL6R	chr1	154402692	154407691	+	Yes	Pr_higher_than_Ni	0	1	0	0	0	0		0.835	2.484		24.9	11.22	16.71	4.77		3.592	4.47184	5.102	6.64099		5.26529	5.0955	5.32805	4.10266	4.0197	4.13258	1.29278	1.38957	1.18903	1.65992	1.63691	1.52607		37.46	33.19	39.17	16.18	15.22	16.54	1.45	1.62	1.28	2.16
TDRD10	chr1	154499718	154504717	+	Yes	Always_up	0	0	0	0	0	0		1.658	6.955		11.34	5.826	13.34	2.063		3.558	4.48865	3.228	5.05406		0.85599	0.321928	0	0.432959	1.07724	0	0	0.15056	0.422233	0.722466	0.526069	0.485427		0.81	0.25	0	0.35	1.11	0	0	0.11	0.34	0.65
UBE2Q1-AS1	chr1	154551108	154556107	+	No	None	0	0	0	0	0	0		0.2821	0.1591		0.3403	0.07756	1.367	0.5728		1.133	1.91346	1.297	0.295605		0	0	0	0	0	0	0	0	0	0	0	0		0	0	0	0	0	0	0	0	0	0
CHRNB2	chr1	154565280	154570279	+	No	None	0	0	0	0	0	0		1.291	0.7168		2.716	0.6142	9	7.438		3.716	4.51323	2.422	4.23025		0.275007	0.15056	0.137504	0	0	0.201634	1.94111	1.72683	2.03914	1.52105	1.3505	1.45943		0.21	0.11	0.1	0	0	0.15	2.84	2.31	3.11	1.87
CKS1B	chr1	154972141	154977140	+	No	None	0	0	0	0	0	0		0.5289	0.06058		40.97	32.36	36.66	25.71		0.8162	0.99335	0.9414	1.4998		9.34888	9.27074	9.20269	8.85406	8.78113	8.86762	9.01706	8.93458	9.01505	9.16536	8.86719	9.10525		651.07	616.69	588.23	461.74	438.93	466.11	517.09	488.3	516.37	573.18
MIR4258	chr1	154973192	154978191	+	No	None	0	0	0	0	0	0		0.4845	0.0312		37.81	29.48	31.73	24.17		0.7031	1.05907	0.8569	1.31077		0	0	0	0	0	0	0	0	0	0	0	0		0	0	0	0	0	0	0	0	0	0
FLAD1	chr1	154980793	154985792	+	No	None	0	0	0	0	0	0		0.8122	0.2246		33.01	19.75	29.52	22.26		0.8972	0.98909	0.9134	1.9751		6.99345	6.92493	7.26913	6.29112	6.26997	6.08279	6.29866	6.27501	6.3203	6.23611	6.31687	6.40837		126.42	120.51	153.25	77.31	76.17	66.78	77.72	76.44	78.91	74.38
LENEP	chr1	154991085	154996084	+	No	None	0	0	0	0	0	0		0.2515	0.09359		0.59	0.5962	1.048	0.5394		1.888	1.78201	0.7377	1.28121		0	0	0	0	0	0	0	0	0	0.344828	0	0		0	0	0	0	0	0	0	0	0	0.27
ZBTB7B	chr1	155000129	155005128	+	No	None	0	0	0	0	0	0		0.1603	0.02212		46.56	47.87	34.37	27.44		2.14	2.69585	2.466	4.55542		3.51728	3.52105	3.98914	4.24184	4.19613	4.13093	4.36247	4.64328	4.54288	4.6605	4.69766	4.61294		10.45	10.48	14.88	17.92	17.33	16.52	19.57	23.99	22.31	24.29
DCST1	chr1	155031305	155036304	+	Yes	None	0	0	0	0	0	0		0.3056	0.1436		0.5818	0.3996	1.403	0.4987		5.038	3.83419	1.565	1.87203		0	0	0	0.485427	0	0	0.163499	0.250962	0	0.163499	0.0840643	0.250962		0	0	0	0.4	0	0	0.12	0.19	0	0.12
ADAM15	chr1	155048771	155053770	+	Yes	None	1	0	0	0	0	0		0.302	0.9204		25.61	17.44	19.09	8.004		3.535	2.73648	3.64	4.33294		4.42358	4.53294	4.91934	5.96578	5.72874	5.76739	4.66562	4.88166	4.78084	5.04832	5.15623	5.06091		20.46	22.15	29.26	61.5	52.03	53.47	24.38	28.48	26.49	32.09
EFNA4	chr1	155061236	155066235	+	Yes	None	0	0	0	0	0	0		0.08164	0.208		38.35	24.97	30.42	17.16		3.198	1.80032	2.48	1.97744		6.18765	6.2211	6.51712	5.50144	5.95303	5.3837	5.35332	5.55397	5.52982	5.55428	5.29829	5.64674		71.89	73.6	90.59	44.3	60.95	40.75	39.88	45.98	45.2	45.99
EFNA3	chr1	155076371	155081370	+	Yes	None	0	0	0	0	0	0		0.5631	1.481		28.41	9.728	23.57	12.69		5.074	5.21986	5.83	5.36367		3.84499	2.9982	3.852	3.89239	3.79909	3.20789	4.49057	4.63865	4.84298	5.07168	4.87725	5.09972		13.37	6.99	13.44	13.85	12.92	8.24	21.48	23.91	27.7	32.63
EFNA1	chr1	155125372	155130371	+	Yes	Always_up	1	0	0	0	0	0		0.2575	3.718		45.83	37.43	22.67	17.25		4.732	5.35356	6.575	9.41656		3.84499	3.18428	3.07382	5.13422	5.17233	5.39506	2.50843	2.61353	2.33342	2.57046	2.84599	2.70266		13.37	8.09	7.42	34.12	35.06	41.08	4.69	5.12	4.04	4.94
SLC50A1	chr1	155132843	155137842	+	No	None	0	0	0	0	0	0		0.2185	0.1221		29.71	19.04	22.48	16.86		2.074	1.97843	2.435	3.73706		4.51728	4.25626	4.43829	4.58436	4.85599	4.84449	5.71727	5.85225	5.81992	5.67073	5.68145	5.99661		21.9	18.11	20.68	22.99	27.96	27.73	51.61	56.77	55.49	49.94
TRIM46	chr1	155171286	155176285	+	No	None	0	0	0	0	0	0		0.835	0.2482		33.5	20.42	31.13	19.13		2.308	3.09043	1.607	3.3131		0.411426	0.275007	0.263034	0.669027	0.925999	0.669027	3.76977	3.96347	4.01792	3.68706	3.76129	4.16189		0.33	0.21	0.2	0.59	0.9	0.59	12.64	14.6	15.2	11.88
MIR92B	chr1	155192676	155197675	+	No	None	0	0	0	0	0	0		0.2029	0.0817		30.09	9.642	35.38	25.29		2.499	2.64542	1.853	3.08207		0	0	0	0	0	0	0	0	0	0	0	0		0	0	0	0	0	0	0	0	0	0
MTX1	chr1	155206198	155211197	+	No	None	0	0	0	0	0	0		0.1933	0.0312		40.55	24.88	30.98	21.15		1.854	2.49291	1.811	3.00894		6.09656	6.18844	6.45121	5.99345	6.15157	5.79649	5.75168	5.88093	5.87922	5.89312	5.74443	5.94275		67.43	71.93	86.5	62.71	70.09	54.58	52.88	57.93	57.86	58.43
HCN3	chr1	155274926	155279925	+	No	None	0	0	0	0	0	0		0.3092	0.2002		7.481	2.19	5.94	4.293		0.648	0.93867	0.596	1.37845		0.956057	0.713696	0.555816	0.918386	1.72247	0.422233	2.16027	1.95233	2.13093	2.10769	2.04264	2.66221		0.94	0.64	0.47	0.89	2.3	0.34	3.47	2.87	3.38	3.31
FDPS	chr1	155306247	155311246	+	Yes	Ni_higher_than_Pr	0	0	0	0	0	0		0.6063	0		43.97	26.72	32.58	19.87		1.391	1.31544	1.386	0.793465		7.56811	7.60999	7.6978	7.58571	7.59029	7.62359	7.98271	7.9712	8.05202	8.05061	8.12572	8.14461		188.77	194.36	206.62	191.1	191.71	196.21	251.95	249.94	264.4	264.14
RUSC1	chr1	155321436	155326435	+	Yes	None	0	0	0	0	0	0		0.1639	0.2776		64.72	38.46	48.86	31.36		2.546	2.46457	3.18	7.00349		5.58466	5.6499	5.43962	5.1102	5.40156	5.49601	5.75809	5.9528	5.83061	5.92077	5.93121	6.04418		46.99	49.21	42.4	33.54	41.27	44.13	53.12	60.94	55.91	59.58
POU5F1P4	chr1	155430679	155435678	+	No	None	0	0	0	0	0	0		0.1639	0.3242		0.519	0	0.7404	0.447		1.483	0.91283	0.6894	0.619213		2.31904	3.61235	1.83188	1.88362	2.18587	1.91839	3.21101	2.87971	2.75702	3.20006	3.02857	3.5656		3.99	11.23	2.56	2.69	3.55	2.78	8.26	6.36	5.76	8.19
ASH1L-AS1	chr1	155559480	155564479	+	No	None	0	0	0	0	0	0		0.6183	0.343		116.6	79.97	66.38	56.21		1.778	2.19691	1.693	1.21276		0.722466	1.21412	0.963474	1.50589	1.69153	1.51096	1.61824	1.81147	1.57531	1.43296	1.43829	1.37851		0.65	1.32	0.95	1.84	2.23	1.85	2.07	2.51	1.98	1.7
MSTO1	chr1	155607669	155612668	+	No	None	0	0	0	0	0	0		0.09575	0.1708		26.05	23.89	23.41	9.367		1.927	1.06735	1.196	1.82108		7.45352	7.46099	7.6359	6.67059	6.68916	6.69947	4.57471	4.69877	4.84398	5.10098	5.25814	5.36877		174.28	175.19	197.9	100.87	102.19	102.93	22.83	24.97	27.72	33.32
DAP3	chr1	155686590	155691589	+	No	None	0	0	0	0	0	0		0.5019	0.1228		114.7	93.37	65.83	57.68		2.325	2.04089	1.536	2.26993		6.60881	6.54535	6.53481	6.51065	6.24546	6.31325	5.78005	5.71452	5.68482	5.7845	5.65507	5.75435		96.6	92.4	91.72	90.18	74.87	78.52	53.95	51.51	50.44	54.12
MSTO2P	chr1	155743267	155748266	+	No	None	0	0	0	0	0	0		0.2065	0.1448		31.38	21.37	23.55	12.97		1.187	2.06547	1.205	2.27771		1.64616	1.66903	2.19219	1.65992	1.99277	2.07039	3.29425	3.4019	3.22188	3.38128	3.18903	3.47379		2.13	2.18	3.57	2.16	2.98	3.2	8.81	9.57	8.33	9.42
SYT11	chr1	155856968	155861967	+	No	None	0	0	0	0	0	0		1.158	0.3729		31.68	19.47	16.75	15.99		1.045	0.38229	0.6644	0.998831		0.298658	1.02857	0.411426	1.62761	0.948601	1.5509	4.17473	4.05485	4.0798	3.92695	3.63691	3.81967		0.23	1.04	0.33	2.09	0.93	1.93	17.06	15.62	15.91	14.21
RXFP4	chr1	155939188	155944187	+	No	None	0	0	0	0	0	0		0.2305	0.1395		0.7906	0.07756	1.277	1.011		3.32	3.45591	1.522	2.14002		0	0	0	0	0	0	0	0	0	0	0	0		0	0	0	0	0	0	0	0	0	0
LAMTOR2	chr1	156052225	156057224	+	No	None	0	0	0	0	0	0		0.05823	0.2884		70.52	41.08	43.44	31.31		2	1.5279	2.136	2.05678		6.7385	6.52184	6.75395	5.97842	6.61853	6.53885	6.36685	6.49809	6.45779	6.37121	6.70293	6.65449		105.78	90.89	106.93	62.05	97.26	91.98	81.53	89.39	86.9	81.78
RAB25	chr1	156058674	156063673	+	No	None	1	0	0	0	0	0		0.4604	0.08071		10.28	7.756	5.999	3.838		1.851	1.60692	0.8913	0.909373		3.40735	2.91456	2.85798	5.11478	5.28355	4.46532	6.7451	6.85935	6.87036	7.02569	7.10171	7.21684		9.61	6.54	6.25	33.65	37.95	21.09	106.27	115.11	116	129.3
LMNA	chr1	156080045	156085044	+	No	Ni_higher_than_Pr	0	0	0	0	0	0		1.106	0		38.75	32.57	58.61	40.5		5.216	2.74275	2.198	2.41929		7.39343	7.28734	7.50882	7.57969	7.56788	7.43421	5.13996	5.2521	5.10056	5.12805	5.35156	5.16631		167.13	155.21	181.13	190.3	188.74	171.95	34.26	37.11	33.31	33.97
SEMA4A	chr1	156147443	156152442	+	No	None	0	0	0	0	0	0		0.3038	0.2826		0.5943	0.7223	2.943	1.084		2.93	3.72382	2.376	3.6511		1.51096	1.70929	1.8679	1.77821	1.93734	1.46467	4.10685	4.28318	4.41481	4.80012	4.81147	4.94392		1.85	2.27	2.65	2.43	2.83	1.76	16.23	18.47	20.33	26.86
SLC25A44	chr1	156191431	156196430	+	No	None	0	0	0	0	0	0		0.4238	0.3435		42.11	33.53	17.72	16.64		0.7217	0.79318	1.369	1.08674		7.28725	7.21878	7.2267	6.81109	6.69655	6.65807	3.90593	4.03914	4.10852	4.15056	4.16189	4.45352		155.2	147.96	148.78	111.29	102.72	99.99	13.99	15.44	16.25	16.76
PMF1	chr1	156210487	156215486	+	No	None	0	0	0	0	0	0		0.2311	0.167		17.94	10.8	18.67	9.904		1.079	1.6438	1.2	1.6056		6.19515	6.2589	6.26472	6.21082	5.76049	5.77109	7.09751	7.2465	7.2681	7.22882	7.37478	7.38845		72.27	75.58	75.89	73.07	53.21	53.61	135.95	150.85	153.14	149
PMF1-BGLAP	chr1	156210487	156215486	+	No	None	0	0	0	0	0	0		0.2311	0.167		17.94	10.8	18.67	9.904		1.079	1.6438	1.2	1.6056		1.58015	2.0321	2.84398	3.0321	2.37573	2.04963	3.62176	3.20006	3.56438	3.30159	3.50843	3.46074		1.99	3.09	6.18	7.18	4.19	3.14	11.31	8.19	10.83	8.86
BGLAP	chr1	156239461	156244460	+	No	None	0	0	0	0	0	0		0.3512	0.01585		1.277	0.2828	0.9379	0.8005		3.293	3.38743	1.559	2.36561		0	0	0	0	0	0	0.400538	2.17632	1.93734	0.871844	1.89142	2.19219		0	0	0	0	0	0	0.32	3.52	2.83	0.83
TMEM79	chr1	156280412	156285411	+	No	None	0	0	0	0	0	0		0.4869	0.1251		48.27	30.09	27.89	19.26		1.154	1.30239	1.071	1.84831		1.44361	1.58976	1.08406	2.45154	1.57046	1.38405	1.90304	2.13093	2.13093	2.1177	2.19535	2.28392		1.72	2.01	1.12	4.47	1.97	1.61	2.74	3.38	3.38	3.34
TSACC	chr1	156334813	156339812	+	No	None	0	0	0	0	0	0		0.7996	0.3816		66.61	43.38	32.3	28.66		0.9257	0.8308	1.05	0.956047		3.87676	3.3505	2.94111	2.39506	2.06005	2.11437	3.5472	2.34199	2.43296	1.91839	2.46728	3.13914		13.69	9.2	6.68	4.26	3.17	3.33	10.69	4.07	4.4	2.78
RHBG	chr1	156366688	156371687	+	Yes	None	0	0	0	0	0	0		0.4574	0.7286		6.188	0.6197	5.696	2.289		3.521	3.39671	2.59	2.14235		0	0	0	0	0.575312	0	0.831877	0.632268	0.879706	1.39506	1	1.29866		0	0	0	0	0.49	0	0.78	0.55	0.84	1.63
TTC24	chr1	156577226	156582225	+	No	None	0	0	0	0	0	0		0.7918	0.2855		0.657	0	0.6291	0		3.013	3.48375	1.321	2.56476		0	0	0	0	0	0	0	0.275007	0.176323	0	0	0		0	0	0	0	0	0	0	0.21	0.13	0
APOA1BP	chr1	156589265	156594264	+	No	None	1	0	0	0	0	0		0.1945	0.04869		19.71	13.53	14.09	9.181		2.13	1.83243	2.27	1.99689		5.27016	5.22843	5.30268	6.53636	6.24184	6.14221	7.20594	7.14975	7.27994	7.36886	7.40931	7.33208		37.59	36.49	38.47	91.82	74.68	69.63	146.64	141	154.41	164.29
HAPLN2	chr1	156616793	156621792	+	Yes	None	0	0	0	0	0	0		2.524	1.093		0.5292	0.3941	0.8941	0.605		2.293	2.37652	1.072	3.98444		0	0	0	0	0	0	0.782409	0.782409	1.10434	1.13093	1.12433	1.15056		0	0	0	0	0	0	0.72	0.72	1.15	1.19
BCAN	chr1	156639447	156644446	+	Yes	Always_up	0	0	0	0	0	0		1.886	1.701		14.19	3.522	16.33	5.604		7.381	5.21008	4.751	4.63127		0.948601	1.27501	1.3505	1.45943	1.14405	0.321928	2.66221	2.57773	3.03738	3.13258	3.05137	3.23113		0.93	1.42	1.55	1.75	1.21	0.25	5.33	4.97	7.21	7.77
RRNAD1	chr1	156725970	156730969	+	No	None	0	0	0	0	0	0		0.238	0.2849		58.8	35.78	31.19	22.67		1.114	2.06773	1.538	1.25321		3.16993	2.87184	3.53481	3.55704	3.46467	3.70819	4.73281	4.81609	4.72574	4.87036	4.76765	4.86196		8	6.32	10.59	10.77	10.04	12.07	25.59	27.17	25.46	28.25
PRCC	chr1	156764981	156769980	+	No	None	0	0	0	0	0	0		0.5451	0.1535		52.48	28.69	42.84	24.3		1.808	1.26226	1.575	1.35511		7.08268	7.28457	7.26021	7.01257	7.09265	6.94989	6.82617	6.89869	7.00349	6.91121	6.96763	7.04985		134.55	154.91	152.3	128.12	135.49	122.63	112.47	118.32	127.31	119.36
NTRK1	chr1	156858378	156863377	+	Yes	Pr_higher_than_Ni	0	0	0	0	0	0		1.649	3.491		20.32	5.451	21.72	6.19		7.817	6.50194	7.814	7.93309		0.31034	0.321928	0.31034	1.02148	0	1.44361	0.454176	0.400538	0.641546	0.495695	0.739848	0.903038		0.24	0.25	0.24	1.03	0	1.72	0.37	0.32	0.56	0.41
PEAR1	chr1	156891230	156896229	+	Yes	Always_up	1	0	0	0	0	0		1.078	2.008		12.14	4.824	8.285	3.829		2.666	2.98858	3.58	4.53753		1.51096	1.32193	2.09424	3.85699	3.13586	3.28836	0.879706	0.863938	0.765535	1.12433	0.963474	1.33342		1.85	1.5	3.27	13.49	7.79	8.77	0.84	0.82	0.7	1.18
LRRC71	chr1	156918131	156923130	+	Yes	Always_up	0	0	1	0	0	0		3.931	4.239		8.935	2.961	10.77	1.991		3.576	3.69948	4.064	3.85686		0	0	0	0.545968	0	0	0.275007	0.189034	0.189034	1.09085	0.941106	1.0072		0	0	0	0.46	0	0	0.21	0.14	0.14	1.13
CYCSP52	chr1	157125861	157130860	+	No	None	0	0	0	0	0	0		0.8038	0.1226		0.5118	0.07756	0.6151	0.5588		0.9859	0.8584	0.5768	0.140023		0	0	0	0	0	0	0	0	0	0	0	0		0	0	0	0	0	0	0	0	0	0
KIRREL	chr1	157990772	157995771	+	No	None	0	0	0	0	0	0		0.7702	0.3349		29.06	19.24	26.19	16.14		3.213	3.71403	2.261	3.37845		5.2292	5.18824	5.21296	5.68004	5.56194	5.64674	4.1235	4.18745	4.09424	4.21412	4.22265	4.27724		36.51	35.46	36.09	50.27	46.24	49.1	16.43	17.22	16.08	17.56
CD1D	chr1	158177446	158182445	+	Yes	Always_up	0	0	1	0	0	0		2.611	4.358		22.07	7.415	17.51	8.421		3.534	3.10774	2.967	2.94749		0.970854	1.09761	1.07039	0.545968	0.286881	0	1.11103	0.739848	0.910733	1.84398	1.78241	1.36737		0.96	1.14	1.1	0.46	0.22	0	1.16	0.67	0.88	2.59
CD1A	chr1	158251636	158256635	+	No	None	0	0	0	0	0	0		3.269	0.6802		0.5171	0.07756	0.5667	0		2.484	2.51699	0.7585	0.56476		0	0	0	0	0	0	0	0	0	0	0	0		0	0	0	0	0	0	0	0	0	0
CD1C	chr1	158287272	158292271	+	No	None	0	0	0	0	0	0		3.522	0.464		0.3965	0	0.7074	0.1233		2.089	1.56779	0.8762	0.764682		0	0	0	0	0	0	0	0.0703893	0.0703893	0	0.0703893	0		0	0	0	0	0	0	0	0.05	0.05	0
CD1E	chr1	158351195	158356194	+	No	None	0	0	0	0	0	0		1.663	0.2172		0.4366	0.1951	0.2978	0.1233		3.293	1.4662	0.9397	1.33722		0	0	0	0	0	0	0	0	0	0	0	0		0	0	0	0	0	0	0	0	0	0
OR10K1	chr1	158463061	158468060	+	No	None	0	0	0	0	0	0		2.035	0.6274		0.4814	0.07756	0.2401	0		1.386	0.67954	0.3434	0.658108		0	0	0	0	0	0	0	0	0	0	0	0		0	0	0	0	0	0	0	0	0	0
OR10R2	chr1	158477377	158482376	+	No	None	0	0	0	0	0	0		3.41	0.5107		0.6613	0.07756	0.2115	0		1.215	0.79293	0.4029	0.521975		0	0	0	0	0	0	0	0	0	0	0	0		0	0	0	0	0	0	0	0	0	0
OR10Z1	chr1	158603938	158608937	+	No	None	0	0	0	0	0	0		3.007	0.3715		0.04824	0.1387	0.3023	0		1.549	1.21435	0.4484	0		0	0	0	0	0	0	0	0	0	0	0	0		0	0	0	0	0	0	0	0	0	0
OR6K6	chr1	158752315	158757314	+	No	None	0	0	0	0	0	0		2.474	0.269		0.5092	0.1583	0.5173	0.3243		1.825	1.21384	0.676	0.862698		0	0	0	0	0	0	0	0	0	0	0	0		0	0	0	0	0	0	0	0	0	0
MNDA	chr1	158828877	158833876	+	No	None	0	0	0	0	0	0		1.855	0.4166		1.094	0	1.347	0		0.7654	1.05882	0.5829	0.283936		0	0	0	0	0	0.641546	0	0	0	0	0	0		0	0	0	0	0	0.56	0	0	0	0
PYHIN1	chr1	158929046	158934045	+	No	None	0	0	0	0	0	0		1.811	0.5026		0.4978	0	0.3508	0.07835		0.8759	0.73724	0.3943	0.569427		0	0	0	0	0	0	0	0	0	0	0	0		0	0	0	0	0	0	0	0	0	0
IFI16	chr1	159007391	159012390	+	No	None	0	0	0	0	0	0		1.217	0.5137		4.079	2.335	0.7493	0.283		0.3001	0.5338	0.485	0.091793		4.73227	4.71918	4.71809	5.40871	4.85798	4.99774	2.30159	1.926	1.774	2.68706	2.31034	2.32193		25.58	25.34	25.32	41.48	28	30.95	3.93	2.8	2.42	5.44
CADM3	chr1	159169086	159174085	+	No	None	1	0	0	0	0	0		1.716	0.277		9.929	3.057	28.89	23.29		3.47	3.35382	2.126	2.91248		0.214125	0	0.226509	2.1375	0.765535	0.790772	3.64386	3.80426	3.64962	3.40735	3.72683	3.7666		0.16	0	0.17	3.4	0.7	0.73	11.5	12.97	11.55	9.61
ACKR1	chr1	159201512	159206511	+	No	None	0	0	0	0	0	0		0.6273	0.2121		0.9394	0.1371	0.8165	0.6074		6.047	4.24232	1.79	3.16141		0	0	0	0	0	0	0.432959	0.505891	0.790772	0.978196	0.948601	0.941106		0	0	0	0	0	0	0.35	0.42	0.73	0.97
FCER1A	chr1	159287213	159292212	+	No	None	0	0	0	0	0	0		1.335	0.4016		0.3763	0	0.8766	0		0.6492	0.93867	0.3066	0.377285		0	0	0	0	0	0	0	0	0	0	0	0		0	0	0	0	0	0	0	0	0	0
OR10J1	chr1	159437221	159442220	+	No	None	0	0	0	0	0	0		2.646	0.8147		0.3656	0.07756	1.214	1.139		1.576	0.79318	0.4905	0.925708		0	0	0	0	0	0	0	0	0	0	0	0		0	0	0	0	0	0	0	0	0	0
APCS	chr1	159585325	159590324	+	No	None	0	0	0	0	0	0		3.332	0.7807		0.815	0.2491	1.772	0.5388		1.918	1.43584	0.5008	0.360949		0	0	0	0	0	0	0	0	0	0	0	0		0	0	0	0	0	0	0	0	0	0
DUSP23	chr1	159778468	159783467	+	No	None	0	0	0	0	0	0		0.9731	0.5483		10.99	7.211	8.665	6.304		1.608	2.39207	1.466	1.65227		6.00944	5.91001	6.44162	5.0018	5.10559	5.1635	6.58811	6.80465	6.81263	6.98003	7.01725	6.92801		63.42	59.13	85.92	31.04	33.43	34.84	95.21	110.79	111.41	125.24
FCRL6	chr1	159799882	159804881	+	No	None	0	0	0	0	0	0		3.017	0.1202		0.3859	0.1583	0.9633	0		2.468	3.73184	0.7601	1.72929		0	0	0	0	0	0	0	0	0	0	0	0		0	0	0	0	0	0	0	0	0	0
SLAMF8	chr1	159824188	159829187	+	No	None	0	0	0	0	0	0		1.494	0.4722		1.062	0.1042	0.708	0.1361		4.924	5.19302	1.385	3.41501		0	0	0	0	0	0	0	0	0	0	0	0		0	0	0	0	0	0	0	0	0	0
LINC01133	chr1	159958723	159963722	+	No	None	0	0	0	0	0	0		0.3848	0.225		0.7636	0.07756	0.7259	0.2922		2.762	2.59425	1.175	1.43602		0	0	0.669027	0	0	0	0	0	0	0	0	0		0	0	0.59	0	0	0	0	0	0	0
KCNJ9	chr1	160079069	160084068	+	No	Always_up	0	0	0	0	0	0		2.822	3.187		1.088	0.4759	2.927	1.061		4.231	3.11576	2.466	3.80941		0.263034	0	0	0	0	0	0.176323	0.0565835	0.378512	0	0	0.0703893		0.2	0	0	0	0	0	0.13	0.04	0.3	0
ATP1A2	chr1	160113229	160118228	+	No	None	0	0	0	0	0	0		0.9707	0.3706		1.039	0.3048	8.083	5.212		4.028	5.82816	2.302	2.70245		0	0	0	0	0	0	5.01123	5.04396	4.95977	5.00135	5.0505	4.96209		0	0	0	0	0	0	31.25	31.99	30.12	31.03
ATP1A4	chr1	160149061	160154060	+	No	None	0	0	0	0	0	0		1.878	0.7421		1.125	0.1355	0.7251	0.2982		2.273	2.18914	0.7712	2.33605		0	0	0	1.1177	0	0	0.250962	0.485427	0.137504	0	0.678072	0.15056		0	0	0	1.17	0	0	0.19	0.4	0.1	0
CASQ1	chr1	160187994	160192993	+	No	None	0	0	0	0	0	0		0.8161	0.09392		1.615	0.134	0.663	0.4653		4.141	4.67001	1.829	3.88486		0	0	0	1.25701	0.536053	1.25701	0.782409	0.722466	0.695994	1.27501	0.731183	1.01436		0	0	0	1.39	0.45	1.39	0.72	0.65	0.62	1.42
PEA15	chr1	160202818	160207817	+	No	None	1	0	0	0	0	0		0.4154	0.1685		28.97	21.1	18.54	15.34		2.685	2.223	2.061	2.17658		6.14241	6.06286	6.25607	7.3831	7.36247	7.4508	5.94111	6.01413	6.04418	6.20065	6.17153	6.39386		69.64	65.85	75.43	165.93	163.56	173.95	60.44	63.63	64.99	72.55
SUMO1P3	chr1	160314764	160319763	+	No	None	0	0	0	0	0	0		0.4166	0.7474		0.8364	0.1551	0.9634	0.7119		1.154	0.65822	0.3753	1.03773		1.74416	2.90881	2.16027	2.75061	2.51854	3.08746	1.09761	1.28096	0.31034	0.910733	0.871844	1.5509		2.35	6.51	3.47	5.73	4.73	7.5	1.14	1.43	0.24	0.88
NCSTN	chr1	160340772	160345771	+	No	None	0	0	0	0	0	0		0.5955	0.07939		76.6	54.12	52.97	42.14		0.5901	0.87395	1.298	1.34344		6.42928	6.34855	6.4441	6.94848	6.89057	6.86196	5.79364	5.89191	5.81481	6.01792	5.9743	6.15826		85.18	80.49	86.07	122.51	117.65	115.32	54.47	58.38	55.29	63.8
NHLH1	chr1	160364570	160369569	+	No	None	0	0	0	0	0	0		0.703	0.07626		1.099	0.09832	1.104	0		2.772	4.23905	1.294	1.71295		0.31034	0.321928	0	1.02857	0.411426	1.02857	0.516015	0.516015	0.495695	0.757023	0.62293	0.575312		0.24	0.25	0	1.04	0.33	1.04	0.43	0.43	0.41	0.69
VANGL2	chr1	160398073	160403072	+	No	None	0	0	0	0	0	0		1.126	0.3016		21.73	12.4	36.61	31.91		4.518	3.69472	2.682	3.54181		2.79077	3.16189	2.94298	2.74631	3.09085	3.21101	5.66704	5.76686	5.73688	5.84725	5.76394	5.92386		5.92	7.95	6.69	5.71	7.52	8.26	49.81	53.45	52.33	56.57
SLAMF7	chr1	160736556	160741555	+	No	None	0	0	0	0	0	0		1.598	0.6302		1.013	0.07756	1.002	0.4221		0.836	2.076	0.5527	0.942044		0	0.344828	0	0	0	0	0	0	0	0	0	0		0	0.27	0	0	0	0	0	0	0	0
LY9	chr1	160793573	160798572	+	No	None	0	0	0	0	0	0		0.7336	0.4097		0.739	0.2225	0.8848	0		1.414	2.27869	0.6007	1.08207		0	0	0	0	0	0	0	0	0	0	0	0		0	0	0	0	0	0	0	0	0	0
LOC101928372	chr1	160929964	160934963	+	No	None	0	0	0	0	0	0		1.108	0.4684		5.221	0.557	1.91	1.443		0.8757	1.88009	0.3856	0.67989		0	0	0	0	0	0	0	0	0	0	0	0		0	0	0	0	0	0	0	0	0	0
KLHDC9	chr1	161095890	161100889	+	No	None	0	0	0	0	0	0		0.4544	0.2849		21.16	7.952	20.77	7.899		2.454	2.69133	1.638	2.05912		3.0054	2.51096	3.05658	1.49057	0	2.76765	3.98185	3.91265	4.08066	4.33199	4.27798	4.28836		7.03	4.7	7.32	1.81	0	5.81	14.8	14.06	15.92	19.14
NIT1	chr1	161115571	161120570	+	No	None	0	0	0	0	0	0		0.1699	0		48.01	32.02	31.29	26.58		1.019	1.46519	1.047	1.32166		4.33342	4.32481	4.62176	4.43363	5.13463	4.86888	5.60021	5.68257	5.68986	5.72247	5.82706	5.94953		19.16	19.04	23.62	20.61	34.13	28.22	47.51	50.36	50.62	51.8
UFC1	chr1	161151243	161156242	+	No	None	0	0	0	0	0	0		0.5229	0.09359		28.28	21.2	20.62	13.35		0.817	0.29951	0.5943	0.982496		6.7807	6.84248	6.86158	6.94591	6.60925	6.97751	6.75409	6.72914	6.6879	6.62907	6.72124	6.68804		108.95	113.76	115.29	122.29	96.63	125.02	106.94	105.09	102.1	97.98
USP21	chr1	161156963	161161962	+	No	None	0	0	0	0	0	0		0.4406	0.22		18.22	15.07	15.59	10.62		1.923	1.52314	1.63	2.49864		4.24184	4.15866	4.25475	4.51223	4.56621	4.10601	4.7148	4.78188	5.07339	4.97453	5.08151	5.07724		17.92	16.86	18.09	21.82	22.69	16.22	25.26	26.51	32.67	30.44
PPOX	chr1	161163890	161168889	+	No	None	0	0	0	0	0	0		0.3182	0.08434		22.83	9.524	24.22	19.68		1.69	2.00226	1.884	3.37261		3.48543	3.49697	2.66676	3.36737	2.37016	3.04963	4.7126	4.69432	4.73118	4.40054	4.53294	4.85848		10.2	10.29	5.35	9.32	4.17	7.28	25.22	24.89	25.56	20.12
NDUFS2	chr1	161196814	161201813	+	No	None	0	0	0	0	0	0		0.5571	0.1317		5.391	2.186	12.27	4.348		4.932	6.51849	3.014	4.70867		6.23036	6.27612	6.38802	5.73064	5.79986	5.9982	6.99186	6.95466	6.97085	6.67709	6.73836	6.73335		74.08	76.5	82.75	52.1	54.71	62.92	126.28	123.04	124.44	101.33
FCER1G	chr1	161212796	161217795	+	No	None	0	0	0	0	0	0		0.5343	0.08352		0.9324	0.07756	0.8885	0.2004		1.533	2.44274	0.9398	1.54337		1.94111	1.29866	2.97085	1.58976	0	0	1.17632	0.400538	1.62761	0.389567	0.650765	0.704872		2.84	1.46	6.84	2.01	0	0	1.26	0.32	2.09	0.31
TOMM40L	chr1	161223438	161228437	+	No	Ni_higher_than_Pr	0	0	0	0	0	0		0.3434	0		13.15	7.698	10.21	12.16		1.434	1.69271	0.8334	1.28432		3.81967	3.43029	3.06523	3.08746	3.09761	3.04264	3.03034	3.16027	2.98003	3.15543	3.11437	3.34483		13.12	9.78	7.37	7.5	7.56	7.24	7.17	7.94	6.89	7.91
MIR5187	chr1	161224685	161229684	+	No	Ni_higher_than_Pr	0	0	0	0	0	0		0.398	0		13.06	7.671	10.33	11.7		1.425	1.90543	0.8189	1.74095		0	0	0	0	0	0	0	0	0	0	0	0		0	0	0	0	0	0	0	0	0	0
PCP4L1	chr1	161256226	161261225	+	Yes	Always_up	0	0	0	0	0	0		2.96	3.279		11.06	5.38	16.69	5.12		2.735	2.27292	2.432	1.72228		1.51602	0.963474	2.06695	0.731183	1.54597	0.731183	1.22033	1.66448	0.9855	2.25399	2.22959	2.04264		1.86	0.95	3.19	0.66	1.92	0.66	1.33	2.17	0.98	3.77
SDHC	chr1	161311875	161316874	+	No	None	0	0	0	0	0	0		0.5541	0.1621		31.91	20.16	21.34	13.02		0.9192	0.91208	1.227	2.32516		6.48816	6.30961	6.31433	6.20731	5.94977	6.2386	5.68734	5.76739	5.6476	5.84649	5.64443	5.85075		88.77	78.32	78.58	72.89	60.81	74.51	50.53	53.47	49.13	56.54
FCGR2A	chr1	161502914	161507913	+	Yes	None	0	0	0	0	0	0		1.323	0.6462		1.053	0.5609	1.069	0.3827		2.535	1.71755	1.002	2.70244		0	0	0	0.454176	0	0	0.536053	0.226509	0.286881	0.226509	0.333424	0.298658		0	0	0	0.37	0	0	0.45	0.17	0.22	0.17
HSPA6	chr1	161522039	161527038	+	Yes	Always_up	0	0	0	0	0	0		2.414	2.768		17.44	11.19	15.54	8.709		4.318	3.58986	3.039	3.01944		0	0.464668	0	0.613532	0	1.09085	0.0840643	0	0.0840643	0.367371	0.214125	0		0	0.38	0	0.53	0	1.13	0.06	0	0.06	0.29
FCGR2C	chr1	161578838	161583837	+	No	None	0	0	0	0	0	0		0.5673	0.4394		0.8321	0.2201	0.836	0		2.448	2.42418	1.351	1.15363		0	0	0	0	0	0	0	0	0	0	0	0		0	0	0	0	0	0	0	0	0	0
HSPA7	chr1	161603558	161608557	+	No	Always_up	0	0	0	0	0	0		2.732	1.574		11.44	2.705	6.393	3.477		2.846	2.83155	1.807	3.27499		0	0.495695	0	0.650765	0	0	0	0	0	0	0	0		0	0.41	0	0.57	0	0	0	0	0	0
FCGR2B	chr1	161660614	161665613	+	No	None	0	0	0	0	0	0		2.24	1.191		0.8656	0.6534	1.049	0.3808		3.036	3.00063	1.029	1.21898		1.1375	0.389567	0.669027	0.505891	0.495695	0	0.0840643	0	0.176323	0	0.163499	0		1.2	0.31	0.59	0.42	0.41	0	0.06	0	0.13	0
FCRLA	chr1	161704471	161709470	+	No	None	0	0	0	0	0	0		1.135	0.6518		0.4843	0.1152	0.7419	0.1446		1.818	1.92374	0.8321	0.942822		0	0	0	0	0	0	0	0	0	0	0	0		0	0	0	0	0	0	0	0	0	0
FCRLB	chr1	161719043	161724042	+	Yes	None	0	0	0	0	0	0		1.041	0.8367		0.8623	0.2515	1.13	1.748		2.969	2.90806	1.73	1.21042		0.400538	0	0	0.650765	0	0	0.526069	0.275007	0	0	0.575312	0.62293		0.32	0	0	0.57	0	0	0.44	0.21	0	0
DUSP12	chr1	161747267	161752266	+	No	None	0	0	0	0	0	0		0.6381	0.4834		27.46	22.05	23.5	18.78		0.7623	1.0212	0.7395	1.72695		4.78031	4.96625	4.63227	4.849	3.96162	5.00135	4.57168	4.29719	4.26754	4.42089	4.55888	4.51665		26.48	30.26	23.8	27.82	14.58	31.03	22.78	18.66	18.26	20.42
ATF6	chr1	161763743	161768742	+	No	None	0	0	0	0	0	0		1.121	0.7776		31.83	21.86	22.11	16.59		0.7049	0.51373	1.136	1.17153		4.0045	4.10266	3.68594	4.03298	4.13586	4.01436	3.93168	3.7148	3.77083	4.18745	3.84298	4.01346		15.05	16.18	11.87	15.37	16.58	15.16	14.26	12.13	12.65	17.22
NOS1AP	chr1	162067290	162072289	+	No	Always_up	1	0	0	0	0	0		2.264	1.288		18.52	15.52	17.28	12.88		2.068	2.93566	2.433	2.19525		0	0.189034	0.485427	1.4489	1.98914	1.86394	2.08066	2.43563	2.36737	2.5509	2.67129	2.5509		0	0.14	0.4	1.73	2.97	2.64	3.23	4.41	4.16	4.86
MIR4654	chr1	162154606	162159605	+	No	None	0	0	0	0	0	0		1.868	0.4326		0.2955	0	0.7	0.08503		1.728	1.81111	1.002	0.879034		0	0	0	0	0	0	0	0	0	0	0	0		0	0	0	0	0	0	0	0	0	0
MIR556	chr1	162340045	162345044	+	No	None	0	0	0	0	0	0		4.231	0.2035		0.2286	0	0.4089	0.266		1.663	1.77148	0.5673	1.89537		0	0	0	0	0	0	0	0	0	0	0	0		0	0	0	0	0	0	0	0	0	0
C1orf226	chr1	162379229	162384228	+	No	None	1	0	0	0	0	0		0.9695	0.2946		0.7704	0.7243	0.7659	0		3.474	3.86053	1.188	1.48813		1.23266	1.1375	1.85997	3.79701	3.38543	3.68706	3.78973	3.98094	3.94953	4.39163	4.24413	4.33056		1.35	1.2	2.63	12.9	9.45	11.88	12.83	14.79	14.45	19.99
UHMK1	chr1	162495304	162500303	+	No	None	0	0	0	0	0	0		0.9773	0.4107		60.04	39.61	42.1	28.67		1.006	0.42644	0.9534	0.992608		3.849	4.10098	3.53605	3.70929	3.3505	4.01257	3.66903	3.6792	3.29572	3.54967	3.17153	3.18903		13.41	16.16	10.6	12.08	9.2	15.14	11.72	11.81	8.82	10.71
UAP1	chr1	162559005	162564004	+	No	None	0	0	0	0	0	0		0.7372	0.4336		39.78	29.71	24.01	16		1.483	1.01793	1.205	2.15674		4.68818	4.99955	4.70543	4.91073	5.14731	5.15137	4.84449	4.87036	4.86394	4.98231	4.92267	4.77926		24.78	30.99	25.09	29.08	34.44	34.54	27.73	28.25	28.12	30.61
DDR2	chr1	162629937	162634936	+	No	None	1	0	0	0	0	0		2.102	1.069		2.352	4.342	1.12	1.302		2.449	1.66763	0.9535	1.69895		3.30889	3.58976	3.07211	5.01659	4.92029	4.96947	0.516015	0.641546	0.757023	0.594549	0.594549	0.378512		8.91	11.04	7.41	31.37	29.28	30.33	0.43	0.56	0.69	0.51
HSD17B7	chr1	162788201	162793200	+	No	None	0	0	0	0	0	0		1.138	0.3083		13.37	5.479	13.78	10.22		0.9562	1.32848	0.8561	0.972383		4.18587	3.91073	4.20477	4.77189	4.72683	4.45154	4.60051	4.48736	4.59515	4.66846	4.39025	4.56377		17.2	14.04	17.44	26.32	25.48	20.88	23.26	21.43	23.17	24.43
RGS4	chr1	163066473	163071472	+	No	None	1	0	0	0	0	0		4.073	1.214		1.356	1.906	0.9828	0.6378		1.353	0.75279	0.858	0.636327		3.54844	3.8679	2.9486	5.29278	5.21878	5.41075	0.0565835	0.0565835	0.111031	0	0.0565835	0.124328		10.7	13.6	6.72	38.2	36.24	41.54	0.04	0.04	0.08	0
LOC101928404	chr1	163159174	163164173	+	No	None	0	0	0	0	0	0		2.007	0.5912		0.8222	0.07952	0.4713	0		0.6208	0.66098	0.6306	0.283158		0	0	0	0	0	0	0	0	0	0	0	0		0	0	0	0	0	0	0	0	0	0
NUF2	chr1	163319432	163324431	+	No	None	0	0	0	0	0	0		1.029	0.2946		39.38	27.61	33.87	24.92		0.8263	0.48338	1.063	0.724231		4.30378	4.43162	4.02503	4.22265	4.28318	4.76129	5.12391	4.9279	4.8505	5.1127	4.94439	4.8125		18.75	20.58	15.28	17.67	18.47	26.12	33.87	29.44	27.85	33.6
PBX1	chr1	164556859	164561858	+	No	None	0	0	0	0	0	0		0.3518	0.1665		40.89	23.2	28.25	24.24		0.6461	0.85112	0.8291	0.309607		5.31034	5.24489	5.34518	5.74416	5.71177	5.82807	6.61589	6.53761	6.44857	6.30086	6.28577	6.20085		38.68	36.92	39.65	52.6	51.41	55.81	97.08	91.9	86.34	77.84
LRRC52	chr1	165541740	165546739	+	No	None	0	0	0	0	0	0		2.429	0.8088		0.7631	0.07756	0.5856	0		1.795	1.97717	1.328	1.73473		0	0	0	0	0	0	0	0.189034	0	0	0	0		0	0	0	0	0	0	0	0.14	0	0
MGST3	chr1	165628372	165633371	+	No	None	0	0	0	0	0	0		1.043	0.8117		28.48	18.44	37.6	21.61		1.469	1.64254	1.83	1.36445		5.59006	5.01436	5.3799	6.29315	6.30378	6.08151	6.11228	6.15502	6.18289	6.54024	6.45763	6.63923		47.17	31.32	40.64	77.42	78	66.72	68.18	70.26	71.65	92.07
LOC440700	chr1	165696249	165701248	+	No	None	0	0	0	0	0	0		1.305	0.5155		36.47	27.79	25.68	18.03		0.9956	1.25975	1.311	0.465966		0	0	0	0	0	0	0	0	0	0.163499	0	0.176323		0	0	0	0	0	0	0	0	0	0.12
LOC100147773	chr1	165766428	165771427	+	No	None	0	0	0	0	0	0		0.9359	0.3583		29.89	15.87	33.15	23.74		0.4867	1.00288	0.8229	0.288604		0	0	0	0.505891	0	0	0.400538	0.263034	0.321928	0.333424	0.238787	0.411426		0	0	0	0.42	0	0	0.32	0.2	0.25	0.26
UCK2	chr1	165824994	165829993	+	No	None	0	0	0	0	0	0		0.1951	0.205		21.5	20.38	27.57	17.55		1.755	2.27869	1.485	2.19992		3.42626	3.58856	3.78764	4.30012	4.32841	4.60881	5.12681	5.12722	5.09508	5.03738	4.9279	5.02414		9.75	11.03	12.81	18.7	19.09	23.4	33.94	33.95	33.18	31.84
MIR3658	chr1	165905420	165910419	+	No	None	0	0	0	0	0	0		0.3002	0.06256		0.4409	0	0.175	0.1233		1.624	1.56854	1.016	1.45313		0	0	0	0	0	0	0	0	0	0	0	0		0	0	0	0	0	0	0	0	0	0
FMO9P	chr1	166601415	166606414	+	No	None	0	0	0	0	0	0		1.93	0.3965		0.1886	0	0.3801	0.2466		1.168	0.59375	0.5641	0.82847		0	0	0	0	0	0	0	0	0	0	0	0		0	0	0	0	0	0	0	0	0	0
POGK	chr1	166836986	166841985	+	No	None	0	0	0	0	0	0		0.9233	0.3399		17.56	8.547	15.99	9.94		1.385	1.30189	1.498	1.81097		4.5735	4.60703	4.46074	4.54597	4.44361	4.40259	5.30305	5.25134	5.2791	5.24527	5.20398	5.34412		22.81	23.37	21.02	22.36	20.76	20.15	38.48	37.09	37.83	36.93
MAEL	chr1	166986588	166991587	+	Yes	None	1	0	0	0	0	0		1.591	0.2918		4.666	7.018	0.3896	1.071		0.9706	1.31218	0.6843	1.1583		5.61117	6.03276	5.73145	7.23936	7.13873	6.93911	0.111031	0	0.214125	0.111031	0	0		47.88	64.47	52.13	150.1	139.92	121.71	0.08	0	0.16	0.08
DUSP27	chr1	167092349	167097348	+	No	None	0	0	0	0	0	0		0.9569	0.3138		0.938	0.2327	0.8125	0.102		1.418	1.86203	1.024	0.289381		0.807355	0.201634	1.02148	0.713696	0.275007	0	0.0426443	0.137504	0.214125	0.0976108	0.238787	0.0426443		0.75	0.15	1.03	0.64	0.21	0	0.03	0.1	0.16	0.07
POU2F1	chr1	167218328	167223327	+	No	None	0	0	0	0	0	0		0.7714	0.5305		39.72	22.25	26.68	17.48		1.064	1.53016	1.075	2.60132		3.14731	3.14405	3.0036	2.9222	2.57531	2.91073	4.21723	4.15462	3.9782	4.03738	3.79286	3.96532		7.86	7.84	7.02	6.58	4.96	6.52	17.6	16.81	14.76	15.42
RCSD1	chr1	167627736	167632735	+	Yes	Always_up	0	0	0	0	0	0		3.15	4.359		9.285	4.081	9.204	3.527		3.948	4.9793	3.475	4.55931		0	0.275007	0.263034	0.659925	1.43296	0.910733	0.400538	0.344828	0.790772	1.1177	0.910733	1.07724		0	0.21	0.2	0.58	1.7	0.88	0.32	0.27	0.73	1.17
MPZL1	chr1	167719449	167724448	+	No	None	1	0	0	0	0	0		0.8921	0.4262		53.55	44.99	28.78	22.75		1.962	1.74865	2.108	3.22987		4.61412	4.44162	4.55397	6.2077	6.26153	6.23381	5.4522	5.478	5.47216	5.55582	5.44493	5.70791		23.49	20.73	22.49	72.91	75.72	74.26	42.78	43.57	43.39	46.04
DCAF6	chr1	167934058	167939057	+	No	None	0	0	0	0	0	0		0.9695	0.3577		72.79	46.85	44.64	34.11		1.282	1.04126	0.9928	1.12952		3.95977	4.0045	3.91648	4.62293	4.3978	4.8125	3.76765	3.61824	3.75702	3.42223	3.20163	3.56071		14.56	15.05	14.1	23.64	20.08	27.1	12.62	11.28	12.52	9.72
MIR1255B2	chr1	167996159	168001158	+	No	None	0	0	0	0	0	0		0.1093	0.224		0.09648	0.3941	0.2214	0.1154		0.5148	0.84686	0.6245	0		0	0	0	0	0	0	0	0	0	0	0	0		0	0	0	0	0	0	0	0	0	0
TIPRL	chr1	168176344	168181343	+	No	None	0	0	0	0	0	0		0.2029	0.1811		34.28	20.59	23.41	20.9		0.8653	0.96175	0.9091	0.68378		6.14119	5.81455	5.56133	5.47541	5.49089	5.58256	4.76871	4.73173	4.69988	4.63981	4.76553	4.86344		69.58	55.28	46.22	43.49	43.97	46.92	26.26	25.57	24.99	23.93
SFT2D2	chr1	168223516	168228515	+	No	None	0	0	0	0	0	0		0.389	0.5241		26.82	18.09	14.02	9.191		1.875	1.67992	1.628	2.08635		2.81147	3.41549	3.46205	3.25248	3.0197	2.56803	0.650765	1.33914	1.05658	1.21412	1.54597	0.970854		6.02	9.67	10.02	8.53	7.11	4.93	0.57	1.53	1.08	1.32
TBX19	chr1	168278539	168283538	+	No	None	0	0	0	0	0	0		2.363	0.514		0.2381	0.07756	0.5085	0.4726		2.099	0.9038	1.169	1.345		0	0.526069	0.713696	1.3505	0	0	1.42223	1.50589	1.48027	1.46989	1.11103	1.74416		0	0.44	0.64	1.55	0	0	1.68	1.84	1.79	1.77
MIR557	chr1	168373023	168378022	+	No	None	0	0	0	0	0	0		0.3128	0.2641		0.4409	0.04074	0.5179	0.4871		2.54	1.48902	0.668	0.615324		0	0	0	0	0	0	0	0	0	0	0	0		0	0	0	0	0	0	0	0	0	0
XCL1	chr1	168573972	168578971	+	No	None	0	0	0	0	0	0		1.827	0.4678		0.3792	0	0.5633	0		1.596	0.66123	0.5397	0.462854		0.575312	1.58015	0	0	0	1.25701	0.516015	0.286881	0.389567	0.807355	0.613532	0.632268		0.49	1.99	0	0	0	1.39	0.43	0.22	0.31	0.75
LINC00626	chr1	168784440	168789439	+	No	None	0	0	0	0	0	0		1.5	0.3427		0.698	0.217	0.7943	0.2199		0.9457	0.55086	0.5869	0.070012		0	0	0	0	1.02148	0	0	0.226509	0	0.214125	0.545968	0		0	0	0	0	1.03	0	0	0.17	0	0.16
ATP1B1	chr1	169104208	169109207	+	No	None	1	0	0	0	0	0		0.5175	0.3998		50.6	33.69	29.13	21.57		2.816	2.32158	2.484	3.68572		5.8716	5.76421	5.76368	7.13853	7.03672	7.10108	5.62761	5.44559	5.38647	5.28725	5.12102	5.08449		57.55	53.35	53.33	139.9	130.3	136.29	48.44	42.58	40.83	38.05
BLZF1	chr1	169365455	169370454	+	No	None	0	0	0	0	0	0		1.502	0.4985		28.53	19.33	29.72	22.42		0.8319	0.5634	1.032	1.24776		2.48543	2.98003	3.12102	3.24184	3.69042	3.81967	2.62761	2.9241	2.26604	2.76553	2.87381	2.488		4.6	6.89	7.7	8.46	11.91	13.12	5.18	6.59	3.81	5.8
C1orf112	chr1	169792908	169797907	+	No	None	0	0	0	0	0	0		0.9683	0.09936		27.59	19.57	28.58	18.72		0.6693	0.77286	0.9956	1.18008		2.72901	2.78869	2.3505	3.24945	2.9982	3.46989	3.55213	3.40599	3.64501	3.41549	3.2854	3.60644		5.63	5.91	4.1	8.51	6.99	10.08	10.73	9.6	11.51	9.67
METTL11B	chr1	170143546	170148545	+	No	None	0	0	0	0	0	0		2.591	3.328		0.2856	0.07756	1.09	0.3493		1.353	1.7627	0.9811	0.745234		0	0	0	0	0	0	0.226509	0.422233	0.713696	0.422233	0.555816	0.226509		0	0	0	0	0	0	0.17	0.34	0.64	0.34
MIR3119-2	chr1	170148877	170153876	+	No	None	0	0	0	0	0	0		2.687	1.8		0.2089	0.06111	0.3383	0.2272		0.9838	0.61834	0.4362	0.157915		0	0	0	0	0	0	0	0	0	0	0	0		0	0	0	0	0	0	0	0	0	0
GORAB	chr1	170529621	170534620	+	No	None	0	0	0	0	0	0		1.699	0.4447		42.97	30.58	31.57	20.88		0.8185	0.62084	0.5992	0.703227		2.75916	2.29866	2.10434	2.44361	2.86394	2.53605	3.06523	3.10601	2.83996	2.89336	2.63923	2.68706		5.77	3.92	3.3	4.44	6.28	4.8	7.37	7.61	6.16	6.43
PRRX1	chr1	170661671	170666670	+	Yes	None	0	0	0	0	0	0		7.475	3.696		11.54	2.113	14.38	3.039		4.834	3.39245	5.122	4.45585		4.09761	3.87283	3.79805	4.60466	4.47054	4.4614	0.0426443	0	0	0.0426443	0.238787	0.0976108		16.12	13.65	12.91	23.33	21.17	21.03	0.03	0	0	0.03
MROH9	chr1	170932970	170937969	+	No	None	0	0	0	0	0	0		1.162	1.041		0.5897	0	0.4293	0.7829		0.9575	0.23379	0.4173	0		0	0	0	0	0	0	0	0	0	0	0	0		0	0	0	0	0	0	0	0	0	0
FMO3	chr1	171088376	171093375	+	No	None	0	0	0	0	0	0		1.265	0.1693		0.2376	0	0.187	0.2466		1.249	0.7425	0.2494	0.494748		0	0.389567	0	0	0	0	0	0	0	0	0	0		0	0.31	0	0	0	0	0	0	0	0
MIR1295B	chr1	171099238	171104237	+	No	None	0	0	0	0	0	0		1.889	0.4008		0.1756	0.5523	0.6775	0.5096		0.7055	1.26527	0.4046	0.855697		0	0	0	0	0	0	0	0	0	0	0	0		0	0	0	0	0	0	0	0	0	0
FMO6P	chr1	171135239	171140238	+	No	None	0	0	0	0	0	0		2.282	0.5789		0.4038	0.1199	0.4659	0		1.295	0.79418	0.7468	0.720341		0	0	0	0	0	0	0	0	0	0.0976108	0	0		0	0	0	0	0	0	0	0	0	0.07
FMO2	chr1	171182707	171187706	+	No	None	0	0	0	0	0	0		0.4124	0.4105		0.3275	0.07756	0.1787	0.2466		0.8984	0.65847	0.5023	0.257487		0	0	0	0	0	0	0	0	0	0	0	0		0	0	0	0	0	0	0	0	0	0
FMO1	chr1	171245970	171250969	+	Yes	None	1	0	0	0	0	0		1.596	0.7003		0.3589	0.07756	0.9888	0		1.36	1.39044	0.6215	0.366394		0	0.367371	0	0	2.19219	1.95606	0	0.505891	0.263034	0.910733	0.555816	0.250962		0	0.29	0	0	3.57	2.88	0	0.42	0.2	0.88
FMO4	chr1	171311682	171316681	+	No	None	0	0	0	0	0	0		1.196	0.4559		1.437	0.2162	1.733	1.476		0.5317	1.04879	0.3968	0.717229		0	0	0.613532	0.823749	1.08406	0.475085	2.28983	1.71809	2.0321	2.05658	1.97453	2.12102		0	0	0.53	0.77	1.12	0.39	3.89	2.29	3.09	3.16
TOP1P1	chr1	171336395	171341394	+	No	None	0	0	0	0	0	0		1.362	0.1799		0.5441	0.4035	0.2927	0		1.85	1.05305	0.6169	0.515752		0.613532	0.948601	0.333424	0.464668	1.05658	0	0.432959	0.545968	0.286881	0.432959	0.400538	0.0840643		0.53	0.93	0.26	0.38	1.08	0	0.35	0.46	0.22	0.35
PRRC2C	chr1	171483026	171488025	+	No	Ni_higher_than_Pr	0	0	0	0	0	0		1.276	0.1636		41.87	33.35	30.66	19.16		0.8594	0.95447	1.022	0.514196		6.45401	6.43279	6.40242	6.29499	6.15623	6.27146	6.60407	6.65578	6.55336	6.53169	6.36475	6.43263		86.67	85.39	83.59	77.52	70.32	76.25	96.28	99.83	92.92	91.52
METTL13	chr1	171779120	171784119	+	No	None	0	0	0	0	0	0		0.1531	0.3843		21.36	15.29	20.87	11.11		1.047	1.35281	0.8061	1.91521		5.84549	5.84222	5.96855	5.12516	5.04396	5.12516	5.13134	5.19731	5.14771	5.27016	5.12887	5.20242		56.5	56.37	61.62	33.9	31.99	33.9	34.05	35.69	34.45	37.59
DNM3	chr1	171838977	171843976	+	Yes	Always_up	0	0	0	0	0	0		3.765	3.481		22.08	13.46	19.21	11.31		1.639	2.30603	1.9	2.5562		0	0	0.584963	0.831877	0	0.85599	1.09085	1.05658	1.28096	1.09085	0.941106	0.948601		0	0	0.5	0.78	0	0.81	1.13	1.08	1.43	1.13
DNM3-IT1	chr1	171861691	171866690	+	No	None	0	0	0	0	0	0		1.531	0.799		0.2132	0.1637	0.3351	0.2004		1.13	1.10372	0.4834	0.211591		0	0	0	0	0	0	0	0	0	0	0	0		0	0	0	0	0	0	0	0	0	0
MIR3120	chr1	172136307	172141306	+	No	None	0	0	0	0	0	0		1.502	0.3379		0.3719	0.09323	0.4379	0.1871		0.2665	0.21523	0.4097	0.794242		0	0	0	0	0	0	0	0	0	0	0	0		0	0	0	0	0	0	0	0	0	0
C1orf105	chr1	172418187	172423186	+	No	None	1	0	0	0	0	0		0.3296	0.3565		0.3618	0.7639	0.2483	0.1737		1.184	0.97328	0.6519	0.474523		0	0	0.847997	2.50335	2.96347	1.74846	0	0	0	0	0	0		0	0	0.8	4.67	6.8	2.36	0	0	0	0
SUCO	chr1	172529848	172534847	+	No	None	0	0	0	0	0	0		1.027	0.3283		83.35	60.42	58.46	40.95		0.9203	1.73335	1.353	1.64138		4.89239	4.77452	4.65535	4.78607	4.6427	4.88069	5.19535	4.94813	4.80012	5.05745	4.76235	4.69042		28.7	26.37	24.2	26.59	23.98	28.46	35.64	29.87	26.86	32.3
FASLG	chr1	172656507	172661506	+	No	None	0	0	0	0	0	0		1.769	0.32		0.3939	0	0.2788	0		2.149	1.61871	0.5866	0.765071		0	0	0	0	0	0	0	0	0	0	0	0		0	0	0	0	0	0	0	0	0	0
PRDX6	chr1	173474846	173479845	+	No	None	0	0	0	0	0	0		0.3797	0.3394		47.6	32.27	36.49	22.42		1.442	1.26201	1.736	1.9681		7.77946	7.73606	7.67807	7.12939	6.94685	7.39086	8.48772	8.40463	8.46459	8.25484	8.19879	8.29939		218.71	212.2	203.8	139.01	122.37	166.83	357.97	337.88	352.26	304.46
LOC730159	chr1	173633021	173638020	+	No	None	0	0	0	0	0	0		0.8987	0.773		0.9358	0.3894	1.869	0.1616		0.7243	0.61934	0.2689	0.138467		0	0	0	0	0	0	0	0	0	0	0	0		0	0	0	0	0	0	0	0	0	0
KLHL20	chr1	173712440	173717439	+	No	None	0	0	0	0	0	0		0.8975	0.9577		36.28	19.96	23.67	20.22		0.5382	0.30503	0.6665	0.329832		3.21257	3.20633	3.04439	3.2854	2.95791	3.24945	2.72465	2.62527	2.46989	2.72465	2.83794	2.53854		8.27	8.23	7.25	8.75	6.77	8.51	5.61	5.17	4.54	5.61
DARS2	chr1	173822158	173827157	+	No	None	0	0	0	0	0	0		0.2593	0.2076		59.55	36.6	40.91	35.42		0.7098	0.35821	1.022	0.654219		5.24907	5.14282	5.17393	4.5735	4.2891	4.49506	4.99413	4.92267	5.0063	4.87578	4.72629	4.83491		37.03	34.33	35.1	22.81	18.55	21.55	30.87	29.33	31.14	28.36
GAS5-AS1	chr1	173860747	173865746	+	No	None	0	0	0	0	0	0		0.6399	0.3027		6.915	5.733	2.208	1.706		0.4662	0.39132	0.3953	0.669388		0	0	0	0	0	0	1.17632	0.321928	0	1.16993	1.37851	0.321928		0	0	0	0	0	0	1.26	0.25	0	1.25
ZBTB37	chr1	173865854	173870853	+	No	None	0	0	0	0	0	0		0.5637	0.3654		66.29	44.43	38.73	34.56		0.5123	1.06961	0.7387	1.24232		2.30743	1.5656	1.65076	1.73118	2	1.73552	1.32769	1.33342	1.56071	1.65535	1.32193	1.80323		3.95	1.96	2.14	2.32	3	2.33	1.51	1.52	1.95	2.15
RABGAP1L	chr1	174156913	174161912	+	No	None	0	0	0	1	0	0		0.5331	0.6216		40.14	25.49	28.68	17.93		1.568	0.87671	1.331	1.11202		3.75489	4.07211	3.29719	3.32193	3.08746	3.28836	6.32373	6.33718	5.95931	5.27761	5.12557	5.05745		12.5	15.82	8.83	9	7.5	8.77	79.1	79.85	61.22	37.79
GPR52	chr1	174445573	174450572	+	No	None	0	0	0	0	0	0		1.177	0.2184		0.2822	0.1904	0.4198	0.1288		1.143	1.15791	0.5884	0		0	0	0	0	0	0	0	0	0	0	0	0		0	0	0	0	0	0	0	0	0	0
CACYBP	chr1	174996934	175001933	+	No	None	0	0	0	0	0	0		0.2185	0.3531		47.91	35.41	38.38	23.4		0.7406	0.97955	1.441	0.815245		6.69446	6.63256	6.28762	5.45187	5.79727	5.81865	6.16048	5.8846	5.86542	5.7021	5.73254	5.63314		102.57	98.22	77.12	42.77	54.61	55.44	70.53	58.08	57.3	51.06
TNN	chr1	175065357	175070356	+	No	None	0	0	0	0	0	0		2.786	0.5622		0.1259	0.07756	0.5808	0.1233		1.672	1.56578	0.8755	0.592765		0	0	0.163499	0	0.214125	0	0.505891	0.31034	0.485427	0.389567	0.443607	0.400538		0	0	0.12	0	0.16	0	0.42	0.24	0.4	0.31
LOC101928751	chr1	175874842	175879841	+	No	None	0	0	0	0	0	0		1.117	0.3689		0.6688	0.21	0.3877	0.8072		3.253	3.91772	1.564	0.79502		0	0	0	0	0	0	0	0	0	0	0	0		0	0	0	0	0	0	0	0	0	0
PAPPA2	chr1	176460670	176465669	+	Yes	None	0	0	0	0	0	0		1.315	0.258		0.5099	0.1348	0.5716	0		0.9687	1.1263	0.3662	0.453519		0	0	0.189034	0	0	0	0.495695	0.443607	0.464668	0.536053	0.505891	0.298658		0	0	0.14	0	0	0	0.41	0.36	0.38	0.45
BRINP2	chr1	177168887	177173886	+	Yes	Always_up	0	0	1	0	0	0		5.676	4.804		3.254	0.5876	11.6	3.56		4.588	2.49943	4.12	2.718		0.411426	0	0	0.773996	0.545968	1.12433	0.485427	0.526069	0.31034	1.18269	1.07724	1.17632		0.33	0	0	0.71	0.46	1.18	0.4	0.44	0.24	1.27
LOC102724661	chr1	177349085	177354084	+	No	None	0	0	0	0	0	0		2.138	0.4463		0.6343	0.2131	0.6433	0.328		2.559	2.49818	1.312	1.61882		0	0	0	0	0	1.42761	0	0	0	0	0	0		0	0	0	0	0	1.69	0	0	0	0
LOC101928778	chr1	177698023	177703022	+	No	None	0	0	0	0	0	0		1.336	0.3095		0.2581	0	0.3931	0.3177		0.8836	0.37928	0.5361	0.275379		0	0	0	0	0	0	0	0	0	0	0	0		0	0	0	0	0	0	0	0	0	0
RASAL2	chr1	178091228	178096227	+	No	None	0	0	0	0	0	0		0.7126	0.6652		35.47	29.2	34.65	22.61		1.172	0.7553	1.299	2.57487		1.87971	2.08066	2.02148	2.69377	2.36737	2.38405	3.0018	3.16511	2.91265	2.8953	2.74201	2.62994		2.68	3.23	3.06	5.47	4.16	4.22	7.01	7.97	6.53	6.44
TEX35	chr1	178510576	178515575	+	No	None	0	0	0	0	0	0		0.7978	0.1212		0.4394	0	0.4905	0.1233		2.903	2.96902	0.9565	1.41735		0.910733	0	0	0	0	0	0	0	0	0	0	0		0.88	0	0	0	0	0	0	0	0	0
C1orf220	chr1	178540295	178545294	+	No	None	0	0	0	0	0	0		0.6988	0.3403		36.1	14.94	22.51	12.65		2.197	2.90982	1.432	1.8732		0	0.321928	0	0.422233	0	0	0.505891	0.516015	0.545968	0.333424	0.367371	0.669027		0	0.25	0	0.34	0	0	0.42	0.43	0.46	0.26
MIR4424	chr1	178675248	178680247	+	No	None	0	0	0	0	0	0		1.274	0.3555		0.2412	0	0.8351	0.1069		0.7502	0.81249	0.531	0.322053		0	0	0	0	0	0	0	0	0	0	0	0		0	0	0	0	0	0	0	0	0	0
RALGPS2	chr1	178722646	178727645	+	No	None	1	0	0	0	0	0		0.6459	0.6422		30.07	26.31	19.08	18.49		0.9565	1.01818	1.558	1.70362		3.35755	3.36036	3.28688	4.46205	4.39094	4.42626	4.42895	4.30961	4.05224	4.23955	3.90977	3.99095		9.25	9.27	8.76	21.04	19.98	20.5	20.54	18.83	15.59	17.89
FAM20B	chr1	179023438	179028437	+	No	None	0	0	0	0	0	0		0.754	0.6979		46.67	29.05	20.88	13.51		2.177	1.62047	1.573	2.79657		4.39438	4.59216	4.63401	4.10685	4.23955	3.95699	4.73118	4.71149	4.60526	4.65992	4.5735	4.59216		20.03	23.12	23.83	16.23	17.89	14.53	25.56	25.2	23.34	24.28
TOR3A	chr1	179079476	179084475	+	No	None	0	0	0	0	0	0		0.2059	0.529		35.38	20.12	17.69	8.788		1.916	2.51273	2.058	3.67249		6.21471	5.93216	6.31868	5.30378	5.53792	5.1102	4.62	4.78136	4.82171	4.6605	4.59932	4.62819		73.27	60.06	78.82	38.5	45.46	33.54	23.59	26.5	27.28	24.29
SOAT1	chr1	179291213	179296212	+	Yes	None	0	0	0	0	0	0		0.1639	1.134		27.94	17.57	12.04	7.468		1.633	2.0755	1.426	1.20653		4.57228	4.70487	4.68201	4.58556	4.13668	4.52669	1.91839	1.774	1.89918	2.10769	2.02503	2.05311		22.79	25.08	24.67	23.01	16.59	22.05	2.78	2.42	2.73	3.31
AXDND1	chr1	179363219	179368218	+	No	None	0	0	0	0	0	0		0.4664	0.5137		27.37	14.55	16.5	12.64		0.6522	0.59451	0.9058	1.66939		0	0	0	0.333424	0.321928	0	0.15056	0.0565835	0	0.111031	0.0976108	0.0565835		0	0	0	0.26	0.25	0	0.11	0.04	0	0.08
TDRD5	chr1	179589121	179594120	+	No	None	0	0	0	0	0	0		4.51	0.9027		6.996	1.754	0.9938	0.1233		3.327	3.16744	0.9605	0.838583		0.831877	1.34483	1.4489	0.773996	0.782409	1.28096	0.632268	0.925999	0.722466	0.956057	0.941106	0.799087		0.78	1.54	1.73	0.71	0.72	1.43	0.55	0.9	0.65	0.94
FAM163A	chr1	179740662	179745661	+	Yes	None	1	0	1	0	1	0		4.866	8.464		17.49	9.74	20.83	3.403		4.818	3.06835	3.488	4.35861		0.275007	0	0	0.678072	1.60407	1.49057	0.411426	0.189034	0.238787	1.20163	1.02148	1.36177		0.21	0	0	0.6	2.04	1.81	0.33	0.14	0.18	1.3
TOR1AIP1	chr1	179879541	179884540	+	No	None	0	0	0	0	0	0		0.1357	0.1634		52.39	32.52	35.68	22.23		0.7034	0.38555	1.095	1.16842		3.90881	3.91743	3.91361	4.52669	4.41278	4.61824	4.08151	4.08746	4.05311	4.01614	3.94579	3.87774		14.02	14.11	14.07	22.05	20.3	23.56	15.93	16	15.6	15.18
CEP350	chr1	179952272	179957271	+	No	None	0	0	0	0	0	0		0.2918	0.3598		49.77	30.82	36.01	21.78		1.32	1.05932	1.014	2.49319		3.16993	2.77189	2.48027	3.11437	3.03034	3.18587	3.40327	3.35473	3.09424	3.26153	3.05485	2.93168		8	5.83	4.58	7.66	7.17	8.1	9.58	9.23	7.54	8.59
QSOX1	chr1	180152332	180157331	+	Yes	None	1	0	0	0	0	0		0.9635	0.9213		37.38	25.63	27.7	22.47		2.782	2.51724	2.304	2.40995		4.87086	4.7366	5.10852	6.19673	6.38629	6.23993	6.79351	6.89603	6.86381	6.92552	6.97865	6.83782		28.26	25.66	33.5	72.35	82.65	74.58	109.93	118.1	115.47	120.56
FLJ23867	chr1	180195508	180200507	+	No	None	1	0	0	0	0	0		0.1177	0.1573		0.4028	0.2687	1.371	0		3.8	3.07688	2.489	2.8238		0	0.545968	0.286881	1.84398	1.81147	1.56071	1.65992	1.52105	1.42223	1.99639	1.73118	1.58015		0	0.46	0.22	2.59	2.51	1.95	2.16	1.87	1.68	2.99
LHX4	chr1	180227797	180232796	+	Yes	Always_up	0	0	0	0	0	0		3.298	4.728		26.8	12.23	18.7	4.989		5.001	2.55688	4.487	2.88798		0	0	0	0	0.555816	0	2.07724	2.13422	1.80735	1.69153	1.80323	1.45943		0	0	0	0	0.47	0	3.22	3.39	2.5	2.23
OVAAL	chr1	180556473	180561472	+	No	None	0	0	0	0	0	0		1.525	0.8682		0.5856	0	0.7336	0.7544		1.271	1.42456	0.5358	0.574873		0	0	0	0	0	0	0	0	0	0	0	0		0	0	0	0	0	0	0	0	0	0
XPR1	chr1	180629509	180634508	+	No	Ni_higher_than_Pr	0	0	0	0	0	0		1.71	0.09359		28.97	25.21	26.21	16.89		1.628	1.05882	0.7087	1.05717		2.88557	2.70044	2.70708	3.21568	3.06867	3.34767	4.90641	4.79338	4.71864	4.80374	4.51033	4.65076		6.39	5.5	5.53	8.29	7.39	9.18	28.99	26.73	25.33	26.93
KIAA1614	chr1	180910676	180915675	+	Yes	Ni_higher_than_Pr	0	0	0	0	0	0		2.954	1.131		13.09	4.851	12.92	5.148		3.523	3.0232	2.011	2.96771		0	0.201634	0.189034	0.275007	0.678072	0.275007	0.765535	0.925999	1.02857	0.9855	0.895303	1.02857		0	0.15	0.14	0.21	0.6	0.21	0.7	0.9	1.04	0.98
MR1	chr1	181030924	181035923	+	No	None	0	0	0	0	0	0		1.178	0.3326		0.6059	0	0.6192	0.379		1.231	1.44061	1.047	1.37223		0.111031	0	0	0	0.15056	0	0.0976108	0.137504	0.0976108	0.263034	0.201634	0.15056		0.08	0	0	0	0.11	0	0.07	0.1	0.07	0.2
IER5	chr1	181086001	181091000	+	Yes	Always_up	0	0	0	0	0	0		1.778	1.589		21.61	22.73	26.93	18.52		2.608	3.27781	3.71	4.98249		3.67469	3.39643	4.23496	3.79909	3.75489	3.72247	4.18428	4.13011	4.27128	4.34696	4.46858	4.23113		11.77	9.53	17.83	12.92	12.5	12.2	17.18	16.51	18.31	19.35
LOC101928973	chr1	181171983	181176982	+	No	None	0	0	0	0	0	0		0.8482	0.7294		1.321	0.3455	1.145	0.752		1.95	2.33137	0.8636	0.725786		0	0	0	0	0	0	0.782409	0	0.422233	0.443607	0.411426	0.443607		0	0	0	0	0	0	0.72	0	0.34	0.36
GM140	chr1	181233887	181238886	+	No	None	0	0	0	0	0	0		1.929	0.6597		1.305	0	0.4405	0.5132		2.428	2.3118	0.9672	1.53636		0	0	0	0	0	0	0	0	0	0	1.28096	0		0	0	0	0	0	0	0	0	0	0
CACNA1E	chr1	181481049	181486048	+	Yes	Always_up	0	0	0	0	0	0		4.598	4.271		13.5	5.443	23.14	3.625		5.366	5.32396	3.99	4.021		0	0	0	0.15056	0.15056	0	0.495695	0.650765	0.485427	0.823749	0.641546	0.879706		0	0	0	0.11	0.11	0	0.41	0.57	0.4	0.77
LINC00272	chr1	182405120	182410119	+	No	None	0	0	0	0	0	0		2.174	0.7114		0.4891	0.4262	0.6736	0.2636		1.79	1.02646	0.8677	0.47919		0	0	0	0	0	0	0	0	0	0	0	0		0	0	0	0	0	0	0	0	0	0
RGSL1	chr1	182447620	182452619	+	No	None	0	0	0	0	0	0		2.086	1.005		0.6208	0	0.8893	0.2478		1.653	1.26226	0.6064	1.09529		0	0	0	0	0	0	0	0	0	0	0	0		0	0	0	0	0	0	0	0	0	0
LOC284648	chr1	182612639	182617638	+	No	Always_up	0	0	0	0	0	0		2.36	1.619		7.375	5.74	8.276	4.643		3.538	2.8747	3.149	2.61143		0	0	0	0.704872	0	1.17632	0.137504	0.137504	0.124328	0.250962	0.536053	0.263034		0	0	0	0.63	0	1.26	0.1	0.1	0.09	0.19
NPL	chr1	182786948	182791947	+	Yes	Always_up	0	0	0	0	0	0		3.879	4.786		10.48	6.766	6.865	2.18		2.284	2.78138	1.995	2.62932		1.56071	1.23879	1.21412	2.22651	1.848	2.68482	1.54102	1.31034	1.32193	1.95233	1.9486	1.82782		1.95	1.36	1.32	3.68	2.6	5.43	1.91	1.48	1.5	2.87
DHX9	chr1	182836803	182841802	+	No	None	0	0	0	0	0	0		0.1663	0.191		32.89	28.45	23.29	19.88		0.7226	0.93716	0.6186	1.07273		7.76878	7.71994	7.59649	7.28346	7.23391	7.5352	7.16249	7.08523	7.00236	6.99808	6.85997	6.87332		217.09	209.83	192.54	154.79	149.53	184.49	142.26	134.79	127.21	126.83
LAMC1	chr1	183020959	183025958	+	No	None	0	0	0	0	0	0		0.5187	0.5293		63.92	47.84	31.73	24.93		1.204	1.68368	1.521	2.46674		7.70522	7.7126	7.65821	7.55566	7.41405	7.62337	6.33217	6.33289	6.22362	6.44841	6.33628	6.24489		207.69	208.76	201	187.14	169.55	196.18	79.57	79.61	73.73	86.33
LAMC2	chr1	183183538	183188537	+	No	None	0	1	0	0	0	0		0.8627	1.047		13.78	5.073	8.514	4.017		1.288	1.74263	1.472	0.438739		3.852	4.03738	3.75916	2.81352	2.73985	2.96901	3.21412	3.28244	3.16511	2.96532	3.21878	2.96162		13.44	15.42	12.54	6.03	5.68	6.83	8.28	8.73	7.97	6.81
SMG7	chr1	183469870	183474869	+	No	None	0	0	0	0	0	0		0.05463	0.1315		67.92	49.81	36.79	38.78		1.333	1.34454	1.467	1.94788		5.43396	5.30049	5.21994	5.53294	5.29793	5.62819	5.64501	5.7252	5.54751	5.62615	5.48446	5.56499		42.23	38.41	36.27	45.3	38.34	48.46	49.04	51.9	45.77	48.39
RGL1	chr1	183633546	183638545	+	Yes	None	1	0	0	0	0	0		0.8239	1.243		56.23	43.48	41.6	31.15		0.6665	1.1697	1.37	1.82186		1.77821	1.70487	1.92979	4.19849	4.27426	4.27128	2.45418	2.30451	2.3978	2.82579	2.67356	2.62293		2.43	2.26	2.81	17.36	18.35	18.31	4.48	3.94	4.27	6.09
TSEN15	chr1	184049150	184054149	+	No	None	0	0	0	0	0	0		1.1	0.7345		20.9	16.26	15.57	12.14		1.147	0.73122	1.538	1.7324		4.80012	4.94111	4.83441	5.32301	5.25739	5.23496	5.14608	5.13709	4.9855	5.05745	4.74578	5.22959		26.86	29.72	27.53	39.03	37.25	36.66	34.41	34.19	30.68	32.3
C1orf21	chr1	184384515	184389514	+	Yes	Always_up	1	0	0	0	0	0		4.181	0.1695		33.19	31.84	44.72	29.22		2.811	2.91258	3.004	3.22364		0.704872	0.545968	0.641546	2.02857	1.93357	1.94111	4.73877	4.71425	4.69432	4.42559	4.30086	4.58736		0.63	0.46	0.56	3.08	2.82	2.84	25.7	25.25	24.89	20.49
RNF2	chr1	185042918	185047917	+	No	None	0	0	0	0	0	0		0.9305	0.5681		28.34	24.3	22.21	15.27		1.369	0.67653	1.654	2.33839		4.73931	4.32265	4.39438	5.04045	4.68538	4.81147	4.96763	4.69321	4.60407	4.94813	4.76924	4.74846		25.71	19.01	20.03	31.91	24.73	27.08	30.29	24.87	23.32	29.87
SWT1	chr1	185154658	185159657	+	No	None	0	0	0	0	0	0		0.685	0.8504		70.33	41.39	48.43	37.7		0.8301	0.78214	1.393	1.78374		1.54597	1.63691	1.93734	2.06005	1.07039	2.21412	2.62994	2.63227	2.38681	2.73335	2.63691	2.53605		1.92	2.11	2.83	3.17	1.1	3.64	5.19	5.2	4.23	5.65
HMCN1	chr1	185732050	185737049	+	Yes	Always_up	0	0	0	0	0	0		3.244	1.167		8.194	3.642	17.08	11.25		1.964	1.79405	1.283	1.59471		0.214125	0.214125	0.321928	0.298658	0.613532	0.584963	1.89918	1.91839	1.8679	2.41684	2.26604	2.06005		0.16	0.16	0.25	0.23	0.53	0.5	2.73	2.78	2.65	4.34
PRG4	chr1	186293772	186298771	+	No	None	0	0	0	0	0	0		2.691	0.1804		0.3599	0.199	0.3387	0		0.4744	0.60755	0.2261	0.244263		0	0	0	0.238787	0	0	0	0	0	0	0	0		0	0	0	0.18	0	0	0	0	0	0
C1orf27	chr1	186373257	186378256	+	No	None	0	0	0	0	0	0		0.4598	0.38		47.19	31.84	32.96	26.46		0.8175	0.12342	0.7406	0.590431		3.60999	3.6311	3.36737	3.6427	3.54597	3.42492	3.35473	3.32769	3.14405	3.44361	2.95606	3.20163		11.21	11.39	9.32	11.49	10.68	9.74	9.23	9.04	7.84	9.88
OCLM	chr1	186398071	186403070	+	No	None	0	0	0	0	0	0		0.4178	0.09705		0.4814	0	0.4296	0.3626		0.5318	0.54986	0.2732	0		0	0	0	0	0	0	0.790772	0.238787	0.604071	0.782409	0.739848	0.238787		0	0	0	0	0	0	0.73	0.18	0.52	0.72
LOC102724919	chr1	186432660	186437659	+	No	None	0	0	0	0	0	0		0.9035	0.1802		0.09648	0.1363	0.3154	0		0.5154	0.3399	0.5081	0.257487		0	0	0	0	0	0	0	0	0	0	0	0		0	0	0	0	0	0	0	0	0	0
PACERR	chr1	186678153	186683152	+	Yes	Always_up	0	0	0	0	0	0		1.885	2.191		9.01	4.487	12.09	5.788		0.9217	0.95046	0.9281	0.21548		0	0	0	0	0	0	0	0	0	0	0	0.505891		0	0	0	0	0	0	0	0	0	0
PLA2G4A	chr1	186826399	186831398	+	No	None	0	0	0	0	0	0		1.123	1.059		3.776	3.124	3.546	1.799		0.7611	0.47912	0.2741	0.539867		0.298658	0.713696	1.07039	0.925999	1.79909	2.19849	1.04264	1	0.887525	1.66903	1.5509	1.40599		0.23	0.64	1.1	0.9	2.48	3.59	1.06	1	0.85	2.18
LINC01036	chr1	187090341	187095340	+	No	None	0	0	0	0	0	0		0.7588	0.7947		0.6367	0	1.195	0.4841		0.6187	1.38317	0.2814	0.384286		0	0	0	0	0	0	0	0	0	0	0	0		0	0	0	0	0	0	0	0	0	0
LINC01351	chr1	190475759	190480758	+	Yes	Always_up	0	0	0	0	0	0		3.318	3.291		9.075	1.999	16.6	8.637		1.872	0.60905	0.983	1.51536		0	0	0	0	0	0	0.485427	0.526069	0.275007	0.286881	0.695994	0.189034		0	0	0	0	0	0	0.4	0.44	0.21	0.22
LOC440704	chr1	190622389	190627388	+	No	None	0	0	0	0	0	0		1.028	0.257		0.1129	0	0.126	0		0.4541	0.44927	0.3021	0.065344		0	0	0	0	0	0	0	0	0	0	0	0		0	0	0	0	0	0	0	0	0	0
RGS18	chr1	192155961	192160960	+	No	None	0	0	0	0	0	0		2.873	0.1046		0.08707	0.3894	0.05766	0.3681		0.7784	0.49015	0.3012	0.244262		0	0	0	0	0	0	0	0	0	0	0	0		0	0	0	0	0	0	0	0	0	0
RGS21	chr1	192314491	192319490	+	No	None	0	0	0	0	0	0		1.509	0.21		0.1423	0	0.2274	0.3699		0.5412	0.22024	0.2136	0.387786		0	0	0	0	0	0	0	0	0	0	0	0		0	0	0	0	0	0	0	0	0	0
RGS1	chr1	192573226	192578225	+	No	None	0	0	0	0	0	0		2.094	0.5094		0.2311	0.1018	0.2685	0.1324		0.6618	0.54659	0.4591	0.145468		0	0	0.545968	0	0	0.748461	0	0	0	0	0	0		0	0	0.46	0	0	0.68	0	0	0	0
RGS13	chr1	192633637	192638636	+	No	None	0	0	0	0	0	0		4.004	0.478		0.3574	0.07756	0.3152	0.1233		0.9427	0.43396	0.4158	0.190587		1.17632	0.526069	0.495695	2.22651	1.13093	0.695994	0	0	0	0	0	0		1.26	0.44	0.41	3.68	1.19	0.62	0	0	0	0
RGS2	chr1	192806538	192811537	+	No	Always_up	1	0	0	0	0	0		1.045	1.864		24.48	15.8	13.61	11.02		1.564	0.89126	1.905	1.33956		4.34412	3.47249	3.6565	5.02813	5.54411	5.09761	4.1635	4.14323	4.00809	4.45483	4.47249	4.58556		19.31	10.1	11.61	31.63	45.66	33.24	16.92	16.67	15.09	20.93
TROVE2	chr1	193056921	193061920	+	No	None	0	0	0	0	0	0		0.1093	0.3455		64.46	44.9	42.8	33.05		1.136	1.07688	1.454	0.88448		2.82375	2.81558	3.28392	2.95606	2.93357	3.17951	3.29131	3.34199	3.36036	3.52607	2.99458	2.77189		6.08	6.04	8.74	6.76	6.64	8.06	8.79	9.14	9.27	10.52
CDC73	chr1	193119457	193124456	+	No	Always_up	0	0	0	0	0	0		2.481	1.043		46.02	35.05	38.7	30.75		1.714	0.95046	1.136	2.09568		3.6241	3.76977	3.41414	3.91743	3.87184	3.95884	4.19298	4.10266	3.88655	4.14731	3.79181	3.78031		11.33	12.64	9.66	14.11	13.64	14.55	17.29	16.18	13.79	16.72
MIR1278	chr1	193134002	193139001	+	No	None	0	0	0	0	0	0		0.3152	0		0.1746	0.21	0.3105	0.2029		0.3438	0.16631	0.3655	0.185142		0	0	0	0	0	0	0	0	0	0	0	0		0	0	0	0	0	0	0	0	0	0
LINC01031	chr1	193302244	193307243	+	No	None	0	0	0	0	0	0		2.38	0.3702		0.4824	0.2546	0.6011	0.3171		0.9804	0.96651	0.3247	0.239595		0	0	0	0	0	0	0	0	0	0	0	0		0	0	0	0	0	0	0	0	0	0
CFH	chr1	196649377	196654376	+	No	None	0	0	0	0	0	0		0.7831	0.1311		0.478	0.6824	0.4392	0.1719		1.147	0.43171	0.3777	0.655775		0	0	0	1	0.895303	0.505891	0	0	0	0	0	0		0	0	0	1	0.86	0.42	0	0	0	0
CFHR3	chr1	196772299	196777298	+	No	None	0	0	0	0	0	0		1.308	0.1868		0.2494	0.2382	0.166	0		0.3259	0.57243	0.4136	0.371061		0.933573	0.485427	0	0	0	0	0.333424	0.263034	0.137504	0.333424	0.641546	0.526069		0.91	0.4	0	0	0	0	0.26	0.2	0.1	0.26
CFHR1	chr1	196817230	196822229	+	No	None	0	0	0	0	0	0		0.9365	0.2775		1.82	0.5022	0.6221	0.2466		0.6141	0.18939	0.3859	0.141579		0	0	0	0	0	0	0	0.15056	0	0	0	0		0	0	0	0	0	0	0	0.11	0	0
CFHR4	chr1	196885513	196890512	+	No	None	0	0	0	0	0	0		1.303	0.5208		0.2687	0	0.419	0.4106		0.4885	0.08504	0.1482	0.377284		0	0	0	0	0	0	0	0	0	0	0	0		0	0	0	0	0	0	0	0	0	0
CFHR2	chr1	196941303	196946302	+	No	None	0	0	0	0	0	0		1.367	0.2963		1.288	0	0.4577	0		0.8245	0.75229	0.2073	0.959548		0	0	0	0	0	0	0	0	0	0	0	0		0	0	0	0	0	0	0	0	0	0
CFHR5	chr1	196975036	196980035	+	No	None	0	0	0	0	0	0		3.224	0.4595		0.07091	0	0.3187	0.2436		0.9309	0.61382	0.2914	0.213535		0	0	0	0	0	0	0	0	0	0	0	0		0	0	0	0	0	0	0	0	0	0
CRB1	chr1	197265703	197270702	+	No	None	0	0	0	0	0	0		2.496	0.184		0.1872	0.02194	1.155	0.1846		0.6705	0.77762	0.5614	0.338389		0.238787	0	0	0	0	0	0.163499	0.263034	0.214125	0.0840643	0	0.124328		0.18	0	0	0	0	0	0.12	0.2	0.16	0.06
C1orf53	chr1	197900051	197905050	+	Yes	Always_up	0	0	1	0	0	0		2.292	4.982		17.12	9.592	12.27	7.708		0.8214	0.96927	1.964	1.89265		2.16027	1.13093	3.46989	1.40054	2.53356	2.93734	0.823749	0	0.31034	2.19219	1.73985	1.34483		3.47	1.19	10.08	1.64	4.79	6.66	0.77	0	0.24	3.57
LHX9	chr1	197914886	197919885	+	Yes	Always_up	0	0	0	0	0	0		4.984	8.277		16.48	8.168	16.18	1.877		4.169	3.45039	6.625	4.68377		2.83188	3.07895	3.44095	3.76022	3.35332	3.94111	0	0	0	0	0	0.0976108		6.12	7.45	9.86	12.55	9.22	14.36	0	0	0	0
NEK7	chr1	198154477	198159476	+	No	None	0	0	0	0	0	0		0.2749	0.4395		60.13	28.86	30.32	23.84		0.8418	0.88248	1.852	2.68222		3.15218	2.66676	2.9279	3.08406	3.77083	3.01257	3.4489	3.43162	3.18587	3.1811	2.97636	2.86592		7.89	5.35	6.61	7.48	12.65	7.07	9.92	9.79	8.1	8.07
PTPRC	chr1	198636467	198641466	+	No	None	0	0	0	0	0	0		0.1843	0.1669		0.1433	0	0.04796	0		0.3002	0.10285	0.2287	0.301828		0	0	0	0	0	0	0	0	0	0	0	0		0	0	0	0	0	0	0	0	0	0
LINC01221	chr1	199013632	199018631	+	No	None	0	0	0	0	0	0		0.9839	0.1959		0.1582	0	0.4102	0		0.7122	0.26213	0.3086	0.28627		0	0	0	0	0	0	0	0	0	0	0	0		0	0	0	0	0	0	0	0	0	0
NR5A2	chr1	200025101	200030100	+	Yes	None	0	1	1	0	0	0		0.8741	1.094		18.95	9.546	7.053	7.103		1.293	0.58949	1.314	0.875145		2.83188	3.15056	3.27501	1.28096	1.65992	2.07724	0.604071	0.687061	0.555816	2.12763	2.23266	2.12433		6.12	7.88	8.68	1.43	2.16	3.22	0.52	0.61	0.47	3.37
LOC101929224	chr1	200667006	200672005	+	No	None	0	0	0	0	0	0		0.3686	0.1322		30.55	21.78	21.77	14.16		0.836	0.8308	0.6462	0.939711		0	0	0	0	0	0	1.38957	1.11103	1.67807	1.38405	1.54102	1.39506		0	0	0	0	0	0	1.62	1.16	2.2	1.61
CAMSAP2	chr1	200737057	200742056	+	No	None	0	0	0	0	0	0		0.1957	0.4382		51.07	38.65	31.88	23.06		1.666	2.09733	1.305	1.49591		3.91456	3.99729	3.28096	3.71039	3.87971	3.80012	4.33199	4.19849	4.04789	4.02503	3.7845	3.78031		14.08	14.97	8.72	12.09	13.72	12.93	19.14	17.36	15.54	15.28
GPR25	chr1	200870454	200875453	+	No	None	0	0	0	0	0	0		2.756	0.3564		7.666	3.593	0.8481	0.1555		4.956	6.59601	1.404	2.40684		0	0	0	0	0	0	0.163499	0	0	0	0.422233	0		0	0	0	0	0	0	0.12	0	0	0
C1orf106	chr1	200892320	200897319	+	No	None	0	0	0	0	0	0		0.1501	0.07527		13.1	13.23	6.741	4.572		1.949	2.92813	1.548	2.51692		5.2384	5.41346	5.57864	5.25512	5.15947	5.51854	5.02237	5.15664	5.12267	4.77926	4.81711	4.90497		36.75	41.62	46.79	37.19	34.74	44.84	31.5	34.67	33.84	26.46
IGFN1	chr1	201188324	201193323	+	No	None	0	0	0	0	0	0		2.174	0.2347		0.5625	0.1551	0.7092	0.2211		3.765	4.71491	1.916	1.71451		0	0	0	0	0	0	0.0426443	0	0	0.0703893	0.0143553	0.0565835		0	0	0	0	0	0	0.03	0	0	0.05
PKP1	chr1	201280951	201285950	+	No	Always_up	1	0	0	0	0	0		1.886	2.553		1.719	1.212	3.062	0.4932		5.831	4.19465	2.845	2.27927		0	0	0.15056	1.27501	1.57531	1.17632	0.226509	0.475085	0.575312	0.367371	0.263034	0.286881		0	0	0.11	1.42	1.98	1.26	0.17	0.39	0.49	0.29
RPS10P7	chr1	201517403	201522402	+	No	None	0	0	0	0	0	0		0.808	0.2994		0.4129	0.07756	0.3918	0.6268		1.446	1.5407	0.6424	0.233372		0	1.74416	2.11103	1.38957	0	0	1.01436	1.18269	1.1375	0.584963	0.298658	1.01436		0	2.35	3.32	1.62	0	0	1.02	1.27	1.2	0.5
NAV1	chr1	201645821	201650820	+	Yes	Always_up	1	0	0	0	0	0		1.054	0.8746		35.56	22.39	22.52	15.5		4.005	4.00376	4.645	4.65266		3.3978	3.53107	3.3147	4.97728	4.59276	4.87676	4.26303	4.36036	4.19613	4.65076	4.60763	4.6094		9.54	10.56	8.95	30.5	23.13	28.38	18.2	19.54	17.33	24.12
MIR5191	chr1	201717007	201722006	+	No	None	0	0	0	0	0	0		0.3428	0.1398		1.19	0.5045	0.7572	0.4555		2.712	1.68243	1.89	1.9471		0	0	0	0	0	0	0	0	0	0	0	0		0	0	0	0	0	0	0	0	0	0
MIR1231	chr1	201806110	201811109	+	No	None	0	0	0	0	0	0		0.6904	0.2311		0.3215	0	0.529	0		2.186	2.96174	0.5555	1.32011		0	0	0	0	0	0	0	0	0	0	0	0		0	0	0	0	0	0	0	0	0	0
IPO9	chr1	201826659	201831658	+	No	None	0	0	0	0	0	0		0.2371	0.1966		30.2	25.93	24.98	18.21		0.918	0.88172	0.5785	1.23143		4.55152	4.54226	4.56316	4.71534	4.43829	4.63285	5.34767	5.29939	5.40259	5.38336	5.34021	5.4002		22.45	22.3	22.64	25.27	20.68	23.81	39.72	38.38	41.3	40.74
MIR6739	chr1	201860872	201865871	+	No	None	0	0	0	0	0	0		0.4514	0.08005		0.3676	0.1058	0.3476	0		0.5819	0.29324	0.2869	0.868144		0	0	0	0	0	0	0	0	0	0	0	0		0	0	0	0	0	0	0	0	0	0
SHISA4	chr1	201886176	201891175	+	Yes	None	1	0	0	0	0	0		0.1639	0.4841		13.46	9.452	15.86	11.27		3.862	4.54107	2.416	4.90081		1.36177	1.62293	1.27501	3.13914	2.90497	3.20006	3.29278	3.59096	3.83592	3.5008	3.67016	4.04876		1.57	2.08	1.42	7.81	6.49	8.19	8.8	11.05	13.28	10.32
TIMM17A	chr1	201952990	201957989	+	No	None	0	0	0	0	0	0		0.4262	0.29		35.65	23.06	25.66	20.04		0.523	0.28596	0.9149	1.2112		6.78895	6.50367	6.39438	6.05702	6.32445	6.55857	5.04352	4.96532	4.98868	5.15381	4.98914	4.95931		109.58	89.74	83.12	65.58	79.14	93.26	31.98	30.24	30.75	34.6
RNPEP	chr1	201980137	201985136	+	No	None	0	0	0	0	0	0		0.05463	0.3938		28.65	17.63	23.87	18.95		1.39	2.06296	1.266	2.33605		6.80851	6.95548	6.94122	6.54998	6.55321	6.41768	6.57818	6.72274	6.63807	6.77307	6.73186	6.76487		111.09	123.11	121.89	92.7	92.91	84.49	94.55	104.62	98.6	108.37
MIR6740	chr1	202000623	202005622	+	No	None	0	0	0	0	0	0		0.3902	0.1083		1.365	0.4309	0.6192	1.433		1.554	2.15327	0.8074	0.652663		0	0	0	0	0	0	0	0	0	0	0	0		0	0	0	0	0	0	0	0	0	0
ELF3	chr1	202008061	202013060	+	No	None	0	0	0	0	0	0		0.1003	0.09359		70.73	50.97	5.716	6.11		1.651	1.4815	2.066	2.23103		7.08204	7.16531	7.14741	7.20046	7.22728	7.11249	3.14078	3.33342	3.10434	3.22651	3.46205	3.24641		134.49	142.54	140.77	146.08	148.84	137.38	7.82	9.08	7.6	8.36
GPR37L1	chr1	202120400	202125399	+	No	None	0	0	0	0	0	0		0.6327	0.1013		0.5837	0.5758	0.8926	1.108		3.076	2.77185	1.309	1.71684		1.33342	0	1.45418	0	0.765535	1.29278	0.879706	0.641546	0.613532	0.687061	0.604071	0.748461		1.52	0	1.74	0	0.7	1.45	0.84	0.56	0.53	0.61
PTPRVP	chr1	202165550	202170549	+	No	None	0	0	0	0	0	0		0.2077	0.1365		1.525	0.2013	0.794	0.2332		2.135	4.10184	1.974	4.01011		0	0	0	0	0	0	0.298658	0.263034	0.124328	0.137504	0.0426443	0.485427		0	0	0	0	0	0	0.23	0.2	0.09	0.1
LGR6	chr1	202191489	202196488	+	Yes	Always_up	0	0	0	0	0	0		1.036	1.805		8.936	2.568	7.849	1.999		4.617	4.76959	3.39	5.45934		1.86394	2.11103	1.65535	2.03914	1.58976	1.20163	1.852	2.17313	2.22033	1.87578	1.80323	2.02503		2.64	3.32	2.15	3.11	2.01	1.3	2.61	3.51	3.66	2.67
PPP1R12B	chr1	202346201	202351200	+	No	None	0	0	0	0	0	0		0.1873	0.431		42.21	21.6	25.1	16.05		1.299	0.86943	0.9332	0.700116		2.40599	2.58256	2.37016	1.43296	1.21412	1.77821	2.72901	2.62761	2.6017	2.85599	2.64386	2.82579		4.3	4.99	4.17	1.7	1.32	2.43	5.63	5.18	5.07	6.24
PCAT6	chr1	202808445	202813444	+	Yes	None	0	0	0	0	0	0		0.7234	0.7911		34.32	21.3	26.24	18.29		2.415	1.99297	3.373	3.16763		1.79909	1.18269	2.53356	2.38957	1.43829	2.74846	4.86295	4.93168	5.17911	4.45352	4.62117	4.92979		2.48	1.27	4.79	4.24	1.71	5.72	28.1	29.52	35.23	20.91
MGAT4EP	chr1	202817756	202822755	+	No	None	0	0	0	0	0	0		0.3422	0.3352		0.7221	0.6401	0.9369	0		1.529	1.94105	1.186	1.91015		0	0	0	0	0	0	0.0703893	0	0.0703893	0.137504	0.0565835	0.321928		0	0	0	0	0	0	0.05	0	0.05	0.1
LOC148709	chr1	202859253	202864252	+	No	None	0	0	0	0	0	0		0.1768	0.6911		48.19	21.48	31.32	24.8		2.782	2.29148	1.831	1.27266		1.65992	1.54597	1.75702	0.464668	1.07724	1.34483	2.20789	2.32193	2.42492	1.8953	2.19219	2.13422		2.16	1.92	2.38	0.38	1.11	1.54	3.62	4	4.37	2.72
TMEM183A	chr1	203004905	203009904	+	No	None	0	0	0	0	0	0		0.4604	0.1745		48.08	33.5	27.44	19.76		0.8981	1.40273	1.21	1.74407		6.99616	6.71809	6.71438	6.29848	6.30961	6.46907	6.5575	6.59768	6.49873	6.50748	6.3978	6.36632		126.66	104.28	104.01	77.71	78.32	87.59	93.19	95.85	89.43	89.98
PPFIA4	chr1	203024020	203029019	+	Yes	None	0	0	0	0	0	0		0.7117	0.4788		11.65	8.112	17.58	10.66		3.968	3.32121	2.063	3.88798		0.454176	0.250962	0.238787	0.604071	0.321928	0.722466	2.99639	3.02857	3.15866	3.05485	3.11437	3.76022		0.37	0.19	0.18	0.52	0.25	0.65	6.98	7.16	7.93	7.31
ADORA1	chr1	203125207	203130206	+	Yes	None	0	0	0	0	0	0		0.6111	0.6475		6.678	2.894	9.826	4		5.899	5.01091	3.502	6.94048		2.04614	2.47249	2.30743	3.3978	3.06695	3.20633	2.02148	2.47768	2.46728	2.0635	2.12433	2.52356		3.13	4.55	3.95	9.54	7.38	8.23	3.06	4.57	4.53	3.18
LINC01353	chr1	203284651	203289650	+	Yes	None	0	0	0	0	0	0		4.088	0.684		1.911	0.1308	1.121	0.4282		6.315	3.77073	1.994	3.44224		0	0	0	0	0	0	0	0	0	0	0	0		0	0	0	0	0	0	0	0	0	0
BTG2	chr1	203303035	203308034	+	Yes	Always_up	1	0	0	0	0	0		2.645	1.769		35.8	27.37	28.57	12		4.184	3.53142	4.355	5.06184		4.30232	4.1102	3.91839	5.23534	5.63401	5.45746	4.32409	4.44095	4.37226	5.06134	4.76182	5.03826		18.73	16.27	14.12	36.67	48.66	42.94	19.03	20.72	19.71	32.39
PRELP	chr1	203473254	203478253	+	No	None	0	0	0	0	0	0		1.987	0.2548		3.045	0.6283	1.629	0.6687		2.567	3.68042	1.621	2.61688		0.137504	0.389567	0.263034	0	0.356144	0	1.40054	1.33342	1.55582	1.39506	1.34483	1.36737		0.1	0.31	0.2	0	0.28	0	1.64	1.52	1.94	1.63
OPTC	chr1	203491642	203496641	+	No	None	0	0	0	0	0	0		1.665	0.3468		0.6681	0.1449	0.8121	0.7228		3.811	4.40436	1.618	3.09412		0	0	0	0	0	0	2.14731	2.08746	2.63227	2.43563	2.29572	2.3505		0	0	0	0	0	0	3.43	3.25	5.2	4.41
ATP2B4	chr1	203624286	203629285	+	Yes	None	0	0	0	0	0	0		0.2954	0.2141		46	31.35	24.72	17.32		1.733	1.21861	2.287	1.79696		4.80012	4.90063	4.89724	5.04089	4.71644	5.09466	4.38957	4.49889	4.29572	4.69544	4.44824	4.65134		26.86	28.87	28.8	31.92	25.29	33.17	19.96	21.61	18.64	24.91
SNORA77	chr1	203727080	203732079	+	No	None	0	0	0	0	0	0		0.4208	0.2723		0.7612	0.4803	0.6704	0.3462		1.366	2.23328	0.8344	1.23143		0	0	0	0	0	0	0	0	0	0	0	0		0	0	0	0	0	0	0	0	0	0
LINC00260	chr1	203728076	203733075	+	No	None	0	1	0	0	0	0		0.2858	0.3623		0.6541	0.5578	0.6744	0.3462		1.301	2.10962	0.8727	0.954491		1.8679	1.88753	1.61824	0	0	0	0.555816	0.765535	1.15056	1.25701	0.978196	0.669027		2.65	2.7	2.07	0	0	0	0.47	0.7	1.22	1.39
LAX1	chr1	203762655	203767654	+	No	None	0	0	0	0	0	0		0.9248	0.2146		0.5798	0	0.6305	0.1713		1.381	1.79706	0.821	1.57137		0	0	0.632268	0	0	0.613532	0	0	0	0	0	0		0	0	0.55	0	0	0.53	0	0	0	0
ZC3H11A	chr1	203793122	203798121	+	No	None	0	0	0	0	0	0		0.4013	0.6792		24.82	21.01	19.85	12.47		0.816	0.79794	0.9043	0.574095		5.51854	5.61176	5.47411	5.29278	5.30268	5.50176	5.53013	5.47151	5.41481	5.48575	5.32337	5.41143		44.84	47.9	43.45	38.2	38.47	44.31	45.21	43.37	41.66	43.81
ZBED6	chr1	203795022	203800021	+	No	None	0	0	0	0	0	0		0.5331	0.6865		25.22	21.54	17.31	12.71		0.8184	0.77461	0.7439	0.43096		1.72247	1.18903	1.15704	1.87971	1.10434	1.48027	2.56803	2.76341	2.38405	2.66676	2.44095	2.27798		2.3	1.28	1.23	2.68	1.15	1.79	4.93	5.79	4.22	5.35
SNRPE	chr1	203859084	203864083	+	No	None	0	0	0	0	0	0		0.2197	0.2423		33.76	27.05	21.94	12.17		1.047	0.79318	0.6742	0.721897		6.35297	6.52121	5.96901	5.95675	6.16531	6.15462	6.27836	6.01346	5.98231	6.15401	6.03562	5.95884		80.74	90.85	61.64	61.11	70.77	70.24	76.62	63.6	62.22	70.21
SOX13	chr1	204070617	204075616	+	Yes	None	0	0	0	0	0	0		0.5397	0.1695		59.64	47.44	35	38.62		2.615	1.8831	4.424	7.27965		4.97361	4.86146	4.98231	5.4941	5.37051	5.43429	5.83491	6.02436	6.06867	5.87627	6.05007	6.01792		30.42	28.07	30.61	44.07	40.37	42.24	56.08	64.09	66.12	57.74
LOC101929441	chr1	204138907	204143906	+	No	None	0	0	0	0	0	0		0.3032	0.3067		0.3898	0	0.4564	1.198		2.617	3.34705	1.24	3.18864		0	0	0	0	0	0	0	0	0	0	0.163499	0		0	0	0	0	0	0	0	0	0	0
MDM4	chr1	204513878	204518877	+	No	None	0	0	0	0	0	0		0.2581	0.04787		46.01	28.96	27.36	21.21		0.9905	0.8441	1.045	0.625437		2.65076	2.99639	2.9222	2.74416	2.35896	2.61589	3.33485	3.22188	3.25852	3.35332	3.12763	3.3799		5.28	6.98	6.58	5.7	4.13	5.13	9.09	8.33	8.57	9.22
NFASC	chr1	204941725	204946724	+	Yes	None	0	0	0	0	0	0		2.987	0.3228		0.8056	0.1708	1.064	0		4.342	5.18299	1.977	1.71995		0.584963	0.163499	0.321928	0	0	0	3.01614	3.30451	2.91648	3.21878	3.28688	3.33485		0.5	0.12	0.25	0	0	0	7.09	8.88	6.55	8.31
CNTN2	chr1	205040711	205045710	+	No	Always_up	0	0	0	0	0	0		1.954	1.287		1.082	0.1301	5.96	1.411		6.989	5.45265	5.11	5.19719		0.111031	0	0.111031	0	0	0	2.10434	2.45418	2.41684	2.12433	2.34483	2.10434		0.08	0	0.08	0	0	0	3.3	4.48	4.34	3.36
TMCC2	chr1	205253700	205258699	+	Yes	None	0	0	0	0	0	0		0.6658	0.15		0.1773	0.1285	0.6297	0.3341		3.477	3.42732	1.067	2.68455		2.12102	2.19535	1.87971	1.81147	1.79077	1.65535	3.7126	3.89724	3.89045	3.97269	3.98094	3.97636		3.35	3.58	2.68	2.51	2.46	2.15	12.11	13.9	13.83	14.7
LEMD1-AS1	chr1	205370751	205375750	+	No	None	0	0	0	0	0	0		1.459	0.1144		1.124	0.2707	0.633	0.5703		2.351	2.19516	1.412	1.21664		0	0	0	0	0	0	0.137504	0	0.189034	0	0	0.263034		0	0	0	0	0	0	0.1	0	0.14	0
CDK18	chr1	205502055	205507054	+	No	None	0	0	0	0	0	0		0.7924	0.3017		18.29	10.75	16.2	7.894		5.478	3.25925	2.583	3.51069		2.66448	3.07895	2.88947	3.99367	3.82985	3.57289	6.24165	6.48848	6.49153	6.40207	6.41701	6.63038		5.34	7.45	6.41	14.93	13.22	10.9	74.67	88.79	88.98	83.57
MFSD4	chr1	205566483	205571482	+	No	Always_up	0	0	0	0	0	0		5.844	2.658		6.584	0.9127	7.404	1.051		6.489	5.72707	4.063	4.11512		0	0	0	0	0	0	0.443607	0.333424	0.356144	0.298658	0.275007	0.584963		0	0	0	0	0	0	0.36	0.26	0.28	0.23
LOC284581	chr1	205859578	205864577	+	No	None	0	0	0	0	0	0		0.6507	0.6957		0.5678	0	0.9396	0.1798		0.9016	1.35984	0.2541	0.560092		2.16027	2.34767	1.40599	1.23879	0.823749	1.58496	3.04089	3.04789	2.86592	3.19377	3.13422	3.41007		3.47	4.09	1.65	1.36	0.77	2	7.23	7.27	6.29	8.15
LOC103021296	chr1	205932412	205937411	+	No	None	0	0	0	0	0	0		1.456	0.2581		0.692	0.2006	0.6964	0.2077		4.634	4.79543	1.477	2.31894		0	0	0	0	0	0	1.02857	1.39506	1.43829	1.18269	0.516015	1.30451		0	0	0	0	0	0	1.04	1.63	1.71	1.27
LOC103021295	chr1	205955424	205960423	+	No	None	0	0	0	0	0	0		2.072	0.5648		1.125	0.5986	1.164	0		4.158	3.80032	1.442	2.64799		6.34837	5.92624	5.6097	5.06307	4.83036	5.29205	6.27687	5.55275	5.71754	5.72219	4.66846	6.05289		80.48	59.81	47.83	32.43	27.45	38.18	76.54	45.94	51.62	51.79
C1orf186	chr1	206050222	206055221	+	No	None	0	0	0	0	0	0		1.96	0.6723		1.41	0.4693	1.239	0.6529		3.027	2.44951	0.6612	1.05017		0	0	0	0	0	0	0	0	0	0	0	0		0	0	0	0	0	0	0	0	0	0
SRGAP2	chr1	206202928	206207927	+	No	None	1	0	0	0	0	0		0.6976	0.156		49.23	37.79	39.12	25.81		3.045	3.31243	4.296	3.73395		3.76022	3.68594	3.79181	4.8525	4.71754	4.98277	4.57046	4.76818	4.64212	4.88704	4.87184	4.88557		12.55	11.87	12.85	27.89	25.31	30.62	22.76	26.25	23.97	28.59
IKBKE	chr1	206467742	206472741	+	No	None	1	0	0	0	0	0		0.3182	0.3725		2.146	2.409	7.474	4.424		4.756	4.19089	1.988	2.31738		0	0.454176	0.62293	1.94111	1.90689	2.21101	1.90304	2.1177	2.13422	2.17313	2.16993	2.35896		0	0.37	0.54	2.84	2.75	3.63	2.74	3.34	3.39	3.51
MIR6769B	chr1	206472302	206477301	+	No	None	0	0	0	0	0	0		0.6393	0		0.4718	0.1371	0.9482	0		4.679	3.34002	1.798	2.63749		0	0	0	0	0	0	0	0	0	0	0	0		0	0	0	0	0	0	0	0	0	0
RASSF5	chr1	206505029	206510028	+	Yes	Always_up	0	0	0	0	0	0		4.171	2.718		15.08	5.226	15.61	3.831		4.996	4.25712	4.85	3.19408		0	0	0	0.575312	0	0.799087	0.941106	1.37851	0.9855	1.73985	1.68257	1.76553		0	0	0	0.49	0	0.74	0.92	1.6	0.98	2.34
DYRK3	chr1	206633035	206638034	+	Yes	Ni_higher_than_Pr	0	0	0	0	0	0		3.189	0.6622		16.09	8.507	21.07	11.21		1.711	2.46156	1.783	2.50097		0	0.918386	0	1.95977	1.37851	1.61824	2.74416	3.13093	2.74201	3.51475	3.49185	3.53481		0	0.89	0	2.89	1.6	2.07	5.7	7.76	5.69	10.43
MAPKAPK2	chr1	206682519	206687518	+	Yes	Always_up	0	0	0	0	0	0		1.545	3.61		24.27	14.91	17.71	13.96		3.45	3.32171	3.185	4.04667		5.57682	5.50748	5.53045	5.60555	5.48349	5.41143	5.34056	5.27314	5.38716	5.98664	5.91049	6.0505		46.73	44.49	45.22	47.69	43.74	41.56	39.52	37.67	40.85	62.41
IL19	chr1	206796369	206801368	+	No	None	0	0	0	0	0	0		2.745	0.5016		0.5581	0.2084	0.6624	0.1154		2.58	3.5851	1.328	1.8203		0	0	0	0	0	0	0	0	0	0	0	0		0	0	0	0	0	0	0	0	0	0
IL20	chr1	206863308	206868307	+	No	None	0	0	0	0	0	0		2.993	0.8637		0.8179	0	0.4871	0		2.398	2.56139	1.229	1.64099		0	0	0	0	0	0	0	0	0	0	0	0		0	0	0	0	0	0	0	0	0	0
IL24	chr1	206894942	206899941	+	No	None	0	0	0	0	0	0		1.432	0.3461		0.9349	0	0.5389	0.5849		2.942	3.40524	1.244	1.41423		0	0	0	0	1.07724	0	0	0	0	0	0	0		0	0	0	0	1.11	0	0	0	0	0
PFKFB2	chr1	207050774	207055773	+	No	None	0	0	0	0	0	0		0.2335	0.5009		45.21	27.35	28.59	14.94		1.425	1.75316	1.392	1.97355		3.12928	3.11437	2.74416	2.30743	1.81967	1.90304	2.83592	2.83592	2.88947	2.98368	2.9222	2.90881		7.75	7.66	5.7	3.95	2.53	2.74	6.14	6.14	6.41	6.91
C4BPB	chr1	207086341	207091340	+	No	None	0	0	0	0	0	0		1.112	0.4055		0.479	0.7858	0.8015	0.1233		2.012	1.03775	0.4341	0.298716		0	0	0	2.3978	0	1.05658	0	0	0	0	0	0		0	0	0	4.27	0	1.08	0	0	0	0
C4BPA	chr1	207101761	207106760	+	No	None	0	0	0	0	0	0		4.302	0.8446		0.822	0	0.4491	0.1233		1.612	2.34265	0.6708	0.493193		0	0	0	0	0	0	0	0	0	0	0	0		0	0	0	0	0	0	0	0	0	0
CD55	chr1	207318971	207323970	+	No	None	0	0	0	0	0	0		0.2101	0.2633		34.55	24.06	21.4	16.25		1.116	1.29537	1.061	1.26799		4.69321	5.34092	4.90929	5.42021	5.3733	5.70321	4.67751	4.55397	4.49506	4.87036	5.0054	5.04045		24.87	39.53	29.05	41.82	40.45	51.1	24.59	22.49	21.55	28.25
CR2	chr1	207451799	207456798	+	Yes	Always_up	0	0	0	0	0	0		4.379	3.667		12.31	4.599	6.702	5.78		2.418	2.13545	1.836	1.97977		0.378512	0.389567	0.201634	0.286881	0	0	2.6893	2.33056	2.45154	3.41684	3.22497	3.11936		0.3	0.31	0.15	0.22	0	0	5.45	4.03	4.47	9.68
CR1	chr1	207493627	207498626	+	Yes	Always_up	0	0	0	0	0	0		2.996	4.068		16.34	7.002	13.7	6.144		3.309	2.64217	2.639	2.2357		0.275007	0	0.176323	0	0.124328	0	0.15056	0.163499	0.124328	0.286881	0.250962	0.176323		0.21	0	0.13	0	0.09	0	0.11	0.12	0.09	0.22
CR1L	chr1	207642612	207647611	+	No	None	0	0	0	0	0	0		0.9635	0.4925		42.91	21.25	1.242	1.421		1.334	2.07701	0.882	2.14702		5.01926	4.88069	5.05094	4.38128	3.47119	3.853	0.111031	0.111031	0	0.389567	0.189034	0		31.43	28.46	32.15	19.84	10.09	13.45	0.08	0.08	0	0.31
CD46	chr1	207749537	207754536	+	No	None	0	0	0	0	0	0		0.9539	0.5323		45.46	25.34	30.71	25.08		1.294	1.29888	1.311	1.25087		5.52763	5.44029	5.26341	5.05528	4.9855	5.32157	5.70377	5.77109	5.49953	5.66534	5.52199	5.69572		45.13	42.42	37.41	32.25	30.68	38.99	51.12	53.61	44.24	49.75
LOC148696	chr1	207815878	207820877	+	No	None	0	0	0	0	0	0		0.5211	0.09359		5.437	3.684	0.8095	0.4568		1.819	2.07726	1.294	2.22364		0.189034	0	0	0	0.475085	0.263034	0	0	0	0	0	0		0.14	0	0	0	0.39	0.2	0	0	0	0
MIR205HG	chr1	209426322	209431321	+	No	None	0	0	1	0	0	0		0.5037	0.2293		28.83	23.11	4.43	20.13		1.623	2.14449	1.635	1.52392		1.40054	3.09255	3.02857	2.1635	2.46205	2.50843	2.6017	2.84197	2.40599	4.37573	4.72955	4.76871		1.64	7.53	7.16	3.48	4.51	4.69	5.07	6.17	4.3	19.76
MIR205	chr1	209429632	209434631	+	No	None	0	0	0	0	0	0		0.4328	0.4618		20.45	17.71	2.615	15.27		1.05	1.67791	1.526	1.93388		0	0	0	0	0	0	0	0	0	0	0	0		0	0	0	0	0	0	0	0	0	0
CAMK1G	chr1	209581199	209586198	+	Yes	Ni_higher_than_Pr	0	0	0	0	0	0		4.681	1.713		1.544	0.5461	10.72	5.709		4.433	3.06108	1.938	3.06339		0	0	0	0	0.432959	1.05658	2.06005	2.40599	2.60644	2.61589	2.65076	2.48027		0	0	0	0	0.35	1.08	3.17	4.3	5.09	5.13
G0S2	chr1	209672824	209677823	+	Yes	Always_up	0	0	0	0	0	0		3.53	6.131		4.644	1.824	16.83	6.627		2.815	3.25197	3.15	3.84908		0.799087	0.815575	0	1.03562	1.01436	2.06695	0.863938	1.40054	1.0635	1.64155	1.40599	1.72683		0.74	0.76	0	1.05	1.02	3.19	0.82	1.64	1.09	2.12
HSD11B1	chr1	209683679	209688678	+	No	None	0	0	0	0	0	0		3.23	0.9946		0.8475	0	0.5936	0		1.979	1.73811	0.9884	1.01906		0	0	0	0	0	0	0	0	0	0	0	0		0	0	0	0	0	0	0	0	0	0
TRAF3IP3	chr1	209753531	209758530	+	No	None	1	0	0	0	0	0		2.993	1.045		0.7139	0	0.2637	0.4452		3.054	2.8885	1.094	1.20731		0	0	0	0.475085	2.20477	1.94486	0	0	0	0	0	0		0	0	0	0.39	3.61	2.85	0	0	0	0
DIEXF	chr1	209825466	209830465	+	No	None	0	0	0	0	0	0		0.3176	0.4318		23.84	13.21	13.32	9.774		0.7954	0.49843	0.844	1.13963		3.33771	3.45418	3.31615	3.20163	2.75061	2.854	2.74846	2.70487	2.64847	3.0197	2.81967	3.05485		9.11	9.96	8.96	8.2	5.73	6.23	5.72	5.52	5.27	7.11
SYT14	chr1	209935673	209940672	+	No	Ni_higher_than_Pr	0	0	0	0	0	0		3.291	1.062		14.6	8.919	12.27	7.459		1.465	1.17271	1.027	0.48697		1.72247	1.52105	1.04963	0.604071	0.713696	1.13093	1.97453	1.926	1.83592	1.90689	1.49057	1.58015		2.3	1.87	1.07	0.52	0.64	1.19	2.93	2.8	2.57	2.75
SERTAD4	chr1	210230349	210235348	+	No	Always_up	1	0	0	0	0	0		2.271	1.453		11.27	7.339	12.13	6.317		2.166	0.8905	1.054	2.33916		0.704872	0.978196	0.695994	3.98459	2.73552	4.10769	1.29866	1.08406	1.51602	1.52105	1.45418	1.54102		0.63	0.97	0.62	14.83	5.66	16.24	1.46	1.12	1.86	1.87
HHAT	chr1	210325751	210330750	+	No	Always_up	1	0	0	0	0	0		3.566	1.684		9.471	7.837	9.756	4.021		1.497	1.3493	0.8828	0.853363		0.475085	0.263034	0.748461	2.15381	1.9486	1.91456	1.15704	0.970854	1.04963	1.56071	1.58496	1.51602		0.39	0.2	0.68	3.45	2.86	2.77	1.23	0.96	1.07	1.95
RCOR3	chr1	211256865	211261864	+	No	None	0	0	0	0	0	0		0.1141	0.2578		54.76	43.32	33.61	26.23		1.26	1.19553	1.773	3.23064		3.76765	3.38957	3.76765	3.46989	3.88655	3.66789	3.02326	3.06005	2.58256	3.06523	2.95047	2.9486		12.62	9.48	12.62	10.08	13.79	11.71	7.13	7.34	4.99	7.37
TRAF5	chr1	211324114	211329113	+	Yes	Ni_higher_than_Pr	1	0	0	0	0	0		4.36	0.7632		7.518	4.06	9.966	4.409		5.189	5.0513	2.275	3.06262		1.15056	0.545968	0.678072	2.01078	1.52607	2.08066	4.24565	4.34979	4.15866	4.28688	4.13996	4.67186		1.22	0.46	0.6	3.03	1.88	3.23	17.97	19.39	16.86	18.52
LINC00467	chr1	211380254	211385253	+	No	Ni_higher_than_Pr	0	0	0	0	0	0		6.347	0.2968		7.285	6.005	13.98	9.45		2.298	1.21159	0.8408	1.94088		2.0072	2.35614	3.42761	2.40054	2.36737	1.95977	3.65535	3.49697	3.48027	3.42492	3.89239	3.46989		3.02	4.12	9.76	4.28	4.16	2.89	11.6	10.29	10.16	9.74
LOC105748977	chr1	211637307	211642306	+	No	None	0	0	0	0	0	0		1.244	0.2824		1.046	0.6926	0.5733	0		2.093	1.98244	1.095	0.653441		0	0	0	0	0	0	0	0	0	0	0	0		0	0	0	0	0	0	0	0	0	0
DTL	chr1	212033052	212038051	+	No	None	0	0	0	0	0	0		0.6093	0.1784		45.47	27.79	32.81	21.07		0.997	0.35169	0.8255	0.714896		5.32012	5.12019	5.02547	4.58736	4.49889	4.61589	5.74228	5.59783	5.52356	5.24451	5.21723	5.19967		38.95	33.78	31.57	23.04	21.61	23.52	52.53	47.43	45	36.91
MIR3122	chr1	212075112	212080111	+	No	None	0	0	0	0	0	0		0.2338	0.3636		0.4317	0.05719	0.4886	0.2199		0.4838	0.78991	0.4674	0.178919		0	0	0	0	0	0	0	0	0	0	0	0		0	0	0	0	0	0	0	0	0	0
PPP2R5A	chr1	212283036	212288035	+	No	None	0	0	0	0	0	0		0.2809	0.6181		68.49	50.76	35.03	24.71		2.222	2.00276	2.242	4.20225		5.05918	4.84197	4.79442	5.57198	5.88313	5.91648	5.33985	5.14731	4.9279	5.13873	5.0036	5.1235		32.34	27.68	26.75	46.57	58.02	59.4	39.5	34.44	29.44	34.23
SNORA16B	chr1	212350317	212355316	+	No	None	0	0	0	0	0	0		0.1447	0.03664		0.5837	0.05798	0.3291	0		0.66	0.45704	0.4334	0.376506		0	0	0	0	0	0	0	0	0	0	0	0		0	0	0	0	0	0	0	0	0	0
NENF	chr1	212430386	212435385	+	No	Always_up	0	0	0	0	0	0		1.252	1.076		8.821	3.666	8.98	6.096		2.082	2.04791	2.513	2.25515		4.07468	3.85	4.18745	4.85	4.96209	5.27984	5.65964	5.66477	5.82197	5.89724	5.81583	5.81865		15.85	13.42	17.22	27.84	30.17	37.85	49.55	49.73	55.57	58.6
LOC101929565	chr1	212543193	212548192	+	No	None	0	0	0	0	0	0		2.1	0.5323		0.3145	0.1034	0.584	0.1233		0.8827	0.44952	0.5177	0.455075		0	0	0	0	0	0	0	0	0	0	0	0		0	0	0	0	0	0	0	0	0	0
ATF3	chr1	212562833	212567832	+	Yes	None	0	0	0	0	0	0		0.817	0.2811		1.026	0.8387	0.4465	0.2454		1.578	1.69522	1.05	1.16764		5.08831	5.23228	5.15987	5.92695	6.22632	5.99232	4.33628	4.38405	4.37851	4.79857	4.60229	4.51412		33.02	36.59	34.75	59.84	73.87	62.66	19.2	19.88	19.8	26.83
FAM71A	chr1	212621946	212626945	+	No	None	0	0	0	0	0	0		0.6634	0.2037		0.581	0.4348	0.6452	0.1543		1.731	2.42543	1.331	1.84519		0	0	0	0	0.799087	0	0	0.163499	0.0840643	0	0	0		0	0	0	0	0.74	0	0	0.12	0.06	0
TATDN3	chr1	212789327	212794326	+	No	None	0	0	0	0	0	0		0.05463	0.06949		53.57	38.47	31.15	27.63		1.039	0.70488	0.9521	2.10346		3.19692	3.46205	3.09592	3.14568	2.87971	3.35614	3.51096	3.48414	3.31904	3.37712	3.34483	3.50589		8.17	10.02	7.55	7.85	6.36	9.24	10.4	10.19	8.98	9.39
FLVCR1	chr1	212855754	212860753	+	No	None	0	1	0	0	0	0		0.4379	0.2851		61.49	29.56	35.65	29.32		1.659	1.67816	1.477	2.03656		4.17393	4.19613	4.08491	2.86196	2.9542	3.12102	3.83086	3.79286	3.61589	3.8339	3.51349	3.76871		17.05	17.33	15.97	6.27	6.75	7.7	13.23	12.86	11.26	13.26
VASH2	chr1	212948019	212953018	+	No	None	0	1	0	0	0	0		0.8615	1.23		20.99	12.17	13.16	9.121		2.382	3.0079	2.626	3.34966		4.47508	4.60526	4.11603	3.19219	3.0036	3.82477	5.22497	5.15178	5.00045	5.47086	5.31796	5.36632		21.24	23.34	16.34	8.14	7.02	13.17	36.4	34.55	31.01	43.35
RPS6KC1	chr1	213048732	213053731	+	No	None	0	0	0	0	0	0		1.3	0.9202		28.03	15.77	20.26	15.71		0.8065	1.04979	0.7477	0.855697		3.13258	3.24031	2.99095	3.06867	3.27501	3.60288	3.88264	3.91073	3.79805	3.99639	3.97361	3.848		7.77	8.45	6.95	7.39	8.68	11.15	13.75	14.04	12.91	14.96
LINC00538	chr1	213922248	213927247	+	No	None	0	0	0	0	0	0		1.943	0.531		0.492	0	0.5362	0		2.074	1.54496	0.7113	0.639439		0	0	0	0	0	0	0	0	0	0	0	0		0	0	0	0	0	0	0	0	0	0
PROX1	chr1	213985434	213990433	+	Yes	Always_up	0	0	0	0	0	0		7.743	4.332		22.05	12.83	24.4	11.08		3.965	3.94105	4.763	3.82185		0.0976108	0.0976108	0	0.275007	0.263034	0.137504	0.321928	0.604071	0.432959	1.09085	0.831877	0.773996		0.07	0.07	0	0.21	0.2	0.1	0.25	0.52	0.35	1.13
SMYD2	chr1	214278721	214283720	+	Yes	Always_up	0	0	0	0	0	0		0.4028	2.138		31.64	22.07	18.13	11.09		1.104	1.88611	2.188	2.60988		4.78346	4.4957	4.77347	5.21101	5.22882	5.15259	1.926	1.68257	1.70487	2.46989	2.84197	2.58256		26.54	21.56	26.35	36.04	36.5	34.57	2.8	2.21	2.26	4.54
CENPF	chr1	214600688	214605687	+	No	None	0	0	0	0	0	0		0.2812	0.432		22.01	17.74	28.41	17.61		1.102	1.68518	1.299	1.58071		5.12267	5.07039	4.85599	4.90881	4.76447	5.04658	5.79623	5.75141	5.52011	5.60051	5.45812	5.24336		33.84	32.6	27.96	29.04	26.18	32.05	54.57	52.87	44.89	47.52
KCNK2	chr1	215003041	215008040	+	Yes	None	0	0	0	0	0	0		0.8278	0.4726		0.1413	0.07756	0.4436	0.1233		0.8154	0.96601	0.5011	0.839361		0	0.604071	0	0.31034	0.298658	0.344828	0.575312	0.163499	0.298658	0.536053	0.871844	0.505891		0	0.52	0	0.24	0.23	0.27	0.49	0.12	0.23	0.45
KCTD3	chr1	215564891	215569890	+	No	None	0	0	0	0	0	0		1.228	0.1801		25.52	19.26	19.76	17.37		0.7826	1.09695	0.9882	0.498638		4.44559	4.39575	4.5472	4.63517	4.56316	4.50462	5.46499	5.33235	5.26566	5.26379	5.07639	5.07639		20.79	20.05	22.38	23.85	22.64	21.7	43.17	39.29	37.47	37.42
LOC102723833	chr1	216069964	216074963	+	No	None	0	0	0	0	0	0		1.787	0.2694		0.2962	0.152	0.13	0.1233		0.7688	0.58297	0.6728	0.444962		0	0	0	0	0	0	0	0	0	0	0	0		0	0	0	0	0	0	0	0	0	0
SPATA17	chr1	217628823	217633822	+	No	None	0	0	0	0	0	0		0.3728	0.1375		24.15	14.47	20.75	15.6		0.6347	0.27994	0.5476	1.02839		0.356144	0	0.344828	0	0	0	0.575312	0.687061	0.432959	0.238787	0.925999	0.321928		0.28	0	0.27	0	0	0	0.49	0.61	0.35	0.18
LINC00210	chr1	217890399	217895398	+	No	None	0	0	0	0	0	0		1.564	0.4407		0.7154	0.07756	0.4092	0.1233		0.8095	0.55914	0.2641	0.442629		0	0	0	0	0	0	0	0	0	0	0	0		0	0	0	0	0	0	0	0	0	0
LOC101929631	chr1	218041004	218046003	+	No	None	0	0	0	0	0	0		0.9641	0.3958		0.3702	0	0.3863	0.628		0.5771	0.47761	0.7767	0.231038		0	0	0	0	0	0	0	0	0	0	0	0		0	0	0	0	0	0	0	0	0	0
RRP15	chr1	218282786	218287785	+	No	None	0	0	0	0	0	0		0.3194	0.567		37.79	25.45	24.08	24.64		0.9381	0.62235	0.8725	0.840138		3.30743	3.33914	2.81967	2.72683	3.30451	3.45286	3.36457	3.10936	3.03034	3.1375	2.8953	2.95047		8.9	9.12	6.06	5.62	8.88	9.95	9.3	7.63	7.17	7.8
TGFB2	chr1	218342833	218347832	+	Yes	Always_up	0	0	0	0	0	0		1.974	2.494		27.72	17.14	27.38	15.14		2.731	1.52013	2.763	2.25204		1.37851	1.21412	0.757023	1.58015	1.33342	1.83592	0.555816	1.09761	0.887525	0.879706	0.831877	0.731183		1.6	1.32	0.69	1.99	1.52	2.57	0.47	1.14	0.85	0.84
MIR548F3	chr1	218435132	218440131	+	No	None	0	0	0	0	0	0		2.382	0.3968		0.1932	0	0.2837	0		1.196	0.3991	0.4395	0.635938		0	0	0	0	0	0	0	0	0	0	0	0		0	0	0	0	0	0	0	0	0	0
TGFB2-OT1	chr1	218440125	218445124	+	No	None	0	0	0	0	0	0		4.172	0.1946		0.1876	0	0.2015	0		0.9038	0.63088	0.5327	0.658887		0.0565835	0	0	0	0	0	0.286881	0	0	0	0	0		0.04	0	0	0	0	0	0.22	0	0	0
LYPLAL1	chr1	219171330	219176329	+	No	None	0	0	0	0	0	0		0.8954	0.6275		22.7	17.3	15.72	12.69		0.8068	0.95598	1.215	0.766238		2.55336	2.92029	2.91648	3.69599	3.88655	3.34056	3.72028	2.95977	3.11437	3.26303	3.0268	3.34625		4.87	6.57	6.55	11.96	13.79	9.13	12.18	6.78	7.66	8.6
IARS2	chr1	220091612	220096611	+	No	None	0	0	0	0	0	0		0.3398	0.0312		24.83	18.53	16.4	14.58		0.9311	1.14612	0.7458	0.62777		5.97545	6.14547	6.0917	5.92955	5.72383	5.68762	6.38578	6.26978	6.17473	6.08767	5.94064	5.96509		61.92	69.79	67.2	59.95	51.85	50.54	82.62	76.16	71.24	67.01
MARK1	chr1	220525682	220530681	+	No	None	0	0	0	0	0	0		0.9647	0.5364		39.5	33.79	31.16	28.92		1.725	0.7415	2.017	2.08712		2.774	2.74631	2.49825	3.28836	2.7137	3.21101	4.17552	4.13011	3.98185	4.21257	4.0993	4.11187		5.84	5.71	4.65	8.77	5.56	8.26	17.07	16.51	14.8	17.54
C1orf115	chr1	220687785	220692784	+	Yes	Always_up	1	0	0	0	0	0		1.666	2.664		16.68	14.68	16.05	12.19		1.959	2.55813	2.112	2.67366		1.41143	1.90304	2.01792	3.20789	3.87381	3.5008	4.33342	4.2817	4.1127	4.904	4.80168	4.765		1.66	2.74	3.05	8.24	13.66	10.32	19.16	18.45	16.3	28.94
2021-03-02	chr1	220745833	220750832	+	Yes	Always_up	0	0	0	0	0	0		2.024	2.96		7.679	4.147	10.7	5.392		2.664	3.7642	3.262	2.23804		0.505891	0	0.495695	0	1.71809	0	2.8339	2.50843	2.64155	3.48414	3.25096	3.29719		0.42	0	0.41	0	2.29	0	6.13	4.69	5.24	10.19
2021-03-01	chr1	220784196	220789195	+	Yes	None	0	0	0	0	0	0		1.074	0.4617		7.919	6.112	6.078	3.193		2.028	2.63489	2.184	1.94554		3.54226	3.02503	3.29131	1.9222	2.98914	1.926	5.04745	4.81916	4.96901	5.05181	4.9472	5.08236		10.65	7.14	8.79	2.79	6.94	2.8	32.07	27.23	30.32	32.17
LINC01352	chr1	220826754	220831753	+	No	None	0	0	0	0	0	0		1.829	0.3501		0.479	0.3204	0.8214	0.1786		3.3	2.25636	0.6657	1.83975		0	0	0	0	0	0	0	0	0	0	0	0		0	0	0	0	0	0	0	0	0	0
HLX	chr1	220876900	220881899	+	Yes	Pr_higher_than_Ni	0	0	0	0	0	0		3.738	8.334		27.64	10.67	19.48	6.81		5.047	5.50006	6.487	5.94554		1.40599	0	0	0.475085	1.09761	0.83996	0	0.238787	0.226509	0.238787	0.536053	0.250962		1.65	0	0	0.39	1.14	0.79	0	0.18	0.17	0.18
TAF1A-AS1	chr1	222587419	222592418	+	No	Always_up	0	0	0	0	0	0		1.793	0.8045		28.61	21.63	28.11	23.81		0.7521	0.63213	1.098	0.455075		0.83996	0	0	2.62059	0	1.09085	1.88362	1.73552	2.1635	2.21101	1.54597	1.87971		0.79	0	0	5.15	0	1.13	2.69	2.33	3.48	3.63
MIA3	chr1	222615601	222620600	+	No	None	0	0	0	0	0	0		0.6249	0.8489		24.67	20.87	17.12	17.82		1.262	1.30239	1.69	1.96421		4.0063	3.80941	4.06695	4.11853	4.23036	4.1819	4.65249	4.63923	4.47768	4.5404	4.54411	4.56316		15.07	13.02	15.76	16.37	17.77	17.15	24.15	23.92	21.28	22.27
BROX	chr1	222710052	222715051	+	No	None	0	0	0	0	0	0		0.464	0.1855		67.91	36.65	50.37	26.83		0.8837	1.40173	1.397	1.51069		3.9279	3.9241	3.80941	4.18982	4.11603	3.70708	4.02237	3.92125	3.77926	4.26903	3.67243	3.91169		14.22	14.18	13.02	17.25	16.34	12.06	15.25	14.15	12.73	18.28
FAM177B	chr1	222734715	222739714	+	No	None	0	0	0	0	0	0		0.4971	0.3382		0.3415	0	0.548	1.032		1.388	1.32923	0.7004	1.10152		0	0	0	0	0	0	0.15056	0.286881	0	0.411426	0	0.15056		0	0	0	0	0	0	0.11	0.22	0	0.33
DISP1	chr1	222812588	222817587	+	No	Ni_higher_than_Pr	1	0	0	0	0	0		2.229	0.4518		19.67	11.34	16.92	13.98		1.12	1.21008	1.213	2.11513		1.07039	0.992768	0.782409	3.50843	3.17473	3.21878	2.76129	3.03386	2.83592	3.10936	2.97453	3.0268		1.1	0.99	0.72	10.38	8.03	8.31	5.78	7.19	6.14	7.63
CCDC185	chr1	223390872	223395871	+	No	Ni_higher_than_Pr	0	0	0	0	0	0		2.976	0.6946		8.111	2.635	3.493	0.1664		4.548	3.97216	1.234	1.63827		0	0	0	0	0	0	0.0976108	0	0	0	0.163499	0		0	0	0	0	0	0	0.07	0	0	0
CAPN2	chr1	223709916	223714915	+	Yes	Ni_higher_than_Pr	1	0	0	0	0	0		3.53	0.977		15.51	14.28	7.416	4.391		4.438	2.04365	2.007	1.77946		5.03518	4.94767	4.88118	6.7039	6.66647	6.89918	5.37782	5.45549	5.3837	5.70681	5.7021	5.6091		31.79	29.86	28.47	103.25	100.58	118.36	40.58	42.88	40.75	51.23
FBXO28	chr1	224111586	224116585	+	No	None	0	0	0	0	0	0		0.6465	0.1555		48.12	31.94	30.94	25.82		0.562	0.53104	0.6636	1.26021		4.45022	4.60466	4.66334	4.15218	3.63691	3.83794	4.30232	4.11103	4.04876	4.04527	3.854	3.94767		20.86	23.33	24.34	16.78	11.44	13.3	18.73	16.28	15.55	15.51
DEGS1	chr1	224180707	224185706	+	No	None	0	0	0	0	0	0		0.3122	0.0756		45.94	29.66	20.11	14.31		1.915	2.06697	2.311	4.11279		7.3175	7.28993	7.24622	6.49905	6.22728	6.68089	6.19515	6.05028	5.90472	5.75462	5.66334	5.73823		158.51	155.49	150.82	89.45	73.92	101.6	72.27	65.27	58.91	52.99
LOC101927164	chr1	224217112	224222111	+	No	None	0	0	0	0	0	0		0.8615	0.221		0.6469	0.2405	0.9315	0.2199		1.201	1.22237	0.6589	0.727731		0	0	0	1.28688	0	0	0	0.422233	0.15056	0	0	0		0	0	0	1.44	0	0	0	0.34	0.11	0
CNIH4	chr1	224354310	224359309	+	No	None	0	0	0	0	0	0		0.3338	0.3725		38.64	31.47	26.55	23.82		1.282	1.35231	1.291	1.32011		6.6703	6.40497	6.27128	5.64933	5.75942	5.98937	6.11562	5.9465	6.07339	6.14771	5.8515	6.10035		100.85	83.74	76.24	49.19	53.17	62.53	68.34	60.67	66.34	69.9
CNIH3	chr1	224613976	224618975	+	Yes	Always_up	0	0	1	0	0	0		7.919	6.436		21.48	7.263	20.65	5.495		6.792	5.24972	5.708	5.58226		1.51096	1.98185	2.43296	2.80735	2.51349	3.27053	1.11103	1.07724	0.871844	2.29866	2.34199	2.06695		1.85	2.95	4.4	6	4.71	8.65	1.16	1.11	0.83	3.92
DNAH14	chr1	224927153	224932152	+	No	None	0	0	0	0	0	0		0.2683	0.5833		14.27	12.6	11.15	8.899		0.4444	0.49943	0.6918	0.302606		3.3799	3.12433	2.36177	3.17313	3.63691	3.31904	4.40599	4.05137	4.1035	4.39506	3.94298	4.27202		9.41	7.72	4.14	8.02	11.44	8.98	20.2	15.58	16.19	20.04
SRP9	chr1	225775312	225780311	+	No	None	0	0	0	0	0	0		0.7936	0.3511		37.98	23.24	27.41	22.38		1.244	0.9793	1.227	1.0914		8.18646	8.26021	7.94679	8.04226	8.20657	8.22583	8.80716	8.64479	8.49197	8.61886	8.34736	8.55808		290.32	305.6	245.73	262.61	294.41	298.38	446.94	399.26	359.03	392.13
EPHX1	chr1	225807573	225812572	+	No	None	0	0	0	0	0	0		0.2311	0.3976		11.92	5.311	8.768	7.7		2.84	3.72482	3.216	3.00272		5.23189	5.30524	5.43962	5.26566	4.93876	5.1981	5.92172	6.0568	5.91073	5.8748	5.8495	6.06178		36.58	38.54	42.4	37.47	29.67	35.71	59.62	65.57	59.16	57.68
H3F3A	chr1	226060206	226065205	+	No	None	0	0	0	0	0	0		0.2239	0.4551		76.21	49.66	45.08	42.51		1.081	1.22463	1.682	1.60404		0	0	0	0	0	0	4.24869	0	5.54473	3.33628	3.21257	0		0	0	0	0	0	0	18.01	0	45.68	9.1
H3F3AP4	chr1	226060226	226065225	+	No	None	0	0	0	0	0	0		0.2239	0.4617		76.3	49.73	45.26	42.57		1.078	1.22463	1.681	1.6196		10.4013	10.4233	10.3934	10.524	10.5587	10.4938	10.9346	10.9011	10.7781	10.7484	10.6657	10.507		1351.38	1372.21	1343.97	1471.47	1507.33	1440.92	1956.22	1911.34	1755.05	1719.28
MIXL1	chr1	226221117	226226116	+	Yes	None	0	1	0	0	0	0		0.3896	0.804		13.95	5.981	9.759	7.225		2.282	2.92136	2.437	3.84363		5.71809	5.76977	5.55275	4.24793	3.90111	3.5656	1.33914	0.575312	0.847997	1.12433	0.879706	1.57531		51.64	53.56	45.94	18	13.94	10.84	1.53	0.49	0.8	1.18
C1orf95	chr1	226546299	226551298	+	No	Always_up	0	0	1	0	0	0		2.738	1.818		12.75	7.939	13.98	5.374		4.257	4.298	3.394	5.61882		0	0.111031	0	0.15056	0	0	0.400538	0.367371	0.367371	0.799087	1	1.09761		0	0.08	0	0.11	0	0	0.32	0.29	0.29	0.74
PSEN2	chr1	226868071	226873070	+	Yes	None	0	1	0	0	0	0		0.5169	1.261		13.32	12.79	10.89	4.985		2.187	2.0005	2.305	2.61921		4.73769	4.46793	4.76818	3.19219	3.70266	3.75061	3.39232	3.24184	3.16511	3.47897	3.52231	3.5097		25.68	21.13	26.25	8.14	12.02	12.46	9.5	8.46	7.97	10.15
ADCK3	chr1	226937736	226942735	+	No	None	0	0	0	0	0	0		0.4779	0.4016		16.51	14.81	12.72	6.138		3.259	3.95434	2.487	4.66355		4.20789	4.21568	3.98914	3.13422	3.31904	3.36457	5.36457	5.37295	5.41075	5.53387	5.61324	5.61235		17.48	17.58	14.88	7.78	8.98	9.3	40.2	40.44	41.54	45.33
ZNF678	chr1	227561018	227566017	+	No	None	0	0	0	0	0	0		0.3278	0.5648		26.54	15.56	19.42	9.504		1.794	2.3419	0.9224	0.871255		2.34483	2.14731	2.10098	1.78241	1.22033	2.20477	3.22188	3.51349	2.99458	2.91648	2.9982	3.05311		4.08	3.43	3.29	2.44	1.33	3.61	8.33	10.42	6.97	6.55
LOC100130093	chr1	227726038	227731037	+	No	None	0	0	0	0	0	0		0.3857	0.3219		10.72	6.456	10.05	6.925		2.104	1.53543	1.638	2.5951		0	0.62293	0	0.485427	0	0	1.45418	1.65535	1.43829	1.74846	2.21412	1.81558		0	0.54	0	0.4	0	0	1.74	2.15	1.71	2.36
SNAP47	chr1	227732495	227737494	+	No	None	0	0	0	0	0	0		0.2539	0		53.25	37.56	30.08	27.9		2.07	2.36924	1.941	1.48308		5.25852	4.97361	5.43496	4.97361	5.13627	5.15623	5.20046	5.21762	5.3194	5.47444	5.41583	5.41684		37.28	30.42	42.26	30.42	34.17	34.66	35.77	36.21	38.93	43.46
PRSS38	chr1	227813216	227818215	+	No	None	0	0	0	0	0	0		0.5157	0.4589		4.965	1.41	2.445	1.398		0.9685	1.37514	0.4082	0.37534		0	1.07724	0	0	0	0	0	0	0	0	0	0		0	1.11	0	0	0	0	0	0	0	0
WNT3A	chr1	228004521	228009520	+	Yes	Always_up	0	0	0	0	0	0		2.319	3.858		12.62	5.439	14.86	2.4		7.155	6.39307	6.643	6.97471		0.495695	0.275007	0.495695	1.9782	0.650765	1.30451	0.443607	0.344828	0.475085	0.298658	0.847997	0.641546		0.41	0.21	0.41	2.94	0.57	1.47	0.36	0.27	0.39	0.23
ARF1	chr1	228080159	228085158	+	No	None	0	0	0	0	0	0		0.09305	0.1083		62.87	50.64	37.4	34.65		2.472	2.16029	2.732	4.46285		9.46265	9.56813	9.63238	9.72011	9.67175	9.66587	8.74238	8.85499	8.85418	9.0043	8.93664	9.0068		704.57	758.09	792.66	842.42	814.62	811.3	427.27	462.04	461.78	512.53
MIR3620	chr1	228094762	228099761	+	No	None	0	0	0	0	0	0		0.2011	0.02443		1.665	0.9104	1.452	3.409		1.442	1.23441	0.7295	1.5387		0	0	0	0	0	0	0	0	0	0	0	0		0	0	0	0	0	0	0	0	0	0
GUK1	chr1	228137727	228142726	+	No	None	0	0	0	0	0	0		0.365	1.005		51.05	36.69	28.75	20.99		2.213	2.64543	2.042	2.78413		7.15401	7.07895	7.27408	7.52223	7.51641	7.49289	6.59887	6.61677	6.62454	6.81121	7.08343	6.86567		141.42	134.2	153.78	182.83	182.09	179.13	95.93	97.14	97.67	111.3
GJC2	chr1	228147213	228152212	+	No	None	0	0	0	0	0	0		0.004803	0.0576		1.643	1.258	1.329	1.011		2.898	4.44701	1.597	4.14935		0.333424	0	0.604071	0	0.443607	0	0.432959	1.11103	0.687061	0.895303	1.37851	0.910733		0.26	0	0.52	0	0.36	0	0.35	1.16	0.61	0.86
IBA57	chr1	228163307	228168306	+	No	None	0	0	0	0	0	0		0.1648	0.02905		16.64	9.544	11.15	6.601		1.962	1.8821	1.305	1.09607		2.4489	2.67129	2.52356	2.28096	1.80323	2.07724	2.11103	1.848	1.98914	2.12102	2.15704	2.1177		4.46	5.37	4.75	3.86	2.49	3.22	3.32	2.6	2.97	3.35
OBSCN	chr1	228205629	228210628	+	Yes	None	1	0	0	0	0	0		0.1951	0.1698		0.5998	0.1755	1.031	0.5843		4.976	5.68368	2.947	4.83702		0.464668	0.632268	0.505891	1.27501	0.831877	1.29278	2.75916	3.0072	2.85798	3.18587	3.25399	3.23113		0.38	0.55	0.42	1.42	0.78	1.45	5.77	7.04	6.25	8.1
HIST3H2BB	chr1	228455606	228460605	+	No	None	0	0	0	0	0	0		0.08825	0.06239		27.72	17.2	23.78	11.99		1.01	0.58497	0.8345	1.69195		0	1.69153	1.61353	0	0	0	1.5509	0.978196	0.933573	1.76553	0.903038	0.565597		0	2.23	2.06	0	0	0	1.93	0.97	0.91	2.4
MIR4666A	chr1	228459573	228464572	+	No	None	0	0	0	0	0	0		0.2665	0.8713		8.719	3.754	7.807	4.75		1.085	0.58297	0.7154	0.984052		0	0	0	0	0	0	0	0	0	0	0	0		0	0	0	0	0	0	0	0	0	0
RNF187	chr1	228484866	228489865	+	No	None	0	1	0	0	0	0		0.1507	0.08897		15.18	9.94	10.37	9.243		0.8982	1.50132	0.9351	1.39867		6.88301	6.85425	7.01915	6.16249	5.67327	5.61265	5.3565	5.59962	5.54288	6.21471	6.40565	6.17253		117.03	114.7	128.71	70.63	50.03	47.93	39.97	47.49	45.62	73.27
DUSP5P1	chr1	228642409	228647408	+	No	Always_up	0	0	1	0	0	0		1.908	0.5663		26.27	18.41	20.57	13.86		11.02	7.70174	1.793	2.49825		0	0	0	0	0	0.443607	0	0.15056	0	0.731183	0.443607	0.536053		0	0	0	0	0	0.36	0	0.11	0	0.66
RHOU	chr1	228732576	228737575	+	No	None	1	0	0	0	0	0		0.6357	1.12		19.46	17.83	9.108	9.26		0.8649	2.03737	1.077	1.0035		4.04614	4.34341	4.18507	6.56087	6.46907	6.66505	3.95791	3.92315	3.73769	4.81813	4.70598	4.66619		15.52	19.3	17.19	93.41	87.59	100.48	14.54	14.17	12.34	27.21
RAB4A	chr1	229268561	229273560	+	No	None	0	0	0	0	0	0		0.2233	0.6322		21.91	11.65	14.78	9.345		1.896	2.73473	2.048	2.04512		3.72247	3.80735	3.65535	3.85997	4.0268	3.80632	4.67412	4.65076	4.51538	4.98048	4.95373	4.72192		12.2	13	11.6	13.52	15.3	12.99	24.53	24.12	21.87	30.57
SPHAR	chr1	229301881	229306880	+	No	None	0	0	0	0	0	0		0.4112	0.2577		0.09648	0	0.2976	0.1543		0.7012	0.25361	0.4098	0.526642		0	0	0	0	0	0	0	0	0	0	0	0		0	0	0	0	0	0	0	0	0	0
LOC101927478	chr1	229505929	229510928	+	No	None	0	0	0	0	0	0		0.793	0.3752		37.34	21.33	28.18	17.65		1.338	1.47774	1.341	1.93388		0	0	0	0	0	0	0	0	0	0	0	0.526069		0	0	0	0	0	0	0	0	0	0
URB2	chr1	229623733	229628732	+	No	None	0	0	0	0	0	0		0.2629	0.4526		52.77	31.04	31.66	26.11		1.521	1.29211	1.971	2.10346		4.24489	4.18507	4.50653	3.89724	3.82171	4.18903	3.80735	3.74953	3.70819	3.83693	3.82375	3.87283		17.96	17.19	21.73	13.9	13.14	17.24	13	12.45	12.07	13.29
GALNT2	chr1	230055288	230060287	+	Yes	None	1	0	0	0	0	0		2.412	0.662		0.3591	0.8524	0.3615	0.01458		1.817	1.94155	0.9703	0.76157		4.28021	4.55888	4.46074	6.12164	6.18567	6.10748	6.3658	6.40735	6.23898	6.52669	6.43296	6.3672		18.43	22.57	21.02	68.63	71.79	67.95	81.47	83.88	74.53	91.2
COG2	chr1	230639955	230644954	+	No	None	0	0	0	0	0	0		1.414	0.5089		36.81	23.14	34.12	19.89		1.358	1.19754	0.9698	1.30805		4.44559	4.37016	4.21412	4.31542	4.15866	4.31976	4.63343	4.56255	4.51286	4.50843	4.46205	4.61824		20.79	19.68	17.56	18.91	16.86	18.97	23.82	22.63	21.83	21.76
CAPN9	chr1	230744883	230749882	+	No	None	0	0	0	0	0	0		1.191	0.3304		0.3994	0	0.7262	0.594		3.493	3.00664	0.9865	1.86075		0.321928	0	0.333424	0	0	0	0.286881	0.0840643	0.333424	0.214125	0.344828	0.0840643		0.25	0	0.26	0	0	0	0.22	0.06	0.26	0.16
LOC101927604	chr1	230872345	230877344	+	Yes	None	0	0	0	0	0	0		3.049	0.4709		0.7279	0.709	0.6223	0.3505		2.688	2.3562	1.188	1.50058		0	0	0	0	0	0	0.505891	0.275007	1	0.505891	0.659925	0.704872		0	0	0	0	0	0	0.42	0.21	1	0.42
ARV1	chr1	230976576	230981575	+	No	Ni_higher_than_Pr	0	0	0	0	0	0		3.26	1.081		24.49	21.18	24.44	16.7		2.528	1.83946	2.092	1.26954		3.05832	3.55336	2.5656	3.59096	3.76553	3.67469	3.85997	3.55459	3.81558	3.96625	3.81762	3.81762		7.33	10.74	4.92	11.05	12.6	11.77	13.52	10.75	13.08	14.63
TRIM67	chr1	231160427	231165426	+	Yes	Always_up	0	0	0	0	0	0		3.575	4.659		18.89	8.457	19.71	3.437		4.555	4.89075	5.583	6.02722		0.0976108	0	0	0.137504	0	0.137504	0	0	0.0143553	0	0	0		0.07	0	0	0.1	0	0.1	0	0	0.01	0
GNPAT	chr1	231238672	231243671	+	No	None	1	0	0	0	0	0		1.649	0.357		24.16	22.94	34.59	20.79		1.4	1.84272	1.836	2.79113		2.94673	3.13258	3.36457	3.98003	4.63459	4.30524	5.79338	5.58526	5.6453	5.71094	5.62644	5.65048		6.71	7.77	9.3	14.78	23.84	18.77	54.46	47.01	49.05	51.38
SPRTN	chr1	231335435	231340434	+	No	None	0	0	0	0	0	0		0.8431	0.1353		79.6	59.9	50.09	43.13		2.133	1.58886	2.109	3.25709		2.852	3.06178	2.78031	3.07039	3.06523	3.17632	2.54102	2.58976	2.65535	2.53605	2.43829	2.36737		6.22	7.35	5.87	7.4	7.37	8.04	4.82	5.02	5.3	4.8
TSNAX	chr1	231526152	231531151	+	No	None	0	0	0	0	0	0		0.443	0.3478		25.37	18.93	21.56	17.21		0.6815	1.31343	0.9626	0.904705		4.59574	4.3427	4.09424	4.31904	4.58316	4.24869	4.3875	4.22651	4.19061	4.3427	4.1416	4.0321		23.18	19.29	16.08	18.96	22.97	18.01	19.93	17.72	17.26	19.29
TSNAX-DISC1	chr1	231526152	231531151	+	No	None	0	0	0	0	0	0		0.443	0.3478		25.37	18.93	21.56	17.21		0.6815	1.31343	0.9626	0.904705		0	0.422233	0	0	1.09761	0	0	0	0	0	0	0		0	0.34	0	0	1.14	0	0	0	0	0
DISC1	chr1	231624314	231629313	+	No	None	0	0	0	0	0	0		1.274	0.6442		26.24	15.8	19.76	12.38		2.018	1.81763	1.845	1.72384		0.9855	0.739848	1.12433	1.1375	0.454176	1.68257	0.555816	1.0072	0.545968	1.24489	1.15704	1.19535		0.98	0.67	1.18	1.2	0.37	2.21	0.47	1.01	0.46	1.37
DISC1-IT1	chr1	231923333	231928332	+	No	None	0	0	0	0	0	0		2.285	0.6328		0.993	0.1481	0.5703	0.6238		2.279	1.89088	1.481	1.57137		0	0	0	0	0	0	0	0	0	0	0	0		0	0	0	0	0	0	0	0	0	0
MAP10	chr1	232802391	232807390	+	No	Always_up	0	0	0	0	0	0		2.218	1.423		19.49	13.1	8.139	6.131		1.114	2.4746	0.6329	1.30844		1.0635	0.739848	0.400538	0.695994	1.03562	0.831877	0.918386	0.847997	0.422233	0.757023	0.933573	0.895303		1.09	0.67	0.32	0.62	1.05	0.78	0.89	0.8	0.34	0.69
NTPCR	chr1	232948123	232953122	+	No	None	0	0	0	0	0	0		0.7174	0.4262		22.11	14.46	21.52	16.1		0.3984	1.17572	0.9062	1.60015		5.7137	5.45187	5.6522	4.88362	5.23189	5.40939	7.03771	6.79403	6.81788	7.03936	6.85487	6.91839		51.48	42.77	49.29	28.52	36.58	41.5	130.39	109.97	111.82	130.54
KIAA1804	chr1	233325267	233330266	+	No	Always_up	0	0	0	0	0	0		1.508	2.102		16.04	15.7	13.29	7.275		1.959	1.86278	1.583	2.30727		2.59216	2.87971	2.89724	2.57531	2.53356	2.38681	4.09845	4.18507	3.99729	4.31107	4.21101	4.09761		5.03	6.36	6.45	4.96	4.79	4.23	16.13	17.19	14.97	18.85
KCNK1	chr1	233611503	233616502	+	Yes	Always_up	0	0	0	0	0	0		0.9011	2.958		29.44	20.25	18.36	14.25		2.442	3.09595	3.767	3.43368		3.28688	2.73335	3.0268	3.70377	3.41007	3.66107	3.95606	3.99367	4.08236	4.29057	4.14812	4.44493		8.76	5.65	7.15	12.03	9.63	11.65	14.52	14.93	15.94	18.57
MIR4427	chr1	233621651	233626650	+	No	None	0	0	0	0	0	0		0.6423	0.5179		0.2161	0.2554	0.6905	0.7325		1.863	1.46269	1.089	2.2077		0	0	0	0	0	0	0	0	0	0	0	0		0	0	0	0	0	0	0	0	0	0
SLC35F3	chr1	233902211	233907210	+	Yes	Always_up	0	0	0	0	0	0		4.754	5.135		14.75	6.098	18.27	7.898		2.778	2.40361	2.04	1.82963		0.263034	0	0	0	0	0.389567	1.4489	1.26903	1.4489	1.83188	1.9855	1.61824		0.2	0	0	0	0	0.31	1.73	1.41	1.73	2.56
MIR4671	chr1	234303966	234308965	+	No	None	0	0	0	0	0	0		2.8	0.2093		0.5243	0	0.4366	0.4604		1.473	1.17772	0.8483	0.280824		0	0	0	0	0	0	0	0	0	0	0	0		0	0	0	0	0	0	0	0	0	0
COA6	chr1	234370936	234375935	+	No	None	0	0	0	0	0	0		0.4568	0.3187		46.6	31.42	40.23	22.78		0.6849	1.07713	0.8608	0.59821		6.416	5.96578	6.08937	5.50303	5.89482	5.76368	5.6314	5.50526	5.51854	5.56041	5.78816	5.4489		84.39	61.5	67.09	44.35	58.5	53.33	48.57	44.42	44.84	46.19
LINC00184	chr1	234626810	234631809	+	No	None	0	0	0	0	0	0		0.823	0.6979		0.5055	0.07756	0.6761	0.3863		1.216	0.888	0.5743	1.1233		0	0	0	0	0	0	0	0	0	0	0	0		0	0	0	0	0	0	0	0	0	0
LOC101927787	chr1	234643788	234648787	+	No	None	0	0	0	0	0	0		2.483	0.3004		0.4303	0.07756	0.9201	0.2745		0.9242	1.02671	0.8088	0.511084		0	0	0	0	0	0	0	0	0	0	0	0		0	0	0	0	0	0	0	0	0	0
LINC01132	chr1	234721541	234726540	+	No	None	0	0	0	0	0	0		0.6772	0.3458		1.842	1.702	0.9231	0.591		3.265	2.48564	2.298	3.59004		0	0	0	0	0	0	0	0.0565835	0.0426443	0.0426443	0.0426443	0		0	0	0	0	0	0	0	0.04	0.03	0.03
GGPS1	chr1	235325937	235330936	+	No	None	0	0	0	0	0	0		0.08404	0.1291		106.9	78.37	71.38	58.52		1.062	2.67578	1.996	2.94204		3.81558	3.77505	3.34767	3.56316	3.8268	4.0018	5.19574	4.89869	4.91648	5.06867	4.8885	4.95838		13.08	12.69	9.18	10.82	13.19	15.02	35.65	28.83	29.2	32.56
TBCE	chr1	235364859	235369858	+	No	None	0	0	0	0	0	0		0	0.0312		9.219	5.905	6.642	3.588		0.5835	0.36297	0.3148	0.547646		5.44062	5.24184	5.27798	4.79077	4.90448	5.17552	5.50843	5.48543	5.41549	5.38647	5.26266	5.30961		42.43	36.84	37.8	26.68	28.95	35.14	44.52	43.8	41.68	40.83
GPR137B	chr1	236140031	236145030	+	Yes	Always_up	0	0	0	0	0	0		2.299	2.806		20.21	15.43	20.93	12.61		3.571	3.06033	3.548	3.75029		2.33342	2.74416	2.39506	2.43563	3.11936	3.36457	3.12598	3.0635	3.23573	3.33628	3.28836	3.70377		4.04	5.7	4.26	4.41	7.69	9.3	7.73	7.36	8.42	9.1
EDARADD	chr1	236392915	236397914	+	Yes	Always_up	0	0	0	0	0	0		1.538	3.754		27.35	24.39	20.56	14.11		2.575	2.43747	2.215	1.34578		2.61353	1.93357	2.18903	2.38957	1.97453	1.82375	1.76129	2.08746	1.88362	2.52356	2.43563	2.18587		5.12	2.82	3.56	4.24	2.93	2.54	2.39	3.25	2.69	4.75
LGALS8	chr1	236515713	236520712	+	Yes	None	1	0	0	0	0	0		0.7474	0.3593		1.351	0.4105	0.5864	0.3274		1.18	1.11175	0.4834	0.48308		1.66903	1.59932	1.20789	2.05311	2.65306	2.62761	2.29278	2.35332	2.39232	2.53356	2.40327	2.44626		2.18	2.03	1.31	3.15	5.29	5.18	3.9	4.11	4.25	4.79
ACTN2	chr1	236683953	236688952	+	Yes	Always_up	0	0	0	0	0	0		3.75	1.89		3.013	2.781	4.163	2.201		2.737	4.26113	1.808	1.50914		0.31034	0.163499	0.31034	0.903038	0.879706	0.757023	1.20789	1.07724	1.10434	1.59455	1.79077	1.68257		0.24	0.12	0.24	0.87	0.84	0.69	1.31	1.11	1.15	2.02
MTR	chr1	236792780	236797779	+	No	Always_up	0	0	0	0	0	0		1.749	0.7142		33.88	19.35	22.36	22.09		1.318	0.58297	1.455	0.797354		2.85798	3.11603	2.9279	3.04089	2.86987	3.36457	3.57652	3.59096	3.63575	3.79701	3.57289	3.76871		6.25	7.67	6.61	7.23	6.31	9.3	10.93	11.05	11.43	12.9
RYR2	chr1	237039901	237044900	+	Yes	Always_up	0	0	0	0	0	0		4.992	3.703		18.05	9.318	16.11	15.58		2.681	2.9334	2.959	2.09879		0	0.0565835	0	0.137504	0	0.263034	1.45943	1.4489	1.31034	1.774	1.61824	1.65076		0	0.04	0	0.1	0	0.2	1.75	1.73	1.48	2.42
MIR4428	chr1	237468618	237473617	+	No	None	0	0	0	0	0	0		1.194	0.3111		0.2475	0	0.4072	0.2089		1.147	1.04427	0.679	0.105795		0	0	0	0	0	0	0	0	0	0	0	0		0	0	0	0	0	0	0	0	0	0
LOC100130331	chr1	237859674	237864673	+	No	None	0	0	0	0	0	0		1.339	0.3955		0.5427	0	0.4883	0		1.442	1.06886	0.9115	0.886035		0	0	0	0	0	0	0	0	0	0	0	0		0	0	0	0	0	0	0	0	0	0
CHRM3	chr1	239626572	239631571	+	Yes	None	0	0	0	0	0	0		0.4851	0.5176		5.011	4.356	1.897	2.28		0.6623	1.39571	0.4124	0.889147		0.536053	0.545968	1.07724	1.69599	1.79909	0	2.5008	2.08406	2.28688	2.85798	2.75916	2.48285		0.45	0.46	1.11	2.24	2.48	0	4.66	3.24	3.88	6.25
RPS7P5	chr1	240005023	240010022	+	No	None	0	0	0	0	0	0		0.4376	0.08385		0.5174	0	0.7611	0.3936		1.371	1.98921	0.8741	0.705561		0	0	0	0	0	0	0	0	0	0	0.201634	0		0	0	0	0	0	0	0	0	0	0
FMN2	chr1	240089384	240094383	+	Yes	Ni_higher_than_Pr	1	0	0	0	0	0		3.289	1.505		19.49	10.92	25.11	12		2.101	2.40913	2.813	2.36561		0	0	0	1.80735	1.9222	1.63227	1.15056	1.32769	1.07724	1.54597	1.57046	1.48543		0	0	0	2.5	2.79	2.1	1.22	1.51	1.11	1.92
MIR3123	chr1	241129771	241134770	+	No	None	0	0	0	0	0	0		0.7276	0.2223		0.4124	0	0.1936	0		0.8748	0.51122	0.4913	0.403734		0	0	0	0	0	0	0	0	0	0	0	0		0	0	0	0	0	0	0	0	0	0
KMO	chr1	241529633	241534632	+	No	None	0	0	0	0	0	0		1.192	0.2865		0.9884	0.7505	0.6022	0.4798		1.077	0.49818	0.6415	0.246596		0	0	0	0	0.389567	0	0.0285692	0.0426443	0	0	0.0285692	0		0	0	0	0	0.31	0	0.02	0.03	0	0
WDR64	chr1	241649777	241654776	+	No	None	0	0	0	0	0	0		4.194	0.2327		0.8128	0	0.3843	0.1956		2.032	2.0898	0.8034	0.974717		0	0	0	0	0.250962	0.475085	0	0	0	0	0	0		0	0	0	0	0.19	0.39	0	0	0	0
EXO1	chr1	241845690	241850689	+	No	None	0	0	0	0	0	0		1.023	0.5585		51.68	30.58	31.13	17.46		1.495	1.05656	0.8622	0.898482		4.79442	5.14853	4.93263	4.01078	4.0798	4.2211	4.48091	4.35896	4.25626	4.33056	4	4.10014		26.75	34.47	29.54	15.12	15.91	17.65	21.33	19.52	18.11	19.12
BECN2	chr1	241955266	241960265	+	No	None	0	0	0	0	0	0		0.3122	0.2378		1.443	0.4121	0.7199	0.3845		1.908	2.27844	0.8792	0.361726		0.604071	0	0	0	0	0.799087	0	0.163499	0	0.15056	0	0		0.52	0	0	0	0	0.74	0	0.12	0	0.11
SDCCAG8	chr1	243253504	243258503	+	No	None	0	0	0	0	0	0		0.05463	0		20.16	14.62	17.92	13.2		0.2742	0.16757	0.4541	0.821469		3.28983	3.08576	2.99639	3.42895	3.47379	3.47768	3.10769	2.91839	3.13258	3.20789	3.0072	2.80735		8.78	7.49	6.98	9.77	10.11	10.14	7.62	6.56	7.77	8.24
MIR4677	chr1	243343675	243348674	+	No	None	0	0	0	0	0	0		0.2035	0.15		1.092	0.1191	0.1849	0.1877		0.4269	0.26389	0.1643	0.206923		0	0	0	0	0	0	0	0	0	0	0	0		0	0	0	0	0	0	0	0	0	0
LOC339529	chr1	243914901	243919900	+	No	Always_up	0	0	0	0	0	0		3.232	1.819		8.264	3.714	5.323	3.81		3.132	2.79894	2.404	2.19175		0	0	0	0	0	0	0	0	0	0	0	0		0	0	0	0	0	0	0	0	0	0
ZBTB18	chr1	244048758	244053757	+	Yes	Always_up	0	0	0	0	0	0		1.718	0.5529		18.47	10.14	16.77	12.21		2.58	1.60918	1.692	1.373		3.93923	3.64155	4.02148	3.23879	3.22959	3.46074	3.47638	3.53854	3.27352	3.72901	3.68257	3.74524		14.34	11.48	15.24	8.44	8.38	10.01	10.13	10.62	8.67	12.26
C1orf100	chr1	244350134	244355133	+	No	None	0	0	0	0	0	0		1.141	0.4866		0.9194	0.2695	0.7931	0.9117		1.686	1.52464	0.9775	1.26721		0	0	0	0	0	0	0	0	0	0	0	0		0	0	0	0	0	0	0	0	0	0
C1orf101	chr1	244458870	244463869	+	No	None	0	0	0	0	0	0		0.2731	0.7979		9.55	6.431	5.279	6.519		0.5635	0.68205	0.3758	1.25321		0	0	0	0	0	0.367371	0.238787	0.176323	0.0565835	0.124328	0.0565835	0.0703893		0	0	0	0	0	0.29	0.18	0.13	0.04	0.09
DESI2	chr1	244650547	244655546	+	No	None	0	0	0	0	0	0		0.4328	0.3382		52.16	34.18	30.3	19.04		2.195	2.02182	1.915	2.08479		6.19613	6.23726	6.06156	5.26791	5.49153	5.67751	6.42223	6.31542	6.27352	6.21335	5.89772	6.03826		72.32	74.44	65.79	37.53	43.99	50.18	84.76	78.64	76.36	73.2
COX20	chr1	244832836	244837835	+	No	None	0	0	0	0	0	0		0	0.1109		26.27	14.95	19.46	11.96		0.5147	0.25135	0.6792	0.331388		3.9514	4.32769	3.76235	4.43029	4.21801	4.36457	4.62877	4.62469	4.45154	4.56682	4.51665	4.4614		14.47	19.08	12.57	20.56	17.61	19.6	23.74	23.67	20.88	22.7
EFCAB2	chr1	244967368	244972367	+	No	None	0	0	0	0	0	0		0.4358	0.3078		40.55	28.29	28.69	22.58		1.3	0.9334	1.205	1.1972		3.53978	2.63227	2.43829	3.3505	2.38405	2.45943	2.80529	2.70929	2.45681	2.25096	1.65076	2.53356		10.63	5.2	4.42	9.2	4.22	4.5	5.99	5.54	4.49	3.76
KIF26B	chr1	245152484	245157483	+	No	Always_up	1	0	1	0	1	0		1.444	1.647		51.16	42.83	32.67	22.25		4.265	3.15264	3.644	4.1688		1.09761	0.992768	1.33342	3.48027	3.24489	3.40463	0.321928	0.62293	0.286881	1.04264	1.27501	1.46989		1.14	0.99	1.52	10.16	8.48	9.59	0.25	0.54	0.22	1.06
CNST	chr1	246563836	246568835	+	No	None	0	0	0	0	0	0		0.9149	0.2175		71.48	43.4	41.93	36.98		0.6392	0.63489	0.8739	0.524309		3.40599	3.09592	3.27202	2.7761	3.21412	3.19061	3.66562	3.73769	3.59694	3.29278	3.26754	3.29131		9.6	7.55	8.66	5.85	8.28	8.13	11.69	12.34	11.1	8.8
SCCPDH	chr1	246721575	246726574	+	Yes	None	0	0	0	0	0	0		0.8951	0.8878		20.48	11.99	19.25	10.16		1.708	1.39445	1.355	0.90626		3.00899	3.61824	3.30743	3.55336	3.89239	4.21645	4.52356	4.4121	4.39575	4.5656	4.774	4.57894		7.05	11.28	8.9	10.74	13.85	17.59	22	20.29	20.05	22.68
LINC01341	chr1	246787116	246792115	+	No	None	0	0	0	0	0	0		0.5901	0.1966		0.9131	0.4865	1.199	1.017		3.51	4.29951	2.114	3.08595		0	0	0	0.903038	0	0	0.495695	0.863938	1.19535	0.485427	0.584963	0.863938		0	0	0	0.87	0	0	0.41	0.82	1.29	0.4
VN1R5	chr1	247253571	247258570	+	No	None	0	0	0	0	0	0		1.15	0.5967		0.9088	0	0.7048	0.5054		0.8479	0.48463	0.2735	0.682224		0	0	0	0	0	0	0	0	0	0	0	0		0	0	0	0	0	0	0	0	0	0
NLRP3	chr1	247413655	247418654	+	No	None	0	0	0	0	0	0		2.052	0.2179		1.646	0.6675	0.4678	0		1.938	2.36598	1.109	0.879034		0	0	0	0	0	0	0.226509	0.0426443	0.137504	0.0976108	0.176323	0.0426443		0	0	0	0	0	0	0.17	0.03	0.1	0.07
OR2W5	chr1	247488567	247493566	+	No	None	0	0	0	0	0	0		4.432	0.5765		1.204	0	0.5701	0.2745		2.457	2.73272	0.6774	1.23765		0	0	0	0	0	0	0	0	0	0	0	0		0	0	0	0	0	0	0	0	0	0
GCSAML	chr1	247504557	247509556	+	No	None	0	0	0	0	0	0		2.107	0.5607		0.4255	0.2844	0.7089	0.4798		1.011	0.95547	0.575	0.355503		0	0	0	0	0	0.536053	0	0	0	0	0	0		0	0	0	0	0	0.45	0	0	0	0
OR2G2	chr1	247585859	247590858	+	No	None	0	0	0	0	0	0		2.199	0.4965		0.7728	0	0.4823	0.1233		1.154	0.67528	0.3363	0.496304		0	0	0	0	0	0	0	0	0	0	0	0		0	0	0	0	0	0	0	0	0	0
OR2G3	chr1	247603085	247608084	+	No	None	0	0	0	0	0	0		2.338	0.3123		0.4448	0.07756	0.3113	0		0.7825	0.37953	0.3606	0.71723		0	0	0	0	0	0	0	0	0	0	0	0		0	0	0	0	0	0	0	0	0	0
TRIM58	chr1	247854698	247859697	+	No	Always_up	0	0	0	0	0	0		1.285	1.398		22.91	9.953	6.613	3.7		1.177	2.01003	0.6165	1.68883		2.04614	1.93734	1.5008	1.72683	2.22342	1.21412	0.545968	0.526069	0.475085	0.464668	0.604071	0.475085		3.13	2.83	1.83	2.31	3.67	1.32	0.46	0.44	0.39	0.38
OR2W3	chr1	247893086	247898085	+	No	None	0	0	0	0	0	0		1.117	0.6303		4.039	1.58	2.254	0.5485		1.6	1.52063	0.3735	0.381174		0.815575	0	0	1.05658	0	0	0.584963	0.422233	0.214125	0.226509	0	0		0.76	0	0	1.08	0	0	0.5	0.34	0.16	0.17
OR2T8	chr1	247918517	247923516	+	No	None	0	0	0	0	0	0		1.929	0.736		0.4626	0.1551	1.553	0.6232		1.025	0.43998	0.1514	0.070012		0	0	0	0	0	0	0	0	0	0	0	0.422233		0	0	0	0	0	0	0	0	0	0
OR2L13	chr1	247934528	247939527	+	No	None	0	0	0	0	0	0		0.513	1.223		8.195	3.562	6.946	3.009		1.404	1.15916	0.2853	0.690003		0	0	0	0	0	0	0	0	0	0	0	0		0	0	0	0	0	0	0	0	0	0
OR2L8	chr1	247946357	247951356	+	No	None	0	0	0	0	0	0		1.145	0.8977		0.1331	0	1.536	0.1567		1.051	0.92964	0.09471	0		0	0	0	0	0	0	0	0	0	0	0	0		0	0	0	0	0	0	0	0	0	0
OR2AK2	chr1	247962831	247967830	+	No	None	0	0	0	0	0	0		1.113	0.5061		0.3155	0	1.35	0.4604		0.8132	1.13909	0.08305	0		0	0	0	0	0	0	0	0	0	0	0	0		0	0	0	0	0	0	0	0	0	0
OR2L1P	chr1	247987766	247992765	+	No	None	0	0	0	0	0	0		2.222	0.6515		0.7091	0.6847	1.498	0.3511		0.9837	0.39257	0.234	0.238817		0	0	0	0	0	0	0	0	0.214125	0	0	0		0	0	0	0	0	0	0	0	0.16	0
OR2L5	chr1	248019447	248024446	+	No	None	0	0	0	0	0	0		0.9899	0.665		0.2629	0.2993	1.577	0.4404		0.519	0.38229	0.1202	0.070012		0	0	0	0	0	0	0	0	0	0	0	0		0	0	0	0	0	0	0	0	0	0
OR2L2	chr1	248035671	248040670	+	No	None	0	0	0	0	0	0		3.13	0.9788		0.1003	0	1.6	1.149		0.4867	0.81676	0.1773	0		0	0	0	0	0	0	0	0	0	0	0	0		0	0	0	0	0	0	0	0	0	0
OR2L3	chr1	248058181	248063180	+	No	None	0	0	0	0	0	0		1.865	0.7713		0.3719	0.293	1.958	0.3086		0.5582	0.42167	0.1035	0.183586		0	0	0	0	0	0	0	0	0	0.226509	0	0		0	0	0	0	0	0	0	0	0	0.17
OR2M1P	chr1	248119635	248124634	+	No	None	0	0	0	0	0	0		1.578	0.4232		0.3854	0	1.989	0.1737		0.6543	0.29148	0.2132	0.23415		0	0	0	0	0	0	0	0	0	0	0	0		0	0	0	0	0	0	0	0	0	0
OR2M5	chr1	248142647	248147646	+	No	None	0	0	0	0	0	0		2.005	0.8286		0.6609	0	1.859	1.409		0.7136	0.52301	0.2012	0.339167		0	0	0	0	0	0	0	0	0	0	0	0		0	0	0	0	0	0	0	0	0	0
OR2M2	chr1	248177485	248182484	+	No	None	0	0	0	0	0	0		3.793	0.7129		0.8746	0.5445	1.433	0.6936		0.8599	0.70312	0.1305	0.144691		0	0	0	0	0	0	0	0	0	0	0	0		0	0	0	0	0	0	0	0	0	0
OR2M3	chr1	248200567	248205566	+	No	None	0	0	0	0	0	0		1.641	0.3509		0	0.3204	1.993	0.789		0.8519	0.51449	0.06133	0		0	0	0	0	0	0	0	0	0	0	0	0		0	0	0	0	0	0	0	0	0	0
OR2M4	chr1	248236428	248241427	+	No	None	0	0	0	0	0	0		2.849	0.5062		0.2774	0.3878	1.352	1.361		1.65	0.93992	0.22	0.276157		0	0	0	0	0	0	0	0	0	0	0	0		0	0	0	0	0	0	0	0	0	0
OR14C36	chr1	248346274	248351273	+	No	None	0	0	0	0	0	0		1.495	0.4998		0.3254	0.06973	0.9644	1.231		0.7481	0.32535	0.1455	0.141579		0	0	0	0	0	0	0	0	0	0	0	0		0	0	0	0	0	0	0	0	0	0
OR2T4	chr1	248359080	248364079	+	No	None	0	0	0	0	0	0		0.3482	0.1776		0.1978	0.1214	0.4619	0		0.4939	0.36147	0.03024	0.203811		0	0	0	0	0	0	0	0	0	0	0	0		0	0	0	0	0	0	0	0	0	0
OR2T6	chr1	248385108	248390107	+	No	None	0	0	0	0	0	0		0.41	0.3263		0.08803	0.1473	0.7896	0.557		0.2768	0.26514	0.1704	0		0	0	0	0	0	0	0	0	0	0	0	0		0	0	0	0	0	0	0	0	0	0
OR2T1	chr1	248403494	248408493	+	No	None	0	0	0	0	0	0		0.431	0.5841		0.2108	0.2335	2.938	1.814		0.854	0.10786	0.07031	0		0	0	0	0	0	0	0	0	0	0	0	0		0	0	0	0	0	0	0	0	0	0
OR2T2	chr1	248450297	248455296	+	No	None	0	0	0	0	0	0		1.886	0.2504		0.3025	0.21	1.312	0.6001		0.7194	0.28998	0.1151	0		0	0	0	0	0	0	0	0	0	0	0	0		0	0	0	0	0	0	0	0	0	0
OR2T3	chr1	248470850	248475849	+	No	None	0	0	0	0	0	0		1.133	0.4156		0.2368	0.1316	0.8626	0.2132		0.8175	0.46858	0.0961	0.030338		0	0	0	0	0	0	0	0	0	0	0	0		0	0	0	0	0	0	0	0	0	0
OR2T5	chr1	248486088	248491087	+	No	None	0	0	0	0	0	0		1.835	0.2334		0.04824	0.17	0.6825	0		0.7579	0.77486	0.1112	0		0	0	0	0	0	0	0	0.111031	0	0	0	0		0	0	0	0	0	0	0	0.08	0	0
OR2G6	chr1	248519146	248524145	+	No	None	0	0	0	0	0	0		1.524	0.4448		0.7525	0.07756	1.883	0.5807		0.9368	0.84686	0.1646	0.147802		0	0	0	0	0	0	0	0	0	0	0	0		0	0	0	0	0	0	0	0	0	0
LOC101928226	chr1	248694561	248699560	+	No	None	0	0	0	0	0	0		1.842	0.5927		0.6165	0.07208	1.932	1.686		0.8386	1.6438	0.1442	0.242707		0	0	0	0	0	0	0	0	0	0	0	0		0	0	0	0	0	0	0	0	0	0
MIR3124	chr1	248823876	248828875	+	No	None	0	0	0	0	0	0		0.232	0.2638		36.64	26	31.37	20.11		0.7483	1.02119	1.084	0.431738		0	0	0	0	0	0	0	0	0	0	0	0		0	0	0	0	0	0	0	0	0	0
ZNF672	chr1	248835677	248840676	+	No	None	0	0	0	0	0	0		0.2179	0.2707		31.94	23.62	25.8	15.83		1.642	1.28784	1.429	1.45002		3.69042	3.5741	4.01792	3.80529	3.81762	3.55336	4.72465	4.92077	5.02901	5.07852	5.13996	5.23419		11.91	10.91	15.2	12.98	13.1	10.74	25.44	29.29	31.65	32.79
PGBD2	chr1	248903742	248908741	+	No	None	0	0	0	0	0	0		1.041	0.1609		19.55	12.18	14.34	9.557		0.7546	1.09319	0.9764	1.58654		3.07382	2.69822	2.86394	2.63227	1.53107	2.05658	1.82782	1.75702	1.5656	2	1.4957	2.02503		7.42	5.49	6.28	5.2	1.89	3.16	2.55	2.38	1.96	3
MIR6859-1	chr1	14937	19936	-	No	None	0	0	0	0	0	0		0.1978	0.08104		1.592	0.2515	2.216	0.5467		1.954	2.96801	1.191	1.66394		0	0	0	0	0	0	0	0	0	0	0	0		0	0	0	0	0	0	0	0	0	0
WASH7P	chr1	26871	31870	-	No	None	0	0	0	0	0	0		0.685	0.2656		50	33.96	37.2	25.36		1.881	1.70425	2.248	3.04084		5.72329	5.74201	5.97522	5.0321	5.47054	5.19495	5.65105	5.65249	5.70266	5.75729	5.854	6.07874		51.83	52.52	61.91	31.72	43.34	35.63	49.25	49.3	51.08	53.09
FAM138A	chr1	33582	38581	-	No	None	0	0	0	0	0	0		1.379	0.7584		1.614	0.4113	1.618	0.6384		2.313	1.76521	1.594	1.74484		0	0.275007	0	0	0	0	0.704872	0.704872	0.678072	0.344828	0.411426	0.722466		0	0.21	0	0	0	0	0.63	0.63	0.6	0.27
FAM138F	chr1	33582	38581	-	No	None	0	0	0	0	0	0		1.379	0.7584		1.614	0.4113	1.618	0.6384		2.313	1.76521	1.594	1.74484		0	0.275007	0	0	0	0	0.704872	0.704872	0.678072	0.344828	0.411426	0.722466		0	0.21	0	0	0	0	0.63	0.63	0.6	0.27
LOC729737	chr1	138067	143066	-	No	None	0	1	0	0	0	0		0.1687	0.1421		0.4122	0.3126	0.7066	0.8473		1.63	0.81525	0.3005	0.852585		4.08406	3.52732	3.73552	1.83996	2.08066	1.99277	4.15218	4.50144	4.7252	4.94907	4.92267	5.33521		15.96	10.53	12.32	2.58	3.23	2.98	16.78	21.65	25.45	29.89
MIR6859-3	chr1	185459	190458	-	No	None	0	0	0	0	0	0		0.4725	0.1461		1.885	0.9527	1.519	0.2745		1.748	1.25248	1.387	0.939711		0	0	0	0	0	0	0	0	0	0	0	0		0	0	0	0	0	0	0	0	0	0
MIR6859-4	chr1	185459	190458	-	No	None	0	0	0	0	0	0		0.4725	0.1461		1.885	0.9527	1.519	0.2745		1.748	1.25248	1.387	0.939711		0	0	0	0	0	0	0	0	0	0	0	0		0	0	0	0	0	0	0	0	0	0
OR4F16	chr1	449179	454178	-	No	None	0	0	0	0	0	0		0.7264	1.122		0.2914	0.07756	0.7458	0		0.3116	1.06183	0.4416	0.701672		0	0	0	0	0	0	0	0	0	0	0	0		0	0	0	0	0	0	0	0	0	0
OR4F29	chr1	449179	454178	-	No	None	0	0	0	0	0	0		0.7264	1.122		0.2914	0.07756	0.7458	0		0.3116	1.06183	0.4416	0.701672		0	0	0	0	0	0	0	0	0	0	0	0		0	0	0	0	0	0	0	0	0	0
OR4F3	chr1	449179	454178	-	No	None	0	0	0	0	0	0		0.7264	1.122		0.2914	0.07756	0.7458	0		0.3116	1.06183	0.4416	0.701672		0	0	0	0	0	0	0	0	0	0	0	0		0	0	0	0	0	0	0	0	0	0
LOC100132062	chr1	492946	497945	-	No	None	0	0	0	0	0	0		0.2503	0.04754		0.2291	0.07756	0.9306	0.9032		1.233	0.67678	0.3651	0.920652		2.40599	2.04963	2.48543	1.85599	1.79077	2.02857	4.04876	4.30378	4.35966	4.52419	4.53045	4.86839		4.3	3.14	4.6	2.62	2.46	3.08	15.55	18.75	19.53	22.01
LOC100132287	chr1	492946	497945	-	No	None	0	0	0	0	0	0		0.2503	0.04754		0.2291	0.07756	0.9306	0.9032		1.233	0.67678	0.3651	0.920652		2.40599	2.04963	2.48543	1.85599	1.79077	2.02857	4.04876	4.30378	4.35966	4.52419	4.53045	4.86839		4.3	3.14	4.6	2.62	2.46	3.08	15.55	18.75	19.53	22.01
LOC101928626	chr1	626510	631509	-	No	Always_up	0	0	0	0	0	0		8.771	7.155		14.66	4.593	30.54	5.926		11.17	5.31142	21.61	5.30844		0	0	0	0	0	0	0	0	0	0	0	0		0	0	0	0	0	0	0	0	0	0
MIR6723	chr1	629914	634913	-	No	Always_up	0	0	0	0	0	0		13.44	11.56		26.68	7.156	51.41	10.55		17.56	7.64605	37.38	9.6406		0	0	0	0	0	0	0	0	0	0	0	0		0	0	0	0	0	0	0	0	0	0
LOC100133331	chr1	727852	732851	-	No	None	0	1	0	0	0	0		0.7678	0.0312		0.4322	0.2111	0.7383	1.763		1.194	1.39546	0.2556	0.437183		3.66107	3.41954	3.40871	1.43829	1.60407	2.09424	3.58376	3.78555	3.96809	3.99186	3.94486	4.31832		11.65	9.7	9.62	1.71	2.04	3.27	10.99	12.79	14.65	14.91
LOC100288069	chr1	776189	781188	-	No	None	0	0	0	0	0	0		0.07864	0.2864		46.59	30.19	25.52	16.88		0.6802	1.41427	0.723	1.33178		3.38819	3.33056	2.58976	0	2.32769	2.37016	2.82375	3.5435	3.14241	3.42358	3.36597	3.37016		9.47	9.06	5.02	0	4.02	4.17	6.08	10.66	7.83	9.73
LINC00115	chr1	825023	830022	-	No	None	0	0	0	0	0	0		0.5877	1.502		57.84	36.76	30.96	32.86		1.544	1.52364	1.472	2.8697		0.594549	0	0.584963	1.29278	0	0	0.15056	1.23266	1.19535	0.641546	0.604071	0.545968		0.51	0	0.5	1.45	0	0	0.11	1.35	1.29	0.56
FAM41C	chr1	874303	879302	-	No	None	0	0	0	0	0	0		1.459	0.3365		0.6589	0.05092	2.115	0.7896		3.172	4.38053	1.85	2.33683		0	0.475085	1.07724	0	0	0	0	0.226509	0.31034	0.495695	0	0.111031		0	0.39	1.11	0	0	0	0	0.17	0.24	0.41
LOC100130417	chr1	917193	922192	-	No	Always_up	0	0	0	0	0	0		1.392	0.9103		2.126	0.3001	2.906	1.825		8.332	8.33337	5.632	7.60676		0	0	0	0	0.704872	0	0.137504	0.495695	0.739848	0.895303	1.14405	1.50589		0	0	0	0	0.63	0	0.1	0.41	0.67	0.86
NOC2L	chr1	956800	961799	-	Yes	None	0	0	0	0	0	0		0.08795	0.5287		54.97	34.65	23.91	19.17		2.937	3.89489	2.115	5.01438		7.91181	7.89008	8.05284	7.49169	7.40352	7.52756	6.68944	6.82158	6.7926	6.97877	7.01044	6.95082		239.82	236.22	264.55	178.98	168.31	183.51	102.21	112.11	109.86	125.13
PERM1	chr1	979618	984617	-	No	None	0	0	0	0	0	0		0.7282	0.4381		1.408	1.308	2.122	0.9232		6.006	7.55951	3.933	4.41151		0	0.443607	0	0	0	0	0	0	0	0	0	0		0	0.36	0	0	0	0	0	0	0	0
HES4	chr1	997673	1002672	-	Yes	Pr_higher_than_Ni	0	0	1	0	0	0		0	0.9492		34.22	24.18	20.58	13.03		4.379	3.46344	5.01	6.81602		5.12019	5.16269	5.72574	4.15785	4.81711	4.91695	4.05658	4.52231	4.44692	5.23458	5.87357	5.68846		33.78	34.82	51.92	16.85	27.19	29.21	15.64	21.98	20.81	36.65
RNF223	chr1	1071808	1076807	-	No	None	0	0	0	0	0	0		0.2371	0.156		3.714	3.655	1.546	1.013		5.374	5.87683	2.903	4.46207		2.5656	3.09424	2.80735	2.16672	1.43296	0	0	0.189034	0.176323	0.344828	0	0.970854		4.92	7.54	6	3.49	1.7	0	0	0.14	0.13	0.27
C1orf159	chr1	1113857	1118856	-	No	Always_up	0	0	0	0	0	0		0.5979	1.69		26.05	11.77	15.88	10.16		4.398	4.84409	3.682	3.55581		4.71425	4.61883	4.51096	4.27501	4.66619	4.14649	3.99548	4.26003	4.38474	4.27352	4.41143	4.6017		25.25	23.57	21.8	18.36	24.39	16.71	14.95	18.16	19.89	18.34
TNFRSF18	chr1	1204210	1209209	-	No	None	0	0	0	0	0	0		0.3704	0.4947		0.9339	0.2327	5.408	1.261		5.647	6.16957	4.986	5.23998		0	0.790772	0	0	0	1.02148	1.54597	1.59455	1.81147	1.45418	1.50589	1.48027		0	0.73	0	0	0	1.03	1.92	2.02	2.51	1.74
TNFRSF4	chr1	1211669	1216668	-	No	None	0	0	0	0	0	0		0.05463	0.1098		0.3854	0.07756	1.038	1.147		4.244	4.62812	2.095	2.16647		0	1.18903	0.687061	0	0.895303	0	0.189034	0	0	0.189034	0	0		0	1.28	0.61	0	0.86	0	0.14	0	0	0.14
SDF4	chr1	1229568	1234567	-	No	None	0	0	0	0	0	0		0.2371	0.5099		27.84	15.4	18.57	12.32		6.088	5.93804	2.463	3.51847		7.16249	7.01223	7.25465	7.26585	7.11291	7.09001	6.42072	6.55964	6.40071	6.59932	6.79507	6.57213		142.26	128.09	151.71	152.9	137.42	135.24	84.67	93.33	83.49	95.96
FAM132A	chr1	1244223	1249222	-	No	None	0	0	0	0	0	0		0.1147	0.3285		2.124	0.2632	3.596	0.6171		3.466	3.18324	4.633	4.83936		0	0.757023	0.731183	0	0	0.970854	1.75702	1.76129	2.67129	2.31615	2.38681	2.49825		0	0.69	0.66	0	0	0.96	2.38	2.39	5.37	3.98
UBE2J2	chr1	1271355	1276354	-	No	None	0	0	0	0	0	0		0.5055	0.2473		35.27	27.05	23.2	18.26		3.002	3.58083	2.87	4.37028		6.19673	5.90135	6.30579	5.93216	6.02791	5.90159	5.27687	5.5373	5.40939	5.60703	5.67356	5.67073		72.35	58.77	78.11	60.06	64.25	58.78	37.77	45.44	41.5	47.74
MIR6726	chr1	1293671	1298670	-	No	None	0	0	0	0	0	0		0.2948	0.05298		5.35	2.232	1.024	0.3984		4.674	6.79719	1.307	6.30454		0	0	0	0	0	0	0	0	0	0	0	0		0	0	0	0	0	0	0	0	0	0
ACAP3	chr1	1305390	1310389	-	No	None	0	0	0	0	0	0		0.1093	0.09854		54.77	36.66	27.64	23.87		4.015	5.10699	4.744	5.07195		3.92695	3.87086	3.93263	3.86096	4.04701	3.88655	3.98459	4.08066	4.13258	3.79701	4.23419	4.4019		14.21	13.63	14.27	13.53	15.53	13.79	14.83	15.92	16.54	12.9
MIR6727	chr1	1310067	1315066	-	No	None	0	0	0	0	0	0		0.05463	0.1454		2.371	1.97	4.38	1.638		2.744	2.74401	2.969	3.01128		0	0	0	0	0	0	0	0	0	0	0	0		0	0	0	0	0	0	0	0	0	0
CPSF3L	chr1	1322188	1327187	-	No	None	0	0	0	0	0	0		0.3236	0.07906		47.39	28.61	31.5	20.43		3.512	4.64367	1.735	4.11124		7.03474	6.81211	6.97361	6.65507	6.61839	6.50398	6.37469	6.53496	6.57243	6.52184	6.56377	6.69599		130.12	111.37	124.68	99.78	97.25	89.76	81.98	91.73	94.17	90.89
MIR6808	chr1	1337209	1342208	-	No	None	0	0	0	0	0	0		0.296	0.06239		0.8659	1.14	1.345	2.027		3.026	2.51198	0.8518	1.71878		0	0	0	0	0	0	0	0	0	0	0	0		0	0	0	0	0	0	0	0	0	0
DVL1	chr1	1346613	1351612	-	No	None	0	0	0	0	0	0		0.1609	0.08533		22.64	14.5	11.66	7.916		2.937	2.36975	3.044	3.86347		5.75141	5.71287	5.86962	5.52951	5.53792	5.54226	5.76049	6.0177	5.97476	5.848	6.15745	5.99299		52.87	51.45	57.47	45.19	45.46	45.6	53.21	63.79	61.89	56.6
MXRA8	chr1	1361042	1366041	-	Yes	None	1	0	0	0	0	0		0.1831	0.3925		1.16	0.5625	1.458	0.7617		2.082	2.39985	1.509	1.69272		5.16511	5.07082	5.15259	7.03595	6.94965	6.71918	4.14975	4.51602	4.61824	4.51286	4.75382	4.86592		34.88	32.61	34.57	130.23	122.61	104.36	16.75	21.88	23.56	21.83
AURKAIP1	chr1	1372939	1377938	-	No	None	0	0	0	0	0	0		0.6033	0.122		56.37	40.76	28.29	28.8		3.461	3.26828	1.835	3.38		8.25446	8.18468	8.31877	7.78895	7.93109	7.64465	7.11426	7.3565	7.29692	7.10936	7.3505	7.02004		304.38	289.96	318.3	220.16	243.06	199.11	137.55	162.88	156.25	137.08
CCNL2	chr1	1396839	1401838	-	No	None	0	0	0	0	0	0		0.1093	0.1324		72.36	60.54	45.92	42.61		2.668	2.50495	2.282	3.64371		5.98641	5.86022	5.88728	5.67214	5.63488	5.75622	5.55919	5.64068	5.59872	5.54689	5.72955	5.95745		62.4	57.09	58.19	49.99	48.69	53.05	46.15	48.89	47.46	45.75
MRPL20	chr1	1404814	1409813	-	No	None	0	0	0	0	0	0		0.6399	0.0439		58.25	46.01	28.89	36.66		1.302	0.67453	1.464	3.22598		8.36317	8.1635	8.23266	7.17153	7.60066	7.6372	6.90388	6.86171	6.81788	6.84486	6.85275	6.72014		328.28	285.72	299.8	143.16	193.1	198.08	118.75	115.3	111.82	113.95
ANKRD65	chr1	1418945	1423944	-	No	None	0	0	0	0	0	0		0.1933	0.5084		1.939	0	2.242	0.9421		3.071	4.42619	2.597	3.78918		0	0	0	0	0	0	1.85599	1.66903	1.9222	2.34483	1.95977	2.79909		0	0	0	0	0	0	2.62	2.18	2.79	4.08
LOC102724312	chr1	1432074	1437073	-	No	None	0	0	0	0	0	0		0.3416	0.1061		21	25.56	11.07	4.604		5.464	5.71077	6.809	8.65071		0	0	0.641546	0	0	0	2.73985	2.64616	3.11603	2.74631	2.37016	2.66676		0	0	0.56	0	0	0	5.68	5.26	7.67	5.71
TMEM240	chr1	1537861	1542860	-	No	None	0	0	0	0	0	0		0.05463	0.06239		11.21	4.319	12.73	5.919		4.532	5.11225	3.582	5.10773		1.51602	0.704872	1.14405	0	0.887525	1.46989	2.91839	2.97453	3.05137	3.19219	2.70487	3.19377		1.86	0.63	1.21	0	0.85	1.77	6.56	6.86	7.29	8.14
SSU72	chr1	1572383	1577382	-	No	None	0	0	0	0	0	0		0.2671	0.238		53.79	47.93	41.15	32.55		1.17	0.66274	1.682	1.53636		8.48394	8.35235	8.42303	7.22564	7.62205	7.324	7.55758	7.56712	7.65921	7.59768	7.54249	7.62512		357.03	325.82	342.23	148.67	196	159.23	187.39	188.64	201.14	192.7
C1orf233	chr1	1597597	1602596	-	No	None	0	1	0	0	0	0		0.1855	0.9329		14.13	4.98	10.15	4.438		6.178	6.82252	4.164	8.68766		6.27352	6.0468	6.43496	5.21529	4.52857	4.35332	5.76049	5.904	6.06609	6.34501	6.37921	6.41058		76.36	65.11	85.52	36.15	22.08	19.44	53.21	58.88	66	80.29
CDK11B	chr1	1656598	1661597	-	No	None	0	0	0	0	0	0		0.2773	0.1304		48.73	32.21	27.46	16.5		1.269	1.68794	0.6665	1.16764		5.40803	5.52388	5.60437	5.09297	5.1334	5.38094	5.67129	5.74578	5.76421	5.63981	5.76553	5.68818		41.46	45.01	47.65	33.13	34.1	40.67	49.96	52.66	53.35	48.86
SLC35E2B	chr1	1690305	1695304	-	No	None	0	0	0	0	0	0		0.3542	0.2192		58.9	34.45	41.44	30.79		1.796	1.69472	1.342	1.64216		4.20398	4.10266	4.24717	4.64155	4.38336	4.2891	5.40088	5.41312	5.4591	5.57773	5.54844	5.67158		17.43	16.18	17.99	23.96	19.87	18.55	41.25	41.61	42.99	46.76
CDK11A	chr1	1721853	1726852	-	No	None	0	0	0	0	0	0		0.3524	0.09359		51	27.09	27.71	21.88		0.8996	1.18249	0.8552	1.75107		4.26454	4.0365	4.26978	4.10098	3.71918	3.31904	4.63691	4.61883	4.31325	4.52293	4.65592	4.36527		18.22	15.41	18.29	16.16	12.17	8.98	23.88	23.57	18.88	21.99
SLC35E2	chr1	1743500	1748499	-	No	None	0	0	0	0	0	0		0.3122	0.256		48.26	36.5	36.44	29.79		3.151	2.79317	1.42	2.57876		1.70044	1.37851	2.15704	2.44626	2.16672	1.73552	3.57773	3.73444	3.7845	3.72901	3.78136	3.92029		2.25	1.6	3.46	4.45	3.49	2.33	10.94	12.31	12.78	12.26
NADK	chr1	1776359	1781358	-	No	None	0	0	0	0	0	0		0.434	0.09887		24.26	14.58	16.62	11.42		1.861	2.94017	2.68	3.76429		6.16169	5.9991	6.01659	5.45878	5.53107	5.3978	5.86518	6.03012	5.94837	5.88289	5.88679	5.83365		70.59	62.96	63.74	42.98	45.24	41.16	57.29	64.35	60.75	58.01
GNB1	chr1	1888618	1893617	-	No	None	0	0	0	0	0	0		0	0.2284		38.55	31.25	24.33	17.48		3.503	2.78339	2.3	1.79852		8.33669	8.30879	8.35204	8.27184	8.2446	8.30204	8.56156	8.57369	8.55132	8.48224	8.43488	8.43212		322.29	316.1	325.75	308.08	302.3	314.62	376.82	380.01	374.15	356.61
TMEM52	chr1	1916802	1921801	-	No	None	0	0	0	0	0	0		0.08104	0.3082		15.54	7.251	12.47	7.379		4.165	3.92474	3.532	5.92842		5.36772	4.70984	5.27687	4.72247	4.49761	4.17792	4.64847	4.87332	5.25475	4.89045	5.19731	5.04963		40.29	25.17	37.77	25.4	21.59	17.1	24.08	28.31	37.18	28.66
CFAP74	chr1	2001338	2006337	-	No	None	0	0	0	0	0	0		0.5571	0.732		5.167	4.475	2.904	1.663		1.447	1.66436	1.355	1.77985		0	0.15056	0	0	0	0	0.286881	0.400538	0.505891	0.250962	0.124328	0.163499		0	0.11	0	0	0	0	0.22	0.32	0.42	0.19
FAAP20	chr1	2192276	2197275	-	No	None	0	0	0	0	0	0		0	0.1324		15.61	10.2	9.831	8.484		3.314	3.15013	2.547	4.21548		6.26491	6.23668	6.16108	6.96451	6.71232	7.21733	7.61993	7.96423	8.07607	7.94416	8.27617	8.06969		75.9	74.41	70.56	123.89	103.86	147.81	195.71	248.73	268.86	245.28
LOC100129534	chr1	2350162	2355161	-	No	None	0	0	0	0	0	0		0.6423	0.1403		0.8316	0.3322	0.7509	0.1373		3.767	5.00263	1.949	3.93309		0	0.887525	0	1.37295	1.34483	1.1375	1.03562	0.992768	1.43296	1.18903	1.43829	1.4957		0	0.85	0	1.59	1.54	1.2	1.05	0.99	1.7	1.28
MORN1	chr1	2389252	2394251	-	No	None	0	0	0	0	0	0		0.2143	0.0312		44.14	25.91	27.05	20.85		1.901	3.08165	1.689	3.57993		0.516015	1.15056	1.36737	0.831877	1.18903	1.02857	2.32481	2.51349	2.54844	2.34767	2.83592	2.60881		0.43	1.22	1.58	0.78	1.28	1.04	4.01	4.71	4.85	4.09
PEX10	chr1	2410072	2415071	-	No	None	0	0	0	0	0	0		0.1093	0.1246		35.8	25.35	21.77	19.19		2.902	2.23379	2.706	3.17542		4.14731	4.61176	4.7021	4.20711	4.6605	4.73498	5.13175	5.0635	5.15056	5.07125	5.26341	5.16068		16.72	23.45	25.03	17.47	24.29	25.63	34.06	32.44	34.52	32.62
LOC115110	chr1	2554512	2559511	-	No	None	0	0	0	0	0	0		0.5031	0.07708		0.6435	0	0.5389	0.5187		2.15	2.90555	1.101	1.89576		0	0	0	0	0	0	0	0	0	0	0	0		0	0	0	0	0	0	0	0	0	0
MMEL1	chr1	2630543	2635542	-	No	None	0	0	0	0	0	0		0.1801	0.2327		0.3729	0.2013	0.6369	0.09354		2.319	1.75693	1.528	3.05795		0	0	0	0	0.367371	0	0.765535	1.05658	0.847997	0.678072	0.992768	0.85599		0	0	0	0	0.29	0	0.7	1.08	0.8	0.6
LINC00982	chr1	3065226	3070225	-	No	Always_up	0	0	0	0	0	0		0.9053	2.269		9.478	9.594	15.58	2.49		6.478	5.31995	7.501	7.10656		0	0	0	0	0	1.54102	0.0565835	0	0	0.659925	0.847997	0.411426		0	0	0	0	0	1.91	0.04	0	0	0.58
MIR551A	chr1	3558291	3563290	-	No	None	0	0	0	0	0	0		0.5601	0.2131		0.8996	0	0.9128	0.1233		4.414	4.99285	1.507	2.43329		0	0	0	0	0	0	0	0	0	0	0	0		0	0	0	0	0	0	0	0	0	0
MEGF6	chr1	3608996	3613995	-	Yes	None	0	0	0	0	0	0		0.9263	0.3582		13.37	4.955	15.71	9.523		5.303	7.04251	3.941	8.22131		0.485427	0.650765	0.956057	1.09085	1.40054	1.30451	3.41819	3.6792	3.70819	3.78764	4.0009	4.06264		0.4	0.57	0.94	1.13	1.64	1.47	9.69	11.81	12.07	12.81
WRAP73	chr1	3647608	3652607	-	Yes	Pr_higher_than_Ni	0	0	0	0	0	0		0.7432	2.734		36.06	17.15	27.08	18.18		2.873	2.66926	4.957	4.1338		4.79025	5.18309	4.83794	4.56864	4.58856	4.67016	4.74201	4.71315	4.84298	4.91552	4.90014	5.17433		26.67	35.33	27.6	22.73	23.06	24.46	25.76	25.23	27.7	29.18
TP73-AS1	chr1	3744874	3749873	-	No	None	0	0	0	0	0	0		1.363	0.3976		24.49	12.96	14.67	13.02		3.916	3.74313	2.656	2.92959		2.79909	2.79286	2.53356	3.14241	2.93546	3.32048	4.29866	4.42425	4.35332	4.52482	4.58135	4.53978		5.96	5.93	4.79	7.83	6.65	8.99	18.68	20.47	19.44	22.02
LRRC47	chr1	3794005	3799004	-	No	None	0	1	0	0	0	0		0.2227	0.1086		45.53	24.11	22.18	18.16		1.149	1.57757	1.427	2.25437		7.03606	6.88056	7.17393	6.13381	5.87381	5.96324	6.07125	6.15725	6.09698	6.1418	6.14832	6.00787		130.24	116.83	143.4	69.22	57.64	61.39	66.24	70.37	67.45	69.61
CEP104	chr1	3854734	3859733	-	No	None	0	0	0	0	0	0		0.3926	0.5785		36.34	22.03	23.22	18.75		3.041	3.03047	3.295	3.62115		3.78555	3.86394	3.78136	3.32481	3.35332	3.53605	3.08916	3.23573	3.17153	3.29425	3.24945	3.32625		12.79	13.56	12.75	9.02	9.22	10.6	7.51	8.42	8.01	8.81
C1orf174	chr1	3897794	3902793	-	No	None	0	0	0	0	0	0		0.2809	0.1065		53.71	36.24	37.43	23.65		1.022	1.13357	0.8355	0.896148		5.33414	5.59216	5.38509	5.40871	5.1631	5.0054	4.88996	4.87234	4.849	5.04658	4.89288	5.03914		39.34	47.24	40.79	41.48	34.83	31.12	28.65	28.29	27.82	32.05
MIR4689	chr1	5860242	5865241	-	No	None	0	0	0	0	0	0		0.6264	0.117		0.3073	0	0.9123	1.068		4.096	5.13859	1.621	3.23609		0	0	0	0	0	0	0	0	0	0	0	0		0	0	0	0	0	0	0	0	0	0
NPHP4	chr1	5989974	5994973	-	No	None	0	0	0	0	0	0		0.5433	0.3011		36.89	13.63	28.39	18.65		4.715	4.42267	3.051	3.6161		2.74846	2.60644	2.65992	3.21568	2.1635	2.57046	3.14405	3.14405	2.97636	3.18428	3.61235	3.25852		5.72	5.09	5.32	8.29	3.48	4.94	7.84	7.84	6.87	8.09
CHD5	chr1	6177635	6182634	-	Yes	None	0	0	0	0	0	0		0.844	0.9113		7.131	1.982	7.046	1.619		5.023	5.31895	5.511	5.04084		0	0.0840643	0.0840643	0.124328	0.226509	0.333424	1.42223	1.35614	1.18269	1.43829	1.62761	1.68706		0	0.06	0.06	0.09	0.17	0.26	1.68	1.56	1.27	1.71
RPL22	chr1	6197120	6202119	-	Yes	None	0	0	0	0	0	0		0.3086	0.342		60.15	33.13	34.93	23.14		2.351	1.16894	1.973	1.91521		8.52274	8.52258	8.33262	8.201	8.4634	8.43087	9.00644	8.81195	8.73135	8.79805	8.79087	8.57369		366.79	366.75	321.38	293.27	351.97	344.1	513.29	448.43	424.01	444.12
LOC102724450	chr1	6203281	6208280	-	Yes	None	0	0	0	0	0	0		0.05463	0.7322		34.93	19.88	15.83	8.155		2.652	3.66336	3.21	4.25437		0	0	0	0	0	0	0.739848	0	0.704872	0	0	0		0	0	0	0	0	0	0.67	0	0.63	0
ICMT	chr1	6233485	6238484	-	No	None	0	0	0	0	0	0		0.2023	0.2844		25.9	16.5	9.34	5.55		1.52	1.38417	1.17	1.1054		6.6359	6.66349	6.57061	6.07489	6.12928	6.02636	6.25776	6.18269	6.10098	6.12619	6.13134	6.15441		98.45	100.37	94.05	66.41	69	64.18	75.52	71.64	67.64	68.85
GPR153	chr1	6258476	6263475	-	Yes	None	0	1	0	0	0	0		0.1651	0.1269		18.33	7.259	12.6	4.114		3.439	3.8382	2.93	4.67716		4.59932	4.6837	4.82477	3.13422	3.40054	3.52732	4.71589	4.82934	4.83491	4.83188	5.07682	5.08491		23.24	24.7	27.34	7.78	9.56	10.53	25.28	27.43	27.54	27.48
ACOT7	chr1	6356445	6361444	-	No	None	0	1	0	0	0	0		0.3524	0		0.6194	0	0.817	0.3559		3.611	3.32622	1.306	2.69544		6.81928	6.6851	6.9166	5.58165	5.80684	5.82731	7.34793	7.472	7.472	7.08821	7.31152	7.30551		111.93	101.9	119.81	46.89	54.98	55.78	161.91	176.54	176.54	135.07
HES2	chr1	6417420	6422419	-	Yes	Pr_higher_than_Ni	0	0	1	0	0	0		0.5973	4.292		30.55	15.7	15.11	5.128		4.852	4.00251	6.544	7.4329		2.09085	2.15704	2.28983	2.0072	2.23266	2.59455	0.613532	0.526069	0.799087	1.1635	1.28688	1.37295		3.26	3.46	3.89	3.02	3.7	5.04	0.53	0.44	0.74	1.24
MIR4252	chr1	6427397	6432396	-	No	None	0	0	0	0	0	0		0.1759	0.1248		1.197	0.3361	1.937	0.7714		5.874	7.22688	3.268	4.30104		0	0	0	0	0	0	0	0	0	0	0	0		0	0	0	0	0	0	0	0	0	0
TNFRSF25	chr1	6463696	6468695	-	No	None	0	1	0	0	0	0		0.2533	0.2451		4.208	0.9644	1.693	0.4003		2.884	4.77286	2.841	3.15908		3.63343	3.59096	4.22342	1.94486	3.33199	1.53107	4.01436	4.20789	4.33056	4.44294	4.54782	4.76022		11.41	11.05	17.68	2.85	9.07	1.89	15.16	17.48	19.12	20.75
PLEKHG5	chr1	6517562	6522561	-	Yes	None	0	0	0	0	0	0		0.323	0.1434		0.4756	0.4066	0.7514	0.2466		1.51	0.69008	1.085	1.84636		3.11603	3.2555	3.51475	2.43563	2.70266	2.10769	4.32984	4.73769	4.72465	4.63401	4.84348	4.89676		7.67	8.55	10.43	4.41	5.51	3.31	19.11	25.68	25.44	23.83
NOL9	chr1	6552099	6557098	-	No	None	0	0	0	0	0	0		0.1702	0.1319		38.88	30.67	21.78	20.73		1.174	1.70525	1.922	2.58732		3.92884	4.07211	3.74739	3.73444	3.7301	3.5472	3.0018	2.79909	2.71149	2.85798	2.80735	2.93734		14.23	15.82	12.43	12.31	12.27	10.69	7.01	5.96	5.55	6.25
KLHL21	chr1	6600399	6605398	-	No	None	0	0	0	0	0	0		0.9671	0.2804		74.5	52.48	38.24	24.37		3.283	4.17283	3.96	5.07351		4.88947	4.87381	5.16269	5.00225	4.8212	4.851	4.0505	4.0798	3.99458	3.7301	4.04614	3.93263		28.64	28.32	34.82	31.05	27.27	27.86	15.57	15.91	14.94	12.27
DNAJC11	chr1	6699407	6704406	-	No	None	0	0	0	0	0	0		0.2305	0.06239		34.89	27.53	24	24.84		1.16	1.06183	1.035	1.0494		7.19879	7.39523	7.42585	6.46875	6.57198	6.63387	6.09339	6.25814	6.24641	6.15502	6.25475	6.29756		145.91	167.34	170.95	87.57	94.14	98.31	67.28	75.54	74.92	70.26
UTS2	chr1	7850545	7855544	-	No	None	0	0	0	0	0	0		2.373	0.816		0.2479	0.2084	0.5456	0.2673		1.383	1.48401	0.7913	0.872811		0	0	0	0	0	0	0.739848	0	0	0	0	0		0	0	0	0	0	0	0.67	0	0	0
TNFRSF9	chr1	7940666	7945665	-	No	Always_up	0	0	0	0	0	0		2.719	2.092		2.573	0.521	2.127	0.5503		2.804	3.18023	2.028	2.4084		1.31615	1.44361	1.18269	1.42761	1.79077	2.13422	0	0	0	0	0	0.0285692		1.49	1.72	1.27	1.69	2.46	3.39	0	0	0	0
ERRFI1	chr1	8023834	8028833	-	No	None	1	0	0	0	0	0		0.8362	0.8203		30.53	27.24	15.25	14.75		3.207	2.21021	2.768	2.92726		5.79909	5.55029	5.44328	7.18775	7.10392	7.34483	4.99095	5.00944	5.12722	5.2521	5.18468	5.15664		54.68	45.86	42.51	144.79	136.56	161.56	30.8	31.21	33.95	37.11
RERE	chr1	8815141	8820140	-	No	None	0	0	0	0	0	0		0.9143	0.06685		45.83	32.77	34.58	29.44		1.112	1.0661	1.497	1.80085		4.60763	4.49953	4.64155	4.98368	4.8515	4.88166	5.53823	5.77294	5.59634	5.57137	5.54164	5.69961		23.38	21.62	23.96	30.64	27.87	28.48	45.47	53.68	47.38	46.55
MIR6728	chr1	8864091	8869090	-	No	None	0	0	0	0	0	0		0.09485	0.09507		0.3685	0.1528	0.6997	0.6912		0.9471	0.42192	0.7689	0.946323		0	0	0	0	0	0	0	0	0	0	0	0		0	0	0	0	0	0	0	0	0	0
ENO1	chr1	8876593	8881592	-	No	None	0	0	0	0	0	0		0.08284	0.2837		40.4	41.52	33.52	30.2		2.065	0.98131	2.027	2.25048		10.5031	10.429	10.6776	10.7946	10.8131	10.655	11.5872	11.5107	11.6486	11.5177	11.5899	11.4823		1450.27	1377.6	1636.86	1775.26	1798.12	1611.37	3075.77	2916.9	3209.57	2931.04
SLC2A7	chr1	9023846	9028845	-	No	None	0	0	0	0	0	0		0.2167	0.137		0.8403	0	0.5662	0		2.619	2.77788	1.012	0.873589		0	0	0	0	0	0	0.124328	0	0	0.356144	0	0.137504		0	0	0	0	0	0	0.09	0	0	0.28
SLC2A5	chr1	9067329	9072328	-	No	None	0	1	0	0	0	0		0.3644	0.1185		1.883	1.246	0.7341	0.3243		1.863	1.95459	1.227	1.61727		2.83794	3.05311	3.09255	1.4957	1.46467	0.807355	0.0840643	0.0840643	0	0.0840643	0.137504	0.15056		6.15	7.3	7.53	1.82	1.76	0.75	0.06	0.06	0	0.06
GPR157	chr1	9126671	9131670	-	Yes	None	0	0	0	0	0	0		0.7822	1.109		13.31	12.01	8.165	4.919		1.908	2.33714	2.022	2.69544		0	1.4957	1.45418	1.82375	0.863938	1.83188	1.36737	1.57531	1.45943	1.74416	2.13093	2.39506		0	1.82	1.74	2.54	0.82	2.56	1.58	1.98	1.75	2.35
MIR34A	chr1	9149278	9154277	-	No	None	0	0	0	0	0	0		0	0.1124		0.2807	0.3518	0.6233	0.577		1.91	2.59576	1.493	1.07507		0	0	0	0	0	0	0	0	0	0	0	0		0	0	0	0	0	0	0	0	0	0
LOC100506022	chr1	9426497	9431496	-	No	None	0	0	0	0	0	0		0.5547	0.2877		11.91	6.226	7.148	4.888		1.743	1.49003	1.267	1.87242		0	0	0	0	0.443607	0.807355	0	0	0	0.163499	0.0703893	0		0	0	0	0	0.36	0.75	0	0	0	0.12
PIK3CD-AS1	chr1	9652087	9657086	-	Yes	None	0	0	0	0	0	0		0.8146	1.216		9.383	3.541	6.024	4.23		4.256	3.73887	3.02	4.95137		0	0	0	0	0	0	0	0	0	0	0	0		0	0	0	0	0	0	0	0	0	0
PIK3CD-AS2	chr1	9685075	9690074	-	Yes	None	0	0	0	0	0	0		0.4403	0.8426		29.14	15.92	23.37	10.44		2.746	3.37739	3.236	3.82963		2.58496	2.62059	1.37851	1.74846	2.488	3.04089	4.86493	4.9514	5.49697	5.20398	5.19298	5.0505		5	5.15	1.6	2.36	4.61	7.23	28.14	29.94	44.16	35.86
CLSTN1	chr1	9822027	9827026	-	Yes	Ni_higher_than_Pr	0	0	0	0	0	0		2.031	0.5526		31.22	16.6	21.35	14.77		2.626	2.70287	2.786	3.65694		6.08428	6.17712	6.10727	6.24375	6.36737	6.33932	7.08151	7.16571	7.13319	7.24213	7.29297	7.23582		66.85	71.36	67.94	74.78	81.56	79.97	134.44	142.58	139.38	150.39
CTNNBIP1	chr1	9907759	9912758	-	No	None	0	0	0	0	0	0		0.308	0.08897		28.68	15.58	16.31	16.11		2.34	2.4292	1.53	1.42746		2.72465	3.06695	3.02148	3.50335	3.45549	3.50589	5.49281	5.7148	5.61853	5.70016	5.73823	5.81916		5.61	7.38	7.12	10.34	9.97	10.36	44.03	51.52	48.13	50.99
LZIC	chr1	9940269	9945268	-	No	None	0	0	0	0	0	0		0.4484	0.06239		42.18	22.41	26.07	17.94		0.6452	0.70011	0.6584	1.61493		3.82985	4.0365	3.93546	3.77926	3.80632	3.78764	4.00809	3.50462	3.38128	3.83086	3.50462	3.47638		13.22	15.41	14.3	12.73	12.99	12.81	15.09	10.35	9.42	13.23
DFFA	chr1	10470057	10475056	-	No	None	0	0	0	0	0	0		0.2017	0.06239		57.23	28.95	24	16.9		0.8741	0.51248	1.211	0.217036		6.23439	6.34252	6.15198	5.39883	5.51948	5.52042	6.04527	6.11582	6.00315	6.01837	6.10077	6.07639		74.29	80.15	70.11	41.19	44.87	44.9	65.04	68.35	63.14	63.82
CASZ1	chr1	10794177	10799176	-	Yes	None	0	0	0	0	0	0		1.374	0.4925		17.75	8.776	17.03	9.747		4.069	2.42343	3.747	5.41112		1.48543	1.15704	1.22033	1.31034	1.67356	1.1177	2.76977	3.06523	2.96901	2.76553	2.93546	2.88166		1.8	1.23	1.33	1.48	2.19	1.17	5.82	7.37	6.83	5.8
C1orf127	chr1	10979538	10984537	-	No	None	0	0	0	0	0	0		0.2689	0.1733		0.9995	0.1865	1.141	2.033		2.237	2.46632	1.674	1.81097		0	0	0	0.400538	0	0	0.526069	0.432959	0.411426	0.526069	0.495695	0.536053		0	0	0	0.32	0	0	0.44	0.35	0.33	0.44
MASP2	chr1	11044740	11049739	-	No	None	0	0	0	0	0	0		0.6483	0.06239		1.147	0.4172	1.204	0.2466		4.488	3.91421	1.555	2.79968		0	1.05658	1.01436	0	0	1.32769	0.555816	0.298658	0.286881	0.298658	0.887525	0.298658		0	1.08	1.02	0	0	1.51	0.47	0.23	0.22	0.23
SRM	chr1	11057535	11062534	-	No	None	0	0	0	0	0	0		0.2281	0.1226		35.05	25.43	19.82	22.36		2.741	3.65684	2.007	3.38078		9.29382	9.14124	9.46406	9.19407	9.21684	9.15661	8.17787	8.20031	8.41958	8.16179	8.25791	8.23357		626.65	563.66	705.26	584.72	594.04	569.71	288.59	293.13	341.41	285.38
EXOSC10	chr1	11097411	11102410	-	No	None	0	0	0	0	0	0		0.2287	0.2753		43.99	28.08	31.41	27.49		0.9182	0.88348	0.8447	1.82808		6.57682	6.40786	6.40854	6.1813	6.25191	6.14119	6.25927	6.24203	6.18626	5.95536	6.0018	6.14812		94.46	83.91	83.95	71.57	75.21	69.58	75.6	74.69	71.82	61.05
MTOR	chr1	11260052	11265051	-	No	None	0	0	0	0	0	0		0.314	0.07246		44.34	27.64	26.37	16.19		0.6844	0.89025	0.9496	0.898482		6.0398	5.94579	5.86666	4.98778	5.0492	5.03562	5.48929	5.54164	5.4591	5.41684	5.44062	5.27426		64.79	60.64	57.35	30.73	32.11	31.8	43.92	45.58	42.99	41.72
FBXO2	chr1	11652332	11657331	-	Yes	None	0	0	0	0	0	0		0.4244	0.344		17.6	6.567	16.42	9.263		4.186	3.45215	3.334	3.09373		1.53107	1.54597	1.51096	2.24793	0.604071	0.62293	6.11728	6.36597	6.26622	6.26941	6.50367	6.24565		1.89	1.92	1.85	3.75	0.52	0.54	68.42	81.48	75.97	76.14
MAD2L2	chr1	11689122	11694121	-	No	None	0	0	0	0	0	0		0.7342	0.294		36.62	19.77	37.55	28.15		5.374	4.96325	5.66	5.0774		7.28207	7.10528	7.37469	6.3036	6.52341	6.29223	8.69303	8.74648	8.89297	8.61699	8.77584	8.65775		154.64	136.69	164.96	77.99	90.99	77.37	412.87	428.49	474.39	391.62
LOC102724659	chr1	11777120	11782119	-	No	None	0	0	0	0	0	0		0.1093	0.2879		0.9462	0.2828	0.9557	0.9342		2.451	3.59538	1.121	1.86075		0	0	0	0	0	0	0	0	0	0	0	0		0	0	0	0	0	0	0	0	0	0
MTHFR	chr1	11803604	11808603	-	No	None	0	0	0	0	0	0		0.2023	0.1378		43.33	28.58	32.25	29.59		1.124	1.55926	1.41	1.55659		3.39643	3.27352	3.29278	2.80735	2.81352	2.70929	2.81147	2.82375	2.85599	2.93546	2.88166	2.99277		9.53	8.67	8.8	6	6.03	5.54	6.02	6.08	6.24	6.65
NPPA	chr1	11845284	11850283	-	No	None	0	0	0	0	0	0		0.1117	0.09788		0.3333	0.2013	0.376	0		2.783	1.7198	0.9536	2.2077		0	0	0	0	0	0	0	0	0	0	0	0		0	0	0	0	0	0	0	0	0	0
NPPB	chr1	11856436	11861435	-	No	Always_up	1	0	0	0	0	0		1.404	1.135		7.499	3.51	3.13	0.9579		3.657	4.77386	2.593	2.5352		4.4822	4.36387	4.43763	7.77597	7.80993	7.59507	1.69599	1.16993	2.51854	0.799087	0	1.32193		21.35	19.59	20.67	218.18	223.4	192.35	2.24	1.25	4.73	0.74
KIAA2013	chr1	11923929	11928928	-	No	None	0	0	0	0	0	0		0.06844	0.06239		38.95	24.96	11.47	10.2		1.626	1.51913	1.423	1.79229		7.10297	7.00607	7.17782	6.53869	6.49633	6.51302	5.6659	5.72683	5.73904	5.87922	5.78503	5.81352		136.47	127.54	143.79	91.97	89.28	90.33	49.77	51.96	52.41	57.86
MIR6730	chr1	12576524	12581523	-	No	None	0	0	0	0	0	0		0.9851	0.06239		0.5861	0.3909	0.4624	0		2.387	1.77875	0.9444	1.26099		0	0	0	0	0	0	0	0	0	0	0	0		0	0	0	0	0	0	0	0	0	0
DHRS3	chr1	12615232	12620231	-	No	None	1	0	0	0	0	0		0.7789	0.1268		58.38	41.88	31.52	23.44		3.204	3.50759	3.908	4.52041		3.15056	3.34767	3.67356	5.11187	5.1534	4.76765	4.77873	4.7241	4.76022	4.51854	4.70874	4.774		7.88	9.18	11.76	33.58	34.59	26.24	26.45	25.43	26.1	21.92
PRAMEF11	chr1	12828911	12833910	-	No	None	0	0	0	0	0	0		0.5793	0.2456		1.176	0.07756	1.282	0.5703		0.7417	0.67101	0.04753	0		0.739848	0	0	1.02148	0	0	0	0	0	0	0	0		0.67	0	0	1.03	0	0	0	0	0	0
HNRNPCL1	chr1	12846257	12851256	-	No	None	0	0	0	0	0	0		0.3278	0.07692		0.7723	0.6863	1.25	0.2466		1.244	0.65471	0.1477	0.1338		0	0.678072	0	0	0	0	0	0	0	0	0	0		0	0.6	0	0	0	0	0	0	0	0
PRAMEF4	chr1	12883702	12888701	-	No	None	0	0	0	0	0	0		1.522	0.4717		0.7916	0.07756	0.9542	0.3906		0.7948	0.76458	0.2003	0		0	0	0.411426	0.584963	0	1.31615	0	0	0	0	0	0		0	0	0.33	0.5	0	1.49	0	0	0	0
PRAMEF10	chr1	12895771	12900770	-	No	None	0	0	0	0	0	0		0.4887	0.3862		0.1712	0.2664	0.9531	0.489		0.4327	0.53656	0.08046	0.195255		0	0	0.505891	1.15056	1.12433	0	0	0	0	0	0	0		0	0	0.42	1.22	1.18	0	0	0	0	0
PRAMEF6	chr1	12945081	12950080	-	No	None	0	1	0	0	0	0		0.5727	0.1644		0.2971	0.07756	0.9324	0.5861		0.3363	0.39483	0.1505	0.424737		2.91648	2.93923	3.18903	0	1.43829	1.774	0	0	0	0	0	0		6.55	6.67	8.12	0	1.71	2.42	0	0	0	0
LOC101929983	chr1	13051160	13056159	-	No	None	0	0	0	0	0	0		0.5523	0.06239		0.04824	0.07756	0.9848	1.354		0.8443	0.54057	0.07788	0		0.941106	0.748461	1.66448	0.879706	1.52607	0	0	0	0	0	0	0		0.92	0.68	2.17	0.84	1.88	0	0	0	0	0
PRAMEF22	chr1	13223610	13228609	-	No	None	0	0	0	0	0	0		1.184	0.06239		0.2764	0.07756	0.9954	0.4203		0.6615	1.07111	0.08445	0.574873		0	0	0	0	0	0	0	0	0	0	0	0		0	0	0	0	0	0	0	0	0	0
LOC391003	chr1	13223655	13228654	-	No	None	0	0	0	0	0	0		1.184	0.06239		0.2764	0.07756	0.9986	0.4203		0.6608	1.04854	0.08511	0.574873		0	0	0	0	0	0	0	0	0	0	0	0		0	0	0	0	0	0	0	0	0	0
PRAMEF8	chr1	13282638	13287637	-	No	None	0	0	0	0	0	0		0.6495	0.1471		0.3328	0	1.331	0.5096		0.9692	0.78239	0.02543	0.130688		0	1.61353	2.35332	0	0.903038	0	0	0	0	0	0	0		0	2.06	4.11	0	0.87	0	0	0	0	0
PRAMEF14	chr1	13344635	13349634	-	No	None	0	0	0	0	0	0		0.4196	0.09507		0.2422	0.1637	1.671	0.7343		1.52	0.97077	0.2143	0.474523		1.01436	0.918386	0.895303	1.1635	0	0.871844	0	0	0	0	0	0		1.02	0.89	0.86	1.24	0	0.83	0	0	0	0
PRAMEF19	chr1	13369448	13374447	-	No	None	0	0	0	0	0	0		0.3518	0.5554		1.113	0.08383	2.357	1.789		1.9	1.4963	0.1421	0.222481		0	1.14405	0	0	0.495695	0.505891	0	0	0	0	0	0		0	1.21	0	0	0.41	0.42	0	0	0	0
LRRC38	chr1	13511248	13516247	-	Yes	Always_up	1	0	0	0	0	0		4.031	4.233		11.84	3.085	9.43	1.169		6.523	5.51361	5.779	4.23803		0	0.422233	0.411426	2.40054	3.35191	2.64386	0	0.970854	0.275007	0.454176	0.687061	0.536053		0	0.34	0.33	4.28	9.21	5.25	0	0.96	0.21	0.37
TMEM51-AS1	chr1	15149965	15154964	-	Yes	Always_up	0	0	0	0	0	0		1.145	1.865		46.82	30.44	24.61	13.41		3.292	3.25674	3.624	3.7429		3.4957	3.26754	3.01792	2.78869	2.69599	2.57289	0.454176	0.678072	0.495695	0.9855	0.62293	0.963474		10.28	8.63	7.1	5.91	5.48	4.95	0.37	0.6	0.41	0.98
C1orf195	chr1	15169125	15174124	-	No	None	0	0	0	0	0	0		1	0.2903		1.58	1.058	1.011	1.661		1.943	1.83419	0.9643	1.30611		0	0	0	0	0	0	0	0	0	0	0	0		0	0	0	0	0	0	0	0	0	0
CASP9	chr1	15521946	15526945	-	No	None	0	0	0	0	0	0		0.2065	0.4534		35.34	13.28	18.78	10.35		1.068	1.1855	1.161	1.26488		3.49057	3.17473	3.28244	2.81762	3.11103	3.26903	3.72901	3.72574	3.94953	3.77716	3.69488	3.73444		10.24	8.03	8.73	6.05	7.64	8.64	12.26	12.23	14.45	12.71
AGMAT	chr1	15582611	15587610	-	No	None	0	0	0	0	0	0		0.5175	0.1996		4.657	3.567	5.077	4.162		2.289	2.62636	1.178	1.72306		0.831877	1.75275	1.44361	0.871844	1.04963	0.632268	2.07039	2.28392	2.37851	1.41143	1.68257	1.52105		0.78	2.37	1.72	0.83	1.07	0.55	3.2	3.87	4.2	1.66
UQCRHL	chr1	15805200	15810199	-	No	None	0	0	0	0	0	0		0.1981	0.1578		0.3927	0.4654	0.6885	0		1.356	2.29825	0.5451	0.414624		7.28642	7.31533	7.18319	6.94755	6.36335	6.25852	5.59723	5.57319	5.70901	5.87774	5.86641	5.60851		155.11	158.27	144.33	122.43	81.33	75.56	47.41	46.61	51.31	57.8
FLJ37453	chr1	15845648	15850647	-	No	None	0	0	0	0	0	0		0.2503	0.2104		56.02	31.06	26.99	23.55		1.37	1.17271	1.861	3.71295		1.37295	1.50589	1.68706	0.400538	0.948601	1.55582	2.58015	2.47508	2.40054	2.42223	2.56803	2.49057		1.59	1.84	2.22	0.32	0.93	1.94	4.98	4.56	4.28	4.36
ZBTB17	chr1	15973633	15978632	-	No	None	0	0	0	0	0	0		0.1231	0.3029		25.15	16.92	14.88	12.94		1.026	0.99686	0.7216	2.25282		4.08406	4.26679	4.27128	3.52105	3.45549	3.93168	4.07125	4.25172	4.05137	4.24184	4.4121	4.18349		15.96	18.25	18.31	10.48	9.97	14.26	15.81	18.05	15.58	17.92
HSPB7	chr1	16016291	16021290	-	No	None	1	0	0	0	0	0		0.2725	0.2192		2.184	1.508	1.052	1.07		5.064	4.73573	2.851	2.35472		0.713696	1.20163	1.03562	3.0993	2.95233	1.64155	0	0.0703893	0.0565835	0	0.0565835	0.137504		0.64	1.3	1.05	7.57	6.74	2.12	0	0.05	0.04	0
FAM131C	chr1	16071133	16076132	-	Yes	Ni_higher_than_Pr	0	0	0	0	0	0		3.824	0.7442		3.791	1.202	6.78	3.164		7.965	6.19566	2.997	4.77518		0.464668	0	0	1.05658	0.604071	0	2.92979	3.51728	3.3147	3.20789	3.4957	3.34908		0.38	0	0	1.08	0.52	0	6.62	10.45	8.95	8.24
EPHA2	chr1	16153588	16158587	-	No	Always_up	1	0	0	0	0	0		3.3	0.1334		17.39	12.53	30.24	20.39		7.161	5.84698	2.905	5.87008		2.22033	2.5008	2.74416	4.01703	3.67243	3.67016	4.7148	4.81147	4.83946	4.904	4.97085	4.93499		3.66	4.66	5.7	15.19	11.75	11.73	25.26	27.08	27.63	28.94
ARHGEF19	chr1	16210110	16215109	-	No	Ni_higher_than_Pr	0	0	0	0	0	0		0.8684	0.1461		0.6797	0.4638	4.365	4.022		3.837	3.07237	1.784	1.47491		1.77821	2.23879	1.25701	1.28688	1.81147	2.25096	5.67214	5.78921	5.78188	5.22265	5.45549	5.30122		2.43	3.72	1.39	1.44	2.51	3.76	49.99	54.3	54.02	36.34
RSG1	chr1	16234665	16239664	-	No	Pr_higher_than_Ni	0	0	0	0	0	0		0	0.5779		12.63	7.742	10.06	6.037		1.252	1.78603	1.408	2.23259		1.63227	1.18903	2.3505	1.75702	1.72683	1.1375	2.04963	2.42492	2.33628	2.38405	2.48543	2.24793		2.1	1.28	4.1	2.38	2.31	1.2	3.14	4.37	4.05	4.22
FBXO42	chr1	16349992	16354991	-	No	None	0	0	0	0	0	0		0.3098	0.07807		35.29	29.12	32.3	24.01		2.105	2.16631	1.58	2.37728		2.62059	2.76765	2.80735	3.38957	3.03562	3.03386	3.7301	3.80323	3.75382	3.71039	3.62761	3.77926		5.15	5.81	6	9.48	7.2	7.19	12.27	12.96	12.49	12.09
SPATA21	chr1	16434925	16439924	-	No	None	0	0	0	0	0	0		0.467	0.345		0.889	0.07756	0.6844	0.3699		0.9257	1.03073	0.4067	0.66122		0	0	0	0	0	0	0.0976108	0.0976108	0	0	0	0.0976108		0	0	0	0	0	0	0.07	0.07	0	0
CROCCP3	chr1	16490202	16495201	-	No	None	0	0	0	0	0	0		0.4466	0.1068		0.6623	0.2938	1.624	0.9366		2.19	2.59275	1.248	1.32516		0.286881	0.15056	0.15056	0	0	0.565597	1.63227	1.67807	1.64616	1.68257	1.53605	1.8679		0.22	0.11	0.11	0	0	0.48	2.1	2.2	2.13	2.21
RNU1-1	chr1	16511786	16516785	-	No	None	0	0	0	0	0	0		1.096	0.3623		20.33	7.208	15.48	7.371		2.888	4.00251	3.602	3.07545		6.22477	6.71727	5.4545	5.21374	5.89821	4.51349	3.42895	2.88166	3.05311	3.21723	2.28392	3.57652		73.79	104.22	42.85	36.11	58.64	21.84	9.77	6.37	7.3	8.3
RNU1-2	chr1	16511786	16516785	-	No	None	0	0	0	0	0	0		1.096	0.3623		20.33	7.208	15.48	7.371		2.888	4.00251	3.602	3.07545		6.22477	6.71727	5.4545	5.21374	5.89821	4.51349	3.42895	2.88166	3.05311	3.21723	2.28392	3.57652		73.79	104.22	42.85	36.11	58.64	21.84	9.77	6.37	7.3	8.3
RNU1-27P	chr1	16511786	16516785	-	No	None	0	0	0	0	0	0		1.096	0.3623		20.33	7.208	15.48	7.371		2.888	4.00251	3.602	3.07545		6.22477	6.71727	5.4545	5.21374	5.89821	4.51349	3.42895	2.88166	3.05311	3.21723	2.28392	3.57652		73.79	104.22	42.85	36.11	58.64	21.84	9.77	6.37	7.3	8.3
RNU1-28P	chr1	16511786	16516785	-	No	None	0	0	0	0	0	0		1.096	0.3623		20.33	7.208	15.48	7.371		2.888	4.00251	3.602	3.07545		6.22477	6.71727	5.4545	5.21374	5.89821	4.51349	3.42895	2.88166	3.05311	3.21723	2.28392	3.57652		73.79	104.22	42.85	36.11	58.64	21.84	9.77	6.37	7.3	8.3
RNU1-3	chr1	16511786	16516785	-	No	None	0	0	0	0	0	0		1.096	0.3623		20.33	7.208	15.48	7.371		2.888	4.00251	3.602	3.07545		6.22477	6.71727	5.4545	5.21374	5.89821	4.51349	3.42895	2.88166	3.05311	3.21723	2.28392	3.57652		73.79	104.22	42.85	36.11	58.64	21.84	9.77	6.37	7.3	8.3
RNU1-4	chr1	16511786	16516785	-	No	None	0	0	0	0	0	0		1.096	0.3623		20.33	7.208	15.48	7.371		2.888	4.00251	3.602	3.07545		6.22477	6.71727	5.4545	5.21374	5.89821	4.51349	3.42895	2.88166	3.05311	3.21723	2.28392	3.57652		73.79	104.22	42.85	36.11	58.64	21.84	9.77	6.37	7.3	8.3
RNVU1-18	chr1	16511786	16516785	-	No	None	0	0	0	0	0	0		1.096	0.3623		20.33	7.208	15.48	7.371		2.888	4.00251	3.602	3.07545		6.22477	6.71727	5.4545	5.21374	5.89821	4.51349	3.42895	2.88166	3.05311	3.21723	2.28392	3.57652		73.79	104.22	42.85	36.11	58.64	21.84	9.77	6.37	7.3	8.3
NBPF1	chr1	16611106	16616105	-	Yes	Always_up	0	0	0	0	0	0		3.557	6.149		99.81	69.72	73.6	54.57		8.995	9.08014	9.47	14.6869		2.3978	1.62293	2.16993	2.81558	2.67129	2.90497	2.8339	2.90497	2.85997	3.18903	3.10936	3.19219		4.27	2.08	3.5	6.04	5.37	6.49	6.13	6.49	6.26	8.12
CROCCP2	chr1	16628407	16633406	-	Yes	None	0	0	0	0	0	0		0.2419	0.1339		2.774	0.4944	2.402	1.612		7.508	10.2566	3.273	7.39011		2.42761	2.63459	2.74846	2.62994	2.32769	2.37016	3.90881	4.09508	4.08661	4.01614	3.98459	4.26978		4.38	5.21	5.72	5.19	4.02	4.17	14.02	16.09	15.99	15.18
ESPNP	chr1	16717658	16722657	-	Yes	None	0	0	0	0	0	0		0.4286	0.3803		0.9257	0.3831	0.9391	0.4671		5.245	5.32547	2.937	4.30921		0	0	0	0	0	0	0.695994	0.641546	0.263034	0.495695	0.536053	0.432959		0	0	0	0	0	0	0.62	0.56	0.2	0.41
MST1L	chr1	16761981	16766980	-	No	None	0	0	0	0	0	0		3.421	1.436		4.99	1.749	1.521	1.003		7.036	6.32008	2.976	4.70283		0	0.604071	0.176323	0	0.286881	0.632268	0.739848	0.422233	0.575312	0.516015	0.584963	0.933573		0	0.52	0.13	0	0.22	0.55	0.67	0.34	0.49	0.43
MFAP2	chr1	16979087	16984086	-	No	None	1	0	0	0	0	0		0.5913	0.1499		8.374	2.326	12.71	10.01		4.296	5.30515	2.069	2.9152		5.55397	5.44162	5.14568	6.81647	6.60437	6.82909	8.21616	8.35777	8.46964	7.95251	8.27426	8.26538		45.98	42.46	34.4	111.71	96.3	112.7	296.38	327.05	353.5	246.71
ATP13A2	chr1	17009473	17014472	-	No	None	0	0	0	0	0	0		0.2864	0.2187		17.62	9.154	13.19	8.517		2.042	2.78139	2.235	4.84791		6.34127	6.28355	6.58346	5.98254	5.89603	5.82604	6.31814	6.54921	6.67624	6.22323	6.42291	6.26228		80.08	76.9	94.9	62.23	58.55	55.73	78.79	92.65	101.27	73.71
SDHB	chr1	17051671	17056670	-	No	None	0	0	0	0	0	0		0.1747	0.1429		29.59	18.57	17.25	13.68		1.448	1.60943	1.056	1.41423		7.51009	7.40071	7.32535	6.63662	6.71163	6.54551	6.79792	6.72151	6.7786	6.65363	6.72124	6.69864		181.29	167.98	159.38	98.5	103.81	92.41	110.27	104.53	108.79	99.68
PADI2	chr1	17116954	17121953	-	Yes	None	0	0	0	0	0	0		1.103	0.7982		13.66	4.446	18.82	6.31		5.155	5.61294	3.406	3.387		0.978196	0.189034	0.495695	1.24489	1.09761	0.83996	3.82477	3.81762	3.75168	4.37712	4.23726	4.1102		0.97	0.14	0.41	1.37	1.14	0.79	13.17	13.1	12.47	19.78
RCC2	chr1	17437255	17442254	-	No	None	0	0	0	0	0	0		0.1711	0.5077		22.2	15.74	18.23	13.94		1.101	1.54722	1.453	2.94087		8.1015	8.16164	8.18354	7.19279	7.26172	7.2341	7.73796	7.76242	7.69857	7.80948	7.73654	7.84593		273.66	285.35	289.73	145.3	152.46	149.55	212.48	216.13	206.73	223.33
TAS1R2	chr1	18857162	18862161	-	No	None	0	0	0	0	0	0		0.9635	0.4985		0.9537	0.07756	0.5723	0.3043		3.764	3.96287	2.147	1.35278		0	0	0	0	0	0	0	0	0	0	0	0		0	0	0	0	0	0	0	0	0	0
MIR4695	chr1	18880776	18885775	-	No	None	0	0	0	0	0	0		0.1351	0.06239		0.8456	0.329	0.7188	0.772		2.894	3.45867	1.867	3.15908		0	0	0	0	0	0	0	0	0	0	0	0		0	0	0	0	0	0	0	0	0	0
MIR1290	chr1	18894649	18899648	-	No	None	0	0	0	0	0	0		0.3866	0.2951		0.7274	0.3494	1.271	0.608		2.212	2.11162	1.243	2.04901		0	0	0	0	0	0	0	0	0	0	0	0		0	0	0	0	0	0	0	0	0	0
ALDH4A1	chr1	18900300	18905299	-	No	None	0	0	0	0	0	0		0.8549	0.5704		22.87	11.64	16.27	14.05		2.531	3.37138	2.667	4.2147		4.86592	4.62469	4.86592	4.73498	4.42761	4.62644	5.30342	5.36072	5.30378	5.23151	5.22458	5.17353		28.16	23.67	28.16	25.63	20.52	23.7	38.49	40.09	38.5	36.57
IFFO2	chr1	18953833	18958832	-	No	None	0	0	0	0	0	0		1.147	0.954		20.28	15.07	14.89	6.286		3.846	3.22137	2.955	2.57487		2.31615	2.21101	2.61353	3.04614	3.05311	2.85798	2.67807	2.83592	2.67356	2.93357	2.86987	2.66221		3.98	3.63	5.12	7.26	7.3	6.25	5.4	6.14	5.38	6.64
UBR4	chr1	19207753	19212752	-	No	None	0	0	0	0	0	0		0.6147	0.3276		48.1	35.03	41.16	29.85		1.042	1.15991	1.104	1.80708		4.71425	4.71205	4.65535	4.17712	4.2765	4.29278	5.65076	5.85449	5.70155	5.61736	5.38301	5.40939		25.25	25.21	24.2	17.09	18.38	18.6	49.24	56.86	51.04	48.09
EMC1	chr1	19249060	19254059	-	No	None	0	0	0	0	0	0		0.2731	0.1758		46.31	30.02	29.85	25.01		1.66	2.15602	1.349	1.67405		5.22766	5.06867	5.13422	5.31542	5.11312	5.30706	4.50653	4.55459	4.48929	4.65764	4.59455	4.56316		36.47	32.56	34.12	38.82	33.61	38.59	21.73	22.5	21.46	24.24
AKR7L	chr1	19271575	19276574	-	No	None	0	0	0	0	0	0		0.7537	0.3268		7.405	1.584	0.8602	0.2466		3.488	3.84547	0.9569	1.95177		0	0	0	0	0	0.516015	0.731183	0.594549	0.505891	0.389567	0.669027	0.815575		0	0	0	0	0	0.43	0.66	0.51	0.42	0.31
AKR7A3	chr1	19286287	19291286	-	No	Always_up	0	0	0	0	0	0		1.177	2.452		9.679	3.174	10.14	2.06		4.723	4.28245	2.324	2.676		0	0	0.613532	1.3505	0	0	0.443607	0.83996	0.992768	1.02857	1.37295	1.19535		0	0	0.53	1.55	0	0	0.36	0.79	0.99	1.04
LOC100506730	chr1	19293237	19298236	-	No	Always_up	0	0	0	0	0	0		1.262	1.133		1.048	0.264	2.098	0.8625		1.286	1.53117	0.5839	0.974328		0.321928	0.594549	0.575312	0.773996	0.422233	1.47508	2.02857	2.13093	1.81558	2.28688	1.84398	2.12433		0.25	0.51	0.49	0.71	0.34	1.78	3.08	3.38	2.52	3.88
AKR7A2	chr1	19309647	19314646	-	No	None	0	0	0	0	0	0		0.02161	0.1665		37.17	24.42	26.33	21.2		3.646	4.06873	3.531	3.76896		4.33628	4.44294	4.55827	4.73281	4.59276	5.17473	5.10685	5.11562	5.32121	5.52544	5.53387	5.50684		19.2	20.75	22.56	25.59	23.13	35.12	33.46	33.67	38.98	45.06
CAPZB	chr1	19483142	19488141	-	No	None	0	0	0	0	0	0		0	0		43.56	31.49	28.61	24.67		1.702	1.77298	2.04	2.3345		8.1419	8.16576	8.09814	7.96653	7.95076	7.97659	8.50212	8.60848	8.6125	8.60999	8.60922	8.68387		281.46	286.17	273.02	249.13	246.41	250.88	361.57	389.31	390.4	389.72
TMCO4	chr1	19797418	19802417	-	Yes	Always_up	0	0	0	0	0	0		0.8873	1.4		9.8	3.525	6.398	1.053		4.531	2.76031	2.819	3.03773		3.1127	3.5008	3.22033	2.58496	2.85997	2.65535	2.36177	2.20477	2.34483	2.56803	2.852	2.67129		7.65	10.32	8.32	5	6.26	5.3	4.14	3.61	4.08	4.93
RNF186	chr1	19812779	19817778	-	No	None	0	0	0	0	0	0		1.229	0.3362		1.351	0.2209	0.6439	0.3268		4.562	4.04339	2.02	3.85841		0	0	0	0	0	0	0	0.782409	0	0.443607	0.286881	0.31034		0	0	0	0	0	0	0	0.72	0	0.36
PLA2G2E	chr1	19921118	19926117	-	No	None	0	0	0	0	0	0		0.3854	0.1821		0.4766	0	0.6634	0.4811		3.811	5.86178	1.416	1.64605		0	0	0	0	0	0	0	0	0	0	0	0		0	0	0	0	0	0	0	0	0	0
PLA2G2A	chr1	19977940	19982939	-	No	None	1	0	0	0	0	0		0.8795	0.4889		1.106	1.091	0.9998	0.3158		3.904	3.64204	1.332	2.7324		1.40054	0.879706	1.37295	4.1177	3.32625	3.20477	4.48091	4.67638	4.63227	5.27314	5.46401	5.27352		1.64	0.84	1.59	16.36	9.03	8.22	21.33	24.57	23.8	37.67
PLA2G2D	chr1	20117067	20122066	-	No	None	0	0	0	0	0	0		2.557	0.8197		0.4095	0.07756	0.396	0.1233		2.785	3.09996	1.025	2.30338		0	0	0	0	0	0	0	0	0.0976108	0	0	0		0	0	0	0	0	0	0	0	0.07	0
PLA2G2C	chr1	20172695	20177694	-	No	None	0	0	0	0	0	0		2.08	0.4397		0.7687	0.4387	0.3722	0.2466		2.309	1.70876	1.396	1.94399		0	0	0	0	0	0	0	0	0	0	0	0		0	0	0	0	0	0	0	0	0	0
UBXN10-AS1	chr1	20183987	20188986	-	Yes	Always_up	0	0	0	0	0	0		2.785	0.9961		9.434	6.623	8.194	6.604		4.79	4.89903	2.573	5.51613		0	0	1.43829	0	0	0	0.485427	0.485427	0	0	0	0		0	0	1.71	0	0	0	0.4	0.4	0	0
LINC01141	chr1	20426295	20431294	-	Yes	None	0	0	0	0	0	0		1.811	0.2544		0.7506	0	0.595	0.2381		3.974	3.41904	1.209	1.82808		0	0	0	0	0	0	0	0	0	0	0	0		0	0	0	0	0	0	0	0	0	0
CAMK2N1	chr1	20483736	20488735	-	Yes	Always_up	1	0	0	0	0	0		1.3	1.636		30.11	20.41	28.23	18.82		5.157	4.7119	4.723	5.07973		2.15704	2.62059	2.37295	3.38681	3.29131	3.6311	2.21101	2.38957	2.52607	2.93357	2.87381	3.01614		3.46	5.15	4.18	9.46	8.79	11.39	3.63	4.24	4.76	6.64
MUL1	chr1	20505682	20510681	-	No	None	0	0	0	0	0	0		1.189	0.5288		34.99	26.13	24.39	25.17		1.085	0.43672	0.4582	1.05445		5.72874	5.45582	5.38647	5.42055	4.97085	5.14364	4.28392	4.337	4.10014	4.48607	4.5472	4.71589		52.03	42.89	40.83	41.83	30.36	34.35	18.48	19.21	16.15	21.41
PINK1-AS	chr1	20649694	20654693	-	No	None	0	0	0	0	0	0		0.05463	0		0.918	0.1065	0.8829	0.523		1.129	1.41828	0.9772	1.06184		2.01792	2.17632	1.54102	2.56316	2.52607	2.17951	1.81147	1.81558	1.89918	2.01436	2.15704	2.4489		3.05	3.52	1.91	4.91	4.76	3.53	2.51	2.52	2.73	3.04
DDOST	chr1	20659045	20664044	-	No	None	0	0	0	0	0	0		0.6075	0.1651		45.58	31.23	32.12	25.53		2.179	1.926	1.472	2.50914		8.39917	8.33628	8.51072	8.58391	8.49518	8.47707	8.21043	8.28596	8.33271	8.33628	8.2115	8.37347		336.6	322.2	363.74	382.72	359.83	355.33	295.2	311.12	321.4	322.2
KIF17	chr1	20715518	20720517	-	Yes	Always_up	0	0	0	0	0	0		0.9011	1.595		13.98	6.466	6.511	3.305		3.789	4.02132	2.496	4.91948		2.66448	2.93923	3.0072	2.52857	2.73552	2.53107	3.7126	3.7761	3.86096	3.71809	3.91169	3.99005		5.34	6.67	7.04	4.77	5.66	4.78	12.11	12.7	13.53	12.16
SH2D5	chr1	20730141	20735140	-	Yes	Always_up	0	0	0	0	0	0		1.129	1.115		14.78	7.361	13.61	4.605		5.011	3.79756	3.143	3.99299		2.60407	2.54597	2.07724	2.91073	2.27202	2.56071	2.8339	3.17792	2.93546	3.17153	3.29719	3.30305		5.08	4.84	3.22	6.52	3.83	4.9	6.13	8.05	6.65	8.01
HP1BP3	chr1	20784189	20789188	-	No	None	0	0	0	0	0	0		0.1933	0.326		58.22	42.84	39.55	29.05		1.652	0.67879	1.521	1.58926		5.14078	5.20242	4.92742	5.43796	5.48961	5.49761	5.35297	5.30597	5.30232	5.33342	5.24603	5.46728		34.28	35.82	29.43	42.35	43.93	44.18	39.87	38.56	38.46	39.32
MIR1256	chr1	20985933	20990932	-	No	None	0	0	0	0	0	0		0.4292	0.1594		0.7385	0	0.5576	0.1233		1.216	0.80346	0.2767	0.241929		0	0	0	0	0	0	0	0	0	0	0	0		0	0	0	0	0	0	0	0	0	0
EIF4G3	chr1	21174389	21179388	-	No	Always_up	0	0	0	0	0	0		3.093	0.3293		20.98	15.78	23.53	18.87		2.657	2.075	1.352	1.76585		4.03562	4.09255	3.76765	4.74255	4.24489	4.30889	5.74524	5.89506	5.67835	5.66078	5.66903	5.56955		15.4	16.06	12.62	25.77	17.96	18.82	52.64	58.51	50.21	49.59
ECE1	chr1	21343042	21348041	-	Yes	Always_up	1	0	0	0	0	0		1.435	0.629		20.81	13.38	19.5	13.9		6.502	4.34767	2.912	4.77323		4.9222	5.00405	5.00675	6.53013	6.56666	6.45713	5.46499	5.53636	5.615	5.75275	5.78319	5.67835		29.32	31.09	31.15	91.42	93.79	86.86	43.17	45.41	48.01	52.92
RAP1GAP	chr1	21649356	21654355	-	Yes	None	0	0	0	0	0	0		0.9725	0.3014		8.214	2.012	6.108	0.8595		4.05	5.87608	2.831	5.70633		2.99095	3.02857	2.6893	2.38128	2.66448	2.68032	4.13504	4.30889	4.37086	4.01436	4.15056	4.17712		6.95	7.16	5.45	4.21	5.34	5.41	16.57	18.82	19.69	15.16
USP48	chr1	21780696	21785695	-	No	None	0	0	0	0	0	0		0.1264	0.239		69.74	45.92	40.91	33.78		1.384	1.07488	1.339	1.58537		5.53543	5.41785	5.12722	4.72301	4.74201	4.99322	5.44626	5.29939	5.1807	5.17513	5.09803	4.93357		45.38	41.75	33.95	25.41	25.76	30.85	42.6	38.38	35.27	35.13
HSPG2	chr1	21934798	21939797	-	No	None	1	0	0	0	0	0		0.1573	0.4316		13.75	10.45	9.339	5.754		3.635	2.81575	2.426	3.32088		3.21412	2.75702	2.91456	4.63633	4.3799	4.62936	6.02015	6.41007	6.2447	6.10098	6.14405	6.0237		8.28	5.76	6.54	23.87	19.82	23.75	63.9	84.04	74.83	67.64
LOC101928043	chr1	22023549	22028548	-	No	None	0	0	0	0	0	0		0.3104	0.2271		43.03	19.52	24.53	17.63		1.308	1.1258	1.492	2.57487		0	0	0	0	0	0	0	0.584963	0.31034	0	0.536053	0.807355		0	0	0	0	0	0	0	0.5	0.24	0
WNT4	chr1	22140527	22145526	-	Yes	Always_up	0	0	0	0	0	0		1.133	1.839		9.238	4.583	9.788	4.682		4.409	5.58585	5.111	4.70633		0	0	0	0.286881	0.275007	0	1.45418	1.32769	1.4957	1.46467	1.38405	1.35614		0	0	0	0.22	0.21	0	1.74	1.51	1.82	1.76
MIR6127	chr1	22630867	22635866	-	No	None	0	0	0	0	0	0		1.193	0.7885		2.286	0.7247	1.562	0.2466		2.487	4.32359	0.9463	1.89265		0	0	0	0	0	0	0	0	0	0	0	0		0	0	0	0	0	0	0	0	0	0
MIR4253	chr1	22860727	22865726	-	No	None	0	0	0	0	0	0		0.6718	0.1415		0.4269	0	0.9016	0.5236		3.14	2.71842	1.402	2.04123		0	0	0	0	0	0	0	0	0	0	0	0		0	0	0	0	0	0	0	0	0	0
LACTBL1	chr1	22962931	22967930	-	No	None	0	0	0	0	0	0		1.812	0.5526		0.9759	0.1387	1.01	1.41		3.178	3.24043	1.153	1.69156		0	0	0	0	0	0	0	0.111031	0	0.111031	0.201634	0		0	0	0	0	0	0	0	0.08	0	0.08
C1orf234	chr1	23013351	23018350	-	No	Ni_higher_than_Pr	0	0	0	0	0	0		1.034	0.01882		0.7091	0.3949	2.263	0.1719		0.9978	1.23115	0.7237	1.28821		0	0	0	0	0	0	0	0	0	0	0	0		0	0	0	0	0	0	0	0	0	0
MIR4419A	chr1	23055435	23060434	-	No	None	0	0	0	0	0	0		0.2713	0.3247		0.1905	0.01018	0.5625	0		0.5519	0.2067	0.5749	0.269934		0	0	0	0	0	0	0	0	0	0	0	0		0	0	0	0	0	0	0	0	0	0
LUZP1	chr1	23166359	23171358	-	Yes	None	0	0	0	0	0	0		0.2936	0.2981		36.29	20.6	19.78	16.5		2.367	2.32409	1.497	1.41268		4.14893	4.11353	4.00809	4.33771	4.25776	4.40327	4.79338	4.82934	4.66448	4.72028	4.56742	4.61706		16.74	16.31	15.09	19.22	18.13	20.16	26.73	27.43	24.36	25.36
HTR1D	chr1	23192230	23197229	-	No	None	0	0	0	0	0	0		1.017	0.236		0.9264	0.474	0.6902	0.3705		2.863	2.61031	0.8042	0.945156		0.526069	0	0.516015	0.389567	0.678072	1.1635	2.45943	2.46728	2.14731	2.36177	1.90304	2.23266		0.44	0	0.43	0.31	0.6	1.24	4.5	4.53	3.43	4.14
LINC01355	chr1	23283019	23288018	-	No	None	0	0	0	0	0	0		0.3002	0.0312		0.3029	0	0.3953	0		0.633	0.24182	0.1834	0.124465		0.226509	0	0.422233	0.321928	0.963474	0.575312	0.992768	1.27501	1.1635	0.9855	0.432959	1.09085		0.17	0	0.34	0.25	0.95	0.49	0.99	1.42	1.24	0.98
HNRNPR	chr1	23341865	23346864	-	No	None	0	0	0	0	0	0		0.05463	0.303		23.45	14.77	14.64	12.38		0.754	0.28847	0.7714	1.27732		6.19692	6.1807	6.08044	6.33468	6.32012	6.53091	5.87946	5.67497	5.54813	5.57198	5.46172	5.38509		72.36	71.54	66.67	79.71	78.9	91.47	57.87	50.09	45.79	46.57
ZNF436	chr1	23367365	23372364	-	No	None	0	0	0	0	0	0		0.2023	0.8512		26.08	17.53	17.31	8.522		1.186	2.35068	1.727	1.61649		1.24489	1.83188	1.1635	1.66903	1.80735	1.83996	1.58015	1.43296	1.54102	1.48543	1.63227	1.55582		1.37	2.56	1.24	2.18	2.5	2.58	1.99	1.7	1.91	1.8
TCEA3	chr1	23422280	23427279	-	No	Always_up	0	0	0	0	0	0		0.8636	2.105		4.257	3.12	5.84	2.739		2.432	2.11363	2.321	2.86036		1.30451	1.70044	0.443607	2.51349	2.01436	2.86987	0.575312	0.31034	0.201634	0.641546	1.03562	0.659925		1.47	2.25	0.36	4.71	3.04	6.31	0.49	0.24	0.15	0.56
ASAP3	chr1	23481758	23486757	-	No	None	0	0	0	0	0	0		0.1693	0.645		9.939	6.865	7.189	4.063		0.9359	1.07914	0.9722	0.507973		3.70044	3.60407	3.37016	3.90014	3.66448	3.79805	4.89579	4.96901	5.06738	4.89482	5.08406	5.07639		12	11.16	9.34	13.93	11.68	12.91	28.77	30.32	32.53	28.75
E2F2	chr1	23528721	23533720	-	No	None	0	0	0	0	0	0		0.2773	0.5718		7.339	3.282	6.627	2.673		1.781	1.69447	2.015	0.547646		2.36457	2.31615	2.1375	2.75061	2.11103	1.85599	2.22342	2.23879	2.20163	2.24793	2.10434	2.22959		4.15	3.98	3.4	5.73	3.32	2.62	3.67	3.72	3.6	3.75
ID3	chr1	23557295	23562294	-	No	None	1	0	0	0	0	0		1.327	0.3502		14.85	10.59	22.58	15.77		2.711	2.71667	2.333	3.30143		2.42761	2.59216	2.99095	4.23802	4.46532	3.75596	6.35984	6.5306	6.55367	6.22863	6.4494	6.39438		4.38	5.03	6.95	17.87	21.09	12.51	81.13	91.45	92.94	73.99
TCEB3-AS1	chr1	23775798	23780797	-	No	None	0	0	0	0	0	0		0.05463	0.209		46.58	29.15	28.85	22.78		1.005	1.60767	0.7766	2.96382		1.83592	1.85599	1.52607	1.89918	0.910733	1.50589	3.20477	2.50843	2.44626	2.6017	2.98185	2.62293		2.57	2.62	1.88	2.73	0.88	1.84	8.22	4.69	4.45	5.07
GALE	chr1	23798305	23803304	-	No	None	0	0	0	0	0	0		0.05463	0.2509		40.94	30.7	25.74	18.78		3.935	2.70789	2.796	4.15402		5.71094	5.64299	5.55428	6.04963	6.05572	5.95745	3.74416	4.21101	3.82477	4.17153	4.35191	4.47832		51.38	48.97	45.99	65.24	65.52	61.14	12.4	17.52	13.17	17.02
HMGCL	chr1	23822960	23827959	-	Yes	None	0	0	0	0	0	0		0.2912	0.09738		22.57	15.32	21.06	8.964		0.6964	1.3636	0.8062	1.04006		3.80426	3.44758	3.54967	3.57773	4.37851	4.02237	5.41684	5.22766	5.51885	5.33485	5.4851	5.49729		12.97	9.91	10.71	10.94	19.8	15.25	41.72	36.47	44.85	39.36
FUCA1	chr1	23865870	23870869	-	Yes	Pr_higher_than_Ni	0	0	0	0	0	0		0.09425	1.708		35.18	22.42	16.08	9.967		2.051	2.28521	2.579	1.01439		6.24622	6.23783	6.22323	5.29094	5.22959	5.45845	3.73118	3.98185	4.01525	4.35826	4.36317	4.06695		74.91	74.47	73.71	38.15	36.52	42.97	12.28	14.8	15.17	19.51
CNR2	chr1	23910828	23915827	-	Yes	None	0	1	0	0	0	0		0.1585	0.4016		16.59	6.455	0.9824	0.622		1.561	2.15026	1.061	1.89498		4.90833	4.89918	4.89627	2.4957	2.31904	2.36177	0	0	0	0	0	0		29.03	28.84	28.78	4.64	3.99	4.14	0	0	0	0
SRSF10	chr1	23977964	23982963	-	No	None	0	0	0	0	0	0		0.2071	0.206		45.73	31.96	30.65	27.5		1.077	0.66048	0.6906	0.861142		6.0197	5.98162	5.58496	5.4663	5.40429	5.39917	5.60288	5.5157	5.28577	5.28577	5.11187	5.18785		63.88	62.19	47	43.21	41.35	41.2	47.6	44.75	38.01	38.01
MYOM3	chr1	24109676	24114675	-	No	None	0	0	0	0	0	0		1.392	0.1527		1.446	0.5171	1.925	1.201		6.437	5.22764	2.944	4.41073		0	0.137504	0	0.201634	0	0.201634	0.641546	0.475085	0.495695	0.15056	0.321928	0.545968		0	0.1	0	0.15	0	0.15	0.56	0.39	0.41	0.11
IL22RA1	chr1	24140786	24145785	-	No	None	0	0	0	1	0	0		3.354	0.4597		1.8	0.4662	1.022	0.99		6.012	5.45139	1.338	1.7394		0	0	0	0	0	0	0.713696	1.04264	0.871844	0.400538	0.0565835	0.505891		0	0	0	0	0	0	0.64	1.06	0.83	0.32
IFNLR1	chr1	24184776	24189775	-	No	None	0	0	0	0	0	0		0.6736	1.184		25.66	10.71	14.4	5.697		2.229	2.05995	2.989	2.86736		1.99639	1.87971	1.55582	1.73118	0.250962	0.807355	2.37016	2.65764	2.5656	2.29572	2.24793	2.15381		2.99	2.68	1.94	2.32	0.19	0.75	4.17	5.31	4.92	3.91
STPG1	chr1	24412598	24417597	-	No	None	0	0	0	0	0	0		0.3368	0.2956		25.17	11.5	22.59	16.17		1.64	1.40148	1.292	2.10424		1.67807	2.55336	1.96717	2.28983	2.25096	2.774	4.09845	4.14323	4.27575	4.21412	4.10852	4.22497		2.2	4.87	2.91	3.89	3.76	5.84	16.13	16.67	18.37	17.56
RCAN3AS	chr1	24499861	24504860	-	No	None	0	0	0	0	0	0		0.4875	0.4785		25.83	15.33	15.07	11.27		2.404	1.71805	1.794	2.81758		0	0	0	0	0	0	2.15056	1.18269	1.31615	1.43829	0.815575	0.871844		0	0	0	0	0	0	3.44	1.27	1.49	1.71
LOC100506985	chr1	24553525	24558524	-	No	Always_up	0	0	0	0	0	0		1.295	1.727		4.194	1.937	6.512	3.681		3.925	4.0173	2.651	3.7464		0	0	0	0	0	0	0	0	0	0	0.201634	0		0	0	0	0	0	0	0	0	0	0
MIR6731	chr1	24916917	24921916	-	No	None	0	0	0	0	0	0		2.764	0.2641		0.9083	0.4724	0.601	1.073		4.982	4.31631	2.378	4.95371		0	0	0	0	0	0	0	0	0	0	0	0		0	0	0	0	0	0	0	0	0	0
RUNX3	chr1	24962511	24967510	-	Yes	None	1	0	1	0	1	0		0.8765	0.2157		0.7631	0	0.5395	1.707		3.799	5.7193	2.175	2.99338		0.189034	0	0.189034	0.485427	1.55582	0.678072	0.695994	0.799087	0.669027	1.83996	1.29866	1.70044		0.14	0	0.14	0.4	1.94	0.6	0.62	0.74	0.59	2.58
SYF2	chr1	25230023	25235022	-	No	None	0	0	0	0	0	0		0.3794	0.1469		33.33	21.05	30.82	21.7		0.8204	0.70463	0.4889	0.736677		5.51001	5.36597	4.73064	4.59455	4.58916	4.904	5.14527	5.10308	4.87381	4.93026	4.62176	4.90785		44.57	40.24	25.55	23.16	23.07	28.94	34.39	33.37	28.32	29.49
RSRP1	chr1	25244995	25249994	-	No	None	0	0	0	0	0	0		0.3668	0.1558		85.17	63.79	46.29	36.51		1.262	1.66211	2.242	2.71878		4.2502	4.16993	4.21956	3.852	3.80941	3.98185	3.93546	4.04177	3.98823	3.45418	3.63691	4.17951		18.03	17	17.63	13.44	13.02	14.8	14.3	15.47	14.87	9.96
RHCE	chr1	25418373	25423372	-	No	None	0	0	0	0	0	0		0.7288	0.5614		0.1447	0.5523	0.7222	0.1567		1.945	2.29249	1.368	2.16725		0	0	0	1.53107	0	0.704872	0.263034	0.713696	0.594549	0.739848	0.85599	1.0635		0	0	0	1.89	0	0.63	0.2	0.64	0.51	0.67
LOC646471	chr1	25821107	25826106	-	No	None	0	0	0	0	0	0		0.3902	0.4696		4.311	1.696	3.427	1.481		1.91	2.04741	1.711	3.20031		0.411426	0	0	0	0	0	0	0	0	0	0	0		0.33	0	0	0	0	0	0	0	0	0
AUNIP	chr1	25856959	25861958	-	No	None	0	0	0	0	0	0		0.3224	0.223		18.46	11.02	15.65	8.165		1.414	0.90706	1.2	1.50525		5.08491	4.47508	4.66448	3.33914	4.15543	4.14649	4.30378	4.43296	4.30816	4.14486	3.9991	4.29057		32.94	21.24	24.36	9.12	16.82	16.71	18.75	20.6	18.81	16.69
PAQR7	chr1	25868754	25873753	-	No	None	0	0	0	0	0	0		0.4112	0.2468		0.6488	0.1583	0.5406	0.8528		1.604	2.38881	1.506	1.87942		2.55582	3.0054	2.62994	3.22959	3.04614	2.88166	2.94486	2.83188	3.05311	3.16832	3.19849	3.13422		4.88	7.03	5.19	8.38	7.26	6.37	6.7	6.12	7.3	7.99
MIR3917	chr1	25903955	25908954	-	No	None	0	0	0	0	0	0		0.3974	0.5363		30.29	18.73	23.3	14.53		1.576	2.38505	1.342	1.07118		0	0	0	0	0	0	0	0	0	0	0	0		0	0	0	0	0	0	0	0	0	0
STMN1	chr1	25904003	25909002	-	No	None	0	1	0	0	0	0		0.413	0.5523		30.28	18.73	23.3	14.53		1.602	2.40913	1.343	1.10852		9.86539	9.8712	9.72074	8.49486	8.51049	8.46928	9.52323	9.41183	9.52058	9.36144	9.36063	9.35762		931.78	935.54	842.79	359.75	363.68	353.41	734.83	680.15	733.48	656.77
PAFAH2	chr1	25995658	26000657	-	No	None	0	0	0	0	0	0		0.2383	0.269		16.16	8.97	13.22	8.109		1.529	1.23993	1.489	1.62349		3.37016	2.98368	3.27501	2.76341	2.8679	3.38267	3.58256	3.57652	3.51349	3.80941	3.80632	3.74093		9.34	6.91	8.68	5.79	6.3	9.43	10.98	10.93	10.42	13.02
SLC30A2	chr1	26043639	26048638	-	Yes	Pr_higher_than_Ni	0	1	0	0	0	0		1.339	4.594		12.63	11.98	10.39	0.4938		4.961	3.06585	4.779	3.35122		5.37121	5.65793	5.5157	4.45286	4.38405	4.05572	0.526069	0.495695	0.454176	0.575312	1.1177	0.963474		40.39	49.49	44.75	20.9	19.88	15.63	0.44	0.41	0.37	0.49
TRIM63	chr1	26065135	26070134	-	No	None	0	0	0	0	0	0		0.79	0.2535		0.6681	0.2773	1.298	0.1233		3.284	3.59588	1.49	1.8522		0.443607	0	0.443607	1.02148	1	0	0	0	0	0	0	0		0.36	0	0.36	1.03	1	0	0	0	0	0
UBXN11	chr1	26315766	26320765	-	No	None	0	0	0	0	0	0		0.2113	0.08797		1.653	0.5696	1.149	0.871		1.643	1.63702	1.444	3.01439		3.55949	3.14405	4.13914	2.91073	3.71589	3.31034	2.97085	3.01792	3.38267	3.26003	3.50716	3.77926		10.79	7.84	16.62	6.52	12.14	8.92	6.84	7.1	9.43	8.58
AIM1L	chr1	26351631	26356630	-	No	None	1	0	0	0	0	0		0.163	0.242		9.064	13.56	1.343	0.5442		4.015	3.86379	2.026	3.20264		2.97085	3.03386	3.36457	4.82731	4.31904	4.36667	3.40871	3.55336	3.3799	3.20789	3.47119	3.31759		6.84	7.19	9.3	27.39	18.96	19.63	9.62	10.74	9.41	8.24
ZNF683	chr1	26370295	26375294	-	No	None	0	0	0	0	0	0		0.5421	0.5227		0.6329	0.7082	1.02	0.9384		1.739	3.93051	1.445	1.59743		0	0	0	0	0	0	0	0.226509	0	0	0	0		0	0	0	0	0	0	0	0.17	0	0
LOC101928324	chr1	26465038	26470037	-	No	None	0	0	0	0	0	0		0.4568	0.1552		0.8861	0.2248	1.14	0.1233		1.395	0.91609	1.405	0.525864		1.774	0	0	0	0	0	0	0	0.321928	0	0	0		2.42	0	0	0	0	0	0	0	0.25	0
GPN2	chr1	26887879	26892878	-	No	None	0	0	0	0	0	0		0.2185	0.04589		46.9	33.71	29.33	21.31		2.429	2.30227	2.389	4.37495		5.26454	4.81147	5.13217	5.27463	5.25323	4.62176	4.7339	4.70984	4.75862	4.87283	4.8679	4.82018		37.44	27.08	34.07	37.71	37.14	23.62	25.61	25.17	26.07	28.3
GPATCH3	chr1	26897972	26902971	-	No	None	0	0	0	0	0	0		0.2864	0.08401		33.05	22.09	26.9	20.09		1.725	1.24972	1.191	1.73551		4.11437	4.46989	4.49313	4.2891	4.33485	4.44162	3.55704	3.75916	3.71039	3.58015	3.95699	4.0009		16.32	21.16	21.52	18.55	19.18	20.73	10.77	12.54	12.09	10.96
NR0B2	chr1	26911577	26916576	-	No	None	0	0	0	0	0	0		0.8464	0.5104		1.315	0.3627	0.8334	0.2903		3.202	3.4978	1.345	0.890703		0	0	0	0	0	0	0	0	0	0	0	0		0	0	0	0	0	0	0	0	0	0
KDF1	chr1	26957911	26962910	-	No	None	0	0	0	0	0	0		0.3164	1.2		33.81	20.29	20.16	12.41		2.049	2.11765	2.548	2.33528		3.8268	3.99005	3.38267	3.82477	3.0635	3.41414	4.8475	4.63459	4.92077	4.94813	5.02237	5.10182		13.19	14.89	9.43	13.17	7.36	9.66	27.79	23.84	29.29	29.87
FAM46B	chr1	27010343	27015342	-	No	None	0	1	0	0	0	0		0.6153	0.2365		68.36	32.7	26.05	17.48		0.9836	3.20381	2.653	2.42862		7.39309	7.50231	7.73424	5.84624	5.70293	5.54905	6.73173	6.73863	6.76089	6.46483	6.58346	6.6057		167.09	180.31	211.93	56.53	51.09	45.82	105.28	105.79	107.45	87.33
SLC9A1	chr1	27152631	27157630	-	No	None	0	0	0	0	0	0		0.2431	0.2506		30.28	23.43	7.905	6.143		1.54	2.86416	1.375	2.31894		6.75154	6.58721	6.72778	6.41836	6.10685	6.11624	4.30378	4.45418	4.39643	4.67638	4.68089	4.61117		106.75	95.15	104.99	84.53	67.92	68.37	18.75	20.92	20.06	24.57
MAP3K6	chr1	27364367	27369366	-	Yes	None	0	0	0	0	0	0		0.277	0.1048		22.97	9.991	13.07	9.241		1.818	2.69359	2.235	3.34811		3.91169	3.81147	4.20633	3.59335	3.17632	3.33914	3.12763	3.26754	3.34625	3.2854	3.36877	3.29278		14.05	13.04	17.46	11.07	8.04	9.12	7.74	8.63	9.17	8.75
FCN3	chr1	27372325	27377324	-	No	None	0	0	0	0	0	0		0.2767	0.1735		0.6271	0.371	0.8033	0.2587		3.14	3.17998	1.269	2.58265		0	0	0	0	0	0	1.07039	1.17632	0.536053	1.33342	0.650765	1.75275		0	0	0	0	0	0	1.1	1.26	0.45	1.52
CD164L2	chr1	27380834	27385833	-	No	None	0	0	0	0	0	0		0.9731	0.5643		6.229	1.729	4.542	6.627		4.472	3.49153	2.878	4.12913		0	0	0	0	0	0	1.76553	2.23573	1.86394	2.33056	2.02148	2.86196		0	0	0	0	0	0	2.4	3.71	2.64	4.03
WASF2	chr1	27487688	27492687	-	No	None	0	0	0	0	0	0		0.1891	0.06536		48.46	33.28	25.41	19.92		1.166	1.74012	1.431	2.13302		6.00045	5.9191	5.95093	6.04308	5.8999	5.95722	6.3918	6.41397	6.4121	6.44725	6.26228	6.41735		63.02	59.51	60.86	64.94	58.71	61.13	82.97	84.27	84.16	86.26
AHDC1	chr1	27600995	27605994	-	No	None	0	0	0	0	0	0		0.2191	0.06239		37.4	31.32	25.71	22.54		2.615	3.11752	2.586	4.04356		3.20633	3.05658	3.42492	4.02503	3.95513	3.9279	4.29572	4.61941	4.46597	4.32841	4.65764	4.60999		8.23	7.32	9.74	15.28	14.51	14.22	18.64	23.58	21.1	19.09
FGR	chr1	27632717	27637716	-	Yes	Always_up	0	0	0	0	0	0		1.18	1.021		6.269	1.026	9.49	2.654		3.868	5.24119	3.551	3.10462		0.823749	0	0	0	0.432959	0	0.422233	0.356144	0.575312	0.594549	0.333424	0.485427		0.77	0	0	0	0.35	0	0.34	0.28	0.49	0.51
IFI6	chr1	27669714	27674713	-	No	Always_up	1	0	0	0	0	0		0.6495	2.056		2.413	4.362	3.08	1.064		1.76	1.8387	1.363	2.62699		1.46989	2.46728	2.80116	4.62527	4.80064	4.13093	2.85599	2.46467	2.83188	2.9279	2.78869	3.10098		1.77	4.53	5.97	23.68	26.87	16.52	6.24	4.52	6.12	6.61
RPA2	chr1	27912298	27917297	-	No	None	0	0	0	0	0	0		0.05463	0.2586		26.66	12.38	14.52	11.76		1.149	1.17672	1.275	0.987941		6.25134	6.34234	6.20124	5.77952	5.87848	6.0343	6.13955	6.10664	6.11124	6.00652	6.0505	6.09571		75.18	80.14	72.58	53.93	57.83	64.54	69.5	67.91	68.13	63.29
EYA3	chr1	28086138	28091137	-	No	None	0	0	0	0	0	0		0.08825	0.1444		47.77	29.88	32.63	22.85		1.542	2.02107	1.202	1.6406		4.10852	3.86493	3.81455	3.8268	3.96717	4.19928	4.40463	4.36036	4.22651	4.44692	4.14731	4.43896		16.25	13.57	13.07	13.19	14.64	17.37	20.18	19.54	17.72	20.81
PTAFR	chr1	28191437	28196436	-	No	None	0	0	0	0	0	0		0.9239	0.206		0.8654	0.5609	0.8687	0.7872		3.934	1.65784	1.006	1.61027		0.526069	0.201634	0	0.275007	0.263034	0	2.45418	2.40871	2.31904	2.21723	1.81147	2.36457		0.44	0.15	0	0.21	0.2	0	4.48	4.31	3.99	3.65
DNAJC8	chr1	28230532	28235531	-	No	None	0	0	0	0	0	0		0.05463	0.1066		15.03	11.02	11.63	6.013		0.3655	0.26941	0.4486	0.699338		7.18299	7.04887	7.20965	7.1298	7.26463	7.17832	7.31143	7.20203	7.20858	7.23554	7.17941	7.35632		144.31	131.41	147.02	139.05	152.77	143.84	157.84	146.24	146.91	149.7
SNORD99	chr1	28576323	28581322	-	No	None	0	0	0	0	0	0		0.2161	0.528		34.58	27.56	11.46	10.46		1.039	0.66148	1.319	2.1019		0	0	0	0	0	0	0	0	0	0	0	0		0	0	0	0	0	0	0	0	0	0
SNORA61	chr1	28577394	28582393	-	No	None	0	0	0	0	0	0		0.2972	0.56		72.2	53.08	30.95	22.56		1.353	1.54471	2.073	2.50719		7.96018	0	0	0	0	0	0	0	0	0	5.69766	0		248.03	0	0	0	0	0	0	0	0	0
SNORA44	chr1	28578013	28583012	-	No	None	0	0	0	0	0	0		0.2425	0.8631		75.64	54.71	36.59	22.62		1.434	1.45366	2.513	2.67211		0	0	0	0	0	0	0	0	0	0	0	0		0	0	0	0	0	0	0	0	0	0
SNORA16A	chr1	28578554	28583553	-	No	None	0	0	0	0	0	0		0.3722	0.7327		77.04	55.35	36.78	22.5		1.504	1.45366	2.527	2.37884		0	0	0	0	0	0	0	0	0	0	0	0		0	0	0	0	0	0	0	0	0	0
SNHG12	chr1	28579355	28584354	-	No	None	0	0	0	0	0	0		0.398	0.7401		76.3	54.82	36.74	22.5		1.463	1.36561	2.543	2.035		6.18626	5.97384	6.4048	5.24336	5.59664	5.20516	3.89142	4.59276	4.4614	4.22033	4.28836	5.2589		71.82	61.85	83.73	36.88	47.39	35.89	13.84	23.13	21.03	17.64
TAF12	chr1	28640593	28645592	-	No	None	0	0	0	0	0	0		0.1639	0.0312		46.03	24.7	27.87	17.98		1.462	0.90957	1.266	1.13574		5.86592	5.91169	5.99095	6.20261	5.87897	5.84097	5.90737	5.80607	5.91025	5.91791	5.79129	5.93899		57.32	59.2	62.6	72.65	57.85	56.32	59.02	54.95	59.14	59.46
TMEM200B	chr1	29121410	29126409	-	Yes	None	0	0	0	0	0	0		0.4052	0.6511		60.22	33.23	26.71	14.94		3.801	3.69422	4.299	7.5068		4.03122	4.16189	4.58195	3.71589	3.98823	3.93923	3.53232	3.25096	3.53854	3.71699	3.80116	3.76765		15.35	16.9	22.95	12.14	14.87	14.34	10.57	8.52	10.62	12.15
SRSF4	chr1	29179626	29184625	-	No	None	0	0	0	0	0	0		0.4604	0.09359		47.68	36.58	28.09	25.08		0.7636	0.3863	1.108	1.86542		6.61368	6.38629	6.42945	6.15482	6.26228	6.3194	6.67652	6.61794	6.55228	6.56544	6.51475	6.48478		96.93	82.65	85.19	70.25	75.76	78.86	101.29	97.22	92.85	93.71
MECR	chr1	29228459	29233458	-	No	None	0	0	0	0	0	0		0.4556	0.4102		17.88	11.43	10.95	5.346		1.102	1.6019	1.022	0.971605		5.06393	5.04045	4.59096	3.99277	4.55888	4.59932	4.40735	4.38819	4.5735	4.53543	4.66391	4.78084		32.45	31.91	23.1	14.92	22.57	23.24	20.22	19.94	22.81	22.19
LOC101928460	chr1	29347615	29352614	-	No	None	0	0	0	0	0	0		0.3428	1.173		3.251	0.9781	0.6909	0.8412		3.156	2.9921	1.144	2.47141		0	0	0	0	0	0	0	0	0	0	0	0		0	0	0	0	0	0	0	0	0	0
LOC101929406	chr1	30035113	30040112	-	No	None	0	0	0	0	0	0		0.6778	0.4032		0.9107	0	0.6799	0.6997		2.238	2.5042	1.023	1.33022		0	0	0	0	0	0	0	0	0	0.250962	0	0		0	0	0	0	0	0	0	0	0	0.19
MATN1	chr1	30721086	30726085	-	No	None	0	0	0	0	0	0		1.105	0.22		1.003	0.1175	1.1	0.3529		3.318	3.41477	1.914	2.49086		0	0	0	0.536053	0	0.298658	0.189034	0.15056	0.226509	0.226509	0.250962	0.0565835		0	0	0	0.45	0	0.23	0.14	0.11	0.17	0.17
MIR4420	chr1	30736733	30741732	-	No	None	0	0	0	0	0	0		0.6093	0.235		1.69	0.8414	1.069	0.3365		2.618	3.31418	1.598	2.26837		0	0	0	0	0	0	0	0	0	0	0	0		0	0	0	0	0	0	0	0	0	0
LAPTM5	chr1	30755337	30760336	-	No	None	0	0	0	0	0	0		0.7261	0.3417		0.5342	0.3228	0.6299	0.2879		3.815	4.25009	1.561	2.64955		0.356144	0.895303	0.356144	2.06695	1.5509	1.37851	0.641546	0.584963	0.555816	0.454176	0.704872	0.807355		0.28	0.86	0.28	3.19	1.93	1.6	0.56	0.5	0.47	0.37
SDC3	chr1	30906134	30911133	-	No	None	1	0	0	0	0	0		0.5805	0.2519		10.23	5.957	12.17	6.075		5.124	4.52301	3.375	7.30376		3.78031	3.54844	3.72028	5.5601	5.40156	5.35438	5.56986	5.76951	5.68117	5.75809	5.81173	5.77347		12.74	10.7	12.18	46.18	41.27	39.91	46.5	53.55	50.31	53.12
SNORD103A	chr1	30933277	30938276	-	No	None	0	0	0	0	0	0		0.1561	0.09309		0.3025	0.369	0.5022	1.147		0.7326	0.97128	1.16	1.44224		0	0	0	0	0	0	0	0	0	0	0	0		0	0	0	0	0	0	0	0	0	0
SNORD103B	chr1	30933277	30938276	-	No	None	0	0	0	0	0	0		0.1561	0.09309		0.3025	0.369	0.5022	1.147		0.7326	0.97128	1.16	1.44224		0	0	0	0	0	0	0	0	0	0	0	0		0	0	0	0	0	0	0	0	0	0
SNORD85	chr1	30965738	30970737	-	No	None	0	0	0	0	0	0		0.6736	0.09359		0.1881	0.1351	0.6235	0.2478		0.58	0.31782	0.4573	0.121353		0	0	0	0	0	0	0	0	0	0	0	0		0	0	0	0	0	0	0	0	0	0
PUM1	chr1	31063218	31068217	-	No	None	0	0	0	0	0	0		0.05463	0.05216		50.19	31.08	37.07	36.1		1.041	0.80471	0.8454	1.17853		6.1819	6.18349	6.09191	6.12412	5.99977	6.15866	6.4822	6.45204	6.37208	6.32012	6.20926	6.21257		71.6	71.68	67.21	68.75	62.99	70.44	88.4	86.55	81.83	78.9
NKAIN1	chr1	31237388	31242387	-	Yes	Ni_higher_than_Pr	1	0	0	0	0	0		4.595	0.3983		12.03	3.886	17.95	8.826		6.593	6.68731	3.114	3.55348		0.704872	0.895303	0	1.88753	1.852	2.10434	5.91576	6.04636	6.0594	5.95675	6.01011	6.22458		0.63	0.86	0	2.7	2.61	3.3	59.37	65.09	65.69	61.11
SNRNP40	chr1	31294298	31299297	-	No	None	0	0	0	0	0	0		0.353	0.5625		57.01	34.06	48.75	33.72		1.613	0.94619	1.615	2.66744		6.52982	6.46663	6.42844	6.43279	6.54071	6.30012	6.95431	6.95675	6.85449	6.78424	6.84499	6.82655		91.4	87.44	85.13	85.39	92.1	77.8	123.01	123.22	114.72	109.22
FABP3	chr1	31370577	31375576	-	No	None	0	1	0	0	0	0		0.5967	0.5376		12.21	3.645	6.499	1.296		2.4	3.42631	3.391	2.99572		6.89033	6.8249	6.87738	5.67976	5.86987	4.90448	4.40939	4.55949	4.38819	4.44626	4.58256	4.21023		117.63	112.37	116.57	50.26	57.48	28.95	20.25	22.58	19.94	20.8
PEF1	chr1	31642738	31647737	-	No	None	0	0	0	0	0	0		0.2509	0.1276		35.56	26.44	29.81	19.02		0.8567	0.74301	0.7096	1.80241		6.28485	6.41498	6.43129	6.46418	6.72	6.48688	5.79155	5.81404	5.86394	6.0955	6.10915	6.24298		76.97	84.33	85.3	87.29	104.42	88.69	54.39	55.26	57.24	67.38
COL16A1	chr1	31701668	31706667	-	No	None	1	0	0	0	0	0		0.6579	0.4881		2.248	0.6197	7.022	1.356		5.108	4.92537	2.686	4.99416		0.15056	0	0.15056	0.815575	0.526069	1.04264	2.58015	2.87971	2.73335	2.39232	2.46989	2.45418		0.11	0	0.11	0.76	0.44	1.06	4.98	6.36	5.65	4.25
MIR4254	chr1	31756236	31761235	-	No	None	0	0	0	0	0	0		0.6213	0.1497		10.31	6.393	8.095	6.881		6.755	6.95372	3.055	4.16997		0	0	0	0	0	0	0	0	0	0	0	0		0	0	0	0	0	0	0	0	0	0
ADGRB2	chr1	31761564	31766563	-	Yes	None	1	0	0	0	0	0		0.8885	0.3552		6.661	4.011	14.99	3.254		5.453	5.63376	3.483	4.08868		0.536053	0.545968	0.411426	1.76129	2.0072	1.69153	4.10852	4.30961	4.34127	4.08151	4.16189	4.22574		0.45	0.46	0.33	2.39	3.02	2.23	16.25	18.83	19.27	15.93
SPOCD1	chr1	31813552	31818551	-	No	None	0	0	0	0	0	0		0.4298	0.09953		2.567	0.5939	2.184	0.8467		3.098	1.94657	1.289	2.676		0	0	0.31034	0.773996	0.748461	0	2.17313	2.41684	2.33628	2.26303	2.5008	2.66448		0	0	0.24	0.71	0.68	0	3.51	4.34	4.05	3.8
PTP4A2	chr1	31935888	31940887	-	No	None	0	0	0	0	0	0		0.2888	0.1312		23.33	17.64	15.03	9.836		1.629	1.81462	1.452	2.44574		6.63749	6.49522	6.54055	6.93676	6.88154	7.0045	5.97476	5.82909	5.72137	5.87234	5.7447	5.82731		98.56	89.21	92.09	121.51	116.91	127.4	61.89	55.85	51.76	57.58
TMEM234	chr1	32219826	32224825	-	No	None	0	0	0	0	0	0		0.2287	0.09441		39.67	28.22	27.67	25.23		1.15	1.23366	0.9877	2.1548		3.22651	3.52482	4.0045	3.46467	3.42492	2.22651	2.39506	1.94486	2.48543	2.60407	2	3.08066		8.36	10.51	15.05	10.04	9.74	3.68	4.26	2.85	4.6	5.08
MTMR9LP	chr1	32239211	32244210	-	No	None	0	0	0	0	0	0		0.6075	0.4592		24.45	12.15	26.92	22.02		4.435	2.72846	3.4	5.34189		0	0	0	1.33914	1.07724	0.464668	2.16993	2.5008	2.45418	2.25399	2.52857	2.86394		0	0	0	1.53	1.11	0.38	3.5	4.66	4.48	3.77
MARCKSL1	chr1	32333740	32338739	-	No	None	0	0	0	0	0	0		0.6414	0.2923		27.03	22.61	26.36	19.55		5.555	5.334	2.487	6.27537		8.22342	8.04078	8.32647	8.52951	8.45422	8.33396	9.2254	9.42185	9.36785	9.42116	9.57779	9.44686		297.88	262.34	320.01	368.52	349.73	321.68	597.58	684.9	659.7	684.57
FAM229A	chr1	32359744	32364743	-	No	None	0	0	0	0	0	0		0.5049	0.3869		9.673	5.169	7.27	4.2		3.329	3.42731	2.82	3.23842		0	1.10434	1.66448	0	0	1.38405	2.08406	2.31904	2.18269	1.8953	2.40871	2.90497		0	1.15	2.17	0	0	1.61	3.24	3.99	3.54	2.72
BSDC1	chr1	32391962	32396961	-	No	None	0	0	0	0	0	0		0.4028	0.0312		40.67	25.93	34.06	21.83		0.7799	0.58096	0.7243	0.502528		5.14893	5.15623	5.13134	4.67582	4.89772	4.82273	4.88313	5.08066	4.97407	4.80478	4.86394	5.01837		34.48	34.66	34.05	24.56	28.81	27.3	28.51	32.84	30.43	26.95
ZBTB8OS	chr1	32648091	32653090	-	No	None	0	1	0	0	0	0		0.1573	0.2667		47.81	31.02	35.62	28.79		1.222	1.49128	1.29	2.18203		5.14405	5.35966	5.10182	3.60526	4.34625	4.11686	4.44228	4.49378	4.27575	4.66846	4.39575	4.42425		34.36	40.06	33.34	11.17	19.34	16.35	20.74	21.53	18.37	24.43
SYNC	chr1	32700261	32705260	-	Yes	None	0	0	0	0	0	0		0.05463	1.064		12.34	7.461	8.783	2.679		2.79	4.19917	3.148	4.59159		2.04963	1.48543	0.910733	1.47508	0.9855	1.60407	0.704872	0.485427	0.298658	0.555816	0.411426	0.163499		3.14	1.8	0.88	1.78	0.98	2.04	0.63	0.4	0.23	0.47
YARS	chr1	32815533	32820532	-	No	None	0	0	0	0	0	0		0.4845	0.1548		70.5	57.74	47.4	34.24		1.075	1.56152	1.42	2.7534		7.67849	7.67405	7.65464	7.35755	7.363	7.34829	7.5097	7.46132	7.45236	7.19849	7.198	7.15795		203.86	203.23	200.5	163	163.62	161.95	181.24	175.23	174.14	145.88
FNDC5	chr1	32869993	32874992	-	Yes	None	1	0	0	0	0	0		0.5349	0.36		4.163	1.047	5.512	2.869		4.728	3.99072	2.864	2.81291		0.495695	0.695994	0.739848	2.93734	3.03386	3.37156	1.80323	1.91073	1.89142	1.80323	1.63227	2.14731		0.41	0.62	0.67	6.66	7.19	9.35	2.49	2.76	2.71	2.49
TMEM54	chr1	32898853	32903852	-	Yes	None	1	0	0	0	0	0		0.7726	1.305		9.573	6.892	8.394	3.362		3.182	2.668	4.087	5.4928		5.04963	4.84398	5.43996	6.8759	6.62	6.25984	5.39815	5.64184	5.54782	6.10161	6.39849	6.42677		32.12	27.72	42.41	116.45	97.36	75.63	41.17	48.93	45.78	67.67
RNF19B	chr1	32962314	32967313	-	No	None	0	0	0	0	0	0		0.2677	0.5995		32.29	25.71	17	13.46		1.304	1.77022	1.652	2.09957		5.90159	5.84423	5.97338	5.35685	5.79416	5.5043	4.19298	4.22342	4.18587	4.36527	4.46009	4.28318		58.78	56.45	61.83	39.98	54.49	44.39	17.29	17.68	17.2	19.61
AK2	chr1	33034412	33039411	-	Yes	None	0	0	0	0	0	0		0.2806	0.7611		27.8	17.2	14.27	11.29		1.054	1.38593	1.417	2.32905		6.44708	6.43646	6.34767	5.70984	5.9855	6.04789	5.97315	6.05181	6.07596	6.02303	6.08406	6.25588		86.25	85.61	80.44	51.34	62.36	65.16	61.82	65.34	66.46	64.03
TRIM62	chr1	33179571	33184570	-	No	None	0	0	0	0	0	0		1.401	0.6776		15.76	8.457	14.14	7.526		2.251	1.91948	1.787	0.728121		1.68257	1.76977	2.37573	2.51349	2.35614	2.81967	3.05658	2.95233	3.21412	3.58015	3.48156	3.69488		2.21	2.41	4.19	4.71	4.12	6.06	7.32	6.74	8.28	10.96
A3GALT2	chr1	33318599	33323598	-	No	None	0	0	0	0	0	0		2.363	0.1352		0.6348	0.3377	0.8137	0.1233		5.425	4.87545	1.779	1.88409		0	0	0	0	0	0	0	0	0	0	0	0		0	0	0	0	0	0	0	0	0	0
MIR3605	chr1	33329993	33334992	-	No	None	0	0	0	0	0	0		5.331	0.1779		1.274	0.2625	0.4439	0.6031		6.94	5.54571	1.285	1.46285		0	0	0	0	0	0	0	0	0	0	0	0		0	0	0	0	0	0	0	0	0	0
PHC2	chr1	33373094	33378093	-	Yes	None	1	0	0	0	0	0		1.46	0.5883		0.2513	0	0.8873	0		3.184	2.98959	1.566	0.781796		4.29719	3.89433	4.31615	5.9939	6.10224	5.88606	4.58916	4.77505	4.64501	5.20163	5.488	5.38991		18.66	13.87	18.92	62.73	67.7	58.14	23.07	26.38	24.02	35.8
CSMD2	chr1	34162775	34167774	-	Yes	Always_up	0	0	0	0	0	0		1.63	1.041		18.15	3.392	27.28	13.81		4.642	5.36059	3.537	5.19175		0	0	0	0	0.0840643	0	1.87578	1.97453	1.99277	2.29278	2.0072	2.16672		0	0	0	0	0.06	0	2.67	2.93	2.98	3.9
MIR552	chr1	34667195	34672194	-	No	None	0	0	0	0	0	0		1.54	0.7847		1.834	0.07756	1.801	1.201		1.17	1.50608	0.6502	0.374951		0	0	0	0	0	0	0	0	0	0	0	0		0	0	0	0	0	0	0	0	0	0
SMIM12	chr1	34857317	34862316	-	Yes	None	0	0	0	0	0	0		0.4688	0.1873		36.05	30.86	26.21	19.81		1.485	1.47297	1.534	2.17036		4.45746	4.09001	4.32337	3.90207	4.0009	4.20945	3.20477	3.05832	3.18428	3.42626	3.31034	3.40599		20.97	16.03	19.02	13.95	15.01	17.5	8.22	7.33	8.09	9.75
DLGAP3	chr1	34927086	34932085	-	Yes	Always_up	0	0	0	0	0	0		1	1.923		17.16	7.044	14.58	9.583		3.918	3.81362	2.896	4.38895		1.87578	1.83188	2.23266	1.08406	1.55582	1.69599	3.44758	3.43296	3.61941	3.3505	3.53356	3.34341		2.67	2.56	3.7	1.12	1.94	2.24	9.91	9.8	11.29	9.2
LOC653160	chr1	34976207	34981206	-	No	None	0	0	0	0	0	0		1.219	0.1089		0.7998	0.3087	0.6431	0.5351		1.674	2.78364	0.8209	1.33177		0	0.432959	0	0	0	0.565597	1.22651	1.03562	1.27501	1.68706	1.48027	1.57046		0	0.35	0	0	0	0.48	1.34	1.05	1.42	2.22
ZMYM6NB	chr1	34982848	34987847	-	No	None	1	0	0	0	0	0		0.3536	0.1456		18.6	14.31	16.7	13.69		2.528	1.65283	1.809	1.4998		2.854	3.40054	3.10098	4.45943	4.34554	4.47379	4.61117	4.38474	4.55152	4.52795	4.41819	4.52795		6.23	9.56	7.58	21	19.33	21.22	23.44	19.89	22.45	22.07
ZMYM6	chr1	35029469	35034468	-	No	None	0	0	0	0	0	0		0.7114	1.082		23.86	15.28	19.58	15.29		0.8127	0.85363	0.6397	0.590431		2.66676	2.60644	2.14731	2.4489	1.8953	2.26604	3.13258	2.9279	2.80529	3.14893	2.87184	3.04439		5.35	5.09	3.43	4.46	2.72	3.81	7.77	6.61	5.99	7.87
SFPQ	chr1	35190643	35195642	-	No	None	0	0	0	0	0	0		0.3254	0.0515		63.06	47.03	30.83	33.56		0.6009	0.45052	0.9601	1.331		8.02851	7.9659	8.02691	7.91367	7.85406	7.95035	6.16128	6.17532	6.10685	5.87725	6.13237	5.9855		260.11	249.02	259.82	240.13	230.37	246.34	70.57	71.27	67.92	57.78
KIAA0319L	chr1	35554937	35559936	-	No	None	0	0	0	0	0	0		0.07744	0.2245		63.7	40.26	41.68	31.13		1.512	2.99837	1.964	3.23842		4.59634	4.64904	4.74039	4.85798	4.49761	4.78712	5.78529	5.92148	5.88191	5.91576	5.92576	5.90905		23.19	24.09	25.73	28	21.59	26.61	54.15	59.61	57.97	59.37
PSMB2	chr1	35639345	35644344	-	No	None	0	0	0	0	0	0		0.8777	0.6515		32.66	21.75	21.71	17.4		0.5186	0.7716	0.5099	0.589653		6.76301	6.66078	6.7707	6.45894	6.34465	6.56148	5.99661	5.88996	6.01302	5.88947	5.84046	5.90376		107.61	100.18	108.19	86.97	80.27	93.45	62.85	58.3	63.58	58.28
C1orf216	chr1	35716690	35721689	-	No	None	0	1	0	0	0	0		0.2233	0.2103		15.53	7.269	13.64	3.793		2.318	3.01994	1.935	3.16141		3.91265	4.05224	4.17792	3.07895	2.81967	3.1811	2.79701	3.0268	2.75061	2.65992	2.63227	2.82985		14.06	15.59	17.1	7.45	6.06	8.07	5.95	7.15	5.73	5.32
CLSPN	chr1	35767451	35772450	-	No	None	0	0	0	0	0	0		0.2731	0.07361		48.51	31.94	36.91	25.58		1.381	1.45014	1.118	0.851029		3.40463	3.42626	3.48414	3.21878	2.9241	3.30743	3.12763	3.04963	2.76129	2.92029	2.73552	2.91265		9.59	9.75	10.19	8.31	6.59	8.9	7.74	7.28	5.78	6.57
COL8A2	chr1	36122585	36127584	-	Yes	Always_up	1	0	0	0	0	0		1.052	1.446		4.166	1.924	5.453	2.84		5.921	4.82202	4.329	3.47569		0.189034	0	0.176323	1.97453	1.75275	1.89918	1.85599	1.95233	2.0635	1.69153	1.82375	1.83188		0.14	0	0.13	2.93	2.37	2.73	2.62	2.87	3.18	2.23
TRAPPC3	chr1	36147015	36152014	-	No	None	0	0	0	0	0	0		0.6676	0.3324		21.48	13.83	12.87	8.214		2.336	1.11426	1.503	1.62738		5.5373	5.79986	5.86864	5.65564	5.59872	5.87725	6.11166	6.23554	6.11936	6.18666	5.96324	6.11603		45.44	54.71	57.43	49.41	47.46	57.78	68.15	74.35	68.52	71.84
EVA1B	chr1	36321655	36326654	-	Yes	None	1	0	1	0	1	0		0.04803	0.687		11.21	7.545	15.7	9.772		3.278	2.51649	3.699	6.76506		3.5656	4.04527	4.43095	5.6792	5.23381	5.25776	4.49185	4.47054	4.46728	5.56894	5.65907	5.59962		10.84	15.51	20.57	50.24	36.63	37.26	21.5	21.17	21.12	46.47
[truncated: 24,850 more rows]
[truncated: 65 more columns]

## Sheet: Supp Table 3_01 - Overview
	Source	Number of genes	Criteria
[truncated: 6 more rows]

## Sheet: Supp Table 3_02 - common bivale
name	seqnames	start	end	strand
SAMD11	chr1	923240	928239	+
PRDM16	chr1	3066677	3071676	+
AJAP1	chr1	4652544	4657543	+
ESPN	chr1	6422287	6427286	+
PIK3CD	chr1	9649231	9654230	+
[truncated: 3,398 more rows]

## Sheet: Supp Table 3_03 - primed-only b
name	seqnames	start	end	strand
[truncated: 533 more rows]

[truncated: 9 more sheets: Supp Table 3_04 - naïve-only bi, Supp Table 3_05 - H3K4me3-only, Supp Table 3_06 - Bivalent Cour, Supp Table 04_01 - D47_aELC_vs_, Supp Table 04_02 - D47_aELC_vs_, Supp Table 04_03 - D7_TaELC_vs_, Supp Table 04_04 - D7_TaELC_vs_, Supp Table 04_05 - D7_ELC_vs_NT, Supp Table 04_06 - D7_ELC_vs_NT]
