# Supplementary material for: Polycomb repressive complex 2 shields naïve human pluripotent cells from trophectoderm differentiation
Source: Nat Cell Biol. 2022 May 30;24(6):845–57. doi: 10.1038/s41556-022-00916-w (PMC9203276; doi:10.1038/s41556-022-00916-w)
Supplement: Supplementary file 4 — Statistical source data corresponding to Fig. 1. [file 41556_2022_916_MOESM4_ESM.xlsx]

## Sheet: fig1b_global_cuantification
ip	treatment	celltype	condition	replicate	norm_to_naive
H3K27m3	Untreated	Naive	Naive_Untreated	1	1.03108
H3K27m3	Untreated	Naive	Naive_Untreated	2	1.12752
H3K27m3	Untreated	Naive	Naive_Untreated	3	0.913733
H3K27m3	Untreated	Primed	Primed_Untreated	1	0.300569
H3K27m3	Untreated	Primed	Primed_Untreated	2	0.338072
H3K27m3	Untreated	Primed	Primed_Untreated	3	0.291889
H3K27m3	EZH2i	Naive	Naive_EZH2i	1	0.0226243
H3K27m3	EZH2i	Naive	Naive_EZH2i	2	0.0464452
H3K27m3	EZH2i	Naive	Naive_EZH2i	3	0.0306176
H3K27m3	EZH2i	Primed	Primed_EZH2i	1	0.0721687
H3K27m3	EZH2i	Primed	Primed_EZH2i	2	0.0537132
H3K27m3	EZH2i	Primed	Primed_EZH2i	3	0.109058

## Sheet: fig1c_chromhmm_hesc
type	variable	value
1_Active_TSS	H3K27m3_Ni	0.6
2_Flanking_Active_TSS	H3K27m3_Ni	0.92
3_Transcr_at_gene_5p_and_3p	H3K27m3_Ni	0.78
4_Strong_transcription	H3K27m3_Ni	0.44
5_Weak_transcription	H3K27m3_Ni	0.83
6_Genic_enhancers	H3K27m3_Ni	0.8
7_Enhancers	H3K27m3_Ni	1.38
8_ZNF_genes_and_repeats	H3K27m3_Ni	1.03
9_Heterochromatin	H3K27m3_Ni	1.76
10_Bivalent_or_Poised_TSS	H3K27m3_Ni	2.3
11_Flanking_Bivalent_TSS_or_Enh	H3K27m3_Ni	2.95
12_Bivalent_Enhancer	H3K27m3_Ni	3.16
13_Repressed_PolyComb	H3K27m3_Ni	3.91
14_Weak_Repressed_PolyComb	H3K27m3_Ni	2.1
15_Quiescent_or_Low	H3K27m3_Ni	1.52
1_Active_TSS	H3K27m3_Ni.EZH2i	0.02
2_Flanking_Active_TSS	H3K27m3_Ni.EZH2i	0.03
3_Transcr_at_gene_5p_and_3p	H3K27m3_Ni.EZH2i	0.05
4_Strong_transcription	H3K27m3_Ni.EZH2i	0.02
5_Weak_transcription	H3K27m3_Ni.EZH2i	0.03
6_Genic_enhancers	H3K27m3_Ni.EZH2i	0.03
7_Enhancers	H3K27m3_Ni.EZH2i	0.04
8_ZNF_genes_and_repeats	H3K27m3_Ni.EZH2i	0.1
9_Heterochromatin	H3K27m3_Ni.EZH2i	0.07
10_Bivalent_or_Poised_TSS	H3K27m3_Ni.EZH2i	0.05
11_Flanking_Bivalent_TSS_or_Enh	H3K27m3_Ni.EZH2i	0.07
12_Bivalent_Enhancer	H3K27m3_Ni.EZH2i	0.09
13_Repressed_PolyComb	H3K27m3_Ni.EZH2i	0.1
14_Weak_Repressed_PolyComb	H3K27m3_Ni.EZH2i	0.04
15_Quiescent_or_Low	H3K27m3_Ni.EZH2i	0.04
1_Active_TSS	H3K27m3_Pr	0.43
2_Flanking_Active_TSS	H3K27m3_Pr	0.62
3_Transcr_at_gene_5p_and_3p	H3K27m3_Pr	0.34
4_Strong_transcription	H3K27m3_Pr	0.18
5_Weak_transcription	H3K27m3_Pr	0.3
6_Genic_enhancers	H3K27m3_Pr	0.26
7_Enhancers	H3K27m3_Pr	0.46
8_ZNF_genes_and_repeats	H3K27m3_Pr	0.69
9_Heterochromatin	H3K27m3_Pr	0.63
10_Bivalent_or_Poised_TSS	H3K27m3_Pr	3.24
11_Flanking_Bivalent_TSS_or_Enh	H3K27m3_Pr	4.03
12_Bivalent_Enhancer	H3K27m3_Pr	3.8
13_Repressed_PolyComb	H3K27m3_Pr	4.89
14_Weak_Repressed_PolyComb	H3K27m3_Pr	1.06
15_Quiescent_or_Low	H3K27m3_Pr	0.43
1_Active_TSS	H3K27m3_Pr.EZH2i	0.05
2_Flanking_Active_TSS	H3K27m3_Pr.EZH2i	0.07
3_Transcr_at_gene_5p_and_3p	H3K27m3_Pr.EZH2i	0.08
4_Strong_transcription	H3K27m3_Pr.EZH2i	0.05
5_Weak_transcription	H3K27m3_Pr.EZH2i	0.07
6_Genic_enhancers	H3K27m3_Pr.EZH2i	0.07
7_Enhancers	H3K27m3_Pr.EZH2i	0.08
8_ZNF_genes_and_repeats	H3K27m3_Pr.EZH2i	0.4
9_Heterochromatin	H3K27m3_Pr.EZH2i	0.32
10_Bivalent_or_Poised_TSS	H3K27m3_Pr.EZH2i	0.1
11_Flanking_Bivalent_TSS_or_Enh	H3K27m3_Pr.EZH2i	0.13
12_Bivalent_Enhancer	H3K27m3_Pr.EZH2i	0.15
13_Repressed_PolyComb	H3K27m3_Pr.EZH2i	0.19
14_Weak_Repressed_PolyComb	H3K27m3_Pr.EZH2i	0.1
15_Quiescent_or_Low	H3K27m3_Pr.EZH2i	0.1
1_Active_TSS	H3K4m3_Ni	56.34
2_Flanking_Active_TSS	H3K4m3_Ni	14.25
3_Transcr_at_gene_5p_and_3p	H3K4m3_Ni	28.96
4_Strong_transcription	H3K4m3_Ni	1
5_Weak_transcription	H3K4m3_Ni	1.18
6_Genic_enhancers	H3K4m3_Ni	2.16
7_Enhancers	H3K4m3_Ni	1.27
8_ZNF_genes_and_repeats	H3K4m3_Ni	6.05
9_Heterochromatin	H3K4m3_Ni	1.81
10_Bivalent_or_Poised_TSS	H3K4m3_Ni	29.72
11_Flanking_Bivalent_TSS_or_Enh	H3K4m3_Ni	12.16
12_Bivalent_Enhancer	H3K4m3_Ni	2.89
13_Repressed_PolyComb	H3K4m3_Ni	2.68
14_Weak_Repressed_PolyComb	H3K4m3_Ni	1.22
15_Quiescent_or_Low	H3K4m3_Ni	0.81
1_Active_TSS	H3K4m3_Ni.EZH2i	36.32
2_Flanking_Active_TSS	H3K4m3_Ni.EZH2i	8.22
3_Transcr_at_gene_5p_and_3p	H3K4m3_Ni.EZH2i	22.66
4_Strong_transcription	H3K4m3_Ni.EZH2i	0.4
5_Weak_transcription	H3K4m3_Ni.EZH2i	0.39
6_Genic_enhancers	H3K4m3_Ni.EZH2i	1.2
7_Enhancers	H3K4m3_Ni.EZH2i	0.49
8_ZNF_genes_and_repeats	H3K4m3_Ni.EZH2i	2.91
9_Heterochromatin	H3K4m3_Ni.EZH2i	0.49
10_Bivalent_or_Poised_TSS	H3K4m3_Ni.EZH2i	14.97
11_Flanking_Bivalent_TSS_or_Enh	H3K4m3_Ni.EZH2i	6.24
12_Bivalent_Enhancer	H3K4m3_Ni.EZH2i	1.33
13_Repressed_PolyComb	H3K4m3_Ni.EZH2i	1.01
14_Weak_Repressed_PolyComb	H3K4m3_Ni.EZH2i	0.34
15_Quiescent_or_Low	H3K4m3_Ni.EZH2i	0.28
1_Active_TSS	H3K4m3_Pr	40.26
2_Flanking_Active_TSS	H3K4m3_Pr	10.11
3_Transcr_at_gene_5p_and_3p	H3K4m3_Pr	15.72
4_Strong_transcription	H3K4m3_Pr	0.83
5_Weak_transcription	H3K4m3_Pr	0.95
6_Genic_enhancers	H3K4m3_Pr	1.32
7_Enhancers	H3K4m3_Pr	1.08
8_ZNF_genes_and_repeats	H3K4m3_Pr	7.34
9_Heterochromatin	H3K4m3_Pr	2.25
10_Bivalent_or_Poised_TSS	H3K4m3_Pr	28.11
11_Flanking_Bivalent_TSS_or_Enh	H3K4m3_Pr	14.84
12_Bivalent_Enhancer	H3K4m3_Pr	4.08
13_Repressed_PolyComb	H3K4m3_Pr	3.37
14_Weak_Repressed_PolyComb	H3K4m3_Pr	1.2
15_Quiescent_or_Low	H3K4m3_Pr	0.72
1_Active_TSS	H3K4m3_Pr.EZH2i	28.94
2_Flanking_Active_TSS	H3K4m3_Pr.EZH2i	6.3
3_Transcr_at_gene_5p_and_3p	H3K4m3_Pr.EZH2i	14.64
4_Strong_transcription	H3K4m3_Pr.EZH2i	0.46
5_Weak_transcription	H3K4m3_Pr.EZH2i	0.39
6_Genic_enhancers	H3K4m3_Pr.EZH2i	0.84
7_Enhancers	H3K4m3_Pr.EZH2i	0.55
8_ZNF_genes_and_repeats	H3K4m3_Pr.EZH2i	4.64
9_Heterochromatin	H3K4m3_Pr.EZH2i	1.2
10_Bivalent_or_Poised_TSS	H3K4m3_Pr.EZH2i	11.06
11_Flanking_Bivalent_TSS_or_Enh	H3K4m3_Pr.EZH2i	5.4
12_Bivalent_Enhancer	H3K4m3_Pr.EZH2i	1.19
13_Repressed_PolyComb	H3K4m3_Pr.EZH2i	0.76
14_Weak_Repressed_PolyComb	H3K4m3_Pr.EZH2i	0.41
15_Quiescent_or_Low	H3K4m3_Pr.EZH2i	0.32
1_Active_TSS	H2Aub_Ni	2.18
2_Flanking_Active_TSS	H2Aub_Ni	2.66
3_Transcr_at_gene_5p_and_3p	H2Aub_Ni	2
4_Strong_transcription	H2Aub_Ni	1.37
5_Weak_transcription	H2Aub_Ni	1.38
6_Genic_enhancers	H2Aub_Ni	2.12
7_Enhancers	H2Aub_Ni	2.16
8_ZNF_genes_and_repeats	H2Aub_Ni	1.92
9_Heterochromatin	H2Aub_Ni	1.52
10_Bivalent_or_Poised_TSS	H2Aub_Ni	5.08
11_Flanking_Bivalent_TSS_or_Enh	H2Aub_Ni	4.95
12_Bivalent_Enhancer	H2Aub_Ni	4.25
13_Repressed_PolyComb	H2Aub_Ni	3.84
14_Weak_Repressed_PolyComb	H2Aub_Ni	2.31
15_Quiescent_or_Low	H2Aub_Ni	1.22
1_Active_TSS	H2Aub_Ni.EZH2i	2.14
2_Flanking_Active_TSS	H2Aub_Ni.EZH2i	2.69
3_Transcr_at_gene_5p_and_3p	H2Aub_Ni.EZH2i	2.18
4_Strong_transcription	H2Aub_Ni.EZH2i	1.48
5_Weak_transcription	H2Aub_Ni.EZH2i	1.39
6_Genic_enhancers	H2Aub_Ni.EZH2i	2.23
7_Enhancers	H2Aub_Ni.EZH2i	2.06
8_ZNF_genes_and_repeats	H2Aub_Ni.EZH2i	2.06
9_Heterochromatin	H2Aub_Ni.EZH2i	1.43
10_Bivalent_or_Poised_TSS	H2Aub_Ni.EZH2i	4.3
11_Flanking_Bivalent_TSS_or_Enh	H2Aub_Ni.EZH2i	4.34
12_Bivalent_Enhancer	H2Aub_Ni.EZH2i	3.63
13_Repressed_PolyComb	H2Aub_Ni.EZH2i	3.34
14_Weak_Repressed_PolyComb	H2Aub_Ni.EZH2i	2.21
15_Quiescent_or_Low	H2Aub_Ni.EZH2i	1.12
1_Active_TSS	H2Aub_Pr	2.29
2_Flanking_Active_TSS	H2Aub_Pr	2.38
3_Transcr_at_gene_5p_and_3p	H2Aub_Pr	1.83
4_Strong_transcription	H2Aub_Pr	0.72
5_Weak_transcription	H2Aub_Pr	0.76
6_Genic_enhancers	H2Aub_Pr	1.33
7_Enhancers	H2Aub_Pr	1.32
8_ZNF_genes_and_repeats	H2Aub_Pr	0.7
9_Heterochromatin	H2Aub_Pr	0.39
10_Bivalent_or_Poised_TSS	H2Aub_Pr	5.64
11_Flanking_Bivalent_TSS_or_Enh	H2Aub_Pr	5.31
12_Bivalent_Enhancer	H2Aub_Pr	3.93
13_Repressed_PolyComb	H2Aub_Pr	3.44
14_Weak_Repressed_PolyComb	H2Aub_Pr	1.27
15_Quiescent_or_Low	H2Aub_Pr	0.57
1_Active_TSS	H2Aub_Pr.EZH2i	2.79
2_Flanking_Active_TSS	H2Aub_Pr.EZH2i	2.83
3_Transcr_at_gene_5p_and_3p	H2Aub_Pr.EZH2i	2.27
4_Strong_transcription	H2Aub_Pr.EZH2i	0.97
5_Weak_transcription	H2Aub_Pr.EZH2i	0.9
6_Genic_enhancers	H2Aub_Pr.EZH2i	1.53
7_Enhancers	H2Aub_Pr.EZH2i	1.47
8_ZNF_genes_and_repeats	H2Aub_Pr.EZH2i	1.02
9_Heterochromatin	H2Aub_Pr.EZH2i	0.52
10_Bivalent_or_Poised_TSS	H2Aub_Pr.EZH2i	5.53
11_Flanking_Bivalent_TSS_or_Enh	H2Aub_Pr.EZH2i	5.13
12_Bivalent_Enhancer	H2Aub_Pr.EZH2i	3.9
13_Repressed_PolyComb	H2Aub_Pr.EZH2i	3.52
14_Weak_Repressed_PolyComb	H2Aub_Pr.EZH2i	1.5
15_Quiescent_or_Low	H2Aub_Pr.EZH2i	0.62

## Sheet: fig1f_chr_avg_boxplots
seqnames	name	value	ip	condition
1	H3K4m3_Ni	1.63225	H3K4m3	Ni
1	H3K4m3_Pr	1.40045	H3K4m3	Pr
1	H3K27m3_Ni	1.21108	H3K27m3	Ni
1	H3K27m3_Pr	0.42349	H3K27m3	Pr
1	H2Aub_Ni	1.382	H2Aub	Ni
1	H2Aub_Pr	0.704695	H2Aub	Pr
10	H3K4m3_Ni	1.36353	H3K4m3	Ni
10	H3K4m3_Pr	1.24177	H3K4m3	Pr
10	H3K27m3_Ni	1.28911	H3K27m3	Ni
10	H3K27m3_Pr	0.475842	H3K27m3	Pr
10	H2Aub_Ni	1.36964	H2Aub	Ni
10	H2Aub_Pr	0.732624	H2Aub	Pr
11	H3K4m3_Ni	1.52182	H3K4m3	Ni
11	H3K4m3_Pr	1.32084	H3K4m3	Pr
11	H3K27m3_Ni	1.39883	H3K27m3	Ni
11	H3K27m3_Pr	0.449373	H3K27m3	Pr
11	H2Aub_Ni	1.4694	H2Aub	Ni
11	H2Aub_Pr	0.744059	H2Aub	Pr
12	H3K4m3_Ni	1.57036	H3K4m3	Ni
12	H3K4m3_Pr	1.28088	H3K4m3	Pr
12	H3K27m3_Ni	1.33169	H3K27m3	Ni
12	H3K27m3_Pr	0.439759	H3K27m3	Pr
12	H2Aub_Ni	1.2947	H2Aub	Ni
12	H2Aub_Pr	0.650042	H2Aub	Pr
13	H3K4m3_Ni	0.882945	H3K4m3	Ni
13	H3K4m3_Pr	0.757964	H3K4m3	Pr
13	H3K27m3_Ni	1.23293	H3K27m3	Ni
13	H3K27m3_Pr	0.358601	H3K27m3	Pr
13	H2Aub_Ni	0.881228	H2Aub	Ni
13	H2Aub_Pr	0.453684	H2Aub	Pr
14	H3K4m3_Ni	1.27254	H3K4m3	Ni
14	H3K4m3_Pr	1.10776	H3K4m3	Pr
14	H3K27m3_Ni	1.12495	H3K27m3	Ni
14	H3K27m3_Pr	0.385112	H3K27m3	Pr
14	H2Aub_Ni	1.0215	H2Aub	Ni
14	H2Aub_Pr	0.54358	H2Aub	Pr
15	H3K4m3_Ni	1.29026	H3K4m3	Ni
15	H3K4m3_Pr	1.14162	H3K4m3	Pr
15	H3K27m3_Ni	1.08025	H3K27m3	Ni
15	H3K27m3_Pr	0.379034	H3K27m3	Pr
15	H2Aub_Ni	1.14753	H2Aub	Ni
15	H2Aub_Pr	0.590723	H2Aub	Pr
16	H3K4m3_Ni	1.81102	H3K4m3	Ni
16	H3K4m3_Pr	1.60319	H3K4m3	Pr
16	H3K27m3_Ni	1.07123	H3K27m3	Ni
16	H3K27m3_Pr	0.386055	H3K27m3	Pr
16	H2Aub_Ni	1.47021	H2Aub	Ni
16	H2Aub_Pr	0.736931	H2Aub	Pr
17	H3K4m3_Ni	2.42849	H3K4m3	Ni
17	H3K4m3_Pr	1.96316	H3K4m3	Pr
17	H3K27m3_Ni	0.965718	H3K27m3	Ni
17	H3K27m3_Pr	0.398044	H3K27m3	Pr
17	H2Aub_Ni	1.6991	H2Aub	Ni
17	H2Aub_Pr	0.899952	H2Aub	Pr
18	H3K4m3_Ni	0.994211	H3K4m3	Ni
18	H3K4m3_Pr	0.919417	H3K4m3	Pr
18	H3K27m3_Ni	1.45473	H3K27m3	Ni
18	H3K27m3_Pr	0.426321	H3K27m3	Pr
18	H2Aub_Ni	1.16568	H2Aub	Ni
18	H2Aub_Pr	0.569351	H2Aub	Pr
19	H3K4m3_Ni	4.14547	H3K4m3	Ni
19	H3K4m3_Pr	3.15872	H3K4m3	Pr
19	H3K27m3_Ni	0.755592	H3K27m3	Ni
19	H3K27m3_Pr	0.400287	H3K27m3	Pr
19	H2Aub_Ni	1.65549	H2Aub	Ni
19	H2Aub_Pr	0.804631	H2Aub	Pr
2	H3K4m3_Ni	1.24743	H3K4m3	Ni
2	H3K4m3_Pr	1.05875	H3K4m3	Pr
2	H3K27m3_Ni	1.40827	H3K27m3	Ni
2	H3K27m3_Pr	0.457583	H3K27m3	Pr
2	H2Aub_Ni	1.2836	H2Aub	Ni
2	H2Aub_Pr	0.655046	H2Aub	Pr
20	H3K4m3_Ni	1.73707	H3K4m3	Ni
20	H3K4m3_Pr	1.52306	H3K4m3	Pr
20	H3K27m3_Ni	1.29977	H3K27m3	Ni
20	H3K27m3_Pr	0.487094	H3K27m3	Pr
20	H2Aub_Ni	1.69501	H2Aub	Ni
20	H2Aub_Pr	0.831253	H2Aub	Pr
21	H3K4m3_Ni	1.64173	H3K4m3	Ni
21	H3K4m3_Pr	1.75376	H3K4m3	Pr
21	H3K27m3_Ni	1.19786	H3K27m3	Ni
21	H3K27m3_Pr	0.478881	H3K27m3	Pr
21	H2Aub_Ni	1.23898	H2Aub	Ni
21	H2Aub_Pr	0.55352	H2Aub	Pr
22	H3K4m3_Ni	1.65956	H3K4m3	Ni
22	H3K4m3_Pr	1.50631	H3K4m3	Pr
22	H3K27m3_Ni	0.737334	H3K27m3	Ni
22	H3K27m3_Pr	0.347977	H3K27m3	Pr
22	H2Aub_Ni	1.50428	H2Aub	Ni
22	H2Aub_Pr	0.764145	H2Aub	Pr
3	H3K4m3_Ni	1.21984	H3K4m3	Ni
3	H3K4m3_Pr	1.01546	H3K4m3	Pr
3	H3K27m3_Ni	1.41662	H3K27m3	Ni
3	H3K27m3_Pr	0.415759	H3K27m3	Pr
3	H2Aub_Ni	1.20507	H2Aub	Ni
3	H2Aub_Pr	0.599181	H2Aub	Pr
4	H3K4m3_Ni	1.08854	H3K4m3	Ni
4	H3K4m3_Pr	0.94661	H3K4m3	Pr
4	H3K27m3_Ni	1.34777	H3K27m3	Ni
4	H3K27m3_Pr	0.419378	H3K27m3	Pr
4	H2Aub_Ni	1.01058	H2Aub	Ni
4	H2Aub_Pr	0.508189	H2Aub	Pr
5	H3K4m3_Ni	1.28426	H3K4m3	Ni
5	H3K4m3_Pr	1.04107	H3K4m3	Pr
5	H3K27m3_Ni	1.48699	H3K27m3	Ni
5	H3K27m3_Pr	0.456474	H3K27m3	Pr
5	H2Aub_Ni	1.22886	H2Aub	Ni
5	H2Aub_Pr	0.611457	H2Aub	Pr
6	H3K4m3_Ni	1.28661	H3K4m3	Ni
6	H3K4m3_Pr	1.10103	H3K4m3	Pr
6	H3K27m3_Ni	1.32833	H3K27m3	Ni
6	H3K27m3_Pr	0.439342	H3K27m3	Pr
6	H2Aub_Ni	1.13559	H2Aub	Ni
6	H2Aub_Pr	0.593379	H2Aub	Pr
7	H3K4m3_Ni	1.38815	H3K4m3	Ni
7	H3K4m3_Pr	1.18719	H3K4m3	Pr
7	H3K27m3_Ni	1.36752	H3K27m3	Ni
7	H3K27m3_Pr	0.437843	H3K27m3	Pr
7	H2Aub_Ni	1.29624	H2Aub	Ni
7	H2Aub_Pr	0.622688	H2Aub	Pr
8	H3K4m3_Ni	1.15049	H3K4m3	Ni
8	H3K4m3_Pr	0.991396	H3K4m3	Pr
8	H3K27m3_Ni	1.436	H3K27m3	Ni
8	H3K27m3_Pr	0.434604	H3K27m3	Pr
8	H2Aub_Ni	1.19276	H2Aub	Ni
8	H2Aub_Pr	0.58884	H2Aub	Pr
9	H3K4m3_Ni	1.25704	H3K4m3	Ni
9	H3K4m3_Pr	1.0998	H3K4m3	Pr
9	H3K27m3_Ni	1.21444	H3K27m3	Ni
9	H3K27m3_Pr	0.457372	H3K27m3	Pr
9	H2Aub_Ni	1.20321	H2Aub	Ni
9	H2Aub_Pr	0.63088	H2Aub	Pr
X	H3K4m3_Ni	1.19191	H3K4m3	Ni
X	H3K4m3_Pr	1.24451	H3K4m3	Pr
X	H3K27m3_Ni	2.72103	H3K27m3	Ni
X	H3K27m3_Pr	0.471004	H3K27m3	Pr
X	H2Aub_Ni	1.45084	H2Aub	Ni
X	H2Aub_Pr	0.389795	H2Aub	Pr

## Sheet: fig1g_karyoplots
seqnames	start	end	width	strand	H3K27m3_Pr	H3K27m3_Ni	H3K4m3_Pr	H3K4m3_Ni	H2Aub_Pr	H2Aub_Ni
chr7	1	500000	500000	*	1391	1413	5459	2942	9155	8274
chr7	500001	1000000	500000	*	943	1169	8065	6160	10698	9138
chr7	1000001	1500000	500000	*	1186	2115	8014	5137	11439	12259
chr7	1500001	2000000	500000	*	1171	1165	6338	4081	10734	10036
chr7	2000001	2500000	500000	*	679	648	6336	5185	8571	8524
chr7	2500001	3000000	500000	*	1056	864	6358	4476	9809	9093
chr7	3000001	3500000	500000	*	2828	1561	3617	2072	7496	5674
chr7	3500001	4000000	500000	*	3372	1506	3238	1695	6873	4906
chr7	4000001	4500000	500000	*	2821	1585	4750	2582	8471	5900
chr7	4500001	5000000	500000	*	1851	1332	6269	5041	9506	6037
chr7	5000001	5500000	500000	*	1688	1295	9429	6903	9388	7526
chr7	5500001	6000000	500000	*	801	646	8326	6914	6549	6203
chr7	6000001	6500000	500000	*	970	753	7164	6512	5614	4775
chr7	6500001	7000000	500000	*	1603	1294	9491	6678	7997	6213
chr7	7000001	7500000	500000	*	2636	1729	4373	2593	4575	3822
chr7	7500001	8000000	500000	*	2093	1231	4695	2746	4085	3915
chr7	8000001	8500000	500000	*	3303	2049	4379	2763	4763	5027
chr7	8500001	9000000	500000	*	2963	1204	1881	1038	3918	3304
chr7	9000001	9500000	500000	*	2344	1081	1946	1202	2557	2258
chr7	9500001	10000000	500000	*	2642	1111	1826	883	3130	2500
chr7	10000001	10500000	500000	*	2849	1169	2189	1125	3482	2504
chr7	10500001	11000000	500000	*	2983	1252	3603	2421	3990	3285
chr7	11000001	11500000	500000	*	2356	1139	2155	1030	3630	3207
chr7	11500001	12000000	500000	*	2752	1302	2277	922	3490	2985
chr7	12000001	12500000	500000	*	2800	1335	3279	2091	3437	3251
chr7	12500001	13000000	500000	*	2558	1633	3723	2401	3556	3792
chr7	13000001	13500000	500000	*	3043	1306	2196	1021	3387	2713
chr7	13500001	14000000	500000	*	2352	1318	3582	1958	3446	2881
chr7	14000001	14500000	500000	*	3170	1337	2123	1461	3487	2857
chr7	14500001	15000000	500000	*	2937	1136	2292	1033	3311	2943
chr7	15000001	15500000	500000	*	3269	988	1807	958	3248	2853
chr7	15500001	16000000	500000	*	3033	1388	2422	1414	3551	3260
chr7	16000001	16500000	500000	*	2428	1334	3064	1815	3171	3246
chr7	16500001	17000000	500000	*	2536	1207	3690	3025	3919	3943
chr7	17000001	17500000	500000	*	3533	1377	2806	1675	3898	3195
chr7	17500001	18000000	500000	*	2851	1265	3027	1733	3961	3768
chr7	18000001	18500000	500000	*	3658	1422	2637	1586	4235	3733
chr7	18500001	19000000	500000	*	3223	1188	1787	997	3993	3619
chr7	19000001	19500000	500000	*	2374	2665	3513	2235	3259	4508
chr7	19500001	20000000	500000	*	3152	1454	3089	1810	3683	3281
chr7	20000001	20500000	500000	*	2739	1218	3294	1751	4634	3841
chr7	20500001	21000000	500000	*	2339	1709	4635	4458	4406	4592
chr7	21000001	21500000	500000	*	2489	1797	3944	2175	4282	4274
chr7	21500001	22000000	500000	*	3688	1656	3449	1925	5327	4721
chr7	22000001	22500000	500000	*	3730	1586	3741	1942	6518	5790
chr7	22500001	23000000	500000	*	1658	1662	4896	4201	4153	4759
chr7	23000001	23500000	500000	*	1310	1090	8541	6662	3822	4230
chr7	23500001	24000000	500000	*	2889	1694	5129	4006	4793	3961
chr7	24000001	24500000	500000	*	3374	2113	3815	2556	6135	5174
chr7	24500001	25000000	500000	*	1764	1691	4740	3254	4635	4936
chr7	25000001	25500000	500000	*	3922	1812	3816	2669	5956	4883
chr7	25500001	26000000	500000	*	3754	2586	4562	2956	6398	6151
chr7	26000001	26500000	500000	*	2314	1709	6747	5356	5894	5540
chr7	26500001	27000000	500000	*	4380	2424	2936	1703	5996	5279
chr7	27000001	27500000	500000	*	5440	10753	10157	6704	10633	17482
chr7	27500001	28000000	500000	*	2220	1548	3813	2876	4925	5067
chr7	28000001	28500000	500000	*	3181	2121	3578	1956	6110	6261
chr7	28500001	29000000	500000	*	3449	1881	3658	2313	6183	6035
chr7	29000001	29500000	500000	*	2791	2490	3700	2200	7002	6838
chr7	29500001	30000000	500000	*	2549	1652	5748	4493	5744	6201
chr7	30000001	30500000	500000	*	1994	1514	6317	4443	5347	5734
chr7	30500001	31000000	500000	*	2146	1477	6025	4314	9211	8338
chr7	31000001	31500000	500000	*	4038	2405	3348	1932	8234	7008
chr7	31500001	32000000	500000	*	3939	3026	2887	1495	5392	4693
chr7	32000001	32500000	500000	*	3289	2446	5172	3233	6055	5420
chr7	32500001	33000000	500000	*	2835	2080	5884	4204	4938	4775
chr7	33000001	33500000	500000	*	2182	1354	4507	2680	3824	3563
chr7	33500001	34000000	500000	*	3036	1688	3462	1970	6150	5291
chr7	34000001	34500000	500000	*	3040	1602	2900	1889	4882	4369
chr7	34500001	35000000	500000	*	2418	1578	2993	1759	4262	3923
chr7	35000001	35500000	500000	*	3512	2990	4384	3120	5548	5993
chr7	35500001	36000000	500000	*	2512	1312	4772	2533	5162	4700
chr7	36000001	36500000	500000	*	3606	1881	4226	2590	7087	5857
chr7	36500001	37000000	500000	*	3259	1788	2612	1404	6383	5585
chr7	37000001	37500000	500000	*	2021	1420	3426	2250	4755	4906
chr7	37500001	38000000	500000	*	3494	1585	2845	1573	4742	4008
chr7	38000001	38500000	500000	*	3277	1445	2925	1500	4522	3845
chr7	38500001	39000000	500000	*	2971	1325	3389	1723	4795	4448
chr7	39000001	39500000	500000	*	3276	1585	2913	1539	5376	4999
chr7	39500001	40000000	500000	*	1935	1554	7026	4768	4668	4682
chr7	40000001	40500000	500000	*	2009	1051	2905	1889	3646	3479
chr7	40500001	41000000	500000	*	3599	1509	2418	1189	5050	4203
chr7	41000001	41500000	500000	*	4591	1878	2155	1213	5960	4248
chr7	41500001	42000000	500000	*	3845	2269	3474	1751	5392	4940
chr7	42000001	42500000	500000	*	5555	1537	4413	2037	6730	5345
chr7	42500001	43000000	500000	*	3760	2089	5252	3528	4727	4593
chr7	43000001	43500000	500000	*	3392	1587	3799	2127	5623	5263
chr7	43500001	44000000	500000	*	2051	1447	5426	3472	5792	5656
chr7	44000001	44500000	500000	*	1803	1572	7846	5222	9157	8296
chr7	44500001	45000000	500000	*	1140	1017	8556	6468	5674	5084
chr7	45000001	45500000	500000	*	2845	1640	4942	3045	7352	5426
chr7	45500001	46000000	500000	*	3037	1596	5352	2912	7952	5589
chr7	46000001	46500000	500000	*	3674	1792	2836	1328	5290	3698
chr7	46500001	47000000	500000	*	3602	1621	2499	1231	5206	3659
chr7	47000001	47500000	500000	*	2591	1460	2965	1841	7002	6489
chr7	47500001	48000000	500000	*	1454	1412	3855	3223	7360	7056
chr7	48000001	48500000	500000	*	2712	1666	3487	3664	5657	4729
chr7	48500001	49000000	500000	*	3507	1381	2416	1499	4821	3410
chr7	49000001	49500000	500000	*	3273	1476	2224	1069	3989	3136
chr7	49500001	50000000	500000	*	3418	1613	3057	1764	4561	3907
chr7	50000001	50500000	500000	*	3959	1906	3178	2136	6516	5214
chr7	50500001	51000000	500000	*	2691	1492	3929	2281	7179	5628
chr7	51000001	51500000	500000	*	1963	1442	3632	2204	6279	5836
chr7	51500001	52000000	500000	*	3830	1879	3228	1843	6034	4089
chr7	52000001	52500000	500000	*	3309	1679	2677	1789	3839	3263
chr7	52500001	53000000	500000	*	3181	1450	2349	1034	3605	3033
chr7	53000001	53500000	500000	*	3114	1375	2675	1433	3316	2696
chr7	53500001	54000000	500000	*	2483	1325	2061	1430	3362	2690
chr7	54000001	54500000	500000	*	2860	1613	2680	1294	3829	2864
chr7	54500001	55000000	500000	*	2709	1885	4888	3512	4975	4276
chr7	55000001	55500000	500000	*	2193	1690	4740	3252	6958	6160
chr7	55500001	56000000	500000	*	1720	1315	6487	3245	5091	3922
chr7	56000001	56500000	500000	*	1835	1622	13077	4919	5258	2312
chr7	56500001	57000000	500000	*	1831	1681	13339	3660	4270	1379
chr7	57000001	57500000	500000	*	2210	1845	14704	3694	4963	1517
chr7	57500001	58000000	500000	*	2132	2050	10757	3059	3447	1487
chr7	58000001	58500000	500000	*	1391	878	9961	2590	3366	1186
chr7	58500001	59000000	500000	*	858	475	7533	1848	3506	1208
chr7	59000001	59500000	500000	*	878	559	7631	1911	3737	1143
chr7	59500001	60000000	500000	*	901	526	7390	1973	3880	1145
chr7	60000001	60500000	500000	*	925	539	7512	2032	3743	1231
chr7	60500001	61000000	500000	*	1794	900	8327	2586	3346	1124
chr7	61000001	61500000	500000	*	2534	1042	9101	2153	2940	971
chr7	61500001	62000000	500000	*	1668	1212	7189	2862	1788	978
chr7	62000001	62500000	500000	*	2602	1822	12551	3668	2891	1327
chr7	62500001	63000000	500000	*	2508	2224	13082	6096	2752	1543
chr7	63000001	63500000	500000	*	3225	2345	13459	3542	4249	1535
chr7	63500001	64000000	500000	*	1686	1438	13784	5056	4713	1407
chr7	64000001	64500000	500000	*	1927	2264	11160	5087	3832	1301
chr7	64500001	65000000	500000	*	1544	2285	10875	6340	4014	2482
chr7	65000001	65500000	500000	*	2358	1780	7123	5752	4802	4144
chr7	65500001	66000000	500000	*	2999	1909	6211	4603	5819	4746
chr7	66000001	66500000	500000	*	1202	961	5184	3795	5171	4221
chr7	66500001	67000000	500000	*	956	743	8157	6795	5687	5104
chr7	67000001	67500000	500000	*	1473	1087	3947	2585	5123	4181
chr7	67500001	68000000	500000	*	2965	1583	3207	2166	6252	4721
chr7	68000001	68500000	500000	*	2390	1433	2952	2134	4800	4146
chr7	68500001	69000000	500000	*	2500	1457	2925	1795	5405	4417
chr7	69000001	69500000	500000	*	2959	2091	3189	1867	6348	5406
chr7	69500001	70000000	500000	*	4730	2961	3909	1980	6467	7728
chr7	70000001	70500000	500000	*	4082	2172	2702	1221	5820	6521
chr7	70500001	71000000	500000	*	3850	2189	5233	2759	8423	8097
chr7	71000001	71500000	500000	*	1931	1446	4540	2501	5482	5211
chr7	71500001	72000000	500000	*	2616	1546	3496	1771	6181	5244
chr7	72000001	72500000	500000	*	3034	1375	3558	2059	6526	4833
chr7	72500001	73000000	500000	*	1070	991	5935	4053	4799	4443
chr7	73000001	73500000	500000	*	880	703	5407	4147	5776	5336
chr7	73500001	74000000	500000	*	1384	961	8607	6310	9028	7344
chr7	74000001	74500000	500000	*	794	527	6360	4079	7519	6719
chr7	74500001	75000000	500000	*	696	626	5741	4337	5206	4754
chr7	75000001	75500000	500000	*	722	575	6807	5082	4608	4576
chr7	75500001	76000000	500000	*	910	806	6899	4609	6444	5849
chr7	76000001	76500000	500000	*	963	722	7701	5621	6321	6662
chr7	76500001	77000000	500000	*	2291	1140	3467	2452	4032	3625
chr7	77000001	77500000	500000	*	2314	1366	3651	2126	4813	4274
chr7	77500001	78000000	500000	*	1296	950	5600	4192	3285	3595
chr7	78000001	78500000	500000	*	4247	1226	2330	1465	5789	4509
chr7	78500001	79000000	500000	*	3090	1088	2433	1174	3687	3444
chr7	79000001	79500000	500000	*	3266	1179	2834	1441	3374	2981
chr7	79500001	80000000	500000	*	2981	1076	1935	1131	3263	2945
chr7	80000001	80500000	500000	*	3025	1232	2667	1367	3574	3261
chr7	80500001	81000000	500000	*	3317	1172	2252	1193	3690	3218
chr7	81000001	81500000	500000	*	2773	1161	2064	1108	3707	3136
chr7	81500001	82000000	500000	*	2516	1197	1794	880	3319	2945
chr7	82000001	82500000	500000	*	1567	1075	2645	1515	2829	3044
chr7	82500001	83000000	500000	*	2861	1144	2073	1098	3641	2941
chr7	83000001	83500000	500000	*	2203	1107	3256	2389	3096	3085
chr7	83500001	84000000	500000	*	2540	1376	2396	1329	3139	3024
chr7	84000001	84500000	500000	*	2568	1076	3438	1270	2506	2621
chr7	84500001	85000000	500000	*	2391	1243	1995	1081	3198	2825
chr7	85000001	85500000	500000	*	2808	1291	2358	1289	2895	2812
chr7	85500001	86000000	500000	*	2337	1391	2007	872	2914	2774
chr7	86000001	86500000	500000	*	2345	1037	2149	1217	2948	2584
chr7	86500001	87000000	500000	*	2429	1125	2758	1002	3617	3667
chr7	87000001	87500000	500000	*	2865	1516	6549	3470	4173	4003
chr7	87500001	88000000	500000	*	2830	1529	4563	2434	3885	3663
chr7	88000001	88500000	500000	*	2639	1180	2917	1516	3817	3318
chr7	88500001	89000000	500000	*	2576	1372	2267	1000	3167	3072
chr7	89000001	89500000	500000	*	2506	1155	2027	1005	2859	2491
chr7	89500001	90000000	500000	*	2828	1264	2055	851	3331	2802
chr7	90000001	90500000	500000	*	3300	1660	5334	3116	3772	3868
chr7	90500001	91000000	500000	*	3570	1340	3557	1672	4422	3779
chr7	91000001	91500000	500000	*	3889	2347	3925	1989	5053	5190
chr7	91500001	92000000	500000	*	3162	1639	4627	2709	4137	3794
chr7	92000001	92500000	500000	*	1219	1082	5277	3599	2826	3566
chr7	92500001	93000000	500000	*	2929	1812	5417	3447	4651	4559
chr7	93000001	93500000	500000	*	3089	1761	2996	1521	4288	3798
chr7	93500001	94000000	500000	*	2899	1627	3437	2017	3745	3764
chr7	94000001	94500000	500000	*	3829	1737	3255	1570	4560	4061
chr7	94500001	95000000	500000	*	2382	1291	4606	2280	3546	3555
chr7	95000001	95500000	500000	*	2937	1241	2853	1494	4220	3541
chr7	95500001	96000000	500000	*	4279	1848	2906	1750	5257	4862
chr7	96000001	96500000	500000	*	3327	1566	3053	1772	5356	4458
chr7	96500001	97000000	500000	*	4777	2456	3666	2106	5603	5039
chr7	97000001	97500000	500000	*	3098	2684	5501	3560	4566	5531
chr7	97500001	98000000	500000	*	3325	1671	4909	3211	5075	4543
chr7	98000001	98500000	500000	*	1122	898	5350	4155	5655	5557
chr7	98500001	99000000	500000	*	2093	1172	4823	2731	7268	5784
chr7	99000001	99500000	500000	*	834	672	8072	6740	4674	4557
chr7	99500001	100000000	500000	*	3116	1776	8043	5810	5485	4720
chr7	100000001	100500000	500000	*	894	857	14069	10173	6356	7105
chr7	100500001	101000000	500000	*	1075	1266	14692	10950	9451	9489
chr7	101000001	101500000	500000	*	1333	1292	11406	8940	8234	8623
chr7	101500001	102000000	500000	*	1648	871	4245	2884	10312	7506
chr7	102000001	102500000	500000	*	1041	637	6724	4298	8556	6670
chr7	102500001	103000000	500000	*	1826	1218	5547	3457	6227	5304
chr7	103000001	103500000	500000	*	2619	1542	5718	3738	4018	3499
chr7	103500001	104000000	500000	*	4110	1444	2332	1250	5244	4004
chr7	104000001	104500000	500000	*	3521	1593	3664	2042	4634	3807
chr7	104500001	105000000	500000	*	3122	1589	3301	2599	6005	4449
chr7	105000001	105500000	500000	*	914	800	5241	4028	3371	3971
chr7	105500001	106000000	500000	*	1800	1221	4918	3563	6821	6633
chr7	106000001	106500000	500000	*	2628	1731	4408	3019	5872	5004
chr7	106500001	107000000	500000	*	2902	1658	3355	2228	5279	3990
chr7	107000001	107500000	500000	*	1773	726	2597	1658	2724	2587
chr7	107500001	108000000	500000	*	2580	1383	4621	3274	4609	4204
chr7	108000001	108500000	500000	*	3284	1484	4105	2475	5426	4982
chr7	108500001	109000000	500000	*	2817	1417	3945	2339	4052	3700
chr7	109000001	109500000	500000	*	2677	1196	2047	1073	2980	2782
chr7	109500001	110000000	500000	*	2537	1080	2304	1210	3325	2718
chr7	110000001	110500000	500000	*	2469	1082	2004	1052	3409	2677
chr7	110500001	111000000	500000	*	2223	1183	2294	1651	3319	3351
chr7	111000001	111500000	500000	*	2272	1158	2255	1274	3205	3166
chr7	111500001	112000000	500000	*	2061	1358	3155	2173	4131	3876
chr7	112000001	112500000	500000	*	2341	1351	4702	3333	4974	5047
chr7	112500001	113000000	500000	*	2126	1308	3812	2538	3698	3419
chr7	113000001	113500000	500000	*	2581	2146	3151	1887	3496	3180
chr7	113500001	114000000	500000	*	2918	1494	3103	1641	3457	2389
chr7	114000001	114500000	500000	*	3099	1351	2819	1527	3683	3261
chr7	114500001	115000000	500000	*	3358	1147	2172	1149	3551	3346
chr7	115000001	115500000	500000	*	4202	2029	2147	1206	3709	3441
chr7	115500001	116000000	500000	*	3267	1389	1815	931	3723	3193
chr7	116000001	116500000	500000	*	3305	1534	2825	1853	4089	3800
chr7	116500001	117000000	500000	*	4870	1579	4462	3113	5722	5023
chr7	117000001	117500000	500000	*	4074	1833	3153	1711	5555	5109
chr7	117500001	118000000	500000	*	3573	1346	2805	1243	4545	3864
chr7	118000001	118500000	500000	*	3187	1225	2857	1751	3771	3149
chr7	118500001	119000000	500000	*	2487	1051	1631	965	2740	2531
chr7	119000001	119500000	500000	*	2093	1063	1832	1108	2735	2513
chr7	119500001	120000000	500000	*	2385	1165	1914	1053	2717	2612
chr7	120000001	120500000	500000	*	2441	1096	2473	1321	3232	2911
chr7	120500001	121000000	500000	*	3589	1342	3468	1846	3853	3632
chr7	121000001	121500000	500000	*	2798	1462	3118	2019	3645	3783
chr7	121500001	122000000	500000	*	4137	1521	3908	1618	4385	3560
chr7	122000001	122500000	500000	*	3279	1406	9302	2672	4389	4760
chr7	122500001	123000000	500000	*	2850	1458	3121	1439	4292	3787
chr7	123000001	123500000	500000	*	3602	1510	2585	1128	4699	3207
chr7	123500001	124000000	500000	*	1879	1257	4905	4895	3336	3718
chr7	124000001	124500000	500000	*	3192	1346	2323	1366	4110	3465
chr7	124500001	125000000	500000	*	2846	1316	3024	1959	3705	3287
chr7	125000001	125500000	500000	*	2349	1142	1989	1765	2966	2933
chr7	125500001	126000000	500000	*	2556	1200	2107	1292	2798	2539
chr7	126000001	126500000	500000	*	2206	1158	1903	1399	2479	2523
chr7	126500001	127000000	500000	*	3341	1273	2090	1041	4383	3468
chr7	127000001	127500000	500000	*	3972	2018	3602	2225	6007	5064
chr7	127500001	128000000	500000	*	1912	1736	4824	3067	5136	6566
chr7	128000001	128500000	500000	*	3350	2231	8080	5632	10498	9711
chr7	128500001	129000000	500000	*	1540	1092	8302	5271	7468	6682
chr7	129000001	129500000	500000	*	1436	1183	6680	4621	5245	5475
chr7	129500001	130000000	500000	*	1135	1502	6897	5567	6055	6833
chr7	130000001	130500000	500000	*	1759	1366	5856	4036	5238	5222
chr7	130500001	131000000	500000	*	2496	1770	4092	2445	5051	4945
chr7	131000001	131500000	500000	*	1972	1299	4626	2887	4491	4462
chr7	131500001	132000000	500000	*	3426	1753	4555	2423	8941	7637
chr7	132000001	132500000	500000	*	3582	1982	2904	1555	10772	8691
chr7	132500001	133000000	500000	*	3293	2274	3796	1910	7247	6753
chr7	133000001	133500000	500000	*	1895	1214	3572	2258	4260	4249
chr7	133500001	134000000	500000	*	1847	1027	2126	1023	4044	4175
chr7	134000001	134500000	500000	*	3170	1511	4140	2469	5417	4373
chr7	134500001	135000000	500000	*	2173	1411	4622	3076	4623	4721
chr7	135000001	135500000	500000	*	2476	1363	3813	2594	4914	4284
chr7	135500001	136000000	500000	*	2127	1182	4885	3707	5299	5065
chr7	136000001	136500000	500000	*	3614	1693	2404	1397	4959	3723
chr7	136500001	137000000	500000	*	3261	1619	3047	1622	4000	3708
chr7	137000001	137500000	500000	*	4118	1509	3045	1753	4581	3730
chr7	137500001	138000000	500000	*	3206	1518	3254	1675	5291	5291
chr7	138000001	138500000	500000	*	1726	1766	6758	4977	3243	3317
chr7	138500001	139000000	500000	*	1533	1264	3736	2122	5387	5151
chr7	139000001	139500000	500000	*	1156	1205	6572	6601	3991	5012
chr7	139500001	140000000	500000	*	2838	1467	3887	2423	8777	7653
chr7	140000001	140500000	500000	*	1376	1312	5574	4644	5976	5700
chr7	140500001	141000000	500000	*	1404	1044	5008	3508	4704	4720
chr7	141000001	141500000	500000	*	3661	1458	4670	2865	7433	6255
chr7	141500001	142000000	500000	*	2128	1244	3910	2645	3898	3798
chr7	142000001	142500000	500000	*	2102	834	1294	796	3043	2542
chr7	142500001	143000000	500000	*	2641	797	1941	1142	4521	3130
chr7	143000001	143500000	500000	*	2702	1341	4744	3088	5083	4392
chr7	143500001	144000000	500000	*	1578	824	2518	1537	2174	2105
chr7	144000001	144500000	500000	*	1521	731	2178	2060	2558	2358
chr7	144500001	145000000	500000	*	2519	992	2375	1441	3247	2941
chr7	145000001	145500000	500000	*	2928	1201	2200	1310	3417	2814
chr7	145500001	146000000	500000	*	2536	1251	2066	1217	3172	2569
chr7	146000001	146500000	500000	*	3100	1265	2982	1376	3220	3062
chr7	146500001	147000000	500000	*	2879	1166	2130	1081	3024	2607
chr7	147000001	147500000	500000	*	3238	1448	1804	1049	3569	3169
chr7	147500001	148000000	500000	*	3128	1659	2491	1512	3863	3629
chr7	148000001	148500000	500000	*	2678	1334	2697	1436	4432	3496
chr7	148500001	149000000	500000	*	1633	1249	5733	3982	4987	4963
chr7	149000001	149500000	500000	*	1670	1326	9726	7221	6025	5225
chr7	149500001	150000000	500000	*	2883	2109	7120	4749	8917	7591
chr7	150000001	150500000	500000	*	4069	2455	6719	4051	8111	7040
chr7	150500001	151000000	500000	*	4456	3297	5274	3022	8994	6858
chr7	151000001	151500000	500000	*	1725	1901	12228	8598	11532	12735
chr7	151500001	152000000	500000	*	2266	1612	5204	3377	8985	8560
chr7	152000001	152500000	500000	*	1491	1522	6426	4288	3505	3998
chr7	152500001	153000000	500000	*	1535	1262	4887	3812	5405	4647
chr7	153000001	153500000	500000	*	3155	2155	7458	2392	5491	2922
chr7	153500001	154000000	500000	*	4031	2652	9585	2238	5639	2167
chr7	154000001	154500000	500000	*	2774	1565	3615	1633	5722	5638
chr7	154500001	155000000	500000	*	2526	1569	3189	1994	5855	5444
chr7	155000001	155500000	500000	*	3417	5027	8449	5283	11265	13348
chr7	155500001	156000000	500000	*	2721	3483	6413	3530	8680	9333
chr7	156000001	156500000	500000	*	3501	1712	2954	1753	8011	6407
chr7	156500001	157000000	500000	*	2125	1899	5246	3613	5636	5645
chr7	157000001	157500000	500000	*	1640	2551	6295	5476	7775	8505
chr7	157500001	158000000	500000	*	2807	2361	5463	3810	10440	9422
chr7	158000001	158500000	500000	*	2226	1274	4868	3436	6855	6345
chr7	158500001	159000000	500000	*	1791	1489	7218	5052	6759	5931
chr7	159000001	159345973	345973	*	2080	1685	4876	2486	5026	4202
chrX	1	500000	500000	*	283	273	2727	1803	1861	1716
chrX	500001	1000000	500000	*	924	1391	3334	1592	3851	4002
chrX	1000001	1500000	500000	*	618	480	3467	2351	3286	2412
chrX	1500001	2000000	500000	*	813	550	2227	1580	3061	2111
chrX	2000001	2500000	500000	*	473	368	1794	1312	1940	1803
chrX	2500001	3000000	500000	*	1972	869	4509	2614	5276	4180
chrX	3000001	3500000	500000	*	2936	1789	3755	2558	4923	4235
chrX	3500001	4000000	500000	*	1926	1094	4996	3668	4520	4043
chrX	4000001	4500000	500000	*	4631	1552	2213	1408	5107	3248
chrX	4500001	5000000	500000	*	3116	1131	2102	1609	3488	2760
chrX	5000001	5500000	500000	*	2996	1065	1937	1155	3531	2429
chrX	5500001	6000000	500000	*	3951	1150	2132	1151	4774	3278
chrX	6000001	6500000	500000	*	3970	1322	3802	1885	5481	3744
chrX	6500001	7000000	500000	*	2719	1664	3114	2165	4136	3617
chrX	7000001	7500000	500000	*	3123	1497	2747	1980	5457	4416
chrX	7500001	8000000	500000	*	3696	1515	2759	1895	4874	3683
chrX	8000001	8500000	500000	*	3667	1393	2365	1514	4633	3594
chrX	8500001	9000000	500000	*	6672	1613	4437	1924	6892	4370
chrX	9000001	9500000	500000	*	5889	2129	5918	3048	8173	4733
chrX	9500001	10000000	500000	*	2507	1202	6602	2438	7619	4727
chrX	10000001	10500000	500000	*	7669	1770	5777	2884	9403	3971
chrX	10500001	11000000	500000	*	7264	1664	5298	2073	6650	3392
chrX	11000001	11500000	500000	*	7601	1725	5172	2145	7225	2801
chrX	11500001	12000000	500000	*	7146	2064	5836	2800	6467	2908
chrX	12000001	12500000	500000	*	6398	1860	5218	1649	5946	2632
chrX	12500001	13000000	500000	*	5614	1622	6460	2954	6202	2947
chrX	13000001	13500000	500000	*	3941	1758	5665	2462	5197	2969
chrX	13500001	14000000	500000	*	6365	1673	6742	3520	7521	4015
chrX	14000001	14500000	500000	*	5807	1853	4712	2044	5407	2913
chrX	14500001	15000000	500000	*	5763	1699	5003	1895	5440	2667
chrX	15000001	15500000	500000	*	6663	1535	4493	2035	6632	3206
chrX	15500001	16000000	500000	*	5843	1619	5422	2951	6457	4498
chrX	16000001	16500000	500000	*	6798	1946	5132	2450	7382	4363
chrX	16500001	17000000	500000	*	6082	1284	6301	4581	7605	4224
chrX	17000001	17500000	500000	*	8682	2011	4290	3020	9017	5194
chrX	17500001	18000000	500000	*	8099	2442	5426	2935	10278	6264
chrX	18000001	18500000	500000	*	6364	1635	6727	2668	7989	3166
chrX	18500001	19000000	500000	*	4082	1658	7063	2855	6960	3360
chrX	19000001	19500000	500000	*	4517	1626	7094	3196	7569	3067
chrX	19500001	20000000	500000	*	4070	1421	7087	2686	7957	3352
chrX	20000001	20500000	500000	*	5960	1941	6709	3137	8068	3119
chrX	20500001	21000000	500000	*	5086	1794	3579	1822	5490	2911
chrX	21000001	21500000	500000	*	4360	1567	4021	1744	4411	2790
chrX	21500001	22000000	500000	*	6180	1540	3923	2109	6660	3633
chrX	22000001	22500000	500000	*	6553	1806	4061	1521	7180	3340
chrX	22500001	23000000	500000	*	4291	1652	3706	1233	5254	2683
chrX	23000001	23500000	500000	*	3265	1805	4345	2389	5654	3762
chrX	23500001	24000000	500000	*	3663	1090	4333	3486	6935	4052
chrX	24000001	24500000	500000	*	4895	1226	5948	4384	7483	4558
chrX	24500001	25000000	500000	*	5506	1111	3395	1702	7535	4525
chrX	25000001	25500000	500000	*	6597	3014	6066	2836	7390	4922
chrX	25500001	26000000	500000	*	4612	1773	4573	1387	4930	2158
chrX	26000001	26500000	500000	*	3708	1721	4741	1585	3676	2002
chrX	26500001	27000000	500000	*	3987	1672	4319	1212	3494	1884
chrX	27000001	27500000	500000	*	3767	1625	4158	1429	3668	1947
chrX	27500001	28000000	500000	*	5589	1707	4102	1383	4478	2077
chrX	28000001	28500000	500000	*	7043	1795	3380	1545	4704	2558
chrX	28500001	29000000	500000	*	7519	1557	3382	1722	5070	2674
chrX	29000001	29500000	500000	*	7752	1712	2659	1403	5256	2465
chrX	29500001	30000000	500000	*	6482	1547	2977	1232	4995	2813
chrX	30000001	30500000	500000	*	6421	1677	3560	1942	5813	3262
chrX	30500001	31000000	500000	*	3955	1345	4165	2531	5129	3116
chrX	31000001	31500000	500000	*	6538	1812	5343	1904	6453	2607
chrX	31500001	32000000	500000	*	5454	1677	4147	1272	4536	2254
chrX	32000001	32500000	500000	*	5569	1681	4033	905	4282	2160
chrX	32500001	33000000	500000	*	4805	1283	2107	1343	4036	2692
chrX	33000001	33500000	500000	*	5180	1482	2092	975	4222	2521
chrX	33500001	34000000	500000	*	3445	1436	2932	1397	3769	2420
chrX	34000001	34500000	500000	*	4139	1371	2721	1446	3980	2351
chrX	34500001	35000000	500000	*	5833	1519	3978	1367	4635	2788
chrX	35000001	35500000	500000	*	4731	1857	4474	1448	4365	2020
chrX	35500001	36000000	500000	*	3965	1807	4535	1513	3754	1910
chrX	36000001	36500000	500000	*	4472	1721	4156	1294	3842	2019
chrX	36500001	37000000	500000	*	5343	1850	5194	2383	5282	2536
chrX	37000001	37500000	500000	*	3450	1022	3034	1691	3201	1703
chrX	37500001	38000000	500000	*	6547	1805	5451	2217	5968	2904
chrX	38000001	38500000	500000	*	7254	1892	5245	1876	6702	2835
chrX	38500001	39000000	500000	*	7003	1831	6035	2628	6551	3035
chrX	39000001	39500000	500000	*	7596	1983	6454	2586	9461	4065
chrX	39500001	40000000	500000	*	4393	1763	8147	2818	11346	5998
chrX	40000001	40500000	500000	*	4270	1866	11916	6830	11944	7432
chrX	40500001	41000000	500000	*	3992	1559	7464	4253	6237	3121
chrX	41000001	41500000	500000	*	2084	1258	8523	4653	4664	2698
chrX	41500001	42000000	500000	*	5634	1555	5698	2241	5829	2734
chrX	42000001	42500000	500000	*	6015	1777	3918	2316	6190	3082
chrX	42500001	43000000	500000	*	5727	1879	4089	2324	4929	2908
chrX	43000001	43500000	500000	*	6394	1995	3682	1995	4713	2527
chrX	43500001	44000000	500000	*	7896	1847	5312	2250	7139	3144
chrX	44000001	44500000	500000	*	6692	1752	5304	2045	6879	2715
chrX	44500001	45000000	500000	*	2169	1297	7239	3677	4255	2287
chrX	45000001	45500000	500000	*	4980	1770	5480	2178	5532	2367
chrX	45500001	46000000	500000	*	6689	1696	6237	2506	6538	2584
chrX	46000001	46500000	500000	*	5522	1834	6269	3030	5558	2519
chrX	46500001	47000000	500000	*	7702	1452	8081	4008	8230	3124
chrX	47000001	47500000	500000	*	4953	1224	10458	5896	8209	3213
chrX	47500001	48000000	500000	*	5452	1745	8936	4758	7282	3046
chrX	48000001	48500000	500000	*	5101	1481	8490	4464	8706	3109
chrX	48500001	49000000	500000	*	3379	1214	13281	8374	9556	4145
chrX	49000001	49500000	500000	*	3581	771	10387	6387	7766	3083
chrX	49500001	50000000	500000	*	8518	1706	6802	3661	9036	3119
chrX	50000001	50500000	500000	*	6690	1673	5624	2427	6891	3123
chrX	50500001	51000000	500000	*	7462	1776	5390	2029	6816	3118
chrX	51000001	51500000	500000	*	6663	1792	6361	2876	6260	2843
chrX	51500001	52000000	500000	*	7121	2104	7227	3324	6367	2973
chrX	52000001	52500000	500000	*	8373	1831	7306	3318	7950	2956
chrX	52500001	53000000	500000	*	8165	1673	9006	5038	10268	3158
chrX	53000001	53500000	500000	*	3876	1336	10012	4979	8468	3666
chrX	53500001	54000000	500000	*	2403	1539	7111	3456	4372	2472
chrX	54000001	54500000	500000	*	4218	1180	8043	4263	6760	2652
chrX	54500001	55000000	500000	*	6713	1819	8053	3752	7528	2673
chrX	55000001	55500000	500000	*	7113	1999	8662	3452	6751	1975
chrX	55500001	56000000	500000	*	7042	1911	7670	3457	5681	2076
chrX	56000001	56500000	500000	*	6344	1640	7277	3129	5767	1958
chrX	56500001	57000000	500000	*	5502	1707	8936	5819	7289	2690
chrX	57000001	57500000	500000	*	4707	1810	6971	3033	5298	2236
chrX	57500001	58000000	500000	*	4221	1941	8010	3388	5136	1813
chrX	58000001	58500000	500000	*	4520	1804	11216	4584	4918	1339
chrX	58500001	59000000	500000	*	1723	625	7751	2597	3858	1123
chrX	59000001	59500000	500000	*	1463	477	6177	2112	3372	771
chrX	59500001	60000000	500000	*	1439	464	6164	1866	3296	850
chrX	60000001	60500000	500000	*	1421	505	6170	1990	3255	799
chrX	60500001	61000000	500000	*	1484	490	6059	1973	3217	737
chrX	61000001	61500000	500000	*	1564	561	6287	1917	3360	823
chrX	61500001	62000000	500000	*	1438	523	6178	2006	3334	810
chrX	62000001	62500000	500000	*	1950	765	9143	2967	4259	1334
chrX	62500001	63000000	500000	*	2773	1725	9008	3091	3168	1452
chrX	63000001	63500000	500000	*	3874	2138	7683	2812	3980	1857
chrX	63500001	64000000	500000	*	4160	1547	7168	2724	4731	2323
chrX	64000001	64500000	500000	*	3618	1605	6618	2675	4540	2502
chrX	64500001	65000000	500000	*	4216	1710	6439	2372	4769	2256
chrX	65000001	65500000	500000	*	3756	1774	7114	3151	4395	2102
chrX	65500001	66000000	500000	*	4873	1470	7022	3052	6862	2785
chrX	66000001	66500000	500000	*	5819	1966	6905	1807	5814	1923
chrX	66500001	67000000	500000	*	5171	1853	6389	2279	5025	1941
chrX	67000001	67500000	500000	*	4766	1650	5281	1700	4472	1969
chrX	67500001	68000000	500000	*	5324	1732	5983	1852	5308	2286
chrX	68000001	68500000	500000	*	6020	1479	5945	2671	6494	2649
chrX	68500001	69000000	500000	*	5926	1745	8515	3226	11869	5118
chrX	69000001	69500000	500000	*	7658	2024	7854	2969	13810	5563
chrX	69500001	70000000	500000	*	6598	1779	6157	2950	6934	2809
chrX	70000001	70500000	500000	*	4340	1453	8527	4458	7679	3303
chrX	70500001	71000000	500000	*	6295	1551	5671	2584	6176	2621
chrX	71000001	71500000	500000	*	3789	1153	10014	5584	8193	3348
chrX	71500001	72000000	500000	*	6839	1596	8788	4409	10632	3658
chrX	72000001	72500000	500000	*	6936	1787	9176	4664	10676	4264
chrX	72500001	73000000	500000	*	8140	1924	7569	4476	8749	3097
chrX	73000001	73500000	500000	*	7458	2096	6995	3739	6373	2689
chrX	73500001	74000000	500000	*	5599	1599	5506	4407	5293	2844
chrX	74000001	74500000	500000	*	4279	1746	6286	4415	5802	3471
chrX	74500001	75000000	500000	*	7555	1746	6772	3825	7071	2724
chrX	75000001	75500000	500000	*	5921	1702	6525	3063	5294	2226
chrX	75500001	76000000	500000	*	6035	1750	6948	3036	5741	2332
chrX	76000001	76500000	500000	*	6515	1714	6973	3578	5652	2393
chrX	76500001	77000000	500000	*	4915	1932	7354	2246	4976	1959
chrX	77000001	77500000	500000	*	6168	1750	7153	2888	6995	2476
chrX	77500001	78000000	500000	*	3459	1311	6394	3239	4379	2058
chrX	78000001	78500000	500000	*	4886	1621	6735	3184	5038	2143
chrX	78500001	79000000	500000	*	5177	1755	5161	1700	4609	2033
chrX	79000001	79500000	500000	*	5190	1759	4828	1592	4315	1998
chrX	79500001	80000000	500000	*	4092	1568	4502	1783	3581	1788
chrX	80000001	80500000	500000	*	3613	1595	4858	2036	3483	1733
chrX	80500001	81000000	500000	*	2993	1722	5853	2763	3515	1853
chrX	81000001	81500000	500000	*	4126	1706	6234	2079	4068	1884
chrX	81500001	82000000	500000	*	3510	1848	6021	1632	3536	1592
chrX	82000001	82500000	500000	*	3151	1979	5264	1493	3081	1564
chrX	82500001	83000000	500000	*	3102	1852	4992	1561	2890	1709
chrX	83000001	83500000	500000	*	4007	1713	4751	1373	3514	1987
chrX	83500001	84000000	500000	*	3802	1904	4955	1505	3642	2329
chrX	84000001	84500000	500000	*	3830	1716	4997	1224	3720	2122
chrX	84500001	85000000	500000	*	3712	1642	4818	1585	3879	2003
chrX	85000001	85500000	500000	*	3603	1726	5515	2051	3735	2106
chrX	85500001	86000000	500000	*	3372	1498	4351	1463	3589	2272
chrX	86000001	86500000	500000	*	3878	1557	4010	2227	3731	2916
chrX	86500001	87000000	500000	*	3809	1229	2364	1340	3561	2506
chrX	87000001	87500000	500000	*	3663	1233	2371	1360	3253	2356
chrX	87500001	88000000	500000	*	3856	1399	2890	1652	3445	2641
chrX	88000001	88500000	500000	*	3717	1378	2407	1221	3222	2255
chrX	88500001	89000000	500000	*	2930	1332	2613	1332	2914	2441
chrX	89000001	89500000	500000	*	2229	1234	2433	1143	2121	1784
chrX	89500001	90000000	500000	*	2022	1098	2312	1097	1950	1535
chrX	90000001	90500000	500000	*	2206	1310	2734	1287	2246	1725
chrX	90500001	91000000	500000	*	1934	1085	2262	1587	2089	1933
chrX	91000001	91500000	500000	*	3032	1170	2444	1450	3130	2239
chrX	91500001	92000000	500000	*	2962	882	2949	1520	2799	2231
chrX	92000001	92500000	500000	*	2086	1007	2938	2063	2233	2211
chrX	92500001	93000000	500000	*	1938	1294	2469	1358	2190	1968
chrX	93000001	93500000	500000	*	2935	1469	2800	1448	3171	2521
chrX	93500001	94000000	500000	*	3448	1393	3062	1725	3193	2573
chrX	94000001	94500000	500000	*	2721	1834	3029	1713	2668	2558
chrX	94500001	95000000	500000	*	2717	1357	3239	1953	2992	2611
chrX	95000001	95500000	500000	*	3300	1226	2163	1342	3282	2666
chrX	95500001	96000000	500000	*	4279	1393	2422	1347	3775	2660
chrX	96000001	96500000	500000	*	4159	1285	2491	1520	4149	2913
chrX	96500001	97000000	500000	*	4935	1174	2679	1842	4632	3295
chrX	97000001	97500000	500000	*	3126	1123	2496	1503	3392	3325
chrX	97500001	98000000	500000	*	3415	1805	3186	1796	4136	3444
chrX	98000001	98500000	500000	*	3228	1803	3221	1518	3554	3081
chrX	98500001	99000000	500000	*	2726	1515	3595	1988	2991	2638
chrX	99000001	99500000	500000	*	3989	1372	2388	1442	3692	2947
chrX	99500001	100000000	500000	*	4217	1378	2411	1197	4292	2843
chrX	100000001	100500000	500000	*	5851	2142	3908	2313	5639	4350
chrX	100500001	101000000	500000	*	6388	1801	6272	3234	6839	3187
chrX	101000001	101500000	500000	*	4430	1361	8344	4696	6660	2929
chrX	101500001	102000000	500000	*	6197	1883	7563	3288	6245	2622
chrX	102000001	102500000	500000	*	7267	2223	8755	2701	6945	1968
chrX	102500001	103000000	500000	*	4136	1717	7247	3603	5571	2646
chrX	103000001	103500000	500000	*	5540	1865	7781	4076	6043	2992
chrX	103500001	104000000	500000	*	5383	1952	8069	4276	7438	4415
chrX	104000001	104500000	500000	*	6654	2217	6466	3400	8321	4135
chrX	104500001	105000000	500000	*	4963	1690	4610	1853	5264	3144
chrX	105000001	105500000	500000	*	4606	1523	3688	1214	4571	2522
chrX	105500001	106000000	500000	*	5175	1782	3970	1393	4663	2802
chrX	106000001	106500000	500000	*	5263	1924	5495	1735	4960	2177
chrX	106500001	107000000	500000	*	5765	1895	5170	2463	5573	3224
chrX	107000001	107500000	500000	*	5923	1874	5493	2937	7084	3938
chrX	107500001	108000000	500000	*	5063	1858	7143	3503	9180	5290
chrX	108000001	108500000	500000	*	6380	1558	4785	2260	7045	4414
chrX	108500001	109000000	500000	*	4920	1512	4483	1933	4495	2974
chrX	109000001	109500000	500000	*	4329	1935	3740	2165	4803	3746
chrX	109500001	110000000	500000	*	5288	1777	4321	2959	6560	4366
chrX	110000001	110500000	500000	*	5423	1250	3980	2356	7370	5461
chrX	110500001	111000000	500000	*	6382	1717	3821	1914	7026	4360
chrX	111000001	111500000	500000	*	7494	1554	3362	1573	7606	4748
chrX	111500001	112000000	500000	*	5116	1346	3301	2211	5537	3781
chrX	112000001	112500000	500000	*	6709	1857	3239	1945	6576	4369
chrX	112500001	113000000	500000	*	7479	1767	4066	2911	6959	4373
chrX	113000001	113500000	500000	*	3953	1538	3267	1882	4604	3315
chrX	113500001	114000000	500000	*	2650	1430	3376	1623	3703	3223
chrX	114000001	114500000	500000	*	3076	1368	4768	2024	3527	3175
chrX	114500001	115000000	500000	*	4299	1993	3717	2502	4144	3540
chrX	115000001	115500000	500000	*	5692	1716	3409	2226	5900	4043
chrX	115500001	116000000	500000	*	2301	1064	7445	8799	7317	4512
chrX	116000001	116500000	500000	*	6428	1682	2801	1890	5167	3082
chrX	116500001	117000000	500000	*	3470	1377	3049	2081	3500	2652
chrX	117000001	117500000	500000	*	4775	1389	2579	1634	4595	2757
chrX	117500001	118000000	500000	*	5366	1680	3996	1683	5221	2769
chrX	118000001	118500000	500000	*	5106	1647	5677	3349	5602	3355
chrX	118500001	119000000	500000	*	7190	2117	5848	2650	8935	3921
chrX	119000001	119500000	500000	*	6135	1702	7126	4251	8515	3509
chrX	119500001	120000000	500000	*	3204	1684	10735	6986	7739	3757
chrX	120000001	120500000	500000	*	7065	2023	7813	4533	7800	3704
chrX	120500001	121000000	500000	*	5558	1697	5576	3482	5855	2382
chrX	121000001	121500000	500000	*	7725	1782	5099	2050	6229	2525
chrX	121500001	122000000	500000	*	5690	1925	4570	1618	4361	1997
chrX	122000001	122500000	500000	*	4953	1796	4738	1938	4331	2603
chrX	122500001	123000000	500000	*	6292	1939	4665	1569	5436	2322
chrX	123000001	123500000	500000	*	9706	1693	4680	1792	8776	3474
chrX	123500001	124000000	500000	*	3131	1229	6942	4868	4948	2692
chrX	124000001	124500000	500000	*	7237	1474	3299	1687	7043	3303
chrX	124500001	125000000	500000	*	6872	1099	2076	1215	5652	3295
chrX	125000001	125500000	500000	*	4501	1439	3900	2115	4137	3109
chrX	125500001	126000000	500000	*	3945	1554	3451	1988	3703	2537
chrX	126000001	126500000	500000	*	3889	1593	4079	1667	3815	2348
chrX	126500001	127000000	500000	*	4643	1517	3959	1543	3638	2238
chrX	127000001	127500000	500000	*	4140	1689	3711	1540	3645	2294
chrX	127500001	128000000	500000	*	4437	1652	3560	1183	3501	2135
chrX	128000001	128500000	500000	*	4865	1623	3712	1298	3798	2248
chrX	128500001	129000000	500000	*	5744	1591	3916	1586	5156	2780
chrX	129000001	129500000	500000	*	7018	1793	3749	1805	6484	3459
chrX	129500001	130000000	500000	*	5182	1735	9144	4876	10032	5714
chrX	130000001	130500000	500000	*	5827	1452	7589	4276	8805	4779
chrX	130500001	131000000	500000	*	7758	1692	3725	2389	8057	4708
chrX	131000001	131500000	500000	*	7822	2230	5287	2808	7822	5568
chrX	131500001	132000000	500000	*	7328	1599	4983	4528	6552	3524
chrX	132000001	132500000	500000	*	9086	1764	5728	3372	7618	4452
chrX	132500001	133000000	500000	*	9108	1749	4008	2231	8470	5957
chrX	133000001	133500000	500000	*	8002	1593	5085	2851	8949	5775
chrX	133500001	134000000	500000	*	9061	1122	4106	1936	8142	4482
chrX	134000001	134500000	500000	*	6568	1742	6792	3084	6545	3762
chrX	134500001	135000000	500000	*	7157	2020	6865	4105	8477	3693
chrX	135000001	135500000	500000	*	7179	2015	8609	5726	7927	3512
chrX	135500001	136000000	500000	*	8942	2049	8979	4046	9326	2346
chrX	136000001	136500000	500000	*	8653	1859	6448	2678	9279	3286
chrX	136500001	137000000	500000	*	7844	1677	6647	3090	8368	3107
chrX	137000001	137500000	500000	*	8086	2480	6408	2880	8045	4314
chrX	137500001	138000000	500000	*	6153	2010	6869	3031	6544	4500
chrX	138000001	138500000	500000	*	5677	1810	4625	1985	5114	3095
chrX	138500001	139000000	500000	*	6002	1743	4506	1841	5653	3450
chrX	139000001	139500000	500000	*	3844	2484	4609	2281	5033	4193
chrX	139500001	140000000	500000	*	3495	1635	4891	2485	5052	3583
chrX	140000001	140500000	500000	*	5498	1671	3245	2009	6419	4335
chrX	140500001	141000000	500000	*	5264	1736	5609	2487	5861	3736
chrX	141000001	141500000	500000	*	4522	1759	5410	1952	4529	2419
chrX	141500001	142000000	500000	*	4270	1541	5045	1776	4257	2185
chrX	142000001	142500000	500000	*	3690	1639	5262	2261	3715	2220
chrX	142500001	143000000	500000	*	3847	1606	4439	1432	3337	1882
chrX	143000001	143500000	500000	*	4489	1875	4692	1466	3700	2169
chrX	143500001	144000000	500000	*	3848	1584	5491	1827	3715	2125
chrX	144000001	144500000	500000	*	3205	1488	3653	1094	2986	1841
chrX	144500001	145000000	500000	*	3959	1799	4653	1353	3402	1863
chrX	145000001	145500000	500000	*	4414	1836	4242	1270	3925	1984
chrX	145500001	146000000	500000	*	3912	1805	5361	2111	4081	2524
chrX	146000001	146500000	500000	*	4331	1730	5059	1747	4074	2161
chrX	146500001	147000000	500000	*	3744	1733	4671	1644	3226	1764
chrX	147000001	147500000	500000	*	3853	1817	4771	1830	4035	2078
chrX	147500001	148000000	500000	*	6334	1990	5381	2385	5402	2375
chrX	148000001	148500000	500000	*	5531	1710	5312	1857	5587	2802
chrX	148500001	149000000	500000	*	7411	1797	5263	1744	6816	3199
chrX	149000001	149500000	500000	*	6408	1790	5672	2323	6455	2705
chrX	149500001	150000000	500000	*	8130	1855	8221	4181	9587	3915
chrX	150000001	150500000	500000	*	10770	2140	7070	3212	13319	4184
chrX	150500001	151000000	500000	*	4700	1481	7377	3464	9501	4013
chrX	151000001	151500000	500000	*	7110	2126	7099	3207	8116	3475
chrX	151500001	152000000	500000	*	5994	1806	6760	2756	8335	3703
chrX	152000001	152500000	500000	*	4975	1757	5252	1875	4965	2604
chrX	152500001	153000000	500000	*	5860	1759	8303	3700	9297	3796
chrX	153000001	153500000	500000	*	5771	1976	9835	3989	11329	4925
chrX	153500001	154000000	500000	*	2705	1578	16290	7766	15121	7827
chrX	154000001	154500000	500000	*	3727	1147	13900	8796	12220	5528
chrX	154500001	155000000	500000	*	6772	2117	9405	5358	8865	3613
chrX	155000001	155500000	500000	*	5325	1807	7892	3948	5921	2499
chrX	155500001	156000000	500000	*	3459	1349	4707	2113	3256	1657
chrX	156000001	156040895	40895	*	58	45	585	428	324	193

## Sheet: fig1h_treemap
seqnames	score	nreads
chr1	1.21113	2.01012e+06
chr2	1.40835	2.27395e+06
chr3	1.41669	1.87282e+06
chr4	1.34783	1.70918e+06
chr5	1.48702	1.79968e+06
chr6	1.32839	1.51265e+06
chr7	1.36759	1.4528e+06
chr8	1.43604	1.3895e+06
chr9	1.21449	1.12053e+06
chr10	1.28914	1.14989e+06
chr11	1.39889	1.25981e+06
chr12	1.33175	1.18327e+06
chr13	1.23301	940085
chr14	1.12504	802853
chr15	1.08037	734586
chr16	1.07127	645175
chr17	0.965758	536043
chr18	1.45488	779556
chr19	0.755631	295289
chr20	1.29994	558489
chr21	1.19789	373021
chr22	0.737389	249820
chrX	2.72123	2.83082e+06

## Sheet: fig1i_h3k27m3_pr_vs_ni
seqnames	value	comparison
chr1	-1.198	pr_vs_naive
chr1	-1.521	pr_vs_naive
chr1	-2.021	pr_vs_naive
chr1	-0.3334	pr_vs_naive
chr1	1.22	pr_vs_naive
chr1	0.8865	pr_vs_naive
chr1	1.415	pr_vs_naive
chr1	2.212	pr_vs_naive
chr1	3.066	pr_vs_naive
chr1	-0.2346	pr_vs_naive
chr1	2.431	pr_vs_naive
chr1	-2.384	pr_vs_naive
chr1	-1.794	pr_vs_naive
chr1	-23.69	pr_vs_naive
chr1	-0.2219	pr_vs_naive
chr1	0.4412	pr_vs_naive
chr1	-0.1707	pr_vs_naive
chr1	-0.2596	pr_vs_naive
chr1	-2.03	pr_vs_naive
chr1	-24.88	pr_vs_naive
chr1	0.01448	pr_vs_naive
chr1	13.05	pr_vs_naive
chr1	-0.8184	pr_vs_naive
chr1	1.73	pr_vs_naive
chr1	-0.9877	pr_vs_naive
chr1	0.1871	pr_vs_naive
chr1	0.1342	pr_vs_naive
chr1	4.263	pr_vs_naive
chr1	4.263	pr_vs_naive
chr1	-3.141	pr_vs_naive
chr1	0.6156	pr_vs_naive
chr1	0.09784	pr_vs_naive
chr1	-0.3891	pr_vs_naive
chr1	-3.293	pr_vs_naive
chr1	22.96	pr_vs_naive
chr1	-3.076	pr_vs_naive
chr1	-2.777	pr_vs_naive
chr1	-0.2437	pr_vs_naive
chr1	1.359	pr_vs_naive
chr1	-0.4847	pr_vs_naive
chr1	0.1445	pr_vs_naive
chr1	0.8194	pr_vs_naive
chr1	1.773	pr_vs_naive
chr1	-2.125	pr_vs_naive
chr1	2.034	pr_vs_naive
chr1	0.4888	pr_vs_naive
chr1	-1.592	pr_vs_naive
chr1	-1.521	pr_vs_naive
chr1	-2.205	pr_vs_naive
chr1	1.272	pr_vs_naive
chr1	-0.8978	pr_vs_naive
chr1	-0.4443	pr_vs_naive
chr1	4.194	pr_vs_naive
chr1	0.8089	pr_vs_naive
chr1	1.459	pr_vs_naive
chr1	0.9711	pr_vs_naive
chr1	-0.1091	pr_vs_naive
chr1	-0.4643	pr_vs_naive
chr1	-0.2019	pr_vs_naive
chr1	-1.441	pr_vs_naive
chr1	-1.988	pr_vs_naive
chr1	0.2835	pr_vs_naive
chr1	-0.03001	pr_vs_naive
chr1	-0.3722	pr_vs_naive
chr1	-1.339	pr_vs_naive
chr1	0.8325	pr_vs_naive
chr1	0.7595	pr_vs_naive
chr1	0.3719	pr_vs_naive
chr1	1.661	pr_vs_naive
chr1	-1.977	pr_vs_naive
chr1	-0.8903	pr_vs_naive
chr1	0.189	pr_vs_naive
chr1	-0.9973	pr_vs_naive
chr1	0.5598	pr_vs_naive
chr1	0.2925	pr_vs_naive
chr1	-2.849	pr_vs_naive
chr1	-3.293	pr_vs_naive
chr1	1.772	pr_vs_naive
chr1	0.04312	pr_vs_naive
chr1	-1.799	pr_vs_naive
chr1	-0.81	pr_vs_naive
chr1	0.8685	pr_vs_naive
chr1	1.075	pr_vs_naive
chr1	1.075	pr_vs_naive
chr1	3.819	pr_vs_naive
chr1	-1.993	pr_vs_naive
chr1	2.011	pr_vs_naive
chr1	-1.359	pr_vs_naive
chr1	-0.7899	pr_vs_naive
chr1	-0.9488	pr_vs_naive
chr1	-0.4338	pr_vs_naive
chr1	-1.757	pr_vs_naive
chr1	-0.07722	pr_vs_naive
chr1	-0.5389	pr_vs_naive
chr1	-1.182	pr_vs_naive
chr1	-2.193	pr_vs_naive
chr1	0.8007	pr_vs_naive
chr1	-0.8551	pr_vs_naive
chr1	-1.628	pr_vs_naive
chr1	2.962	pr_vs_naive
chr1	-1.463	pr_vs_naive
chr1	-1.631	pr_vs_naive
chr1	0.0284	pr_vs_naive
chr1	-25.59	pr_vs_naive
chr1	1.27	pr_vs_naive
chr1	0.3573	pr_vs_naive
chr1	0.3203	pr_vs_naive
chr1	-2.897	pr_vs_naive
chr1	12.31	pr_vs_naive
chr1	-1.081	pr_vs_naive
chr1	-1.081	pr_vs_naive
chr1	-0.9053	pr_vs_naive
chr1	-1.252	pr_vs_naive
chr1	-1.541	pr_vs_naive
chr1	-1.098	pr_vs_naive
chr1	-1.846	pr_vs_naive
chr1	-1.934	pr_vs_naive
chr1	-1.391	pr_vs_naive
chr1	-1.088	pr_vs_naive
chr1	-1.088	pr_vs_naive
chr1	0.4936	pr_vs_naive
chr1	-1.085	pr_vs_naive
chr1	-0.516	pr_vs_naive
chr1	-0.6504	pr_vs_naive
chr1	-0.8799	pr_vs_naive
chr1	-0.8889	pr_vs_naive
chr1	-0.3221	pr_vs_naive
chr1	0.2532	pr_vs_naive
chr1	-2.29	pr_vs_naive
chr1	-0.8451	pr_vs_naive
chr1	1.058	pr_vs_naive
chr1	-1.86	pr_vs_naive
chr1	0.2965	pr_vs_naive
chr1	-0.9611	pr_vs_naive
chr1	-0.9107	pr_vs_naive
chr1	-0.7432	pr_vs_naive
chr1	0.07758	pr_vs_naive
chr1	-0.0859	pr_vs_naive
chr1	0.5178	pr_vs_naive
chr1	2.418	pr_vs_naive
chr1	-1.109	pr_vs_naive
chr1	-2.473	pr_vs_naive
chr1	0.03831	pr_vs_naive
chr1	0.1029	pr_vs_naive
chr1	-1.471	pr_vs_naive
chr1	-0.4993	pr_vs_naive
chr1	-4.791	pr_vs_naive
chr1	3.311	pr_vs_naive
chr1	-3.074	pr_vs_naive
chr1	0.5627	pr_vs_naive
chr1	-0.5054	pr_vs_naive
chr1	-0.8773	pr_vs_naive
chr1	-0.6374	pr_vs_naive
chr1	-2.112	pr_vs_naive
chr1	-1.173	pr_vs_naive
chr1	-1.359	pr_vs_naive
chr1	-2.4	pr_vs_naive
chr1	1.956	pr_vs_naive
chr1	-1.372	pr_vs_naive
chr1	-1.797	pr_vs_naive
chr1	-1.304	pr_vs_naive
chr1	-1.446	pr_vs_naive
chr1	-1.629	pr_vs_naive
chr1	-1.739	pr_vs_naive
chr1	-0.03026	pr_vs_naive
chr1	-0.6331	pr_vs_naive
chr1	1.987	pr_vs_naive
chr1	-0.2736	pr_vs_naive
chr1	-0.2736	pr_vs_naive
chr1	-0.06683	pr_vs_naive
chr1	0.5322	pr_vs_naive
chr1	-0.5214	pr_vs_naive
chr1	-1.273	pr_vs_naive
chr1	-3.992	pr_vs_naive
chr1	-1.858	pr_vs_naive
chr1	-1.057	pr_vs_naive
chr1	0.3179	pr_vs_naive
chr1	0.7327	pr_vs_naive
chr1	-0.05362	pr_vs_naive
chr1	1.521	pr_vs_naive
chr1	1.521	pr_vs_naive
chr1	-0.3561	pr_vs_naive
chr1	1.119	pr_vs_naive
chr1	-0.5208	pr_vs_naive
chr1	-0.5208	pr_vs_naive
chr1	-0.4869	pr_vs_naive
chr1	-1.879	pr_vs_naive
chr1	-2.42	pr_vs_naive
chr1	0.6189	pr_vs_naive
chr1	11.13	pr_vs_naive
chr1	0.4495	pr_vs_naive
chr1	0.3186	pr_vs_naive
chr1	-0.356	pr_vs_naive
chr1	-1.763	pr_vs_naive
chr1	-4.404	pr_vs_naive
chr1	-2.187	pr_vs_naive
chr1	-1.17	pr_vs_naive
chr1	-1.851	pr_vs_naive
chr1	-2.684	pr_vs_naive
chr1	0.2613	pr_vs_naive
chr1	0.9839	pr_vs_naive
chr1	11.18	pr_vs_naive
chr1	-1.602	pr_vs_naive
chr1	-0.6785	pr_vs_naive
chr1	-1.118	pr_vs_naive
chr1	1.294	pr_vs_naive
chr1	1.178	pr_vs_naive
chr1	-1.69	pr_vs_naive
chr1	-1.703	pr_vs_naive
chr1	-2.907	pr_vs_naive
chr1	1.047	pr_vs_naive
chr1	-0.04161	pr_vs_naive
chr1	0.1932	pr_vs_naive
chr1	0.307	pr_vs_naive
chr1	-1.971	pr_vs_naive
chr1	0.6344	pr_vs_naive
chr1	-0.9278	pr_vs_naive
chr1	-0.1993	pr_vs_naive
chr1	-1.154	pr_vs_naive
chr1	1.09	pr_vs_naive
chr1	-0.6872	pr_vs_naive
chr1	-0.1887	pr_vs_naive
chr1	-1.414	pr_vs_naive
chr1	-0.6979	pr_vs_naive
chr1	-0.874	pr_vs_naive
chr1	1.185	pr_vs_naive
chr1	2.664	pr_vs_naive
chr1	2.465	pr_vs_naive
chr1	11.76	pr_vs_naive
chr1	-2.158	pr_vs_naive
chr1	2.061	pr_vs_naive
chr1	-0.6119	pr_vs_naive
chr1	11.22	pr_vs_naive
chr1	-1.089	pr_vs_naive
chr1	0.3563	pr_vs_naive
chr1	0.6212	pr_vs_naive
chr1	-1.094	pr_vs_naive
chr1	22.4	pr_vs_naive
chr1	0.2148	pr_vs_naive
chr1	-0.571	pr_vs_naive
chr1	-0.3864	pr_vs_naive
chr1	-2.449	pr_vs_naive
chr1	-4.252	pr_vs_naive
chr1	-0.9521	pr_vs_naive
chr1	-0.2909	pr_vs_naive
chr1	-0.8986	pr_vs_naive
chr1	-0.347	pr_vs_naive
chr1	0.7763	pr_vs_naive
chr1	0.7388	pr_vs_naive
chr1	-2.743	pr_vs_naive
chr1	-0.5999	pr_vs_naive
chr1	-0.4323	pr_vs_naive
chr1	-1.377	pr_vs_naive
chr1	0.3157	pr_vs_naive
chr1	-0.8051	pr_vs_naive
chr1	-0.3444	pr_vs_naive
chr1	0.5712	pr_vs_naive
chr1	-1.954	pr_vs_naive
chr1	23.24	pr_vs_naive
chr1	12.4	pr_vs_naive
chr1	0.7497	pr_vs_naive
chr1	-2.605	pr_vs_naive
chr1	0.5066	pr_vs_naive
chr1	0.5066	pr_vs_naive
chr1	-1.211	pr_vs_naive
chr1	-1.768	pr_vs_naive
chr1	-2.406	pr_vs_naive
chr1	0.5257	pr_vs_naive
chr1	-0.06935	pr_vs_naive
chr1	-0.6677	pr_vs_naive
chr1	0.76	pr_vs_naive
chr1	-0.0586	pr_vs_naive
chr1	1.369	pr_vs_naive
chr1	2.05	pr_vs_naive
chr1	-0.2907	pr_vs_naive
chr1	0.3362	pr_vs_naive
chr1	-1.654	pr_vs_naive
chr1	-1.307	pr_vs_naive
chr1	-0.3701	pr_vs_naive
chr1	0.2905	pr_vs_naive
chr1	-2.099	pr_vs_naive
chr1	-4.066	pr_vs_naive
chr1	-2.578	pr_vs_naive
chr1	-3.174	pr_vs_naive
chr1	-1.384	pr_vs_naive
chr1	-1.199	pr_vs_naive
chr1	-0.6109	pr_vs_naive
chr1	-0.6565	pr_vs_naive
chr1	-1.835	pr_vs_naive
chr1	-1.666	pr_vs_naive
chr1	-0.8711	pr_vs_naive
chr1	-2.516	pr_vs_naive
chr1	1.504	pr_vs_naive
chr1	-0.4998	pr_vs_naive
chr1	-0.8768	pr_vs_naive
chr1	0.254	pr_vs_naive
chr1	0.1296	pr_vs_naive
chr1	0.7694	pr_vs_naive
chr1	-1.572	pr_vs_naive
chr1	-1.838	pr_vs_naive
chr1	2.033	pr_vs_naive
chr1	-0.5399	pr_vs_naive
chr1	-1.681	pr_vs_naive
chr1	-2.827	pr_vs_naive
chr1	-2.528	pr_vs_naive
chr1	-0.5151	pr_vs_naive
chr1	-1.414	pr_vs_naive
chr1	-1.378	pr_vs_naive
chr1	-1.527	pr_vs_naive
chr1	0.5032	pr_vs_naive
chr1	0.9984	pr_vs_naive
chr1	-0.313	pr_vs_naive
chr1	2.945	pr_vs_naive
chr1	10.99	pr_vs_naive
chr1	2.481	pr_vs_naive
chr1	0.9531	pr_vs_naive
chr1	1.786	pr_vs_naive
chr1	0.2236	pr_vs_naive
chr1	-0.8784	pr_vs_naive
chr1	-0.9799	pr_vs_naive
chr1	-2.201	pr_vs_naive
chr1	-2.161	pr_vs_naive
chr1	-1.847	pr_vs_naive
chr1	-0.4982	pr_vs_naive
chr1	1.273	pr_vs_naive
chr1	-0.014	pr_vs_naive
chr1	-1.087	pr_vs_naive
chr1	0.4416	pr_vs_naive
chr1	1.57	pr_vs_naive
chr1	1.447	pr_vs_naive
chr1	-0.6541	pr_vs_naive
chr1	-1.074	pr_vs_naive
chr1	0.717	pr_vs_naive
chr1	-2.347	pr_vs_naive
chr1	-2.225	pr_vs_naive
chr1	-1.651	pr_vs_naive
chr1	0.5846	pr_vs_naive
chr1	-2.269	pr_vs_naive
chr1	0.6658	pr_vs_naive
chr1	1.075	pr_vs_naive
chr1	-1.301	pr_vs_naive
chr1	-1.07	pr_vs_naive
chr1	-0.5292	pr_vs_naive
chr1	-0.531	pr_vs_naive
chr1	0.1095	pr_vs_naive
chr1	-0.3095	pr_vs_naive
chr1	-0.7029	pr_vs_naive
chr1	1.415	pr_vs_naive
chr1	-0.7689	pr_vs_naive
chr1	1.635	pr_vs_naive
chr1	-1.282	pr_vs_naive
chr1	0.02526	pr_vs_naive
chr1	-0.2393	pr_vs_naive
chr1	0.4508	pr_vs_naive
chr1	-12.13	pr_vs_naive
chr1	1.528	pr_vs_naive
chr1	-1.497	pr_vs_naive
chr1	-0.0935	pr_vs_naive
chr1	-0.6182	pr_vs_naive
chr1	0.5893	pr_vs_naive
chr1	-0.6586	pr_vs_naive
chr1	-1.502	pr_vs_naive
chr1	-0.2101	pr_vs_naive
chr1	-0.5886	pr_vs_naive
chr1	-0.292	pr_vs_naive
chr1	-0.8513	pr_vs_naive
chr1	-1.179	pr_vs_naive
chr1	-2.075	pr_vs_naive
chr1	-1.562	pr_vs_naive
chr1	0.4952	pr_vs_naive
chr1	-3.44	pr_vs_naive
chr1	-3.333	pr_vs_naive
chr1	-1.47	pr_vs_naive
chr1	-1.125	pr_vs_naive
chr1	-0.3699	pr_vs_naive
chr1	-1.37	pr_vs_naive
chr1	3.345	pr_vs_naive
chr1	-0.04523	pr_vs_naive
chr1	-1.272	pr_vs_naive
chr1	-1.919	pr_vs_naive
chr1	-0.4478	pr_vs_naive
chr1	-1.484	pr_vs_naive
chr1	0.9786	pr_vs_naive
chr1	-1.232	pr_vs_naive
chr1	-1.661	pr_vs_naive
chr1	-1.348	pr_vs_naive
chr1	-0.1996	pr_vs_naive
chr1	-1.773	pr_vs_naive
chr1	0.7364	pr_vs_naive
chr1	0.3174	pr_vs_naive
chr1	-0.7933	pr_vs_naive
chr1	-0.093	pr_vs_naive
chr1	-1.982	pr_vs_naive
chr1	-12.66	pr_vs_naive
chr1	-12.97	pr_vs_naive
chr1	-12.78	pr_vs_naive
chr1	-12.42	pr_vs_naive
chr1	0.5754	pr_vs_naive
chr1	0.2043	pr_vs_naive
chr1	-2.892	pr_vs_naive
chr1	-0.6583	pr_vs_naive
chr1	1.296	pr_vs_naive
chr1	0.148	pr_vs_naive
chr1	-2.515	pr_vs_naive
chr1	-0.08675	pr_vs_naive
chr1	-1.306	pr_vs_naive
chr1	1.37	pr_vs_naive
chr1	-1.912	pr_vs_naive
chr1	-2.334	pr_vs_naive
chr1	0.5743	pr_vs_naive
chr1	-3.748	pr_vs_naive
chr1	0.6311	pr_vs_naive
chr1	-1.95	pr_vs_naive
chr1	1.264	pr_vs_naive
chr1	-2.249	pr_vs_naive
chr1	-0.01263	pr_vs_naive
chr1	-1.305	pr_vs_naive
chr1	-0.3251	pr_vs_naive
chr1	-1.273	pr_vs_naive
chr1	-2.219	pr_vs_naive
chr1	-0.5383	pr_vs_naive
chr1	-3.019	pr_vs_naive
chr1	-3.508	pr_vs_naive
chr1	-0.2548	pr_vs_naive
chr1	-2.086	pr_vs_naive
chr1	1.022	pr_vs_naive
chr1	0.6658	pr_vs_naive
chr1	-0.3169	pr_vs_naive
chr1	1.031	pr_vs_naive
chr1	-2.011	pr_vs_naive
chr1	2.062	pr_vs_naive
chr1	-1.891	pr_vs_naive
chr1	-1.718	pr_vs_naive
chr1	-2.914	pr_vs_naive
chr1	-1.377	pr_vs_naive
chr1	0.4512	pr_vs_naive
chr1	0.2037	pr_vs_naive
chr1	0.2491	pr_vs_naive
chr1	-0.8132	pr_vs_naive
chr1	1.174	pr_vs_naive
chr1	-2.55	pr_vs_naive
chr1	0.8102	pr_vs_naive
chr1	0.09943	pr_vs_naive
chr1	-2.312	pr_vs_naive
chr1	2.813	pr_vs_naive
chr1	0.03818	pr_vs_naive
chr1	-0.2035	pr_vs_naive
chr1	-2.59	pr_vs_naive
chr1	-3.405	pr_vs_naive
chr1	0.07075	pr_vs_naive
chr1	-1.34	pr_vs_naive
chr1	-2.491	pr_vs_naive
chr1	-1.582	pr_vs_naive
chr1	-0.6263	pr_vs_naive
chr1	-2.108	pr_vs_naive
chr1	24.16	pr_vs_naive
chr1	-2.065	pr_vs_naive
chr1	-2.197	pr_vs_naive
chr1	-1.093	pr_vs_naive
chr1	0.03091	pr_vs_naive
chr1	-2.777	pr_vs_naive
chr1	-1.204	pr_vs_naive
chr1	-1.204	pr_vs_naive
chr1	-0.8956	pr_vs_naive
chr1	-2.382	pr_vs_naive
chr1	-0.08202	pr_vs_naive
chr1	-0.5899	pr_vs_naive
chr1	0.9283	pr_vs_naive
chr1	0.1407	pr_vs_naive
chr1	-1.58	pr_vs_naive
chr1	-2.366	pr_vs_naive
chr1	-2.24	pr_vs_naive
chr1	-3.496	pr_vs_naive
chr1	0.4365	pr_vs_naive
chr1	0.1024	pr_vs_naive
chr1	-1.487	pr_vs_naive
chr1	-3.287	pr_vs_naive
chr1	-0.4598	pr_vs_naive
chr1	1.442	pr_vs_naive
chr1	-2.887	pr_vs_naive
chr1	-0.6312	pr_vs_naive
chr1	-0.1227	pr_vs_naive
chr1	0.4675	pr_vs_naive
chr1	-0.2839	pr_vs_naive
chr1	-1.25	pr_vs_naive
chr1	-0.6845	pr_vs_naive
chr1	0.08306	pr_vs_naive
chr1	-0.4748	pr_vs_naive
chr1	-1.963	pr_vs_naive
chr1	-2.672	pr_vs_naive
chr1	-2.158	pr_vs_naive
chr1	-3.237	pr_vs_naive
chr1	-1.13	pr_vs_naive
chr1	-0.5126	pr_vs_naive
chr1	-2.873	pr_vs_naive
chr1	-2.455	pr_vs_naive
chr1	1.041	pr_vs_naive
chr1	-0.6006	pr_vs_naive
chr1	-1.141	pr_vs_naive
chr1	-0.8904	pr_vs_naive
chr1	-1.638	pr_vs_naive
chr1	-0.7862	pr_vs_naive
chr1	-3.03	pr_vs_naive
chr1	-0.284	pr_vs_naive
chr1	-1.193	pr_vs_naive
chr1	-3.314	pr_vs_naive
chr1	-0.1588	pr_vs_naive
chr1	-1.761	pr_vs_naive
chr1	1.014	pr_vs_naive
chr1	-0.8583	pr_vs_naive
chr1	-3.251	pr_vs_naive
chr1	-3.556	pr_vs_naive
chr1	-2.41	pr_vs_naive
chr1	0.616	pr_vs_naive
chr1	0.004538	pr_vs_naive
chr1	-1.854	pr_vs_naive
chr1	-0.6339	pr_vs_naive
chr1	-1.307	pr_vs_naive
chr1	-1.003	pr_vs_naive
chr1	-0.4446	pr_vs_naive
chr1	-0.4446	pr_vs_naive
chr1	-2.071	pr_vs_naive
chr1	-1.779	pr_vs_naive
chr1	-0.6394	pr_vs_naive
chr1	1.221	pr_vs_naive
chr1	1.009	pr_vs_naive
chr1	0.3176	pr_vs_naive
chr1	-0.7987	pr_vs_naive
chr1	-0.4075	pr_vs_naive
chr1	-0.9592	pr_vs_naive
chr1	-0.3161	pr_vs_naive
chr1	-1.626	pr_vs_naive
chr1	-0.9858	pr_vs_naive
chr1	-1.859	pr_vs_naive
chr1	-2.445	pr_vs_naive
chr1	-0.6663	pr_vs_naive
chr1	-1.11	pr_vs_naive
chr1	-0.822	pr_vs_naive
chr1	-1.928	pr_vs_naive
chr1	1.917	pr_vs_naive
chr1	-1.59	pr_vs_naive
chr1	0.02592	pr_vs_naive
chr1	-3.138	pr_vs_naive
chr1	-2.864	pr_vs_naive
chr1	-0.3515	pr_vs_naive
chr1	-0.4697	pr_vs_naive
chr1	-1.926	pr_vs_naive
chr1	-4.864	pr_vs_naive
chr1	-1.552	pr_vs_naive
chr1	0.2193	pr_vs_naive
chr1	-1.601	pr_vs_naive
chr1	-0.165	pr_vs_naive
chr1	-1.874	pr_vs_naive
chr1	-2.001	pr_vs_naive
chr1	-0.2002	pr_vs_naive
chr1	-1.779	pr_vs_naive
chr1	-1.489	pr_vs_naive
chr1	-1.534	pr_vs_naive
chr1	-2.077	pr_vs_naive
chr1	-0.7113	pr_vs_naive
chr1	-1.354	pr_vs_naive
chr1	-2.223	pr_vs_naive
chr1	-2.995	pr_vs_naive
chr1	-0.8711	pr_vs_naive
chr1	-0.02153	pr_vs_naive
chr1	-5.449	pr_vs_naive
chr1	-1.247	pr_vs_naive
chr1	-2.228	pr_vs_naive
chr1	-1.007	pr_vs_naive
chr1	2.43	pr_vs_naive
chr1	-1.499	pr_vs_naive
chr1	-1.398	pr_vs_naive
chr1	-0.003982	pr_vs_naive
chr1	0.8057	pr_vs_naive
chr1	0.1662	pr_vs_naive
chr1	-1.083	pr_vs_naive
chr1	-0.8923	pr_vs_naive
chr1	1.093	pr_vs_naive
chr1	-0.06748	pr_vs_naive
chr1	-1.817	pr_vs_naive
chr1	-3.183	pr_vs_naive
chr1	1.547	pr_vs_naive
chr1	-1.874	pr_vs_naive
chr1	-1.537	pr_vs_naive
chr1	11.45	pr_vs_naive
chr1	-0.8211	pr_vs_naive
chr1	1.464	pr_vs_naive
chr1	0.6289	pr_vs_naive
chr1	0.04896	pr_vs_naive
chr1	-0.4795	pr_vs_naive
chr1	-0.731	pr_vs_naive
chr1	-2.854	pr_vs_naive
chr1	-1.795	pr_vs_naive
chr1	-1.75	pr_vs_naive
chr1	-2.461	pr_vs_naive
chr1	-1.817	pr_vs_naive
chr1	-1.189	pr_vs_naive
chr1	-2.213	pr_vs_naive
chr1	-2.71	pr_vs_naive
chr1	-4.818	pr_vs_naive
chr1	0.1072	pr_vs_naive
chr1	-2.048	pr_vs_naive
chr1	-0.1659	pr_vs_naive
chr1	-3.673	pr_vs_naive
chr1	-1.074	pr_vs_naive
chr1	-2.016	pr_vs_naive
chr1	-0.6918	pr_vs_naive
chr1	-0.961	pr_vs_naive
chr1	-0.1089	pr_vs_naive
chr1	-0.6456	pr_vs_naive
chr1	-1.494	pr_vs_naive
chr1	-0.6652	pr_vs_naive
chr1	-2.402	pr_vs_naive
chr1	-1.254	pr_vs_naive
chr1	-1.751	pr_vs_naive
chr1	-0.338	pr_vs_naive
chr1	-2.434	pr_vs_naive
chr1	-2.824	pr_vs_naive
chr1	-0.5058	pr_vs_naive
chr1	-2.926	pr_vs_naive
chr1	-0.7677	pr_vs_naive
chr1	-0.7995	pr_vs_naive
chr1	-1.762	pr_vs_naive
chr1	-3.366	pr_vs_naive
chr1	-1.966	pr_vs_naive
chr1	-1.951	pr_vs_naive
chr1	-1.151	pr_vs_naive
chr1	-2.222	pr_vs_naive
chr1	-2.101	pr_vs_naive
chr1	1.687	pr_vs_naive
chr1	-2.067	pr_vs_naive
chr1	-0.5268	pr_vs_naive
chr1	-0.6707	pr_vs_naive
chr1	0.9668	pr_vs_naive
chr1	-0.1561	pr_vs_naive
chr1	-0.1762	pr_vs_naive
chr1	0.6269	pr_vs_naive
chr1	-2.597	pr_vs_naive
chr1	0.4852	pr_vs_naive
chr1	0.7725	pr_vs_naive
chr1	-1.345	pr_vs_naive
chr1	-0.1285	pr_vs_naive
chr1	-1.662	pr_vs_naive
chr1	-0.1183	pr_vs_naive
chr1	-0.113	pr_vs_naive
chr1	-2.578	pr_vs_naive
chr1	2.604	pr_vs_naive
chr1	-1.519	pr_vs_naive
chr1	0.9342	pr_vs_naive
chr1	-0.1587	pr_vs_naive
chr1	-0.3533	pr_vs_naive
chr1	-1.849	pr_vs_naive
chr1	-0.7378	pr_vs_naive
chr1	0.2473	pr_vs_naive
chr1	-2.247	pr_vs_naive
chr1	0.7741	pr_vs_naive
chr1	0.6786	pr_vs_naive
chr1	-0.7508	pr_vs_naive
chr1	0.8177	pr_vs_naive
chr1	-2.988	pr_vs_naive
chr1	-2.004	pr_vs_naive
chr1	0.1165	pr_vs_naive
chr1	-1.333	pr_vs_naive
chr1	0.8755	pr_vs_naive
chr1	-0.6083	pr_vs_naive
chr1	-0.9608	pr_vs_naive
chr1	2.185	pr_vs_naive
chr1	-2.728	pr_vs_naive
chr1	-0.9355	pr_vs_naive
chr1	-1.091	pr_vs_naive
chr1	-2.166	pr_vs_naive
chr1	-3.049	pr_vs_naive
chr1	-2.624	pr_vs_naive
chr1	0.2373	pr_vs_naive
chr1	-2.71	pr_vs_naive
chr1	0.7492	pr_vs_naive
chr1	-1.927	pr_vs_naive
chr1	0.8836	pr_vs_naive
chr1	1.004	pr_vs_naive
chr1	-1.81	pr_vs_naive
chr1	2.141	pr_vs_naive
chr1	-1.104	pr_vs_naive
chr1	0.6695	pr_vs_naive
chr1	-1.691	pr_vs_naive
chr1	-1.337	pr_vs_naive
chr1	1.758	pr_vs_naive
chr1	-0.8797	pr_vs_naive
chr1	-0.5352	pr_vs_naive
chr1	-2.409	pr_vs_naive
chr1	-1.066	pr_vs_naive
chr1	-3.604	pr_vs_naive
chr1	1.03	pr_vs_naive
chr1	-0.5418	pr_vs_naive
chr1	-0.3133	pr_vs_naive
chr1	-0.3767	pr_vs_naive
chr1	-1.363	pr_vs_naive
chr1	-1.4	pr_vs_naive
chr1	-1.747	pr_vs_naive
chr1	-1.176	pr_vs_naive
chr1	10.42	pr_vs_naive
chr1	-2.302	pr_vs_naive
chr1	-2.53	pr_vs_naive
chr1	1.704	pr_vs_naive
chr1	0.3173	pr_vs_naive
chr1	24.1	pr_vs_naive
chr1	-0.9333	pr_vs_naive
chr1	-0.546	pr_vs_naive
chr1	-1.979	pr_vs_naive
chr1	-2.04	pr_vs_naive
chr1	-2.561	pr_vs_naive
chr1	-1.69	pr_vs_naive
chr1	-1.01	pr_vs_naive
chr1	-1.975	pr_vs_naive
chr1	1.904	pr_vs_naive
chr1	-1.974	pr_vs_naive
chr1	-0.2964	pr_vs_naive
chr1	0.01058	pr_vs_naive
chr1	0.01058	pr_vs_naive
chr1	-1.418	pr_vs_naive
chr1	-0.5661	pr_vs_naive
chr1	-2.49	pr_vs_naive
chr1	-1.609	pr_vs_naive
chr1	-0.01759	pr_vs_naive
chr1	-0.18	pr_vs_naive
chr1	-0.6492	pr_vs_naive
chr1	-0.02765	pr_vs_naive
chr1	-0.1411	pr_vs_naive
chr1	-0.8036	pr_vs_naive
chr1	-0.6635	pr_vs_naive
chr1	-0.5607	pr_vs_naive
chr1	1.977	pr_vs_naive
chr1	-0.2468	pr_vs_naive
chr1	1.791	pr_vs_naive
chr1	0.4648	pr_vs_naive
chr1	0.6957	pr_vs_naive
chr1	0.6735	pr_vs_naive
chr1	0.2321	pr_vs_naive
chr1	-0.6573	pr_vs_naive
chr1	1.909	pr_vs_naive
chr1	-0.2441	pr_vs_naive
chr1	0.3189	pr_vs_naive
chr1	-1.544	pr_vs_naive
chr1	-1.043	pr_vs_naive
chr1	-0.7001	pr_vs_naive
chr1	-0.4855	pr_vs_naive
chr1	-0.4655	pr_vs_naive
chr1	-0.249	pr_vs_naive
chr1	0.3157	pr_vs_naive
chr1	-1.295	pr_vs_naive
chr1	-0.001467	pr_vs_naive
chr1	-0.365	pr_vs_naive
chr1	-0.58	pr_vs_naive
chr1	-0.8641	pr_vs_naive
chr1	0.2267	pr_vs_naive
chr1	0.2267	pr_vs_naive
chr1	0.3299	pr_vs_naive
chr1	-0.6485	pr_vs_naive
chr1	-1.705	pr_vs_naive
chr1	-1.464	pr_vs_naive
chr1	-0.6204	pr_vs_naive
chr1	0.03133	pr_vs_naive
chr1	-1.792	pr_vs_naive
chr1	0.9585	pr_vs_naive
chr1	-0.1761	pr_vs_naive
chr1	-1.652	pr_vs_naive
chr1	-0.5628	pr_vs_naive
chr1	-1.942	pr_vs_naive
chr1	1.85	pr_vs_naive
chr1	1.871	pr_vs_naive
chr1	1.532	pr_vs_naive
chr1	2.664	pr_vs_naive
chr1	-1.288	pr_vs_naive
chr1	-0.7743	pr_vs_naive
chr1	-0.04015	pr_vs_naive
chr1	-1.351	pr_vs_naive
chr1	0.01267	pr_vs_naive
chr1	1.001	pr_vs_naive
chr1	-2.186	pr_vs_naive
chr1	-0.9172	pr_vs_naive
chr1	-0.9172	pr_vs_naive
chr1	-1.031	pr_vs_naive
chr1	-2.98	pr_vs_naive
chr1	0.4208	pr_vs_naive
chr1	2.32	pr_vs_naive
chr1	0.5115	pr_vs_naive
chr1	-0.2963	pr_vs_naive
chr1	0.2166	pr_vs_naive
chr1	-0.7434	pr_vs_naive
chr1	0.02296	pr_vs_naive
chr1	-0.03533	pr_vs_naive
chr1	-0.06408	pr_vs_naive
chr1	-0.1719	pr_vs_naive
chr1	0.682	pr_vs_naive
chr1	-1.136	pr_vs_naive
chr1	-1.521	pr_vs_naive
chr1	-1.312	pr_vs_naive
chr1	-2.418	pr_vs_naive
chr1	-1.494	pr_vs_naive
chr1	-1.942	pr_vs_naive
chr1	-3.06	pr_vs_naive
chr1	-0.5987	pr_vs_naive
chr1	-1.63	pr_vs_naive
chr1	-0.708	pr_vs_naive
chr1	-1.035	pr_vs_naive
chr1	-2.221	pr_vs_naive
chr1	-2.292	pr_vs_naive
chr1	-1.88	pr_vs_naive
chr1	-2.521	pr_vs_naive
chr1	-1.906	pr_vs_naive
chr1	-1.117	pr_vs_naive
chr1	-1.641	pr_vs_naive
chr1	-0.4961	pr_vs_naive
chr1	-0.7265	pr_vs_naive
chr1	-1.314	pr_vs_naive
chr1	-2.136	pr_vs_naive
chr1	-3.269	pr_vs_naive
chr1	-1.221	pr_vs_naive
chr1	-2.371	pr_vs_naive
chr1	-2.469	pr_vs_naive
chr1	-3.014	pr_vs_naive
chr1	-3.21	pr_vs_naive
chr1	-0.7154	pr_vs_naive
chr1	-1.021	pr_vs_naive
chr1	-1.961	pr_vs_naive
chr1	-1.454	pr_vs_naive
chr1	-1.712	pr_vs_naive
chr1	-1.449	pr_vs_naive
chr1	-1.912	pr_vs_naive
chr1	-1.009	pr_vs_naive
chr1	1.248	pr_vs_naive
chr1	-1.703	pr_vs_naive
chr1	23.22	pr_vs_naive
chr1	-0.5888	pr_vs_naive
chr1	0.4467	pr_vs_naive
chr1	1.532	pr_vs_naive
chr1	-1.716	pr_vs_naive
chr1	-2.731	pr_vs_naive
chr1	1.532	pr_vs_naive
chr1	2.279	pr_vs_naive
chr1	-1.552	pr_vs_naive
chr1	-0.8842	pr_vs_naive
chr1	-3.267	pr_vs_naive
chr1	-4.329	pr_vs_naive
chr1	-1.721	pr_vs_naive
chr1	-1.435	pr_vs_naive
chr1	-3.524	pr_vs_naive
chr1	-1.218	pr_vs_naive
chr1	1.689	pr_vs_naive
chr1	1.744	pr_vs_naive
chr1	1.411	pr_vs_naive
chr1	4.006	pr_vs_naive
chr1	-0.637	pr_vs_naive
chr1	-2.076	pr_vs_naive
chr1	-1.02	pr_vs_naive
chr1	-2.753	pr_vs_naive
chr1	-0.7247	pr_vs_naive
chr1	-13.21	pr_vs_naive
chr1	0.5246	pr_vs_naive
chr1	1.025	pr_vs_naive
chr1	-0.6606	pr_vs_naive
chr1	1.24	pr_vs_naive
chr1	-1.753	pr_vs_naive
chr1	-0.9614	pr_vs_naive
chr1	-1.555	pr_vs_naive
chr1	-0.6569	pr_vs_naive
chr1	2.833	pr_vs_naive
chr1	-2.19	pr_vs_naive
chr1	-28.1	pr_vs_naive
chr1	0.1608	pr_vs_naive
chr1	-0.1691	pr_vs_naive
chr1	-0.3686	pr_vs_naive
chr1	-0.3686	pr_vs_naive
chr1	-4.672	pr_vs_naive
chr1	-1.828	pr_vs_naive
chr1	-1.024	pr_vs_naive
chr1	0.8119	pr_vs_naive
chr1	-1.422	pr_vs_naive
chr1	-1.767	pr_vs_naive
chr1	-1.376	pr_vs_naive
chr1	-0.03045	pr_vs_naive
chr1	-0.2817	pr_vs_naive
chr1	-1.765	pr_vs_naive
chr1	1.073	pr_vs_naive
chr1	0.8722	pr_vs_naive
chr1	0.1188	pr_vs_naive
chr1	-2.616	pr_vs_naive
chr1	-0.9101	pr_vs_naive
chr1	0.8031	pr_vs_naive
chr1	-2.217	pr_vs_naive
chr1	-3.032	pr_vs_naive
chr1	-2.691	pr_vs_naive
chr1	-1.769	pr_vs_naive
chr1	-2.775	pr_vs_naive
chr1	-3.022	pr_vs_naive
chr1	-3.187	pr_vs_naive
chr1	-2.267	pr_vs_naive
chr1	-2.028	pr_vs_naive
chr1	-1.269	pr_vs_naive
chr1	-2.882	pr_vs_naive
chr1	-1.531	pr_vs_naive
chr1	-1.858	pr_vs_naive
chr1	-1.804	pr_vs_naive
chr1	-1.979	pr_vs_naive
chr1	-0.8404	pr_vs_naive
chr1	-4.803	pr_vs_naive
chr1	-1.816	pr_vs_naive
chr1	-0.3949	pr_vs_naive
chr1	0.101	pr_vs_naive
chr1	-1.213	pr_vs_naive
chr1	-1.318	pr_vs_naive
chr1	-3.195	pr_vs_naive
chr1	-1.869	pr_vs_naive
chr1	0.7642	pr_vs_naive
chr1	-2.86	pr_vs_naive
chr1	-3.13	pr_vs_naive
chr1	-1.971	pr_vs_naive
chr1	-1.314	pr_vs_naive
chr1	-0.6529	pr_vs_naive
chr1	-1.345	pr_vs_naive
chr1	-0.6805	pr_vs_naive
chr1	-11.37	pr_vs_naive
chr1	-2.558	pr_vs_naive
chr1	-0.9099	pr_vs_naive
chr1	-2.19	pr_vs_naive
chr1	-2.17	pr_vs_naive
chr1	-2.954	pr_vs_naive
chr1	-12.46	pr_vs_naive
chr1	-12.81	pr_vs_naive
chr1	-0.1045	pr_vs_naive
chr1	-1.504	pr_vs_naive
chr1	-0.9026	pr_vs_naive
chr1	0.104	pr_vs_naive
chr1	-0.7028	pr_vs_naive
chr1	-0.8956	pr_vs_naive
chr1	-1.029	pr_vs_naive
chr1	-0.6869	pr_vs_naive
chr1	-0.2555	pr_vs_naive
chr1	-0.6171	pr_vs_naive
chr1	-0.4154	pr_vs_naive
chr1	-0.7142	pr_vs_naive
chr1	-2.563	pr_vs_naive
chr1	-4.443	pr_vs_naive
chr1	-1.692	pr_vs_naive
chr1	-1.26	pr_vs_naive
chr1	-0.9046	pr_vs_naive
chr1	-0.992	pr_vs_naive
chr1	-1.968	pr_vs_naive
chr1	-1.919	pr_vs_naive
chr1	-1.771	pr_vs_naive
chr1	-1.788	pr_vs_naive
chr1	-1.577	pr_vs_naive
chr1	-1.487	pr_vs_naive
chr1	-0.5539	pr_vs_naive
chr1	-1.674	pr_vs_naive
chr1	-1.463	pr_vs_naive
chr1	0.3522	pr_vs_naive
chr1	-2.473	pr_vs_naive
chr1	-2.217	pr_vs_naive
chr1	-1.507	pr_vs_naive
chr1	-2.411	pr_vs_naive
chr1	-1.242	pr_vs_naive
chr1	-0.8312	pr_vs_naive
chr1	0.4648	pr_vs_naive
chr1	-1.169	pr_vs_naive
chr1	-1.724	pr_vs_naive
chr1	1.095	pr_vs_naive
chr1	-0.4618	pr_vs_naive
chr1	0.4098	pr_vs_naive
chr1	-2.34	pr_vs_naive
chr1	-0.07023	pr_vs_naive
chr1	-1.731	pr_vs_naive
chr1	-1.988	pr_vs_naive
chr1	-0.35	pr_vs_naive
chr1	-1.387	pr_vs_naive
chr1	-3.119	pr_vs_naive
chr1	0.3233	pr_vs_naive
chr1	-0.5924	pr_vs_naive
chr1	-1.817	pr_vs_naive
chr1	-0.9892	pr_vs_naive
chr1	-0.1256	pr_vs_naive
chr1	-2.799	pr_vs_naive
chr1	-2.136	pr_vs_naive
chr1	-1.968	pr_vs_naive
chr1	-0.1555	pr_vs_naive
chr1	-1.37	pr_vs_naive
chr1	-1.477	pr_vs_naive
chr1	-2.905	pr_vs_naive
chr1	-2.934	pr_vs_naive
chr1	1.109	pr_vs_naive
chr1	-0.2133	pr_vs_naive
chr1	-1.023	pr_vs_naive
chr1	-2.06	pr_vs_naive
chr1	-0.02922	pr_vs_naive
chr1	-2.025	pr_vs_naive
chr1	-2.569	pr_vs_naive
chr1	-0.04853	pr_vs_naive
chr1	-0.2967	pr_vs_naive
chr1	-0.0222	pr_vs_naive
chr1	-0.04769	pr_vs_naive
chr1	-0.8513	pr_vs_naive
chr1	-0.8873	pr_vs_naive
chr1	0.2761	pr_vs_naive
chr1	-2.404	pr_vs_naive
chr1	0.9759	pr_vs_naive
chr1	-2.412	pr_vs_naive
chr1	-1.552	pr_vs_naive
chr1	-2.442	pr_vs_naive
chr1	-0.2565	pr_vs_naive
chr1	-2.116	pr_vs_naive
chr1	-1.813	pr_vs_naive
chr1	0.02185	pr_vs_naive
chr1	-3.143	pr_vs_naive
chr1	-0.8268	pr_vs_naive
chr1	-2.141	pr_vs_naive
chr1	0.02946	pr_vs_naive
chr1	-0.01375	pr_vs_naive
chr1	1.733	pr_vs_naive
chr1	2.736	pr_vs_naive
chr1	0.2097	pr_vs_naive
chr1	-2.419	pr_vs_naive
chr1	0.8329	pr_vs_naive
chr1	0.2485	pr_vs_naive
chr1	0.4768	pr_vs_naive
chr1	-0.02015	pr_vs_naive
chr1	0.725	pr_vs_naive
chr1	0.5915	pr_vs_naive
chr1	-1.095	pr_vs_naive
chr1	-4.056	pr_vs_naive
chr1	-1.363	pr_vs_naive
chr1	-1.89	pr_vs_naive
chr1	-0.3042	pr_vs_naive
chr1	-0.4816	pr_vs_naive
chr1	-1.528	pr_vs_naive
chr1	-0.09081	pr_vs_naive
chr1	-1.579	pr_vs_naive
chr1	-1.159	pr_vs_naive
chr1	-0.6173	pr_vs_naive
chr1	0.3097	pr_vs_naive
chr1	0.5223	pr_vs_naive
chr1	0.06821	pr_vs_naive
chr1	0.3487	pr_vs_naive
chr1	1.278	pr_vs_naive
chr1	0.7528	pr_vs_naive
chr1	-0.563	pr_vs_naive
chr1	-4.779	pr_vs_naive
chr1	-0.7824	pr_vs_naive
chr1	0.1424	pr_vs_naive
chr1	-1.661	pr_vs_naive
chr1	-3.858	pr_vs_naive
chr1	-0.2935	pr_vs_naive
chr1	-2.173	pr_vs_naive
chr1	-2.756	pr_vs_naive
chr1	0.1236	pr_vs_naive
chr1	-0.3265	pr_vs_naive
chr1	-0.004628	pr_vs_naive
chr1	-0.09569	pr_vs_naive
chr1	-1.903	pr_vs_naive
chr1	-4.973	pr_vs_naive
chr1	-2.824	pr_vs_naive
chr1	-2.213	pr_vs_naive
chr1	-3.113	pr_vs_naive
chr1	0.9931	pr_vs_naive
chr1	2.226	pr_vs_naive
chr1	-1.331	pr_vs_naive
chr1	-12.5	pr_vs_naive
chr1	-2.538	pr_vs_naive
chr1	-2.66	pr_vs_naive
chr1	-2.588	pr_vs_naive
chr1	-1.956	pr_vs_naive
chr1	-1.17	pr_vs_naive
chr1	-2.12	pr_vs_naive
chr1	-2.856	pr_vs_naive
chr1	-3.82	pr_vs_naive
chr1	0.9074	pr_vs_naive
chr1	0.6659	pr_vs_naive
chr1	0.7861	pr_vs_naive
chr1	-0.2548	pr_vs_naive
chr1	-2.351	pr_vs_naive
chr1	0.3206	pr_vs_naive
chr1	-1.339	pr_vs_naive
chr1	1.162	pr_vs_naive
chr1	-3.119	pr_vs_naive
chr1	-0.6182	pr_vs_naive
chr1	-3.198	pr_vs_naive
chr1	0.3884	pr_vs_naive
chr1	-1.482	pr_vs_naive
chr1	-0.6631	pr_vs_naive
chr1	-1.676	pr_vs_naive
chr1	-1.761	pr_vs_naive
chr1	-0.7661	pr_vs_naive
chr1	-2.862	pr_vs_naive
chr1	1.771	pr_vs_naive
chr1	-0.2622	pr_vs_naive
chr1	2.927	pr_vs_naive
chr1	-1.946	pr_vs_naive
chr1	-0.544	pr_vs_naive
chr1	-2.642	pr_vs_naive
chr1	-0.3302	pr_vs_naive
chr1	0.9274	pr_vs_naive
chr1	1.378	pr_vs_naive
chr1	-0.1468	pr_vs_naive
chr1	0.07154	pr_vs_naive
chr1	2.105	pr_vs_naive
chr1	-1.026	pr_vs_naive
chr1	-0.5643	pr_vs_naive
chr1	0.07252	pr_vs_naive
chr1	-2.754	pr_vs_naive
chr1	-0.6419	pr_vs_naive
chr1	-2.771	pr_vs_naive
chr1	-2.194	pr_vs_naive
chr1	-0.787	pr_vs_naive
chr1	-0.7805	pr_vs_naive
chr1	0.4658	pr_vs_naive
chr1	-1.965	pr_vs_naive
chr1	0.7032	pr_vs_naive
chr1	0.1865	pr_vs_naive
chr1	-0.03061	pr_vs_naive
chr1	-1.828	pr_vs_naive
chr1	0.2575	pr_vs_naive
chr1	-2.583	pr_vs_naive
chr1	-3.377	pr_vs_naive
chr1	-0.6046	pr_vs_naive
chr1	-1.791	pr_vs_naive
chr1	-3.716	pr_vs_naive
chr1	-1.427	pr_vs_naive
chr1	-1.233	pr_vs_naive
chr1	0.05085	pr_vs_naive
chr1	-2.399	pr_vs_naive
chr1	-1.864	pr_vs_naive
chr1	-1.667	pr_vs_naive
chr1	-1.985	pr_vs_naive
chr1	0.06601	pr_vs_naive
chr1	-13.48	pr_vs_naive
chr1	-0.7163	pr_vs_naive
chr1	-2.456	pr_vs_naive
chr1	1.299	pr_vs_naive
chr1	-2.349	pr_vs_naive
chr1	-1.954	pr_vs_naive
chr1	-2.115	pr_vs_naive
chr1	1.509	pr_vs_naive
chr1	-1.448	pr_vs_naive
chr1	-2.31	pr_vs_naive
chr1	0.08662	pr_vs_naive
chr1	-0.2988	pr_vs_naive
chr1	0.5402	pr_vs_naive
chr1	-1.069	pr_vs_naive
chr1	-1.024	pr_vs_naive
chr1	-2.316	pr_vs_naive
chr1	-0.7844	pr_vs_naive
chr1	0.1765	pr_vs_naive
chr1	-1.438	pr_vs_naive
chr1	0.8185	pr_vs_naive
chr1	-1.633	pr_vs_naive
chr1	-1.562	pr_vs_naive
chr1	0.3579	pr_vs_naive
chr1	-1.716	pr_vs_naive
chr1	-0.8235	pr_vs_naive
chr1	-1.032	pr_vs_naive
chr1	0.8078	pr_vs_naive
chr1	-2.605	pr_vs_naive
chr1	-4.396	pr_vs_naive
chr1	-2.185	pr_vs_naive
chr1	-2.046	pr_vs_naive
chr1	0.7266	pr_vs_naive
chr1	1.181	pr_vs_naive
chr1	-2.137	pr_vs_naive
chr1	-0.5302	pr_vs_naive
chr1	-2.096	pr_vs_naive
chr1	-1.372	pr_vs_naive
chr1	-1.618	pr_vs_naive
chr1	0.4028	pr_vs_naive
chr1	-0.5516	pr_vs_naive
chr1	0.5628	pr_vs_naive
chr1	-0.5379	pr_vs_naive
chr1	-1.899	pr_vs_naive
chr1	-0.7832	pr_vs_naive
chr1	2.697	pr_vs_naive
chr1	0.4896	pr_vs_naive
chr1	-0.992	pr_vs_naive
chr1	-3.215	pr_vs_naive
chr1	-2.706	pr_vs_naive
chr1	-1.549	pr_vs_naive
chr1	-1.848	pr_vs_naive
chr1	-1.482	pr_vs_naive
chr1	0.7689	pr_vs_naive
chr1	0.4244	pr_vs_naive
chr1	-2.672	pr_vs_naive
chr1	-4.419	pr_vs_naive
chr1	-0.326	pr_vs_naive
chr1	-3.413	pr_vs_naive
chr1	-0.9274	pr_vs_naive
chr1	0.5743	pr_vs_naive
chr1	0.5711	pr_vs_naive
chr1	-1.236	pr_vs_naive
chr1	-2.787	pr_vs_naive
chr1	1.169	pr_vs_naive
chr1	-0.9642	pr_vs_naive
chr1	0.5272	pr_vs_naive
chr1	-1.274	pr_vs_naive
chr1	-1.179	pr_vs_naive
chr1	-2.567	pr_vs_naive
chr1	-2.22	pr_vs_naive
chr1	-1.85	pr_vs_naive
chr1	-1.773	pr_vs_naive
chr1	-2.241	pr_vs_naive
chr1	-1.991	pr_vs_naive
chr1	0.4875	pr_vs_naive
chr1	-0.3019	pr_vs_naive
chr1	1.112	pr_vs_naive
chr1	-1.575	pr_vs_naive
chr1	0.934	pr_vs_naive
chr1	0.813	pr_vs_naive
chr1	0.8351	pr_vs_naive
chr1	1.12	pr_vs_naive
chr1	-0.6298	pr_vs_naive
chr1	0.6743	pr_vs_naive
chr1	-0.3591	pr_vs_naive
chr1	0.4754	pr_vs_naive
chr1	-0.7678	pr_vs_naive
chr1	-11.89	pr_vs_naive
chr1	-0.227	pr_vs_naive
chr1	0.7953	pr_vs_naive
chr1	0.06597	pr_vs_naive
chr1	-3.441	pr_vs_naive
chr1	1.489	pr_vs_naive
chr1	3.822	pr_vs_naive
chr1	-2.626	pr_vs_naive
chr1	-0.5165	pr_vs_naive
chr1	-0.6398	pr_vs_naive
chr1	1.968	pr_vs_naive
chr1	-1.147	pr_vs_naive
chr1	-1.698	pr_vs_naive
chr1	0.9378	pr_vs_naive
chr1	1.754	pr_vs_naive
chr1	-1.051	pr_vs_naive
chr1	-1.303	pr_vs_naive
chr1	0.5295	pr_vs_naive
chr1	-2.04	pr_vs_naive
chr1	-1.32	pr_vs_naive
chr1	-1.962	pr_vs_naive
chr1	-2.61	pr_vs_naive
chr1	-1.816	pr_vs_naive
chr1	0.5208	pr_vs_naive
chr1	-2.201	pr_vs_naive
chr1	-2.911	pr_vs_naive
chr1	-0.1441	pr_vs_naive
chr1	-0.1441	pr_vs_naive
chr1	-1.16	pr_vs_naive
chr1	-1.951	pr_vs_naive
chr1	-0.816	pr_vs_naive
chr1	-0.825	pr_vs_naive
chr1	0.3655	pr_vs_naive
chr1	1.777	pr_vs_naive
chr1	-0.2814	pr_vs_naive
chr1	-0.004445	pr_vs_naive
chr1	-3.779	pr_vs_naive
chr1	-1.01	pr_vs_naive
chr1	-0.386	pr_vs_naive
chr1	-2.92	pr_vs_naive
chr1	-1.318	pr_vs_naive
chr1	1.154	pr_vs_naive
chr1	22.26	pr_vs_naive
chr1	0.263	pr_vs_naive
chr1	1.162	pr_vs_naive
chr1	-0.8789	pr_vs_naive
chr1	-1.101	pr_vs_naive
chr1	-1.461	pr_vs_naive
chr1	-0.5267	pr_vs_naive
chr1	-1.87	pr_vs_naive
chr1	-1.733	pr_vs_naive
chr1	-0.003026	pr_vs_naive
chr1	-2.656	pr_vs_naive
chr1	-1.13	pr_vs_naive
chr1	-2.131	pr_vs_naive
chr1	-1.997	pr_vs_naive
chr1	-4.17	pr_vs_naive
chr1	-0.9915	pr_vs_naive
chr1	-0.4605	pr_vs_naive
chr1	-23.88	pr_vs_naive
chr1	-0.6614	pr_vs_naive
chr1	-0.8342	pr_vs_naive
chr1	-1.716	pr_vs_naive
chr1	-1.251	pr_vs_naive
chr1	1.547	pr_vs_naive
chr1	-0.3139	pr_vs_naive
chr1	11.1	pr_vs_naive
chr1	-0.5469	pr_vs_naive
chr1	0.05942	pr_vs_naive
chr1	-2.092	pr_vs_naive
chr1	-0.298	pr_vs_naive
chr1	-1.455	pr_vs_naive
chr1	-1.009	pr_vs_naive
chr1	-3.11	pr_vs_naive
chr1	-2.961	pr_vs_naive
chr1	-1.91	pr_vs_naive
chr1	-2.146	pr_vs_naive
chr1	-3.001	pr_vs_naive
chr1	0.01045	pr_vs_naive
chr1	-0.6577	pr_vs_naive
chr1	-1.222	pr_vs_naive
chr1	1.098	pr_vs_naive
chr1	-0.4874	pr_vs_naive
chr1	-1.012	pr_vs_naive
chr1	-1.968	pr_vs_naive
chr1	-0.5521	pr_vs_naive
chr1	-1.554	pr_vs_naive
chr1	-1.567	pr_vs_naive
chr1	-2.014	pr_vs_naive
chr1	-1.411	pr_vs_naive
chr1	-2.5	pr_vs_naive
chr1	-2.245	pr_vs_naive
chr1	-2.822	pr_vs_naive
chr1	-1.38	pr_vs_naive
chr1	-0.9863	pr_vs_naive
chr1	0.002498	pr_vs_naive
chr1	-0.1355	pr_vs_naive
chr1	-2.663	pr_vs_naive
chr1	-1.844	pr_vs_naive
chr1	-2.847	pr_vs_naive
chr1	-1.905	pr_vs_naive
chr1	-1.921	pr_vs_naive
chr1	0.4855	pr_vs_naive
chr1	0.5154	pr_vs_naive
chr1	-2.947	pr_vs_naive
chr1	-1.51	pr_vs_naive
chr1	-1.149	pr_vs_naive
chr1	-0.9497	pr_vs_naive
chr1	-0.9497	pr_vs_naive
chr1	-0.3692	pr_vs_naive
chr1	-1.448	pr_vs_naive
chr1	-1.448	pr_vs_naive
chr1	0.5804	pr_vs_naive
chr1	0.5804	pr_vs_naive
chr1	0.5804	pr_vs_naive
chr1	-2.517	pr_vs_naive
chr1	-2.517	pr_vs_naive
chr1	-0.4745	pr_vs_naive
chr1	-0.3337	pr_vs_naive
chr1	-5.153	pr_vs_naive
chr1	1.242	pr_vs_naive
chr1	1.243	pr_vs_naive
chr1	-2.139	pr_vs_naive
chr1	-0.5665	pr_vs_naive
chr1	2.338	pr_vs_naive
chr1	-1.049	pr_vs_naive
chr1	14.04	pr_vs_naive
chr1	-1.019	pr_vs_naive
chr1	1.344	pr_vs_naive
chr1	0.5493	pr_vs_naive
chr1	1.633	pr_vs_naive
chr1	0.4943	pr_vs_naive
chr1	0.8651	pr_vs_naive
chr1	-1.178	pr_vs_naive
chr1	-2.287	pr_vs_naive
chr1	-0.2596	pr_vs_naive
chr1	1.92	pr_vs_naive
chr1	-2.03	pr_vs_naive
chr1	-2.81	pr_vs_naive
chr1	-0.3133	pr_vs_naive
chr1	0.7806	pr_vs_naive
chr1	-2.249	pr_vs_naive
chr1	0.01448	pr_vs_naive
chr1	-3.869	pr_vs_naive
chr1	1.464	pr_vs_naive
chr1	-1.626	pr_vs_naive
chr1	0.04264	pr_vs_naive
chr1	-0.2084	pr_vs_naive
chr1	2.309	pr_vs_naive
chr1	-1.161	pr_vs_naive
chr1	-0.7237	pr_vs_naive
chr1	-1.954	pr_vs_naive
chr1	-0.7851	pr_vs_naive
chr1	-2.099	pr_vs_naive
chr1	12.09	pr_vs_naive
chr1	1.985	pr_vs_naive
chr1	0.1746	pr_vs_naive
chr1	11.12	pr_vs_naive
chr1	-2.607	pr_vs_naive
chr1	-3.293	pr_vs_naive
chr1	-0.08828	pr_vs_naive
chr1	-3.076	pr_vs_naive
chr1	0.8822	pr_vs_naive
chr1	1.455	pr_vs_naive
chr1	-1.1	pr_vs_naive
chr1	-1.297	pr_vs_naive
chr1	1.638	pr_vs_naive
chr1	-1.985	pr_vs_naive
chr1	-1.302	pr_vs_naive
chr1	0.4373	pr_vs_naive
chr1	-1.592	pr_vs_naive
chr1	-1.915	pr_vs_naive
chr1	-0.579	pr_vs_naive
chr1	0.2101	pr_vs_naive
chr1	-0.1096	pr_vs_naive
chr1	4.142	pr_vs_naive
chr1	0.5712	pr_vs_naive
chr1	-0.7582	pr_vs_naive
chr1	-26.4	pr_vs_naive
chr1	2.921	pr_vs_naive
chr1	-0.2227	pr_vs_naive
chr1	-0.1383	pr_vs_naive
chr1	-1.148	pr_vs_naive
chr1	-0.7218	pr_vs_naive
chr1	-1.481	pr_vs_naive
chr1	-2.296	pr_vs_naive
chr1	-1.588	pr_vs_naive
chr1	-0.4301	pr_vs_naive
chr1	0.02833	pr_vs_naive
chr1	-3.879	pr_vs_naive
chr1	0.4326	pr_vs_naive
chr1	1.474	pr_vs_naive
chr1	-0.795	pr_vs_naive
chr1	-1.702	pr_vs_naive
chr1	-0.06951	pr_vs_naive
chr1	11.01	pr_vs_naive
chr1	-0.9502	pr_vs_naive
chr1	0.6458	pr_vs_naive
chr1	1.096	pr_vs_naive
chr1	-1.816	pr_vs_naive
chr1	-1.674	pr_vs_naive
chr1	-2.849	pr_vs_naive
chr1	-1.485	pr_vs_naive
chr1	-1.31	pr_vs_naive
chr1	-0.353	pr_vs_naive
chr1	-3.612	pr_vs_naive
chr1	-1.063	pr_vs_naive
chr1	0.604	pr_vs_naive
chr1	-2.669	pr_vs_naive
chr1	-0.07603	pr_vs_naive
chr1	-1.254	pr_vs_naive
chr1	1.074	pr_vs_naive
chr1	-0.8551	pr_vs_naive
chr1	0.2356	pr_vs_naive
chr1	-0.3329	pr_vs_naive
chr1	0.01576	pr_vs_naive
chr1	-4.341	pr_vs_naive
chr1	-2.718	pr_vs_naive
chr1	-1.392	pr_vs_naive
chr1	-1.591	pr_vs_naive
chr1	-2.056	pr_vs_naive
chr1	-0.6255	pr_vs_naive
chr1	-1.976	pr_vs_naive
chr1	-3.453	pr_vs_naive
chr1	-4.244	pr_vs_naive
chr1	-4.244	pr_vs_naive
chr1	-2.239	pr_vs_naive
chr1	-1.789	pr_vs_naive
chr1	0.4735	pr_vs_naive
chr1	0.008955	pr_vs_naive
chr1	1.044	pr_vs_naive
chr1	-1.86	pr_vs_naive
chr1	1.011	pr_vs_naive
chr1	-1.402	pr_vs_naive
chr1	-0.7249	pr_vs_naive
chr1	0.02996	pr_vs_naive
chr1	0.9378	pr_vs_naive
chr1	-0.7843	pr_vs_naive
chr1	-2.313	pr_vs_naive
chr1	-4.701	pr_vs_naive
chr1	-2.874	pr_vs_naive
chr1	13.38	pr_vs_naive
chr1	-2.451	pr_vs_naive
chr1	-0.1778	pr_vs_naive
chr1	-2.388	pr_vs_naive
chr1	-1.467	pr_vs_naive
chr1	-1.467	pr_vs_naive
chr1	-1.467	pr_vs_naive
chr1	-1.467	pr_vs_naive
chr1	-1.467	pr_vs_naive
chr1	-1.467	pr_vs_naive
chr1	-1.467	pr_vs_naive
chr1	0.616	pr_vs_naive
chr1	-0.8254	pr_vs_naive
chr1	-0.3929	pr_vs_naive
chr1	-1.188	pr_vs_naive
chr1	-1.538	pr_vs_naive
chr1	-0.3318	pr_vs_naive
chr1	-0.8327	pr_vs_naive
chr1	-0.3544	pr_vs_naive
chr1	1.733	pr_vs_naive
chr1	-1.042	pr_vs_naive
chr1	-1.834	pr_vs_naive
chr1	-0.2509	pr_vs_naive
chr1	-0.7214	pr_vs_naive
chr1	-0.3066	pr_vs_naive
chr1	-1.001	pr_vs_naive
chr1	-0.6331	pr_vs_naive
chr1	-1.427	pr_vs_naive
chr1	1.144	pr_vs_naive
chr1	-0.2379	pr_vs_naive
chr1	2.289	pr_vs_naive
chr1	0.5938	pr_vs_naive
chr1	-1.891	pr_vs_naive
chr1	-0.9391	pr_vs_naive
chr1	-0.7506	pr_vs_naive
chr1	-1.946	pr_vs_naive
chr1	-2.179	pr_vs_naive
chr1	-1.587	pr_vs_naive
chr1	-2.741	pr_vs_naive
chr1	0.2524	pr_vs_naive
chr1	-1.349	pr_vs_naive
chr1	-23.88	pr_vs_naive
chr1	-1.671	pr_vs_naive
chr1	0.9732	pr_vs_naive
chr1	-0.1581	pr_vs_naive
chr1	0.7754	pr_vs_naive
chr1	-1.634	pr_vs_naive
chr1	-3.316	pr_vs_naive
chr1	-1.351	pr_vs_naive
chr1	-1.501	pr_vs_naive
chr1	0.2861	pr_vs_naive
chr1	1.657	pr_vs_naive
chr1	-0.1364	pr_vs_naive
chr1	0.5091	pr_vs_naive
chr1	-0.512	pr_vs_naive
chr1	-2.363	pr_vs_naive
chr1	-1.78	pr_vs_naive
chr1	-5.781	pr_vs_naive
chr1	0.3616	pr_vs_naive
chr1	0.1927	pr_vs_naive
chr1	-2.219	pr_vs_naive
chr1	-3.801	pr_vs_naive
chr1	2.826	pr_vs_naive
chr1	2.032	pr_vs_naive
chr1	1.042	pr_vs_naive
chr1	1.458	pr_vs_naive
chr1	0.7145	pr_vs_naive
chr1	-2.08	pr_vs_naive
chr1	1.331	pr_vs_naive
chr1	2.602	pr_vs_naive
chr1	-1.637	pr_vs_naive
chr1	3.93	pr_vs_naive
chr1	1.756	pr_vs_naive
chr1	0.1212	pr_vs_naive
chr1	-3.248	pr_vs_naive
chr1	-2.977	pr_vs_naive
chr1	0.7018	pr_vs_naive
chr1	-0.1303	pr_vs_naive
chr1	0.03489	pr_vs_naive
chr1	0.3329	pr_vs_naive
chr1	-3.341	pr_vs_naive
chr1	-2.175	pr_vs_naive
chr1	-1.037	pr_vs_naive
chr1	-1.728	pr_vs_naive
chr1	-0.3876	pr_vs_naive
chr1	-0.1558	pr_vs_naive
chr1	-0.212	pr_vs_naive
chr1	-0.7058	pr_vs_naive
chr1	0.2276	pr_vs_naive
chr1	0.238	pr_vs_naive
chr1	0.3234	pr_vs_naive
chr1	1.725	pr_vs_naive
chr1	-1.789	pr_vs_naive
chr1	-1.089	pr_vs_naive
chr1	0.1719	pr_vs_naive
chr1	-0.3362	pr_vs_naive
chr1	-1.887	pr_vs_naive
chr1	-2.406	pr_vs_naive
chr1	-1.775	pr_vs_naive
chr1	-0.8901	pr_vs_naive
chr1	1.432	pr_vs_naive
chr1	-1.121	pr_vs_naive
chr1	0.2429	pr_vs_naive
chr1	-1.595	pr_vs_naive
chr1	-0.575	pr_vs_naive
chr1	-0.6253	pr_vs_naive
chr1	-1.768	pr_vs_naive
chr1	-2.01	pr_vs_naive
chr1	-0.355	pr_vs_naive
chr1	1.909	pr_vs_naive
chr1	1.55	pr_vs_naive
chr1	0.3546	pr_vs_naive
chr1	-2.336	pr_vs_naive
chr1	0.2453	pr_vs_naive
chr1	1.317	pr_vs_naive
chr1	0.9318	pr_vs_naive
chr1	1.881	pr_vs_naive
chr1	0.9157	pr_vs_naive
chr1	0.8218	pr_vs_naive
chr1	-2.421	pr_vs_naive
chr1	0.6004	pr_vs_naive
chr1	-2.293	pr_vs_naive
chr1	-0.02854	pr_vs_naive
chr1	2.099	pr_vs_naive
chr1	-0.7005	pr_vs_naive
chr1	-2.178	pr_vs_naive
chr1	-1.383	pr_vs_naive
chr1	-0.988	pr_vs_naive
chr1	-1.348	pr_vs_naive
chr1	-0.7617	pr_vs_naive
chr1	-0.7617	pr_vs_naive
chr1	-2.865	pr_vs_naive
chr1	0.1931	pr_vs_naive
chr1	-3.625	pr_vs_naive
chr1	0.3362	pr_vs_naive
chr1	-0.2285	pr_vs_naive
chr1	-0.7055	pr_vs_naive
chr1	-0.3061	pr_vs_naive
chr1	-2.146	pr_vs_naive
chr1	-1.294	pr_vs_naive
chr1	-1.926	pr_vs_naive
chr1	-1.267	pr_vs_naive
chr1	-1.751	pr_vs_naive
chr1	-0.3424	pr_vs_naive
chr1	-1.184	pr_vs_naive
chr1	-0.4813	pr_vs_naive
chr1	-4.365	pr_vs_naive
chr1	0.212	pr_vs_naive
chr1	4.674	pr_vs_naive
chr1	-1.854	pr_vs_naive
chr1	-0.8246	pr_vs_naive
chr1	0.7351	pr_vs_naive
chr1	1.606	pr_vs_naive
chr1	1.005	pr_vs_naive
chr1	-1.211	pr_vs_naive
chr1	-4.202	pr_vs_naive
chr1	-4.833	pr_vs_naive
chr1	-1.515	pr_vs_naive
chr1	-0.7671	pr_vs_naive
chr1	-1.033	pr_vs_naive
chr1	-1.458	pr_vs_naive
chr1	0.8691	pr_vs_naive
chr1	-3.332	pr_vs_naive
chr1	-1.461	pr_vs_naive
chr1	0.4195	pr_vs_naive
chr1	-2.804	pr_vs_naive
chr1	0.9523	pr_vs_naive
chr1	-0.3466	pr_vs_naive
chr1	0.2728	pr_vs_naive
chr1	-2.125	pr_vs_naive
chr1	0.2634	pr_vs_naive
chr1	-0.99	pr_vs_naive
chr1	3.484	pr_vs_naive
chr1	-0.2076	pr_vs_naive
chr1	-0.1504	pr_vs_naive
chr1	-1.941	pr_vs_naive
chr1	-0.2447	pr_vs_naive
chr1	-3.562	pr_vs_naive
chr1	-0.2597	pr_vs_naive
chr1	1.273	pr_vs_naive
chr1	-25.4	pr_vs_naive
chr1	1.981	pr_vs_naive
chr1	-0.2153	pr_vs_naive
chr1	-1.233	pr_vs_naive
chr1	-0.6978	pr_vs_naive
chr1	-1.216	pr_vs_naive
chr1	0.1873	pr_vs_naive
chr1	1.961	pr_vs_naive
chr1	-2.941	pr_vs_naive
chr1	-1.559	pr_vs_naive
chr1	-0.8057	pr_vs_naive
chr1	-1.124	pr_vs_naive
chr1	-2.266	pr_vs_naive
chr1	-2.173	pr_vs_naive
chr1	11.46	pr_vs_naive
chr1	-0.3546	pr_vs_naive
chr1	-2.284	pr_vs_naive
chr1	-2.284	pr_vs_naive
chr1	-0.3423	pr_vs_naive
chr1	0.08053	pr_vs_naive
chr1	-1.929	pr_vs_naive
chr1	-0.4752	pr_vs_naive
chr1	-1.051	pr_vs_naive
chr1	0.1825	pr_vs_naive
chr1	-0.4278	pr_vs_naive
chr1	0.3337	pr_vs_naive
chr1	0.4115	pr_vs_naive
chr1	-1.943	pr_vs_naive
chr1	0.5058	pr_vs_naive
chr1	-2.196	pr_vs_naive
chr1	-0.1249	pr_vs_naive
chr1	-0.9552	pr_vs_naive
chr1	1.933	pr_vs_naive
chr1	-1.746	pr_vs_naive
chr1	-1.872	pr_vs_naive
chr1	-2.611	pr_vs_naive
chr1	-0.5494	pr_vs_naive
chr1	-0.8867	pr_vs_naive
chr1	-1.066	pr_vs_naive
chr1	-1.093	pr_vs_naive
chr1	-0.6182	pr_vs_naive
chr1	-2.149	pr_vs_naive
chr1	-0.6324	pr_vs_naive
chr1	-0.4544	pr_vs_naive
chr1	-2.211	pr_vs_naive
chr1	0.8166	pr_vs_naive
chr1	0.5105	pr_vs_naive
chr1	-0.474	pr_vs_naive
chr1	0.2655	pr_vs_naive
chr1	-3.885	pr_vs_naive
chr1	-0.3699	pr_vs_naive
chr1	2.004	pr_vs_naive
chr1	-1.272	pr_vs_naive
chr1	-2.19	pr_vs_naive
chr1	-4.36	pr_vs_naive
chr1	-1.12	pr_vs_naive
chr1	-2.165	pr_vs_naive
chr1	-0.7933	pr_vs_naive
chr1	0.9217	pr_vs_naive
chr1	0.9512	pr_vs_naive
chr1	-1.198	pr_vs_naive
chr1	23.17	pr_vs_naive
chr1	1.475	pr_vs_naive
chr1	0.1754	pr_vs_naive
chr1	-1.164	pr_vs_naive
chr1	1.461	pr_vs_naive
chr1	1.296	pr_vs_naive
chr1	1.788	pr_vs_naive
chr1	0.1376	pr_vs_naive
chr1	-1.525	pr_vs_naive
chr1	-2.539	pr_vs_naive
chr1	-0.7006	pr_vs_naive
chr1	-1.361	pr_vs_naive
chr1	0.8068	pr_vs_naive
chr1	-1.711	pr_vs_naive
chr1	-1.405	pr_vs_naive
chr1	0.433	pr_vs_naive
chr1	1.543	pr_vs_naive
chr1	-3.001	pr_vs_naive
chr1	2.231	pr_vs_naive
chr1	-0.3828	pr_vs_naive
chr1	0.3624	pr_vs_naive
chr1	1.964	pr_vs_naive
chr1	-1.117	pr_vs_naive
chr1	-2.28	pr_vs_naive
chr1	-1.668	pr_vs_naive
chr1	0.3439	pr_vs_naive
chr1	-2.226	pr_vs_naive
chr1	0.8956	pr_vs_naive
chr1	0.3445	pr_vs_naive
chr1	1.025	pr_vs_naive
chr1	-1.42	pr_vs_naive
chr1	0.366	pr_vs_naive
chr1	-2.969	pr_vs_naive
chr1	-0.4312	pr_vs_naive
chr1	0.4093	pr_vs_naive
chr1	0.5974	pr_vs_naive
chr1	-1.802	pr_vs_naive
chr1	0.6015	pr_vs_naive
chr1	-1.765	pr_vs_naive
chr1	0.004266	pr_vs_naive
chr1	-0.3463	pr_vs_naive
chr1	-1.258	pr_vs_naive
chr1	-0.3085	pr_vs_naive
chr1	-0.8132	pr_vs_naive
chr1	-2.408	pr_vs_naive
chr1	-2.55	pr_vs_naive
chr1	-1.4	pr_vs_naive
chr1	1.003	pr_vs_naive
chr1	0.4616	pr_vs_naive
chr1	-1.327	pr_vs_naive
chr1	0.1199	pr_vs_naive
chr1	-2.481	pr_vs_naive
chr1	-1.547	pr_vs_naive
chr1	-1.011	pr_vs_naive
chr1	-1.284	pr_vs_naive
chr1	-0.8804	pr_vs_naive
chr1	-0.9215	pr_vs_naive
chr1	-0.9551	pr_vs_naive
chr1	1.142	pr_vs_naive
chr1	-1.747	pr_vs_naive
chr1	-1.944	pr_vs_naive
chr1	-1.026	pr_vs_naive
chr1	1.139	pr_vs_naive
chr1	-1.57	pr_vs_naive
chr1	0.3276	pr_vs_naive
chr1	0.579	pr_vs_naive
chr1	-1.663	pr_vs_naive
chr1	0.1407	pr_vs_naive
chr1	-2.073	pr_vs_naive
chr1	-1.832	pr_vs_naive
chr1	-1.563	pr_vs_naive
chr1	-1.554	pr_vs_naive
chr1	-2.633	pr_vs_naive
chr1	2.11	pr_vs_naive
chr1	-0.6373	pr_vs_naive
chr1	0.8333	pr_vs_naive
chr1	-2.223	pr_vs_naive
chr1	-1.578	pr_vs_naive
chr1	-0.07262	pr_vs_naive
chr1	-1.94	pr_vs_naive
chr1	-0.9391	pr_vs_naive
chr1	-1.123	pr_vs_naive
chr1	-1.147	pr_vs_naive
chr1	-13.25	pr_vs_naive
chr1	-0.4617	pr_vs_naive
chr1	1.389	pr_vs_naive
chr1	-2.493	pr_vs_naive
chr1	0.8282	pr_vs_naive
chr1	0.1198	pr_vs_naive
chr1	0.1069	pr_vs_naive
chr1	-1.943	pr_vs_naive
chr1	-3.751	pr_vs_naive
chr1	1.118	pr_vs_naive
chr1	2.007	pr_vs_naive
chr1	-3.328	pr_vs_naive
chr1	-2.411	pr_vs_naive
chr1	-2.169	pr_vs_naive
chr1	-3.27	pr_vs_naive
chr1	-1.193	pr_vs_naive
chr1	-0.142	pr_vs_naive
chr1	-0.9428	pr_vs_naive
chr1	0.1437	pr_vs_naive
chr1	-0.06738	pr_vs_naive
chr1	0.7732	pr_vs_naive
chr1	0.3129	pr_vs_naive
chr1	0.5102	pr_vs_naive
chr1	-2.5	pr_vs_naive
chr1	-1.064	pr_vs_naive
chr1	-2.41	pr_vs_naive
chr1	0.5403	pr_vs_naive
chr1	-0.7231	pr_vs_naive
chr1	-1.44	pr_vs_naive
chr1	-1.33	pr_vs_naive
chr1	-2.404	pr_vs_naive
chr1	-2.169	pr_vs_naive
chr1	-0.4239	pr_vs_naive
chr1	-0.155	pr_vs_naive
chr1	-0.6657	pr_vs_naive
chr1	-1.922	pr_vs_naive
chr1	-2.282	pr_vs_naive
chr1	-1.307	pr_vs_naive
chr1	-1.422	pr_vs_naive
chr1	-2.173	pr_vs_naive
chr1	0.8409	pr_vs_naive
chr1	-1.334	pr_vs_naive
chr1	-0.7314	pr_vs_naive
chr1	-3.388	pr_vs_naive
chr1	-2.568	pr_vs_naive
chr1	-3.145	pr_vs_naive
chr1	-0.5984	pr_vs_naive
chr1	-0.7468	pr_vs_naive
chr1	-1.519	pr_vs_naive
chr1	-2.349	pr_vs_naive
chr1	-1.649	pr_vs_naive
chr1	-1.359	pr_vs_naive
chr1	-3.164	pr_vs_naive
chr1	-1.394	pr_vs_naive
chr1	-1.146	pr_vs_naive
chr1	-0.4358	pr_vs_naive
chr1	0.3948	pr_vs_naive
chr1	0.669	pr_vs_naive
chr1	1.588	pr_vs_naive
chr1	-0.9376	pr_vs_naive
chr1	-2.481	pr_vs_naive
chr1	-1.01	pr_vs_naive
chr1	-3.23	pr_vs_naive
chr1	-0.2629	pr_vs_naive
chr1	-0.2633	pr_vs_naive
chr1	-1.08	pr_vs_naive
chr1	-1.204	pr_vs_naive
chr1	-3.568	pr_vs_naive
chr1	-0.02153	pr_vs_naive
chr1	1.015	pr_vs_naive
chr1	-0.6854	pr_vs_naive
chr1	-0.6854	pr_vs_naive
chr1	-0.6137	pr_vs_naive
chr1	-1.139	pr_vs_naive
chr1	-1.115	pr_vs_naive
chr1	-1.253	pr_vs_naive
chr1	-2.738	pr_vs_naive
chr1	-4.262	pr_vs_naive
chr1	-1.989	pr_vs_naive
chr1	-1.067	pr_vs_naive
chr1	-1.4	pr_vs_naive
chr1	1.202	pr_vs_naive
chr1	0.1444	pr_vs_naive
chr1	-3.203	pr_vs_naive
chr1	2.648	pr_vs_naive
chr1	-2.604	pr_vs_naive
chr1	1.093	pr_vs_naive
chr1	1.112	pr_vs_naive
chr1	-1.223	pr_vs_naive
chr1	-0.6092	pr_vs_naive
chr1	-1.755	pr_vs_naive
chr1	-1.508	pr_vs_naive
chr1	1.215	pr_vs_naive
chr1	-0.3712	pr_vs_naive
chr1	-1.273	pr_vs_naive
chr1	0.3154	pr_vs_naive
chr1	1.079	pr_vs_naive
chr1	1.925	pr_vs_naive
chr1	-1.365	pr_vs_naive
chr1	0.04771	pr_vs_naive
chr1	-1.473	pr_vs_naive
chr1	-1.842	pr_vs_naive
chr1	-1.655	pr_vs_naive
chr1	-1.407	pr_vs_naive
chr1	-1.393	pr_vs_naive
chr1	0.306	pr_vs_naive
chr1	0.08673	pr_vs_naive
chr1	-0.06083	pr_vs_naive
chr1	-1.813	pr_vs_naive
chr1	-2.674	pr_vs_naive
chr1	-1.202	pr_vs_naive
chr1	0.3441	pr_vs_naive
chr1	-0.9741	pr_vs_naive
chr1	-3.22	pr_vs_naive
chr1	-1.048	pr_vs_naive
chr1	-0.09646	pr_vs_naive
chr1	-1.93	pr_vs_naive
chr1	-1.255	pr_vs_naive
chr1	-1.751	pr_vs_naive
chr1	-0.3542	pr_vs_naive
chr1	-0.4785	pr_vs_naive
chr1	-3.833	pr_vs_naive
chr1	-0.9155	pr_vs_naive
chr1	-1.695	pr_vs_naive
chr1	-1.694	pr_vs_naive
chr1	-1.671	pr_vs_naive
chr1	-1.583	pr_vs_naive
chr1	-1.208	pr_vs_naive
chr1	-2.661	pr_vs_naive
chr1	-3.661	pr_vs_naive
chr1	-0.3466	pr_vs_naive
chr1	-0.7036	pr_vs_naive
chr1	0.5485	pr_vs_naive
chr1	0.188	pr_vs_naive
chr1	-0.1144	pr_vs_naive
chr1	0.6562	pr_vs_naive
chr1	2.167	pr_vs_naive
chr1	-0.1836	pr_vs_naive
chr1	0.1981	pr_vs_naive
chr1	-1.043	pr_vs_naive
chr1	-0.03262	pr_vs_naive
chr1	-1.773	pr_vs_naive
chr1	0.5784	pr_vs_naive
chr1	-2.726	pr_vs_naive
chr1	1.186	pr_vs_naive
chr1	0.3932	pr_vs_naive
chr1	-0.6908	pr_vs_naive
chr1	0.3882	pr_vs_naive
chr1	0.8177	pr_vs_naive
chr1	-0.2262	pr_vs_naive
chr1	-1.175	pr_vs_naive
chr1	-2.42	pr_vs_naive
chr1	-0.4521	pr_vs_naive
chr1	1.911	pr_vs_naive
chr1	-1.656	pr_vs_naive
chr1	1.616	pr_vs_naive
chr1	-1.182	pr_vs_naive
chr1	-2.615	pr_vs_naive
chr1	-2.793	pr_vs_naive
chr1	-1.05	pr_vs_naive
chr1	-1.05	pr_vs_naive
chr1	-0.6901	pr_vs_naive
chr1	-3.07	pr_vs_naive
chr1	-2.948	pr_vs_naive
chr1	0.2522	pr_vs_naive
chr1	0.7358	pr_vs_naive
chr1	-0.9428	pr_vs_naive
chr1	-1.945	pr_vs_naive
chr1	0.4806	pr_vs_naive
chr1	0.02461	pr_vs_naive
chr1	0.5505	pr_vs_naive
chr1	2.276	pr_vs_naive
chr1	-1.026	pr_vs_naive
chr1	0.642	pr_vs_naive
chr1	0.299	pr_vs_naive
chr1	-0.8616	pr_vs_naive
chr1	-0.4539	pr_vs_naive
chr1	-2.132	pr_vs_naive
chr1	-1.334	pr_vs_naive
chr1	1.81	pr_vs_naive
chr1	-1.859	pr_vs_naive
chr1	-1.347	pr_vs_naive
chr1	-0.7914	pr_vs_naive
chr1	1.042	pr_vs_naive
chr1	-2.861	pr_vs_naive
chr1	-0.77	pr_vs_naive
chr1	1.179	pr_vs_naive
chr1	-0.2379	pr_vs_naive
chr1	-0.3129	pr_vs_naive
chr1	-0.867	pr_vs_naive
chr1	-1.468	pr_vs_naive
chr1	-2.675	pr_vs_naive
chr1	1.013	pr_vs_naive
chr1	0.8153	pr_vs_naive
chr1	-0.7284	pr_vs_naive
chr1	-2.524	pr_vs_naive
chr1	-2.027	pr_vs_naive
chr1	1.295	pr_vs_naive
chr1	10.42	pr_vs_naive
chr1	-1.162	pr_vs_naive
chr1	-1.703	pr_vs_naive
chr1	0.4307	pr_vs_naive
chr1	24.34	pr_vs_naive
chr1	-0.471	pr_vs_naive
chr1	1.951	pr_vs_naive
chr1	-0.546	pr_vs_naive
chr1	-2.417	pr_vs_naive
chr1	-0.9623	pr_vs_naive
chr1	-2.36	pr_vs_naive
chr1	-1.91	pr_vs_naive
chr1	-1.507	pr_vs_naive
chr1	-1.358	pr_vs_naive
chr1	-1.618	pr_vs_naive
chr1	-2.628	pr_vs_naive
chr1	-0.4923	pr_vs_naive
[truncated: 23,854 more rows]

## Sheet: fig1i_rnaseq_pr_vs_ni
seqnames	value	comparison
chr1	-1.208	pr_vs_naive
chr1	-0.07197	pr_vs_naive
chr1	0.2238	pr_vs_naive
chr1	0.2443	pr_vs_naive
chr1	1.391	pr_vs_naive
chr1	0.9506	pr_vs_naive
chr1	1.495	pr_vs_naive
chr1	0.1179	pr_vs_naive
chr1	1.571	pr_vs_naive
chr1	0.1815	pr_vs_naive
chr1	3.336	pr_vs_naive
chr1	-0.4387	pr_vs_naive
chr1	-0.6881	pr_vs_naive
chr1	0.1176	pr_vs_naive
chr1	-0.3414	pr_vs_naive
chr1	0.8665	pr_vs_naive
chr1	-2.292	pr_vs_naive
chr1	-0.7647	pr_vs_naive
chr1	-4.613	pr_vs_naive
chr1	-1.707	pr_vs_naive
chr1	-0.5472	pr_vs_naive
chr1	2.39	pr_vs_naive
chr1	0.1061	pr_vs_naive
chr1	-0.5006	pr_vs_naive
chr1	0.9908	pr_vs_naive
chr1	0.8711	pr_vs_naive
chr1	-1.065	pr_vs_naive
chr1	3.162	pr_vs_naive
chr1	1.783	pr_vs_naive
chr1	-0.2367	pr_vs_naive
chr1	1.761	pr_vs_naive
chr1	0.08945	pr_vs_naive
chr1	1.049	pr_vs_naive
chr1	-1.546	pr_vs_naive
chr1	-0.267	pr_vs_naive
chr1	2.55	pr_vs_naive
chr1	0.1887	pr_vs_naive
chr1	1.986	pr_vs_naive
chr1	-1.413	pr_vs_naive
chr1	-0.06938	pr_vs_naive
chr1	-0.09238	pr_vs_naive
chr1	3.9	pr_vs_naive
chr1	-0.4078	pr_vs_naive
chr1	-0.4008	pr_vs_naive
chr1	6.545	pr_vs_naive
chr1	3.551	pr_vs_naive
chr1	-0.2265	pr_vs_naive
chr1	0.1931	pr_vs_naive
chr1	1.352	pr_vs_naive
chr1	1.003	pr_vs_naive
chr1	0.5467	pr_vs_naive
chr1	-0.7808	pr_vs_naive
chr1	0.7976	pr_vs_naive
chr1	-0.1496	pr_vs_naive
chr1	4.715	pr_vs_naive
chr1	0.05033	pr_vs_naive
chr1	2.145	pr_vs_naive
chr1	-0.3828	pr_vs_naive
chr1	-1.43	pr_vs_naive
chr1	-0.1101	pr_vs_naive
chr1	2.442	pr_vs_naive
chr1	-0.8062	pr_vs_naive
chr1	1.13	pr_vs_naive
chr1	0.6466	pr_vs_naive
chr1	1.451	pr_vs_naive
chr1	-0.6498	pr_vs_naive
chr1	-1.005	pr_vs_naive
chr1	-0.3902	pr_vs_naive
chr1	0.28	pr_vs_naive
chr1	0.0274	pr_vs_naive
chr1	-0.5699	pr_vs_naive
chr1	-0.2404	pr_vs_naive
chr1	-0.9965	pr_vs_naive
chr1	1.685	pr_vs_naive
chr1	2.425	pr_vs_naive
chr1	-2.161	pr_vs_naive
chr1	2.513	pr_vs_naive
chr1	0.2958	pr_vs_naive
chr1	0.744	pr_vs_naive
chr1	0.5657	pr_vs_naive
chr1	-0.8338	pr_vs_naive
chr1	-0.8755	pr_vs_naive
chr1	-1.452	pr_vs_naive
chr1	-1.523	pr_vs_naive
chr1	-3.168	pr_vs_naive
chr1	1.552	pr_vs_naive
chr1	-0.1496	pr_vs_naive
chr1	-1.214	pr_vs_naive
chr1	0.05811	pr_vs_naive
chr1	-7.985	pr_vs_naive
chr1	-5.997	pr_vs_naive
chr1	-6.81	pr_vs_naive
chr1	-7.021	pr_vs_naive
chr1	-4.206	pr_vs_naive
chr1	-7.63	pr_vs_naive
chr1	-0.6592	pr_vs_naive
chr1	-7.013	pr_vs_naive
chr1	-0.2404	pr_vs_naive
chr1	-7.028	pr_vs_naive
chr1	-0.7647	pr_vs_naive
chr1	-0.3616	pr_vs_naive
chr1	-1.319	pr_vs_naive
chr1	-1.887	pr_vs_naive
chr1	1.658	pr_vs_naive
chr1	-2.132	pr_vs_naive
chr1	-0.7018	pr_vs_naive
chr1	-0.8934	pr_vs_naive
chr1	-0.896	pr_vs_naive
chr1	-0.4726	pr_vs_naive
chr1	-0.1642	pr_vs_naive
chr1	1.587	pr_vs_naive
chr1	1.265	pr_vs_naive
chr1	-0.2321	pr_vs_naive
chr1	-0.6636	pr_vs_naive
chr1	1.369	pr_vs_naive
chr1	5.077	pr_vs_naive
chr1	-0.9624	pr_vs_naive
chr1	-0.7056	pr_vs_naive
chr1	0.05826	pr_vs_naive
chr1	1.619	pr_vs_naive
chr1	2.109	pr_vs_naive
chr1	1.784	pr_vs_naive
chr1	5.428	pr_vs_naive
chr1	1.329	pr_vs_naive
chr1	-3.694	pr_vs_naive
chr1	2.924	pr_vs_naive
chr1	-1.516	pr_vs_naive
chr1	9.796	pr_vs_naive
chr1	7.673	pr_vs_naive
chr1	0.3592	pr_vs_naive
chr1	-1.59	pr_vs_naive
chr1	-0.1664	pr_vs_naive
chr1	-0.8237	pr_vs_naive
chr1	0.2171	pr_vs_naive
chr1	-0.1767	pr_vs_naive
chr1	-0.3365	pr_vs_naive
chr1	7.872	pr_vs_naive
chr1	1.199	pr_vs_naive
chr1	0.0578	pr_vs_naive
chr1	1.513	pr_vs_naive
chr1	0.7906	pr_vs_naive
chr1	0.8343	pr_vs_naive
chr1	-2.555	pr_vs_naive
chr1	-3.485	pr_vs_naive
chr1	-0.2367	pr_vs_naive
chr1	2.615	pr_vs_naive
chr1	0.8205	pr_vs_naive
chr1	1.993	pr_vs_naive
chr1	1.993	pr_vs_naive
chr1	1.371	pr_vs_naive
chr1	1.117	pr_vs_naive
chr1	-1.471	pr_vs_naive
chr1	-1.078	pr_vs_naive
chr1	5.142	pr_vs_naive
chr1	-0.6561	pr_vs_naive
chr1	1.957	pr_vs_naive
chr1	0.1857	pr_vs_naive
chr1	0.01206	pr_vs_naive
chr1	-0.1335	pr_vs_naive
chr1	-0.7595	pr_vs_naive
chr1	-1.095	pr_vs_naive
chr1	-0.04534	pr_vs_naive
chr1	-0.6625	pr_vs_naive
chr1	1.2	pr_vs_naive
chr1	1.775	pr_vs_naive
chr1	0.5884	pr_vs_naive
chr1	0.2887	pr_vs_naive
chr1	0.5983	pr_vs_naive
chr1	0.6808	pr_vs_naive
chr1	0.05811	pr_vs_naive
chr1	0.02105	pr_vs_naive
chr1	-1.245	pr_vs_naive
chr1	-2.591	pr_vs_naive
chr1	-2.967	pr_vs_naive
chr1	0.5102	pr_vs_naive
chr1	-0.5783	pr_vs_naive
chr1	2.256	pr_vs_naive
chr1	-0.6445	pr_vs_naive
chr1	-0.8158	pr_vs_naive
chr1	-1.683	pr_vs_naive
chr1	0.6621	pr_vs_naive
chr1	1.297	pr_vs_naive
chr1	0.5975	pr_vs_naive
chr1	0.02791	pr_vs_naive
chr1	1.663	pr_vs_naive
chr1	-0.5588	pr_vs_naive
chr1	0.7761	pr_vs_naive
chr1	-0.4914	pr_vs_naive
chr1	-0.1594	pr_vs_naive
chr1	-0.5168	pr_vs_naive
chr1	0.6545	pr_vs_naive
chr1	2.446	pr_vs_naive
chr1	0.4597	pr_vs_naive
chr1	-1.181	pr_vs_naive
chr1	-1.14	pr_vs_naive
chr1	0.7694	pr_vs_naive
chr1	0.4243	pr_vs_naive
chr1	-1.157	pr_vs_naive
chr1	-0.5092	pr_vs_naive
chr1	3.408	pr_vs_naive
chr1	2.908	pr_vs_naive
chr1	0.09754	pr_vs_naive
chr1	0.0492	pr_vs_naive
chr1	-0.894	pr_vs_naive
chr1	0.943	pr_vs_naive
chr1	6.603	pr_vs_naive
chr1	0.2819	pr_vs_naive
chr1	0.3793	pr_vs_naive
chr1	-1.378	pr_vs_naive
chr1	-0.4071	pr_vs_naive
chr1	0.8439	pr_vs_naive
chr1	-1.293	pr_vs_naive
chr1	-0.6669	pr_vs_naive
chr1	-0.8002	pr_vs_naive
chr1	-0.5794	pr_vs_naive
chr1	-0.3718	pr_vs_naive
chr1	-1.074	pr_vs_naive
chr1	-0.314	pr_vs_naive
chr1	-1.013	pr_vs_naive
chr1	0.5004	pr_vs_naive
chr1	1.033	pr_vs_naive
chr1	-1.711	pr_vs_naive
chr1	0.05239	pr_vs_naive
chr1	0.2242	pr_vs_naive
chr1	3.763	pr_vs_naive
chr1	0.1088	pr_vs_naive
chr1	0.05811	pr_vs_naive
chr1	-0.1192	pr_vs_naive
chr1	0.4956	pr_vs_naive
chr1	0.7897	pr_vs_naive
chr1	0.03776	pr_vs_naive
chr1	0.02481	pr_vs_naive
chr1	-0.6704	pr_vs_naive
chr1	2.409	pr_vs_naive
chr1	0.363	pr_vs_naive
chr1	-0.4536	pr_vs_naive
chr1	3.075	pr_vs_naive
chr1	5.163	pr_vs_naive
chr1	-0.4115	pr_vs_naive
chr1	0.05811	pr_vs_naive
chr1	3.254	pr_vs_naive
chr1	0.3571	pr_vs_naive
chr1	-0.2179	pr_vs_naive
chr1	0.5241	pr_vs_naive
chr1	1.291	pr_vs_naive
chr1	2.065	pr_vs_naive
chr1	-2.254	pr_vs_naive
chr1	0.7965	pr_vs_naive
chr1	1.273	pr_vs_naive
chr1	5.356	pr_vs_naive
chr1	-1.391	pr_vs_naive
chr1	-1.761	pr_vs_naive
chr1	0.5757	pr_vs_naive
chr1	0.6976	pr_vs_naive
chr1	-0.1231	pr_vs_naive
chr1	0.4858	pr_vs_naive
chr1	0.1061	pr_vs_naive
chr1	-1.143	pr_vs_naive
chr1	0.4765	pr_vs_naive
chr1	-1	pr_vs_naive
chr1	1.166	pr_vs_naive
chr1	2.579	pr_vs_naive
chr1	-0.1858	pr_vs_naive
chr1	0.9304	pr_vs_naive
chr1	-0.2416	pr_vs_naive
chr1	-0.9376	pr_vs_naive
chr1	-0.5212	pr_vs_naive
chr1	4.263	pr_vs_naive
chr1	-0.6913	pr_vs_naive
chr1	-2.253	pr_vs_naive
chr1	-1.982	pr_vs_naive
chr1	-0.6533	pr_vs_naive
chr1	0.1425	pr_vs_naive
chr1	-0.07484	pr_vs_naive
chr1	1.536	pr_vs_naive
chr1	0.923	pr_vs_naive
chr1	1.593	pr_vs_naive
chr1	0.08934	pr_vs_naive
chr1	0.4958	pr_vs_naive
chr1	3.38	pr_vs_naive
chr1	-0.7975	pr_vs_naive
chr1	1.022	pr_vs_naive
chr1	-1.692	pr_vs_naive
chr1	-0.9601	pr_vs_naive
chr1	0.4392	pr_vs_naive
chr1	0.1845	pr_vs_naive
chr1	-1.336	pr_vs_naive
chr1	-0.4901	pr_vs_naive
chr1	-1.001	pr_vs_naive
chr1	2.877	pr_vs_naive
chr1	-0.3488	pr_vs_naive
chr1	0.3724	pr_vs_naive
chr1	-0.4181	pr_vs_naive
chr1	4.597	pr_vs_naive
chr1	-0.4197	pr_vs_naive
chr1	0.2832	pr_vs_naive
chr1	-0.4727	pr_vs_naive
chr1	-0.03397	pr_vs_naive
chr1	0.4768	pr_vs_naive
chr1	0.3233	pr_vs_naive
chr1	1.621	pr_vs_naive
chr1	1.461	pr_vs_naive
chr1	0.1517	pr_vs_naive
chr1	4.196	pr_vs_naive
chr1	0.4107	pr_vs_naive
chr1	0.7885	pr_vs_naive
chr1	2.754	pr_vs_naive
chr1	5.91	pr_vs_naive
chr1	1.646	pr_vs_naive
chr1	-0.2728	pr_vs_naive
chr1	-0.03706	pr_vs_naive
chr1	-0.1186	pr_vs_naive
chr1	-0.1014	pr_vs_naive
chr1	1.195	pr_vs_naive
chr1	2.837	pr_vs_naive
chr1	-0.8359	pr_vs_naive
chr1	-1.551	pr_vs_naive
chr1	-1.477	pr_vs_naive
chr1	1.437	pr_vs_naive
chr1	2.938	pr_vs_naive
chr1	-10.51	pr_vs_naive
chr1	-1.18	pr_vs_naive
chr1	-0.2447	pr_vs_naive
chr1	0.242	pr_vs_naive
chr1	0.07149	pr_vs_naive
chr1	0.008403	pr_vs_naive
chr1	-1.02	pr_vs_naive
chr1	0.3613	pr_vs_naive
chr1	-0.3547	pr_vs_naive
chr1	2.227	pr_vs_naive
chr1	-2.886	pr_vs_naive
chr1	-2.257	pr_vs_naive
chr1	-0.1341	pr_vs_naive
chr1	0.2495	pr_vs_naive
chr1	0.2808	pr_vs_naive
chr1	-0.3003	pr_vs_naive
chr1	-1.105	pr_vs_naive
chr1	0.08934	pr_vs_naive
chr1	-0.4654	pr_vs_naive
chr1	-0.537	pr_vs_naive
chr1	-0.6083	pr_vs_naive
chr1	-1.671	pr_vs_naive
chr1	-1.377	pr_vs_naive
chr1	-1.312	pr_vs_naive
chr1	-1.027	pr_vs_naive
chr1	-5.395	pr_vs_naive
chr1	0.0578	pr_vs_naive
chr1	1.155	pr_vs_naive
chr1	0.2662	pr_vs_naive
chr1	-1.383	pr_vs_naive
chr1	0.2282	pr_vs_naive
chr1	-1.127	pr_vs_naive
chr1	0.08924	pr_vs_naive
chr1	0.596	pr_vs_naive
chr1	-7.342	pr_vs_naive
chr1	-0.06326	pr_vs_naive
chr1	0.05826	pr_vs_naive
chr1	1.071	pr_vs_naive
chr1	0.3126	pr_vs_naive
chr1	-0.8264	pr_vs_naive
chr1	-0.4879	pr_vs_naive
chr1	0.9158	pr_vs_naive
chr1	0.3321	pr_vs_naive
chr1	-0.1209	pr_vs_naive
chr1	-4.431	pr_vs_naive
chr1	0.3231	pr_vs_naive
chr1	0.3271	pr_vs_naive
chr1	0.6336	pr_vs_naive
chr1	0.3975	pr_vs_naive
chr1	0.1095	pr_vs_naive
chr1	-11.49	pr_vs_naive
chr1	0.1526	pr_vs_naive
chr1	1.331	pr_vs_naive
chr1	0.623	pr_vs_naive
chr1	-0.6682	pr_vs_naive
chr1	0.1515	pr_vs_naive
chr1	-0.945	pr_vs_naive
chr1	0.03346	pr_vs_naive
chr1	-0.4646	pr_vs_naive
chr1	0.05811	pr_vs_naive
chr1	3.376	pr_vs_naive
chr1	0.6645	pr_vs_naive
chr1	1.305	pr_vs_naive
chr1	0.9013	pr_vs_naive
chr1	7.806	pr_vs_naive
chr1	2.739	pr_vs_naive
chr1	3.786	pr_vs_naive
chr1	-5.279	pr_vs_naive
chr1	0.2383	pr_vs_naive
chr1	-0.6577	pr_vs_naive
chr1	-0.5562	pr_vs_naive
chr1	0.7981	pr_vs_naive
chr1	1.778	pr_vs_naive
chr1	0.4092	pr_vs_naive
chr1	0.7352	pr_vs_naive
chr1	0.2803	pr_vs_naive
chr1	3.468	pr_vs_naive
chr1	3.511	pr_vs_naive
chr1	1.519	pr_vs_naive
chr1	3.039	pr_vs_naive
chr1	-2.64	pr_vs_naive
chr1	2.697	pr_vs_naive
chr1	0.7663	pr_vs_naive
chr1	3.834	pr_vs_naive
chr1	4.103	pr_vs_naive
chr1	1.69	pr_vs_naive
chr1	2.761	pr_vs_naive
chr1	0.4275	pr_vs_naive
chr1	5.791	pr_vs_naive
chr1	0.2121	pr_vs_naive
chr1	-1.469	pr_vs_naive
chr1	0.05811	pr_vs_naive
chr1	0.2453	pr_vs_naive
chr1	1.995	pr_vs_naive
chr1	-1.245	pr_vs_naive
chr1	0.08965	pr_vs_naive
chr1	-0.243	pr_vs_naive
chr1	0.05704	pr_vs_naive
chr1	1.304	pr_vs_naive
chr1	0.1862	pr_vs_naive
chr1	-0.2863	pr_vs_naive
chr1	-3.352	pr_vs_naive
chr1	0.3129	pr_vs_naive
chr1	-0.8563	pr_vs_naive
chr1	-0.8969	pr_vs_naive
chr1	-0.05024	pr_vs_naive
chr1	5.542	pr_vs_naive
chr1	0.4451	pr_vs_naive
chr1	-0.6577	pr_vs_naive
chr1	0.09393	pr_vs_naive
chr1	-1.365	pr_vs_naive
chr1	-2.504	pr_vs_naive
chr1	-0.9078	pr_vs_naive
chr1	1.902	pr_vs_naive
chr1	2.506	pr_vs_naive
chr1	2.607	pr_vs_naive
chr1	0.0578	pr_vs_naive
chr1	-0.3152	pr_vs_naive
chr1	-0.2985	pr_vs_naive
chr1	0.451	pr_vs_naive
chr1	0.4544	pr_vs_naive
chr1	0.08924	pr_vs_naive
chr1	0.05826	pr_vs_naive
chr1	0.4223	pr_vs_naive
chr1	-0.08916	pr_vs_naive
chr1	1.968	pr_vs_naive
chr1	-1.332	pr_vs_naive
chr1	-0.8834	pr_vs_naive
chr1	-0.4654	pr_vs_naive
chr1	-0.2148	pr_vs_naive
chr1	2.702	pr_vs_naive
chr1	2.413	pr_vs_naive
chr1	0.7672	pr_vs_naive
chr1	-0.9508	pr_vs_naive
chr1	1.15	pr_vs_naive
chr1	-8.432	pr_vs_naive
chr1	-0.2644	pr_vs_naive
chr1	0.5753	pr_vs_naive
chr1	0.9593	pr_vs_naive
chr1	-0.243	pr_vs_naive
chr1	-0.2503	pr_vs_naive
chr1	0.01278	pr_vs_naive
chr1	1.03	pr_vs_naive
chr1	0.07135	pr_vs_naive
chr1	0.1072	pr_vs_naive
chr1	0.4639	pr_vs_naive
chr1	-0.1362	pr_vs_naive
chr1	-0.1455	pr_vs_naive
chr1	2.897	pr_vs_naive
chr1	2.837	pr_vs_naive
chr1	0.9982	pr_vs_naive
chr1	0.8094	pr_vs_naive
chr1	0.05826	pr_vs_naive
chr1	0.8396	pr_vs_naive
chr1	0.1551	pr_vs_naive
chr1	-1.102	pr_vs_naive
chr1	0.0578	pr_vs_naive
chr1	5.888	pr_vs_naive
chr1	-3.536	pr_vs_naive
chr1	-0.4056	pr_vs_naive
chr1	-0.3584	pr_vs_naive
chr1	-0.4971	pr_vs_naive
chr1	-0.1879	pr_vs_naive
chr1	1.373	pr_vs_naive
chr1	-0.2183	pr_vs_naive
chr1	0.2737	pr_vs_naive
chr1	-0.4745	pr_vs_naive
chr1	1.496	pr_vs_naive
chr1	-1.562	pr_vs_naive
chr1	-0.09191	pr_vs_naive
chr1	0.2469	pr_vs_naive
chr1	0.1088	pr_vs_naive
chr1	-4.56	pr_vs_naive
chr1	-0.07598	pr_vs_naive
chr1	-0.6407	pr_vs_naive
chr1	-2.031	pr_vs_naive
chr1	-0.2614	pr_vs_naive
chr1	5.5	pr_vs_naive
chr1	0.6696	pr_vs_naive
chr1	1.709	pr_vs_naive
chr1	-0.6357	pr_vs_naive
chr1	-0.2157	pr_vs_naive
chr1	4.657	pr_vs_naive
chr1	-0.6239	pr_vs_naive
chr1	1.595	pr_vs_naive
chr1	-2.522	pr_vs_naive
chr1	0.02324	pr_vs_naive
chr1	-0.6571	pr_vs_naive
chr1	3.039	pr_vs_naive
chr1	0.226	pr_vs_naive
chr1	0.7729	pr_vs_naive
chr1	-1.422	pr_vs_naive
chr1	1.778	pr_vs_naive
chr1	1.5	pr_vs_naive
chr1	0.1889	pr_vs_naive
chr1	0.07914	pr_vs_naive
chr1	0.1924	pr_vs_naive
chr1	-0.5927	pr_vs_naive
chr1	0.1517	pr_vs_naive
chr1	-5.36	pr_vs_naive
chr1	-0.3893	pr_vs_naive
chr1	-1.636	pr_vs_naive
chr1	-0.3307	pr_vs_naive
chr1	-0.6893	pr_vs_naive
chr1	-0.243	pr_vs_naive
chr1	-8.887	pr_vs_naive
chr1	-0.615	pr_vs_naive
chr1	-6.693	pr_vs_naive
chr1	-1.224	pr_vs_naive
chr1	-1.188	pr_vs_naive
chr1	-1.097	pr_vs_naive
chr1	-0.2764	pr_vs_naive
chr1	-1.137	pr_vs_naive
chr1	2.088	pr_vs_naive
chr1	-0.5973	pr_vs_naive
chr1	-0.2188	pr_vs_naive
chr1	1.204	pr_vs_naive
chr1	-1.608	pr_vs_naive
chr1	-0.8049	pr_vs_naive
chr1	0.9708	pr_vs_naive
chr1	0.8902	pr_vs_naive
chr1	1.269	pr_vs_naive
chr1	0.1924	pr_vs_naive
chr1	0.3111	pr_vs_naive
chr1	-1.501	pr_vs_naive
chr1	0.58	pr_vs_naive
chr1	1.898	pr_vs_naive
chr1	0.3553	pr_vs_naive
chr1	-0.06846	pr_vs_naive
chr1	-0.1744	pr_vs_naive
chr1	-0.4647	pr_vs_naive
chr1	-1.01	pr_vs_naive
chr1	-0.769	pr_vs_naive
chr1	0.5664	pr_vs_naive
chr1	-0.78	pr_vs_naive
chr1	-1.435	pr_vs_naive
chr1	-0.27	pr_vs_naive
chr1	-0.06276	pr_vs_naive
chr1	0.05811	pr_vs_naive
chr1	-0.2367	pr_vs_naive
chr1	-7.508	pr_vs_naive
chr1	1.061	pr_vs_naive
chr1	-2.332	pr_vs_naive
chr1	0.0578	pr_vs_naive
chr1	2.147	pr_vs_naive
chr1	0.5679	pr_vs_naive
chr1	2.499	pr_vs_naive
chr1	-0.6359	pr_vs_naive
chr1	1.152	pr_vs_naive
chr1	-0.2404	pr_vs_naive
chr1	-0.3005	pr_vs_naive
chr1	0.0578	pr_vs_naive
chr1	-1.267	pr_vs_naive
chr1	1.817	pr_vs_naive
chr1	1.625	pr_vs_naive
chr1	0.9603	pr_vs_naive
chr1	1.882	pr_vs_naive
chr1	-0.4588	pr_vs_naive
chr1	-3.161	pr_vs_naive
chr1	0.1236	pr_vs_naive
chr1	-0.216	pr_vs_naive
chr1	-2.062	pr_vs_naive
chr1	-0.3819	pr_vs_naive
chr1	-0.1093	pr_vs_naive
chr1	0.1068	pr_vs_naive
chr1	1.657	pr_vs_naive
chr1	0.3622	pr_vs_naive
chr1	-0.6886	pr_vs_naive
chr1	0.08965	pr_vs_naive
chr1	1.852	pr_vs_naive
chr1	0.5698	pr_vs_naive
chr1	0.6757	pr_vs_naive
chr1	-0.1756	pr_vs_naive
chr1	-0.1756	pr_vs_naive
chr1	1.38	pr_vs_naive
chr1	1.231	pr_vs_naive
chr1	-0.2442	pr_vs_naive
chr1	1.699	pr_vs_naive
chr1	8.069	pr_vs_naive
chr1	5.141	pr_vs_naive
chr1	2.831	pr_vs_naive
chr1	-0.3397	pr_vs_naive
chr1	-0.897	pr_vs_naive
chr1	-0.05534	pr_vs_naive
chr1	0.08016	pr_vs_naive
chr1	-2.351	pr_vs_naive
chr1	0.4686	pr_vs_naive
chr1	0.2459	pr_vs_naive
chr1	0.1818	pr_vs_naive
chr1	5.31	pr_vs_naive
chr1	1.615	pr_vs_naive
chr1	1.419	pr_vs_naive
chr1	1.272	pr_vs_naive
chr1	1.847	pr_vs_naive
chr1	-1.442	pr_vs_naive
chr1	-0.5789	pr_vs_naive
chr1	0.241	pr_vs_naive
chr1	-0.337	pr_vs_naive
chr1	1.152	pr_vs_naive
chr1	1.214	pr_vs_naive
chr1	-0.1518	pr_vs_naive
chr1	0.3052	pr_vs_naive
chr1	0.2985	pr_vs_naive
chr1	-0.04651	pr_vs_naive
chr1	0.3337	pr_vs_naive
chr1	-1.77	pr_vs_naive
chr1	0.4597	pr_vs_naive
chr1	0.1843	pr_vs_naive
chr1	-0.6592	pr_vs_naive
chr1	0.05811	pr_vs_naive
chr1	-1.205	pr_vs_naive
chr1	0.0578	pr_vs_naive
chr1	0.08955	pr_vs_naive
chr1	1.046	pr_vs_naive
chr1	-0.9268	pr_vs_naive
chr1	-0.1964	pr_vs_naive
chr1	3.58	pr_vs_naive
chr1	0.3816	pr_vs_naive
chr1	0.1884	pr_vs_naive
chr1	1.53	pr_vs_naive
chr1	-0.0004349	pr_vs_naive
chr1	-0.9604	pr_vs_naive
chr1	-0.5181	pr_vs_naive
chr1	-2.169	pr_vs_naive
chr1	-4.802	pr_vs_naive
chr1	-0.4616	pr_vs_naive
chr1	3.835	pr_vs_naive
chr1	-0.5169	pr_vs_naive
chr1	-0.983	pr_vs_naive
chr1	0.5944	pr_vs_naive
chr1	0.189	pr_vs_naive
chr1	-0.09439	pr_vs_naive
chr1	-1.029	pr_vs_naive
chr1	0.8531	pr_vs_naive
chr1	-1.21	pr_vs_naive
chr1	1.233	pr_vs_naive
chr1	5.688	pr_vs_naive
chr1	-0.6258	pr_vs_naive
chr1	1.974	pr_vs_naive
chr1	0.1836	pr_vs_naive
chr1	0.2773	pr_vs_naive
chr1	0.00664	pr_vs_naive
chr1	0.718	pr_vs_naive
chr1	-3.072	pr_vs_naive
chr1	-1.068	pr_vs_naive
chr1	1.404	pr_vs_naive
chr1	4.657	pr_vs_naive
chr1	-0.4566	pr_vs_naive
chr1	3.654	pr_vs_naive
chr1	-2.355	pr_vs_naive
chr1	2.772	pr_vs_naive
chr1	-3.535	pr_vs_naive
chr1	0.7433	pr_vs_naive
chr1	1.024	pr_vs_naive
chr1	1.223	pr_vs_naive
chr1	0.6437	pr_vs_naive
chr1	-0.6984	pr_vs_naive
chr1	1.742	pr_vs_naive
chr1	0.1884	pr_vs_naive
chr1	1.735	pr_vs_naive
chr1	2.121	pr_vs_naive
chr1	1.891	pr_vs_naive
chr1	1.331	pr_vs_naive
chr1	-0.5195	pr_vs_naive
chr1	0.2605	pr_vs_naive
chr1	-1.613	pr_vs_naive
chr1	0.3233	pr_vs_naive
chr1	-1.334	pr_vs_naive
chr1	-0.369	pr_vs_naive
chr1	0.08934	pr_vs_naive
chr1	-3.261	pr_vs_naive
chr1	6.216	pr_vs_naive
chr1	1.103	pr_vs_naive
chr1	0.3594	pr_vs_naive
chr1	-0.2404	pr_vs_naive
chr1	0.2259	pr_vs_naive
chr1	11.49	pr_vs_naive
chr1	0.3679	pr_vs_naive
chr1	1.683	pr_vs_naive
chr1	-0.3749	pr_vs_naive
chr1	-2.018	pr_vs_naive
chr1	-0.7989	pr_vs_naive
chr1	0.4802	pr_vs_naive
chr1	2.692	pr_vs_naive
chr1	-0.243	pr_vs_naive
chr1	1.011	pr_vs_naive
chr1	0.975	pr_vs_naive
chr1	-0.3284	pr_vs_naive
chr1	0.4756	pr_vs_naive
chr1	1.305	pr_vs_naive
chr1	0.453	pr_vs_naive
chr1	-1.108	pr_vs_naive
chr1	-0.6261	pr_vs_naive
chr1	-0.4636	pr_vs_naive
chr1	-0.9039	pr_vs_naive
chr1	0.6806	pr_vs_naive
chr1	-0.1806	pr_vs_naive
chr1	-0.47	pr_vs_naive
chr1	-2.649	pr_vs_naive
chr1	0.101	pr_vs_naive
chr1	-0.6343	pr_vs_naive
chr1	-0.3541	pr_vs_naive
chr1	3.992	pr_vs_naive
chr1	3.433	pr_vs_naive
chr1	-0.5273	pr_vs_naive
chr1	-0.1599	pr_vs_naive
chr1	-4.195	pr_vs_naive
chr1	0.2361	pr_vs_naive
chr1	-7.609	pr_vs_naive
chr1	0.5043	pr_vs_naive
chr1	0.9561	pr_vs_naive
chr1	0.05826	pr_vs_naive
chr1	0.585	pr_vs_naive
chr1	0.552	pr_vs_naive
chr1	1.357	pr_vs_naive
chr1	0.531	pr_vs_naive
chr1	-9.623	pr_vs_naive
chr1	-2.42	pr_vs_naive
chr1	0.8834	pr_vs_naive
chr1	0.6327	pr_vs_naive
chr1	0.7367	pr_vs_naive
chr1	-0.4711	pr_vs_naive
chr1	-1.057	pr_vs_naive
chr1	-3.049	pr_vs_naive
chr1	1.659	pr_vs_naive
chr1	-0.7165	pr_vs_naive
chr1	0.05826	pr_vs_naive
chr1	-0.533	pr_vs_naive
chr1	-0.4859	pr_vs_naive
chr1	0.7804	pr_vs_naive
chr1	0.3121	pr_vs_naive
chr1	0.4445	pr_vs_naive
chr1	-10.23	pr_vs_naive
chr1	-0.243	pr_vs_naive
chr1	0.1306	pr_vs_naive
chr1	3.319	pr_vs_naive
chr1	-0.6127	pr_vs_naive
chr1	-0.04094	pr_vs_naive
chr1	-0.8809	pr_vs_naive
chr1	2.105	pr_vs_naive
chr1	-0.2404	pr_vs_naive
chr1	0.02218	pr_vs_naive
chr1	0.4997	pr_vs_naive
chr1	-0.8261	pr_vs_naive
chr1	-0.436	pr_vs_naive
chr1	0.2141	pr_vs_naive
chr1	-0.6633	pr_vs_naive
chr1	2.403	pr_vs_naive
chr1	-0.7937	pr_vs_naive
chr1	1.499	pr_vs_naive
chr1	2.367	pr_vs_naive
chr1	0.6444	pr_vs_naive
chr1	1.008	pr_vs_naive
chr1	-0.2367	pr_vs_naive
chr1	0.808	pr_vs_naive
chr1	0.7823	pr_vs_naive
chr1	-0.07418	pr_vs_naive
chr1	-1.665	pr_vs_naive
chr1	-3.401	pr_vs_naive
chr1	0.1526	pr_vs_naive
chr1	-0.7844	pr_vs_naive
chr1	0.3587	pr_vs_naive
chr1	-0.04736	pr_vs_naive
chr1	0.2932	pr_vs_naive
chr1	1.761	pr_vs_naive
chr1	2.328	pr_vs_naive
chr1	5.439	pr_vs_naive
chr1	1.988	pr_vs_naive
chr1	2.238	pr_vs_naive
chr1	0.3656	pr_vs_naive
chr1	0.1773	pr_vs_naive
chr1	0.1179	pr_vs_naive
chr1	5.985	pr_vs_naive
chr1	0.145	pr_vs_naive
chr1	-0.07052	pr_vs_naive
chr1	-0.8298	pr_vs_naive
chr1	-1.624	pr_vs_naive
chr1	-0.9854	pr_vs_naive
chr1	0.1257	pr_vs_naive
chr1	0.5347	pr_vs_naive
chr1	0.01847	pr_vs_naive
chr1	5.275	pr_vs_naive
chr1	0.05584	pr_vs_naive
chr1	0.8249	pr_vs_naive
chr1	3.539	pr_vs_naive
chr1	-0.4964	pr_vs_naive
chr1	0.3543	pr_vs_naive
chr1	0.2294	pr_vs_naive
chr1	0.4107	pr_vs_naive
chr1	-0.2404	pr_vs_naive
chr1	-4.972	pr_vs_naive
chr1	0.02247	pr_vs_naive
chr1	0.2205	pr_vs_naive
chr1	0.2664	pr_vs_naive
chr1	-0.4738	pr_vs_naive
chr1	0.05826	pr_vs_naive
chr1	0.3992	pr_vs_naive
chr1	-3.478	pr_vs_naive
chr1	-10.59	pr_vs_naive
chr1	0.2557	pr_vs_naive
chr1	-4.062	pr_vs_naive
chr1	1.12	pr_vs_naive
chr1	0.2389	pr_vs_naive
chr1	0.05811	pr_vs_naive
chr1	-0.5399	pr_vs_naive
chr1	0.1093	pr_vs_naive
chr1	1.566	pr_vs_naive
chr1	-0.4511	pr_vs_naive
chr1	0.6648	pr_vs_naive
chr1	0.6048	pr_vs_naive
chr1	2.416	pr_vs_naive
chr1	-1.814	pr_vs_naive
chr1	-0.4764	pr_vs_naive
chr1	-4.31	pr_vs_naive
chr1	-0.6668	pr_vs_naive
chr1	0.742	pr_vs_naive
chr1	0.05783	pr_vs_naive
chr1	0.3399	pr_vs_naive
chr1	3.205	pr_vs_naive
chr1	0.08924	pr_vs_naive
chr1	0.5893	pr_vs_naive
chr1	-0.4838	pr_vs_naive
chr1	4.578	pr_vs_naive
chr1	-0.07831	pr_vs_naive
chr1	0.05602	pr_vs_naive
chr1	2.578	pr_vs_naive
chr1	5.369	pr_vs_naive
chr1	-0.7065	pr_vs_naive
chr1	-1.467	pr_vs_naive
chr1	-0.7004	pr_vs_naive
chr1	-0.282	pr_vs_naive
chr1	1.303	pr_vs_naive
chr1	-0.4176	pr_vs_naive
chr1	0.8376	pr_vs_naive
chr1	0.226	pr_vs_naive
chr1	5.014	pr_vs_naive
chr1	5.759	pr_vs_naive
chr1	1.952	pr_vs_naive
chr1	0.1877	pr_vs_naive
chr1	3.496	pr_vs_naive
chr1	1.67	pr_vs_naive
chr1	0.9649	pr_vs_naive
chr1	4.432	pr_vs_naive
chr1	-0.3238	pr_vs_naive
chr1	0.6738	pr_vs_naive
chr1	2.928	pr_vs_naive
chr1	4.912	pr_vs_naive
chr1	3.905	pr_vs_naive
chr1	-0.4153	pr_vs_naive
chr1	-0.4793	pr_vs_naive
chr1	-0.5849	pr_vs_naive
chr1	3.81	pr_vs_naive
chr1	-0.1377	pr_vs_naive
chr1	-9.256	pr_vs_naive
chr1	0.0336	pr_vs_naive
chr1	-0.2367	pr_vs_naive
chr1	-0.238	pr_vs_naive
chr1	6.624	pr_vs_naive
chr1	0.4054	pr_vs_naive
chr1	-0.9719	pr_vs_naive
chr1	0.4014	pr_vs_naive
chr1	0.5361	pr_vs_naive
chr1	0.8534	pr_vs_naive
chr1	-0.6492	pr_vs_naive
chr1	4.296	pr_vs_naive
chr1	0.5581	pr_vs_naive
chr1	0.2537	pr_vs_naive
chr1	0.01109	pr_vs_naive
chr1	1.494	pr_vs_naive
chr1	-1.025	pr_vs_naive
chr1	0.1182	pr_vs_naive
chr1	-0.01746	pr_vs_naive
chr1	-0.6434	pr_vs_naive
chr1	0.497	pr_vs_naive
chr1	0.5708	pr_vs_naive
chr1	1.955	pr_vs_naive
chr1	-3.55	pr_vs_naive
chr1	0.4681	pr_vs_naive
chr1	0.1381	pr_vs_naive
chr1	0.6952	pr_vs_naive
chr1	0.4762	pr_vs_naive
chr1	-0.2101	pr_vs_naive
chr1	-0.6643	pr_vs_naive
chr1	0.08945	pr_vs_naive
chr1	0.3384	pr_vs_naive
chr1	-0.01139	pr_vs_naive
chr1	1.405	pr_vs_naive
chr1	2.586	pr_vs_naive
chr1	3.548	pr_vs_naive
chr1	1.503	pr_vs_naive
chr1	-0.8343	pr_vs_naive
chr1	1.815	pr_vs_naive
chr1	0.5935	pr_vs_naive
chr1	-0.1859	pr_vs_naive
chr1	0.1186	pr_vs_naive
chr1	2.475	pr_vs_naive
chr1	0.05811	pr_vs_naive
chr1	0.2416	pr_vs_naive
chr1	-0.6516	pr_vs_naive
chr1	-1.46	pr_vs_naive
chr1	0.1526	pr_vs_naive
chr1	-0.6313	pr_vs_naive
chr1	-1.643	pr_vs_naive
chr1	1.055	pr_vs_naive
chr1	0.3063	pr_vs_naive
chr1	0.4183	pr_vs_naive
chr1	0.2312	pr_vs_naive
chr1	0.2394	pr_vs_naive
chr1	-5.941	pr_vs_naive
chr1	2.083	pr_vs_naive
chr1	-1.697	pr_vs_naive
chr1	1.06	pr_vs_naive
chr1	1.194	pr_vs_naive
chr1	2.513	pr_vs_naive
chr1	-0.2059	pr_vs_naive
chr1	-0.47	pr_vs_naive
chr1	-0.1146	pr_vs_naive
chr1	-0.9565	pr_vs_naive
chr1	-0.7035	pr_vs_naive
chr1	0.5857	pr_vs_naive
chr1	-0.91	pr_vs_naive
chr1	3.615	pr_vs_naive
chr1	-0.1239	pr_vs_naive
chr1	-1.651	pr_vs_naive
chr1	0.08965	pr_vs_naive
chr1	-0.5477	pr_vs_naive
chr1	0.7146	pr_vs_naive
chr1	-0.8121	pr_vs_naive
chr1	1.715	pr_vs_naive
chr1	0.01498	pr_vs_naive
chr1	-0.02926	pr_vs_naive
chr1	0.3482	pr_vs_naive
chr1	0.4462	pr_vs_naive
chr1	-0.2157	pr_vs_naive
chr1	2.419	pr_vs_naive
chr1	-0.5822	pr_vs_naive
chr1	-0.305	pr_vs_naive
chr1	-0.47	pr_vs_naive
chr1	-0.6268	pr_vs_naive
chr1	-0.1915	pr_vs_naive
chr1	1.049	pr_vs_naive
chr1	1.199	pr_vs_naive
chr1	0.8192	pr_vs_naive
chr1	3.431	pr_vs_naive
chr1	-0.838	pr_vs_naive
chr1	0.08934	pr_vs_naive
chr1	1.188	pr_vs_naive
chr1	-0.06942	pr_vs_naive
chr1	0.4897	pr_vs_naive
chr1	-0.6255	pr_vs_naive
chr1	0.8867	pr_vs_naive
chr1	1.973	pr_vs_naive
chr1	0.4897	pr_vs_naive
chr1	6.367	pr_vs_naive
chr1	2.105	pr_vs_naive
chr1	6.288	pr_vs_naive
chr1	0.08955	pr_vs_naive
chr1	-0.8405	pr_vs_naive
chr1	-0.2148	pr_vs_naive
chr1	-0.2857	pr_vs_naive
chr1	-0.7087	pr_vs_naive
chr1	0.3553	pr_vs_naive
chr1	-0.04972	pr_vs_naive
chr1	0.3388	pr_vs_naive
chr1	-0.312	pr_vs_naive
chr1	-1.934	pr_vs_naive
chr1	0.1835	pr_vs_naive
chr1	0.9493	pr_vs_naive
chr1	0.8797	pr_vs_naive
chr1	0.3918	pr_vs_naive
chr1	-2.735	pr_vs_naive
chr1	0.03143	pr_vs_naive
chr1	0.0578	pr_vs_naive
chr1	0.9435	pr_vs_naive
chr1	-1.678	pr_vs_naive
chr1	-0.3722	pr_vs_naive
chr1	0.7108	pr_vs_naive
chr1	0.7108	pr_vs_naive
chr1	0.49	pr_vs_naive
chr1	1.919	pr_vs_naive
chr1	1.919	pr_vs_naive
chr1	0.08876	pr_vs_naive
chr1	-0.1272	pr_vs_naive
chr1	0.4305	pr_vs_naive
chr1	-0.7388	pr_vs_naive
chr1	0.5039	pr_vs_naive
chr1	-1.408	pr_vs_naive
chr1	-0.47	pr_vs_naive
chr1	-1.234	pr_vs_naive
chr1	-5.953	pr_vs_naive
chr1	-0.6157	pr_vs_naive
chr1	1.994	pr_vs_naive
chr1	-1.04	pr_vs_naive
chr1	-0.911	pr_vs_naive
chr1	1.833	pr_vs_naive
chr1	-0.962	pr_vs_naive
chr1	-0.05028	pr_vs_naive
chr1	-0.6651	pr_vs_naive
chr1	-0.07467	pr_vs_naive
chr1	-0.92	pr_vs_naive
chr1	-1.222	pr_vs_naive
chr1	-0.4981	pr_vs_naive
chr1	-1.626	pr_vs_naive
chr1	4.793	pr_vs_naive
chr1	3.861	pr_vs_naive
chr1	1.951	pr_vs_naive
chr1	-1.047	pr_vs_naive
chr1	-0.5624	pr_vs_naive
chr1	0.02485	pr_vs_naive
chr1	1.047	pr_vs_naive
chr1	0.12	pr_vs_naive
chr1	1.988	pr_vs_naive
chr1	-0.3184	pr_vs_naive
chr1	0.007506	pr_vs_naive
chr1	-0.4049	pr_vs_naive
chr1	1.447	pr_vs_naive
chr1	1.586	pr_vs_naive
chr1	1.212	pr_vs_naive
chr1	0.7917	pr_vs_naive
chr1	0.4005	pr_vs_naive
chr1	3.688	pr_vs_naive
chr1	0.05811	pr_vs_naive
chr1	3.87	pr_vs_naive
chr1	-0.397	pr_vs_naive
chr1	1.554	pr_vs_naive
chr1	-1.155	pr_vs_naive
chr1	-0.9155	pr_vs_naive
chr1	-0.7978	pr_vs_naive
chr1	0.3101	pr_vs_naive
chr1	4.594	pr_vs_naive
chr1	0.171	pr_vs_naive
chr1	0.08924	pr_vs_naive
chr1	-0.6646	pr_vs_naive
chr1	-0.1262	pr_vs_naive
chr1	0.4028	pr_vs_naive
chr1	-2.772	pr_vs_naive
chr1	-0.06451	pr_vs_naive
chr1	1.176	pr_vs_naive
chr1	-1.403	pr_vs_naive
chr1	-1.196	pr_vs_naive
chr1	-1.367	pr_vs_naive
chr1	0.08945	pr_vs_naive
chr1	-9.654	pr_vs_naive
chr1	-0.7856	pr_vs_naive
chr1	0.8984	pr_vs_naive
chr1	0.8174	pr_vs_naive
chr1	0.05811	pr_vs_naive
chr1	-7.512	pr_vs_naive
chr1	0.2021	pr_vs_naive
chr1	2.817	pr_vs_naive
chr1	0.7945	pr_vs_naive
chr1	2.594	pr_vs_naive
chr1	-0.4941	pr_vs_naive
chr1	-0.5697	pr_vs_naive
chr1	1.899	pr_vs_naive
chr1	1.227	pr_vs_naive
chr1	-0.3645	pr_vs_naive
chr1	-1.254	pr_vs_naive
chr1	-0.4571	pr_vs_naive
chr1	-0.6802	pr_vs_naive
chr1	5.045	pr_vs_naive
chr1	1.307	pr_vs_naive
chr1	-0.7647	pr_vs_naive
chr1	-2.994	pr_vs_naive
chr1	-1.62	pr_vs_naive
chr1	1.177	pr_vs_naive
chr1	-0.4588	pr_vs_naive
chr1	-0.243	pr_vs_naive
chr1	-0.2404	pr_vs_naive
chr1	-0.2404	pr_vs_naive
chr1	-10.03	pr_vs_naive
chr1	-6.247	pr_vs_naive
chr1	-0.2691	pr_vs_naive
chr1	-6.823	pr_vs_naive
chr1	-1.018	pr_vs_naive
chr1	0.1518	pr_vs_naive
chr1	-4.426	pr_vs_naive
chr1	0.2875	pr_vs_naive
chr1	0.8898	pr_vs_naive
chr1	-1.871	pr_vs_naive
chr1	0.9719	pr_vs_naive
chr1	-0.3131	pr_vs_naive
chr1	-4.664	pr_vs_naive
chr1	5.239	pr_vs_naive
chr1	2.268	pr_vs_naive
chr1	4.152	pr_vs_naive
chr1	0.3181	pr_vs_naive
chr1	0.9187	pr_vs_naive
chr1	0.08955	pr_vs_naive
chr1	3.345	pr_vs_naive
chr1	-1.921	pr_vs_naive
chr1	-1.921	pr_vs_naive
chr1	-1.921	pr_vs_naive
chr1	-1.921	pr_vs_naive
chr1	-1.921	pr_vs_naive
chr1	-1.921	pr_vs_naive
chr1	-1.921	pr_vs_naive
chr1	0.6859	pr_vs_naive
chr1	1.306	pr_vs_naive
chr1	0.9458	pr_vs_naive
chr1	0.5932	pr_vs_naive
chr1	2.758	pr_vs_naive
chr1	-0.09952	pr_vs_naive
chr1	-0.8708	pr_vs_naive
chr1	4.369	pr_vs_naive
chr1	-0.621	pr_vs_naive
chr1	0.3522	pr_vs_naive
chr1	0.181	pr_vs_naive
chr1	0.8518	pr_vs_naive
chr1	-0.8659	pr_vs_naive
chr1	1.39	pr_vs_naive
chr1	0.5374	pr_vs_naive
chr1	2.293	pr_vs_naive
chr1	0.5336	pr_vs_naive
chr1	0.2195	pr_vs_naive
chr1	-1.332	pr_vs_naive
chr1	0.1644	pr_vs_naive
chr1	3.784	pr_vs_naive
chr1	0.0578	pr_vs_naive
chr1	-0.1779	pr_vs_naive
chr1	-0.213	pr_vs_naive
chr1	-1.543	pr_vs_naive
chr1	-0.3299	pr_vs_naive
chr1	-0.3596	pr_vs_naive
chr1	0.7704	pr_vs_naive
chr1	0.442	pr_vs_naive
chr1	0.0136	pr_vs_naive
chr1	1.695	pr_vs_naive
chr1	0.3575	pr_vs_naive
chr1	1.254	pr_vs_naive
chr1	-0.2086	pr_vs_naive
chr1	3.211	pr_vs_naive
chr1	0.1182	pr_vs_naive
chr1	5.841	pr_vs_naive
chr1	0.05826	pr_vs_naive
chr1	0.4835	pr_vs_naive
chr1	3.323	pr_vs_naive
chr1	2.032	pr_vs_naive
chr1	-0.6647	pr_vs_naive
chr1	-0.09102	pr_vs_naive
chr1	-1.848	pr_vs_naive
chr1	1.263	pr_vs_naive
chr1	-0.2734	pr_vs_naive
chr1	3.754	pr_vs_naive
chr1	0.8504	pr_vs_naive
chr1	-1.964	pr_vs_naive
chr1	1.58	pr_vs_naive
chr1	-2.611	pr_vs_naive
chr1	-12.44	pr_vs_naive
chr1	-0.7019	pr_vs_naive
chr1	2.318	pr_vs_naive
chr1	3.682	pr_vs_naive
chr1	0.6766	pr_vs_naive
chr1	2.051	pr_vs_naive
chr1	0.4101	pr_vs_naive
chr1	1.764	pr_vs_naive
chr1	-0.4077	pr_vs_naive
chr1	-0.4436	pr_vs_naive
chr1	0.6678	pr_vs_naive
chr1	-0.4588	pr_vs_naive
chr1	-0.5715	pr_vs_naive
chr1	0.01718	pr_vs_naive
chr1	-0.5576	pr_vs_naive
chr1	0.1489	pr_vs_naive
chr1	-7.011	pr_vs_naive
chr1	-0.6561	pr_vs_naive
chr1	-0.7088	pr_vs_naive
chr1	0.1255	pr_vs_naive
chr1	0.08965	pr_vs_naive
chr1	-0.4707	pr_vs_naive
chr1	-0.5692	pr_vs_naive
chr1	-0.9358	pr_vs_naive
chr1	0.8644	pr_vs_naive
chr1	-1.029	pr_vs_naive
chr1	-2.563	pr_vs_naive
chr1	-1.003	pr_vs_naive
chr1	0.8416	pr_vs_naive
chr1	4.921	pr_vs_naive
chr1	0.2396	pr_vs_naive
chr1	1.088	pr_vs_naive
chr1	0.1247	pr_vs_naive
chr1	0.1709	pr_vs_naive
chr1	-0.3737	pr_vs_naive
chr1	0.0253	pr_vs_naive
chr1	3.987	pr_vs_naive
chr1	-0.129	pr_vs_naive
chr1	-0.2367	pr_vs_naive
chr1	-2.1	pr_vs_naive
chr1	-0.2743	pr_vs_naive
chr1	-1.088	pr_vs_naive
chr1	-0.08231	pr_vs_naive
chr1	-0.6847	pr_vs_naive
chr1	0.5517	pr_vs_naive
chr1	-0.05366	pr_vs_naive
chr1	1.848	pr_vs_naive
chr1	0.06693	pr_vs_naive
chr1	6.706	pr_vs_naive
chr1	0.2266	pr_vs_naive
chr1	-2.681	pr_vs_naive
chr1	-0.7602	pr_vs_naive
chr1	5.776	pr_vs_naive
chr1	5.181	pr_vs_naive
chr1	4.923	pr_vs_naive
chr1	-0.9473	pr_vs_naive
chr1	-1.653	pr_vs_naive
chr1	6.516	pr_vs_naive
chr1	0.9181	pr_vs_naive
chr1	0.8169	pr_vs_naive
chr1	-0.3526	pr_vs_naive
chr1	-1.052	pr_vs_naive
chr1	-2.242	pr_vs_naive
chr1	-0.4145	pr_vs_naive
chr1	1.762	pr_vs_naive
chr1	0.1723	pr_vs_naive
chr1	-1.971	pr_vs_naive
chr1	-0.6616	pr_vs_naive
chr1	1.067	pr_vs_naive
chr1	0.309	pr_vs_naive
chr1	9.082	pr_vs_naive
chr1	-1.454	pr_vs_naive
chr1	1.529	pr_vs_naive
chr1	1.994	pr_vs_naive
chr1	1.186	pr_vs_naive
chr1	0.3229	pr_vs_naive
chr1	-2.092	pr_vs_naive
chr1	1.007	pr_vs_naive
chr1	-0.9906	pr_vs_naive
chr1	-1.511	pr_vs_naive
chr1	-0.7164	pr_vs_naive
chr1	4.388	pr_vs_naive
chr1	0.1677	pr_vs_naive
chr1	0.2457	pr_vs_naive
chr1	0.05081	pr_vs_naive
chr1	-0.2867	pr_vs_naive
chr1	0.3561	pr_vs_naive
chr1	-0.2241	pr_vs_naive
chr1	-2.033	pr_vs_naive
chr1	3.744	pr_vs_naive
chr1	-0.0764	pr_vs_naive
chr1	-0.8323	pr_vs_naive
chr1	-0.01025	pr_vs_naive
chr1	-0.4862	pr_vs_naive
chr1	1.655	pr_vs_naive
chr1	-0.7185	pr_vs_naive
chr1	1.864	pr_vs_naive
chr1	-1.722	pr_vs_naive
chr1	-0.7627	pr_vs_naive
chr1	0.6705	pr_vs_naive
chr1	-0.2946	pr_vs_naive
chr1	0.003872	pr_vs_naive
chr1	5.012	pr_vs_naive
chr1	-1.834	pr_vs_naive
chr1	-0.4841	pr_vs_naive
chr1	0.1234	pr_vs_naive
chr1	0.8104	pr_vs_naive
chr1	1.337	pr_vs_naive
chr1	-0.6642	pr_vs_naive
chr1	3.213	pr_vs_naive
chr1	6.894	pr_vs_naive
chr1	2.906	pr_vs_naive
chr1	3.045	pr_vs_naive
chr1	-0.128	pr_vs_naive
chr1	0.9126	pr_vs_naive
chr1	0.9596	pr_vs_naive
chr1	3.076	pr_vs_naive
chr1	2.843	pr_vs_naive
chr1	0.6222	pr_vs_naive
chr1	-0.5573	pr_vs_naive
chr1	0.0578	pr_vs_naive
chr1	0.9082	pr_vs_naive
chr1	0.233	pr_vs_naive
chr1	-0.7557	pr_vs_naive
chr1	0.811	pr_vs_naive
chr1	2.514	pr_vs_naive
chr1	3.181	pr_vs_naive
chr1	0.7918	pr_vs_naive
chr1	1.23	pr_vs_naive
chr1	1.745	pr_vs_naive
chr1	-1.54	pr_vs_naive
chr1	0.4005	pr_vs_naive
chr1	-1.142	pr_vs_naive
chr1	-0.5789	pr_vs_naive
chr1	-0.385	pr_vs_naive
chr1	3.029	pr_vs_naive
chr1	-0.3905	pr_vs_naive
chr1	0.274	pr_vs_naive
chr1	-0.0763	pr_vs_naive
chr1	-0.5702	pr_vs_naive
chr1	5.495	pr_vs_naive
chr1	0.05826	pr_vs_naive
chr1	-1.847	pr_vs_naive
chr1	-0.1996	pr_vs_naive
chr1	-0.459	pr_vs_naive
chr1	0.5873	pr_vs_naive
chr1	1.346	pr_vs_naive
chr1	-0.08602	pr_vs_naive
chr1	-1.664	pr_vs_naive
chr1	-1.804	pr_vs_naive
chr1	0.06319	pr_vs_naive
chr1	0.259	pr_vs_naive
chr1	0.3136	pr_vs_naive
chr1	1.263	pr_vs_naive
chr1	-0.9682	pr_vs_naive
chr1	-0.05002	pr_vs_naive
chr1	-0.6781	pr_vs_naive
chr1	0.0578	pr_vs_naive
chr1	-0.9747	pr_vs_naive
chr1	1.43	pr_vs_naive
chr1	-0.4845	pr_vs_naive
chr1	-0.8229	pr_vs_naive
chr1	0.3235	pr_vs_naive
chr1	0.08924	pr_vs_naive
chr1	0.05826	pr_vs_naive
chr1	-1.214	pr_vs_naive
chr1	-0.3099	pr_vs_naive
chr1	-0.4959	pr_vs_naive
chr1	0.0578	pr_vs_naive
chr1	0.9652	pr_vs_naive
chr1	1.41	pr_vs_naive
chr1	-3.459	pr_vs_naive
chr1	-0.6893	pr_vs_naive
chr1	-0.7831	pr_vs_naive
chr1	3.839	pr_vs_naive
chr1	0.4213	pr_vs_naive
chr1	-0.7517	pr_vs_naive
chr1	-0.04831	pr_vs_naive
chr1	-2.739	pr_vs_naive
chr1	-1.157	pr_vs_naive
chr1	-1.112	pr_vs_naive
chr1	-0.9853	pr_vs_naive
chr1	0.5846	pr_vs_naive
chr1	-1.134	pr_vs_naive
chr1	3.497	pr_vs_naive
chr1	0.233	pr_vs_naive
chr1	0.3451	pr_vs_naive
chr1	-0.9114	pr_vs_naive
chr1	2.398	pr_vs_naive
chr1	0.6795	pr_vs_naive
chr1	-0.4371	pr_vs_naive
chr1	-0.0312	pr_vs_naive
chr1	0.979	pr_vs_naive
chr1	0.1177	pr_vs_naive
chr1	-0.1845	pr_vs_naive
chr1	0.2512	pr_vs_naive
chr1	1.82	pr_vs_naive
chr1	-0.04469	pr_vs_naive
chr1	-10.73	pr_vs_naive
chr1	-0.02547	pr_vs_naive
chr1	-0.4175	pr_vs_naive
chr1	-0.8727	pr_vs_naive
chr1	0.48	pr_vs_naive
chr1	1.277	pr_vs_naive
chr1	-2.042	pr_vs_naive
chr1	4.366	pr_vs_naive
chr1	-0.4771	pr_vs_naive
chr1	-3.691	pr_vs_naive
chr1	-0.7655	pr_vs_naive
chr1	-1.462	pr_vs_naive
chr1	1.921	pr_vs_naive
chr1	0.3678	pr_vs_naive
chr1	0.06279	pr_vs_naive
chr1	-4.768	pr_vs_naive
chr1	0.3617	pr_vs_naive
chr1	-0.6636	pr_vs_naive
chr1	2.84	pr_vs_naive
chr1	0.7304	pr_vs_naive
chr1	-1.513	pr_vs_naive
chr1	0.08903	pr_vs_naive
chr1	0.4447	pr_vs_naive
chr1	-1.386	pr_vs_naive
chr1	0.08924	pr_vs_naive
chr1	0.02153	pr_vs_naive
chr1	-0.06124	pr_vs_naive
chr1	-7.188	pr_vs_naive
chr1	-3.434	pr_vs_naive
chr1	0.0578	pr_vs_naive
chr1	0.4071	pr_vs_naive
chr1	0.5805	pr_vs_naive
chr1	-0.788	pr_vs_naive
chr1	1.22	pr_vs_naive
chr1	0.06305	pr_vs_naive
chr1	5.761	pr_vs_naive
chr1	0.6619	pr_vs_naive
chr1	1.019	pr_vs_naive
chr1	0.6325	pr_vs_naive
chr1	-0.5044	pr_vs_naive
chr1	-0.2278	pr_vs_naive
chr1	-0.1311	pr_vs_naive
chr1	0.394	pr_vs_naive
chr1	0.6451	pr_vs_naive
chr1	0.3603	pr_vs_naive
chr1	4.085	pr_vs_naive
chr1	0.08934	pr_vs_naive
chr1	2.632	pr_vs_naive
chr1	0.002409	pr_vs_naive
chr1	2.058	pr_vs_naive
chr1	0.1515	pr_vs_naive
chr1	-0.243	pr_vs_naive
chr1	0.7297	pr_vs_naive
chr1	2.595	pr_vs_naive
chr1	2.149	pr_vs_naive
chr1	-0.06357	pr_vs_naive
chr1	1.55	pr_vs_naive
chr1	-0.1524	pr_vs_naive
chr1	-0.8737	pr_vs_naive
chr1	3.283	pr_vs_naive
chr1	-0.7281	pr_vs_naive
chr1	-0.4155	pr_vs_naive
chr1	0.9034	pr_vs_naive
chr1	-0.9301	pr_vs_naive
chr1	0.2335	pr_vs_naive
chr1	-1.553	pr_vs_naive
chr1	0.9441	pr_vs_naive
chr1	-1.364	pr_vs_naive
chr1	-0.6592	pr_vs_naive
chr1	-2.656	pr_vs_naive
chr1	-0.8927	pr_vs_naive
chr1	-2.573	pr_vs_naive
chr1	0.5072	pr_vs_naive
chr1	0.6509	pr_vs_naive
chr1	-0.47	pr_vs_naive
chr1	1.107	pr_vs_naive
chr1	0.7851	pr_vs_naive
chr1	-3.523	pr_vs_naive
chr1	-0.8804	pr_vs_naive
chr1	-0.5086	pr_vs_naive
chr1	-1.371	pr_vs_naive
chr1	0.04738	pr_vs_naive
chr1	2.024	pr_vs_naive
chr1	-1.756	pr_vs_naive
chr1	2.993	pr_vs_naive
chr1	-0.2972	pr_vs_naive
chr1	-0.4324	pr_vs_naive
chr1	-0.1238	pr_vs_naive
chr1	-1.033	pr_vs_naive
chr1	-1.886	pr_vs_naive
chr1	-3.185	pr_vs_naive
chr1	0.5091	pr_vs_naive
chr1	-0.2084	pr_vs_naive
chr1	-1.741	pr_vs_naive
chr1	0.145	pr_vs_naive
chr1	0.2474	pr_vs_naive
chr1	6.22	pr_vs_naive
chr1	-0.2589	pr_vs_naive
chr1	0.1751	pr_vs_naive
chr1	0.2291	pr_vs_naive
chr1	0.4286	pr_vs_naive
chr1	0.2453	pr_vs_naive
chr1	1.494	pr_vs_naive
chr1	0.5055	pr_vs_naive
chr1	0.4533	pr_vs_naive
chr1	6.871	pr_vs_naive
chr1	3.206	pr_vs_naive
chr1	1.642	pr_vs_naive
chr1	-2.041	pr_vs_naive
chr1	-0.4588	pr_vs_naive
chr1	-0.5916	pr_vs_naive
chr1	-2.369	pr_vs_naive
chr1	-3.217	pr_vs_naive
chr1	0.05811	pr_vs_naive
chr1	-0.2457	pr_vs_naive
chr1	-0.4799	pr_vs_naive
chr1	0.08707	pr_vs_naive
chr1	-0.7968	pr_vs_naive
chr1	0.2256	pr_vs_naive
chr1	0.1887	pr_vs_naive
chr1	0.384	pr_vs_naive
chr1	-0.2404	pr_vs_naive
chr1	-0.01921	pr_vs_naive
chr1	-0.3257	pr_vs_naive
chr1	-0.4235	pr_vs_naive
chr1	-1.777	pr_vs_naive
chr1	-1.614	pr_vs_naive
chr1	-0.4588	pr_vs_naive
chr1	5.44	pr_vs_naive
chr1	-0.6747	pr_vs_naive
chr1	0.6948	pr_vs_naive
chr1	0.8361	pr_vs_naive
chr1	-0.8323	pr_vs_naive
chr1	-1.439	pr_vs_naive
chr1	-0.47	pr_vs_naive
chr1	0.0578	pr_vs_naive
chr1	-6.424	pr_vs_naive
chr1	2.973	pr_vs_naive
chr1	0.145	pr_vs_naive
chr1	-0.1479	pr_vs_naive
chr1	-1.718	pr_vs_naive
chr1	2.805	pr_vs_naive
chr1	0.6902	pr_vs_naive
chr1	1.156	pr_vs_naive
chr1	0.7551	pr_vs_naive
chr1	-0.6592	pr_vs_naive
chr1	-0.1245	pr_vs_naive
chr1	0.1464	pr_vs_naive
chr1	-0.5932	pr_vs_naive
chr1	-1.231	pr_vs_naive
chr1	-0.2404	pr_vs_naive
chr1	5.924	pr_vs_naive
chr1	0.1419	pr_vs_naive
chr1	-0.4849	pr_vs_naive
chr1	-0.0792	pr_vs_naive
chr1	0.04136	pr_vs_naive
chr1	-0.05938	pr_vs_naive
chr1	-0.2741	pr_vs_naive
chr1	5.445	pr_vs_naive
chr1	0.938	pr_vs_naive
chr1	-1.205	pr_vs_naive
chr1	1.957	pr_vs_naive
chr1	1.192	pr_vs_naive
chr1	1.576	pr_vs_naive
chr1	-0.05233	pr_vs_naive
chr1	-0.5716	pr_vs_naive
chr1	2.032	pr_vs_naive
chr1	-0.07865	pr_vs_naive
chr1	0.3602	pr_vs_naive
chr1	1.486	pr_vs_naive
chr1	-7.214	pr_vs_naive
chr1	-0.7268	pr_vs_naive
chr1	2.969	pr_vs_naive
chr1	-0.7546	pr_vs_naive
chr1	0.1176	pr_vs_naive
chr1	2.957	pr_vs_naive
chr1	-1.372	pr_vs_naive
chr1	0.05826	pr_vs_naive
chr1	-0.243	pr_vs_naive
chr1	1.692	pr_vs_naive
chr1	1.197	pr_vs_naive
chr1	-3.047	pr_vs_naive
chr1	0.08934	pr_vs_naive
chr1	0.08934	pr_vs_naive
chr1	-1.278	pr_vs_naive
chr1	1.133	pr_vs_naive
chr1	2.716	pr_vs_naive
chr1	-2.113	pr_vs_naive
chr1	1.544	pr_vs_naive
chr1	0.06715	pr_vs_naive
chr1	-0.8716	pr_vs_naive
chr1	1.237	pr_vs_naive
chr1	6.921	pr_vs_naive
chr1	-0.08097	pr_vs_naive
chr1	0.03522	pr_vs_naive
chr1	-1.174	pr_vs_naive
chr1	0.07743	pr_vs_naive
chr1	-2.445	pr_vs_naive
chr1	0.1866	pr_vs_naive
chr1	-0.08256	pr_vs_naive
chr1	0.0578	pr_vs_naive
chr1	0.6961	pr_vs_naive
chr1	0.1416	pr_vs_naive
chr1	0.7551	pr_vs_naive
chr1	0.05811	pr_vs_naive
chr1	-0.08108	pr_vs_naive
chr1	-2.218	pr_vs_naive
chr1	-9.489	pr_vs_naive
chr1	1.07	pr_vs_naive
chr1	0.3599	pr_vs_naive
chr1	2.119	pr_vs_naive
chr1	-1.732	pr_vs_naive
chr1	0.1088	pr_vs_naive
chr1	2.071	pr_vs_naive
chr1	0.05811	pr_vs_naive
chr1	1.003	pr_vs_naive
chr1	-2.704	pr_vs_naive
chr1	-4.111	pr_vs_naive
chr1	-4.057	pr_vs_naive
chr1	-0.47	pr_vs_naive
chr1	-1.541	pr_vs_naive
chr1	-1.541	pr_vs_naive
chr1	0.0004178	pr_vs_naive
chr1	-0.5269	pr_vs_naive
chr1	0.05811	pr_vs_naive
chr1	3.641	pr_vs_naive
chr1	-0.8195	pr_vs_naive
chr1	0.06041	pr_vs_naive
chr1	-0.8914	pr_vs_naive
chr1	-0.1177	pr_vs_naive
chr1	-1.042	pr_vs_naive
chr1	0.05811	pr_vs_naive
chr1	-1.118	pr_vs_naive
chr1	-0.7221	pr_vs_naive
chr1	1.646	pr_vs_naive
chr1	-12.66	pr_vs_naive
chr1	-7.31	pr_vs_naive
chr1	3.251	pr_vs_naive
chr1	0.3544	pr_vs_naive
chr1	0.8809	pr_vs_naive
chr1	2.172	pr_vs_naive
chr1	-0.3722	pr_vs_naive
chr1	1.768	pr_vs_naive
chr1	-0.1785	pr_vs_naive
chr1	0.1186	pr_vs_naive
chr1	0.3687	pr_vs_naive
chr1	-0.5515	pr_vs_naive
chr1	2.001	pr_vs_naive
chr1	2.321	pr_vs_naive
chr1	1.495	pr_vs_naive
chr1	4.157	pr_vs_naive
chr1	-0.7142	pr_vs_naive
chr1	1.373	pr_vs_naive
chr1	0.05811	pr_vs_naive
chr1	2.204	pr_vs_naive
chr1	4.821	pr_vs_naive
chr1	-0.387	pr_vs_naive
chr1	-2.012	pr_vs_naive
chr1	-1.201	pr_vs_naive
chr1	-0.6636	pr_vs_naive
chr1	0.05826	pr_vs_naive
chr1	-5.315	pr_vs_naive
chr1	6.894	pr_vs_naive
chr1	-0.1788	pr_vs_naive
chr1	0.1844	pr_vs_naive
chr1	-0.2267	pr_vs_naive
chr1	-3.39	pr_vs_naive
chr1	-0.9494	pr_vs_naive
chr1	-0.2427	pr_vs_naive
chr1	1.747	pr_vs_naive
chr1	0.726	pr_vs_naive
chr1	-0.3216	pr_vs_naive
chr1	-0.5475	pr_vs_naive
chr1	-0.9262	pr_vs_naive
chr1	2.437	pr_vs_naive
chr1	-0.6569	pr_vs_naive
chr1	1.087	pr_vs_naive
chr1	-0.6301	pr_vs_naive
chr1	-0.4766	pr_vs_naive
chr1	0.5682	pr_vs_naive
chr1	5.749	pr_vs_naive
chr1	-0.3181	pr_vs_naive
chr1	0.6328	pr_vs_naive
chr1	-0.05749	pr_vs_naive
chr1	0.2866	pr_vs_naive
chr1	3.826	pr_vs_naive
chr1	2.028	pr_vs_naive
chr1	0.4832	pr_vs_naive
chr1	-0.1717	pr_vs_naive
chr1	2.463	pr_vs_naive
chr1	1.649	pr_vs_naive
chr1	0.6411	pr_vs_naive
chr1	-1.225	pr_vs_naive
chr1	1.526	pr_vs_naive
chr1	-0.6484	pr_vs_naive
chr1	-0.632	pr_vs_naive
chr1	0.6671	pr_vs_naive
chr1	-0.1537	pr_vs_naive
chr1	0.3226	pr_vs_naive
chr1	-0.7408	pr_vs_naive
chr1	-0.02481	pr_vs_naive
chr1	1.147	pr_vs_naive
chr1	-0.07868	pr_vs_naive
chr1	0.8959	pr_vs_naive
chr1	-0.4755	pr_vs_naive
chr1	-0.4434	pr_vs_naive
chr1	3.524	pr_vs_naive
chr1	1.673	pr_vs_naive
chr1	-0.7407	pr_vs_naive
chr1	-0.3556	pr_vs_naive
chr1	-0.5809	pr_vs_naive
chr1	1.068	pr_vs_naive
chr1	-0.5649	pr_vs_naive
chr1	-0.6983	pr_vs_naive
chr1	-1.414	pr_vs_naive
chr1	0.9262	pr_vs_naive
chr1	1.423	pr_vs_naive
chr1	-1.113	pr_vs_naive
chr1	-0.5331	pr_vs_naive
chr1	0.7475	pr_vs_naive
chr1	3.811	pr_vs_naive
chr1	0.3638	pr_vs_naive
chr1	-0.6941	pr_vs_naive
chr1	1.997	pr_vs_naive
chr1	-1.575	pr_vs_naive
chr1	0.3444	pr_vs_naive
chr1	3.054	pr_vs_naive
chr1	-0.47	pr_vs_naive
chr1	0.2745	pr_vs_naive
chr1	0.0578	pr_vs_naive
chr1	-0.002147	pr_vs_naive
chr1	-2.568	pr_vs_naive
chr1	2.263	pr_vs_naive
chr1	0.6851	pr_vs_naive
chr1	3.612	pr_vs_naive
chr1	1.978	pr_vs_naive
chr1	0.2144	pr_vs_naive
chr1	0.3427	pr_vs_naive
chr1	0.8378	pr_vs_naive
chr1	-0.003739	pr_vs_naive
chr1	-0.2404	pr_vs_naive
chr1	-11.26	pr_vs_naive
chr1	-0.2367	pr_vs_naive
chr1	-2.133	pr_vs_naive
chr1	-1.396	pr_vs_naive
chr1	1.776	pr_vs_naive
chr1	-0.8611	pr_vs_naive
chr1	-0.06873	pr_vs_naive
chr1	-4.897	pr_vs_naive
chr1	-0.5211	pr_vs_naive
chr1	0.1007	pr_vs_naive
chr1	-0.5649	pr_vs_naive
chr1	4.584	pr_vs_naive
chr1	-3.947	pr_vs_naive
chr1	0.6085	pr_vs_naive
chr1	-0.4475	pr_vs_naive
chr1	5.232	pr_vs_naive
chr1	-6.271	pr_vs_naive
chr1	1.6	pr_vs_naive
chr1	-0.04045	pr_vs_naive
chr1	-0.2151	pr_vs_naive
chr1	0.0578	pr_vs_naive
chr1	1.096	pr_vs_naive
chr1	-0.67	pr_vs_naive
chr1	-0.5231	pr_vs_naive
chr1	0.3747	pr_vs_naive
chr1	1.831	pr_vs_naive
chr1	2.031	pr_vs_naive
chr1	0.188	pr_vs_naive
chr1	1.293	pr_vs_naive
chr1	1.719	pr_vs_naive
chr1	-5.327	pr_vs_naive
chr1	0.02666	pr_vs_naive
chr1	2.481	pr_vs_naive
chr1	2.046	pr_vs_naive
chr1	6.95	pr_vs_naive
chr1	2.11	pr_vs_naive
chr1	1.486	pr_vs_naive
chr1	0.1176	pr_vs_naive
chr1	0.0578	pr_vs_naive
chr1	0.5347	pr_vs_naive
chr1	-0.2359	pr_vs_naive
chr1	-0.8369	pr_vs_naive
chr1	0.05811	pr_vs_naive
chr1	1.349	pr_vs_naive
chr1	-9.557	pr_vs_naive
chr1	0.3012	pr_vs_naive
chr1	0.7645	pr_vs_naive
chr1	0.6514	pr_vs_naive
chr1	0.2924	pr_vs_naive
chr1	-3.603	pr_vs_naive
chr1	-0.4879	pr_vs_naive
chr1	0.5082	pr_vs_naive
chr1	0.05826	pr_vs_naive
chr1	-1.015	pr_vs_naive
chr1	0.0578	pr_vs_naive
chr1	0.03129	pr_vs_naive
chr1	0.771	pr_vs_naive
chr1	0.1884	pr_vs_naive
chr1	-0.1318	pr_vs_naive
chr1	5.937	pr_vs_naive
chr1	5.082	pr_vs_naive
chr1	1.576	pr_vs_naive
chr1	0.1643	pr_vs_naive
chr1	0.0578	pr_vs_naive
chr1	0.3237	pr_vs_naive
chr1	0.08955	pr_vs_naive
chr1	-0.4714	pr_vs_naive
chr1	-0.0003892	pr_vs_naive
chr1	0.7963	pr_vs_naive
chr1	1.786	pr_vs_naive
chr1	-0.3953	pr_vs_naive
chr1	1.518	pr_vs_naive
chr1	0.54	pr_vs_naive
chr1	2.159	pr_vs_naive
chr1	0.08955	pr_vs_naive
chr1	-4.215	pr_vs_naive
chr1	2.384	pr_vs_naive
chr1	-0.1466	pr_vs_naive
chr1	-0.4962	pr_vs_naive
chr1	-0.69	pr_vs_naive
chr1	3.097	pr_vs_naive
chr1	-0.5037	pr_vs_naive
chr1	1.886	pr_vs_naive
chr1	0.7874	pr_vs_naive
chr1	2.337	pr_vs_naive
chr1	0.1922	pr_vs_naive
chr1	-0.3618	pr_vs_naive
chr1	-0.6592	pr_vs_naive
chr1	0.1103	pr_vs_naive
chr1	-0.1355	pr_vs_naive
chr1	-1.224	pr_vs_naive
chr1	6.111	pr_vs_naive
chr1	0.375	pr_vs_naive
chr1	1.105	pr_vs_naive
chr1	-0.6325	pr_vs_naive
chr1	0.2332	pr_vs_naive
chr1	0.1542	pr_vs_naive
chr1	0.9568	pr_vs_naive
chr1	-0.01504	pr_vs_naive
chr1	2.529	pr_vs_naive
chr1	0.8938	pr_vs_naive
chr1	1.027	pr_vs_naive
chr1	0.7353	pr_vs_naive
chr1	2.355	pr_vs_naive
chr1	0.1835	pr_vs_naive
chr1	2.902	pr_vs_naive
chr1	-2.167	pr_vs_naive
chr1	-6.568	pr_vs_naive
chr1	-0.2172	pr_vs_naive
chr1	2.253	pr_vs_naive
chr1	0.0197	pr_vs_naive
chr1	0.2256	pr_vs_naive
chr1	-1.211	pr_vs_naive
chr1	-1.298	pr_vs_naive
chr1	1.099	pr_vs_naive
chr1	-1.691	pr_vs_naive
chr1	0.7788	pr_vs_naive
chr1	-0.2897	pr_vs_naive
chr1	-0.9927	pr_vs_naive
chr1	-2.32	pr_vs_naive
chr1	-5.784	pr_vs_naive
chr1	0.1182	pr_vs_naive
chr1	-1.991	pr_vs_naive
chr1	-0.3559	pr_vs_naive
chr1	-0.1127	pr_vs_naive
chr1	5.304	pr_vs_naive
chr1	1.97	pr_vs_naive
chr1	-0.3926	pr_vs_naive
chr1	0.9016	pr_vs_naive
chr1	1.995	pr_vs_naive
chr1	0.3718	pr_vs_naive
chr1	-0.6161	pr_vs_naive
chr1	0.699	pr_vs_naive
chr1	1.465	pr_vs_naive
chr1	4.065	pr_vs_naive
chr1	1.711	pr_vs_naive
chr1	3.776	pr_vs_naive
chr1	0.07344	pr_vs_naive
chr1	0.8713	pr_vs_naive
chr1	1.058	pr_vs_naive
chr1	1.11	pr_vs_naive
chr1	0.2122	pr_vs_naive
chr1	1.417	pr_vs_naive
chr1	0.4101	pr_vs_naive
chr1	0.4806	pr_vs_naive
chr1	-5.605	pr_vs_naive
chr1	0.8102	pr_vs_naive
chr1	1.59	pr_vs_naive
chr1	0.9808	pr_vs_naive
chr1	0.1877	pr_vs_naive
chr1	4.446	pr_vs_naive
chr1	0.3294	pr_vs_naive
chr1	3.605	pr_vs_naive
chr1	-3.743	pr_vs_naive
chr1	-2.57	pr_vs_naive
chr1	1.635	pr_vs_naive
chr1	0.2116	pr_vs_naive
chr1	0.2033	pr_vs_naive
chr1	1.848	pr_vs_naive
chr1	1.278	pr_vs_naive
chr1	-0.3725	pr_vs_naive
chr1	0.7644	pr_vs_naive
chr1	-0.324	pr_vs_naive
chr1	-1.116	pr_vs_naive
chr1	0.02995	pr_vs_naive
chr1	0.7789	pr_vs_naive
chr1	-2.28	pr_vs_naive
chr1	-0.008342	pr_vs_naive
chr1	0.05826	pr_vs_naive
chr1	2.318	pr_vs_naive
chr1	0.2174	pr_vs_naive
chr1	0.08955	pr_vs_naive
chr1	1.907	pr_vs_naive
chr1	0.2198	pr_vs_naive
chr1	1.201	pr_vs_naive
chr1	-0.02156	pr_vs_naive
chr1	0.2288	pr_vs_naive
chr1	-0.1525	pr_vs_naive
chr1	-0.3129	pr_vs_naive
chr1	-1.282	pr_vs_naive
chr1	1.499	pr_vs_naive
chr1	-1.742	pr_vs_naive
chr1	-0.1736	pr_vs_naive
chr1	1.203	pr_vs_naive
chr1	0.4907	pr_vs_naive
chr1	4.808	pr_vs_naive
chr1	4.191	pr_vs_naive
chr1	0.3468	pr_vs_naive
chr1	0.6384	pr_vs_naive
chr1	0.1176	pr_vs_naive
chr1	-1.153	pr_vs_naive
chr1	0.6041	pr_vs_naive
chr1	-1.089	pr_vs_naive
chr1	2.219	pr_vs_naive
chr1	-0.4622	pr_vs_naive
chr1	-3.97	pr_vs_naive
chr1	0.2599	pr_vs_naive
chr1	-3.776	pr_vs_naive
chr1	-0.9315	pr_vs_naive
chr1	-0.3396	pr_vs_naive
chr1	-0.08865	pr_vs_naive
chr1	-0.3778	pr_vs_naive
chr1	0.3763	pr_vs_naive
chr1	0.1655	pr_vs_naive
chr1	-1.196	pr_vs_naive
chr1	-3.63	pr_vs_naive
chr1	-0.8616	pr_vs_naive
chr1	-1.544	pr_vs_naive
chr1	0.1176	pr_vs_naive
chr1	0.9292	pr_vs_naive
chr1	-0.9227	pr_vs_naive
chr1	2.03	pr_vs_naive
chr1	-3.057	pr_vs_naive
chr1	-0.5256	pr_vs_naive
chr1	-1.25	pr_vs_naive
chr1	-0.1494	pr_vs_naive
chr1	-2.11	pr_vs_naive
chr1	-0.9971	pr_vs_naive
chr1	2.462	pr_vs_naive
chr1	3.379	pr_vs_naive
chr1	1.724	pr_vs_naive
chr1	0.2783	pr_vs_naive
chr1	-0.8091	pr_vs_naive
chr1	-1.285	pr_vs_naive
chr1	-0.8384	pr_vs_naive
chr1	0.9189	pr_vs_naive
chr1	-1.494	pr_vs_naive
chr1	3.506	pr_vs_naive
chr1	0.1633	pr_vs_naive
chr1	-0.05686	pr_vs_naive
chr1	0.4771	pr_vs_naive
chr1	0.3391	pr_vs_naive
chr1	-0.3679	pr_vs_naive
chr1	1.065	pr_vs_naive
chr1	-0.1453	pr_vs_naive
chr1	2.944	pr_vs_naive
chr1	-3.567	pr_vs_naive
chr1	0.9321	pr_vs_naive
chr1	1.437	pr_vs_naive
chr1	0.3567	pr_vs_naive
chr1	-0.251	pr_vs_naive
chr1	-0.6636	pr_vs_naive
chr1	6.112	pr_vs_naive
chr1	-9.164	pr_vs_naive
chr1	6.125	pr_vs_naive
chr1	-0.3363	pr_vs_naive
chr1	1.81	pr_vs_naive
chr1	3.425	pr_vs_naive
chr1	-0.2909	pr_vs_naive
chr1	5.436	pr_vs_naive
chr1	-0.2501	pr_vs_naive
chr1	1.64	pr_vs_naive
chr1	0.9915	pr_vs_naive
chr1	1.821	pr_vs_naive
chr1	-0.7365	pr_vs_naive
chr1	0.6562	pr_vs_naive
chr1	1.505	pr_vs_naive
chr1	0.05811	pr_vs_naive
chr1	-1.548	pr_vs_naive
chr1	-0.05563	pr_vs_naive
chr1	-1.22	pr_vs_naive
chr1	0.9517	pr_vs_naive
chr1	-0.9934	pr_vs_naive
chr1	0.2206	pr_vs_naive
chr1	1.054	pr_vs_naive
chr1	-1.57	pr_vs_naive
chr1	0.405	pr_vs_naive
chr1	-0.02445	pr_vs_naive
chr1	2.051	pr_vs_naive
chr2	0.2672	pr_vs_naive
chr2	5.623	pr_vs_naive
chr2	-0.7004	pr_vs_naive
chr2	-0.6079	pr_vs_naive
chr2	0.7354	pr_vs_naive
chr2	-0.09185	pr_vs_naive
chr2	-0.5512	pr_vs_naive
chr2	0.3235	pr_vs_naive
chr2	10.09	pr_vs_naive
chr2	0.451	pr_vs_naive
chr2	0.08924	pr_vs_naive
chr2	3.581	pr_vs_naive
chr2	0.08924	pr_vs_naive
chr2	2.535	pr_vs_naive
chr2	1.032	pr_vs_naive
chr2	0.8271	pr_vs_naive
chr2	0.4827	pr_vs_naive
chr2	-0.3453	pr_vs_naive
chr2	-2.666	pr_vs_naive
chr2	-1.634	pr_vs_naive
chr2	-1.373	pr_vs_naive
chr2	1.964	pr_vs_naive
chr2	-0.5193	pr_vs_naive
[truncated: 17,336 more rows]

## Sheet: fig1i_rnaseq_ezh2i_vs_ni
seqnames	value	comparison
chr1	0.05442	ezh2i_vs_naive
chr1	0.3611	ezh2i_vs_naive
chr1	-0.4821	ezh2i_vs_naive
chr1	-0.977	ezh2i_vs_naive
chr1	-0.1414	ezh2i_vs_naive
chr1	-0.5882	ezh2i_vs_naive
chr1	0.1969	ezh2i_vs_naive
chr1	-0.2979	ezh2i_vs_naive
chr1	-0.2786	ezh2i_vs_naive
chr1	-0.2255	ezh2i_vs_naive
chr1	-0.01927	ezh2i_vs_naive
chr1	0.06412	ezh2i_vs_naive
chr1	-0.2253	ezh2i_vs_naive
chr1	0.007135	ezh2i_vs_naive
chr1	0.107	ezh2i_vs_naive
chr1	-1.32	ezh2i_vs_naive
chr1	-0.4674	ezh2i_vs_naive
chr1	-0.3034	ezh2i_vs_naive
chr1	0.8414	ezh2i_vs_naive
chr1	0.3672	ezh2i_vs_naive
chr1	-0.181	ezh2i_vs_naive
chr1	-3.153	ezh2i_vs_naive
chr1	-0.1106	ezh2i_vs_naive
chr1	0.1898	ezh2i_vs_naive
chr1	0.09852	ezh2i_vs_naive
chr1	0.06392	ezh2i_vs_naive
chr1	-0.0534	ezh2i_vs_naive
chr1	0.581	ezh2i_vs_naive
chr1	0.5115	ezh2i_vs_naive
chr1	-1.363	ezh2i_vs_naive
chr1	-0.5278	ezh2i_vs_naive
chr1	0.5487	ezh2i_vs_naive
chr1	-0.007531	ezh2i_vs_naive
chr1	-0.09418	ezh2i_vs_naive
chr1	0.07422	ezh2i_vs_naive
chr1	0.1358	ezh2i_vs_naive
chr1	0.9484	ezh2i_vs_naive
chr1	-0.3226	ezh2i_vs_naive
chr1	-0.6752	ezh2i_vs_naive
chr1	-0.0841	ezh2i_vs_naive
chr1	-0.1267	ezh2i_vs_naive
chr1	-0.1225	ezh2i_vs_naive
chr1	-0.5393	ezh2i_vs_naive
chr1	0.2715	ezh2i_vs_naive
chr1	0.1604	ezh2i_vs_naive
chr1	-0.06553	ezh2i_vs_naive
chr1	0.5778	ezh2i_vs_naive
chr1	-0.07442	ezh2i_vs_naive
chr1	0.1452	ezh2i_vs_naive
chr1	0.08365	ezh2i_vs_naive
chr1	-0.07181	ezh2i_vs_naive
chr1	1.33	ezh2i_vs_naive
chr1	1.019	ezh2i_vs_naive
chr1	-0.6691	ezh2i_vs_naive
chr1	-0.5318	ezh2i_vs_naive
chr1	-0.03901	ezh2i_vs_naive
chr1	-0.07182	ezh2i_vs_naive
chr1	0.3641	ezh2i_vs_naive
chr1	-0.05329	ezh2i_vs_naive
chr1	-0.3425	ezh2i_vs_naive
chr1	-0.619	ezh2i_vs_naive
chr1	-0.4146	ezh2i_vs_naive
chr1	-1.079	ezh2i_vs_naive
chr1	-0.2279	ezh2i_vs_naive
chr1	-0.2649	ezh2i_vs_naive
chr1	-0.05359	ezh2i_vs_naive
chr1	-0.3543	ezh2i_vs_naive
chr1	-0.9809	ezh2i_vs_naive
chr1	0.06392	ezh2i_vs_naive
chr1	-0.9527	ezh2i_vs_naive
chr1	-0.3165	ezh2i_vs_naive
chr1	0.08192	ezh2i_vs_naive
chr1	-0.5537	ezh2i_vs_naive
chr1	-0.1211	ezh2i_vs_naive
chr1	0.09399	ezh2i_vs_naive
chr1	-0.08181	ezh2i_vs_naive
chr1	-0.2993	ezh2i_vs_naive
chr1	-0.3395	ezh2i_vs_naive
chr1	-1.083	ezh2i_vs_naive
chr1	-2.44	ezh2i_vs_naive
chr1	4.642	ezh2i_vs_naive
chr1	-0.413	ezh2i_vs_naive
chr1	-0.06936	ezh2i_vs_naive
chr1	0.135	ezh2i_vs_naive
chr1	0.005645	ezh2i_vs_naive
chr1	0.05046	ezh2i_vs_naive
chr1	-0.03883	ezh2i_vs_naive
chr1	-0.1183	ezh2i_vs_naive
chr1	0.1518	ezh2i_vs_naive
chr1	-0.08366	ezh2i_vs_naive
chr1	0.01324	ezh2i_vs_naive
chr1	-0.05359	ezh2i_vs_naive
chr1	-0.2625	ezh2i_vs_naive
chr1	1.181	ezh2i_vs_naive
chr1	0.3904	ezh2i_vs_naive
chr1	-0.6407	ezh2i_vs_naive
chr1	0.4585	ezh2i_vs_naive
chr1	0.08452	ezh2i_vs_naive
chr1	-0.1401	ezh2i_vs_naive
chr1	-0.3002	ezh2i_vs_naive
chr1	-0.1497	ezh2i_vs_naive
chr1	-0.3772	ezh2i_vs_naive
chr1	-0.254	ezh2i_vs_naive
chr1	0.4372	ezh2i_vs_naive
chr1	-0.1955	ezh2i_vs_naive
chr1	1.084	ezh2i_vs_naive
chr1	-0.4516	ezh2i_vs_naive
chr1	0.03909	ezh2i_vs_naive
chr1	0.01237	ezh2i_vs_naive
chr1	1.436	ezh2i_vs_naive
chr1	-0.1177	ezh2i_vs_naive
chr1	0.2668	ezh2i_vs_naive
chr1	0.4129	ezh2i_vs_naive
chr1	0.2473	ezh2i_vs_naive
chr1	0.1283	ezh2i_vs_naive
chr1	0.07762	ezh2i_vs_naive
chr1	0.06392	ezh2i_vs_naive
chr1	0.1944	ezh2i_vs_naive
chr1	0.3463	ezh2i_vs_naive
chr1	0.1736	ezh2i_vs_naive
chr1	0.06412	ezh2i_vs_naive
chr1	-0.05381	ezh2i_vs_naive
chr1	1.036	ezh2i_vs_naive
chr1	-0.2725	ezh2i_vs_naive
chr1	0.6666	ezh2i_vs_naive
chr1	-0.51	ezh2i_vs_naive
chr1	0.1322	ezh2i_vs_naive
chr1	0.5411	ezh2i_vs_naive
chr1	0.06403	ezh2i_vs_naive
chr1	-0.09725	ezh2i_vs_naive
chr1	0.3694	ezh2i_vs_naive
chr1	-0.4927	ezh2i_vs_naive
chr1	-1.793	ezh2i_vs_naive
chr1	-1.769	ezh2i_vs_naive
chr1	-0.0534	ezh2i_vs_naive
chr1	-0.1006	ezh2i_vs_naive
chr1	-2.369	ezh2i_vs_naive
chr1	-2.369	ezh2i_vs_naive
chr1	0.01238	ezh2i_vs_naive
chr1	-0.2447	ezh2i_vs_naive
chr1	0.2549	ezh2i_vs_naive
chr1	-0.2424	ezh2i_vs_naive
chr1	-0.06707	ezh2i_vs_naive
chr1	-0.02563	ezh2i_vs_naive
chr1	2.196	ezh2i_vs_naive
chr1	-0.06401	ezh2i_vs_naive
chr1	0.1005	ezh2i_vs_naive
chr1	-0.09038	ezh2i_vs_naive
chr1	-0.09259	ezh2i_vs_naive
chr1	-0.5707	ezh2i_vs_naive
chr1	0.01935	ezh2i_vs_naive
chr1	-0.2838	ezh2i_vs_naive
chr1	2.974	ezh2i_vs_naive
chr1	0.4718	ezh2i_vs_naive
chr1	0.2477	ezh2i_vs_naive
chr1	-0.08366	ezh2i_vs_naive
chr1	-0.2668	ezh2i_vs_naive
chr1	-0.2702	ezh2i_vs_naive
chr1	0.2432	ezh2i_vs_naive
chr1	0.1686	ezh2i_vs_naive
chr1	-0.8611	ezh2i_vs_naive
chr1	-1.048	ezh2i_vs_naive
chr1	0.05603	ezh2i_vs_naive
chr1	0.01582	ezh2i_vs_naive
chr1	-0.04972	ezh2i_vs_naive
chr1	-0.01923	ezh2i_vs_naive
chr1	-0.186	ezh2i_vs_naive
chr1	-0.1716	ezh2i_vs_naive
chr1	0.2643	ezh2i_vs_naive
chr1	-0.05381	ezh2i_vs_naive
chr1	-0.249	ezh2i_vs_naive
chr1	1.338	ezh2i_vs_naive
chr1	-0.3939	ezh2i_vs_naive
chr1	-0.3943	ezh2i_vs_naive
chr1	0.5263	ezh2i_vs_naive
chr1	0.6601	ezh2i_vs_naive
chr1	-0.8402	ezh2i_vs_naive
chr1	0.3298	ezh2i_vs_naive
chr1	0.03581	ezh2i_vs_naive
chr1	0.7073	ezh2i_vs_naive
chr1	0.3146	ezh2i_vs_naive
chr1	-0.6276	ezh2i_vs_naive
chr1	-1.755	ezh2i_vs_naive
chr1	-0.3612	ezh2i_vs_naive
chr1	-0.1707	ezh2i_vs_naive
chr1	0.2165	ezh2i_vs_naive
chr1	0.3713	ezh2i_vs_naive
chr1	-0.1395	ezh2i_vs_naive
chr1	0.5169	ezh2i_vs_naive
chr1	0.8943	ezh2i_vs_naive
chr1	-0.2259	ezh2i_vs_naive
chr1	-0.4052	ezh2i_vs_naive
chr1	3.629	ezh2i_vs_naive
chr1	0.2128	ezh2i_vs_naive
chr1	-0.08378	ezh2i_vs_naive
chr1	-0.2532	ezh2i_vs_naive
chr1	-0.2584	ezh2i_vs_naive
chr1	0.05005	ezh2i_vs_naive
chr1	-0.7157	ezh2i_vs_naive
chr1	-0.2421	ezh2i_vs_naive
chr1	-0.182	ezh2i_vs_naive
chr1	-0.06657	ezh2i_vs_naive
chr1	-0.08201	ezh2i_vs_naive
chr1	-1.483	ezh2i_vs_naive
chr1	-0.3567	ezh2i_vs_naive
chr1	-0.1003	ezh2i_vs_naive
chr1	0.04262	ezh2i_vs_naive
chr1	-0.1014	ezh2i_vs_naive
chr1	-0.9946	ezh2i_vs_naive
chr1	0.1656	ezh2i_vs_naive
chr1	0.01857	ezh2i_vs_naive
chr1	1.708	ezh2i_vs_naive
chr1	0.06392	ezh2i_vs_naive
chr1	4.001	ezh2i_vs_naive
chr1	0.5742	ezh2i_vs_naive
chr1	0.3173	ezh2i_vs_naive
chr1	-0.197	ezh2i_vs_naive
chr1	-0.2033	ezh2i_vs_naive
chr1	0.1571	ezh2i_vs_naive
chr1	-0.2131	ezh2i_vs_naive
chr1	0.06403	ezh2i_vs_naive
chr1	-0.2255	ezh2i_vs_naive
chr1	-0.07358	ezh2i_vs_naive
chr1	-0.1745	ezh2i_vs_naive
chr1	-0.09222	ezh2i_vs_naive
chr1	0.1158	ezh2i_vs_naive
chr1	-0.624	ezh2i_vs_naive
chr1	-0.5668	ezh2i_vs_naive
chr1	0.1745	ezh2i_vs_naive
chr1	-0.4774	ezh2i_vs_naive
chr1	-0.06838	ezh2i_vs_naive
chr1	1.047	ezh2i_vs_naive
chr1	1.205	ezh2i_vs_naive
chr1	0.1274	ezh2i_vs_naive
chr1	-0.0534	ezh2i_vs_naive
chr1	-0.6459	ezh2i_vs_naive
chr1	-0.3166	ezh2i_vs_naive
chr1	0.03503	ezh2i_vs_naive
chr1	-0.1602	ezh2i_vs_naive
chr1	-0.9009	ezh2i_vs_naive
chr1	-0.2482	ezh2i_vs_naive
chr1	-0.1885	ezh2i_vs_naive
chr1	-0.293	ezh2i_vs_naive
chr1	-0.9211	ezh2i_vs_naive
chr1	-1.048	ezh2i_vs_naive
chr1	0.6504	ezh2i_vs_naive
chr1	-0.05381	ezh2i_vs_naive
chr1	-0.01102	ezh2i_vs_naive
chr1	1.284	ezh2i_vs_naive
chr1	-0.213	ezh2i_vs_naive
chr1	-1.107	ezh2i_vs_naive
chr1	-0.1175	ezh2i_vs_naive
chr1	0.5359	ezh2i_vs_naive
chr1	-0.1665	ezh2i_vs_naive
chr1	-2.11	ezh2i_vs_naive
chr1	-0.714	ezh2i_vs_naive
chr1	-0.09519	ezh2i_vs_naive
chr1	-0.9092	ezh2i_vs_naive
chr1	-0.6812	ezh2i_vs_naive
chr1	-0.1984	ezh2i_vs_naive
chr1	-0.5821	ezh2i_vs_naive
chr1	-0.06067	ezh2i_vs_naive
chr1	0.1734	ezh2i_vs_naive
chr1	1.593	ezh2i_vs_naive
chr1	0.1062	ezh2i_vs_naive
chr1	0.2394	ezh2i_vs_naive
chr1	-0.09574	ezh2i_vs_naive
chr1	0.7411	ezh2i_vs_naive
chr1	-0.5325	ezh2i_vs_naive
chr1	-0.4843	ezh2i_vs_naive
chr1	0.2312	ezh2i_vs_naive
chr1	-0.6065	ezh2i_vs_naive
chr1	-0.4005	ezh2i_vs_naive
chr1	1.117	ezh2i_vs_naive
chr1	-0.3029	ezh2i_vs_naive
chr1	-0.2519	ezh2i_vs_naive
chr1	1.258	ezh2i_vs_naive
chr1	-0.01929	ezh2i_vs_naive
chr1	-0.1515	ezh2i_vs_naive
chr1	0.1786	ezh2i_vs_naive
chr1	0.3389	ezh2i_vs_naive
chr1	0.7353	ezh2i_vs_naive
chr1	0.126	ezh2i_vs_naive
chr1	0.09031	ezh2i_vs_naive
chr1	-0.2616	ezh2i_vs_naive
chr1	0.2301	ezh2i_vs_naive
chr1	0.06412	ezh2i_vs_naive
chr1	-0.7926	ezh2i_vs_naive
chr1	0.1252	ezh2i_vs_naive
chr1	0.06392	ezh2i_vs_naive
chr1	-0.07745	ezh2i_vs_naive
chr1	0.1891	ezh2i_vs_naive
chr1	0.07014	ezh2i_vs_naive
chr1	-1.013	ezh2i_vs_naive
chr1	0.7431	ezh2i_vs_naive
chr1	-0.833	ezh2i_vs_naive
chr1	-0.142	ezh2i_vs_naive
chr1	-1.031	ezh2i_vs_naive
chr1	-0.2216	ezh2i_vs_naive
chr1	0.7349	ezh2i_vs_naive
chr1	0.1478	ezh2i_vs_naive
chr1	-2.122	ezh2i_vs_naive
chr1	-0.3508	ezh2i_vs_naive
chr1	-0.4148	ezh2i_vs_naive
chr1	-0.0534	ezh2i_vs_naive
chr1	-0.2181	ezh2i_vs_naive
chr1	0.1032	ezh2i_vs_naive
chr1	0.1452	ezh2i_vs_naive
chr1	0.07384	ezh2i_vs_naive
chr1	0.07875	ezh2i_vs_naive
chr1	-0.05381	ezh2i_vs_naive
chr1	-0.2366	ezh2i_vs_naive
chr1	-0.1106	ezh2i_vs_naive
chr1	-0.06711	ezh2i_vs_naive
chr1	-0.6012	ezh2i_vs_naive
chr1	-0.319	ezh2i_vs_naive
chr1	-0.41	ezh2i_vs_naive
chr1	-0.6214	ezh2i_vs_naive
chr1	0.363	ezh2i_vs_naive
chr1	-0.2014	ezh2i_vs_naive
chr1	-0.9648	ezh2i_vs_naive
chr1	-0.9755	ezh2i_vs_naive
chr1	-0.7272	ezh2i_vs_naive
chr1	-0.8609	ezh2i_vs_naive
chr1	-0.3967	ezh2i_vs_naive
chr1	-1.881	ezh2i_vs_naive
chr1	1.622	ezh2i_vs_naive
chr1	0.1373	ezh2i_vs_naive
chr1	0.1256	ezh2i_vs_naive
chr1	0.0272	ezh2i_vs_naive
chr1	0.0839	ezh2i_vs_naive
chr1	2.687	ezh2i_vs_naive
chr1	0.5101	ezh2i_vs_naive
chr1	0.9599	ezh2i_vs_naive
chr1	-0.3532	ezh2i_vs_naive
chr1	-0.8533	ezh2i_vs_naive
chr1	-0.4419	ezh2i_vs_naive
chr1	0.8649	ezh2i_vs_naive
chr1	-0.0841	ezh2i_vs_naive
chr1	0.2013	ezh2i_vs_naive
chr1	-2.053	ezh2i_vs_naive
chr1	0.6325	ezh2i_vs_naive
chr1	0.2044	ezh2i_vs_naive
chr1	-0.04178	ezh2i_vs_naive
chr1	0.08378	ezh2i_vs_naive
chr1	-1.59	ezh2i_vs_naive
chr1	0.6245	ezh2i_vs_naive
chr1	-0.3967	ezh2i_vs_naive
chr1	-0.5291	ezh2i_vs_naive
chr1	-1.272	ezh2i_vs_naive
chr1	-0.223	ezh2i_vs_naive
chr1	-0.3742	ezh2i_vs_naive
chr1	0.06412	ezh2i_vs_naive
chr1	0.01775	ezh2i_vs_naive
chr1	-1.778	ezh2i_vs_naive
chr1	0.4497	ezh2i_vs_naive
chr1	0.9744	ezh2i_vs_naive
chr1	0.742	ezh2i_vs_naive
chr1	0.7304	ezh2i_vs_naive
chr1	0.2893	ezh2i_vs_naive
chr1	0.09065	ezh2i_vs_naive
chr1	-1.15	ezh2i_vs_naive
chr1	-0.6491	ezh2i_vs_naive
chr1	-0.09097	ezh2i_vs_naive
chr1	-0.4101	ezh2i_vs_naive
chr1	0.1399	ezh2i_vs_naive
chr1	0.3208	ezh2i_vs_naive
chr1	1.99	ezh2i_vs_naive
chr1	1.468	ezh2i_vs_naive
chr1	-0.1478	ezh2i_vs_naive
chr1	1.787	ezh2i_vs_naive
chr1	-2.012	ezh2i_vs_naive
chr1	2.153	ezh2i_vs_naive
chr1	1.345	ezh2i_vs_naive
chr1	2.903	ezh2i_vs_naive
chr1	0.4092	ezh2i_vs_naive
chr1	0.01716	ezh2i_vs_naive
chr1	0.1584	ezh2i_vs_naive
chr1	0.2491	ezh2i_vs_naive
chr1	0.6687	ezh2i_vs_naive
chr1	-0.1087	ezh2i_vs_naive
chr1	0.1092	ezh2i_vs_naive
chr1	-0.245	ezh2i_vs_naive
chr1	-0.183	ezh2i_vs_naive
chr1	-0.7964	ezh2i_vs_naive
chr1	-0.05381	ezh2i_vs_naive
chr1	1.126	ezh2i_vs_naive
chr1	-0.05381	ezh2i_vs_naive
chr1	-0.1499	ezh2i_vs_naive
chr1	0.3196	ezh2i_vs_naive
chr1	-0.3725	ezh2i_vs_naive
chr1	-0.1309	ezh2i_vs_naive
chr1	-0.007285	ezh2i_vs_naive
chr1	1.428	ezh2i_vs_naive
chr1	0.7567	ezh2i_vs_naive
chr1	-0.4815	ezh2i_vs_naive
chr1	0.03487	ezh2i_vs_naive
chr1	0.5418	ezh2i_vs_naive
chr1	-0.7904	ezh2i_vs_naive
chr1	-0.6402	ezh2i_vs_naive
chr1	2.823	ezh2i_vs_naive
chr1	0.3838	ezh2i_vs_naive
chr1	1.446	ezh2i_vs_naive
chr1	-0.05381	ezh2i_vs_naive
chr1	-0.03803	ezh2i_vs_naive
chr1	-0.01313	ezh2i_vs_naive
chr1	0.06392	ezh2i_vs_naive
chr1	0.8504	ezh2i_vs_naive
chr1	0.06392	ezh2i_vs_naive
chr1	0.7506	ezh2i_vs_naive
chr1	0.162	ezh2i_vs_naive
chr1	-0.222	ezh2i_vs_naive
chr1	-0.5115	ezh2i_vs_naive
chr1	-0.07978	ezh2i_vs_naive
chr1	-0.07261	ezh2i_vs_naive
chr1	-0.0534	ezh2i_vs_naive
chr1	0.9152	ezh2i_vs_naive
chr1	3.36	ezh2i_vs_naive
chr1	0.2116	ezh2i_vs_naive
chr1	-0.1883	ezh2i_vs_naive
chr1	-0.09589	ezh2i_vs_naive
chr1	-0.8902	ezh2i_vs_naive
chr1	0.06827	ezh2i_vs_naive
chr1	0.05817	ezh2i_vs_naive
chr1	-0.4181	ezh2i_vs_naive
chr1	-0.05381	ezh2i_vs_naive
chr1	-0.2204	ezh2i_vs_naive
chr1	0.02948	ezh2i_vs_naive
chr1	-0.1861	ezh2i_vs_naive
chr1	-0.2403	ezh2i_vs_naive
chr1	-0.002017	ezh2i_vs_naive
chr1	-0.1512	ezh2i_vs_naive
chr1	0.06403	ezh2i_vs_naive
chr1	0.2415	ezh2i_vs_naive
chr1	1.128	ezh2i_vs_naive
chr1	0.4664	ezh2i_vs_naive
chr1	2.062	ezh2i_vs_naive
chr1	0.06403	ezh2i_vs_naive
chr1	0.2026	ezh2i_vs_naive
chr1	0.178	ezh2i_vs_naive
chr1	-0.4373	ezh2i_vs_naive
chr1	0.107	ezh2i_vs_naive
chr1	0.1256	ezh2i_vs_naive
chr1	-1.225	ezh2i_vs_naive
chr1	0.08402	ezh2i_vs_naive
chr1	-0.1502	ezh2i_vs_naive
chr1	0.5267	ezh2i_vs_naive
chr1	0.5441	ezh2i_vs_naive
chr1	0.265	ezh2i_vs_naive
chr1	-0.05359	ezh2i_vs_naive
chr1	0.09139	ezh2i_vs_naive
chr1	0.01317	ezh2i_vs_naive
chr1	1.922	ezh2i_vs_naive
chr1	0.01659	ezh2i_vs_naive
chr1	-0.07937	ezh2i_vs_naive
chr1	0.06403	ezh2i_vs_naive
chr1	-0.1955	ezh2i_vs_naive
chr1	-0.3001	ezh2i_vs_naive
chr1	-0.5181	ezh2i_vs_naive
chr1	0.2564	ezh2i_vs_naive
chr1	-0.9645	ezh2i_vs_naive
chr1	-0.3273	ezh2i_vs_naive
chr1	-0.02344	ezh2i_vs_naive
chr1	1.265	ezh2i_vs_naive
chr1	0.2147	ezh2i_vs_naive
chr1	-0.0534	ezh2i_vs_naive
chr1	0.2989	ezh2i_vs_naive
chr1	-0.1299	ezh2i_vs_naive
chr1	-0.8695	ezh2i_vs_naive
chr1	-1.654	ezh2i_vs_naive
chr1	0.1367	ezh2i_vs_naive
chr1	0.2436	ezh2i_vs_naive
chr1	0.4088	ezh2i_vs_naive
chr1	0.9513	ezh2i_vs_naive
chr1	-0.5441	ezh2i_vs_naive
chr1	0.5824	ezh2i_vs_naive
chr1	0.4718	ezh2i_vs_naive
chr1	2.848	ezh2i_vs_naive
chr1	0.2145	ezh2i_vs_naive
chr1	-0.1377	ezh2i_vs_naive
chr1	-0.2975	ezh2i_vs_naive
chr1	-0.87	ezh2i_vs_naive
chr1	-0.9565	ezh2i_vs_naive
chr1	-0.1211	ezh2i_vs_naive
chr1	2.249	ezh2i_vs_naive
chr1	-0.05381	ezh2i_vs_naive
chr1	-0.934	ezh2i_vs_naive
chr1	0.3597	ezh2i_vs_naive
chr1	1.511	ezh2i_vs_naive
chr1	-0.1225	ezh2i_vs_naive
chr1	-0.5369	ezh2i_vs_naive
chr1	-0.3414	ezh2i_vs_naive
chr1	0.2463	ezh2i_vs_naive
chr1	-0.08334	ezh2i_vs_naive
chr1	0.04994	ezh2i_vs_naive
chr1	-0.1437	ezh2i_vs_naive
chr1	-0.05359	ezh2i_vs_naive
chr1	0.421	ezh2i_vs_naive
chr1	-0.5016	ezh2i_vs_naive
chr1	0.1017	ezh2i_vs_naive
chr1	0.6762	ezh2i_vs_naive
chr1	-0.006272	ezh2i_vs_naive
chr1	-0.05711	ezh2i_vs_naive
chr1	-0.7131	ezh2i_vs_naive
chr1	0.8953	ezh2i_vs_naive
chr1	-0.2175	ezh2i_vs_naive
chr1	-0.3475	ezh2i_vs_naive
chr1	2.367	ezh2i_vs_naive
chr1	0.06412	ezh2i_vs_naive
chr1	0.03589	ezh2i_vs_naive
chr1	-0.1577	ezh2i_vs_naive
chr1	0.2452	ezh2i_vs_naive
chr1	-0.3741	ezh2i_vs_naive
chr1	-0.0246	ezh2i_vs_naive
chr1	0.2166	ezh2i_vs_naive
chr1	-0.04453	ezh2i_vs_naive
chr1	0.6382	ezh2i_vs_naive
chr1	2.438	ezh2i_vs_naive
chr1	-0.1322	ezh2i_vs_naive
chr1	0.2973	ezh2i_vs_naive
chr1	3.781	ezh2i_vs_naive
chr1	2.6	ezh2i_vs_naive
chr1	0.06403	ezh2i_vs_naive
chr1	-0.2677	ezh2i_vs_naive
chr1	-0.5253	ezh2i_vs_naive
chr1	0.3393	ezh2i_vs_naive
chr1	0.8494	ezh2i_vs_naive
chr1	0.07156	ezh2i_vs_naive
chr1	0.7292	ezh2i_vs_naive
chr1	0.1086	ezh2i_vs_naive
chr1	0.01678	ezh2i_vs_naive
chr1	0.05761	ezh2i_vs_naive
chr1	-0.2288	ezh2i_vs_naive
chr1	-0.01316	ezh2i_vs_naive
chr1	0.01775	ezh2i_vs_naive
chr1	0.3396	ezh2i_vs_naive
chr1	0.09528	ezh2i_vs_naive
chr1	-0.3268	ezh2i_vs_naive
chr1	-0.05831	ezh2i_vs_naive
chr1	-1.363	ezh2i_vs_naive
chr1	0.003628	ezh2i_vs_naive
chr1	-0.5447	ezh2i_vs_naive
chr1	-0.6344	ezh2i_vs_naive
chr1	0.06392	ezh2i_vs_naive
chr1	1.181	ezh2i_vs_naive
chr1	0.2047	ezh2i_vs_naive
chr1	-0.1662	ezh2i_vs_naive
chr1	0.5324	ezh2i_vs_naive
chr1	0.119	ezh2i_vs_naive
chr1	0.1357	ezh2i_vs_naive
chr1	0.1357	ezh2i_vs_naive
chr1	0.2083	ezh2i_vs_naive
chr1	-0.6345	ezh2i_vs_naive
chr1	0.01484	ezh2i_vs_naive
chr1	0.8955	ezh2i_vs_naive
chr1	1.605	ezh2i_vs_naive
chr1	0.2833	ezh2i_vs_naive
chr1	-0.2089	ezh2i_vs_naive
chr1	-0.2482	ezh2i_vs_naive
chr1	-0.4325	ezh2i_vs_naive
chr1	-0.2919	ezh2i_vs_naive
chr1	-0.8165	ezh2i_vs_naive
chr1	1.855	ezh2i_vs_naive
chr1	1.66	ezh2i_vs_naive
chr1	-0.5381	ezh2i_vs_naive
chr1	0.2829	ezh2i_vs_naive
chr1	-0.1704	ezh2i_vs_naive
chr1	-0.1607	ezh2i_vs_naive
chr1	0.2112	ezh2i_vs_naive
chr1	1.315	ezh2i_vs_naive
chr1	-0.2971	ezh2i_vs_naive
chr1	-0.006986	ezh2i_vs_naive
chr1	-0.006343	ezh2i_vs_naive
chr1	-0.09006	ezh2i_vs_naive
chr1	-0.07059	ezh2i_vs_naive
chr1	-0.05374	ezh2i_vs_naive
chr1	-0.1628	ezh2i_vs_naive
chr1	0.1221	ezh2i_vs_naive
chr1	0.5233	ezh2i_vs_naive
chr1	0.02769	ezh2i_vs_naive
chr1	-0.1461	ezh2i_vs_naive
chr1	-0.02222	ezh2i_vs_naive
chr1	-0.0261	ezh2i_vs_naive
chr1	0.0541	ezh2i_vs_naive
chr1	0.126	ezh2i_vs_naive
chr1	0.0835	ezh2i_vs_naive
chr1	-0.004628	ezh2i_vs_naive
chr1	0.3251	ezh2i_vs_naive
chr1	-0.09051	ezh2i_vs_naive
chr1	0.1367	ezh2i_vs_naive
chr1	-0.4359	ezh2i_vs_naive
chr1	0.1804	ezh2i_vs_naive
chr1	0.2108	ezh2i_vs_naive
chr1	-0.3686	ezh2i_vs_naive
chr1	-1.88	ezh2i_vs_naive
chr1	-1.101	ezh2i_vs_naive
chr1	0.06732	ezh2i_vs_naive
chr1	-0.1186	ezh2i_vs_naive
chr1	-0.4201	ezh2i_vs_naive
chr1	-0.8245	ezh2i_vs_naive
chr1	0.4657	ezh2i_vs_naive
chr1	0.06412	ezh2i_vs_naive
chr1	1.153	ezh2i_vs_naive
chr1	-0.5927	ezh2i_vs_naive
chr1	0.05084	ezh2i_vs_naive
chr1	1.85	ezh2i_vs_naive
chr1	0.3251	ezh2i_vs_naive
chr1	0.2701	ezh2i_vs_naive
chr1	-0.2257	ezh2i_vs_naive
chr1	0.1671	ezh2i_vs_naive
chr1	0.00281	ezh2i_vs_naive
chr1	-0.2135	ezh2i_vs_naive
chr1	-0.3867	ezh2i_vs_naive
chr1	0.3704	ezh2i_vs_naive
chr1	-0.8159	ezh2i_vs_naive
chr1	-0.1893	ezh2i_vs_naive
chr1	0.02263	ezh2i_vs_naive
chr1	1.072	ezh2i_vs_naive
chr1	-0.2418	ezh2i_vs_naive
chr1	1.914	ezh2i_vs_naive
chr1	0.1619	ezh2i_vs_naive
chr1	0.01391	ezh2i_vs_naive
chr1	-0.5127	ezh2i_vs_naive
chr1	-0.2687	ezh2i_vs_naive
chr1	0.02232	ezh2i_vs_naive
chr1	0.3427	ezh2i_vs_naive
chr1	-0.6387	ezh2i_vs_naive
chr1	0.06403	ezh2i_vs_naive
chr1	1.029	ezh2i_vs_naive
chr1	-0.06964	ezh2i_vs_naive
chr1	0.2535	ezh2i_vs_naive
chr1	-0.1722	ezh2i_vs_naive
chr1	0.3688	ezh2i_vs_naive
chr1	2.089	ezh2i_vs_naive
chr1	0.06412	ezh2i_vs_naive
chr1	0.4448	ezh2i_vs_naive
chr1	-0.8078	ezh2i_vs_naive
chr1	0.06392	ezh2i_vs_naive
chr1	0.3854	ezh2i_vs_naive
chr1	2.753	ezh2i_vs_naive
chr1	-0.9476	ezh2i_vs_naive
chr1	-0.05359	ezh2i_vs_naive
chr1	-0.0534	ezh2i_vs_naive
chr1	0.06412	ezh2i_vs_naive
chr1	0.5691	ezh2i_vs_naive
chr1	1.257	ezh2i_vs_naive
chr1	0.2793	ezh2i_vs_naive
chr1	0.506	ezh2i_vs_naive
chr1	0.3973	ezh2i_vs_naive
chr1	0.07097	ezh2i_vs_naive
chr1	-0.05381	ezh2i_vs_naive
chr1	-0.4865	ezh2i_vs_naive
chr1	0.3615	ezh2i_vs_naive
chr1	0.03401	ezh2i_vs_naive
chr1	0.1785	ezh2i_vs_naive
chr1	-0.1984	ezh2i_vs_naive
chr1	-0.4291	ezh2i_vs_naive
chr1	-0.2903	ezh2i_vs_naive
chr1	-0.321	ezh2i_vs_naive
chr1	-0.2216	ezh2i_vs_naive
chr1	-0.2171	ezh2i_vs_naive
chr1	0.06412	ezh2i_vs_naive
chr1	0.2038	ezh2i_vs_naive
chr1	0.0315	ezh2i_vs_naive
chr1	-0.1806	ezh2i_vs_naive
chr1	0.01775	ezh2i_vs_naive
chr1	-0.1011	ezh2i_vs_naive
chr1	0.1423	ezh2i_vs_naive
chr1	3.322	ezh2i_vs_naive
chr1	3.328	ezh2i_vs_naive
chr1	-0.1297	ezh2i_vs_naive
chr1	0.2731	ezh2i_vs_naive
chr1	1.708	ezh2i_vs_naive
chr1	0.5385	ezh2i_vs_naive
chr1	1.891	ezh2i_vs_naive
chr1	0.1865	ezh2i_vs_naive
chr1	0.4897	ezh2i_vs_naive
chr1	0.8735	ezh2i_vs_naive
chr1	0.06412	ezh2i_vs_naive
chr1	0.84	ezh2i_vs_naive
chr1	-0.06359	ezh2i_vs_naive
chr1	1.319	ezh2i_vs_naive
chr1	-0.2636	ezh2i_vs_naive
chr1	-0.3014	ezh2i_vs_naive
chr1	0.8803	ezh2i_vs_naive
chr1	1.763	ezh2i_vs_naive
chr1	0.6729	ezh2i_vs_naive
chr1	-0.3687	ezh2i_vs_naive
chr1	-0.151	ezh2i_vs_naive
chr1	0.07033	ezh2i_vs_naive
chr1	-0.08206	ezh2i_vs_naive
chr1	0.06403	ezh2i_vs_naive
chr1	1.309	ezh2i_vs_naive
chr1	0.6726	ezh2i_vs_naive
chr1	0.6125	ezh2i_vs_naive
chr1	0.1901	ezh2i_vs_naive
chr1	0.6006	ezh2i_vs_naive
chr1	-0.05381	ezh2i_vs_naive
chr1	2.746	ezh2i_vs_naive
chr1	0.2971	ezh2i_vs_naive
chr1	-0.0512	ezh2i_vs_naive
chr1	-0.1722	ezh2i_vs_naive
chr1	-0.7022	ezh2i_vs_naive
chr1	0.2994	ezh2i_vs_naive
chr1	1.955	ezh2i_vs_naive
chr1	0.04048	ezh2i_vs_naive
chr1	-0.5427	ezh2i_vs_naive
chr1	0.02766	ezh2i_vs_naive
chr1	-0.7115	ezh2i_vs_naive
chr1	0.09296	ezh2i_vs_naive
chr1	-0.3693	ezh2i_vs_naive
chr1	-0.8208	ezh2i_vs_naive
chr1	0.0171	ezh2i_vs_naive
chr1	-0.05359	ezh2i_vs_naive
chr1	0.6663	ezh2i_vs_naive
chr1	0.06392	ezh2i_vs_naive
chr1	0.568	ezh2i_vs_naive
chr1	-0.0534	ezh2i_vs_naive
chr1	0.01692	ezh2i_vs_naive
chr1	1.167	ezh2i_vs_naive
chr1	-0.4207	ezh2i_vs_naive
chr1	-0.8008	ezh2i_vs_naive
chr1	-0.2101	ezh2i_vs_naive
chr1	0.126	ezh2i_vs_naive
chr1	-0.1424	ezh2i_vs_naive
chr1	2.849	ezh2i_vs_naive
chr1	0.6245	ezh2i_vs_naive
chr1	0.3144	ezh2i_vs_naive
chr1	1.37	ezh2i_vs_naive
chr1	2.553	ezh2i_vs_naive
chr1	0.06403	ezh2i_vs_naive
chr1	0.4897	ezh2i_vs_naive
chr1	0.2434	ezh2i_vs_naive
chr1	0.01749	ezh2i_vs_naive
chr1	-0.03596	ezh2i_vs_naive
chr1	0.2515	ezh2i_vs_naive
chr1	0.1857	ezh2i_vs_naive
chr1	0.7031	ezh2i_vs_naive
chr1	-0.3208	ezh2i_vs_naive
chr1	-0.1408	ezh2i_vs_naive
chr1	-1.085	ezh2i_vs_naive
chr1	0.1899	ezh2i_vs_naive
chr1	2.817	ezh2i_vs_naive
chr1	0.3965	ezh2i_vs_naive
chr1	2.288	ezh2i_vs_naive
chr1	0.3637	ezh2i_vs_naive
chr1	0.1272	ezh2i_vs_naive
chr1	0.6674	ezh2i_vs_naive
chr1	0.06412	ezh2i_vs_naive
chr1	0.009499	ezh2i_vs_naive
chr1	1.04	ezh2i_vs_naive
chr1	0.01678	ezh2i_vs_naive
chr1	0.325	ezh2i_vs_naive
chr1	1.344	ezh2i_vs_naive
chr1	0.00999	ezh2i_vs_naive
chr1	0.3268	ezh2i_vs_naive
chr1	0.5908	ezh2i_vs_naive
chr1	-0.1216	ezh2i_vs_naive
chr1	-0.0534	ezh2i_vs_naive
chr1	-0.05141	ezh2i_vs_naive
chr1	0.5576	ezh2i_vs_naive
chr1	0.4052	ezh2i_vs_naive
chr1	-1.63	ezh2i_vs_naive
chr1	0.05247	ezh2i_vs_naive
chr1	-0.07817	ezh2i_vs_naive
chr1	4.52	ezh2i_vs_naive
chr1	-0.1474	ezh2i_vs_naive
chr1	1.475	ezh2i_vs_naive
chr1	0.06527	ezh2i_vs_naive
chr1	1.813	ezh2i_vs_naive
chr1	-0.2186	ezh2i_vs_naive
chr1	-0.3719	ezh2i_vs_naive
chr1	0.06421	ezh2i_vs_naive
chr1	-0.1336	ezh2i_vs_naive
chr1	-0.1755	ezh2i_vs_naive
chr1	-0.6802	ezh2i_vs_naive
chr1	0.1716	ezh2i_vs_naive
chr1	-0.4419	ezh2i_vs_naive
chr1	-0.4287	ezh2i_vs_naive
chr1	0.3002	ezh2i_vs_naive
chr1	0.9945	ezh2i_vs_naive
chr1	1.365	ezh2i_vs_naive
chr1	-0.1322	ezh2i_vs_naive
chr1	0.1061	ezh2i_vs_naive
chr1	-1.119	ezh2i_vs_naive
chr1	-0.006038	ezh2i_vs_naive
chr1	-0.1482	ezh2i_vs_naive
chr1	0.1108	ezh2i_vs_naive
chr1	-0.175	ezh2i_vs_naive
chr1	0.5081	ezh2i_vs_naive
chr1	-0.3075	ezh2i_vs_naive
chr1	-0.2786	ezh2i_vs_naive
chr1	-0.08313	ezh2i_vs_naive
chr1	-0.3138	ezh2i_vs_naive
chr1	0.9589	ezh2i_vs_naive
chr1	-0.5997	ezh2i_vs_naive
chr1	-0.7023	ezh2i_vs_naive
chr1	1.156	ezh2i_vs_naive
chr1	2.878	ezh2i_vs_naive
chr1	0.316	ezh2i_vs_naive
chr1	1.519	ezh2i_vs_naive
chr1	-0.01751	ezh2i_vs_naive
chr1	0.1086	ezh2i_vs_naive
chr1	-0.9995	ezh2i_vs_naive
chr1	0.3074	ezh2i_vs_naive
chr1	0.5785	ezh2i_vs_naive
chr1	-0.1633	ezh2i_vs_naive
chr1	-0.1456	ezh2i_vs_naive
chr1	-0.9872	ezh2i_vs_naive
chr1	-0.2581	ezh2i_vs_naive
chr1	0.1457	ezh2i_vs_naive
chr1	-0.1321	ezh2i_vs_naive
chr1	0.2448	ezh2i_vs_naive
chr1	0.2434	ezh2i_vs_naive
chr1	1.001	ezh2i_vs_naive
chr1	-0.4249	ezh2i_vs_naive
chr1	-0.7065	ezh2i_vs_naive
chr1	3.817	ezh2i_vs_naive
chr1	2.475	ezh2i_vs_naive
chr1	0.2256	ezh2i_vs_naive
chr1	1.422	ezh2i_vs_naive
chr1	-0.1887	ezh2i_vs_naive
chr1	-0.5755	ezh2i_vs_naive
chr1	0.8751	ezh2i_vs_naive
chr1	0.9415	ezh2i_vs_naive
chr1	0.8869	ezh2i_vs_naive
chr1	0.1086	ezh2i_vs_naive
chr1	-0.09647	ezh2i_vs_naive
chr1	-1.219	ezh2i_vs_naive
chr1	-1.071	ezh2i_vs_naive
chr1	0.1867	ezh2i_vs_naive
chr1	0.2491	ezh2i_vs_naive
chr1	0.4921	ezh2i_vs_naive
chr1	-0.09261	ezh2i_vs_naive
chr1	0.05192	ezh2i_vs_naive
chr1	0.1185	ezh2i_vs_naive
chr1	-0.08313	ezh2i_vs_naive
chr1	0.03933	ezh2i_vs_naive
chr1	0.5139	ezh2i_vs_naive
chr1	0.8344	ezh2i_vs_naive
chr1	-0.2674	ezh2i_vs_naive
chr1	0.3574	ezh2i_vs_naive
chr1	1.988	ezh2i_vs_naive
chr1	0.1447	ezh2i_vs_naive
chr1	-0.819	ezh2i_vs_naive
chr1	0.08823	ezh2i_vs_naive
chr1	0.206	ezh2i_vs_naive
chr1	0.1827	ezh2i_vs_naive
chr1	0.07755	ezh2i_vs_naive
chr1	3.172	ezh2i_vs_naive
chr1	1.843	ezh2i_vs_naive
chr1	-0.6796	ezh2i_vs_naive
chr1	-0.7821	ezh2i_vs_naive
chr1	0.1092	ezh2i_vs_naive
chr1	-0.577	ezh2i_vs_naive
chr1	0.7983	ezh2i_vs_naive
chr1	0.2484	ezh2i_vs_naive
chr1	0.04268	ezh2i_vs_naive
chr1	-0.1626	ezh2i_vs_naive
chr1	0.1329	ezh2i_vs_naive
chr1	-1.752	ezh2i_vs_naive
chr1	0.01692	ezh2i_vs_naive
chr1	-1.063	ezh2i_vs_naive
chr1	-0.8381	ezh2i_vs_naive
chr1	-0.4067	ezh2i_vs_naive
chr1	-0.02386	ezh2i_vs_naive
chr1	-0.1222	ezh2i_vs_naive
chr1	-0.07358	ezh2i_vs_naive
chr1	1.108	ezh2i_vs_naive
chr1	0.1441	ezh2i_vs_naive
chr1	0.3284	ezh2i_vs_naive
chr1	-0.06718	ezh2i_vs_naive
chr1	-0.5137	ezh2i_vs_naive
chr1	1.305	ezh2i_vs_naive
chr1	-0.0841	ezh2i_vs_naive
chr1	-1.062	ezh2i_vs_naive
chr1	0.06392	ezh2i_vs_naive
chr1	2.431	ezh2i_vs_naive
chr1	0.1905	ezh2i_vs_naive
chr1	-0.3257	ezh2i_vs_naive
chr1	1.731	ezh2i_vs_naive
chr1	-0.06037	ezh2i_vs_naive
chr1	-0.08313	ezh2i_vs_naive
chr1	0.4669	ezh2i_vs_naive
chr1	0.08418	ezh2i_vs_naive
chr1	1.199	ezh2i_vs_naive
chr1	0.2016	ezh2i_vs_naive
chr1	0.04733	ezh2i_vs_naive
chr1	0.07211	ezh2i_vs_naive
chr1	0.2761	ezh2i_vs_naive
chr1	0.1104	ezh2i_vs_naive
chr1	-0.3577	ezh2i_vs_naive
chr1	-0.2832	ezh2i_vs_naive
chr1	0.5177	ezh2i_vs_naive
chr1	0.01716	ezh2i_vs_naive
chr1	-0.3681	ezh2i_vs_naive
chr1	0.1513	ezh2i_vs_naive
chr1	-0.3183	ezh2i_vs_naive
chr1	0.4376	ezh2i_vs_naive
chr1	-0.1505	ezh2i_vs_naive
chr1	1.153	ezh2i_vs_naive
chr1	0.8045	ezh2i_vs_naive
chr1	0.1593	ezh2i_vs_naive
chr1	0.3346	ezh2i_vs_naive
chr1	0.4087	ezh2i_vs_naive
chr1	7.669	ezh2i_vs_naive
chr1	0.1086	ezh2i_vs_naive
chr1	0.1854	ezh2i_vs_naive
chr1	-0.836	ezh2i_vs_naive
chr1	0.01716	ezh2i_vs_naive
chr1	0.3161	ezh2i_vs_naive
chr1	-0.522	ezh2i_vs_naive
chr1	0.06392	ezh2i_vs_naive
chr1	-0.6573	ezh2i_vs_naive
chr1	0.3043	ezh2i_vs_naive
chr1	-0.05432	ezh2i_vs_naive
chr1	2.905	ezh2i_vs_naive
chr1	-0.196	ezh2i_vs_naive
chr1	0.55	ezh2i_vs_naive
chr1	0.06412	ezh2i_vs_naive
chr1	0.1079	ezh2i_vs_naive
chr1	-0.04102	ezh2i_vs_naive
chr1	0.01775	ezh2i_vs_naive
chr1	-0.02529	ezh2i_vs_naive
chr1	-0.6392	ezh2i_vs_naive
chr1	-0.5313	ezh2i_vs_naive
chr1	-2.035	ezh2i_vs_naive
chr1	-0.3996	ezh2i_vs_naive
chr1	-0.3996	ezh2i_vs_naive
chr1	-1.993	ezh2i_vs_naive
chr1	-0.9332	ezh2i_vs_naive
chr1	0.03661	ezh2i_vs_naive
chr1	-0.1594	ezh2i_vs_naive
chr1	0.06403	ezh2i_vs_naive
chr1	-0.4592	ezh2i_vs_naive
chr1	-0.07358	ezh2i_vs_naive
chr1	-0.6026	ezh2i_vs_naive
chr1	-0.9097	ezh2i_vs_naive
chr1	-0.1987	ezh2i_vs_naive
chr1	0.01633	ezh2i_vs_naive
chr1	-0.06849	ezh2i_vs_naive
chr1	0.02762	ezh2i_vs_naive
chr1	-0.0268	ezh2i_vs_naive
chr1	-0.1692	ezh2i_vs_naive
chr1	0.04027	ezh2i_vs_naive
chr1	-0.3302	ezh2i_vs_naive
chr1	-0.2219	ezh2i_vs_naive
chr1	1.811	ezh2i_vs_naive
chr1	-0.4224	ezh2i_vs_naive
chr1	-0.1387	ezh2i_vs_naive
chr1	-0.7398	ezh2i_vs_naive
chr1	-0.05359	ezh2i_vs_naive
chr1	-0.07277	ezh2i_vs_naive
chr1	-0.9929	ezh2i_vs_naive
chr1	-1.491	ezh2i_vs_naive
chr1	-0.2579	ezh2i_vs_naive
chr1	0.2612	ezh2i_vs_naive
chr1	-0.4069	ezh2i_vs_naive
chr1	0.06184	ezh2i_vs_naive
chr1	-0.561	ezh2i_vs_naive
chr1	-0.04351	ezh2i_vs_naive
chr1	-0.5546	ezh2i_vs_naive
chr1	-0.05381	ezh2i_vs_naive
chr1	0.7385	ezh2i_vs_naive
chr1	0.6204	ezh2i_vs_naive
chr1	-0.07233	ezh2i_vs_naive
chr1	0.05393	ezh2i_vs_naive
chr1	0.06403	ezh2i_vs_naive
chr1	0.06392	ezh2i_vs_naive
chr1	0.7974	ezh2i_vs_naive
chr1	-0.2954	ezh2i_vs_naive
chr1	0.4115	ezh2i_vs_naive
chr1	-1.021	ezh2i_vs_naive
chr1	-0.3936	ezh2i_vs_naive
chr1	-0.2079	ezh2i_vs_naive
chr1	0.07975	ezh2i_vs_naive
chr1	0.3183	ezh2i_vs_naive
chr1	-0.07303	ezh2i_vs_naive
chr1	-0.526	ezh2i_vs_naive
chr1	-1.37	ezh2i_vs_naive
chr1	-1.038	ezh2i_vs_naive
chr1	0.1196	ezh2i_vs_naive
chr1	-1.539	ezh2i_vs_naive
chr1	-0.8885	ezh2i_vs_naive
chr1	-0.2314	ezh2i_vs_naive
chr1	-0.07096	ezh2i_vs_naive
chr1	-0.7633	ezh2i_vs_naive
chr1	0.5626	ezh2i_vs_naive
chr1	1.636	ezh2i_vs_naive
chr1	0.3263	ezh2i_vs_naive
chr1	0.2297	ezh2i_vs_naive
chr1	-1.961	ezh2i_vs_naive
chr1	0.1521	ezh2i_vs_naive
chr1	0.1854	ezh2i_vs_naive
chr1	0.06223	ezh2i_vs_naive
chr1	0.2143	ezh2i_vs_naive
chr1	0.528	ezh2i_vs_naive
chr1	-0.1058	ezh2i_vs_naive
chr1	-0.7718	ezh2i_vs_naive
chr1	0.4089	ezh2i_vs_naive
chr1	0.06412	ezh2i_vs_naive
chr1	-0.0268	ezh2i_vs_naive
chr1	-0.1015	ezh2i_vs_naive
chr1	-0.2509	ezh2i_vs_naive
chr1	-0.9208	ezh2i_vs_naive
chr1	-0.06764	ezh2i_vs_naive
chr1	-0.8574	ezh2i_vs_naive
chr1	-0.5535	ezh2i_vs_naive
chr1	3.333	ezh2i_vs_naive
chr1	-0.5602	ezh2i_vs_naive
chr1	1.641	ezh2i_vs_naive
chr1	0.03318	ezh2i_vs_naive
chr1	-0.05381	ezh2i_vs_naive
chr1	0.2043	ezh2i_vs_naive
chr1	0.2096	ezh2i_vs_naive
chr1	-1.812	ezh2i_vs_naive
chr1	-0.08663	ezh2i_vs_naive
chr1	-0.4369	ezh2i_vs_naive
chr1	-0.1088	ezh2i_vs_naive
chr1	-0.04541	ezh2i_vs_naive
chr1	4.256	ezh2i_vs_naive
chr1	-0.592	ezh2i_vs_naive
chr1	-0.2318	ezh2i_vs_naive
chr1	-0.3994	ezh2i_vs_naive
chr1	-0.6396	ezh2i_vs_naive
chr1	-0.3364	ezh2i_vs_naive
chr1	-0.5532	ezh2i_vs_naive
chr1	2.157	ezh2i_vs_naive
chr1	0.1466	ezh2i_vs_naive
chr1	1.392	ezh2i_vs_naive
chr1	0.02816	ezh2i_vs_naive
chr1	-0.1174	ezh2i_vs_naive
chr1	0.4577	ezh2i_vs_naive
chr1	0.01068	ezh2i_vs_naive
chr1	-0.098	ezh2i_vs_naive
chr1	-0.098	ezh2i_vs_naive
chr1	-0.098	ezh2i_vs_naive
chr1	-0.098	ezh2i_vs_naive
chr1	-0.098	ezh2i_vs_naive
chr1	-0.098	ezh2i_vs_naive
chr1	-0.098	ezh2i_vs_naive
chr1	0.7609	ezh2i_vs_naive
chr1	-0.106	ezh2i_vs_naive
chr1	0.02367	ezh2i_vs_naive
chr1	1.357	ezh2i_vs_naive
chr1	-0.4866	ezh2i_vs_naive
chr1	-0.7486	ezh2i_vs_naive
chr1	0.466	ezh2i_vs_naive
chr1	-0.9051	ezh2i_vs_naive
chr1	-0.1638	ezh2i_vs_naive
chr1	0.6432	ezh2i_vs_naive
chr1	-0.4389	ezh2i_vs_naive
chr1	0.1201	ezh2i_vs_naive
chr1	0.06392	ezh2i_vs_naive
chr1	0.07502	ezh2i_vs_naive
chr1	0.2696	ezh2i_vs_naive
chr1	0.4	ezh2i_vs_naive
chr1	-0.1532	ezh2i_vs_naive
chr1	-0.5286	ezh2i_vs_naive
chr1	2.527	ezh2i_vs_naive
chr1	-0.05359	ezh2i_vs_naive
chr1	1.047	ezh2i_vs_naive
chr1	-0.3124	ezh2i_vs_naive
chr1	0.4917	ezh2i_vs_naive
chr1	0.1172	ezh2i_vs_naive
chr1	-0.2459	ezh2i_vs_naive
chr1	0.1745	ezh2i_vs_naive
chr1	0.3956	ezh2i_vs_naive
chr1	0.4026	ezh2i_vs_naive
chr1	1.579	ezh2i_vs_naive
chr1	-0.2796	ezh2i_vs_naive
chr1	-0.543	ezh2i_vs_naive
chr1	1.715	ezh2i_vs_naive
chr1	0.126	ezh2i_vs_naive
chr1	0.2705	ezh2i_vs_naive
chr1	0.2533	ezh2i_vs_naive
chr1	0.3137	ezh2i_vs_naive
chr1	0.2656	ezh2i_vs_naive
chr1	0.3174	ezh2i_vs_naive
chr1	1.15	ezh2i_vs_naive
chr1	0.2361	ezh2i_vs_naive
chr1	0.02918	ezh2i_vs_naive
chr1	1.436	ezh2i_vs_naive
chr1	-0.09411	ezh2i_vs_naive
chr1	0.3842	ezh2i_vs_naive
chr1	0.3722	ezh2i_vs_naive
chr1	-0.8811	ezh2i_vs_naive
chr1	-2.645	ezh2i_vs_naive
chr1	-0.3942	ezh2i_vs_naive
chr1	0.08331	ezh2i_vs_naive
chr1	-0.7854	ezh2i_vs_naive
chr1	0.2843	ezh2i_vs_naive
chr1	1.884	ezh2i_vs_naive
chr1	-0.4834	ezh2i_vs_naive
chr1	-0.2692	ezh2i_vs_naive
chr1	0.2466	ezh2i_vs_naive
chr1	-0.07181	ezh2i_vs_naive
chr1	-0.6488	ezh2i_vs_naive
chr1	0.3003	ezh2i_vs_naive
chr1	-1.314	ezh2i_vs_naive
chr1	-0.1613	ezh2i_vs_naive
chr1	-1.193	ezh2i_vs_naive
chr1	0.1662	ezh2i_vs_naive
chr1	-0.1615	ezh2i_vs_naive
chr1	1.47	ezh2i_vs_naive
chr1	-0.07181	ezh2i_vs_naive
chr1	0.01511	ezh2i_vs_naive
chr1	0.001382	ezh2i_vs_naive
chr1	-0.2262	ezh2i_vs_naive
chr1	-1.835	ezh2i_vs_naive
chr1	-0.4478	ezh2i_vs_naive
chr1	-0.5908	ezh2i_vs_naive
chr1	0.02386	ezh2i_vs_naive
chr1	0.7767	ezh2i_vs_naive
chr1	-0.05853	ezh2i_vs_naive
chr1	2.157	ezh2i_vs_naive
chr1	-0.3403	ezh2i_vs_naive
chr1	0.1105	ezh2i_vs_naive
chr1	-0.04773	ezh2i_vs_naive
chr1	0.05802	ezh2i_vs_naive
chr1	-0.0534	ezh2i_vs_naive
chr1	-0.7524	ezh2i_vs_naive
chr1	0.06145	ezh2i_vs_naive
chr1	-0.349	ezh2i_vs_naive
chr1	-0.2112	ezh2i_vs_naive
chr1	-0.478	ezh2i_vs_naive
chr1	0.1865	ezh2i_vs_naive
chr1	1.162	ezh2i_vs_naive
chr1	1.836	ezh2i_vs_naive
chr1	-0.03921	ezh2i_vs_naive
chr1	1.954	ezh2i_vs_naive
chr1	-0.0289	ezh2i_vs_naive
chr1	-1.273	ezh2i_vs_naive
chr1	0.1998	ezh2i_vs_naive
chr1	2.033	ezh2i_vs_naive
chr1	2.351	ezh2i_vs_naive
chr1	0.2096	ezh2i_vs_naive
chr1	0.3901	ezh2i_vs_naive
chr1	-0.3122	ezh2i_vs_naive
chr1	0.7198	ezh2i_vs_naive
chr1	0.2608	ezh2i_vs_naive
chr1	-0.06831	ezh2i_vs_naive
chr1	-0.3324	ezh2i_vs_naive
chr1	-1.07	ezh2i_vs_naive
chr1	-0.1374	ezh2i_vs_naive
chr1	-0.2932	ezh2i_vs_naive
chr1	3.51	ezh2i_vs_naive
chr1	1.45	ezh2i_vs_naive
chr1	-0.3169	ezh2i_vs_naive
chr1	-0.415	ezh2i_vs_naive
chr1	0.5896	ezh2i_vs_naive
chr1	1.855	ezh2i_vs_naive
chr1	0.06403	ezh2i_vs_naive
chr1	-0.2283	ezh2i_vs_naive
chr1	-0.4791	ezh2i_vs_naive
chr1	0.01633	ezh2i_vs_naive
chr1	1.149	ezh2i_vs_naive
chr1	-0.2493	ezh2i_vs_naive
chr1	-0.08356	ezh2i_vs_naive
chr1	0.07285	ezh2i_vs_naive
chr1	-0.2575	ezh2i_vs_naive
chr1	-1.007	ezh2i_vs_naive
chr1	-0.2761	ezh2i_vs_naive
chr1	4.363	ezh2i_vs_naive
chr1	-0.02236	ezh2i_vs_naive
chr1	1.321	ezh2i_vs_naive
chr1	0.5053	ezh2i_vs_naive
chr1	-0.5223	ezh2i_vs_naive
chr1	0.2915	ezh2i_vs_naive
chr1	-0.06668	ezh2i_vs_naive
chr1	3.987	ezh2i_vs_naive
chr1	0.1479	ezh2i_vs_naive
chr1	0.1125	ezh2i_vs_naive
chr1	-0.6677	ezh2i_vs_naive
chr1	-0.008828	ezh2i_vs_naive
chr1	-0.2238	ezh2i_vs_naive
chr1	4.724	ezh2i_vs_naive
chr1	-0.5788	ezh2i_vs_naive
chr1	-0.1054	ezh2i_vs_naive
chr1	-0.4385	ezh2i_vs_naive
chr1	0.1412	ezh2i_vs_naive
chr1	-0.4974	ezh2i_vs_naive
chr1	-0.5254	ezh2i_vs_naive
chr1	0.1342	ezh2i_vs_naive
chr1	-0.05838	ezh2i_vs_naive
chr1	0.3012	ezh2i_vs_naive
chr1	-0.07095	ezh2i_vs_naive
chr1	0.09254	ezh2i_vs_naive
chr1	0.09972	ezh2i_vs_naive
chr1	-0.05165	ezh2i_vs_naive
chr1	0.544	ezh2i_vs_naive
chr1	3.912	ezh2i_vs_naive
chr1	0.1627	ezh2i_vs_naive
chr1	0.3367	ezh2i_vs_naive
chr1	-0.2888	ezh2i_vs_naive
chr1	-1.029	ezh2i_vs_naive
chr1	1.063	ezh2i_vs_naive
chr1	0.3611	ezh2i_vs_naive
chr1	-0.5099	ezh2i_vs_naive
chr1	0.1355	ezh2i_vs_naive
chr1	0.5238	ezh2i_vs_naive
chr1	0.06403	ezh2i_vs_naive
chr1	1.381	ezh2i_vs_naive
chr1	2.252	ezh2i_vs_naive
chr1	0.2918	ezh2i_vs_naive
chr1	0.1016	ezh2i_vs_naive
chr1	0.09064	ezh2i_vs_naive
chr1	1.734	ezh2i_vs_naive
chr1	0.6512	ezh2i_vs_naive
chr1	1.604	ezh2i_vs_naive
chr1	-0.1557	ezh2i_vs_naive
chr1	-0.3507	ezh2i_vs_naive
chr1	1.02	ezh2i_vs_naive
chr1	0.7922	ezh2i_vs_naive
chr1	0.2647	ezh2i_vs_naive
chr1	0.06412	ezh2i_vs_naive
chr1	-0.5747	ezh2i_vs_naive
chr1	-0.03207	ezh2i_vs_naive
chr1	-0.6119	ezh2i_vs_naive
chr1	-0.5603	ezh2i_vs_naive
chr1	-0.1062	ezh2i_vs_naive
chr1	-0.03204	ezh2i_vs_naive
chr1	-0.3796	ezh2i_vs_naive
chr1	-0.6085	ezh2i_vs_naive
chr1	-0.5815	ezh2i_vs_naive
chr1	-0.6962	ezh2i_vs_naive
chr1	-1.435	ezh2i_vs_naive
chr1	-0.2258	ezh2i_vs_naive
chr1	-0.107	ezh2i_vs_naive
chr1	-0.414	ezh2i_vs_naive
chr1	0.3528	ezh2i_vs_naive
chr1	0.6541	ezh2i_vs_naive
chr1	0.6042	ezh2i_vs_naive
chr1	-0.2405	ezh2i_vs_naive
chr1	-0.2117	ezh2i_vs_naive
chr1	2.227	ezh2i_vs_naive
chr1	-0.3957	ezh2i_vs_naive
chr1	-0.01378	ezh2i_vs_naive
chr1	3.701	ezh2i_vs_naive
chr1	-0.4218	ezh2i_vs_naive
chr1	-0.06906	ezh2i_vs_naive
chr1	-0.1104	ezh2i_vs_naive
chr1	-0.2252	ezh2i_vs_naive
chr1	0.6207	ezh2i_vs_naive
chr1	0.07564	ezh2i_vs_naive
chr1	-0.1042	ezh2i_vs_naive
chr1	-0.4378	ezh2i_vs_naive
chr1	0.7513	ezh2i_vs_naive
chr1	0.07318	ezh2i_vs_naive
chr1	-0.608	ezh2i_vs_naive
chr1	-0.4036	ezh2i_vs_naive
chr1	-0.7836	ezh2i_vs_naive
chr1	-0.6047	ezh2i_vs_naive
chr1	-0.006833	ezh2i_vs_naive
chr1	-1.206	ezh2i_vs_naive
chr1	-0.1008	ezh2i_vs_naive
chr1	-0.5089	ezh2i_vs_naive
chr1	1.773	ezh2i_vs_naive
chr1	0.2712	ezh2i_vs_naive
chr1	0.137	ezh2i_vs_naive
chr1	-0.3501	ezh2i_vs_naive
chr1	0.08412	ezh2i_vs_naive
chr1	-0.354	ezh2i_vs_naive
chr1	0.02395	ezh2i_vs_naive
chr1	0.3819	ezh2i_vs_naive
chr1	0.06392	ezh2i_vs_naive
chr1	0.4084	ezh2i_vs_naive
chr1	-0.007203	ezh2i_vs_naive
chr1	0.3994	ezh2i_vs_naive
chr1	-1.632	ezh2i_vs_naive
chr1	-0.6562	ezh2i_vs_naive
chr1	-0.7657	ezh2i_vs_naive
chr1	-0.1167	ezh2i_vs_naive
chr1	0.3646	ezh2i_vs_naive
chr1	2.79	ezh2i_vs_naive
chr1	2.587	ezh2i_vs_naive
chr1	0.1509	ezh2i_vs_naive
chr1	-0.5144	ezh2i_vs_naive
chr1	0.7972	ezh2i_vs_naive
chr1	-1.331	ezh2i_vs_naive
chr1	-0.1009	ezh2i_vs_naive
chr1	0.272	ezh2i_vs_naive
chr1	0.4083	ezh2i_vs_naive
chr1	1.863	ezh2i_vs_naive
chr1	0.5701	ezh2i_vs_naive
chr1	-0.0268	ezh2i_vs_naive
chr1	-1.749	ezh2i_vs_naive
chr1	0.1095	ezh2i_vs_naive
chr1	0.03567	ezh2i_vs_naive
chr1	-0.02626	ezh2i_vs_naive
chr1	0.172	ezh2i_vs_naive
chr1	-0.3791	ezh2i_vs_naive
chr1	1.626	ezh2i_vs_naive
chr1	-0.07392	ezh2i_vs_naive
chr1	1.841	ezh2i_vs_naive
chr1	0.6611	ezh2i_vs_naive
chr1	0.2043	ezh2i_vs_naive
chr1	-0.3662	ezh2i_vs_naive
chr1	0.06412	ezh2i_vs_naive
chr1	-0.08449	ezh2i_vs_naive
chr1	0.06412	ezh2i_vs_naive
chr1	-0.05381	ezh2i_vs_naive
chr1	0.2426	ezh2i_vs_naive
chr1	0.1654	ezh2i_vs_naive
chr1	-0.2707	ezh2i_vs_naive
chr1	0.3436	ezh2i_vs_naive
chr1	-0.2289	ezh2i_vs_naive
chr1	0.143	ezh2i_vs_naive
chr1	0.07097	ezh2i_vs_naive
chr1	0.1252	ezh2i_vs_naive
chr1	0.06412	ezh2i_vs_naive
chr1	1.93	ezh2i_vs_naive
chr1	0.2373	ezh2i_vs_naive
chr1	1.593	ezh2i_vs_naive
chr1	0.2707	ezh2i_vs_naive
chr1	1.315	ezh2i_vs_naive
chr1	0.6218	ezh2i_vs_naive
chr1	1.713	ezh2i_vs_naive
chr1	0.7517	ezh2i_vs_naive
chr1	2.27	ezh2i_vs_naive
chr1	-0.07043	ezh2i_vs_naive
chr1	-0.3786	ezh2i_vs_naive
chr1	2.889	ezh2i_vs_naive
chr1	0.06173	ezh2i_vs_naive
chr1	0.03841	ezh2i_vs_naive
chr1	0.2172	ezh2i_vs_naive
chr1	-0.2684	ezh2i_vs_naive
chr1	0.06412	ezh2i_vs_naive
chr1	-0.02579	ezh2i_vs_naive
chr1	-0.002341	ezh2i_vs_naive
chr1	-0.5416	ezh2i_vs_naive
chr1	0.6033	ezh2i_vs_naive
chr1	1.023	ezh2i_vs_naive
chr1	0.05797	ezh2i_vs_naive
chr1	1.644	ezh2i_vs_naive
chr1	-0.5298	ezh2i_vs_naive
chr1	-0.07358	ezh2i_vs_naive
chr1	-0.2735	ezh2i_vs_naive
chr1	0.005521	ezh2i_vs_naive
chr1	-0.08379	ezh2i_vs_naive
chr1	-0.001676	ezh2i_vs_naive
chr1	-0.1351	ezh2i_vs_naive
chr1	0.2278	ezh2i_vs_naive
chr1	1.022	ezh2i_vs_naive
chr1	0.5256	ezh2i_vs_naive
chr1	0.05632	ezh2i_vs_naive
chr1	0.0795	ezh2i_vs_naive
chr1	0.7437	ezh2i_vs_naive
chr1	-0.1086	ezh2i_vs_naive
chr1	0.8402	ezh2i_vs_naive
chr1	2.138	ezh2i_vs_naive
chr1	2.108	ezh2i_vs_naive
chr1	0.8907	ezh2i_vs_naive
chr1	0.05447	ezh2i_vs_naive
chr1	0.517	ezh2i_vs_naive
chr1	0.2602	ezh2i_vs_naive
chr1	0.5224	ezh2i_vs_naive
chr1	0.3862	ezh2i_vs_naive
chr1	1.408	ezh2i_vs_naive
chr1	-0.02706	ezh2i_vs_naive
chr1	0.1086	ezh2i_vs_naive
chr1	-0.2588	ezh2i_vs_naive
chr1	0.01692	ezh2i_vs_naive
chr1	0.5828	ezh2i_vs_naive
chr1	-0.1722	ezh2i_vs_naive
chr1	0.06403	ezh2i_vs_naive
chr1	-0.0534	ezh2i_vs_naive
chr1	4.178	ezh2i_vs_naive
chr1	0.5836	ezh2i_vs_naive
chr1	1.873	ezh2i_vs_naive
chr1	0.4613	ezh2i_vs_naive
chr1	-1.044	ezh2i_vs_naive
chr1	-0.07181	ezh2i_vs_naive
chr1	-0.3243	ezh2i_vs_naive
chr1	-0.8701	ezh2i_vs_naive
chr1	-1.503	ezh2i_vs_naive
chr1	0.06392	ezh2i_vs_naive
chr1	-0.3167	ezh2i_vs_naive
chr1	-0.07358	ezh2i_vs_naive
chr1	-0.07958	ezh2i_vs_naive
chr1	-0.09781	ezh2i_vs_naive
chr1	-0.4726	ezh2i_vs_naive
chr1	2.439	ezh2i_vs_naive
chr1	-0.05359	ezh2i_vs_naive
chr1	2.032	ezh2i_vs_naive
chr1	-0.02273	ezh2i_vs_naive
chr1	-0.05987	ezh2i_vs_naive
chr1	-0.112	ezh2i_vs_naive
chr1	-0.6929	ezh2i_vs_naive
chr1	0.06392	ezh2i_vs_naive
chr1	0.2987	ezh2i_vs_naive
chr1	-0.4566	ezh2i_vs_naive
chr1	0.2739	ezh2i_vs_naive
chr1	0.3094	ezh2i_vs_naive
chr1	-0.3011	ezh2i_vs_naive
chr1	-0.1514	ezh2i_vs_naive
chr1	-0.02437	ezh2i_vs_naive
chr1	-0.855	ezh2i_vs_naive
chr1	1.556	ezh2i_vs_naive
chr1	6.02	ezh2i_vs_naive
chr1	-0.1509	ezh2i_vs_naive
chr1	0.3383	ezh2i_vs_naive
chr1	-0.1687	ezh2i_vs_naive
chr1	1.692	ezh2i_vs_naive
chr1	0.1374	ezh2i_vs_naive
chr1	-0.08366	ezh2i_vs_naive
chr1	-0.08738	ezh2i_vs_naive
chr1	-0.4826	ezh2i_vs_naive
chr1	-0.1216	ezh2i_vs_naive
chr1	-0.139	ezh2i_vs_naive
chr1	-0.05359	ezh2i_vs_naive
chr1	0.9819	ezh2i_vs_naive
chr1	-0.03729	ezh2i_vs_naive
chr1	-0.06283	ezh2i_vs_naive
chr1	-0.5183	ezh2i_vs_naive
chr1	0.3704	ezh2i_vs_naive
chr1	0.04286	ezh2i_vs_naive
chr1	-0.2324	ezh2i_vs_naive
chr1	0.2411	ezh2i_vs_naive
chr1	4.951	ezh2i_vs_naive
chr1	-0.06726	ezh2i_vs_naive
chr1	0.1779	ezh2i_vs_naive
chr1	0.1648	ezh2i_vs_naive
chr1	0.6386	ezh2i_vs_naive
chr1	0.01307	ezh2i_vs_naive
chr1	-0.1211	ezh2i_vs_naive
chr1	-0.1613	ezh2i_vs_naive
chr1	5.244	ezh2i_vs_naive
chr1	0.08305	ezh2i_vs_naive
chr1	1.062	ezh2i_vs_naive
chr1	-0.1157	ezh2i_vs_naive
chr1	0.06412	ezh2i_vs_naive
chr1	0.2433	ezh2i_vs_naive
chr1	2.973	ezh2i_vs_naive
chr1	0.5035	ezh2i_vs_naive
chr1	-0.05381	ezh2i_vs_naive
chr1	-0.01471	ezh2i_vs_naive
chr1	-0.3338	ezh2i_vs_naive
chr1	1.536	ezh2i_vs_naive
chr1	0.05203	ezh2i_vs_naive
chr1	1.304	ezh2i_vs_naive
chr1	0.5734	ezh2i_vs_naive
chr1	-0.1046	ezh2i_vs_naive
chr1	1.112	ezh2i_vs_naive
chr1	0.01161	ezh2i_vs_naive
chr1	0.1151	ezh2i_vs_naive
chr1	0.2148	ezh2i_vs_naive
chr1	-0.2327	ezh2i_vs_naive
chr1	0.2313	ezh2i_vs_naive
chr1	-0.8792	ezh2i_vs_naive
chr1	0.0849	ezh2i_vs_naive
chr1	-2.071	ezh2i_vs_naive
chr1	1.654	ezh2i_vs_naive
chr1	0.03055	ezh2i_vs_naive
chr1	0.1256	ezh2i_vs_naive
chr1	1.665	ezh2i_vs_naive
chr1	-1.056	ezh2i_vs_naive
chr1	-0.9549	ezh2i_vs_naive
chr1	-0.6608	ezh2i_vs_naive
chr1	-0.3983	ezh2i_vs_naive
chr1	4.34	ezh2i_vs_naive
chr1	0.1776	ezh2i_vs_naive
chr1	-1.246	ezh2i_vs_naive
chr1	0.651	ezh2i_vs_naive
chr1	1.55	ezh2i_vs_naive
chr1	-0.5522	ezh2i_vs_naive
chr1	-0.4837	ezh2i_vs_naive
chr1	-0.1879	ezh2i_vs_naive
chr1	-0.07358	ezh2i_vs_naive
chr1	0.564	ezh2i_vs_naive
chr1	0.564	ezh2i_vs_naive
chr1	-0.05758	ezh2i_vs_naive
chr1	-0.4411	ezh2i_vs_naive
chr1	1.374	ezh2i_vs_naive
chr1	-0.05138	ezh2i_vs_naive
chr1	-0.5935	ezh2i_vs_naive
chr1	-0.4428	ezh2i_vs_naive
chr1	-0.4034	ezh2i_vs_naive
chr1	0.4577	ezh2i_vs_naive
chr1	-1.019	ezh2i_vs_naive
chr1	-0.1914	ezh2i_vs_naive
chr1	0.235	ezh2i_vs_naive
chr1	-2.63	ezh2i_vs_naive
chr1	0.08742	ezh2i_vs_naive
chr1	0.2245	ezh2i_vs_naive
chr1	-0.1423	ezh2i_vs_naive
chr1	0.4785	ezh2i_vs_naive
chr1	0.0534	ezh2i_vs_naive
chr1	0.6342	ezh2i_vs_naive
chr1	-0.3425	ezh2i_vs_naive
chr1	0.03935	ezh2i_vs_naive
chr1	0.1252	ezh2i_vs_naive
chr1	0.05311	ezh2i_vs_naive
chr1	0.09468	ezh2i_vs_naive
chr1	0.1692	ezh2i_vs_naive
chr1	1.95	ezh2i_vs_naive
chr1	0.09096	ezh2i_vs_naive
chr1	0.1256	ezh2i_vs_naive
chr1	-0.537	ezh2i_vs_naive
chr1	-0.3492	ezh2i_vs_naive
chr1	0.06412	ezh2i_vs_naive
chr1	0.3589	ezh2i_vs_naive
chr1	1.017	ezh2i_vs_naive
chr1	0.8011	ezh2i_vs_naive
chr1	0.1857	ezh2i_vs_naive
chr1	0.06392	ezh2i_vs_naive
chr1	-0.0841	ezh2i_vs_naive
chr1	0.06392	ezh2i_vs_naive
chr1	0.2581	ezh2i_vs_naive
chr1	0.7632	ezh2i_vs_naive
chr1	0.06392	ezh2i_vs_naive
chr1	0.07384	ezh2i_vs_naive
chr1	0.8255	ezh2i_vs_naive
chr1	0.503	ezh2i_vs_naive
chr1	0.2299	ezh2i_vs_naive
chr1	-0.2171	ezh2i_vs_naive
chr1	0.2905	ezh2i_vs_naive
chr1	-0.531	ezh2i_vs_naive
chr1	0.2999	ezh2i_vs_naive
chr1	-0.1473	ezh2i_vs_naive
chr1	-0.1054	ezh2i_vs_naive
chr1	1.014	ezh2i_vs_naive
chr1	-0.2186	ezh2i_vs_naive
chr1	0.3131	ezh2i_vs_naive
chr1	-0.14	ezh2i_vs_naive
chr1	0.1651	ezh2i_vs_naive
chr1	-0.1416	ezh2i_vs_naive
chr1	0.218	ezh2i_vs_naive
chr1	-0.6265	ezh2i_vs_naive
chr1	-0.979	ezh2i_vs_naive
chr1	-0.2069	ezh2i_vs_naive
chr1	0.2803	ezh2i_vs_naive
chr1	-0.2066	ezh2i_vs_naive
chr1	0.2696	ezh2i_vs_naive
chr1	0.4374	ezh2i_vs_naive
chr1	0.04329	ezh2i_vs_naive
chr1	0.3742	ezh2i_vs_naive
chr1	0.7763	ezh2i_vs_naive
chr1	0.5481	ezh2i_vs_naive
chr1	0.4934	ezh2i_vs_naive
chr1	0.1301	ezh2i_vs_naive
chr1	-0.03063	ezh2i_vs_naive
chr1	0.03462	ezh2i_vs_naive
chr1	-0.1614	ezh2i_vs_naive
chr1	-0.1025	ezh2i_vs_naive
chr1	-0.666	ezh2i_vs_naive
chr1	0.3254	ezh2i_vs_naive
chr1	-0.2265	ezh2i_vs_naive
chr1	0.09534	ezh2i_vs_naive
chr1	0.6515	ezh2i_vs_naive
chr1	-0.3013	ezh2i_vs_naive
chr1	2.135	ezh2i_vs_naive
chr1	-0.09667	ezh2i_vs_naive
chr1	-0.6643	ezh2i_vs_naive
chr1	0.1826	ezh2i_vs_naive
chr1	0.06403	ezh2i_vs_naive
chr1	-0.3825	ezh2i_vs_naive
chr1	0.4965	ezh2i_vs_naive
chr1	-0.7389	ezh2i_vs_naive
chr1	-0.2853	ezh2i_vs_naive
chr1	-0.1893	ezh2i_vs_naive
chr1	-0.4644	ezh2i_vs_naive
chr1	1.978	ezh2i_vs_naive
chr1	-0.235	ezh2i_vs_naive
chr1	0.5538	ezh2i_vs_naive
chr1	0.3562	ezh2i_vs_naive
chr1	0.343	ezh2i_vs_naive
chr1	-0.6083	ezh2i_vs_naive
chr1	0.07449	ezh2i_vs_naive
chr1	-0.4948	ezh2i_vs_naive
chr1	-0.09322	ezh2i_vs_naive
chr1	0.1086	ezh2i_vs_naive
chr1	0.06392	ezh2i_vs_naive
chr1	-0.07358	ezh2i_vs_naive
chr1	-0.05939	ezh2i_vs_naive
chr1	0.1165	ezh2i_vs_naive
chr1	0.4337	ezh2i_vs_naive
chr1	0.5597	ezh2i_vs_naive
chr1	0.06412	ezh2i_vs_naive
chr1	-0.09426	ezh2i_vs_naive
chr1	0.1857	ezh2i_vs_naive
chr1	-0.09518	ezh2i_vs_naive
chr1	0.1218	ezh2i_vs_naive
chr1	0.5165	ezh2i_vs_naive
chr1	-0.05359	ezh2i_vs_naive
chr1	-0.2461	ezh2i_vs_naive
chr1	0.08418	ezh2i_vs_naive
chr1	0.9572	ezh2i_vs_naive
chr1	-0.751	ezh2i_vs_naive
chr1	-0.2706	ezh2i_vs_naive
chr1	0.104	ezh2i_vs_naive
chr1	0.2889	ezh2i_vs_naive
chr1	0.4477	ezh2i_vs_naive
chr1	0.04278	ezh2i_vs_naive
chr1	0.1565	ezh2i_vs_naive
chr1	0.2057	ezh2i_vs_naive
chr1	0.1895	ezh2i_vs_naive
chr1	0.7503	ezh2i_vs_naive
chr1	-0.03942	ezh2i_vs_naive
chr1	-0.0841	ezh2i_vs_naive
chr1	0.06403	ezh2i_vs_naive
chr1	3.698	ezh2i_vs_naive
chr1	-0.3698	ezh2i_vs_naive
chr1	2.968	ezh2i_vs_naive
chr1	0.5345	ezh2i_vs_naive
chr1	0.01775	ezh2i_vs_naive
chr1	0.06412	ezh2i_vs_naive
chr1	0.7457	ezh2i_vs_naive
chr1	0.2361	ezh2i_vs_naive
chr1	-0.03944	ezh2i_vs_naive
chr1	-0.7896	ezh2i_vs_naive
chr1	0.7753	ezh2i_vs_naive
chr1	1.262	ezh2i_vs_naive
chr1	-0.1684	ezh2i_vs_naive
chr1	-0.8488	ezh2i_vs_naive
chr1	1.525	ezh2i_vs_naive
chr1	0.06392	ezh2i_vs_naive
chr1	0.06412	ezh2i_vs_naive
chr1	0.9019	ezh2i_vs_naive
chr1	0.06403	ezh2i_vs_naive
chr1	1.427	ezh2i_vs_naive
chr1	0.4567	ezh2i_vs_naive
chr1	0.4562	ezh2i_vs_naive
chr1	0.2888	ezh2i_vs_naive
chr1	0.5295	ezh2i_vs_naive
chr1	0.12	ezh2i_vs_naive
chr1	2.115	ezh2i_vs_naive
chr1	0.3311	ezh2i_vs_naive
chr1	0.01665	ezh2i_vs_naive
chr1	-0.0232	ezh2i_vs_naive
chr1	0.04836	ezh2i_vs_naive
chr1	-2.028	ezh2i_vs_naive
chr1	-0.363	ezh2i_vs_naive
chr1	-0.02135	ezh2i_vs_naive
chr1	-0.3516	ezh2i_vs_naive
chr1	-0.07531	ezh2i_vs_naive
chr1	0.07656	ezh2i_vs_naive
chr1	0.06403	ezh2i_vs_naive
chr1	0.1795	ezh2i_vs_naive
chr1	3.803	ezh2i_vs_naive
chr1	0.7745	ezh2i_vs_naive
chr1	-0.1042	ezh2i_vs_naive
chr1	-0.0841	ezh2i_vs_naive
chr1	-0.01775	ezh2i_vs_naive
chr1	0.5301	ezh2i_vs_naive
chr1	-0.01619	ezh2i_vs_naive
chr1	-0.2477	ezh2i_vs_naive
chr1	0.2136	ezh2i_vs_naive
chr1	0.09538	ezh2i_vs_naive
chr1	0.9201	ezh2i_vs_naive
chr1	0.6412	ezh2i_vs_naive
chr1	4.221	ezh2i_vs_naive
chr1	0.0119	ezh2i_vs_naive
chr1	-0.2797	ezh2i_vs_naive
chr1	-0.05359	ezh2i_vs_naive
chr1	-0.1216	ezh2i_vs_naive
chr1	0.1295	ezh2i_vs_naive
chr1	1.219	ezh2i_vs_naive
chr1	0.7452	ezh2i_vs_naive
chr1	2.017	ezh2i_vs_naive
chr1	-0.05879	ezh2i_vs_naive
chr1	0.972	ezh2i_vs_naive
chr1	-0.08215	ezh2i_vs_naive
chr1	-0.2009	ezh2i_vs_naive
chr1	-0.08366	ezh2i_vs_naive
chr1	0.3882	ezh2i_vs_naive
chr1	0.4579	ezh2i_vs_naive
chr1	-0.007285	ezh2i_vs_naive
chr1	-0.05381	ezh2i_vs_naive
chr1	-0.3702	ezh2i_vs_naive
chr1	0.345	ezh2i_vs_naive
chr1	0.2643	ezh2i_vs_naive
chr1	-0.3224	ezh2i_vs_naive
chr1	-0.07951	ezh2i_vs_naive
chr1	-0.1373	ezh2i_vs_naive
chr1	0.8426	ezh2i_vs_naive
chr1	0.05884	ezh2i_vs_naive
chr1	5.916	ezh2i_vs_naive
chr1	1.35	ezh2i_vs_naive
chr1	0.5581	ezh2i_vs_naive
chr1	-0.09842	ezh2i_vs_naive
chr1	0.9305	ezh2i_vs_naive
chr1	0.1312	ezh2i_vs_naive
chr1	2.485	ezh2i_vs_naive
chr1	0.3937	ezh2i_vs_naive
chr1	0.01692	ezh2i_vs_naive
chr1	-0.6434	ezh2i_vs_naive
chr1	-1.618	ezh2i_vs_naive
chr1	-0.5556	ezh2i_vs_naive
chr1	-0.336	ezh2i_vs_naive
chr1	0.02396	ezh2i_vs_naive
chr1	-0.04793	ezh2i_vs_naive
chr1	0.6623	ezh2i_vs_naive
chr1	3.412	ezh2i_vs_naive
chr1	1.62	ezh2i_vs_naive
chr1	4.464	ezh2i_vs_naive
chr1	-1.029	ezh2i_vs_naive
chr1	6.243	ezh2i_vs_naive
chr1	0.3863	ezh2i_vs_naive
chr1	0.06412	ezh2i_vs_naive
chr1	2.752	ezh2i_vs_naive
chr1	0.04927	ezh2i_vs_naive
chr1	0.4153	ezh2i_vs_naive
chr1	3.105	ezh2i_vs_naive
chr1	-0.5057	ezh2i_vs_naive
chr1	-0.561	ezh2i_vs_naive
chr1	-0.05975	ezh2i_vs_naive
chr1	1.731	ezh2i_vs_naive
chr1	-0.1042	ezh2i_vs_naive
chr1	-0.08366	ezh2i_vs_naive
chr1	0.1644	ezh2i_vs_naive
chr1	-0.05359	ezh2i_vs_naive
chr1	-0.2809	ezh2i_vs_naive
chr1	-0.5485	ezh2i_vs_naive
chr1	0.08142	ezh2i_vs_naive
chr1	-0.2394	ezh2i_vs_naive
chr1	0.04869	ezh2i_vs_naive
chr1	0.5515	ezh2i_vs_naive
chr1	-0.06759	ezh2i_vs_naive
chr1	-0.2511	ezh2i_vs_naive
chr1	0.495	ezh2i_vs_naive
chr1	0.1013	ezh2i_vs_naive
chr1	0.5003	ezh2i_vs_naive
chr1	0.1346	ezh2i_vs_naive
chr1	1.494	ezh2i_vs_naive
chr1	-2.764	ezh2i_vs_naive
chr1	0.2395	ezh2i_vs_naive
chr1	-0.1793	ezh2i_vs_naive
chr1	0.3717	ezh2i_vs_naive
chr1	-0.1225	ezh2i_vs_naive
chr1	-0.4228	ezh2i_vs_naive
chr1	0.004664	ezh2i_vs_naive
chr1	0.7754	ezh2i_vs_naive
chr1	-0.6524	ezh2i_vs_naive
chr1	0.2507	ezh2i_vs_naive
chr1	0.1541	ezh2i_vs_naive
chr1	-0.5529	ezh2i_vs_naive
chr1	-0.1233	ezh2i_vs_naive
chr1	-0.1661	ezh2i_vs_naive
chr1	-0.092	ezh2i_vs_naive
chr1	0.6679	ezh2i_vs_naive
chr1	0.1934	ezh2i_vs_naive
chr1	0.1346	ezh2i_vs_naive
chr1	-0.4516	ezh2i_vs_naive
chr1	0.07218	ezh2i_vs_naive
chr1	0.005459	ezh2i_vs_naive
chr1	0.2777	ezh2i_vs_naive
chr1	0.08112	ezh2i_vs_naive
chr1	-0.0841	ezh2i_vs_naive
chr1	0.1946	ezh2i_vs_naive
chr1	0.008464	ezh2i_vs_naive
chr1	0.0484	ezh2i_vs_naive
chr1	0.3313	ezh2i_vs_naive
chr1	-0.482	ezh2i_vs_naive
chr1	-0.8584	ezh2i_vs_naive
chr1	0.2127	ezh2i_vs_naive
chr1	-0.3677	ezh2i_vs_naive
chr1	1.145	ezh2i_vs_naive
chr1	-1.397	ezh2i_vs_naive
chr1	-2.698	ezh2i_vs_naive
chr1	-0.3935	ezh2i_vs_naive
chr1	-2.213	ezh2i_vs_naive
chr1	-0.3314	ezh2i_vs_naive
chr1	0.1585	ezh2i_vs_naive
chr1	-0.4396	ezh2i_vs_naive
chr1	-0.9788	ezh2i_vs_naive
chr1	1.019	ezh2i_vs_naive
chr1	-0.07447	ezh2i_vs_naive
chr1	-0.2684	ezh2i_vs_naive
chr1	-1.478	ezh2i_vs_naive
chr1	-0.5685	ezh2i_vs_naive
chr1	-0.4461	ezh2i_vs_naive
chr1	0.01775	ezh2i_vs_naive
chr1	0.1037	ezh2i_vs_naive
chr1	0.9775	ezh2i_vs_naive
chr1	0.3853	ezh2i_vs_naive
chr1	-0.7273	ezh2i_vs_naive
chr1	-1.735	ezh2i_vs_naive
chr1	-0.3238	ezh2i_vs_naive
chr1	-0.6033	ezh2i_vs_naive
chr1	-0.09296	ezh2i_vs_naive
chr1	-0.7094	ezh2i_vs_naive
chr1	0.06392	ezh2i_vs_naive
chr1	1.56	ezh2i_vs_naive
chr1	0.2146	ezh2i_vs_naive
chr1	2.227	ezh2i_vs_naive
chr1	-0.1894	ezh2i_vs_naive
chr1	-0.008071	ezh2i_vs_naive
chr1	0.4855	ezh2i_vs_naive
chr1	-0.6274	ezh2i_vs_naive
chr1	-0.2346	ezh2i_vs_naive
chr1	0.1193	ezh2i_vs_naive
chr1	-0.5273	ezh2i_vs_naive
chr1	0.108	ezh2i_vs_naive
chr1	-0.2189	ezh2i_vs_naive
chr1	-0.04867	ezh2i_vs_naive
chr1	0.148	ezh2i_vs_naive
chr1	-0.1437	ezh2i_vs_naive
chr1	-1.336	ezh2i_vs_naive
chr1	-1.196	ezh2i_vs_naive
chr1	1.832	ezh2i_vs_naive
chr1	0.1295	ezh2i_vs_naive
chr1	-0.3354	ezh2i_vs_naive
chr1	-0.0841	ezh2i_vs_naive
chr1	1.286	ezh2i_vs_naive
chr1	0.1092	ezh2i_vs_naive
chr1	-0.29	ezh2i_vs_naive
chr1	0.4221	ezh2i_vs_naive
chr1	2.767	ezh2i_vs_naive
chr1	-0.7945	ezh2i_vs_naive
chr1	0.06403	ezh2i_vs_naive
chr1	-0.499	ezh2i_vs_naive
chr1	0.3402	ezh2i_vs_naive
chr1	-0.3747	ezh2i_vs_naive
chr1	-0.2685	ezh2i_vs_naive
chr1	-0.1471	ezh2i_vs_naive
chr1	-0.05938	ezh2i_vs_naive
chr1	0.09167	ezh2i_vs_naive
chr1	-0.6499	ezh2i_vs_naive
chr1	-0.2697	ezh2i_vs_naive
chr1	-1.243	ezh2i_vs_naive
chr1	-0.5121	ezh2i_vs_naive
chr1	-0.3666	ezh2i_vs_naive
chr1	-0.1757	ezh2i_vs_naive
chr1	0.1092	ezh2i_vs_naive
chr1	-0.2594	ezh2i_vs_naive
chr1	-0.4046	ezh2i_vs_naive
chr1	-0.1459	ezh2i_vs_naive
chr1	0.07578	ezh2i_vs_naive
chr2	0.1032	ezh2i_vs_naive
chr2	-0.1053	ezh2i_vs_naive
chr2	-0.2973	ezh2i_vs_naive
chr2	-0.1039	ezh2i_vs_naive
chr2	-0.2581	ezh2i_vs_naive
chr2	0.04337	ezh2i_vs_naive
chr2	4.706	ezh2i_vs_naive
chr2	1.172	ezh2i_vs_naive
chr2	1.999	ezh2i_vs_naive
chr2	0.8364	ezh2i_vs_naive
chr2	-0.1087	ezh2i_vs_naive
chr2	0.7854	ezh2i_vs_naive
chr2	0.071	ezh2i_vs_naive
chr2	1.221	ezh2i_vs_naive
chr2	-0.8356	ezh2i_vs_naive
chr2	-0.4192	ezh2i_vs_naive
chr2	0.03646	ezh2i_vs_naive
chr2	1.182	ezh2i_vs_naive
chr2	-0.1585	ezh2i_vs_naive
chr2	2.213	ezh2i_vs_naive
chr2	-0.08366	ezh2i_vs_naive
chr2	-0.4466	ezh2i_vs_naive
chr2	0.5479	ezh2i_vs_naive
chr2	-0.9522	ezh2i_vs_naive
chr2	0.2862	ezh2i_vs_naive
chr2	0.1252	ezh2i_vs_naive
chr2	-0.02386	ezh2i_vs_naive
chr2	0.1253	ezh2i_vs_naive
chr2	-0.8811	ezh2i_vs_naive
chr2	0.7985	ezh2i_vs_naive
chr2	0.1859	ezh2i_vs_naive
chr2	0.4221	ezh2i_vs_naive
chr2	-0.257	ezh2i_vs_naive
chr2	0.126	ezh2i_vs_naive
chr2	-0.4153	ezh2i_vs_naive
chr2	4.546	ezh2i_vs_naive
chr2	0.06412	ezh2i_vs_naive
chr2	2.934	ezh2i_vs_naive
chr2	-0.1109	ezh2i_vs_naive
chr2	0.3822	ezh2i_vs_naive
chr2	0.2069	ezh2i_vs_naive
chr2	-0.1603	ezh2i_vs_naive
chr2	-0.4436	ezh2i_vs_naive
chr2	0.3521	ezh2i_vs_naive
chr2	-1.23	ezh2i_vs_naive
chr2	-0.111	ezh2i_vs_naive
chr2	0.4356	ezh2i_vs_naive
chr2	-0.1605	ezh2i_vs_naive
chr2	-0.2643	ezh2i_vs_naive
chr2	0.01737	ezh2i_vs_naive
chr2	0.1079	ezh2i_vs_naive
chr2	0.06403	ezh2i_vs_naive
chr2	-0.8827	ezh2i_vs_naive
chr2	-1.549	ezh2i_vs_naive
chr2	2.507	ezh2i_vs_naive
chr2	1.048	ezh2i_vs_naive
chr2	0.5434	ezh2i_vs_naive
chr2	0.2952	ezh2i_vs_naive
chr2	3.865	ezh2i_vs_naive
chr2	-0.05715	ezh2i_vs_naive
chr2	0.2468	ezh2i_vs_naive
chr2	-0.4931	ezh2i_vs_naive
chr2	-0.08366	ezh2i_vs_naive
chr2	0.3306	ezh2i_vs_naive
chr2	-0.2177	ezh2i_vs_naive
chr2	-1.477	ezh2i_vs_naive
chr2	-0.1084	ezh2i_vs_naive
chr2	0.1758	ezh2i_vs_naive
chr2	-0.2918	ezh2i_vs_naive
chr2	-0.3201	ezh2i_vs_naive
chr2	-0.2199	ezh2i_vs_naive
chr2	0.359	ezh2i_vs_naive
chr2	1.622	ezh2i_vs_naive
chr2	1.532	ezh2i_vs_naive
chr2	0.4409	ezh2i_vs_naive
chr2	-0.3206	ezh2i_vs_naive
chr2	2.483	ezh2i_vs_naive
chr2	4.382	ezh2i_vs_naive
chr2	0.183	ezh2i_vs_naive
chr2	0.7435	ezh2i_vs_naive
chr2	0.01633	ezh2i_vs_naive
chr2	-0.3399	ezh2i_vs_naive
chr2	1.895	ezh2i_vs_naive
chr2	-0.5538	ezh2i_vs_naive
chr2	-0.5127	ezh2i_vs_naive
chr2	-0.2642	ezh2i_vs_naive
chr2	-0.9405	ezh2i_vs_naive
chr2	-0.5546	ezh2i_vs_naive
chr2	1.094	ezh2i_vs_naive
chr2	0.00635	ezh2i_vs_naive
chr2	1.692	ezh2i_vs_naive
chr2	0.1457	ezh2i_vs_naive
chr2	0.469	ezh2i_vs_naive
chr2	-0.08097	ezh2i_vs_naive
chr2	-1.12	ezh2i_vs_naive
chr2	-0.4371	ezh2i_vs_naive
chr2	-0.1636	ezh2i_vs_naive
chr2	-0.2011	ezh2i_vs_naive
chr2	-0.561	ezh2i_vs_naive
chr2	0.5467	ezh2i_vs_naive
chr2	-0.1724	ezh2i_vs_naive
chr2	0.07486	ezh2i_vs_naive
chr2	0.379	ezh2i_vs_naive
chr2	0.8074	ezh2i_vs_naive
chr2	0.7626	ezh2i_vs_naive
chr2	-0.4196	ezh2i_vs_naive
chr2	-0.0534	ezh2i_vs_naive
chr2	0.7684	ezh2i_vs_naive
chr2	0.1464	ezh2i_vs_naive
chr2	-0.0534	ezh2i_vs_naive
chr2	-0.4372	ezh2i_vs_naive
chr2	0.07372	ezh2i_vs_naive
chr2	0.01678	ezh2i_vs_naive
chr2	0.92	ezh2i_vs_naive
chr2	3.653	ezh2i_vs_naive
chr2	0.2829	ezh2i_vs_naive
chr2	0.6321	ezh2i_vs_naive
chr2	0.2057	ezh2i_vs_naive
chr2	-0.05098	ezh2i_vs_naive
chr2	0.4132	ezh2i_vs_naive
chr2	0.6334	ezh2i_vs_naive
chr2	-0.9417	ezh2i_vs_naive
chr2	-0.8633	ezh2i_vs_naive
chr2	-1.073	ezh2i_vs_naive
chr2	-0.2917	ezh2i_vs_naive
chr2	0.1135	ezh2i_vs_naive
chr2	2.597	ezh2i_vs_naive
chr2	0.2515	ezh2i_vs_naive
chr2	-0.3271	ezh2i_vs_naive
chr2	0.6071	ezh2i_vs_naive
chr2	0.02947	ezh2i_vs_naive
chr2	-0.6106	ezh2i_vs_naive
chr2	-0.84	ezh2i_vs_naive
chr2	-0.226	ezh2i_vs_naive
chr2	-0.5454	ezh2i_vs_naive
chr2	0.1154	ezh2i_vs_naive
chr2	3.131	ezh2i_vs_naive
chr2	-0.07456	ezh2i_vs_naive
chr2	0.03136	ezh2i_vs_naive
chr2	-0.04458	ezh2i_vs_naive
chr2	-0.1115	ezh2i_vs_naive
chr2	0.2474	ezh2i_vs_naive
chr2	-0.1057	ezh2i_vs_naive
chr2	0.01455	ezh2i_vs_naive
chr2	0.2777	ezh2i_vs_naive
chr2	0.635	ezh2i_vs_naive
chr2	1.012	ezh2i_vs_naive
chr2	0.5753	ezh2i_vs_naive
chr2	4.807	ezh2i_vs_naive
chr2	-0.2119	ezh2i_vs_naive
chr2	-1.07	ezh2i_vs_naive
chr2	-0.181	ezh2i_vs_naive
chr2	0.1683	ezh2i_vs_naive
chr2	0.2824	ezh2i_vs_naive
chr2	0.8003	ezh2i_vs_naive
chr2	1.015	ezh2i_vs_naive
chr2	0.1535	ezh2i_vs_naive
chr2	1.358	ezh2i_vs_naive
chr2	0.2732	ezh2i_vs_naive
chr2	-0.1287	ezh2i_vs_naive
chr2	0.3919	ezh2i_vs_naive
chr2	-0.05359	ezh2i_vs_naive
chr2	-0.05359	ezh2i_vs_naive
chr2	2.053	ezh2i_vs_naive
chr2	-0.8986	ezh2i_vs_naive
chr2	-0.515	ezh2i_vs_naive
chr2	-0.1654	ezh2i_vs_naive
chr2	1.679	ezh2i_vs_naive
chr2	-0.03274	ezh2i_vs_naive
chr2	-0.3552	ezh2i_vs_naive
[truncated: 15,819 more rows]
