# Supplementary material for: Polycomb repressive complex 2 shields naïve human pluripotent cells from trophectoderm differentiation
Source: Nat Cell Biol. 2022 May 30;24(6):845–57. doi: 10.1038/s41556-022-00916-w (PMC9203276; doi:10.1038/s41556-022-00916-w)
Supplement: Supplementary file 5 — Statistical source data corresponding to Fig. 2. [file 41556_2022_916_MOESM5_ESM.xlsx]

## Sheet: fig2a_profile
mean	index	sample	k27_group
2.99691	1	H3K27m3_H9_Ni	always_up
3.00623	2	H3K27m3_H9_Ni	always_up
3.14251	3	H3K27m3_H9_Ni	always_up
3.17172	4	H3K27m3_H9_Ni	always_up
3.1235	5	H3K27m3_H9_Ni	always_up
3.15896	6	H3K27m3_H9_Ni	always_up
3.10305	7	H3K27m3_H9_Ni	always_up
3.08988	8	H3K27m3_H9_Ni	always_up
3.08639	9	H3K27m3_H9_Ni	always_up
3.0819	10	H3K27m3_H9_Ni	always_up
3.09454	11	H3K27m3_H9_Ni	always_up
3.09698	12	H3K27m3_H9_Ni	always_up
3.07073	13	H3K27m3_H9_Ni	always_up
3.05582	14	H3K27m3_H9_Ni	always_up
3.04335	15	H3K27m3_H9_Ni	always_up
3.09991	16	H3K27m3_H9_Ni	always_up
2.99251	17	H3K27m3_H9_Ni	always_up
2.79487	18	H3K27m3_H9_Ni	always_up
2.58178	19	H3K27m3_H9_Ni	always_up
2.34916	20	H3K27m3_H9_Ni	always_up
2.1671	21	H3K27m3_H9_Ni	always_up
2.03307	22	H3K27m3_H9_Ni	always_up
1.74038	23	H3K27m3_H9_Ni	always_up
1.469	24	H3K27m3_H9_Ni	always_up
1.25914	25	H3K27m3_H9_Ni	always_up
1.30482	26	H3K27m3_H9_Ni	always_up
1.32582	27	H3K27m3_H9_Ni	always_up
1.35003	28	H3K27m3_H9_Ni	always_up
1.50463	29	H3K27m3_H9_Ni	always_up
1.70862	30	H3K27m3_H9_Ni	always_up
1.85572	31	H3K27m3_H9_Ni	always_up
2.06792	32	H3K27m3_H9_Ni	always_up
2.29427	33	H3K27m3_H9_Ni	always_up
2.4743	34	H3K27m3_H9_Ni	always_up
2.61311	35	H3K27m3_H9_Ni	always_up
2.77181	36	H3K27m3_H9_Ni	always_up
2.89264	37	H3K27m3_H9_Ni	always_up
3.0686	38	H3K27m3_H9_Ni	always_up
3.21471	39	H3K27m3_H9_Ni	always_up
3.27905	40	H3K27m3_H9_Ni	always_up
3.28671	41	H3K27m3_H9_Ni	always_up
3.36175	42	H3K27m3_H9_Ni	always_up
3.38228	43	H3K27m3_H9_Ni	always_up
3.41347	44	H3K27m3_H9_Ni	always_up
3.40496	45	H3K27m3_H9_Ni	always_up
3.39965	46	H3K27m3_H9_Ni	always_up
3.38599	47	H3K27m3_H9_Ni	always_up
3.31587	48	H3K27m3_H9_Ni	always_up
3.22825	49	H3K27m3_H9_Ni	always_up
3.18388	50	H3K27m3_H9_Ni	always_up
2.13451	1	H3K27m3_H9_Pr	always_up
2.24541	2	H3K27m3_H9_Pr	always_up
2.329	3	H3K27m3_H9_Pr	always_up
2.36464	4	H3K27m3_H9_Pr	always_up
2.50972	5	H3K27m3_H9_Pr	always_up
2.6431	6	H3K27m3_H9_Pr	always_up
2.73322	7	H3K27m3_H9_Pr	always_up
2.82092	8	H3K27m3_H9_Pr	always_up
2.86214	9	H3K27m3_H9_Pr	always_up
2.97956	10	H3K27m3_H9_Pr	always_up
3.06084	11	H3K27m3_H9_Pr	always_up
3.08046	12	H3K27m3_H9_Pr	always_up
3.1454	13	H3K27m3_H9_Pr	always_up
3.13337	14	H3K27m3_H9_Pr	always_up
3.14594	15	H3K27m3_H9_Pr	always_up
3.1354	16	H3K27m3_H9_Pr	always_up
3.11243	17	H3K27m3_H9_Pr	always_up
3.01555	18	H3K27m3_H9_Pr	always_up
2.81115	19	H3K27m3_H9_Pr	always_up
2.60625	20	H3K27m3_H9_Pr	always_up
2.37582	21	H3K27m3_H9_Pr	always_up
2.18125	22	H3K27m3_H9_Pr	always_up
1.88181	23	H3K27m3_H9_Pr	always_up
1.53512	24	H3K27m3_H9_Pr	always_up
1.3101	25	H3K27m3_H9_Pr	always_up
1.34884	26	H3K27m3_H9_Pr	always_up
1.36027	27	H3K27m3_H9_Pr	always_up
1.43717	28	H3K27m3_H9_Pr	always_up
1.55428	29	H3K27m3_H9_Pr	always_up
1.75002	30	H3K27m3_H9_Pr	always_up
2.00123	31	H3K27m3_H9_Pr	always_up
2.21891	32	H3K27m3_H9_Pr	always_up
2.44697	33	H3K27m3_H9_Pr	always_up
2.63865	34	H3K27m3_H9_Pr	always_up
2.90798	35	H3K27m3_H9_Pr	always_up
3.03276	36	H3K27m3_H9_Pr	always_up
3.12032	37	H3K27m3_H9_Pr	always_up
3.23861	38	H3K27m3_H9_Pr	always_up
3.31338	39	H3K27m3_H9_Pr	always_up
3.24388	40	H3K27m3_H9_Pr	always_up
3.23744	41	H3K27m3_H9_Pr	always_up
3.23728	42	H3K27m3_H9_Pr	always_up
3.1924	43	H3K27m3_H9_Pr	always_up
3.19165	44	H3K27m3_H9_Pr	always_up
3.12973	45	H3K27m3_H9_Pr	always_up
2.98251	46	H3K27m3_H9_Pr	always_up
2.83768	47	H3K27m3_H9_Pr	always_up
2.74369	48	H3K27m3_H9_Pr	always_up
2.62845	49	H3K27m3_H9_Pr	always_up
2.50921	50	H3K27m3_H9_Pr	always_up
3.75588	1	H3K4m3_H9_Ni	always_up
3.88538	2	H3K4m3_H9_Ni	always_up
4.04201	3	H3K4m3_H9_Ni	always_up
3.99623	4	H3K4m3_H9_Ni	always_up
3.97364	5	H3K4m3_H9_Ni	always_up
4.08286	6	H3K4m3_H9_Ni	always_up
4.35538	7	H3K4m3_H9_Ni	always_up
4.63428	8	H3K4m3_H9_Ni	always_up
4.99915	9	H3K4m3_H9_Ni	always_up
5.50705	10	H3K4m3_H9_Ni	always_up
6.0618	11	H3K4m3_H9_Ni	always_up
6.76396	12	H3K4m3_H9_Ni	always_up
7.52288	13	H3K4m3_H9_Ni	always_up
8.41073	14	H3K4m3_H9_Ni	always_up
9.89977	15	H3K4m3_H9_Ni	always_up
11.5548	16	H3K4m3_H9_Ni	always_up
13.3504	17	H3K4m3_H9_Ni	always_up
15.7107	18	H3K4m3_H9_Ni	always_up
18.3825	19	H3K4m3_H9_Ni	always_up
21.946	20	H3K4m3_H9_Ni	always_up
26.8031	21	H3K4m3_H9_Ni	always_up
31.8853	22	H3K4m3_H9_Ni	always_up
35.2749	23	H3K4m3_H9_Ni	always_up
34.5934	24	H3K4m3_H9_Ni	always_up
33.4169	25	H3K4m3_H9_Ni	always_up
46.4527	26	H3K4m3_H9_Ni	always_up
58.3576	27	H3K4m3_H9_Ni	always_up
58.035	28	H3K4m3_H9_Ni	always_up
55.345	29	H3K4m3_H9_Ni	always_up
49.5186	30	H3K4m3_H9_Ni	always_up
43.778	31	H3K4m3_H9_Ni	always_up
38.2737	32	H3K4m3_H9_Ni	always_up
33.4498	33	H3K4m3_H9_Ni	always_up
28.6322	34	H3K4m3_H9_Ni	always_up
24.4073	35	H3K4m3_H9_Ni	always_up
20.7259	36	H3K4m3_H9_Ni	always_up
17.6614	37	H3K4m3_H9_Ni	always_up
15.0829	38	H3K4m3_H9_Ni	always_up
13.0583	39	H3K4m3_H9_Ni	always_up
11.2699	40	H3K4m3_H9_Ni	always_up
9.90959	41	H3K4m3_H9_Ni	always_up
8.84189	42	H3K4m3_H9_Ni	always_up
8.16232	43	H3K4m3_H9_Ni	always_up
7.34737	44	H3K4m3_H9_Ni	always_up
6.47069	45	H3K4m3_H9_Ni	always_up
5.79535	46	H3K4m3_H9_Ni	always_up
5.0875	47	H3K4m3_H9_Ni	always_up
4.52949	48	H3K4m3_H9_Ni	always_up
4.11505	49	H3K4m3_H9_Ni	always_up
3.95612	50	H3K4m3_H9_Ni	always_up
3.89109	1	H3K4m3_H9_Pr	always_up
3.98951	2	H3K4m3_H9_Pr	always_up
4.16623	3	H3K4m3_H9_Pr	always_up
4.21866	4	H3K4m3_H9_Pr	always_up
4.28652	5	H3K4m3_H9_Pr	always_up
4.49107	6	H3K4m3_H9_Pr	always_up
4.71524	7	H3K4m3_H9_Pr	always_up
4.98065	8	H3K4m3_H9_Pr	always_up
5.39313	9	H3K4m3_H9_Pr	always_up
5.83623	10	H3K4m3_H9_Pr	always_up
6.30395	11	H3K4m3_H9_Pr	always_up
6.82049	12	H3K4m3_H9_Pr	always_up
7.50123	13	H3K4m3_H9_Pr	always_up
8.23122	14	H3K4m3_H9_Pr	always_up
9.41502	15	H3K4m3_H9_Pr	always_up
10.8378	16	H3K4m3_H9_Pr	always_up
12.3078	17	H3K4m3_H9_Pr	always_up
14.1059	18	H3K4m3_H9_Pr	always_up
16.2445	19	H3K4m3_H9_Pr	always_up
19.035	20	H3K4m3_H9_Pr	always_up
22.1323	21	H3K4m3_H9_Pr	always_up
25.1395	22	H3K4m3_H9_Pr	always_up
27.2871	23	H3K4m3_H9_Pr	always_up
27.0558	24	H3K4m3_H9_Pr	always_up
27.0905	25	H3K4m3_H9_Pr	always_up
35.413	26	H3K4m3_H9_Pr	always_up
42.9413	27	H3K4m3_H9_Pr	always_up
44.288	28	H3K4m3_H9_Pr	always_up
44.1178	29	H3K4m3_H9_Pr	always_up
41.1684	30	H3K4m3_H9_Pr	always_up
37.8027	31	H3K4m3_H9_Pr	always_up
33.9692	32	H3K4m3_H9_Pr	always_up
30.3513	33	H3K4m3_H9_Pr	always_up
26.6618	34	H3K4m3_H9_Pr	always_up
23.2465	35	H3K4m3_H9_Pr	always_up
20.1718	36	H3K4m3_H9_Pr	always_up
17.5801	37	H3K4m3_H9_Pr	always_up
15.3977	38	H3K4m3_H9_Pr	always_up
13.5262	39	H3K4m3_H9_Pr	always_up
11.7546	40	H3K4m3_H9_Pr	always_up
10.4079	41	H3K4m3_H9_Pr	always_up
9.2022	42	H3K4m3_H9_Pr	always_up
8.24053	43	H3K4m3_H9_Pr	always_up
7.41326	44	H3K4m3_H9_Pr	always_up
6.69583	45	H3K4m3_H9_Pr	always_up
6.07388	46	H3K4m3_H9_Pr	always_up
5.45434	47	H3K4m3_H9_Pr	always_up
4.97783	48	H3K4m3_H9_Pr	always_up
4.5673	49	H3K4m3_H9_Pr	always_up
4.22147	50	H3K4m3_H9_Pr	always_up
2.67726	1	H2Aub_H9_Ni	always_up
2.71763	2	H2Aub_H9_Ni	always_up
2.82041	3	H2Aub_H9_Ni	always_up
2.88765	4	H2Aub_H9_Ni	always_up
2.93251	5	H2Aub_H9_Ni	always_up
2.93881	6	H2Aub_H9_Ni	always_up
3.0032	7	H2Aub_H9_Ni	always_up
3.04398	8	H2Aub_H9_Ni	always_up
3.10919	9	H2Aub_H9_Ni	always_up
3.14998	10	H2Aub_H9_Ni	always_up
3.21102	11	H2Aub_H9_Ni	always_up
3.31033	12	H2Aub_H9_Ni	always_up
3.2993	13	H2Aub_H9_Ni	always_up
3.27486	14	H2Aub_H9_Ni	always_up
3.38929	15	H2Aub_H9_Ni	always_up
3.44774	16	H2Aub_H9_Ni	always_up
3.51606	17	H2Aub_H9_Ni	always_up
3.49155	18	H2Aub_H9_Ni	always_up
3.38113	19	H2Aub_H9_Ni	always_up
3.33794	20	H2Aub_H9_Ni	always_up
3.33214	21	H2Aub_H9_Ni	always_up
3.28908	22	H2Aub_H9_Ni	always_up
3.1287	23	H2Aub_H9_Ni	always_up
2.93467	24	H2Aub_H9_Ni	always_up
2.87637	25	H2Aub_H9_Ni	always_up
3.15332	26	H2Aub_H9_Ni	always_up
3.48332	27	H2Aub_H9_Ni	always_up
3.73951	28	H2Aub_H9_Ni	always_up
3.91315	29	H2Aub_H9_Ni	always_up
4.0638	30	H2Aub_H9_Ni	always_up
4.23321	31	H2Aub_H9_Ni	always_up
4.36937	32	H2Aub_H9_Ni	always_up
4.42575	33	H2Aub_H9_Ni	always_up
4.40226	34	H2Aub_H9_Ni	always_up
4.3523	35	H2Aub_H9_Ni	always_up
4.31279	36	H2Aub_H9_Ni	always_up
4.26879	37	H2Aub_H9_Ni	always_up
4.20265	38	H2Aub_H9_Ni	always_up
4.1982	39	H2Aub_H9_Ni	always_up
4.0976	40	H2Aub_H9_Ni	always_up
3.94798	41	H2Aub_H9_Ni	always_up
3.83088	42	H2Aub_H9_Ni	always_up
3.67278	43	H2Aub_H9_Ni	always_up
3.54361	44	H2Aub_H9_Ni	always_up
3.43351	45	H2Aub_H9_Ni	always_up
3.4034	46	H2Aub_H9_Ni	always_up
3.29941	47	H2Aub_H9_Ni	always_up
3.19996	48	H2Aub_H9_Ni	always_up
3.09209	49	H2Aub_H9_Ni	always_up
3.06308	50	H2Aub_H9_Ni	always_up
1.97218	1	H2Aub_H9_Pr	always_up
2.03489	2	H2Aub_H9_Pr	always_up
2.12561	3	H2Aub_H9_Pr	always_up
2.1626	4	H2Aub_H9_Pr	always_up
2.19385	5	H2Aub_H9_Pr	always_up
2.27127	6	H2Aub_H9_Pr	always_up
2.32099	7	H2Aub_H9_Pr	always_up
2.37859	8	H2Aub_H9_Pr	always_up
2.42278	9	H2Aub_H9_Pr	always_up
2.51314	10	H2Aub_H9_Pr	always_up
2.60272	11	H2Aub_H9_Pr	always_up
2.6415	12	H2Aub_H9_Pr	always_up
2.71376	13	H2Aub_H9_Pr	always_up
2.80781	14	H2Aub_H9_Pr	always_up
2.92394	15	H2Aub_H9_Pr	always_up
3.03089	16	H2Aub_H9_Pr	always_up
3.1256	17	H2Aub_H9_Pr	always_up
3.17755	18	H2Aub_H9_Pr	always_up
3.19713	19	H2Aub_H9_Pr	always_up
3.19606	20	H2Aub_H9_Pr	always_up
3.16975	21	H2Aub_H9_Pr	always_up
3.11051	22	H2Aub_H9_Pr	always_up
2.99168	23	H2Aub_H9_Pr	always_up
2.75355	24	H2Aub_H9_Pr	always_up
2.6157	25	H2Aub_H9_Pr	always_up
2.93554	26	H2Aub_H9_Pr	always_up
3.2707	27	H2Aub_H9_Pr	always_up
3.53628	28	H2Aub_H9_Pr	always_up
3.74949	29	H2Aub_H9_Pr	always_up
3.89788	30	H2Aub_H9_Pr	always_up
4.0519	31	H2Aub_H9_Pr	always_up
4.13791	32	H2Aub_H9_Pr	always_up
4.20064	33	H2Aub_H9_Pr	always_up
4.17863	34	H2Aub_H9_Pr	always_up
4.1214	35	H2Aub_H9_Pr	always_up
4.01914	36	H2Aub_H9_Pr	always_up
3.92044	37	H2Aub_H9_Pr	always_up
3.76362	38	H2Aub_H9_Pr	always_up
3.65364	39	H2Aub_H9_Pr	always_up
3.5062	40	H2Aub_H9_Pr	always_up
3.34345	41	H2Aub_H9_Pr	always_up
3.23243	42	H2Aub_H9_Pr	always_up
3.08542	43	H2Aub_H9_Pr	always_up
2.98063	44	H2Aub_H9_Pr	always_up
2.85983	45	H2Aub_H9_Pr	always_up
2.73393	46	H2Aub_H9_Pr	always_up
2.59587	47	H2Aub_H9_Pr	always_up
2.4985	48	H2Aub_H9_Pr	always_up
2.42623	49	H2Aub_H9_Pr	always_up
2.35533	50	H2Aub_H9_Pr	always_up
1.64099	1	H3K27m3_H9_Ni	pr_higher_than_ni
1.59611	2	H3K27m3_H9_Ni	pr_higher_than_ni
1.51854	3	H3K27m3_H9_Ni	pr_higher_than_ni
1.58299	4	H3K27m3_H9_Ni	pr_higher_than_ni
1.61222	5	H3K27m3_H9_Ni	pr_higher_than_ni
1.62556	6	H3K27m3_H9_Ni	pr_higher_than_ni
1.51733	7	H3K27m3_H9_Ni	pr_higher_than_ni
1.44535	8	H3K27m3_H9_Ni	pr_higher_than_ni
1.47593	9	H3K27m3_H9_Ni	pr_higher_than_ni
1.5742	10	H3K27m3_H9_Ni	pr_higher_than_ni
1.65873	11	H3K27m3_H9_Ni	pr_higher_than_ni
1.72237	12	H3K27m3_H9_Ni	pr_higher_than_ni
1.73403	13	H3K27m3_H9_Ni	pr_higher_than_ni
1.55097	14	H3K27m3_H9_Ni	pr_higher_than_ni
1.35629	15	H3K27m3_H9_Ni	pr_higher_than_ni
1.32729	16	H3K27m3_H9_Ni	pr_higher_than_ni
1.38603	17	H3K27m3_H9_Ni	pr_higher_than_ni
1.4315	18	H3K27m3_H9_Ni	pr_higher_than_ni
1.34996	19	H3K27m3_H9_Ni	pr_higher_than_ni
1.28976	20	H3K27m3_H9_Ni	pr_higher_than_ni
1.18293	21	H3K27m3_H9_Ni	pr_higher_than_ni
1.08711	22	H3K27m3_H9_Ni	pr_higher_than_ni
0.914332	23	H3K27m3_H9_Ni	pr_higher_than_ni
0.792072	24	H3K27m3_H9_Ni	pr_higher_than_ni
0.71064	25	H3K27m3_H9_Ni	pr_higher_than_ni
0.660491	26	H3K27m3_H9_Ni	pr_higher_than_ni
0.763773	27	H3K27m3_H9_Ni	pr_higher_than_ni
0.730435	28	H3K27m3_H9_Ni	pr_higher_than_ni
0.754256	29	H3K27m3_H9_Ni	pr_higher_than_ni
0.874939	30	H3K27m3_H9_Ni	pr_higher_than_ni
0.813809	31	H3K27m3_H9_Ni	pr_higher_than_ni
0.905377	32	H3K27m3_H9_Ni	pr_higher_than_ni
1.04662	33	H3K27m3_H9_Ni	pr_higher_than_ni
1.15302	34	H3K27m3_H9_Ni	pr_higher_than_ni
1.19777	35	H3K27m3_H9_Ni	pr_higher_than_ni
1.24451	36	H3K27m3_H9_Ni	pr_higher_than_ni
1.24279	37	H3K27m3_H9_Ni	pr_higher_than_ni
1.26351	38	H3K27m3_H9_Ni	pr_higher_than_ni
1.50097	39	H3K27m3_H9_Ni	pr_higher_than_ni
1.60185	40	H3K27m3_H9_Ni	pr_higher_than_ni
1.68455	41	H3K27m3_H9_Ni	pr_higher_than_ni
1.864	42	H3K27m3_H9_Ni	pr_higher_than_ni
1.72935	43	H3K27m3_H9_Ni	pr_higher_than_ni
1.63671	44	H3K27m3_H9_Ni	pr_higher_than_ni
1.69717	45	H3K27m3_H9_Ni	pr_higher_than_ni
1.72583	46	H3K27m3_H9_Ni	pr_higher_than_ni
1.70528	47	H3K27m3_H9_Ni	pr_higher_than_ni
1.69773	48	H3K27m3_H9_Ni	pr_higher_than_ni
1.70055	49	H3K27m3_H9_Ni	pr_higher_than_ni
1.74225	50	H3K27m3_H9_Ni	pr_higher_than_ni
3.83942	1	H3K27m3_H9_Pr	pr_higher_than_ni
3.96053	2	H3K27m3_H9_Pr	pr_higher_than_ni
4.17076	3	H3K27m3_H9_Pr	pr_higher_than_ni
4.33778	4	H3K27m3_H9_Pr	pr_higher_than_ni
4.526	5	H3K27m3_H9_Pr	pr_higher_than_ni
4.77705	6	H3K27m3_H9_Pr	pr_higher_than_ni
4.92139	7	H3K27m3_H9_Pr	pr_higher_than_ni
4.80986	8	H3K27m3_H9_Pr	pr_higher_than_ni
4.9118	9	H3K27m3_H9_Pr	pr_higher_than_ni
5.03217	10	H3K27m3_H9_Pr	pr_higher_than_ni
5.29459	11	H3K27m3_H9_Pr	pr_higher_than_ni
5.66112	12	H3K27m3_H9_Pr	pr_higher_than_ni
5.74084	13	H3K27m3_H9_Pr	pr_higher_than_ni
5.59171	14	H3K27m3_H9_Pr	pr_higher_than_ni
5.58584	15	H3K27m3_H9_Pr	pr_higher_than_ni
5.34163	16	H3K27m3_H9_Pr	pr_higher_than_ni
5.0212	17	H3K27m3_H9_Pr	pr_higher_than_ni
4.74898	18	H3K27m3_H9_Pr	pr_higher_than_ni
4.42837	19	H3K27m3_H9_Pr	pr_higher_than_ni
4.32147	20	H3K27m3_H9_Pr	pr_higher_than_ni
4.05831	21	H3K27m3_H9_Pr	pr_higher_than_ni
3.54599	22	H3K27m3_H9_Pr	pr_higher_than_ni
3.12901	23	H3K27m3_H9_Pr	pr_higher_than_ni
2.64435	24	H3K27m3_H9_Pr	pr_higher_than_ni
2.24134	25	H3K27m3_H9_Pr	pr_higher_than_ni
2.35632	26	H3K27m3_H9_Pr	pr_higher_than_ni
2.45391	27	H3K27m3_H9_Pr	pr_higher_than_ni
2.53204	28	H3K27m3_H9_Pr	pr_higher_than_ni
2.67019	29	H3K27m3_H9_Pr	pr_higher_than_ni
2.9554	30	H3K27m3_H9_Pr	pr_higher_than_ni
3.09405	31	H3K27m3_H9_Pr	pr_higher_than_ni
3.41203	32	H3K27m3_H9_Pr	pr_higher_than_ni
3.84461	33	H3K27m3_H9_Pr	pr_higher_than_ni
4.22298	34	H3K27m3_H9_Pr	pr_higher_than_ni
4.66886	35	H3K27m3_H9_Pr	pr_higher_than_ni
5.11049	36	H3K27m3_H9_Pr	pr_higher_than_ni
5.35426	37	H3K27m3_H9_Pr	pr_higher_than_ni
5.59228	38	H3K27m3_H9_Pr	pr_higher_than_ni
5.58858	39	H3K27m3_H9_Pr	pr_higher_than_ni
5.52918	40	H3K27m3_H9_Pr	pr_higher_than_ni
5.56388	41	H3K27m3_H9_Pr	pr_higher_than_ni
5.44805	42	H3K27m3_H9_Pr	pr_higher_than_ni
5.27991	43	H3K27m3_H9_Pr	pr_higher_than_ni
5.31987	44	H3K27m3_H9_Pr	pr_higher_than_ni
5.45883	45	H3K27m3_H9_Pr	pr_higher_than_ni
5.41731	46	H3K27m3_H9_Pr	pr_higher_than_ni
5.16815	47	H3K27m3_H9_Pr	pr_higher_than_ni
5.01471	48	H3K27m3_H9_Pr	pr_higher_than_ni
5.02107	49	H3K27m3_H9_Pr	pr_higher_than_ni
4.86298	50	H3K27m3_H9_Pr	pr_higher_than_ni
6.98333	1	H3K4m3_H9_Ni	pr_higher_than_ni
7.55936	2	H3K4m3_H9_Ni	pr_higher_than_ni
7.60748	3	H3K4m3_H9_Ni	pr_higher_than_ni
7.49492	4	H3K4m3_H9_Ni	pr_higher_than_ni
7.66022	5	H3K4m3_H9_Ni	pr_higher_than_ni
7.85227	6	H3K4m3_H9_Ni	pr_higher_than_ni
7.80324	7	H3K4m3_H9_Ni	pr_higher_than_ni
7.65036	8	H3K4m3_H9_Ni	pr_higher_than_ni
7.48114	9	H3K4m3_H9_Ni	pr_higher_than_ni
7.95293	10	H3K4m3_H9_Ni	pr_higher_than_ni
8.68716	11	H3K4m3_H9_Ni	pr_higher_than_ni
10.2711	12	H3K4m3_H9_Ni	pr_higher_than_ni
11.8573	13	H3K4m3_H9_Ni	pr_higher_than_ni
13.3767	14	H3K4m3_H9_Ni	pr_higher_than_ni
15.3407	15	H3K4m3_H9_Ni	pr_higher_than_ni
17.1455	16	H3K4m3_H9_Ni	pr_higher_than_ni
19.3855	17	H3K4m3_H9_Ni	pr_higher_than_ni
22.7235	18	H3K4m3_H9_Ni	pr_higher_than_ni
27.1339	19	H3K4m3_H9_Ni	pr_higher_than_ni
32.1243	20	H3K4m3_H9_Ni	pr_higher_than_ni
38.7204	21	H3K4m3_H9_Ni	pr_higher_than_ni
45.0315	22	H3K4m3_H9_Ni	pr_higher_than_ni
47.2708	23	H3K4m3_H9_Ni	pr_higher_than_ni
44.9129	24	H3K4m3_H9_Ni	pr_higher_than_ni
39.7753	25	H3K4m3_H9_Ni	pr_higher_than_ni
53.1027	26	H3K4m3_H9_Ni	pr_higher_than_ni
68.9034	27	H3K4m3_H9_Ni	pr_higher_than_ni
71.5023	28	H3K4m3_H9_Ni	pr_higher_than_ni
69.2104	29	H3K4m3_H9_Ni	pr_higher_than_ni
64.3121	30	H3K4m3_H9_Ni	pr_higher_than_ni
58.6677	31	H3K4m3_H9_Ni	pr_higher_than_ni
51.4603	32	H3K4m3_H9_Ni	pr_higher_than_ni
45.2772	33	H3K4m3_H9_Ni	pr_higher_than_ni
38.8143	34	H3K4m3_H9_Ni	pr_higher_than_ni
33.0809	35	H3K4m3_H9_Ni	pr_higher_than_ni
28.4261	36	H3K4m3_H9_Ni	pr_higher_than_ni
24.64	37	H3K4m3_H9_Ni	pr_higher_than_ni
21.1856	38	H3K4m3_H9_Ni	pr_higher_than_ni
18.0143	39	H3K4m3_H9_Ni	pr_higher_than_ni
15.3514	40	H3K4m3_H9_Ni	pr_higher_than_ni
13.6542	41	H3K4m3_H9_Ni	pr_higher_than_ni
12.141	42	H3K4m3_H9_Ni	pr_higher_than_ni
10.7788	43	H3K4m3_H9_Ni	pr_higher_than_ni
9.41052	44	H3K4m3_H9_Ni	pr_higher_than_ni
7.96716	45	H3K4m3_H9_Ni	pr_higher_than_ni
7.12327	46	H3K4m3_H9_Ni	pr_higher_than_ni
6.81355	47	H3K4m3_H9_Ni	pr_higher_than_ni
6.14837	48	H3K4m3_H9_Ni	pr_higher_than_ni
5.15504	49	H3K4m3_H9_Ni	pr_higher_than_ni
4.89792	50	H3K4m3_H9_Ni	pr_higher_than_ni
4.93373	1	H3K4m3_H9_Pr	pr_higher_than_ni
5.099	2	H3K4m3_H9_Pr	pr_higher_than_ni
5.32892	3	H3K4m3_H9_Pr	pr_higher_than_ni
5.43436	4	H3K4m3_H9_Pr	pr_higher_than_ni
5.68246	5	H3K4m3_H9_Pr	pr_higher_than_ni
6.02649	6	H3K4m3_H9_Pr	pr_higher_than_ni
6.29542	7	H3K4m3_H9_Pr	pr_higher_than_ni
6.50611	8	H3K4m3_H9_Pr	pr_higher_than_ni
6.7931	9	H3K4m3_H9_Pr	pr_higher_than_ni
7.2216	10	H3K4m3_H9_Pr	pr_higher_than_ni
7.6188	11	H3K4m3_H9_Pr	pr_higher_than_ni
8.29193	12	H3K4m3_H9_Pr	pr_higher_than_ni
8.83985	13	H3K4m3_H9_Pr	pr_higher_than_ni
9.74622	14	H3K4m3_H9_Pr	pr_higher_than_ni
10.7129	15	H3K4m3_H9_Pr	pr_higher_than_ni
11.6847	16	H3K4m3_H9_Pr	pr_higher_than_ni
13.385	17	H3K4m3_H9_Pr	pr_higher_than_ni
15.4906	18	H3K4m3_H9_Pr	pr_higher_than_ni
18.115	19	H3K4m3_H9_Pr	pr_higher_than_ni
21.0697	20	H3K4m3_H9_Pr	pr_higher_than_ni
24.5818	21	H3K4m3_H9_Pr	pr_higher_than_ni
27.9956	22	H3K4m3_H9_Pr	pr_higher_than_ni
29.5758	23	H3K4m3_H9_Pr	pr_higher_than_ni
28.9662	24	H3K4m3_H9_Pr	pr_higher_than_ni
27.1309	25	H3K4m3_H9_Pr	pr_higher_than_ni
33.6064	26	H3K4m3_H9_Pr	pr_higher_than_ni
40.7297	27	H3K4m3_H9_Pr	pr_higher_than_ni
42.0764	28	H3K4m3_H9_Pr	pr_higher_than_ni
40.8587	29	H3K4m3_H9_Pr	pr_higher_than_ni
38.5637	30	H3K4m3_H9_Pr	pr_higher_than_ni
35.3856	31	H3K4m3_H9_Pr	pr_higher_than_ni
31.9598	32	H3K4m3_H9_Pr	pr_higher_than_ni
28.6723	33	H3K4m3_H9_Pr	pr_higher_than_ni
24.7786	34	H3K4m3_H9_Pr	pr_higher_than_ni
21.6268	35	H3K4m3_H9_Pr	pr_higher_than_ni
18.8406	36	H3K4m3_H9_Pr	pr_higher_than_ni
16.3621	37	H3K4m3_H9_Pr	pr_higher_than_ni
13.9849	38	H3K4m3_H9_Pr	pr_higher_than_ni
12.1886	39	H3K4m3_H9_Pr	pr_higher_than_ni
10.7	40	H3K4m3_H9_Pr	pr_higher_than_ni
9.41003	41	H3K4m3_H9_Pr	pr_higher_than_ni
8.55673	42	H3K4m3_H9_Pr	pr_higher_than_ni
7.68838	43	H3K4m3_H9_Pr	pr_higher_than_ni
6.72356	44	H3K4m3_H9_Pr	pr_higher_than_ni
5.99413	45	H3K4m3_H9_Pr	pr_higher_than_ni
5.5298	46	H3K4m3_H9_Pr	pr_higher_than_ni
5.03899	47	H3K4m3_H9_Pr	pr_higher_than_ni
4.8264	48	H3K4m3_H9_Pr	pr_higher_than_ni
4.60044	49	H3K4m3_H9_Pr	pr_higher_than_ni
4.37499	50	H3K4m3_H9_Pr	pr_higher_than_ni
2.83021	1	H2Aub_H9_Ni	pr_higher_than_ni
2.86257	2	H2Aub_H9_Ni	pr_higher_than_ni
2.97761	3	H2Aub_H9_Ni	pr_higher_than_ni
3.05024	4	H2Aub_H9_Ni	pr_higher_than_ni
3.03743	5	H2Aub_H9_Ni	pr_higher_than_ni
3.10638	6	H2Aub_H9_Ni	pr_higher_than_ni
3.23694	7	H2Aub_H9_Ni	pr_higher_than_ni
3.18695	8	H2Aub_H9_Ni	pr_higher_than_ni
3.165	9	H2Aub_H9_Ni	pr_higher_than_ni
3.16357	10	H2Aub_H9_Ni	pr_higher_than_ni
3.1087	11	H2Aub_H9_Ni	pr_higher_than_ni
3.18242	12	H2Aub_H9_Ni	pr_higher_than_ni
3.27399	13	H2Aub_H9_Ni	pr_higher_than_ni
3.43483	14	H2Aub_H9_Ni	pr_higher_than_ni
3.56531	15	H2Aub_H9_Ni	pr_higher_than_ni
3.43895	16	H2Aub_H9_Ni	pr_higher_than_ni
3.41893	17	H2Aub_H9_Ni	pr_higher_than_ni
3.49426	18	H2Aub_H9_Ni	pr_higher_than_ni
3.46162	19	H2Aub_H9_Ni	pr_higher_than_ni
3.25924	20	H2Aub_H9_Ni	pr_higher_than_ni
3.24512	21	H2Aub_H9_Ni	pr_higher_than_ni
3.24185	22	H2Aub_H9_Ni	pr_higher_than_ni
3.22442	23	H2Aub_H9_Ni	pr_higher_than_ni
2.94574	24	H2Aub_H9_Ni	pr_higher_than_ni
2.64331	25	H2Aub_H9_Ni	pr_higher_than_ni
2.76271	26	H2Aub_H9_Ni	pr_higher_than_ni
3.16994	27	H2Aub_H9_Ni	pr_higher_than_ni
3.53109	28	H2Aub_H9_Ni	pr_higher_than_ni
3.6973	29	H2Aub_H9_Ni	pr_higher_than_ni
4.02298	30	H2Aub_H9_Ni	pr_higher_than_ni
4.27963	31	H2Aub_H9_Ni	pr_higher_than_ni
4.36583	32	H2Aub_H9_Ni	pr_higher_than_ni
4.46205	33	H2Aub_H9_Ni	pr_higher_than_ni
4.25881	34	H2Aub_H9_Ni	pr_higher_than_ni
4.42877	35	H2Aub_H9_Ni	pr_higher_than_ni
4.3943	36	H2Aub_H9_Ni	pr_higher_than_ni
4.24125	37	H2Aub_H9_Ni	pr_higher_than_ni
3.9743	38	H2Aub_H9_Ni	pr_higher_than_ni
3.76294	39	H2Aub_H9_Ni	pr_higher_than_ni
3.67206	40	H2Aub_H9_Ni	pr_higher_than_ni
3.58378	41	H2Aub_H9_Ni	pr_higher_than_ni
3.70391	42	H2Aub_H9_Ni	pr_higher_than_ni
3.74403	43	H2Aub_H9_Ni	pr_higher_than_ni
3.5822	44	H2Aub_H9_Ni	pr_higher_than_ni
3.38723	45	H2Aub_H9_Ni	pr_higher_than_ni
3.29907	46	H2Aub_H9_Ni	pr_higher_than_ni
3.34433	47	H2Aub_H9_Ni	pr_higher_than_ni
3.3954	48	H2Aub_H9_Ni	pr_higher_than_ni
3.35763	49	H2Aub_H9_Ni	pr_higher_than_ni
3.25114	50	H2Aub_H9_Ni	pr_higher_than_ni
3.58824	1	H2Aub_H9_Pr	pr_higher_than_ni
3.70128	2	H2Aub_H9_Pr	pr_higher_than_ni
3.67595	3	H2Aub_H9_Pr	pr_higher_than_ni
3.67644	4	H2Aub_H9_Pr	pr_higher_than_ni
3.6899	5	H2Aub_H9_Pr	pr_higher_than_ni
3.80774	6	H2Aub_H9_Pr	pr_higher_than_ni
3.92457	7	H2Aub_H9_Pr	pr_higher_than_ni
3.87699	8	H2Aub_H9_Pr	pr_higher_than_ni
3.85918	9	H2Aub_H9_Pr	pr_higher_than_ni
3.87918	10	H2Aub_H9_Pr	pr_higher_than_ni
4.03392	11	H2Aub_H9_Pr	pr_higher_than_ni
4.27148	12	H2Aub_H9_Pr	pr_higher_than_ni
4.4401	13	H2Aub_H9_Pr	pr_higher_than_ni
4.46838	14	H2Aub_H9_Pr	pr_higher_than_ni
4.47117	15	H2Aub_H9_Pr	pr_higher_than_ni
4.54589	16	H2Aub_H9_Pr	pr_higher_than_ni
4.57634	17	H2Aub_H9_Pr	pr_higher_than_ni
4.65564	18	H2Aub_H9_Pr	pr_higher_than_ni
4.60887	19	H2Aub_H9_Pr	pr_higher_than_ni
4.54907	20	H2Aub_H9_Pr	pr_higher_than_ni
4.65551	21	H2Aub_H9_Pr	pr_higher_than_ni
4.56624	22	H2Aub_H9_Pr	pr_higher_than_ni
4.27579	23	H2Aub_H9_Pr	pr_higher_than_ni
3.97415	24	H2Aub_H9_Pr	pr_higher_than_ni
3.70432	25	H2Aub_H9_Pr	pr_higher_than_ni
3.95926	26	H2Aub_H9_Pr	pr_higher_than_ni
4.22177	27	H2Aub_H9_Pr	pr_higher_than_ni
4.57375	28	H2Aub_H9_Pr	pr_higher_than_ni
4.88339	29	H2Aub_H9_Pr	pr_higher_than_ni
5.02945	30	H2Aub_H9_Pr	pr_higher_than_ni
5.23324	31	H2Aub_H9_Pr	pr_higher_than_ni
5.41355	32	H2Aub_H9_Pr	pr_higher_than_ni
5.65832	33	H2Aub_H9_Pr	pr_higher_than_ni
5.75505	34	H2Aub_H9_Pr	pr_higher_than_ni
5.7713	35	H2Aub_H9_Pr	pr_higher_than_ni
5.74897	36	H2Aub_H9_Pr	pr_higher_than_ni
5.53739	37	H2Aub_H9_Pr	pr_higher_than_ni
5.36031	38	H2Aub_H9_Pr	pr_higher_than_ni
5.31992	39	H2Aub_H9_Pr	pr_higher_than_ni
5.22021	40	H2Aub_H9_Pr	pr_higher_than_ni
5.01407	41	H2Aub_H9_Pr	pr_higher_than_ni
4.6742	42	H2Aub_H9_Pr	pr_higher_than_ni
4.46049	43	H2Aub_H9_Pr	pr_higher_than_ni
4.48295	44	H2Aub_H9_Pr	pr_higher_than_ni
4.40632	45	H2Aub_H9_Pr	pr_higher_than_ni
4.2261	46	H2Aub_H9_Pr	pr_higher_than_ni
4.06211	47	H2Aub_H9_Pr	pr_higher_than_ni
4.00601	48	H2Aub_H9_Pr	pr_higher_than_ni
3.9747	49	H2Aub_H9_Pr	pr_higher_than_ni
3.94815	50	H2Aub_H9_Pr	pr_higher_than_ni
3.81679	1	H3K27m3_H9_Ni	ni_higher_than_pr
3.96873	2	H3K27m3_H9_Ni	ni_higher_than_pr
3.99575	3	H3K27m3_H9_Ni	ni_higher_than_pr
3.90667	4	H3K27m3_H9_Ni	ni_higher_than_pr
3.76976	5	H3K27m3_H9_Ni	ni_higher_than_pr
3.79202	6	H3K27m3_H9_Ni	ni_higher_than_pr
3.92481	7	H3K27m3_H9_Ni	ni_higher_than_pr
3.92361	8	H3K27m3_H9_Ni	ni_higher_than_pr
3.85415	9	H3K27m3_H9_Ni	ni_higher_than_pr
3.89941	10	H3K27m3_H9_Ni	ni_higher_than_pr
3.93177	11	H3K27m3_H9_Ni	ni_higher_than_pr
3.8589	12	H3K27m3_H9_Ni	ni_higher_than_pr
3.85871	13	H3K27m3_H9_Ni	ni_higher_than_pr
3.79602	14	H3K27m3_H9_Ni	ni_higher_than_pr
3.74016	15	H3K27m3_H9_Ni	ni_higher_than_pr
3.49652	16	H3K27m3_H9_Ni	ni_higher_than_pr
3.2302	17	H3K27m3_H9_Ni	ni_higher_than_pr
3.21571	18	H3K27m3_H9_Ni	ni_higher_than_pr
3.05761	19	H3K27m3_H9_Ni	ni_higher_than_pr
2.90541	20	H3K27m3_H9_Ni	ni_higher_than_pr
2.71787	21	H3K27m3_H9_Ni	ni_higher_than_pr
2.41005	22	H3K27m3_H9_Ni	ni_higher_than_pr
2.08145	23	H3K27m3_H9_Ni	ni_higher_than_pr
1.85717	24	H3K27m3_H9_Ni	ni_higher_than_pr
1.63087	25	H3K27m3_H9_Ni	ni_higher_than_pr
1.56573	26	H3K27m3_H9_Ni	ni_higher_than_pr
1.55093	27	H3K27m3_H9_Ni	ni_higher_than_pr
1.63796	28	H3K27m3_H9_Ni	ni_higher_than_pr
1.77142	29	H3K27m3_H9_Ni	ni_higher_than_pr
2.00807	30	H3K27m3_H9_Ni	ni_higher_than_pr
2.2081	31	H3K27m3_H9_Ni	ni_higher_than_pr
2.47547	32	H3K27m3_H9_Ni	ni_higher_than_pr
2.71794	33	H3K27m3_H9_Ni	ni_higher_than_pr
3.0286	34	H3K27m3_H9_Ni	ni_higher_than_pr
3.32008	35	H3K27m3_H9_Ni	ni_higher_than_pr
3.43477	36	H3K27m3_H9_Ni	ni_higher_than_pr
3.58351	37	H3K27m3_H9_Ni	ni_higher_than_pr
3.70448	38	H3K27m3_H9_Ni	ni_higher_than_pr
3.95114	39	H3K27m3_H9_Ni	ni_higher_than_pr
4.10741	40	H3K27m3_H9_Ni	ni_higher_than_pr
4.16513	41	H3K27m3_H9_Ni	ni_higher_than_pr
4.09845	42	H3K27m3_H9_Ni	ni_higher_than_pr
3.89966	43	H3K27m3_H9_Ni	ni_higher_than_pr
3.96029	44	H3K27m3_H9_Ni	ni_higher_than_pr
3.98481	45	H3K27m3_H9_Ni	ni_higher_than_pr
4.03197	46	H3K27m3_H9_Ni	ni_higher_than_pr
4.05545	47	H3K27m3_H9_Ni	ni_higher_than_pr
4.08061	48	H3K27m3_H9_Ni	ni_higher_than_pr
3.94318	49	H3K27m3_H9_Ni	ni_higher_than_pr
3.75682	50	H3K27m3_H9_Ni	ni_higher_than_pr
0.802134	1	H3K27m3_H9_Pr	ni_higher_than_pr
0.767127	2	H3K27m3_H9_Pr	ni_higher_than_pr
0.76915	3	H3K27m3_H9_Pr	ni_higher_than_pr
0.804019	4	H3K27m3_H9_Pr	ni_higher_than_pr
0.804568	5	H3K27m3_H9_Pr	ni_higher_than_pr
0.759199	6	H3K27m3_H9_Pr	ni_higher_than_pr
0.763959	7	H3K27m3_H9_Pr	ni_higher_than_pr
0.818491	8	H3K27m3_H9_Pr	ni_higher_than_pr
0.899933	9	H3K27m3_H9_Pr	ni_higher_than_pr
0.95331	10	H3K27m3_H9_Pr	ni_higher_than_pr
0.942426	11	H3K27m3_H9_Pr	ni_higher_than_pr
0.933258	12	H3K27m3_H9_Pr	ni_higher_than_pr
0.9296	13	H3K27m3_H9_Pr	ni_higher_than_pr
0.93289	14	H3K27m3_H9_Pr	ni_higher_than_pr
0.93666	15	H3K27m3_H9_Pr	ni_higher_than_pr
0.875776	16	H3K27m3_H9_Pr	ni_higher_than_pr
0.843052	17	H3K27m3_H9_Pr	ni_higher_than_pr
0.851971	18	H3K27m3_H9_Pr	ni_higher_than_pr
0.812975	19	H3K27m3_H9_Pr	ni_higher_than_pr
0.70891	20	H3K27m3_H9_Pr	ni_higher_than_pr
0.652125	21	H3K27m3_H9_Pr	ni_higher_than_pr
0.603332	22	H3K27m3_H9_Pr	ni_higher_than_pr
0.536304	23	H3K27m3_H9_Pr	ni_higher_than_pr
0.458185	24	H3K27m3_H9_Pr	ni_higher_than_pr
0.390485	25	H3K27m3_H9_Pr	ni_higher_than_pr
0.35806	26	H3K27m3_H9_Pr	ni_higher_than_pr
0.318127	27	H3K27m3_H9_Pr	ni_higher_than_pr
0.351734	28	H3K27m3_H9_Pr	ni_higher_than_pr
0.398983	29	H3K27m3_H9_Pr	ni_higher_than_pr
0.455682	30	H3K27m3_H9_Pr	ni_higher_than_pr
0.530144	31	H3K27m3_H9_Pr	ni_higher_than_pr
0.587482	32	H3K27m3_H9_Pr	ni_higher_than_pr
0.644517	33	H3K27m3_H9_Pr	ni_higher_than_pr
0.719686	34	H3K27m3_H9_Pr	ni_higher_than_pr
0.766567	35	H3K27m3_H9_Pr	ni_higher_than_pr
0.836876	36	H3K27m3_H9_Pr	ni_higher_than_pr
0.86509	37	H3K27m3_H9_Pr	ni_higher_than_pr
0.892281	38	H3K27m3_H9_Pr	ni_higher_than_pr
0.895971	39	H3K27m3_H9_Pr	ni_higher_than_pr
0.909213	40	H3K27m3_H9_Pr	ni_higher_than_pr
0.956717	41	H3K27m3_H9_Pr	ni_higher_than_pr
0.939184	42	H3K27m3_H9_Pr	ni_higher_than_pr
0.87174	43	H3K27m3_H9_Pr	ni_higher_than_pr
0.799989	44	H3K27m3_H9_Pr	ni_higher_than_pr
0.821121	45	H3K27m3_H9_Pr	ni_higher_than_pr
0.803407	46	H3K27m3_H9_Pr	ni_higher_than_pr
0.768133	47	H3K27m3_H9_Pr	ni_higher_than_pr
0.757314	48	H3K27m3_H9_Pr	ni_higher_than_pr
0.75652	49	H3K27m3_H9_Pr	ni_higher_than_pr
0.734973	50	H3K27m3_H9_Pr	ni_higher_than_pr
3.23405	1	H3K4m3_H9_Ni	ni_higher_than_pr
3.23807	2	H3K4m3_H9_Ni	ni_higher_than_pr
3.2721	3	H3K4m3_H9_Ni	ni_higher_than_pr
3.29157	4	H3K4m3_H9_Ni	ni_higher_than_pr
3.40544	5	H3K4m3_H9_Ni	ni_higher_than_pr
3.70168	6	H3K4m3_H9_Ni	ni_higher_than_pr
3.77218	7	H3K4m3_H9_Ni	ni_higher_than_pr
3.75839	8	H3K4m3_H9_Ni	ni_higher_than_pr
3.9417	9	H3K4m3_H9_Ni	ni_higher_than_pr
4.30086	10	H3K4m3_H9_Ni	ni_higher_than_pr
4.8209	11	H3K4m3_H9_Ni	ni_higher_than_pr
5.35401	12	H3K4m3_H9_Ni	ni_higher_than_pr
5.82457	13	H3K4m3_H9_Ni	ni_higher_than_pr
6.73501	14	H3K4m3_H9_Ni	ni_higher_than_pr
7.92339	15	H3K4m3_H9_Ni	ni_higher_than_pr
9.19621	16	H3K4m3_H9_Ni	ni_higher_than_pr
11.0899	17	H3K4m3_H9_Ni	ni_higher_than_pr
13.7158	18	H3K4m3_H9_Ni	ni_higher_than_pr
16.7635	19	H3K4m3_H9_Ni	ni_higher_than_pr
20.1595	20	H3K4m3_H9_Ni	ni_higher_than_pr
24.6416	21	H3K4m3_H9_Ni	ni_higher_than_pr
28.3857	22	H3K4m3_H9_Ni	ni_higher_than_pr
31.2062	23	H3K4m3_H9_Ni	ni_higher_than_pr
30.7493	24	H3K4m3_H9_Ni	ni_higher_than_pr
29.5924	25	H3K4m3_H9_Ni	ni_higher_than_pr
44.7563	26	H3K4m3_H9_Ni	ni_higher_than_pr
58.1551	27	H3K4m3_H9_Ni	ni_higher_than_pr
57.3784	28	H3K4m3_H9_Ni	ni_higher_than_pr
54.3304	29	H3K4m3_H9_Ni	ni_higher_than_pr
47.1725	30	H3K4m3_H9_Ni	ni_higher_than_pr
40.9412	31	H3K4m3_H9_Ni	ni_higher_than_pr
34.2745	32	H3K4m3_H9_Ni	ni_higher_than_pr
28.6238	33	H3K4m3_H9_Ni	ni_higher_than_pr
23.8931	34	H3K4m3_H9_Ni	ni_higher_than_pr
19.9858	35	H3K4m3_H9_Ni	ni_higher_than_pr
16.543	36	H3K4m3_H9_Ni	ni_higher_than_pr
13.956	37	H3K4m3_H9_Ni	ni_higher_than_pr
11.7781	38	H3K4m3_H9_Ni	ni_higher_than_pr
10.0625	39	H3K4m3_H9_Ni	ni_higher_than_pr
8.75806	40	H3K4m3_H9_Ni	ni_higher_than_pr
7.93231	41	H3K4m3_H9_Ni	ni_higher_than_pr
7.08343	42	H3K4m3_H9_Ni	ni_higher_than_pr
6.20934	43	H3K4m3_H9_Ni	ni_higher_than_pr
5.56694	44	H3K4m3_H9_Ni	ni_higher_than_pr
5.24327	45	H3K4m3_H9_Ni	ni_higher_than_pr
5.10778	46	H3K4m3_H9_Ni	ni_higher_than_pr
4.695	47	H3K4m3_H9_Ni	ni_higher_than_pr
4.0926	48	H3K4m3_H9_Ni	ni_higher_than_pr
3.57077	49	H3K4m3_H9_Ni	ni_higher_than_pr
3.29626	50	H3K4m3_H9_Ni	ni_higher_than_pr
3.35054	1	H3K4m3_H9_Pr	ni_higher_than_pr
3.48839	2	H3K4m3_H9_Pr	ni_higher_than_pr
3.53283	3	H3K4m3_H9_Pr	ni_higher_than_pr
3.65459	4	H3K4m3_H9_Pr	ni_higher_than_pr
3.76332	5	H3K4m3_H9_Pr	ni_higher_than_pr
3.95026	6	H3K4m3_H9_Pr	ni_higher_than_pr
4.12277	7	H3K4m3_H9_Pr	ni_higher_than_pr
4.31542	8	H3K4m3_H9_Pr	ni_higher_than_pr
4.60919	9	H3K4m3_H9_Pr	ni_higher_than_pr
4.92749	10	H3K4m3_H9_Pr	ni_higher_than_pr
5.27516	11	H3K4m3_H9_Pr	ni_higher_than_pr
5.71849	12	H3K4m3_H9_Pr	ni_higher_than_pr
6.2699	13	H3K4m3_H9_Pr	ni_higher_than_pr
7.21335	14	H3K4m3_H9_Pr	ni_higher_than_pr
8.26781	15	H3K4m3_H9_Pr	ni_higher_than_pr
9.35726	16	H3K4m3_H9_Pr	ni_higher_than_pr
10.8591	17	H3K4m3_H9_Pr	ni_higher_than_pr
12.8929	18	H3K4m3_H9_Pr	ni_higher_than_pr
15.3608	19	H3K4m3_H9_Pr	ni_higher_than_pr
18.2056	20	H3K4m3_H9_Pr	ni_higher_than_pr
21.2963	21	H3K4m3_H9_Pr	ni_higher_than_pr
23.4675	22	H3K4m3_H9_Pr	ni_higher_than_pr
25.1846	23	H3K4m3_H9_Pr	ni_higher_than_pr
24.2751	24	H3K4m3_H9_Pr	ni_higher_than_pr
23.9637	25	H3K4m3_H9_Pr	ni_higher_than_pr
35.3501	26	H3K4m3_H9_Pr	ni_higher_than_pr
45.7008	27	H3K4m3_H9_Pr	ni_higher_than_pr
47.189	28	H3K4m3_H9_Pr	ni_higher_than_pr
47.2367	29	H3K4m3_H9_Pr	ni_higher_than_pr
43.2993	30	H3K4m3_H9_Pr	ni_higher_than_pr
39.1567	31	H3K4m3_H9_Pr	ni_higher_than_pr
34.5246	32	H3K4m3_H9_Pr	ni_higher_than_pr
30.1402	33	H3K4m3_H9_Pr	ni_higher_than_pr
26.4105	34	H3K4m3_H9_Pr	ni_higher_than_pr
23.035	35	H3K4m3_H9_Pr	ni_higher_than_pr
19.9239	36	H3K4m3_H9_Pr	ni_higher_than_pr
17.12	37	H3K4m3_H9_Pr	ni_higher_than_pr
14.8544	38	H3K4m3_H9_Pr	ni_higher_than_pr
12.8165	39	H3K4m3_H9_Pr	ni_higher_than_pr
11.0418	40	H3K4m3_H9_Pr	ni_higher_than_pr
9.86493	41	H3K4m3_H9_Pr	ni_higher_than_pr
8.47715	42	H3K4m3_H9_Pr	ni_higher_than_pr
7.25408	43	H3K4m3_H9_Pr	ni_higher_than_pr
6.44787	44	H3K4m3_H9_Pr	ni_higher_than_pr
5.78878	45	H3K4m3_H9_Pr	ni_higher_than_pr
5.36039	46	H3K4m3_H9_Pr	ni_higher_than_pr
5.04526	47	H3K4m3_H9_Pr	ni_higher_than_pr
4.68674	48	H3K4m3_H9_Pr	ni_higher_than_pr
4.23573	49	H3K4m3_H9_Pr	ni_higher_than_pr
3.91235	50	H3K4m3_H9_Pr	ni_higher_than_pr
2.25779	1	H2Aub_H9_Ni	ni_higher_than_pr
2.25885	2	H2Aub_H9_Ni	ni_higher_than_pr
2.23561	3	H2Aub_H9_Ni	ni_higher_than_pr
2.27055	4	H2Aub_H9_Ni	ni_higher_than_pr
2.28453	5	H2Aub_H9_Ni	ni_higher_than_pr
2.24854	6	H2Aub_H9_Ni	ni_higher_than_pr
2.24496	7	H2Aub_H9_Ni	ni_higher_than_pr
2.24936	8	H2Aub_H9_Ni	ni_higher_than_pr
2.37599	9	H2Aub_H9_Ni	ni_higher_than_pr
2.38551	10	H2Aub_H9_Ni	ni_higher_than_pr
2.34081	11	H2Aub_H9_Ni	ni_higher_than_pr
2.34841	12	H2Aub_H9_Ni	ni_higher_than_pr
2.37609	13	H2Aub_H9_Ni	ni_higher_than_pr
2.45487	14	H2Aub_H9_Ni	ni_higher_than_pr
2.62278	15	H2Aub_H9_Ni	ni_higher_than_pr
2.56075	16	H2Aub_H9_Ni	ni_higher_than_pr
2.42055	17	H2Aub_H9_Ni	ni_higher_than_pr
2.52423	18	H2Aub_H9_Ni	ni_higher_than_pr
2.66799	19	H2Aub_H9_Ni	ni_higher_than_pr
2.56404	20	H2Aub_H9_Ni	ni_higher_than_pr
2.50063	21	H2Aub_H9_Ni	ni_higher_than_pr
2.52439	22	H2Aub_H9_Ni	ni_higher_than_pr
2.52058	23	H2Aub_H9_Ni	ni_higher_than_pr
2.46699	24	H2Aub_H9_Ni	ni_higher_than_pr
2.52018	25	H2Aub_H9_Ni	ni_higher_than_pr
2.74723	26	H2Aub_H9_Ni	ni_higher_than_pr
3.05899	27	H2Aub_H9_Ni	ni_higher_than_pr
3.16847	28	H2Aub_H9_Ni	ni_higher_than_pr
3.20766	29	H2Aub_H9_Ni	ni_higher_than_pr
3.24768	30	H2Aub_H9_Ni	ni_higher_than_pr
3.36573	31	H2Aub_H9_Ni	ni_higher_than_pr
3.38411	32	H2Aub_H9_Ni	ni_higher_than_pr
3.37036	33	H2Aub_H9_Ni	ni_higher_than_pr
3.35488	34	H2Aub_H9_Ni	ni_higher_than_pr
3.37799	35	H2Aub_H9_Ni	ni_higher_than_pr
3.34531	36	H2Aub_H9_Ni	ni_higher_than_pr
3.26674	37	H2Aub_H9_Ni	ni_higher_than_pr
3.15449	38	H2Aub_H9_Ni	ni_higher_than_pr
3.09745	39	H2Aub_H9_Ni	ni_higher_than_pr
3.04966	40	H2Aub_H9_Ni	ni_higher_than_pr
3.07989	41	H2Aub_H9_Ni	ni_higher_than_pr
3.01472	42	H2Aub_H9_Ni	ni_higher_than_pr
2.93291	43	H2Aub_H9_Ni	ni_higher_than_pr
2.86376	44	H2Aub_H9_Ni	ni_higher_than_pr
2.74771	45	H2Aub_H9_Ni	ni_higher_than_pr
2.65535	46	H2Aub_H9_Ni	ni_higher_than_pr
2.53302	47	H2Aub_H9_Ni	ni_higher_than_pr
2.47446	48	H2Aub_H9_Ni	ni_higher_than_pr
2.40942	49	H2Aub_H9_Ni	ni_higher_than_pr
2.44109	50	H2Aub_H9_Ni	ni_higher_than_pr
0.936016	1	H2Aub_H9_Pr	ni_higher_than_pr
0.980437	2	H2Aub_H9_Pr	ni_higher_than_pr
0.995867	3	H2Aub_H9_Pr	ni_higher_than_pr
1.02702	4	H2Aub_H9_Pr	ni_higher_than_pr
1.0456	5	H2Aub_H9_Pr	ni_higher_than_pr
1.03286	6	H2Aub_H9_Pr	ni_higher_than_pr
1.06021	7	H2Aub_H9_Pr	ni_higher_than_pr
1.1015	8	H2Aub_H9_Pr	ni_higher_than_pr
1.12012	9	H2Aub_H9_Pr	ni_higher_than_pr
1.16116	10	H2Aub_H9_Pr	ni_higher_than_pr
1.17579	11	H2Aub_H9_Pr	ni_higher_than_pr
1.21001	12	H2Aub_H9_Pr	ni_higher_than_pr
1.24967	13	H2Aub_H9_Pr	ni_higher_than_pr
1.29017	14	H2Aub_H9_Pr	ni_higher_than_pr
1.36472	15	H2Aub_H9_Pr	ni_higher_than_pr
1.38855	16	H2Aub_H9_Pr	ni_higher_than_pr
1.43475	17	H2Aub_H9_Pr	ni_higher_than_pr
1.51478	18	H2Aub_H9_Pr	ni_higher_than_pr
1.57259	19	H2Aub_H9_Pr	ni_higher_than_pr
1.57716	20	H2Aub_H9_Pr	ni_higher_than_pr
1.62966	21	H2Aub_H9_Pr	ni_higher_than_pr
1.60406	22	H2Aub_H9_Pr	ni_higher_than_pr
1.52689	23	H2Aub_H9_Pr	ni_higher_than_pr
1.45989	24	H2Aub_H9_Pr	ni_higher_than_pr
1.41765	25	H2Aub_H9_Pr	ni_higher_than_pr
1.64135	26	H2Aub_H9_Pr	ni_higher_than_pr
1.87146	27	H2Aub_H9_Pr	ni_higher_than_pr
2.02185	28	H2Aub_H9_Pr	ni_higher_than_pr
2.11451	29	H2Aub_H9_Pr	ni_higher_than_pr
2.1472	30	H2Aub_H9_Pr	ni_higher_than_pr
2.1869	31	H2Aub_H9_Pr	ni_higher_than_pr
2.19303	32	H2Aub_H9_Pr	ni_higher_than_pr
2.18811	33	H2Aub_H9_Pr	ni_higher_than_pr
2.12861	34	H2Aub_H9_Pr	ni_higher_than_pr
2.10054	35	H2Aub_H9_Pr	ni_higher_than_pr
2.01546	36	H2Aub_H9_Pr	ni_higher_than_pr
1.92037	37	H2Aub_H9_Pr	ni_higher_than_pr
1.8478	38	H2Aub_H9_Pr	ni_higher_than_pr
1.7497	39	H2Aub_H9_Pr	ni_higher_than_pr
1.66905	40	H2Aub_H9_Pr	ni_higher_than_pr
1.60369	41	H2Aub_H9_Pr	ni_higher_than_pr
1.52733	42	H2Aub_H9_Pr	ni_higher_than_pr
1.4408	43	H2Aub_H9_Pr	ni_higher_than_pr
1.37038	44	H2Aub_H9_Pr	ni_higher_than_pr
1.28738	45	H2Aub_H9_Pr	ni_higher_than_pr
1.23255	46	H2Aub_H9_Pr	ni_higher_than_pr
1.18033	47	H2Aub_H9_Pr	ni_higher_than_pr
1.15742	48	H2Aub_H9_Pr	ni_higher_than_pr
1.14087	49	H2Aub_H9_Pr	ni_higher_than_pr
1.09307	50	H2Aub_H9_Pr	ni_higher_than_pr
0.672959	1	H3K27m3_H9_Ni	rest
0.649127	2	H3K27m3_H9_Ni	rest
0.641081	3	H3K27m3_H9_Ni	rest
0.639121	4	H3K27m3_H9_Ni	rest
0.637374	5	H3K27m3_H9_Ni	rest
0.639899	6	H3K27m3_H9_Ni	rest
0.634733	7	H3K27m3_H9_Ni	rest
0.619774	8	H3K27m3_H9_Ni	rest
0.603524	9	H3K27m3_H9_Ni	rest
0.595789	10	H3K27m3_H9_Ni	rest
0.581806	11	H3K27m3_H9_Ni	rest
0.562932	12	H3K27m3_H9_Ni	rest
0.538746	13	H3K27m3_H9_Ni	rest
0.521332	14	H3K27m3_H9_Ni	rest
0.499434	15	H3K27m3_H9_Ni	rest
0.479542	16	H3K27m3_H9_Ni	rest
0.470112	17	H3K27m3_H9_Ni	rest
0.454306	18	H3K27m3_H9_Ni	rest
0.431538	19	H3K27m3_H9_Ni	rest
0.42737	20	H3K27m3_H9_Ni	rest
0.40179	21	H3K27m3_H9_Ni	rest
0.37416	22	H3K27m3_H9_Ni	rest
0.361458	23	H3K27m3_H9_Ni	rest
0.338813	24	H3K27m3_H9_Ni	rest
0.301268	25	H3K27m3_H9_Ni	rest
0.292429	26	H3K27m3_H9_Ni	rest
0.262996	27	H3K27m3_H9_Ni	rest
0.241902	28	H3K27m3_H9_Ni	rest
0.264028	29	H3K27m3_H9_Ni	rest
0.285196	30	H3K27m3_H9_Ni	rest
0.322026	31	H3K27m3_H9_Ni	rest
0.369094	32	H3K27m3_H9_Ni	rest
0.398139	33	H3K27m3_H9_Ni	rest
0.426928	34	H3K27m3_H9_Ni	rest
0.448273	35	H3K27m3_H9_Ni	rest
0.461128	36	H3K27m3_H9_Ni	rest
0.484627	37	H3K27m3_H9_Ni	rest
0.511809	38	H3K27m3_H9_Ni	rest
0.517641	39	H3K27m3_H9_Ni	rest
0.526313	40	H3K27m3_H9_Ni	rest
0.519666	41	H3K27m3_H9_Ni	rest
0.515177	42	H3K27m3_H9_Ni	rest
0.526093	43	H3K27m3_H9_Ni	rest
0.513617	44	H3K27m3_H9_Ni	rest
0.512661	45	H3K27m3_H9_Ni	rest
0.533247	46	H3K27m3_H9_Ni	rest
0.53974	47	H3K27m3_H9_Ni	rest
0.533643	48	H3K27m3_H9_Ni	rest
0.532182	49	H3K27m3_H9_Ni	rest
0.53786	50	H3K27m3_H9_Ni	rest
0.409757	1	H3K27m3_H9_Pr	rest
0.406477	2	H3K27m3_H9_Pr	rest
0.40778	3	H3K27m3_H9_Pr	rest
0.413412	4	H3K27m3_H9_Pr	rest
0.42428	5	H3K27m3_H9_Pr	rest
0.433118	6	H3K27m3_H9_Pr	rest
0.4291	7	H3K27m3_H9_Pr	rest
0.429308	8	H3K27m3_H9_Pr	rest
0.440376	9	H3K27m3_H9_Pr	rest
0.445542	10	H3K27m3_H9_Pr	rest
0.450236	11	H3K27m3_H9_Pr	rest
0.456301	12	H3K27m3_H9_Pr	rest
0.461069	13	H3K27m3_H9_Pr	rest
0.450322	14	H3K27m3_H9_Pr	rest
0.445885	15	H3K27m3_H9_Pr	rest
0.446768	16	H3K27m3_H9_Pr	rest
0.43817	17	H3K27m3_H9_Pr	rest
0.423755	18	H3K27m3_H9_Pr	rest
0.400396	19	H3K27m3_H9_Pr	rest
0.373069	20	H3K27m3_H9_Pr	rest
0.339625	21	H3K27m3_H9_Pr	rest
0.314618	22	H3K27m3_H9_Pr	rest
0.286891	23	H3K27m3_H9_Pr	rest
0.254877	24	H3K27m3_H9_Pr	rest
0.222999	25	H3K27m3_H9_Pr	rest
0.218417	26	H3K27m3_H9_Pr	rest
0.201088	27	H3K27m3_H9_Pr	rest
0.189251	28	H3K27m3_H9_Pr	rest
0.209825	29	H3K27m3_H9_Pr	rest
0.235541	30	H3K27m3_H9_Pr	rest
0.272647	31	H3K27m3_H9_Pr	rest
0.311974	32	H3K27m3_H9_Pr	rest
0.351158	33	H3K27m3_H9_Pr	rest
0.36491	34	H3K27m3_H9_Pr	rest
0.383139	35	H3K27m3_H9_Pr	rest
0.401886	36	H3K27m3_H9_Pr	rest
0.410114	37	H3K27m3_H9_Pr	rest
0.401667	38	H3K27m3_H9_Pr	rest
0.393155	39	H3K27m3_H9_Pr	rest
0.387847	40	H3K27m3_H9_Pr	rest
0.369545	41	H3K27m3_H9_Pr	rest
0.361544	42	H3K27m3_H9_Pr	rest
0.363158	43	H3K27m3_H9_Pr	rest
0.356615	44	H3K27m3_H9_Pr	rest
0.345843	45	H3K27m3_H9_Pr	rest
0.331677	46	H3K27m3_H9_Pr	rest
0.322876	47	H3K27m3_H9_Pr	rest
0.319198	48	H3K27m3_H9_Pr	rest
0.31356	49	H3K27m3_H9_Pr	rest
0.303258	50	H3K27m3_H9_Pr	rest
5.26649	1	H3K4m3_H9_Ni	rest
5.52574	2	H3K4m3_H9_Ni	rest
5.77915	3	H3K4m3_H9_Ni	rest
5.90015	4	H3K4m3_H9_Ni	rest
6.02199	5	H3K4m3_H9_Ni	rest
6.30246	6	H3K4m3_H9_Ni	rest
6.69749	7	H3K4m3_H9_Ni	rest
7.25932	8	H3K4m3_H9_Ni	rest
7.90124	9	H3K4m3_H9_Ni	rest
8.74198	10	H3K4m3_H9_Ni	rest
9.73022	11	H3K4m3_H9_Ni	rest
11.0457	12	H3K4m3_H9_Ni	rest
12.5621	13	H3K4m3_H9_Ni	rest
14.5504	14	H3K4m3_H9_Ni	rest
17.163	15	H3K4m3_H9_Ni	rest
20.5426	16	H3K4m3_H9_Ni	rest
25.0847	17	H3K4m3_H9_Ni	rest
30.5485	18	H3K4m3_H9_Ni	rest
37.0944	19	H3K4m3_H9_Ni	rest
44.4268	20	H3K4m3_H9_Ni	rest
52.6342	21	H3K4m3_H9_Ni	rest
58.7392	22	H3K4m3_H9_Ni	rest
61.5843	23	H3K4m3_H9_Ni	rest
54.1513	24	H3K4m3_H9_Ni	rest
43.6791	25	H3K4m3_H9_Ni	rest
76.3672	26	H3K4m3_H9_Ni	rest
115.497	27	H3K4m3_H9_Ni	rest
115.219	28	H3K4m3_H9_Ni	rest
110.183	29	H3K4m3_H9_Ni	rest
97.0166	30	H3K4m3_H9_Ni	rest
85.5411	31	H3K4m3_H9_Ni	rest
72.8406	32	H3K4m3_H9_Ni	rest
61.0912	33	H3K4m3_H9_Ni	rest
50.1392	34	H3K4m3_H9_Ni	rest
41.0801	35	H3K4m3_H9_Ni	rest
33.6402	36	H3K4m3_H9_Ni	rest
27.4937	37	H3K4m3_H9_Ni	rest
22.5303	38	H3K4m3_H9_Ni	rest
18.7621	39	H3K4m3_H9_Ni	rest
15.9073	40	H3K4m3_H9_Ni	rest
13.603	41	H3K4m3_H9_Ni	rest
11.8466	42	H3K4m3_H9_Ni	rest
10.461	43	H3K4m3_H9_Ni	rest
9.2005	44	H3K4m3_H9_Ni	rest
8.21882	45	H3K4m3_H9_Ni	rest
7.42715	46	H3K4m3_H9_Ni	rest
6.80057	47	H3K4m3_H9_Ni	rest
6.21833	48	H3K4m3_H9_Ni	rest
5.70163	49	H3K4m3_H9_Ni	rest
5.21429	50	H3K4m3_H9_Ni	rest
3.63244	1	H3K4m3_H9_Pr	rest
3.73177	2	H3K4m3_H9_Pr	rest
3.84713	3	H3K4m3_H9_Pr	rest
3.98126	4	H3K4m3_H9_Pr	rest
4.10359	5	H3K4m3_H9_Pr	rest
4.31201	6	H3K4m3_H9_Pr	rest
4.61502	7	H3K4m3_H9_Pr	rest
4.99261	8	H3K4m3_H9_Pr	rest
5.40568	9	H3K4m3_H9_Pr	rest
5.90024	10	H3K4m3_H9_Pr	rest
6.56431	11	H3K4m3_H9_Pr	rest
7.48859	12	H3K4m3_H9_Pr	rest
8.54802	13	H3K4m3_H9_Pr	rest
9.94448	14	H3K4m3_H9_Pr	rest
11.7517	15	H3K4m3_H9_Pr	rest
14.0858	16	H3K4m3_H9_Pr	rest
17.2361	17	H3K4m3_H9_Pr	rest
20.9666	18	H3K4m3_H9_Pr	rest
25.4386	19	H3K4m3_H9_Pr	rest
30.429	20	H3K4m3_H9_Pr	rest
35.9077	21	H3K4m3_H9_Pr	rest
39.543	22	H3K4m3_H9_Pr	rest
41.2758	23	H3K4m3_H9_Pr	rest
37.6932	24	H3K4m3_H9_Pr	rest
33.7863	25	H3K4m3_H9_Pr	rest
53.3794	26	H3K4m3_H9_Pr	rest
75.2162	27	H3K4m3_H9_Pr	rest
76.1519	28	H3K4m3_H9_Pr	rest
74.2402	29	H3K4m3_H9_Pr	rest
66.3767	30	H3K4m3_H9_Pr	rest
58.9263	31	H3K4m3_H9_Pr	rest
50.2037	32	H3K4m3_H9_Pr	rest
41.9232	33	H3K4m3_H9_Pr	rest
34.0615	34	H3K4m3_H9_Pr	rest
27.4524	35	H3K4m3_H9_Pr	rest
22.095	36	H3K4m3_H9_Pr	rest
17.7496	37	H3K4m3_H9_Pr	rest
14.2744	38	H3K4m3_H9_Pr	rest
11.6278	39	H3K4m3_H9_Pr	rest
9.61814	40	H3K4m3_H9_Pr	rest
8.10223	41	H3K4m3_H9_Pr	rest
6.93586	42	H3K4m3_H9_Pr	rest
6.02191	43	H3K4m3_H9_Pr	rest
5.23699	44	H3K4m3_H9_Pr	rest
4.64328	45	H3K4m3_H9_Pr	rest
4.18968	46	H3K4m3_H9_Pr	rest
3.82087	47	H3K4m3_H9_Pr	rest
3.50556	48	H3K4m3_H9_Pr	rest
3.23502	49	H3K4m3_H9_Pr	rest
3.00335	50	H3K4m3_H9_Pr	rest
1.50713	1	H2Aub_H9_Ni	rest
1.5187	2	H2Aub_H9_Ni	rest
1.51741	3	H2Aub_H9_Ni	rest
1.52078	4	H2Aub_H9_Ni	rest
1.53825	5	H2Aub_H9_Ni	rest
1.53775	6	H2Aub_H9_Ni	rest
1.54765	7	H2Aub_H9_Ni	rest
1.55071	8	H2Aub_H9_Ni	rest
1.54975	9	H2Aub_H9_Ni	rest
1.57189	10	H2Aub_H9_Ni	rest
1.58026	11	H2Aub_H9_Ni	rest
1.59018	12	H2Aub_H9_Ni	rest
1.60906	13	H2Aub_H9_Ni	rest
1.61603	14	H2Aub_H9_Ni	rest
1.63483	15	H2Aub_H9_Ni	rest
1.65123	16	H2Aub_H9_Ni	rest
1.67423	17	H2Aub_H9_Ni	rest
1.69624	18	H2Aub_H9_Ni	rest
1.70115	19	H2Aub_H9_Ni	rest
1.69939	20	H2Aub_H9_Ni	rest
1.68726	21	H2Aub_H9_Ni	rest
1.64711	22	H2Aub_H9_Ni	rest
1.55648	23	H2Aub_H9_Ni	rest
1.43942	24	H2Aub_H9_Ni	rest
1.3424	25	H2Aub_H9_Ni	rest
1.58725	26	H2Aub_H9_Ni	rest
1.93863	27	H2Aub_H9_Ni	rest
2.10379	28	H2Aub_H9_Ni	rest
2.2329	29	H2Aub_H9_Ni	rest
2.26869	30	H2Aub_H9_Ni	rest
2.32107	31	H2Aub_H9_Ni	rest
2.32937	32	H2Aub_H9_Ni	rest
2.30798	33	H2Aub_H9_Ni	rest
2.28063	34	H2Aub_H9_Ni	rest
2.2336	35	H2Aub_H9_Ni	rest
2.17494	36	H2Aub_H9_Ni	rest
2.09217	37	H2Aub_H9_Ni	rest
2.00783	38	H2Aub_H9_Ni	rest
1.95132	39	H2Aub_H9_Ni	rest
1.91646	40	H2Aub_H9_Ni	rest
1.86843	41	H2Aub_H9_Ni	rest
1.82439	42	H2Aub_H9_Ni	rest
1.78826	43	H2Aub_H9_Ni	rest
1.7731	44	H2Aub_H9_Ni	rest
1.75949	45	H2Aub_H9_Ni	rest
1.73825	46	H2Aub_H9_Ni	rest
1.71256	47	H2Aub_H9_Ni	rest
1.695	48	H2Aub_H9_Ni	rest
1.66857	49	H2Aub_H9_Ni	rest
1.667	50	H2Aub_H9_Ni	rest
1.034	1	H2Aub_H9_Pr	rest
1.04157	2	H2Aub_H9_Pr	rest
1.06567	3	H2Aub_H9_Pr	rest
1.08332	4	H2Aub_H9_Pr	rest
1.08801	5	H2Aub_H9_Pr	rest
1.10109	6	H2Aub_H9_Pr	rest
1.122	7	H2Aub_H9_Pr	rest
1.15342	8	H2Aub_H9_Pr	rest
1.18707	9	H2Aub_H9_Pr	rest
1.21075	10	H2Aub_H9_Pr	rest
1.25018	11	H2Aub_H9_Pr	rest
1.29768	12	H2Aub_H9_Pr	rest
1.34765	13	H2Aub_H9_Pr	rest
1.40197	14	H2Aub_H9_Pr	rest
1.46456	15	H2Aub_H9_Pr	rest
1.52172	16	H2Aub_H9_Pr	rest
1.59826	17	H2Aub_H9_Pr	rest
1.67572	18	H2Aub_H9_Pr	rest
1.74701	19	H2Aub_H9_Pr	rest
1.79411	20	H2Aub_H9_Pr	rest
1.80305	21	H2Aub_H9_Pr	rest
1.78295	22	H2Aub_H9_Pr	rest
1.69108	23	H2Aub_H9_Pr	rest
1.55468	24	H2Aub_H9_Pr	rest
1.46115	25	H2Aub_H9_Pr	rest
1.75918	26	H2Aub_H9_Pr	rest
2.09469	27	H2Aub_H9_Pr	rest
2.24098	28	H2Aub_H9_Pr	rest
2.37533	29	H2Aub_H9_Pr	rest
2.42202	30	H2Aub_H9_Pr	rest
2.47361	31	H2Aub_H9_Pr	rest
2.45013	32	H2Aub_H9_Pr	rest
2.38608	33	H2Aub_H9_Pr	rest
2.27634	34	H2Aub_H9_Pr	rest
2.15	35	H2Aub_H9_Pr	rest
1.99239	36	H2Aub_H9_Pr	rest
1.86541	37	H2Aub_H9_Pr	rest
1.74015	38	H2Aub_H9_Pr	rest
1.62832	39	H2Aub_H9_Pr	rest
1.53186	40	H2Aub_H9_Pr	rest
1.44465	41	H2Aub_H9_Pr	rest
1.38838	42	H2Aub_H9_Pr	rest
1.32908	43	H2Aub_H9_Pr	rest
1.28513	44	H2Aub_H9_Pr	rest
1.24246	45	H2Aub_H9_Pr	rest
1.21347	46	H2Aub_H9_Pr	rest
1.17315	47	H2Aub_H9_Pr	rest
1.13826	48	H2Aub_H9_Pr	rest
1.10488	49	H2Aub_H9_Pr	rest
1.08703	50	H2Aub_H9_Pr	rest

## Sheet: fig2b_alluvial
k4	k27	n
Ni >> Pr	Ni >> Pr	207
Ni >> Pr	Pr >> Ni	155
Ni >> Pr	unchanged	309
Pr >> Ni	Ni >> Pr	129
Pr >> Ni	Pr >> Ni	13
Pr >> Ni	unchanged	174
unchanged	Ni >> Pr	1215
unchanged	Pr >> Ni	365
unchanged	unchanged	2920

## Sheet: fig2c_violin_rnaseq_vs_k27_ni_h
name	RNASeq_DS_Pr_vs_Ni_log2FoldChange	RNASeq_DS_EZH2i_vs_Ni_log2FoldChange	RNASeq_DS_EZH2i_vs_Pr_log2FoldChange	k27_ni_higher_than_pr
DDX11L1	-1.208	0.05442	NA	No
LINC01128	-0.07197	0.3611	0.2838	No
SAMD11	0.2238	-0.4821	1.24	No
KLHL17	0.2443	-0.977	0.3418	No
PLEKHN1	1.391	-0.1414	0.3316	No
ISG15	0.9506	-0.5882	0.04153	No
AGRN	1.495	0.1969	0.1637	No
LINC01342	0.1179	NA	-0.006903	No
TTLL10	1.571	NA	-0.000855	No
B3GALT6	0.1815	-0.2979	0.2599	No
SCNN1D	3.336	-0.2786	0.3493	No
PUSL1	-0.4387	-0.2255	-0.1362	No
CPTP	-0.6881	-0.01927	0.2017	No
TAS1R3	0.1176	0.06412	-0.01282	No
LOC148413	-0.3414	-0.2253	-0.005338	No
TMEM88B	0.8665	NA	0.02876	No
VWA1	-2.292	0.007135	0.1133	No
ATAD3C	-0.7647	0.107	0.0632	No
ATAD3B	-4.613	-1.32	-0.0339	No
ATAD3A	-1.707	-0.4674	-0.1566	No
MIB2	-0.5472	-0.3034	0.132	No
MMP23B	2.39	0.8414	-0.06584	No
MMP23A	NA	0.3672	NA	No
CALML6	0.1061	-0.181	0.08245	No
GABRD	-0.5006	-3.153	-0.4631	No
PRKCZ	0.9908	-0.1106	0.02569	No
SKI	0.8711	0.1898	-0.1217	No
RER1	-1.065	0.09852	0.06396	No
PLCH2	3.162	0.06392	-0.07518	No
TNFRSF14	1.783	NA	-0.03707	No
LOC100996583	-0.2367	-0.0534	NA	No
FAM213B	1.761	0.581	0.04534	No
ACTRT2	0.08945	NA	-0.01038	No
PRDM16	1.049	0.5115	0.357	No
ARHGEF16	-1.546	-1.363	0.01475	No
TPRG1L	-0.267	-0.5278	0.05853	No
TP73	2.55	0.5487	-0.3069	No
CCDC27	0.1887	NA	-0.01468	No
SMIM1	1.986	-0.007531	-0.06052	No
DFFB	-1.413	-0.09418	0.1717	No
LINC01134	-0.06938	0.07422	0.005361	No
AJAP1	-0.09238	0.1358	1.316	No
KCNAB2	3.9	0.9484	0.1155	No
RNF207	-0.4078	-0.3226	-0.2965	No
LINC00337	-0.4008	-0.6752	-0.2335	No
HES3	6.545	-0.0841	-1.535	No
ESPN	3.551	-0.1267	-0.0108	No
TAS1R1	-0.2265	-0.1225	-0.02488	No
ZBTB48	0.1931	-0.5393	0.1274	No
PHF13	1.352	0.2715	-0.06312	No
THAP3	1.003	0.1604	-0.09099	No
CAMTA1	0.5467	-0.06553	-0.07561	No
VAMP3	-0.7808	0.5778	-0.2796	No
PER3	0.7976	-0.07442	0.1452	No
PARK7	-0.1496	0.1452	-0.05483	No
SLC45A1	4.715	0.08365	-0.2029	No
ENO1-AS1	0.05033	-0.07181	-0.02743	No
H6PD	2.145	1.33	0.02324	No
SPSB1	-0.3828	1.019	0.3128	No
SLC25A33	-1.43	-0.6691	0.002535	No
TMEM201	-0.1101	-0.5318	0.07735	No
PIK3CD	2.442	-0.03901	0.1149	No
NMNAT1	-0.8062	-0.07182	0.1193	No
RBP7	1.13	0.3641	0.4406	No
UBE4B	0.6466	-0.05329	-0.1962	No
KIF1B	1.451	-0.3425	-0.2719	No
PGD	-0.6498	-0.619	-0.1599	No
APITD1	-1.005	-0.4146	0.07445	No
APITD1-CORT	-0.3902	-1.079	0.004283	No
CORT	0.28	NA	-0.002115	No
PEX14	0.0274	-0.2279	-0.06071	No
TARDBP	-0.5699	-0.2649	-0.2675	No
ANGPTL7	-0.2404	-0.05359	NA	No
UBIAD1	-0.9965	-0.3543	-0.1807	No
PTCHD2	1.685	-0.9809	0.1092	No
LOC101929181	NA	0.06392	0.009745	No
FBXO44	2.425	-0.9527	0.1225	No
FBXO6	-2.161	-0.3165	0.005668	No
DRAXIN	2.513	0.08192	0.2457	No
AGTRAP	0.2958	-0.5537	0.03238	No
C1orf167	0.744	-0.1211	0.07849	No
CLCN6	0.5657	0.09399	0.03006	No
NPPA-AS1	-0.8338	-0.08181	0.03641	No
PLOD1	-0.8755	-0.2993	0.156	No
MFN2	-1.452	-0.3395	0.03782	No
MIIP	-1.523	-1.083	0.01224	No
TNFRSF8	-3.168	-2.44	0.8457	No
TNFRSF1B	1.552	4.642	0.8829	No
VPS13D	-0.1496	-0.413	-0.1156	No
AADACL3	-1.214	-0.06936	-0.05636	No
C1orf158	0.05811	NA	-0.007046	No
PRAMEF12	-7.985	0.135	NA	No
PRAMEF1	-5.997	0.005645	NA	No
PRAMEF2	-6.81	0.05046	NA	No
PRAMEF7	-7.021	-0.03883	NA	No
PRAMEF9	-4.206	-0.1183	NA	No
PRAMEF5	-7.63	0.1518	NA	No
LOC645382	-0.6592	-0.08366	NA	No
PRAMEF15	-7.013	0.01324	NA	No
PRAMEF17	-0.2404	-0.05359	NA	No
PRAMEF20	-7.028	-0.2625	NA	No
PDPN	-0.7647	1.181	-0.3278	No
PRDM2	-0.3616	0.3904	0.1972	No
KAZN	-1.319	-0.6407	0.6699	No
TMEM51	-1.887	0.4585	0.574	No
FHAD1	1.658	0.08452	0.02502	Yes
EFHD2	-2.132	-0.1401	0.1952	No
DNAJC16	-0.7018	-0.3002	-0.0587	No
DDI2	-0.8934	-0.1497	-0.2755	No
RSC1A1	-0.896	-0.3772	-0.08054	No
PLEKHM2	-0.4726	-0.254	-0.008633	No
SLC25A34	-0.1642	0.4372	0.1837	No
TMEM82	1.587	-0.1955	-0.07445	No
FBLIM1	1.265	1.084	-0.05227	No
SPEN	-0.2321	-0.4516	-0.1247	No
C1orf64	-0.6636	0.03909	0.006456	No
CLCNKA	1.369	0.01237	0.05613	No
CLCNKB	5.077	1.436	0.2046	No
SZRD1	-0.9624	-0.1177	-0.009663	No
NECAP2	-0.7056	0.2668	0.2479	No
FAM231B	0.05826	NA	0.0188	No
MST1P2	1.619	0.4129	0.2202	No
CROCC	2.109	0.2473	-0.07966	No
PADI1	1.784	0.1283	-0.1189	No
PADI3	5.428	0.07762	0.04953	No
PADI4	1.329	0.06392	-0.05366	No
PADI6	-3.694	0.1944	0.00957	No
ARHGEF10L	2.924	0.3463	-0.281	No
ACTL8	-1.516	0.1736	0.07997	Yes
IGSF21	9.796	0.06412	0.3227	No
KLHDC7A	7.673	-0.05381	0.3045	No
PAX7	0.3592	1.036	0.231	No
MRTO4	-1.59	-0.2725	0.05201	No
PQLC2	-0.1664	0.6666	-0.01978	No
MINOS1	-0.8237	-0.51	0.161	No
MINOS1-NBL1	0.2171	NA	0.02966	No
RPS14P3	-0.1767	0.1322	-0.01036	No
NBL1	-0.3365	0.5411	0.565	No
HTR6	7.872	0.06403	0.226	No
OTUD3	1.199	-0.09725	-0.0403	No
PLA2G5	0.0578	NA	0.02618	No
UBXN10	1.513	0.3694	0.4386	No
VWA5B1	0.7906	NA	-0.0111	No
FAM43B	0.8343	-0.4927	0.564	No
CDA	-2.555	-1.793	0.2541	No
PINK1	-3.485	-1.769	0.3173	No
MIR6084	-0.2367	-0.0534	NA	No
LOC100506801	2.615	NA	0.04431	No
NBPF3	0.8205	-0.1006	0.3691	No
ALPL	1.993	-2.369	-0.1339	No
ALPL	1.993	-2.369	-0.1339	No
LDLRAD2	1.371	0.01238	-0.09791	No
LINC00339	1.117	-0.2447	0.06738	No
CDC42	-1.471	0.2549	-0.07348	No
ZBTB40	-1.078	-0.2424	-0.01825	No
EPHA8	5.142	-0.06707	0.153	No
C1QA	-0.6561	-0.02563	NA	No
EPHB2	1.957	2.196	0.1522	No
KDM1A	0.1857	-0.06401	-0.1584	No
ZNF436-AS1	0.01206	0.1005	-0.02537	No
RPL11	-0.1335	-0.09038	-0.1413	No
TCEB3	-0.7595	-0.09259	-0.149	No
PITHD1	-1.095	-0.5707	0.07539	No
LYPLA2	-0.04534	0.01935	0.07992	No
PNRC2	-0.6625	-0.2838	-0.09656	No
GRHL3	1.2	2.974	0.02376	No
NIPAL3	1.775	0.4718	-0.008414	No
RCAN3	0.5884	0.2477	0.1722	No
NCMAP	0.2887	-0.08366	-0.005046	No
SRRM1	0.5983	-0.2668	-0.1748	No
CLIC4	0.6808	-0.2702	-0.4399	No
RHD	0.05811	NA	0.004666	No
TMEM50A	0.02105	0.2432	-0.07808	No
TMEM57	-1.245	0.1686	0.08904	No
LDLRAP1	-2.591	-0.8611	0.3417	No
MAN1C1	-2.967	-1.048	0.9362	No
SEPN1	0.5102	0.05603	0.1305	No
MTFR1L	-0.5783	0.01582	0.1075	No
EXTL1	2.256	-0.04972	0.3927	No
PDIK1L	-0.6445	-0.01923	-0.1196	No
FAM110D	-0.8158	-0.186	0.1865	No
ZNF593	-1.683	-0.1716	0.04608	No
CNKSR1	0.6621	0.2643	0.06691	No
CATSPER4	1.297	NA	-0.02267	No
LOC101928303	0.5975	-0.05381	0.06575	No
CEP85	0.02791	-0.249	0.05673	No
SH3BGRL3	1.663	1.338	-0.1714	No
CD52	-0.5588	-0.3939	0.006039	No
LIN28A	0.7761	-0.3943	-0.3012	No
DHDDS	-0.4914	0.5263	0.01036	No
HMGN2	-0.1594	0.6601	0.03273	No
RPS6KA1	-0.5168	-0.8402	0.008423	No
ARID1A	0.6545	0.3298	-0.07329	No
PIGV	2.446	0.03581	-0.1502	No
ZDHHC18	0.4597	0.7073	0.05566	No
SFN	-1.181	0.3146	0.3123	No
NUDC	-1.14	-0.6276	-0.1586	No
TRNP1	0.7694	-1.755	-0.2528	No
WDTC1	0.4243	-0.3612	0.4227	No
TMEM222	-1.157	-0.1707	0.09639	No
ACTG1P20	-0.5092	0.2165	0.01066	No
SYTL1	3.408	0.3713	0.2919	No
GPR3	2.908	-0.1395	-0.3033	No
FAM76A	0.09754	0.5169	-0.2186	No
STX12	0.0492	0.8943	-0.06445	No
PPP1R8	-0.894	-0.2259	-0.09147	No
THEMIS2	0.943	-0.4052	-0.08536	No
SMPDL3B	6.603	3.629	-0.3189	No
XKR8	0.2819	0.2128	0.03037	No
ATPIF1	0.3793	-0.08378	-0.1128	No
SESN2	-1.378	-0.2532	0.04517	No
MED18	-0.4071	-0.2584	-0.06136	No
PHACTR4	0.8439	0.05005	-0.2483	No
RCC1	-1.293	-0.7157	-0.2454	No
SNHG3	-0.6669	-0.2421	0.01961	No
SNORA73A	-0.8002	-0.182	0.04794	No
SNORA73B	-0.5794	-0.06657	-0.01105	No
TRNAU1AP	-0.3718	-0.08201	-0.08265	No
RAB42	-1.074	-1.483	-0.4152	No
GMEB1	-0.314	-0.3567	-0.2005	No
YTHDF2	-1.013	-0.1003	-0.2758	No
OPRD1	0.5004	0.04262	0.02764	No
EPB41	1.033	-0.1014	-0.2235	No
PTPRU	-1.711	-0.9946	0.2079	No
MATN1-AS1	0.05239	0.1656	0.008809	No
ZCCHC17	0.2242	0.01857	-0.1326	No
SERINC2	3.763	1.708	0.09702	No
LINC01225	0.1088	NA	-0.01459	No
LINC01226	0.05811	0.06392	0.005814	No
TINAGL1	-0.1192	4.001	-0.09056	No
HCRTR1	0.4956	NA	-0.04992	Yes
KHDRBS1	0.7897	0.5742	-0.3001	Yes
TMEM39B	0.03776	0.3173	-0.127	No
KPNA6	0.02481	-0.197	-0.1794	No
TXLNA	-0.6704	-0.2033	-0.07341	No
CCDC28B	2.409	0.1571	0.1689	No
IQCC	0.363	-0.2131	-0.1978	No
DCDC2B	NA	0.06403	NA	No
EIF3I	-0.4536	-0.2255	-0.07601	No
FAM167B	3.075	-0.07358	-0.01551	No
LCK	5.163	-0.1745	0.0358	No
HDAC1	-0.4115	-0.09222	-0.05037	No
TSSK3	0.05811	NA	0.01947	No
ZBTB8B	3.254	0.1158	-0.04619	No
ZBTB8A	0.3571	-0.624	-0.178	No
RBBP4	-0.2179	-0.5668	-0.1807	No
KIAA1522	0.5241	0.1745	-0.2091	No
S100PBP	1.291	-0.4774	-0.264	No
HPCA	2.065	-0.06838	-0.09678	Yes
AZIN2	-2.254	1.047	0.1184	No
ZNF362	0.7965	1.205	0.1155	No
LOC101929464	NA	NA	0.006576	Yes
ZSCAN20	1.273	0.1274	-0.2225	Yes
C1orf94	5.356	-0.0534	-0.4226	No
GJB5	-1.391	-0.6459	-0.0261	No
GJB4	-1.761	-0.3166	0.0145	No
GJB3	0.5757	0.03503	0.02961	No
GJA4	0.6976	-0.1602	-0.007791	No
ZMYM1	-0.1231	-0.9009	-0.2118	No
ZMYM4	0.4858	-0.2482	-0.1424	No
NCDN	0.1061	-0.1885	-0.04258	No
TFAP2E	-1.143	-0.293	0.2304	No
AGO4	0.4765	-0.9211	-0.1063	No
AGO1	-1	-1.048	-0.06655	No
AGO3	1.166	0.6504	-0.047	No
TEKT2	2.579	-0.05381	-0.02105	No
ADPRHL2	-0.1858	-0.01102	-0.07875	No
MAP7D1	0.9304	1.284	-0.0647	Yes
THRAP3	-0.2416	-0.213	-0.3671	No
SH3D21	-0.9376	-1.107	0.0961	No
ZC3H12A	-0.5212	-0.1175	0.07572	No
DNALI1	4.263	0.5359	-0.2363	No
CDCA8	-0.6913	-0.1665	0.08865	No
MANEAL	-2.253	-2.11	0.1021	No
C1orf122	-1.982	-0.714	-0.01102	No
UTP11L	-0.6533	-0.09519	-0.04899	No
AKIRIN1	0.1425	-0.9092	-0.5417	No
NDUFS5	-0.07484	-0.6812	-0.3607	No
MACF1	1.536	-0.1984	-0.1607	Yes
KIAA0754	0.923	-0.5821	-0.02008	No
BMP8A	1.593	-0.06067	0.1234	No
LOC101929516	0.08934	NA	-0.01178	No
PPIE	0.4958	0.1734	0.12	No
MFSD2A	3.38	1.593	-0.2275	No
CAP1	-0.7975	0.1062	-0.1426	No
RLF	1.022	0.2394	-0.04891	No
ZMPSTE24	-1.692	-0.09574	-0.01128	No
SMAP2	-0.9601	0.7411	0.271	No
ZFP69B	0.4392	-0.5325	-0.1374	No
ZFP69	0.1845	-0.4843	-0.06895	No
EXO5	-1.336	0.2312	0.07487	No
ZNF684	-0.4901	-0.6065	-0.08292	No
NFYC	-1.001	-0.4005	-0.008597	No
KCNQ4	2.877	1.117	-0.05505	No
CTPS1	-0.3488	-0.3029	-0.1426	No
SLFNL1-AS1	0.3724	-0.2519	0.0663	No
FOXO6	-0.4181	1.258	-0.04246	No
RIMKLA	4.597	-0.01929	-0.1556	No
PPCS	-0.4197	-0.1515	0.08826	No
CCDC30	0.2832	NA	0.03792	No
PPIH	-0.4727	0.1786	-0.04514	No
YBX1	-0.03397	0.3389	-0.195	No
C1orf50	0.4768	0.7353	-0.1327	No
LOC100129924	0.3233	0.126	-0.01543	No
ERMAP	1.621	0.09031	-0.17	No
ZNF691	1.461	-0.2616	-0.2281	No
LOC339539	0.1517	NA	-0.001163	No
SLC2A1-AS1	4.196	0.2301	0.01121	No
FAM183A	0.4107	NA	0.03546	No
CFAP57	0.7885	0.06412	0.04918	No
TMEM125	2.754	-0.7926	0.1372	No
TIE1	5.91	0.1252	0.2572	No
MPL	1.646	0.06392	0.0503	No
CDC20	-0.2728	-0.07745	0.01962	No
SZT2	-0.03706	0.1891	0.1665	No
PTPRF	-0.1186	0.07014	0.04109	No
KDM4A	-0.1014	-1.013	-0.2804	No
ST3GAL3	1.195	0.7431	0.2281	No
ARTN	2.837	-0.833	-0.08361	No
IPO13	-0.8359	-0.142	-0.05277	No
DPH2	-1.551	-1.031	0.1932	No
ATP6V0B	-1.477	-0.2216	0.08155	No
B4GALT2	1.437	0.7349	0.1311	No
CCDC24	2.938	0.1478	0.1849	No
KLF17	-10.51	-2.122	-0.006988	No
DMAP1	-1.18	-0.3508	0.2327	No
RNF220	-0.2447	-0.4148	0.01468	No
C1orf228	0.242	-0.0534	0.07425	No
KIF2C	0.07149	-0.2181	-0.1224	No
RPS8	0.008403	0.1032	-0.1198	No
PLK3	-1.02	0.1452	-0.1389	No
BTBD19	0.3613	0.07384	0.01353	No
UROD	-0.3547	0.07875	-0.01816	No
LINC01144	2.227	-0.05381	-0.06367	No
HPDL	-2.886	-0.2366	-0.1081	No
TOE1	-2.257	-0.1106	-0.09017	No
MMACHC	-0.1341	-0.06711	0.03639	No
AKR1A1	0.2495	-0.6012	-0.1286	No
NASP	0.2808	-0.319	-0.4033	No
TMEM69	-0.3003	-0.41	-0.3062	No
MAST2	-1.105	-0.6214	-0.1937	No
LOC101929626	0.08934	NA	-0.000302	No
TSPAN1	-0.4654	0.363	0.01425	No
LURAP1	-0.537	-0.2014	-0.06038	No
RAD54L	-0.6083	-0.9648	-0.2096	No
UQCRH	-1.671	-0.9755	-0.1497	No
NSUN4	-1.377	-0.7272	0.01063	No
FAAH	-1.312	-0.8609	0.2902	No
FAAHP1	-1.027	-0.3967	-0.01146	No
DMBX1	-5.395	-1.881	1.983	No
MKNK1-AS1	0.0578	NA	0.05019	No
TEX38	NA	NA	0.006539	No
CYP4B1	NA	NA	0.006539	No
CYP4X1	1.155	1.622	0.1609	No
LINC00853	0.2662	NA	0.04199	No
CMPK1	-1.383	0.1373	-0.06576	No
FOXE3	0.2282	0.1256	3.44	No
FOXD2	-1.127	0.0272	1.925	No
SLC5A9	0.08924	NA	0.03237	No
ELAVL4	0.596	0.0839	0.1252	No
CDKN2C	-7.342	2.687	4.459	No
RNF11	-0.06326	0.5101	-0.05647	No
TTC39A-AS1	0.05826	NA	-0.007023	No
OSBPL9	1.071	0.9599	-0.02405	No
BTF3L4	0.3126	-0.3532	-0.06704	No
ZFYVE9	-0.8264	-0.8533	-0.05493	No
PRPF38A	-0.4879	-0.4419	-0.2063	No
GPX7	0.9158	0.8649	0.1608	No
FAM159A	0.3321	-0.0841	0.02821	No
ZYG11B	-0.1209	0.2013	-0.1163	No
ZYG11A	-4.431	-2.053	0.675	No
SCP2	0.3231	0.6325	0.0905	No
PODN	0.3271	0.2044	0.1131	No
CPT2	0.6336	-0.04178	-0.3088	No
LOC100507564	0.3975	0.08378	0.04208	No
LOC105378732	0.1095	NA	-0.0009239	No
DMRTB1	-11.49	-1.59	0.00917	No
DIO1	0.1526	NA	0.004363	No
LRRC42	1.331	0.6245	-0.1466	No
TCEANC2	0.623	-0.3967	-0.1665	No
MRPL37	-0.6682	-0.5291	-0.08875	No
SSBP3-AS1	0.1515	NA	-0.01224	No
ACOT11	-0.945	-1.272	-0.314	No
MROH7	0.03346	-0.223	-0.1448	No
MROH7-TTC4	NA	NA	5.814	No
TTC4	-0.4646	-0.3742	0.07578	No
C1orf177	0.05811	NA	0.01635	No
TMEM61	3.376	0.06412	-0.1321	No
BSND	0.6645	0.01775	0.05057	No
PCSK9	1.305	-1.778	1.107	No
LOC100507634	0.9013	0.4497	0.01206	No
PRKAA2	7.806	0.9744	-0.00715	Yes
FGGY	2.739	0.742	-0.1398	No
LOC101926944	NA	NA	0.006539	No
HOOK1	3.786	0.7304	-0.03492	No
NFIA	-5.279	0.2893	3.593	No
INADL	0.2383	0.09065	-0.1046	No
L1TD1	-0.6577	-1.15	-0.3352	No
USP1	-0.5562	-0.6491	-0.2335	No
ATG4C	0.7981	-0.09097	0.07335	No
FOXD3	1.778	-0.4101	-0.1906	No
ALG6	0.4092	0.1399	-0.1124	No
EFCAB7	0.7352	0.3208	0.1079	No
DLEU2L	0.2803	NA	0.005007	No
PGM1	3.468	1.99	0.1237	Yes
ROR1	3.511	1.468	-0.07812	Yes
CACHD1	1.519	-0.1478	-0.1168	No
RAVER2	3.039	1.787	-0.01808	Yes
AK4	-2.64	-2.012	-0.07984	No
DNAJC6	2.697	2.153	0.4546	No
LEPROT	0.7663	1.345	-0.1843	No
LEPR	3.834	2.903	-0.06573	No
PDE4B	4.103	0.4092	-0.204	No
SGIP1	1.69	0.01716	0.04391	No
TCTEX1D1	2.761	0.1584	0.01573	No
MIER1	0.4275	0.2491	-0.2983	No
IL12RB2	5.791	NA	0.8547	No
GADD45A	0.2121	0.6687	-0.0008022	No
DEPDC1-AS1	-1.469	-0.1087	-0.006835	No
LRRC7	0.05811	0.1092	0.005613	No
SRSF11	0.2453	-0.245	-0.1698	No
HHLA3	1.995	-0.183	-0.06502	No
CTH	-1.245	-0.7964	-0.2817	No
LOC101927244	NA	NA	0.006539	Yes
ZRANB2-AS1	0.08965	NA	-0.01025	No
ZRANB2-AS2	-0.243	-0.05381	NA	Yes
FPGT	0.05704	1.126	-0.03129	No
FPGT-TNNI3K	1.304	-0.05381	0.02156	No
TNNI3K	0.1862	NA	-0.03108	No
TYW3	-0.2863	-0.1499	-0.1958	No
LHX8	-3.352	0.3196	0.03924	No
ACADM	0.3129	-0.3725	-0.2824	No
RABGGTB	-0.8563	-0.1309	-0.1651	No
MSH4	-0.8969	-0.007285	-0.000504	No
ST6GALNAC3	-0.05024	1.428	0.03577	No
ST6GALNAC5	5.542	0.7567	0.8011	Yes
AK5	0.4451	-0.4815	-0.07927	No
FAM73A	-0.6577	0.03487	-0.1194	No
NEXN	0.09393	0.5418	-0.379	No
DNAJB4	-1.365	-0.7904	-0.03203	No
GIPC2	-2.504	-0.6402	0.1033	No
PTGFR	-0.9078	2.823	0.08131	No
IFI44L	NA	NA	0.006456	No
ADGRL2	1.902	0.3838	-0.346	No
PRKACB	2.506	1.446	-0.06714	No
SAMD13	2.607	-0.05381	-0.02025	No
DNASE2B	0.0578	NA	-0.006988	No
RPF1	-0.3152	-0.03803	0.0148	No
WDR63	-0.2985	-0.01313	0.06299	No
LOC646626	0.451	0.06392	-0.009457	No
CYR61	0.4544	0.8504	-0.3326	No
CLCA2	0.08924	0.06392	-0.01185	No
CLCA4	0.05826	NA	-0.007023	No
SH3GLB1	0.4223	0.7506	-0.2382	No
HS2ST1	-0.08916	0.162	-0.2794	No
LINC01140	1.968	-0.222	0.02113	Yes
LMO4	-1.332	-0.5115	0.1261	No
PKN2	-0.8834	-0.07978	-0.2086	No
GBP6	-0.4654	-0.07261	NA	No
GBP1P1	-0.2148	-0.0534	-0.0002586	No
LRRC8B	2.702	0.9152	-0.1248	Yes
LRRC8C	2.413	3.36	0.1937	No
LRRC8D	0.7672	0.2116	0.1645	No
ZNF326	-0.9508	-0.1883	-0.01179	No
CDC7	1.15	-0.09589	-0.3598	No
BRDT	-8.432	-0.8902	-0.02846	No
EPHX4	-0.2644	0.06827	0.04545	No
BTBD8	0.5753	0.05817	-0.08006	No
KIAA1107	0.9593	-0.4181	-0.06257	No
C1orf146	-0.243	-0.05381	NA	No
RPAP2	-0.2503	-0.2204	-0.2342	No
RPL5	0.01278	0.02948	-0.09485	No
MTF2	1.03	-0.1861	-0.3875	No
CCDC18	0.07135	-0.2403	-0.177	No
DR1	0.1072	-0.002017	-0.1009	No
FNBP1L	0.4639	-0.1512	-0.2847	No
LOC100129046	NA	0.06403	NA	No
ABCD3	-0.1362	0.2415	0.004767	No
SLC44A3	-0.1455	1.128	0.1685	No
LOC729970	2.897	0.4664	-0.06186	No
TMEM56	2.837	2.062	-0.06777	No
TMEM56-RWDD3	0.9982	0.06403	-0.03259	Yes
RWDD3	0.8094	0.2026	-0.04046	No
FLJ31662	NA	NA	0.006539	No
LOC100996635	0.05826	NA	-0.007023	No
PTBP2	0.8396	0.178	-0.1243	No
LOC729987	0.1551	NA	-0.02298	No
SNX7	-1.102	-0.4373	0.005844	No
LOC100129620	0.0578	NA	-0.006988	Yes
LPPR4	5.888	0.107	0.004156	No
PALMD	NA	0.1256	NA	No
AGL	-3.536	-1.225	-0.2123	No
SLC35A3	-0.4056	0.08402	-0.06496	No
HIAT1	-0.3584	-0.1502	-0.2014	No
TRMT13	-0.4971	0.5267	-0.04179	No
RTCA	-0.1879	0.5441	-0.1244	No
CDC14A	1.373	0.265	-0.06285	No
GPR88	-0.2183	-0.05359	-0.0004022	No
VCAM1	0.2737	NA	-0.02593	No
SLC30A7	-0.4745	0.09139	-0.1356	No
LOC102606465	1.496	0.01317	0.1026	No
S1PR1	-1.562	1.922	1.341	No
RNPC3	-0.09191	0.01659	-8.218e-05	No
AMY2B	0.2469	-0.07937	0.1791	No
ACTG1P4	0.1088	0.06403	-0.006021	No
AMY2A	NA	NA	0.006456	No
LOC100129138	-4.56	-0.1955	NA	No
PRMT6	-0.07598	-0.3001	-0.08446	No
NTNG1	-0.6407	-0.5181	-0.02559	Yes
NBPF6	NA	0.2564	NA	No
FAM102B	-2.031	-0.9645	-0.09773	No
PRPF38B	-0.2614	-0.3273	-0.3117	No
FNDC7	5.5	NA	-1.054	No
STXBP3	0.6696	-0.02344	-0.2863	No
GPSM2	1.709	1.265	0.2371	No
TMEM167B	-0.6357	0.2147	-0.0006621	No
SCARNA2	-0.2157	-0.0534	0.03106	No
KIAA1324	4.657	0.2989	0.5544	No
SARS	-0.6239	-0.1299	0.001417	No
CELSR2	1.595	-0.8695	0.1334	No
SYPL2	-2.522	-1.654	0.1778	No
ATXN7L2	0.02324	0.1367	0.02203	No
CYB561D1	-0.6571	0.2436	0.006686	No
GPR61	3.039	NA	-0.04635	No
GNAI3	0.226	0.4088	-0.1872	No
AMPD2	0.7729	0.9513	-0.07553	No
GSTM4	-1.422	-0.5441	0.3756	No
GSTM2	1.778	0.5824	0.1346	No
GSTM1	1.5	0.4718	-0.04108	No
GSTM5	0.1889	NA	-0.007899	No
CSF1	0.07914	2.848	0.275	No
AHCYL1	0.1924	0.2145	-0.05619	No
STRIP1	-0.5927	-0.1377	0.06291	No
LINC01397	NA	NA	0.006456	No
UBL4B	0.1517	NA	0.004572	No
SLC6A17	-5.36	-0.2975	0.1432	No
KCNC4	-0.3893	-0.87	0.2506	No
RBM15	-1.636	-0.9565	-0.008424	No
LAMTOR5-AS1	-0.3307	-0.1211	0.003617	No
PROK1	-0.6893	2.249	NA	No
CYMP	-0.243	-0.05381	NA	No
CD53	-8.887	-0.934	1.911	No
CEPT1	-0.615	0.3597	0.1038	No
CHI3L2	-6.693	1.511	0.01029	No
CHIA	-1.224	-0.1225	NA	No
PIFO	-1.188	-0.5369	-0.03371	No
ATP5F1	-1.097	-0.3414	-0.03699	No
C1orf162	-0.2764	0.2463	0.05828	No
RAP1A	-1.137	-0.08334	-0.1329	No
FAM212B-AS1	2.088	0.04994	-0.1015	Yes
DDX20	-0.5973	-0.1437	-0.1931	Yes
LOC643355	-0.2188	-0.05359	-0.0002549	No
CTTNBP2NL	1.204	0.421	-0.07774	No
WNT2B	-1.608	-0.5016	0.1369	No
CAPZA1	-0.8049	0.1017	-0.02344	No
MOV10	0.9708	0.6762	0.05645	No
FAM19A3	0.8902	-0.006272	-0.1526	No
AKR7A2P1	NA	NA	0.006576	No
SLC16A1-AS1	1.269	-0.05711	-0.315	No
LRIG2	0.1924	-0.7131	-0.3521	No
MAGI3	0.3111	0.8953	-0.04939	No
DCLRE1B	-1.501	-0.2175	0.1473	No
HIPK1	0.58	-0.3475	-0.02296	No
OLFML3	1.898	2.367	0.8648	No
SYCP1	0.3553	0.06412	0.04629	No
VANGL1	-0.06846	0.03589	0.3462	No
SLC22A15	-0.1744	-0.1577	0.1995	No
MAB21L3	NA	0.2452	NA	No
ATP1A1	-0.4647	-0.3741	-0.1434	No
PTGFRN	-1.01	-0.0246	0.2071	No
CD101	-0.769	0.2166	0.02037	No
TTF2	0.5664	-0.04453	-0.3723	No
MAN1A2	-0.78	0.6382	-0.03851	No
FAM46C	-1.435	2.438	0.09098	No
WDR3	-0.27	-0.1322	-0.09958	No
LOC101929147	-0.06276	0.2973	0.01842	No
HAO2	0.05811	NA	0.04282	No
HSD3B2	-0.2367	3.781	0.006456	No
HSD3B1	-7.508	2.6	NA	No
HSD3BP4	NA	0.06403	NA	No
PHGDH	1.061	-0.2677	-0.03199	Yes
NBPF8	-2.332	-0.5253	0.3779	No
PPIAL4A	0.0578	NA	-0.006988	No
LINC00623	2.147	0.3393	0.08963	No
RNVU1-20	NA	NA	0.01425	No
SRGAP2C	0.5679	0.8494	0.02779	No
EMBP1	2.499	0.07156	-0.1409	Yes
SRGAP2D	-0.6359	0.7292	0.3074	No
RNVU1-15	NA	NA	0.006576	No
FAM72D	1.152	0.1086	-0.01576	No
RNVU1-14	-0.2404	0.01678	NA	No
GPR89A	-0.3005	0.05761	-0.0884	No
CD160	0.0578	NA	-0.006988	No
POLR3C	-1.267	-0.2288	0.1442	No
NUDT17	1.817	-0.01316	-0.02316	No
GNRHR2	1.625	0.01775	-0.03219	No
POLR3GL	0.9603	0.3396	0.3415	No
LOC101928979	1.882	NA	-0.01406	No
NUDT4P2	-0.4588	0.09528	NA	No
NUDT4P1	-3.161	-0.3268	0.03459	No
CH17-408M7.1	0.1236	NA	-0.0103	No
HYDIN2	-0.216	-0.05831	0.0005579	No
NBPF12	-2.062	-1.363	0.1473	No
PDIA3P1	-0.3819	0.003628	-0.03788	No
CHD1L	-0.1093	-0.5447	0.1382	No
BCL9	0.1068	-0.6344	-0.08667	No
GJA8	NA	0.06392	NA	No
GPR89B	1.657	1.181	0.118	No
LOC100132057	0.3622	0.2047	0.04642	No
PDE4DIP	-0.6886	-0.1662	0.0322	No
PPIAL4C	0.08965	NA	-0.01025	No
LINC00869	1.852	0.5324	0.4328	No
LOC388692	0.5698	NA	0.000778	No
FAM231D	0.6757	0.119	0.8602	No
HIST2H4A	-0.1756	0.1357	-0.06102	No
HIST2H4B	-0.1756	0.1357	-0.06102	No
HIST2H2AC	1.38	0.2083	-0.0602	No
BOLA1	1.231	-0.6345	-0.1314	No
VPS45	-0.2442	0.01484	0.0545	No
PLEKHO1	1.699	0.8955	-0.04097	No
CA14	8.069	1.605	0.01811	No
C1orf54	5.141	0.2833	-0.08532	No
CIART	2.831	-0.2089	0.1223	No
MRPS21	-0.3397	-0.2482	-0.05703	No
PRPF3	-0.897	-0.4325	-0.3413	No
RPRD2	-0.05534	-0.2919	-0.1256	No
TARS2	0.08016	-0.8165	-0.02915	No
ECM1	-2.351	1.855	0.03647	No
FALEC	0.4686	NA	-0.04741	No
ADAMTSL4	0.2459	1.66	-0.04866	No
SETDB1	0.1818	-0.5381	-0.05023	No
ANXA9	5.31	0.2829	0.04138	No
PRUNE	1.615	-0.1704	-0.007443	No
BNIPL	1.419	-0.1607	0.2799	No
C1orf56	1.272	0.2112	-0.08402	No
MLLT11	1.847	1.315	-0.2514	No
GABPB2	-1.442	-0.2971	-0.0002109	No
SCNM1	-0.5789	-0.006986	-0.08394	No
PIP5K1A	0.241	-0.006343	-0.1598	No
PSMD4	-0.337	-0.09006	-0.04258	No
ZNF687	1.152	-0.07059	0.01343	No
GBAT2	1.214	-0.05374	-0.05011	No
PSMB4	-0.1518	-0.1628	-0.09382	No
CGN	0.3052	0.1221	-0.4483	No
TUFT1	0.2985	0.5233	0.001724	No
SNX27	-0.04651	0.02769	-0.09266	No
RIIAD1	0.3337	NA	-0.01802	No
OAZ3	-1.77	-0.1461	0.01456	No
LOC100132111	0.4597	-0.02222	-0.007671	No
NBPF18P	0.1843	NA	-0.01292	No
FLG-AS1	-0.6592	-0.0261	NA	No
SPRR1B	0.05811	NA	-0.007046	No
PRR9	-1.205	0.0541	NA	No
LOR	0.0578	NA	0.005343	No
S100A9	NA	0.126	0.006576	No
LOC101928034	0.08955	NA	-0.006811	No
S100A1	1.046	0.0835	0.008895	No
CHTOP	-0.9268	-0.004628	-0.2045	No
SNAPIN	-0.1964	0.3251	0.08019	No
NPR1	3.58	-0.09051	0.3587	No
INTS3	0.3816	0.1367	0.1708	No
LOC343052	0.1884	NA	-0.02564	No
CREB3L4	1.53	-0.4359	-0.1198	No
RPS27	-0.0004349	0.1804	0.01115	No
UBAP2L	-0.9604	0.2108	-0.1795	No
HAX1	-0.5181	-0.3686	-0.008266	No
ATP8B2	-2.169	-1.88	-0.09473	No
IL6R	-4.802	-1.101	0.2743	No
TDRD10	-0.4616	0.06732	0.11	No
CHRNB2	3.835	-0.1186	-0.623	No
CKS1B	-0.5169	-0.4201	0.009048	No
FLAD1	-0.983	-0.8245	-0.03022	No
LENEP	NA	NA	0.006539	No
ZBTB7B	0.5944	0.4657	0.07172	No
DCST1	0.189	0.06412	0.004733	No
ADAM15	-0.09439	1.153	0.227	No
EFNA4	-1.029	-0.5927	-0.0279	No
EFNA3	0.8531	0.05084	0.2575	No
EFNA1	-1.21	1.85	0.09647	No
SLC50A1	1.233	0.3251	-0.04754	No
TRIM46	5.688	0.2701	-0.03733	No
MTX1	-0.6258	-0.2257	-0.02892	No
HCN3	1.974	0.1671	0.119	No
FDPS	0.1836	0.00281	0.05071	Yes
RUSC1	0.2773	-0.2135	0.001532	No
POU5F1P4	0.00664	-0.3867	0.1331	No
ASH1L-AS1	0.718	0.3704	-0.1361	No
MSTO1	-3.072	-0.8159	0.457	No
DAP3	-1.068	-0.1893	-0.04954	No
MSTO2P	1.404	0.02263	-0.004702	No
SYT11	4.657	1.072	-0.3511	No
LAMTOR2	-0.4566	-0.2418	0.07874	No
RAB25	3.654	1.914	0.2156	No
LMNA	-2.355	0.1619	0.003731	Yes
SEMA4A	2.772	0.01391	0.5023	No
SLC25A44	-3.535	-0.5127	0.1669	No
PMF1	0.7433	-0.2687	0.06471	No
PMF1-BGLAP	1.024	0.02232	-0.02393	No
BGLAP	1.223	NA	0.01111	No
TMEM79	0.6437	0.3427	0.05254	No
TSACC	-0.6984	-0.6387	-0.04779	No
RHBG	1.742	0.06403	0.1685	No
TTC24	0.1884	NA	-0.02792	No
APOA1BP	1.735	1.029	0.09313	No
HAPLN2	2.121	NA	0.06504	No
BCAN	1.891	-0.06964	0.243	No
RRNAD1	1.331	0.2535	0.009239	No
PRCC	-0.5195	-0.1722	0.008185	No
NTRK1	0.2605	0.3688	0.07415	No
PEAR1	-1.613	2.089	0.2445	No
LRRC71	0.3233	0.06412	1.986	No
KIRREL	-1.334	0.4448	0.04315	No
CD1D	-0.369	-0.8078	1.036	No
CD1C	0.08934	NA	-0.006835	No
MNDA	NA	0.06392	NA	No
IFI16	-3.261	0.3854	0.2954	No
CADM3	6.216	2.753	-0.08715	No
ACKR1	1.103	NA	0.09775	No
DUSP23	0.3594	-0.9476	0.1603	No
LINC01133	-0.2404	-0.05359	NA	No
KCNJ9	0.2259	-0.0534	-0.06267	No
ATP1A2	11.49	NA	-0.05189	No
ATP1A4	0.3679	0.06412	0.003005	No
CASQ1	1.683	0.5691	0.08509	No
PEA15	-0.3749	1.257	0.1813	No
SUMO1P3	-2.018	0.2793	0.03012	No
NCSTN	-0.7989	0.506	0.1483	No
NHLH1	0.4802	0.3973	0.04676	No
VANGL2	2.692	0.07097	0.05942	No
SLAMF7	-0.243	-0.05381	NA	No
KLHDC9	1.011	-0.4865	0.1675	No
NIT1	0.975	0.3615	0.1084	No
UFC1	-0.3284	0.03401	-0.0845	No
USP21	0.4756	0.1785	0.1005	No
PPOX	1.305	-0.1984	-0.1256	No
NDUFS2	0.453	-0.4291	-0.2976	No
FCER1G	-1.108	-0.2903	-0.04659	No
TOMM40L	-0.6261	-0.321	0.06924	Yes
PCP4L1	-0.4636	-0.2216	0.8222	No
SDHC	-0.9039	-0.2171	0.02245	No
FCGR2A	0.6806	0.06412	-0.0234	No
HSPA6	-0.1806	0.2038	0.0334	No
HSPA7	-0.47	0.0315	NA	No
FCGR2B	-2.649	-0.1806	-0.006756	No
FCRLB	0.101	0.01775	0.01663	No
DUSP12	-0.6343	-0.1011	0.04602	No
ATF6	-0.3541	0.1423	0.1407	No
NOS1AP	3.992	3.322	0.2104	No
C1orf226	3.433	3.328	0.3002	No
UHMK1	-0.5273	-0.1297	-0.2789	No
UAP1	-0.1599	0.2731	-0.01393	No
DDR2	-4.195	1.708	-0.05617	No
HSD17B7	0.2361	0.5385	-0.07069	No
RGS4	-7.609	1.891	-0.007621	No
NUF2	0.5043	0.1865	-0.03665	No
PBX1	0.9561	0.4897	-0.3234	No
LRRC52	0.05826	NA	-0.007023	No
MGST3	0.585	0.8735	0.3209	No
LOC440700	NA	NA	0.0112	No
LOC100147773	0.552	0.06412	-0.003442	No
UCK2	1.357	0.84	-0.1665	No
POGK	0.531	-0.06359	-0.06381	No
MAEL	-9.623	1.319	-0.01264	No
DUSP27	-2.42	-0.2636	-0.002988	No
POU2F1	0.8834	-0.3014	-0.2336	No
RCSD1	0.6327	0.8803	0.3546	No
MPZL1	0.7367	1.763	0.04112	No
DCAF6	-0.4711	0.6729	-0.341	No
TIPRL	-1.057	-0.3687	-0.09592	No
SFT2D2	-3.049	-0.151	0.02948	No
TBX19	1.659	0.07033	-0.02357	No
XCL1	-0.7165	-0.08206	0.04872	No
LINC00626	0.05826	0.06403	0.0164	No
ATP1B1	-0.533	1.309	-0.353	No
BLZF1	-0.4859	0.6726	0.02638	No
C1orf112	0.7804	0.6125	-0.1243	No
METTL11B	0.3121	NA	-0.008655	No
GORAB	0.4445	0.1901	-0.2604	No
PRRX1	-10.23	0.6006	0.04688	Yes
FMO3	-0.243	-0.05381	NA	No
FMO6P	NA	NA	0.006539	No
FMO1	0.1306	2.746	0.08023	No
FMO4	3.319	0.2971	-0.01336	No
TOP1P1	-0.6127	-0.0512	-0.03474	No
PRRC2C	-0.04094	-0.1722	-0.2094	Yes
METTL13	-0.8809	-0.7022	-0.02985	No
DNM3	2.105	0.2994	-0.1782	No
C1orf105	-0.2404	1.955	NA	No
SUCO	0.02218	0.04048	-0.1902	No
PRDX6	0.4997	-0.5427	-0.245	No
KLHL20	-0.8261	0.02766	0.03609	No
DARS2	-0.436	-0.7115	-0.2015	No
GAS5-AS1	0.2141	NA	0.03394	No
ZBTB37	-0.6633	0.09296	0.0617	No
RABGAP1L	2.403	-0.3693	-1.085	No
CACYBP	-0.7937	-0.8208	-0.3195	No
TNN	1.499	0.0171	-0.02224	No
PAPPA2	2.367	-0.05359	-0.02588	No
BRINP2	0.6444	0.6663	1.422	No
LOC102724661	NA	0.06392	NA	No
RASAL2	1.008	0.568	-0.3362	No
TEX35	-0.2367	-0.0534	NA	No
C1orf220	0.808	0.01692	-0.02405	No
RALGPS2	0.7823	1.167	-0.2541	No
FAM20B	-0.07418	-0.4207	-0.1221	No
TOR3A	-1.665	-0.8008	-0.1448	No
SOAT1	-3.401	-0.2101	0.14	No
AXDND1	0.1526	0.126	0.004658	No
TDRD5	-0.7844	-0.1424	0.009137	Yes
FAM163A	0.3587	2.849	2.247	No
TOR1AIP1	-0.04736	0.6245	-0.1643	No
CEP350	0.2932	0.3144	-0.2457	No
QSOX1	1.761	1.37	-0.0003627	No
FLJ23867	2.328	2.553	0.1161	No
LHX4	5.439	0.06403	-0.2166	No
XPR1	1.988	0.4897	-0.1925	Yes
KIAA1614	2.238	0.2434	0.01845	Yes
MR1	0.3656	0.01749	0.08337	No
IER5	0.1773	-0.03596	0.08284	No
LOC101928973	0.1179	NA	-0.001057	No
GM140	NA	NA	0.006456	No
CACNA1E	5.985	0.2515	0.3967	No
LOC284648	0.145	0.1857	0.03851	No
NPL	-0.07052	0.7031	0.4707	No
DHX9	-0.8298	-0.3208	-0.2192	No
LAMC1	-1.624	-0.1408	-0.008375	No
LAMC2	-0.9854	-1.085	-0.1829	No
SMG7	0.1257	0.1899	-0.1198	No
RGL1	0.5347	2.817	0.2512	No
TSEN15	0.01847	0.3965	-0.09917	No
C1orf21	5.275	2.288	-0.3251	No
RNF2	0.05584	0.3637	0.004606	No
SWT1	0.8249	0.1272	0.03012	No
HMCN1	3.539	0.6674	0.3673	No
PRG4	NA	0.06412	NA	No
C1orf27	-0.4964	0.009499	-0.09352	No
OCLM	0.3543	NA	0.003341	No
PACERR	NA	NA	0.009745	No
PLA2G4A	0.2294	1.04	0.6126	No
LINC01351	0.4107	NA	-0.009656	No
RGS1	-0.2404	0.01678	NA	No
RGS13	-4.972	0.325	NA	No
RGS2	0.02247	1.344	0.2905	No
TROVE2	0.2205	0.00999	-0.1637	No
CDC73	0.2664	0.3268	-0.1806	No
CFH	NA	0.5908	NA	No
CFHR3	-0.4738	-0.1216	0.05532	No
CFHR1	0.05826	NA	-0.007023	No
CRB1	0.3992	-0.0534	-0.0654	No
C1orf53	-3.478	-0.05141	1.626	No
LHX9	-10.59	0.5576	0.006576	No
NEK7	0.2557	0.4052	-0.3818	No
NR5A2	-4.062	-1.63	2.601	No
LOC101929224	1.12	NA	-0.0005057	No
CAMSAP2	0.2389	0.05247	-0.3777	No
GPR25	0.05811	NA	0.009504	Yes
C1orf106	-0.5399	-0.07817	-0.3107	No
IGFN1	0.1093	NA	0.03799	No
PKP1	1.566	4.52	-0.08714	No
RPS10P7	-0.4511	-0.1474	-0.04875	No
NAV1	0.6648	1.475	0.2927	No
IPO9	0.6048	0.06527	-0.03225	No
SHISA4	2.416	1.813	0.07902	No
TIMM17A	-1.814	-0.2186	-0.0141	No
RNPEP	-0.4764	-0.3719	0.0486	No
ELF3	-4.31	0.06421	0.05577	No
GPR37L1	-0.6668	-0.1336	-0.02114	No
PTPRVP	0.742	NA	-0.002864	No
LGR6	0.05783	-0.1755	-0.1695	No
PPP1R12B	0.3399	-0.6802	0.1096	No
PCAT6	3.205	0.1716	-0.2989	No
MGAT4EP	0.08924	NA	0.03761	No
LOC148709	0.5893	-0.4419	-0.1887	No
TMEM183A	-0.4838	-0.4287	-0.1687	No
PPFIA4	4.578	0.3002	0.1846	No
ADORA1	-0.07831	0.9945	-0.0973	No
BTG2	0.05602	1.365	0.5094	No
PRELP	2.578	-0.1322	-0.08007	Yes
OPTC	5.369	NA	0.001145	No
ATP2B4	-0.7065	0.1061	0.138	No
LINC00260	-1.467	-1.119	0.02224	No
LAX1	-0.7004	-0.006038	NA	No
ZC3H11A	-0.282	-0.1482	-0.1135	No
ZBED6	1.303	0.1108	-0.1061	No
SNRPE	-0.4176	-0.175	-0.08451	No
SOX13	0.8376	0.5081	-0.04714	No
LOC101929441	NA	NA	0.006456	No
MDM4	0.226	-0.3075	-0.03552	No
NFASC	5.014	-0.2786	0.1866	No
CNTN2	5.759	-0.08313	-0.1659	No
TMCC2	1.952	-0.3138	0.1019	No
LEMD1-AS1	0.1877	NA	-0.005656	No
CDK18	3.496	0.9589	0.01362	No
MFSD4	1.67	NA	-0.001275	No
LOC284581	0.9649	-0.5997	0.1597	No
LOC103021296	4.432	NA	-0.1148	No
LOC103021295	-0.3238	-0.7023	-0.07469	No
SRGAP2	0.6738	1.156	0.1737	No
IKBKE	2.928	2.878	0.09812	No
RASSF5	4.912	0.316	0.7266	No
DYRK3	3.905	1.519	0.565	Yes
MAPKAPK2	-0.4153	-0.01751	0.5823	No
IL24	NA	0.1086	NA	No
PFKFB2	-0.4793	-0.9995	0.05027	No
C4BPB	NA	0.3074	NA	No
CD55	-0.5849	0.5785	0.2391	No
CR2	3.81	-0.1633	0.7513	No
CR1	-0.1377	-0.1456	0.09051	No
CR1L	-9.256	-0.9872	0.02262	No
CD46	0.0336	-0.2581	-0.08015	No
LOC148696	-0.2367	0.1457	NA	No
MIR205HG	-0.238	-0.1321	2.094	No
CAMK1G	6.624	0.2448	0.1015	Yes
G0S2	0.4054	0.2434	0.09153	No
TRAF3IP3	NA	1.001	NA	No
DIEXF	-0.9719	-0.4249	0.2126	No
SYT14	0.4014	-0.7065	-0.2715	Yes
SERTAD4	0.5361	3.817	0.06287	No
HHAT	0.8534	2.475	0.5393	No
RCOR3	-0.6492	0.2256	0.002855	No
TRAF5	4.296	1.422	0.0596	Yes
LINC00467	0.5581	-0.1887	0.01117	Yes
DTL	0.2537	-0.5755	-0.4484	No
PPP2R5A	0.01109	0.8751	-0.1041	No
NENF	1.494	0.9415	0.05867	No
ATF3	-1.025	0.8869	0.183	No
FAM71A	0.1182	0.1086	-0.01722	No
TATDN3	-0.01746	-0.09647	-0.06174	No
FLVCR1	-0.6434	-1.219	-0.08202	No
VASH2	0.497	-1.071	0.1904	No
RPS6KC1	0.5708	0.1867	0.03316	No
PROX1	1.955	0.2491	0.897	No
SMYD2	-3.55	0.4921	0.8684	No
CENPF	0.4681	-0.09261	-0.2875	No
KCNK2	0.1381	0.05192	0.1134	No
KCTD3	0.6952	0.1185	-0.2542	No
SPATA17	0.4762	-0.08313	-0.0128	No
RRP15	-0.2101	0.03933	-0.2155	No
TGFB2	-0.6643	0.5139	-0.04756	No
TGFB2-OT1	0.08945	NA	-0.01038	No
LYPLAL1	0.3384	0.8344	-0.08208	No
IARS2	-0.01139	-0.2674	-0.3217	No
MARK1	1.405	0.3574	0.003843	No
C1orf115	2.586	1.988	0.5157	No
MARC2	3.548	0.1447	0.5802	No
MARC1	1.503	-0.819	0.01931	No
HLX	-0.8343	0.08823	0.04441	No
TAF1A-AS1	1.815	0.206	-0.01099	No
MIA3	0.5935	0.1827	-0.1463	No
BROX	-0.1859	0.07755	-0.03683	No
FAM177B	0.1186	NA	0.005124	No
DISP1	2.475	3.172	0.09126	Yes
CCDC185	0.05811	NA	0.004666	Yes
CAPN2	0.2416	1.843	0.1979	Yes
FBXO28	-0.6516	-0.6796	-0.2478	No
DEGS1	-1.46	-0.7821	-0.3695	No
LOC101927164	0.1526	0.1092	-0.02238	No
CNIH4	-0.6313	-0.577	-0.05391	No
CNIH3	-1.643	0.7983	1.668	No
DNAH14	1.055	0.2484	-0.06396	No
SRP9	0.3063	0.04268	-0.1778	No
EPHX1	0.4183	-0.1626	-0.07574	No
H3F3A	0.2312	NA	-0.01173	No
H3F3AP4	0.2394	0.1329	-0.2642	No
MIXL1	-5.941	-1.752	0.06947	No
C1orf95	2.083	0.01692	1.456	No
PSEN2	-1.697	-1.063	0.1419	No
ADCK3	1.06	-0.8381	0.1351	No
ZNF678	1.194	-0.4067	-0.3705	No
LOC100130093	2.513	-0.02386	0.2384	No
SNAP47	-0.2059	-0.1222	0.1181	No
PRSS38	-0.47	-0.07358	NA	No
WNT3A	-0.1146	1.108	0.06306	No
ARF1	-0.9565	0.1441	0.101	No
GUK1	-0.7035	0.3284	0.2414	No
GJC2	0.5857	-0.06718	0.1017	No
IBA57	-0.91	-0.5137	0.09095	No
OBSCN	3.615	1.305	0.3071	No
HIST3H2BB	-0.1239	-0.0841	-0.002564	No
RNF187	-1.651	-1.062	0.7005	No
DUSP5P1	0.08965	0.06392	2.535	No
RHOU	-0.5477	2.431	0.8314	No
RAB4A	0.7146	0.1905	0.1953	No
LOC101927478	NA	NA	0.006576	No
URB2	-0.8121	-0.3257	0.03075	No
GALNT2	1.715	1.731	0.03955	No
COG2	0.01498	-0.06037	-0.08293	No
CAPN9	-0.02926	-0.08313	-0.009264	No
LOC101927604	0.3482	NA	-0.002225	No
ARV1	0.4462	0.4669	0.04395	Yes
TRIM67	-0.2157	0.08418	-0.006988	No
GNPAT	2.419	1.199	-0.06306	No
SPRTN	-0.5822	0.2016	-0.1627	No
TSNAX	-0.305	0.04733	-0.1212	No
TSNAX-DISC1	-0.47	0.07211	NA	No
DISC1	-0.6268	0.2761	0.911	No
MAP10	-0.1915	0.1104	0.06092	No
NTPCR	1.049	-0.3577	0.0002292	No
KIAA1804	1.199	-0.2832	0.05357	No
KCNK1	0.8192	0.5177	0.1943	No
SLC35F3	3.431	0.01716	0.3148	No
COA6	-0.838	-0.3681	0.00995	No
LINC01132	0.08934	NA	-0.0007339	No
GGPS1	1.188	0.1513	-0.0812	No
TBCE	-0.06942	-0.3183	-0.1845	No
GPR137B	0.4897	0.4376	0.1904	No
EDARADD	-0.6255	-0.1505	0.366	No
LGALS8	0.8867	1.153	0.05579	No
ACTN2	1.973	0.8045	0.6967	No
MTR	0.4897	0.1593	0.05395	No
RYR2	6.367	0.3346	0.3009	No
CHRM3	2.105	0.4087	0.2876	No
RPS7P5	NA	NA	0.006456	No
FMN2	6.288	7.669	0.3519	Yes
KMO	0.08955	0.1086	-0.006994	No
WDR64	NA	0.1854	NA	No
EXO1	-0.8405	-0.836	-0.2428	No
BECN2	-0.2148	0.01716	-0.0003426	No
SDCCAG8	-0.2857	0.3161	-0.063	No
ZBTB18	-0.7087	-0.522	0.2222	No
C1orf101	0.3553	0.06392	-0.02887	No
DESI2	-0.04972	-0.6573	-0.3219	No
COX20	0.3388	0.3043	-0.093	No
EFCAB2	-0.312	-0.05432	-0.2202	No
KIF26B	-1.934	2.905	1.896	No
CNST	0.1835	-0.196	-0.4075	No
SCCPDH	0.9493	0.55	0.1227	No
LINC01341	0.8797	0.06412	-0.04041	No
NLRP3	0.3918	NA	-0.01551	No
GCSAML	NA	0.1079	NA	No
TRIM58	-2.735	-0.04102	-0.009069	No
OR2W3	0.03143	0.01775	-0.0338	No
OR2T8	NA	NA	0.009745	No
OR2L1P	0.0578	NA	-0.006988	No
OR2L3	NA	NA	0.006539	No
ZNF672	0.9435	-0.02529	0.1767	No
PGBD2	-1.678	-0.6392	0.0697	No
WASH7P	-0.3722	-0.5313	0.1549	No
FAM138A	0.7108	NA	-0.03639	No
FAM138F	0.7108	NA	-0.03639	No
LOC729737	0.49	-2.035	0.4233	No
LOC100132062	1.919	-0.3996	0.3226	No
LOC100132287	1.919	-0.3996	0.3226	No
LOC100133331	0.08876	-1.993	0.2172	No
LOC100288069	-0.1272	-0.9332	0.07356	No
LINC00115	0.4305	0.03661	-0.06318	No
FAM41C	-0.7388	-0.1594	0.004491	No
LOC100130417	0.5039	0.06403	0.191	No
NOC2L	-1.408	-0.4592	0.1442	No
PERM1	-0.47	-0.07358	NA	No
HES4	-1.234	-0.6026	1.216	No
RNF223	-5.953	-0.9097	0.03844	No
C1orf159	-0.6157	-0.1987	0.1226	No
TNFRSF18	1.994	0.01633	-0.05822	No
TNFRSF4	-1.04	-0.06849	-0.0004022	No
SDF4	-0.911	0.02762	0.1292	No
FAM132A	1.833	-0.0268	0.06772	No
UBE2J2	-0.962	-0.1692	0.1616	No
ACAP3	-0.05028	0.04027	0.03423	No
CPSF3L	-0.6651	-0.3302	0.0436	No
DVL1	-0.07467	-0.2219	0.02418	No
MXRA8	-0.92	1.811	0.1807	No
AURKAIP1	-1.222	-0.4224	-0.1007	No
CCNL2	-0.4981	-0.1387	0.101	No
MRPL20	-1.626	-0.7398	-0.08569	No
ANKRD65	4.793	NA	0.3664	No
LOC102724312	3.861	-0.05359	-0.1216	No
TMEM240	1.951	-0.07277	0.006648	No
SSU72	-1.047	-0.9929	-0.05594	No
C1orf233	-0.5624	-1.491	0.3846	No
CDK11B	0.02485	-0.2579	-0.07811	No
SLC35E2B	1.047	0.2612	0.1089	No
CDK11A	0.12	-0.4069	-0.04871	No
SLC35E2	1.988	0.06184	0.03345	No
NADK	-0.3184	-0.561	-0.1278	No
GNB1	0.007506	-0.04351	-0.1611	No
TMEM52	-0.4049	-0.5546	0.03394	No
CFAP74	1.447	-0.05381	-0.1727	No
FAAP20	1.586	0.7385	0.1275	No
LOC100129534	1.212	0.6204	0.0719	No
MORN1	0.7917	-0.07233	0.08507	No
PEX10	0.4005	0.05393	-0.00236	No
MMEL1	3.688	0.06403	-0.03022	No
LINC00982	0.05811	0.06392	0.03794	No
MEGF6	3.87	0.7974	0.2775	No
WRAP73	-0.397	-0.2954	0.1482	No
TP73-AS1	1.554	0.4115	0.1133	No
LRRC47	-1.155	-1.021	-0.05747	No
CEP104	-0.9155	-0.3936	0.0648	No
C1orf174	-0.7978	-0.2079	0.05672	No
NPHP4	0.3101	0.07975	0.1806	No
CHD5	4.594	0.3183	0.2542	No
RPL22	0.171	-0.07303	-0.167	No
LOC102724450	0.08924	NA	-0.01185	No
ICMT	-0.6646	-0.526	-0.09494	No
GPR153	-0.1262	-1.37	0.1361	No
ACOT7	0.4028	-1.038	-0.2305	No
HES2	-2.772	0.1196	1.011	No
TNFRSF25	-0.06451	-1.539	0.286	No
PLEKHG5	1.176	-0.8885	0.1087	No
NOL9	-1.403	-0.2314	-0.02179	No
KLHL21	-1.196	-0.07096	-0.1656	No
DNAJC11	-1.367	-0.7633	-0.0191	No
UTS2	0.08945	NA	-0.01038	No
TNFRSF9	-9.654	0.5626	0.006576	No
ERRFI1	-0.7856	1.636	0.08737	No
RERE	0.8984	0.3263	-0.09557	No
ENO1	0.8174	0.2297	-0.1009	No
SLC2A7	0.05811	NA	0.017	No
SLC2A5	-7.512	-1.961	0.0192	No
GPR157	0.2021	0.1521	0.2416	No
LOC100506022	NA	0.1854	0.01612	No
PIK3CD-AS2	2.817	0.06223	-0.0267	No
CLSTN1	0.7945	0.2143	0.07014	Yes
CTNNBIP1	2.594	0.528	0.07701	No
LZIC	-0.4941	-0.1058	-0.05486	No
DFFA	-0.5697	-0.7718	-0.02913	No
CASZ1	1.899	0.4089	-0.08887	No
C1orf127	1.227	0.06412	0.01718	No
MASP2	-0.3645	-0.0268	0.01117	No
SRM	-1.254	-0.1015	-0.09481	No
EXOSC10	-0.4571	-0.2509	-0.2339	No
MTOR	-0.6802	-0.9208	-0.1647	No
FBXO2	5.045	-0.06764	0.03244	No
MAD2L2	1.307	-0.8574	-0.1333	No
MTHFR	-0.7647	-0.5535	0.05069	No
NPPB	-2.994	3.333	-0.1473	No
KIAA2013	-1.62	-0.5602	0.05327	No
DHRS3	1.177	1.641	-0.1111	No
PRAMEF11	-0.4588	0.03318	NA	No
HNRNPCL1	-0.243	-0.05381	NA	No
PRAMEF4	-0.2404	0.2043	NA	No
PRAMEF10	-0.2404	0.2096	NA	No
PRAMEF6	-10.03	-1.812	NA	No
LOC101929983	-6.247	-0.08663	NA	No
PRAMEF8	-0.2691	-0.4369	NA	No
PRAMEF14	-6.823	-0.1088	NA	No
PRAMEF19	-1.018	-0.04541	NA	No
LRRC38	0.1518	4.256	0.01417	No
TMEM51-AS1	-4.426	-0.592	0.3673	No
CASP9	0.2875	-0.2318	-0.08827	No
AGMAT	0.8898	-0.3994	-0.9007	No
UQCRHL	-1.871	-0.6396	0.07932	No
FLJ37453	0.9719	-0.3364	-0.02609	No
ZBTB17	-0.3131	-0.5532	0.08805	No
HSPB7	-4.664	2.157	0.005777	No
FAM131C	5.239	0.1466	0.02104	Yes
EPHA2	2.268	1.392	0.08256	No
ARHGEF19	4.152	0.02816	-0.4587	Yes
RSG1	0.3181	-0.1174	0.02546	No
FBXO42	0.9187	0.4577	-0.1025	No
SPATA21	0.08955	NA	-0.00673	No
CROCCP3	3.345	0.01068	0.006372	No
RNU1-1	-1.921	-0.098	-0.007715	No
RNU1-2	-1.921	-0.098	-0.007715	No
RNU1-27P	-1.921	-0.098	-0.007715	No
RNU1-28P	-1.921	-0.098	-0.007715	No
RNU1-3	-1.921	-0.098	-0.007715	No
RNU1-4	-1.921	-0.098	-0.007715	No
RNVU1-18	-1.921	-0.098	-0.007715	No
NBPF1	0.6859	0.7609	0.2388	No
CROCCP2	1.306	-0.106	0.008149	No
ESPNP	0.9458	NA	-0.01819	No
MST1L	0.5932	0.02367	0.04316	Yes
MFAP2	2.758	1.357	-0.2052	No
ATP13A2	-0.09952	-0.4866	-0.2495	No
SDHB	-0.8708	-0.7486	-0.1134	No
PADI2	4.369	0.466	0.3824	No
RCC2	-0.621	-0.9051	0.001861	No
ALDH4A1	0.3522	-0.1638	-0.1593	No
IFFO2	0.181	0.6432	0.04045	No
UBR4	0.8518	-0.4389	-0.3097	No
EMC1	-0.8659	0.1201	0.03017	No
AKR7L	1.39	0.06392	0.00402	No
AKR7A3	0.5374	0.07502	0.08393	No
LOC100506730	2.293	0.2696	0.03063	No
AKR7A2	0.5336	0.4	0.2586	No
CAPZB	0.2195	-0.1532	0.002621	No
TMCO4	-1.332	-0.5286	0.297	No
RNF186	0.1644	NA	0.003635	No
PLA2G2A	3.784	2.527	0.6787	No
PLA2G2D	0.0578	NA	-0.006988	No
UBXN10-AS1	-0.1779	-0.05359	-0.01195	No
CAMK2N1	-0.213	1.047	0.4785	No
MUL1	-1.543	-0.3124	0.2581	No
PINK1-AS	-0.3299	0.4917	0.3071	No
DDOST	-0.3596	0.1172	-0.02423	No
KIF17	0.7704	-0.2459	0.03648	No
SH2D5	0.442	0.1745	0.1843	No
HP1BP3	0.0136	0.3956	-0.02415	No
EIF4G3	1.695	0.4026	-0.1524	No
ECE1	0.3575	1.579	0.1317	No
RAP1GAP	1.254	-0.2796	-0.192	No
USP48	-0.2086	-0.543	-0.2854	No
HSPG2	3.211	1.715	-0.1828	No
LOC101928043	0.1182	NA	0.01093	No
WNT4	5.841	0.126	-0.04021	No
LACTBL1	0.05826	NA	0.01117	No
LUZP1	0.4835	0.2705	-0.175	No
HTR1D	3.323	0.2533	-0.1579	No
LINC01355	2.032	0.3137	-0.1746	No
HNRNPR	-0.6647	0.2656	-0.2721	No
ZNF436	-0.09102	0.3174	0.00163	No
TCEA3	-1.848	1.15	0.1013	No
ASAP3	1.263	0.2361	-0.01247	No
E2F2	-0.2734	0.02918	-0.06088	No
ID3	3.754	1.436	-0.1525	No
TCEB3-AS1	0.8504	-0.09411	-0.02145	No
GALE	-1.964	0.3842	0.2849	No
HMGCL	1.58	0.3722	-0.003237	No
FUCA1	-2.611	-0.8811	0.2546	No
CNR2	-12.44	-2.645	NA	No
SRSF10	-0.7019	-0.3942	-0.3403	No
MYOM3	2.318	0.08331	-0.1431	No
IL22RA1	3.682	NA	-1.085	No
IFNLR1	0.6766	-0.7854	-0.3335	No
STPG1	2.051	0.2843	-0.03758	No
RCAN3AS	0.4101	NA	-0.03644	No
LOC100506985	NA	NA	0.006456	No
RUNX3	1.764	1.884	1.478	No
SYF2	-0.4077	-0.4834	-0.2364	No
RSRP1	-0.4436	-0.2692	-0.1692	No
RHCE	0.6678	0.2466	0.06793	No
LOC646471	-0.4588	-0.07181	NA	No
AUNIP	-0.5715	-0.6488	-0.2055	No
PAQR7	0.01718	0.3003	0.1351	No
STMN1	-0.5576	-1.314	-0.1724	No
PAFAH2	0.1489	-0.1613	0.1548	No
SLC30A2	-7.011	-1.193	0.159	No
TRIM63	-0.6561	0.1662	NA	No
UBXN11	-0.7088	-0.1615	0.2276	No
AIM1L	0.1255	1.47	-0.1455	No
ZNF683	0.08965	NA	-0.01025	No
LOC101928324	-0.4707	-0.07181	-0.006988	No
GPN2	-0.5692	0.01511	0.05337	No
GPATCH3	-0.9358	0.001382	0.09543	No
KDF1	0.8644	-0.2262	0.1351	No
FAM46B	-1.029	-1.835	-0.2319	No
SLC9A1	-2.563	-0.4478	0.2006	No
MAP3K6	-1.003	-0.5908	0.01411	No
FCN3	0.8416	NA	0.05529	No
CD164L2	4.921	NA	0.2144	No
WASF2	0.2396	0.02386	-0.08325	No
AHDC1	1.088	0.7767	0.01606	No
FGR	0.1247	-0.05853	0.0007886	No
IFI6	0.1709	2.157	0.06182	No
RPA2	-0.3737	-0.3403	-0.1057	No
EYA3	0.0253	0.1105	0.05592	No
PTAFR	3.987	-0.04773	-0.2457	No
DNAJC8	-0.129	0.05802	-0.03542	No
SNORA61	-0.2367	-0.0534	0.006456	No
SNHG12	-2.1	-0.7524	0.1276	No
TAF12	-0.2743	0.06145	-0.04625	No
TMEM200B	-1.088	-0.349	0.2176	No
SRSF4	-0.08231	-0.2112	-0.1395	No
MECR	-0.6847	-0.478	0.1232	No
LOC101929406	NA	NA	0.00957	No
MATN1	0.5517	0.1865	-0.003978	No
LAPTM5	-0.05366	1.162	0.01594	No
SDC3	1.848	1.836	0.04489	No
PUM1	0.06693	-0.03921	-0.2347	No
NKAIN1	6.706	1.954	0.002038	Yes
SNRNP40	0.2266	-0.0289	-0.145	No
FABP3	-2.681	-1.273	-0.05352	No
PEF1	-0.7602	0.1998	0.2592	No
COL16A1	5.776	2.033	-0.3453	No
ADGRB2	5.181	2.351	-0.1409	No
SPOCD1	4.923	0.2096	0.07666	No
PTP4A2	-0.9473	0.3901	-0.07319	No
TMEM234	-1.653	-0.3122	0.09401	No
MTMR9LP	6.516	0.7198	0.08211	No
MARCKSL1	0.9181	0.2608	0.08133	No
FAM229A	0.8169	-0.06831	0.05015	No
BSDC1	-0.3526	-0.3324	-0.1142	No
ZBTB8OS	-1.052	-1.07	0.02661	No
SYNC	-2.242	-0.1374	-0.05059	No
YARS	-0.4145	-0.2932	-0.3358	No
FNDC5	1.762	3.51	-0.02586	No
TMEM54	0.1723	1.45	0.7072	No
RNF19B	-1.971	-0.3169	0.09843	No
AK2	-0.6616	-0.415	0.0405	No
TRIM62	1.067	0.5896	0.4476	No
PHC2	0.309	1.855	0.6077	No
CSMD2	9.082	0.06403	0.1764	No
SMIM12	-1.454	-0.2283	0.1652	No
DLGAP3	1.529	-0.4791	-0.1203	No
LOC653160	1.994	0.01633	0.1607	No
ZMYM6NB	1.186	1.149	-0.05053	No
ZMYM6	0.3229	-0.2493	0.01043	No
SFPQ	-2.092	-0.08356	-0.1839	No
KIAA0319L	1.007	0.07285	-0.003834	No
PSMB2	-0.9906	-0.2575	-0.1371	No
C1orf216	-1.511	-1.007	-0.1555	No
CLSPN	-0.7164	-0.2761	-0.1687	No
COL8A2	4.388	4.363	-0.1821	No
TRAPPC3	0.1677	-0.02236	-0.09606	No
EVA1B	0.2457	1.321	1.079	No
STK40	0.05081	0.5053	0.01376	No
LSM10	-0.2867	-0.5223	0.009228	No
OSCP1	0.3561	0.2915	-0.00679	No
MRPS15	-0.2241	-0.06668	-0.2577	No
CSF3R	-2.033	3.987	0.01777	Yes
GRIK3	3.744	0.1479	0.9363	No
LINC01137	-0.0764	0.1125	-0.003478	No
MEAF6	-0.8323	-0.6677	-0.1605	No
SNIP1	-0.01025	-0.008828	-0.1033	No
GNL2	-0.4862	-0.2238	-0.0365	No
RSPO1	1.655	4.724	1.192	No
C1orf109	-0.7185	-0.5788	0.02895	No
EPHA10	1.864	-0.1054	0.2108	No
YRDC	-1.722	-0.4385	-0.1926	No
MTF1	-0.7627	0.1412	-0.01612	No
INPP5B	0.6705	-0.4974	-0.1119	No
SF3A3	-0.2946	-0.5254	-0.237	No
FHL3	0.003872	0.1342	-0.07842	No
POU3F1	5.012	-0.05838	0.1698	Yes
RRAGC	-1.834	0.3012	-0.2345	No
MYCBP	-0.4841	-0.07095	0.03386	No
GJA9-MYCBP	0.1234	0.09254	-0.01944	No
RHBDL2	0.8104	NA	-0.04303	No
PPIEL	1.337	0.09972	0.1748	No
PABPC4	-0.6642	-0.05165	-0.1793	No
HEYL	3.213	0.544	0.4926	No
HPCAL4	6.894	3.912	-0.08686	No
OXCT2	2.906	0.1627	0.0006419	No
BMP8B	3.045	0.3367	1.575	No
TRIT1	-0.128	-0.2888	-0.09142	No
MYCL	0.9126	-1.029	0.0818	No
PPT1	0.9596	1.063	-0.09122	No
COL9A2	3.076	0.3611	0.9607	No
RIMS3	2.843	-0.5099	-0.09255	No
NFYC-AS1	0.6222	0.1355	-0.09588	No
CITED4	-0.5573	0.5238	0.292	No
SLFNL1	0.0578	0.06403	-0.006988	No
SCMH1	0.9082	1.381	0.1305	No
EDN2	0.233	NA	0.05195	No
HIVEP3	-0.7557	2.252	0.03718	No
FOXJ3	0.811	0.2918	-0.2136	No
ZMYND12	2.514	0.1016	0.2348	No
CLDN19	3.181	0.09064	-0.5704	No
P3H1	0.7918	1.734	-0.1398	No
SVBP	1.23	0.6512	-0.1335	No
SLC2A1	1.745	1.604	0.03178	No
EBNA1BP2	-1.54	-0.1557	-0.123	No
C1orf210	0.4005	-0.3507	0.1079	No
ELOVL1	-1.142	1.02	-0.04834	No
MED8	-0.5789	0.7922	-0.04747	No
HYI	-0.385	0.2647	0.1377	No
KDM4A-AS1	3.029	0.06412	-0.0297	No
SLC6A9	-0.3905	-0.5747	-0.1822	No
ERI3-IT1	0.274	NA	0.02845	No
ERI3	-0.0763	-0.03207	0.0795	No
TMEM53	-0.5702	-0.6119	0.1666	No
BEST4	5.495	NA	-0.1845	No
TCTEX1D4	0.05826	NA	0.04312	No
PTCH2	-1.847	-0.5603	0.0466	No
EIF2B3	-0.1996	-0.1062	0.1022	No
HECTD3	-0.459	-0.03204	0.1126	No
ZSWIM5	0.5873	-0.3796	0.4563	No
MUTYH	1.346	-0.6085	-0.1394	No
TESK2	-0.08602	-0.5815	0.1714	No
CCDC163P	-1.664	-0.6962	0.1397	No
PRDX1	-1.804	-1.435	-0.2433	No
CCDC17	0.06319	-0.2258	0.07266	No
RPS15AP10	0.259	-0.107	-0.04216	No
GPBP1L1	0.3136	-0.414	-0.1437	No
IPP	1.263	0.3528	-0.113	No
PIK3R3	-0.9682	0.6541	0.2478	No
POMGNT1	-0.05002	0.6042	0.08099	No
LRRC41	-0.6781	-0.2405	-0.03033	No
LINC01398	0.0578	NA	-0.006988	No
MKNK1	-0.9747	-0.2117	0.06687	No
MOB3C	1.43	2.227	0.232	No
ATPAF1	-0.4845	-0.3957	-0.04788	No
EFCAB14	-0.8229	-0.01378	0.02476	No
CYP4A11	0.3235	NA	-0.002454	No
PDZK1IP1	0.08924	NA	-0.01185	No
TAL1	0.05826	3.701	6.575	No
STIL	-1.214	-0.4218	0.08152	No
FOXD2-AS1	-0.3099	-0.06906	1.389	No
LINC01389	NA	NA	0.02179	No
TRABD2B	-0.4959	-0.1104	0.891	No
SKINTL	0.0578	NA	0.005956	No
SPATA6	0.9652	-0.2252	0.07835	No
BEND5	1.41	0.6207	-0.007772	Yes
AGBL4	-3.459	0.07564	0.01636	No
DMRTA2	-0.6893	-0.1042	0.03565	No
FAF1	-0.7831	-0.4378	0.04943	No
TTC39A	3.839	0.7513	-0.06379	No
EPS15	0.4213	0.07318	-0.2858	No
NRD1	-0.7517	-0.608	-0.1166	No
RAB3B	-0.04831	-0.4036	0.07642	No
KTI12	-2.739	-0.7836	-0.02079	No
TXNDC12	-1.157	-0.6047	-0.0619	No
CC2D1B	-1.112	-0.006833	0.1089	No
ORC1	-0.9853	-1.206	-0.3688	No
ZCCHC11	0.5846	-0.1008	0.03865	No
COA7	-1.134	-0.5089	-0.02071	No
ECHDC2	3.497	1.773	0.3391	No
SLC1A7	0.233	NA	-0.001463	No
C1orf123	0.3451	0.2712	0.1454	No
MAGOH	-0.9114	0.137	-0.05827	No
LRP8	2.398	-0.3501	0.06353	No
SLC25A3P1	NA	NA	0.009745	No
GLIS1	0.6795	0.08412	0.1084	No
NDC1	-0.4371	-0.354	-0.218	No
YIPF1	-0.0312	0.02395	0.1079	No
HSPB11	0.979	0.3819	-0.2685	No
LDLRAD1	0.1177	0.06392	-0.01713	No
TMEM59	-0.1845	0.4084	-0.07811	No
CDCP2	0.2512	NA	-0.02443	No
CYB5RL	1.82	-0.007203	-0.1975	No
SSBP3	-0.04469	0.3994	-0.1333	No
FAM151A	-10.73	-1.632	-0.02227	No
PARS2	-0.02547	-0.6562	0.008661	No
TTC22	-0.4175	-0.7657	-0.05177	No
DHCR24	-0.8727	-0.1167	-0.2877	No
USP24	0.48	0.3646	-0.0609	No
PPAP2B	1.277	2.79	-0.1649	No
C1orf168	-2.042	2.587	0.007685	No
DAB1	4.366	0.1509	0.6435	Yes
OMA1	-0.4771	-0.5144	-0.1595	No
TACSTD2	-3.691	0.7972	1.157	No
MYSM1	-0.7655	-1.331	-0.1009	No
JUN	-1.462	-0.1009	0.1342	No
HSD52	NA	NA	0.01088	Yes
CYP2J2	1.921	0.272	0.2448	No
C1orf87	0.3678	NA	0.08486	Yes
TM2D1	0.06279	0.4083	0.1809	Yes
KANK4	-4.768	1.863	0.9069	No
DOCK7	0.3617	0.5701	-0.009695	No
LINC00466	-0.6636	-0.0268	0.006456	No
FOXD3-AS1	2.84	-1.749	-0.3654	No
ITGB3BP	0.7304	0.1095	0.002906	No
JAK1	-1.513	0.03567	0.3657	No
LINC01359	0.08903	NA	-0.01007	No
WDR78	0.4447	-0.02626	0.0001584	No
SLC35D1	-1.386	0.172	0.05341	No
C1orf141	0.08924	NA	-0.01185	No
SERBP1	0.02153	-0.3791	-0.3018	No
GNG12	-0.06124	1.626	0.9805	No
DIRAS3	-7.188	-0.07392	6.129	No
WLS	-3.434	1.841	3.454	No
RPE65	0.0578	NA	-0.0004432	No
DEPDC1	0.4071	0.6611	-0.2474	No
LRRC40	0.5805	0.2043	-0.05821	No
ANKRD13C	-0.788	-0.3662	-0.1188	No
PTGER3	1.22	0.06412	0.131	No
ZRANB2	0.06305	-0.08449	-0.2517	Yes
NEGR1	5.761	0.06412	-0.07918	Yes
LRRIQ3	0.6619	-0.05381	-0.03699	No
CRYZ	1.019	0.2426	0.04762	No
SLC44A5	0.6325	0.1654	0.1365	No
DLSTP1	-0.5044	-0.2707	0.03248	No
PIGK	-0.2278	0.3436	0.02771	No
ZZZ3	-0.1311	-0.2289	-0.09264	No
USP33	0.394	0.143	-0.09603	No
NEXN-AS1	0.6451	NA	0.05405	No
FUBP1	0.3603	0.07097	-0.5479	No
ADGRL4	4.085	0.1252	-0.09762	Yes
LINC01361	0.08934	0.06412	0.02332	No
TTLL7	2.632	1.93	0.04863	Yes
UOX	NA	NA	0.006576	No
GNG5	0.002409	0.2373	0.05078	No
CTBS	2.058	1.593	0.09905	No
LINC01461	0.1515	NA	0.01065	Yes
LINC01555	-0.243	0.2707	NA	No
SSX2IP	0.7297	1.315	-0.1266	No
LPAR3	2.595	0.6218	0.2528	No
MCOLN2	2.149	1.713	1.172	No
MCOLN3	-0.06357	0.7517	1.179	No
SYDE2	1.55	2.27	0.03446	No
C1orf52	-0.1524	-0.07043	-0.01728	No
BCL10	-0.8737	-0.3786	0.04306	No
DDAH1	3.283	2.889	0.5328	No
ZNHIT6	-0.7281	0.06173	-0.0796	No
COL24A1	-0.4155	0.03841	0.008672	No
ODF2L	0.9034	0.2172	-0.1594	No
SEP15	-0.9301	-0.2684	-0.09469	No
PKN2-AS1	0.2335	0.06412	0.02392	No
GTF2B	-1.553	-0.02579	0.03968	No
CCBL2	0.9441	-0.002341	-0.1525	No
RBMXL1	-1.364	-0.5416	-0.3292	No
GBP3	-0.6592	0.6033	NA	No
GBP1	-2.656	1.023	-0.01722	No
GBP2	-0.8927	0.05797	-0.01195	No
GBP4	-2.573	1.644	-0.01432	No
FLJ27354	0.5072	NA	-0.04009	No
GEMIN8P4	0.6509	-0.5298	-0.2956	No
BARHL2	-0.47	-0.07358	0.0184	No
ZNF644	1.107	-0.2735	-0.5473	No
HFM1	0.7851	0.005521	0.01649	No
TGFBR3	-3.523	-0.08379	1.071	No
SETSIP	-0.8804	-0.001676	-0.01681	No
GLMN	-0.5086	-0.1351	-0.3049	No
GFI1	-1.371	0.2278	0.03842	No
EVI5	0.04738	1.022	0.04666	No
FAM69A	2.024	0.5256	0.3164	No
TMED5	-1.756	0.05632	-0.3565	No
LOC100131564	2.993	0.0795	0.05928	No
BCAR3	-0.2972	0.7437	0.2168	No
DNTTIP2	-0.4324	-0.1086	-0.2489	No
GCLM	-0.1238	0.8402	-0.2203	No
ABCA4	-1.033	2.138	1.684	No
ARHGAP29	-1.886	2.108	1.055	No
F3	-3.185	0.8907	0.865	No
LINC01057	0.5091	0.05447	0.04206	No
CNN3	-0.2084	0.517	-0.08184	No
ALG14	-1.741	0.2602	0.02649	No
LOC101928118	0.145	NA	0.01755	No
DPYD	0.2474	0.5224	0.1163	Yes
LPPR5	6.22	0.3862	-0.00847	No
FRRS1	-0.2589	1.408	0.07886	No
SASS6	0.1751	-0.02706	-0.3322	No
LRRC39	0.2291	0.1086	-0.01417	No
DBT	0.4286	-0.2588	-0.3538	No
RTCA-AS1	0.2453	0.01692	0.008602	No
EXTL2	1.494	0.5828	-0.1231	No
DPH5	0.5055	-0.1722	-0.1646	No
LOC101928370	NA	0.06403	0.006539	No
OLFM3	0.4533	-0.0534	0.1192	No
COL11A1	6.871	4.178	0.1566	No
AMY1A	NA	NA	0.006576	Yes
VAV3	3.206	0.5836	-0.03458	No
SLC25A24	1.642	1.873	0.1456	Yes
NBPF4	NA	0.4613	NA	No
HENMT1	-2.041	-1.044	0.2881	No
AKNAD1	-0.4588	-0.07181	NA	No
CLCC1	-0.5916	-0.3243	0.01667	No
WDR47	-2.369	-0.8701	-0.1372	No
TAF13	-3.217	-1.503	-0.2103	No
C1orf194	0.05811	0.06392	0.01895	No
PSRC1	-0.2457	-0.3167	0.03089	No
MYBPHL	-0.4799	-0.07358	0.005613	No
SORT1	0.08707	-0.07958	-0.1602	No
PSMA5	-0.7968	-0.09781	-0.1075	No
AMIGO1	0.2256	-0.4726	0.1769	No
GNAT2	0.1887	NA	-0.02076	No
GSTM3	0.384	2.439	0.6795	No
EPS8L3	-0.2404	-0.05359	NA	No
ALX3	-0.01921	2.032	2.334	No
KCNC4-AS1	-0.3257	-0.02273	-0.02574	No
LOC440600	-0.4235	-0.05987	-0.007283	No
SLC16A4	-1.777	-0.112	0.1513	No
LAMTOR5	-1.614	-0.6929	0.05905	No
LOC440602	NA	NA	0.006576	No
KCNA10	NA	0.06392	NA	No
KCNA2	-0.4588	0.2987	0.04092	No
KCNA3	5.44	NA	0.03124	No
LRIF1	-0.6747	-0.4566	-0.1803	No
DRAM2	0.6948	0.2739	-0.0174	No
DENND2D	0.8361	0.3094	-0.08789	No
OVGP1	-0.8323	-0.3011	0.3382	No
WDR77	-1.439	-0.1514	-0.02917	No
ADORA3	-0.47	-0.02437	NA	No
TMIGD3	0.0578	NA	0.02526	No
LINC01160	-6.424	-0.855	-0.0541	No
FAM212B	2.973	1.556	-0.349	Yes
KCND3	0.145	6.02	0.09011	No
ST7L	-0.1479	-0.1509	-0.03952	No
RHOC	-1.718	0.3383	0.2077	No
PPM1J	2.805	-0.1687	0.04283	No
LINC01356	0.6902	1.692	0.8283	No
SLC16A1	1.156	0.1374	-0.487	No
LOC100996251	0.7551	NA	-0.03268	No
LOC643441	-0.6592	-0.08366	NA	No
PHTF1	-0.1245	-0.08738	0.04277	No
RSBN1	0.1464	-0.4826	-0.1592	No
BCL2L15	-0.5932	-0.1216	-0.02279	No
AP4B1	-1.231	-0.139	0.1146	No
HIPK1-AS1	-0.2404	-0.05359	0.009745	No
SYT6	5.924	0.9819	0.2886	Yes
TRIM33	0.1419	-0.03729	-0.1982	No
BCAS2	-0.4849	-0.06283	0.02175	No
DENND2C	-0.0792	-0.5183	0.05534	No
NRAS	0.04136	0.3704	-0.1925	No
CSDE1	-0.05938	0.04286	-0.2517	No
SIKE1	-0.2741	-0.2324	-0.002113	No
TSPAN2	5.445	0.2411	-0.02547	No
NGF	0.938	4.951	1.474	No
CASQ2	-1.205	-0.06726	NA	No
NHLH2	1.957	0.1779	0.1209	Yes
ATP1A1-AS1	1.192	0.1648	-0.06015	No
CD58	1.576	0.6386	0.002952	Yes
IGSF3	-0.05233	0.01307	0.2677	No
LOC101929099	-0.5716	-0.1211	-0.0132	No
TRIM45	2.032	-0.1613	0.00102	No
VTCN1	-0.07865	5.244	-0.04543	No
GDAP2	0.3602	0.08305	-0.01584	No
SPAG17	1.486	NA	0.07514	No
TBX15	-7.214	1.062	6.386	No
WARS2	-0.7268	-0.1157	0.03761	No
LINC00622	2.969	0.06412	0.3337	No
ZNF697	-0.7546	0.2433	0.3197	No
HMGCS2	NA	NA	0.07535	No
REG4	0.1176	NA	-0.01282	No
NOTCH2	2.957	2.973	0.1899	Yes
SEC22B	-1.372	0.5035	-0.0795	Yes
PFN1P2	0.05826	NA	-0.0003426	No
HIST2H2BA	-0.243	-0.05381	NA	No
FAM72B	1.692	-0.01471	-0.01918	No
FAM72C	1.197	-0.3338	-0.06682	No
LOC645166	-3.047	1.536	0.04483	No
DRD5P2	0.08934	NA	0.06622	No
LOC101060524	0.08934	NA	0.06622	No
NBPF15	-1.278	0.05203	0.8142	No
SRGAP2B	1.133	1.304	0.3509	No
LOC103091866	2.716	0.5734	0.2335	No
NBPF20	-2.113	-0.1046	0.9319	No
NBPF25P	1.544	1.112	0.08804	No
PDZK1	0.06715	0.01161	0.06913	No
RNF115	-0.8716	0.1151	0.03128	No
PIAS3	1.237	0.2148	-0.1334	No
ANKRD35	6.921	NA	-0.2663	No
ITGA10	-0.08097	-0.2327	-0.02055	No
PEX11B	0.03522	0.2313	0.05462	No
RBM8A	-1.174	-0.8792	0.03857	No
LIX1L	0.07743	0.0849	0.1089	No
ANKRD34A	-2.445	-2.071	0.1342	No
TXNIP	0.1866	1.654	1.21	No
HFE2	-0.08256	0.03055	-0.05344	No
RNVU1-6	0.0578	NA	-0.006988	No
NBPF10	0.6961	0.1256	0.05018	No
NOTCH2NL	0.1416	1.665	0.554	Yes
LOC728989	0.7551	NA	-0.004219	No
RNVU1-8	0.05811	NA	-0.007046	No
PRKAB2	-0.08108	-1.056	-0.1689	No
FMO5	-2.218	-0.9549	0.1373	No
LINC00624	-9.489	-0.6608	0.06135	No
ACP6	1.07	-0.3983	0.09712	No
GJA5	0.3599	4.34	0.2382	No
PDZK1P1	2.119	0.1776	0.036	No
NBPF11	-1.732	-1.246	0.1996	No
LOC101927468	0.1088	NA	-0.0007671	No
LINC01138	2.071	0.651	0.06619	No
PPIAL4G	0.05811	NA	-0.0005906	No
NBPF14	1.003	1.55	0.6004	No
NBPF9	-2.704	-0.5522	0.508	No
LOC653513	-4.111	-0.4837	-0.006533	No
HIST2H2BF	-4.057	-0.1879	0.01707	No
HIST2H3D	-0.47	-0.07358	NA	No
HIST2H3A	NA	NA	0.00917	No
HIST2H3C	NA	NA	0.00917	No
HIST2H2AA3	-1.541	0.564	-0.04292	No
HIST2H2AA4	-1.541	0.564	-0.04292	No
HIST2H2BC	0.0004178	-0.05758	-0.7928	No
HIST2H2BE	-0.5269	-0.4411	-0.6683	No
HIST2H2AB	0.05811	NA	-0.007046	No
SV2A	3.641	1.374	-0.01048	Yes
SF3B4	-0.8195	-0.05138	0.05089	No
MTMR11	0.06041	-0.5935	0.1309	No
OTUD7B	-0.8914	-0.4428	-0.1597	No
ANP32E	-0.1177	-0.4034	-0.2736	No
APH1A	-1.042	0.4577	0.1181	No
ADAMTSL4-AS1	0.05811	NA	-0.0004022	No
MCL1	-1.118	-1.019	-0.2145	No
ENSA	-0.7221	-0.1914	0.08047	No
GOLPH3L	1.646	0.235	-0.06144	No
HORMAD1	-12.66	-2.63	0.006539	No
CTSS	-7.31	0.08742	0.006576	No
CTSK	3.251	0.2245	1.284	No
ARNT	0.3544	-0.1423	-0.09546	No
CERS2	0.8809	0.4785	-0.2601	No
FAM63A	2.172	0.0534	-0.01868	No
CDC42SE1	-0.3722	0.6342	-0.1262	No
SEMA6C	1.768	-0.3425	0.5245	No
LYSMD1	-0.1785	0.03935	-0.02758	No
TMOD4	0.1186	0.1252	0.005284	No
VPS72	0.3687	0.05311	0.07481	No
PI4KB	-0.5515	0.09468	0.02052	No
RFX5	2.001	0.1692	0.02684	No
SELENBP1	2.321	1.95	0.1453	No
POGZ	1.495	0.09096	-0.1823	No
CELF3	4.157	0.1256	-0.01804	No
MRPL9	-0.7142	-0.537	-0.1932	No
TDRKH	1.373	-0.3492	0.02303	No
LINGO4	0.05811	NA	-0.007046	Yes
RORC	2.204	NA	-0.1189	No
C2CD4D	4.821	0.06412	-0.05399	No
THEM4	-0.387	0.3589	-0.3767	No
S100A10	-2.012	1.017	0.1846	No
S100A11	-1.201	0.8011	0.2334	No
TCHH	NA	0.1857	NA	Yes
SPRR2A	NA	0.06392	NA	No
SPRR2F	-0.6636	-0.0841	NA	No
PGLYRP4	0.05826	0.06392	-0.007023	No
S100A8	NA	0.2581	NA	No
S100A6	-5.315	0.7632	-0.006971	No
S100A4	6.894	0.06392	-0.2977	No
S100A3	-0.1788	0.07384	-0.0007975	No
S100A2	0.1844	NA	0.01776	No
S100A16	-0.2267	0.8255	-0.3214	No
S100A14	-3.39	0.503	0.08675	No
S100A13	-0.9494	0.2299	0.1143	No
ILF2	-0.2427	-0.2171	-0.1057	No
GATAD2B	1.747	0.2905	-0.1427	No
DENND4B	0.726	-0.531	-0.02707	No
CRTC2	-0.3216	0.2999	-0.03422	No
SLC39A1	-0.5475	-0.1473	-0.1694	No
JTB	-0.9262	-0.1054	-0.02119	No
RAB13	2.437	1.014	-0.3137	No
NUP210L	NA	NA	0.006576	No
TPM3	-0.6569	-0.2186	-0.326	No
C1orf189	NA	NA	0.03194	No
C1orf43	1.087	0.3131	-0.1185	No
SHE	-0.6301	-0.14	1.327	No
UBE2Q1	-0.4766	0.1651	0.04719	No
ADAR	0.5682	-0.1416	-0.2804	No
KCNN3	5.749	0.218	0.0006575	No
PMVK	-0.3181	-0.6265	-0.1704	No
PBXIP1	0.6328	-0.979	0.002724	No
PYGO2	-0.05749	-0.2069	0.02495	No
SHC1	0.2866	0.2803	0.05695	No
DCST2	3.826	NA	0.05941	No
LOC100505666	2.028	-0.2066	0.004072	No
DPM3	0.4832	0.2696	0.05288	No
KRTCAP2	-0.1717	0.4374	-0.2182	No
MUC1	2.463	0.04329	0.0428	No
THBS3	1.649	0.3742	0.3761	Yes
GBAP1	0.6411	0.7763	0.1219	No
GBA	-1.225	0.5481	0.2726	No
FAM189B	1.526	0.4934	0.08446	No
SCAMP3	-0.6484	0.1301	0.08955	No
CLK2	-0.632	-0.03063	0.00995	No
PKLR	0.6671	NA	-0.04298	No
RUSC1-AS1	-0.1537	0.03462	0.02268	No
ASH1L	0.3226	-0.1614	-0.174	No
YY1AP1	-0.7408	-0.1025	-0.02302	No
GON4L	-0.02481	-0.666	0.008448	No
RIT1	1.147	0.3254	-0.122	No
KIAA0907	-0.07868	-0.2265	-0.2841	No
ARHGEF2	0.8959	0.09534	-0.1456	No
SSR2	-0.4755	0.6515	0.08282	No
UBQLN4	-0.4434	-0.3013	-0.1167	No
MEX3A	3.524	2.135	-0.0594	Yes
PAQR6	1.673	-0.09667	0.09055	No
SMG5	-0.7407	-0.6643	0.06098	No
GLMP	-0.3556	0.1826	-0.1466	No
VHLL	NA	0.06403	NA	No
CCT3	-0.5809	-0.3825	-0.08555	No
C1orf61	1.068	0.4965	1.628	No
MEF2D	-0.5649	-0.7389	-0.1462	No
IQGAP3	-0.6983	-0.2853	0.1272	No
GPATCH4	-1.414	-0.1893	-0.1402	No
NES	0.9262	-0.4644	-0.2555	No
CRABP2	1.423	1.978	0.3551	No
ISG20L2	-1.113	-0.235	-0.01952	No
MRPL24	-0.5331	0.5538	-0.006028	No
HDGF	0.7475	0.3562	-0.07744	No
SH2D2A	3.811	0.343	0.301	No
INSRR	0.3638	NA	0.04029	No
ARHGEF11	-0.6941	-0.6083	0.05046	No
ETV3L	1.997	0.07449	0.02696	No
ETV3	-1.575	-0.4948	0.04502	No
FCRL5	0.3444	-0.09322	0.1375	No
FCRL3	NA	0.1086	NA	No
SPTA1	NA	0.06392	NA	No
AIM2	3.054	NA	-0.06256	No
CADM3-AS1	NA	NA	0.00917	No
CRP	-0.47	-0.07358	NA	No
C1orf204	0.2745	NA	-0.01472	No
VSIG8	0.0578	NA	0.01888	No
CFAP45	-0.002147	-0.05939	0.007829	No
TAGLN2	-2.568	0.1165	0.4176	No
IGSF9	2.263	0.4337	0.1156	No
PIGM	0.6851	0.5597	0.2309	No
KCNJ10	3.612	0.06412	-0.08365	No
IGSF8	1.978	-0.09426	0.1972	No
LOC729867	0.2144	0.1857	-0.007245	No
DCAF8	0.3427	-0.09518	0.0103	No
PEX19	0.8378	0.1218	0.06106	No
COPA	-0.003739	0.5165	-0.1447	No
SLAMF1	-0.2404	-0.05359	NA	No
CD48	-11.26	-0.2461	0.02136	No
CD244	-0.2367	0.08418	NA	No
ITLN2	-2.133	0.9572	0.5754	No
F11R	-1.396	-0.751	-0.05436	No
TSTD1	1.776	-0.2706	-0.03324	No
USF1	-0.8611	0.104	0.07092	No
ARHGAP30	-0.06873	0.2889	-0.02913	No
PVRL4	-4.897	0.4477	0.003321	No
PFDN2	-0.5211	0.04278	-0.08461	No
DEDD	0.1007	0.1565	-0.08641	No
B4GALT3	-0.5649	0.2057	0.08468	No
ADAMTS4	4.584	0.1895	-0.8249	No
APOA2	-3.947	0.7503	0.02068	No
MPZ	0.6085	-0.03942	-0.5826	No
CFAP126	-0.4475	-0.0841	-0.006128	No
RPL31P11	NA	0.06403	NA	No
OLFML2B	5.232	3.698	0.2584	No
SH2D1B	NA	NA	0.006576	No
C1orf110	-6.271	-0.3698	NA	No
RGS5	1.6	2.968	-1.184	No
LMX1A	-0.04045	0.5345	3.571	No
RXRG	-0.2151	0.01775	0.017	No
LOC400794	0.0578	0.06412	-0.006988	No
ALDH9A1	1.096	0.7457	-0.1634	No
TMCO1	-0.67	0.2361	0.01446	No
FAM78B	-0.5231	-0.03944	0.3274	No
TADA1	0.3747	-0.7896	-0.1475	No
ILDR2	1.831	0.7753	-0.03365	No
GPA33	2.031	NA	-0.002064	No
LINC01363	0.188	NA	0.0504	No
CD247	1.293	NA	-0.044	No
CREG1	1.719	1.262	-0.1022	No
ADCY10	-5.327	-0.1684	-0.0003426	No
MPC2	0.02666	-0.8488	0.01758	No
GPR161	2.481	1.525	0.1476	Yes
LOC100505918	NA	0.06392	NA	No
XCL2	NA	NA	0.00917	No
DPT	NA	0.06412	NA	No
NME7	2.046	0.9019	0.0355	No
CCDC181	6.95	0.06403	-0.03784	Yes
SLC19A2	2.11	1.427	-0.2261	No
F5	1.486	0.4567	0.136	No
SELL	0.1176	NA	-0.01719	No
SELE	0.0578	NA	-0.0004432	No
METTL18	0.5347	0.4562	-0.08493	No
SCYL3	-0.2359	0.2888	0.1145	No
KIFAP3	-0.8369	0.5295	0.4219	No
MYOC	0.05811	NA	-0.007046	No
VAMP4	1.349	0.12	-0.39	No
DNM3OS	-9.557	2.115	NA	No
PIGC	0.3012	0.3311	-0.008804	No
TNFSF4	0.7645	0.01665	0.01096	No
LOC101928673	0.6514	-0.0232	-0.006863	No
LOC100506023	0.2924	0.04836	0.01044	No
ANKRD45	-3.603	-2.028	0.005215	No
CENPL	-0.4879	-0.363	-0.2473	No
GAS5	0.5082	-0.02135	-0.002607	No
SERPINC1	0.05826	NA	0.01174	No
RC3H1	-1.015	-0.3516	0.05973	No
LOC102724601	0.0578	NA	0.005754	No
MRPS14	0.03129	-0.07531	0.08	No
KIAA0040	0.771	0.07656	0.2344	No
TNR	0.1884	0.06403	-0.01208	No
RFWD2	-0.1318	0.1795	-0.01075	No
ASTN1	5.937	3.803	0.77	No
SEC16B	5.082	0.7745	0.01587	No
LOC730102	1.576	-0.1042	-0.06404	No
RASAL2-AS1	0.1643	-0.0841	0.002518	No
ANGPTL1	0.0578	NA	-0.0002549	No
ABL2	0.3237	-0.01775	-0.2185	No
NPHS2	0.08955	NA	0.01911	No
TOR1AIP2	-0.4714	0.5301	-0.03399	No
LHX4-AS1	-0.0003892	-0.01619	0.06341	No
ACBD6	0.7963	-0.2477	-0.2857	No
STX6	1.786	0.2136	-0.1494	No
ZNF648	-0.3953	0.09538	0.1458	No
GLUL	1.518	0.9201	-0.1566	No
RNASEL	0.54	0.6412	-0.07304	No
RGS16	2.159	4.221	0.08162	No
RGS8	0.08955	NA	-0.001011	No
SHCBP1L	-4.215	0.0119	NA	Yes
NMNAT2	2.384	-0.2797	-0.08746	No
SMG7-AS1	-0.1466	-0.05359	0.02336	No
NCF2	-0.4962	-0.1216	-0.0067	No
ARPC5	-0.69	0.1295	-0.102	No
COLGALT2	3.097	1.219	0.5214	No
EDEM3	-0.5037	0.7452	0.0421	No
FAM129A	1.886	2.017	0.3146	No
TRMT1L	0.7874	-0.05879	-0.08373	No
IVNS1ABP	2.337	0.972	-0.06465	No
TPR	0.1922	-0.08215	-0.3274	No
PTGS2	-0.3618	-0.2009	0.142	No
BRINP3	-0.6592	-0.08366	NA	No
UCHL5	0.1103	0.3882	-0.2771	No
GLRX2	-0.1355	0.4579	-0.1608	Yes
B3GALT2	-1.224	-0.007285	NA	No
KCNT2	6.111	-0.05381	-0.2886	No
ASPM	0.375	-0.3702	-0.1719	No
ZBTB41	1.105	0.345	-0.3092	No
DENND1B	-0.6325	0.2643	0.08419	No
LINC00862	0.2332	NA	0.01158	Yes
ZNF281	0.1542	-0.3224	-0.3961	No
KIF14	0.9568	-0.07951	-0.1251	No
DDX59	-0.01504	-0.1373	-0.03397	No
KIF21B	2.529	0.8426	-0.06189	No
CACNA1S	0.8938	NA	-0.02776	No
ASCL5	1.027	NA	-0.01629	No
TMEM9	0.7353	0.05884	-0.02199	No
TNNT2	2.355	5.916	-0.5258	No
LAD1	0.1835	1.35	-0.089	No
TNNI1	2.902	0.5581	0.01228	No
PHLDA3	-2.167	-0.09842	0.1376	No
CSRP1	-6.568	0.9305	-0.03709	No
IPO9-AS1	-0.2172	0.1312	-0.03601	No
LMOD1	2.253	2.485	-0.1689	No
ARL8A	0.0197	0.3937	0.1429	No
PTPN7	0.2256	0.01692	-0.03317	No
UBE2T	-1.211	-0.6434	-0.1417	Yes
SYT2	-1.298	-1.618	0.158	No
KDM5B	1.099	-0.5556	-0.292	No
RABIF	-1.691	-0.336	-0.02864	No
KLHL12	0.7788	0.02396	-0.07784	No
ADIPOR1	-0.2897	-0.04793	0.03088	No
CYB5R1	-0.9927	0.6623	0.02533	No
MYBPH	-2.32	3.412	0.006576	No
CHI3L1	-5.784	1.62	0.1492	No
LINC01136	0.1182	NA	-0.01722	No
FMOD	-1.991	4.464	-0.1076	No
ETNK2	-0.3559	-1.029	0.09205	No
REN	-0.1127	6.243	-0.0006666	No
KISS1	NA	0.3863	0.014	No
GOLT1A	5.304	0.06412	0.1658	No
PLEKHA6	1.97	2.752	0.3041	No
LINC00628	NA	NA	0.009745	No
PPP1R15B	-0.3926	0.04927	-0.1182	No
PIK3C2B	0.9016	0.4153	0.1073	No
LRRN2	1.995	3.105	1.546	Yes
TMEM81	0.3718	-0.5057	0.09388	No
RBBP5	-0.6161	-0.561	-0.08502	No
DSTYK	0.699	-0.05975	0.05636	No
NUAK2	1.465	1.731	-0.03144	No
KLHDC8A	4.065	-0.1042	-0.3825	No
LEMD1	1.711	-0.08366	0.3587	No
BLACAT1	3.776	0.1644	0.08886	No
LOC284578	0.07344	-0.05359	-0.02741	No
ELK4	0.8713	-0.2809	-0.06074	No
SLC45A3	1.058	-0.5485	-0.1351	No
NUCKS1	1.11	0.08142	-0.2149	No
RAB29	0.2122	-0.2394	0.1807	No
SLC41A1	1.417	0.04869	0.1359	No
SLC26A9	0.4101	NA	-0.0161	No
RAB7B	0.4806	0.5515	-0.01156	No
CTSE	-5.605	-0.06759	0.006576	No
AVPR1B	0.8102	NA	-0.05664	No
FAM72A	1.59	-0.2511	0.1439	No
EIF2D	0.9808	0.495	-0.1037	No
FCMR	0.1877	NA	-0.001551	No
C1orf116	4.446	0.1013	0.07583	No
YOD1	0.3294	0.5003	-0.09867	No
CD34	3.605	0.1346	0.7536	No
PLXNA2	-3.743	1.494	1.234	No
LAMB3	-2.57	-2.764	0.1359	No
C1orf74	1.635	0.2395	0.1145	No
IRF6	0.2116	-0.1793	0.07409	No
SERTAD4-AS1	0.2033	0.3717	0.02091	No
KCNH1	1.848	-0.1225	0.07669	No
RD3	1.278	NA	0.05018	No
SLC30A1	-0.3725	-0.4228	-0.328	No
NEK2	0.7644	0.004664	-0.06323	No
LPGAT1	-0.324	0.7754	0.4586	No
INTS7	-1.116	-0.6524	-0.1645	No
RPL21P28	0.02995	0.2507	-0.001881	No
TMEM206	0.7789	0.1541	-0.00778	No
BATF3	-2.28	-0.5529	0.1414	No
NSL1	-0.008342	-0.1233	-0.1697	No
SPATA45	0.05826	NA	-0.007023	No
FLVCR1-AS1	2.318	-0.1661	-0.1374	No
ANGEL2	0.2174	-0.092	-0.06435	No
PROX1-AS1	0.08955	NA	-0.01195	No
PTPN14	1.907	0.6679	-0.02672	No
USH2A	0.2198	NA	0.02623	No
ESRRG	1.201	0.1934	0.392	No
GPATCH2	-0.02156	0.1346	0.03139	No
TGFB2-AS1	NA	NA	0.006539	No
SLC30A10	0.2288	NA	2.08	No
EPRS	-0.1525	-0.4516	-0.239	No
BPNT1	-0.3129	0.07218	-0.005591	No
AURKAPS1	-1.282	0.005459	-0.002049	No
RAB3GAP2	1.499	0.2777	-0.2908	No
DUSP10	-1.742	0.08112	1.388	No
HHIPL2	-0.1736	-0.0841	0.0692	No
TAF1A	1.203	0.1946	-0.1808	No
AIDA	0.4907	0.008464	-0.3056	No
TLR5	4.808	NA	0.07794	No
SUSD4	4.191	0.0484	0.02008	No
TP53BP2	0.3468	0.3313	-0.0354	No
GTF2IP20	0.6384	-0.482	-0.02565	No
LOC101927143	0.1176	NA	-0.01719	No
NVL	-1.153	-0.8584	-0.1516	No
WDR26	0.6041	0.2127	-0.2872	No
LBR	-1.089	-0.3677	0.006581	No
ENAH	2.219	1.145	-0.4484	No
TMEM63A	-0.4622	-1.397	0.461	No
LEFTY1	-3.97	-2.698	2.092	No
PYCR2	0.2599	-0.3935	0.2213	No
LEFTY2	-3.776	-2.213	1.679	No
SDE2	-0.9315	-0.3314	-0.09135	No
ACBD3	-0.3396	0.1585	-0.3055	No
LIN9	-0.08865	-0.4396	-0.1365	No
PARP1	-0.3778	-0.9788	-0.2061	No
ITPKB	0.3763	1.019	0.9034	No
CDC42BPA	0.1655	-0.07447	-0.1784	No
JMJD4	-1.196	-0.2684	-0.007273	No
WNT9A	-3.63	-1.478	0.04447	No
C1orf35	-0.8616	-0.5685	-0.05505	No
MRPL55	-1.544	-0.4461	0.2751	No
IBA57-AS1	0.1176	NA	0.01097	No
C1orf145	0.9292	0.01775	0.1698	No
TRIM11	-0.9227	0.1037	0.3011	No
TRIM17	2.03	0.9775	0.9635	No
HIST3H2A	-3.057	0.3853	0.1451	No
CCSAP	-0.5256	-0.7273	0.2175	No
ACTA1	-1.25	-1.735	0.049	No
NUP133	-0.1494	-0.3238	-0.09342	No
ABCB10	-2.11	-0.6033	0.08633	No
TAF5L	-0.9971	-0.09296	0.04076	No
[truncated: 18,407 more rows]

## Sheet: fig2c_violin_rnaseq_vs_k27_pr_h
name	RNASeq_DS_Pr_vs_Ni_log2FoldChange	RNASeq_DS_EZH2i_vs_Ni_log2FoldChange	RNASeq_DS_EZH2i_vs_Pr_log2FoldChange	k27_pr_higher_than_ni
DDX11L1	-1.208	0.05442	NA	No
LINC01128	-0.07197	0.3611	0.2838	No
SAMD11	0.2238	-0.4821	1.24	No
KLHL17	0.2443	-0.977	0.3418	No
PLEKHN1	1.391	-0.1414	0.3316	No
ISG15	0.9506	-0.5882	0.04153	No
AGRN	1.495	0.1969	0.1637	No
LINC01342	0.1179	NA	-0.006903	No
TTLL10	1.571	NA	-0.000855	No
B3GALT6	0.1815	-0.2979	0.2599	No
SCNN1D	3.336	-0.2786	0.3493	No
PUSL1	-0.4387	-0.2255	-0.1362	No
CPTP	-0.6881	-0.01927	0.2017	No
TAS1R3	0.1176	0.06412	-0.01282	No
LOC148413	-0.3414	-0.2253	-0.005338	No
TMEM88B	0.8665	NA	0.02876	Yes
VWA1	-2.292	0.007135	0.1133	No
ATAD3C	-0.7647	0.107	0.0632	No
ATAD3B	-4.613	-1.32	-0.0339	No
ATAD3A	-1.707	-0.4674	-0.1566	No
MIB2	-0.5472	-0.3034	0.132	No
MMP23B	2.39	0.8414	-0.06584	No
MMP23A	NA	0.3672	NA	No
CALML6	0.1061	-0.181	0.08245	No
GABRD	-0.5006	-3.153	-0.4631	No
PRKCZ	0.9908	-0.1106	0.02569	No
SKI	0.8711	0.1898	-0.1217	No
RER1	-1.065	0.09852	0.06396	No
PLCH2	3.162	0.06392	-0.07518	No
TNFRSF14	1.783	NA	-0.03707	No
LOC100996583	-0.2367	-0.0534	NA	No
FAM213B	1.761	0.581	0.04534	No
ACTRT2	0.08945	NA	-0.01038	No
PRDM16	1.049	0.5115	0.357	No
ARHGEF16	-1.546	-1.363	0.01475	No
TPRG1L	-0.267	-0.5278	0.05853	No
TP73	2.55	0.5487	-0.3069	Yes
CCDC27	0.1887	NA	-0.01468	No
SMIM1	1.986	-0.007531	-0.06052	No
DFFB	-1.413	-0.09418	0.1717	No
LINC01134	-0.06938	0.07422	0.005361	No
AJAP1	-0.09238	0.1358	1.316	No
KCNAB2	3.9	0.9484	0.1155	No
RNF207	-0.4078	-0.3226	-0.2965	No
LINC00337	-0.4008	-0.6752	-0.2335	No
HES3	6.545	-0.0841	-1.535	No
ESPN	3.551	-0.1267	-0.0108	No
TAS1R1	-0.2265	-0.1225	-0.02488	No
ZBTB48	0.1931	-0.5393	0.1274	No
PHF13	1.352	0.2715	-0.06312	No
THAP3	1.003	0.1604	-0.09099	No
CAMTA1	0.5467	-0.06553	-0.07561	No
VAMP3	-0.7808	0.5778	-0.2796	No
PER3	0.7976	-0.07442	0.1452	No
PARK7	-0.1496	0.1452	-0.05483	No
SLC45A1	4.715	0.08365	-0.2029	No
ENO1-AS1	0.05033	-0.07181	-0.02743	No
H6PD	2.145	1.33	0.02324	No
SPSB1	-0.3828	1.019	0.3128	No
SLC25A33	-1.43	-0.6691	0.002535	No
TMEM201	-0.1101	-0.5318	0.07735	No
PIK3CD	2.442	-0.03901	0.1149	No
NMNAT1	-0.8062	-0.07182	0.1193	No
RBP7	1.13	0.3641	0.4406	Yes
UBE4B	0.6466	-0.05329	-0.1962	No
KIF1B	1.451	-0.3425	-0.2719	No
PGD	-0.6498	-0.619	-0.1599	No
APITD1	-1.005	-0.4146	0.07445	No
APITD1-CORT	-0.3902	-1.079	0.004283	No
CORT	0.28	NA	-0.002115	No
PEX14	0.0274	-0.2279	-0.06071	No
TARDBP	-0.5699	-0.2649	-0.2675	No
ANGPTL7	-0.2404	-0.05359	NA	No
UBIAD1	-0.9965	-0.3543	-0.1807	No
PTCHD2	1.685	-0.9809	0.1092	No
LOC101929181	NA	0.06392	0.009745	No
FBXO44	2.425	-0.9527	0.1225	No
FBXO6	-2.161	-0.3165	0.005668	No
DRAXIN	2.513	0.08192	0.2457	No
AGTRAP	0.2958	-0.5537	0.03238	No
C1orf167	0.744	-0.1211	0.07849	No
CLCN6	0.5657	0.09399	0.03006	No
NPPA-AS1	-0.8338	-0.08181	0.03641	No
PLOD1	-0.8755	-0.2993	0.156	No
MFN2	-1.452	-0.3395	0.03782	No
MIIP	-1.523	-1.083	0.01224	No
TNFRSF8	-3.168	-2.44	0.8457	No
TNFRSF1B	1.552	4.642	0.8829	No
VPS13D	-0.1496	-0.413	-0.1156	No
AADACL3	-1.214	-0.06936	-0.05636	No
C1orf158	0.05811	NA	-0.007046	No
PRAMEF12	-7.985	0.135	NA	No
PRAMEF1	-5.997	0.005645	NA	No
PRAMEF2	-6.81	0.05046	NA	No
PRAMEF7	-7.021	-0.03883	NA	No
PRAMEF9	-4.206	-0.1183	NA	No
PRAMEF5	-7.63	0.1518	NA	No
LOC645382	-0.6592	-0.08366	NA	No
PRAMEF15	-7.013	0.01324	NA	No
PRAMEF17	-0.2404	-0.05359	NA	No
PRAMEF20	-7.028	-0.2625	NA	No
PDPN	-0.7647	1.181	-0.3278	No
PRDM2	-0.3616	0.3904	0.1972	No
KAZN	-1.319	-0.6407	0.6699	No
TMEM51	-1.887	0.4585	0.574	No
FHAD1	1.658	0.08452	0.02502	No
EFHD2	-2.132	-0.1401	0.1952	No
DNAJC16	-0.7018	-0.3002	-0.0587	No
DDI2	-0.8934	-0.1497	-0.2755	No
RSC1A1	-0.896	-0.3772	-0.08054	No
PLEKHM2	-0.4726	-0.254	-0.008633	No
SLC25A34	-0.1642	0.4372	0.1837	No
TMEM82	1.587	-0.1955	-0.07445	No
FBLIM1	1.265	1.084	-0.05227	No
SPEN	-0.2321	-0.4516	-0.1247	No
C1orf64	-0.6636	0.03909	0.006456	No
CLCNKA	1.369	0.01237	0.05613	No
CLCNKB	5.077	1.436	0.2046	No
SZRD1	-0.9624	-0.1177	-0.009663	No
NECAP2	-0.7056	0.2668	0.2479	No
FAM231B	0.05826	NA	0.0188	No
MST1P2	1.619	0.4129	0.2202	No
CROCC	2.109	0.2473	-0.07966	No
PADI1	1.784	0.1283	-0.1189	No
PADI3	5.428	0.07762	0.04953	No
PADI4	1.329	0.06392	-0.05366	No
PADI6	-3.694	0.1944	0.00957	No
ARHGEF10L	2.924	0.3463	-0.281	No
ACTL8	-1.516	0.1736	0.07997	No
IGSF21	9.796	0.06412	0.3227	No
KLHDC7A	7.673	-0.05381	0.3045	No
PAX7	0.3592	1.036	0.231	No
MRTO4	-1.59	-0.2725	0.05201	No
PQLC2	-0.1664	0.6666	-0.01978	No
MINOS1	-0.8237	-0.51	0.161	No
MINOS1-NBL1	0.2171	NA	0.02966	No
RPS14P3	-0.1767	0.1322	-0.01036	No
NBL1	-0.3365	0.5411	0.565	No
HTR6	7.872	0.06403	0.226	No
OTUD3	1.199	-0.09725	-0.0403	No
PLA2G5	0.0578	NA	0.02618	No
UBXN10	1.513	0.3694	0.4386	No
VWA5B1	0.7906	NA	-0.0111	No
FAM43B	0.8343	-0.4927	0.564	No
CDA	-2.555	-1.793	0.2541	No
PINK1	-3.485	-1.769	0.3173	No
MIR6084	-0.2367	-0.0534	NA	No
LOC100506801	2.615	NA	0.04431	No
NBPF3	0.8205	-0.1006	0.3691	No
ALPL	1.993	-2.369	-0.1339	No
ALPL	1.993	-2.369	-0.1339	No
LDLRAD2	1.371	0.01238	-0.09791	No
LINC00339	1.117	-0.2447	0.06738	No
CDC42	-1.471	0.2549	-0.07348	No
ZBTB40	-1.078	-0.2424	-0.01825	No
EPHA8	5.142	-0.06707	0.153	No
C1QA	-0.6561	-0.02563	NA	No
EPHB2	1.957	2.196	0.1522	No
KDM1A	0.1857	-0.06401	-0.1584	No
ZNF436-AS1	0.01206	0.1005	-0.02537	No
RPL11	-0.1335	-0.09038	-0.1413	No
TCEB3	-0.7595	-0.09259	-0.149	No
PITHD1	-1.095	-0.5707	0.07539	No
LYPLA2	-0.04534	0.01935	0.07992	No
PNRC2	-0.6625	-0.2838	-0.09656	No
GRHL3	1.2	2.974	0.02376	No
NIPAL3	1.775	0.4718	-0.008414	No
RCAN3	0.5884	0.2477	0.1722	No
NCMAP	0.2887	-0.08366	-0.005046	No
SRRM1	0.5983	-0.2668	-0.1748	No
CLIC4	0.6808	-0.2702	-0.4399	No
RHD	0.05811	NA	0.004666	No
TMEM50A	0.02105	0.2432	-0.07808	No
TMEM57	-1.245	0.1686	0.08904	No
LDLRAP1	-2.591	-0.8611	0.3417	No
MAN1C1	-2.967	-1.048	0.9362	No
SEPN1	0.5102	0.05603	0.1305	No
MTFR1L	-0.5783	0.01582	0.1075	No
EXTL1	2.256	-0.04972	0.3927	No
PDIK1L	-0.6445	-0.01923	-0.1196	No
FAM110D	-0.8158	-0.186	0.1865	No
ZNF593	-1.683	-0.1716	0.04608	No
CNKSR1	0.6621	0.2643	0.06691	No
CATSPER4	1.297	NA	-0.02267	No
LOC101928303	0.5975	-0.05381	0.06575	Yes
CEP85	0.02791	-0.249	0.05673	No
SH3BGRL3	1.663	1.338	-0.1714	No
CD52	-0.5588	-0.3939	0.006039	No
LIN28A	0.7761	-0.3943	-0.3012	No
DHDDS	-0.4914	0.5263	0.01036	No
HMGN2	-0.1594	0.6601	0.03273	No
RPS6KA1	-0.5168	-0.8402	0.008423	No
ARID1A	0.6545	0.3298	-0.07329	No
PIGV	2.446	0.03581	-0.1502	No
ZDHHC18	0.4597	0.7073	0.05566	No
SFN	-1.181	0.3146	0.3123	No
NUDC	-1.14	-0.6276	-0.1586	No
TRNP1	0.7694	-1.755	-0.2528	No
WDTC1	0.4243	-0.3612	0.4227	No
TMEM222	-1.157	-0.1707	0.09639	No
ACTG1P20	-0.5092	0.2165	0.01066	No
SYTL1	3.408	0.3713	0.2919	No
GPR3	2.908	-0.1395	-0.3033	No
FAM76A	0.09754	0.5169	-0.2186	No
STX12	0.0492	0.8943	-0.06445	No
PPP1R8	-0.894	-0.2259	-0.09147	No
THEMIS2	0.943	-0.4052	-0.08536	No
SMPDL3B	6.603	3.629	-0.3189	No
XKR8	0.2819	0.2128	0.03037	No
ATPIF1	0.3793	-0.08378	-0.1128	No
SESN2	-1.378	-0.2532	0.04517	No
MED18	-0.4071	-0.2584	-0.06136	No
PHACTR4	0.8439	0.05005	-0.2483	No
RCC1	-1.293	-0.7157	-0.2454	No
SNHG3	-0.6669	-0.2421	0.01961	No
SNORA73A	-0.8002	-0.182	0.04794	No
SNORA73B	-0.5794	-0.06657	-0.01105	No
TRNAU1AP	-0.3718	-0.08201	-0.08265	No
RAB42	-1.074	-1.483	-0.4152	No
GMEB1	-0.314	-0.3567	-0.2005	No
YTHDF2	-1.013	-0.1003	-0.2758	No
OPRD1	0.5004	0.04262	0.02764	No
EPB41	1.033	-0.1014	-0.2235	No
PTPRU	-1.711	-0.9946	0.2079	No
MATN1-AS1	0.05239	0.1656	0.008809	No
ZCCHC17	0.2242	0.01857	-0.1326	No
SERINC2	3.763	1.708	0.09702	No
LINC01225	0.1088	NA	-0.01459	No
LINC01226	0.05811	0.06392	0.005814	No
TINAGL1	-0.1192	4.001	-0.09056	No
HCRTR1	0.4956	NA	-0.04992	No
KHDRBS1	0.7897	0.5742	-0.3001	No
TMEM39B	0.03776	0.3173	-0.127	No
KPNA6	0.02481	-0.197	-0.1794	No
TXLNA	-0.6704	-0.2033	-0.07341	No
CCDC28B	2.409	0.1571	0.1689	No
IQCC	0.363	-0.2131	-0.1978	No
DCDC2B	NA	0.06403	NA	No
EIF3I	-0.4536	-0.2255	-0.07601	No
FAM167B	3.075	-0.07358	-0.01551	No
LCK	5.163	-0.1745	0.0358	No
HDAC1	-0.4115	-0.09222	-0.05037	No
TSSK3	0.05811	NA	0.01947	No
ZBTB8B	3.254	0.1158	-0.04619	No
ZBTB8A	0.3571	-0.624	-0.178	No
RBBP4	-0.2179	-0.5668	-0.1807	No
KIAA1522	0.5241	0.1745	-0.2091	No
S100PBP	1.291	-0.4774	-0.264	No
HPCA	2.065	-0.06838	-0.09678	No
AZIN2	-2.254	1.047	0.1184	No
ZNF362	0.7965	1.205	0.1155	No
LOC101929464	NA	NA	0.006576	No
ZSCAN20	1.273	0.1274	-0.2225	No
C1orf94	5.356	-0.0534	-0.4226	No
GJB5	-1.391	-0.6459	-0.0261	No
GJB4	-1.761	-0.3166	0.0145	No
GJB3	0.5757	0.03503	0.02961	No
GJA4	0.6976	-0.1602	-0.007791	No
ZMYM1	-0.1231	-0.9009	-0.2118	No
ZMYM4	0.4858	-0.2482	-0.1424	No
NCDN	0.1061	-0.1885	-0.04258	No
TFAP2E	-1.143	-0.293	0.2304	Yes
AGO4	0.4765	-0.9211	-0.1063	No
AGO1	-1	-1.048	-0.06655	No
AGO3	1.166	0.6504	-0.047	No
TEKT2	2.579	-0.05381	-0.02105	No
ADPRHL2	-0.1858	-0.01102	-0.07875	No
MAP7D1	0.9304	1.284	-0.0647	No
THRAP3	-0.2416	-0.213	-0.3671	No
SH3D21	-0.9376	-1.107	0.0961	No
ZC3H12A	-0.5212	-0.1175	0.07572	No
DNALI1	4.263	0.5359	-0.2363	No
CDCA8	-0.6913	-0.1665	0.08865	No
MANEAL	-2.253	-2.11	0.1021	No
C1orf122	-1.982	-0.714	-0.01102	No
UTP11L	-0.6533	-0.09519	-0.04899	No
AKIRIN1	0.1425	-0.9092	-0.5417	No
NDUFS5	-0.07484	-0.6812	-0.3607	No
MACF1	1.536	-0.1984	-0.1607	No
KIAA0754	0.923	-0.5821	-0.02008	No
BMP8A	1.593	-0.06067	0.1234	No
LOC101929516	0.08934	NA	-0.01178	No
PPIE	0.4958	0.1734	0.12	No
MFSD2A	3.38	1.593	-0.2275	No
CAP1	-0.7975	0.1062	-0.1426	No
RLF	1.022	0.2394	-0.04891	No
ZMPSTE24	-1.692	-0.09574	-0.01128	No
SMAP2	-0.9601	0.7411	0.271	No
ZFP69B	0.4392	-0.5325	-0.1374	No
ZFP69	0.1845	-0.4843	-0.06895	No
EXO5	-1.336	0.2312	0.07487	No
ZNF684	-0.4901	-0.6065	-0.08292	No
NFYC	-1.001	-0.4005	-0.008597	No
KCNQ4	2.877	1.117	-0.05505	No
CTPS1	-0.3488	-0.3029	-0.1426	No
SLFNL1-AS1	0.3724	-0.2519	0.0663	No
FOXO6	-0.4181	1.258	-0.04246	No
RIMKLA	4.597	-0.01929	-0.1556	No
PPCS	-0.4197	-0.1515	0.08826	No
CCDC30	0.2832	NA	0.03792	No
PPIH	-0.4727	0.1786	-0.04514	No
YBX1	-0.03397	0.3389	-0.195	No
C1orf50	0.4768	0.7353	-0.1327	No
LOC100129924	0.3233	0.126	-0.01543	No
ERMAP	1.621	0.09031	-0.17	No
ZNF691	1.461	-0.2616	-0.2281	No
LOC339539	0.1517	NA	-0.001163	No
SLC2A1-AS1	4.196	0.2301	0.01121	No
FAM183A	0.4107	NA	0.03546	No
CFAP57	0.7885	0.06412	0.04918	No
TMEM125	2.754	-0.7926	0.1372	No
TIE1	5.91	0.1252	0.2572	No
MPL	1.646	0.06392	0.0503	No
CDC20	-0.2728	-0.07745	0.01962	No
SZT2	-0.03706	0.1891	0.1665	No
PTPRF	-0.1186	0.07014	0.04109	No
KDM4A	-0.1014	-1.013	-0.2804	No
ST3GAL3	1.195	0.7431	0.2281	No
ARTN	2.837	-0.833	-0.08361	No
IPO13	-0.8359	-0.142	-0.05277	No
DPH2	-1.551	-1.031	0.1932	No
ATP6V0B	-1.477	-0.2216	0.08155	No
B4GALT2	1.437	0.7349	0.1311	No
CCDC24	2.938	0.1478	0.1849	No
KLF17	-10.51	-2.122	-0.006988	No
DMAP1	-1.18	-0.3508	0.2327	No
RNF220	-0.2447	-0.4148	0.01468	No
C1orf228	0.242	-0.0534	0.07425	No
KIF2C	0.07149	-0.2181	-0.1224	No
RPS8	0.008403	0.1032	-0.1198	No
PLK3	-1.02	0.1452	-0.1389	No
BTBD19	0.3613	0.07384	0.01353	No
UROD	-0.3547	0.07875	-0.01816	No
LINC01144	2.227	-0.05381	-0.06367	No
HPDL	-2.886	-0.2366	-0.1081	No
TOE1	-2.257	-0.1106	-0.09017	No
MMACHC	-0.1341	-0.06711	0.03639	No
AKR1A1	0.2495	-0.6012	-0.1286	No
NASP	0.2808	-0.319	-0.4033	No
TMEM69	-0.3003	-0.41	-0.3062	No
MAST2	-1.105	-0.6214	-0.1937	No
LOC101929626	0.08934	NA	-0.000302	No
TSPAN1	-0.4654	0.363	0.01425	No
LURAP1	-0.537	-0.2014	-0.06038	No
RAD54L	-0.6083	-0.9648	-0.2096	No
UQCRH	-1.671	-0.9755	-0.1497	No
NSUN4	-1.377	-0.7272	0.01063	No
FAAH	-1.312	-0.8609	0.2902	No
FAAHP1	-1.027	-0.3967	-0.01146	No
DMBX1	-5.395	-1.881	1.983	No
MKNK1-AS1	0.0578	NA	0.05019	No
TEX38	NA	NA	0.006539	No
CYP4B1	NA	NA	0.006539	No
CYP4X1	1.155	1.622	0.1609	No
LINC00853	0.2662	NA	0.04199	No
CMPK1	-1.383	0.1373	-0.06576	No
FOXE3	0.2282	0.1256	3.44	Yes
FOXD2	-1.127	0.0272	1.925	No
SLC5A9	0.08924	NA	0.03237	No
ELAVL4	0.596	0.0839	0.1252	No
CDKN2C	-7.342	2.687	4.459	Yes
RNF11	-0.06326	0.5101	-0.05647	No
TTC39A-AS1	0.05826	NA	-0.007023	No
OSBPL9	1.071	0.9599	-0.02405	No
BTF3L4	0.3126	-0.3532	-0.06704	No
ZFYVE9	-0.8264	-0.8533	-0.05493	No
PRPF38A	-0.4879	-0.4419	-0.2063	No
GPX7	0.9158	0.8649	0.1608	No
FAM159A	0.3321	-0.0841	0.02821	No
ZYG11B	-0.1209	0.2013	-0.1163	No
ZYG11A	-4.431	-2.053	0.675	No
SCP2	0.3231	0.6325	0.0905	No
PODN	0.3271	0.2044	0.1131	No
CPT2	0.6336	-0.04178	-0.3088	No
LOC100507564	0.3975	0.08378	0.04208	No
LOC105378732	0.1095	NA	-0.0009239	No
DMRTB1	-11.49	-1.59	0.00917	No
DIO1	0.1526	NA	0.004363	No
LRRC42	1.331	0.6245	-0.1466	No
TCEANC2	0.623	-0.3967	-0.1665	No
MRPL37	-0.6682	-0.5291	-0.08875	No
SSBP3-AS1	0.1515	NA	-0.01224	No
ACOT11	-0.945	-1.272	-0.314	No
MROH7	0.03346	-0.223	-0.1448	No
MROH7-TTC4	NA	NA	5.814	No
TTC4	-0.4646	-0.3742	0.07578	No
C1orf177	0.05811	NA	0.01635	No
TMEM61	3.376	0.06412	-0.1321	No
BSND	0.6645	0.01775	0.05057	No
PCSK9	1.305	-1.778	1.107	No
LOC100507634	0.9013	0.4497	0.01206	No
PRKAA2	7.806	0.9744	-0.00715	No
FGGY	2.739	0.742	-0.1398	No
LOC101926944	NA	NA	0.006539	No
HOOK1	3.786	0.7304	-0.03492	No
NFIA	-5.279	0.2893	3.593	Yes
INADL	0.2383	0.09065	-0.1046	No
L1TD1	-0.6577	-1.15	-0.3352	No
USP1	-0.5562	-0.6491	-0.2335	No
ATG4C	0.7981	-0.09097	0.07335	No
FOXD3	1.778	-0.4101	-0.1906	No
ALG6	0.4092	0.1399	-0.1124	No
EFCAB7	0.7352	0.3208	0.1079	No
DLEU2L	0.2803	NA	0.005007	No
PGM1	3.468	1.99	0.1237	No
ROR1	3.511	1.468	-0.07812	No
CACHD1	1.519	-0.1478	-0.1168	No
RAVER2	3.039	1.787	-0.01808	No
AK4	-2.64	-2.012	-0.07984	No
DNAJC6	2.697	2.153	0.4546	No
LEPROT	0.7663	1.345	-0.1843	No
LEPR	3.834	2.903	-0.06573	No
PDE4B	4.103	0.4092	-0.204	No
SGIP1	1.69	0.01716	0.04391	No
TCTEX1D1	2.761	0.1584	0.01573	No
MIER1	0.4275	0.2491	-0.2983	No
IL12RB2	5.791	NA	0.8547	No
GADD45A	0.2121	0.6687	-0.0008022	No
DEPDC1-AS1	-1.469	-0.1087	-0.006835	No
LRRC7	0.05811	0.1092	0.005613	No
SRSF11	0.2453	-0.245	-0.1698	No
HHLA3	1.995	-0.183	-0.06502	No
CTH	-1.245	-0.7964	-0.2817	No
LOC101927244	NA	NA	0.006539	No
ZRANB2-AS1	0.08965	NA	-0.01025	No
ZRANB2-AS2	-0.243	-0.05381	NA	No
FPGT	0.05704	1.126	-0.03129	No
FPGT-TNNI3K	1.304	-0.05381	0.02156	No
TNNI3K	0.1862	NA	-0.03108	No
TYW3	-0.2863	-0.1499	-0.1958	No
LHX8	-3.352	0.3196	0.03924	No
ACADM	0.3129	-0.3725	-0.2824	No
RABGGTB	-0.8563	-0.1309	-0.1651	No
MSH4	-0.8969	-0.007285	-0.000504	No
ST6GALNAC3	-0.05024	1.428	0.03577	No
ST6GALNAC5	5.542	0.7567	0.8011	No
AK5	0.4451	-0.4815	-0.07927	No
FAM73A	-0.6577	0.03487	-0.1194	No
NEXN	0.09393	0.5418	-0.379	No
DNAJB4	-1.365	-0.7904	-0.03203	No
GIPC2	-2.504	-0.6402	0.1033	Yes
PTGFR	-0.9078	2.823	0.08131	No
IFI44L	NA	NA	0.006456	No
ADGRL2	1.902	0.3838	-0.346	No
PRKACB	2.506	1.446	-0.06714	No
SAMD13	2.607	-0.05381	-0.02025	No
DNASE2B	0.0578	NA	-0.006988	No
RPF1	-0.3152	-0.03803	0.0148	No
WDR63	-0.2985	-0.01313	0.06299	No
LOC646626	0.451	0.06392	-0.009457	No
CYR61	0.4544	0.8504	-0.3326	No
CLCA2	0.08924	0.06392	-0.01185	No
CLCA4	0.05826	NA	-0.007023	No
SH3GLB1	0.4223	0.7506	-0.2382	No
HS2ST1	-0.08916	0.162	-0.2794	No
LINC01140	1.968	-0.222	0.02113	No
LMO4	-1.332	-0.5115	0.1261	No
PKN2	-0.8834	-0.07978	-0.2086	No
GBP6	-0.4654	-0.07261	NA	No
GBP1P1	-0.2148	-0.0534	-0.0002586	No
LRRC8B	2.702	0.9152	-0.1248	No
LRRC8C	2.413	3.36	0.1937	No
LRRC8D	0.7672	0.2116	0.1645	No
ZNF326	-0.9508	-0.1883	-0.01179	No
CDC7	1.15	-0.09589	-0.3598	No
BRDT	-8.432	-0.8902	-0.02846	No
EPHX4	-0.2644	0.06827	0.04545	No
BTBD8	0.5753	0.05817	-0.08006	No
KIAA1107	0.9593	-0.4181	-0.06257	No
C1orf146	-0.243	-0.05381	NA	No
RPAP2	-0.2503	-0.2204	-0.2342	No
RPL5	0.01278	0.02948	-0.09485	No
MTF2	1.03	-0.1861	-0.3875	No
CCDC18	0.07135	-0.2403	-0.177	No
DR1	0.1072	-0.002017	-0.1009	No
FNBP1L	0.4639	-0.1512	-0.2847	No
LOC100129046	NA	0.06403	NA	No
ABCD3	-0.1362	0.2415	0.004767	No
SLC44A3	-0.1455	1.128	0.1685	No
LOC729970	2.897	0.4664	-0.06186	No
TMEM56	2.837	2.062	-0.06777	No
TMEM56-RWDD3	0.9982	0.06403	-0.03259	No
RWDD3	0.8094	0.2026	-0.04046	No
FLJ31662	NA	NA	0.006539	No
LOC100996635	0.05826	NA	-0.007023	No
PTBP2	0.8396	0.178	-0.1243	No
LOC729987	0.1551	NA	-0.02298	No
SNX7	-1.102	-0.4373	0.005844	No
LOC100129620	0.0578	NA	-0.006988	No
LPPR4	5.888	0.107	0.004156	No
PALMD	NA	0.1256	NA	No
AGL	-3.536	-1.225	-0.2123	No
SLC35A3	-0.4056	0.08402	-0.06496	No
HIAT1	-0.3584	-0.1502	-0.2014	No
TRMT13	-0.4971	0.5267	-0.04179	No
RTCA	-0.1879	0.5441	-0.1244	No
CDC14A	1.373	0.265	-0.06285	No
GPR88	-0.2183	-0.05359	-0.0004022	No
VCAM1	0.2737	NA	-0.02593	No
SLC30A7	-0.4745	0.09139	-0.1356	No
LOC102606465	1.496	0.01317	0.1026	No
S1PR1	-1.562	1.922	1.341	No
RNPC3	-0.09191	0.01659	-8.218e-05	No
AMY2B	0.2469	-0.07937	0.1791	No
ACTG1P4	0.1088	0.06403	-0.006021	No
AMY2A	NA	NA	0.006456	No
LOC100129138	-4.56	-0.1955	NA	No
PRMT6	-0.07598	-0.3001	-0.08446	No
NTNG1	-0.6407	-0.5181	-0.02559	No
NBPF6	NA	0.2564	NA	No
FAM102B	-2.031	-0.9645	-0.09773	No
PRPF38B	-0.2614	-0.3273	-0.3117	No
FNDC7	5.5	NA	-1.054	No
STXBP3	0.6696	-0.02344	-0.2863	No
GPSM2	1.709	1.265	0.2371	No
TMEM167B	-0.6357	0.2147	-0.0006621	No
SCARNA2	-0.2157	-0.0534	0.03106	No
KIAA1324	4.657	0.2989	0.5544	No
SARS	-0.6239	-0.1299	0.001417	No
CELSR2	1.595	-0.8695	0.1334	No
SYPL2	-2.522	-1.654	0.1778	No
ATXN7L2	0.02324	0.1367	0.02203	No
CYB561D1	-0.6571	0.2436	0.006686	No
GPR61	3.039	NA	-0.04635	No
GNAI3	0.226	0.4088	-0.1872	No
AMPD2	0.7729	0.9513	-0.07553	No
GSTM4	-1.422	-0.5441	0.3756	No
GSTM2	1.778	0.5824	0.1346	No
GSTM1	1.5	0.4718	-0.04108	No
GSTM5	0.1889	NA	-0.007899	No
CSF1	0.07914	2.848	0.275	No
AHCYL1	0.1924	0.2145	-0.05619	No
STRIP1	-0.5927	-0.1377	0.06291	No
LINC01397	NA	NA	0.006456	No
UBL4B	0.1517	NA	0.004572	No
SLC6A17	-5.36	-0.2975	0.1432	No
KCNC4	-0.3893	-0.87	0.2506	No
RBM15	-1.636	-0.9565	-0.008424	No
LAMTOR5-AS1	-0.3307	-0.1211	0.003617	No
PROK1	-0.6893	2.249	NA	No
CYMP	-0.243	-0.05381	NA	No
CD53	-8.887	-0.934	1.911	No
CEPT1	-0.615	0.3597	0.1038	No
CHI3L2	-6.693	1.511	0.01029	No
CHIA	-1.224	-0.1225	NA	No
PIFO	-1.188	-0.5369	-0.03371	No
ATP5F1	-1.097	-0.3414	-0.03699	No
C1orf162	-0.2764	0.2463	0.05828	No
RAP1A	-1.137	-0.08334	-0.1329	No
FAM212B-AS1	2.088	0.04994	-0.1015	No
DDX20	-0.5973	-0.1437	-0.1931	No
LOC643355	-0.2188	-0.05359	-0.0002549	No
CTTNBP2NL	1.204	0.421	-0.07774	No
WNT2B	-1.608	-0.5016	0.1369	No
CAPZA1	-0.8049	0.1017	-0.02344	No
MOV10	0.9708	0.6762	0.05645	No
FAM19A3	0.8902	-0.006272	-0.1526	No
AKR7A2P1	NA	NA	0.006576	No
SLC16A1-AS1	1.269	-0.05711	-0.315	No
LRIG2	0.1924	-0.7131	-0.3521	No
MAGI3	0.3111	0.8953	-0.04939	No
DCLRE1B	-1.501	-0.2175	0.1473	No
HIPK1	0.58	-0.3475	-0.02296	No
OLFML3	1.898	2.367	0.8648	No
SYCP1	0.3553	0.06412	0.04629	No
VANGL1	-0.06846	0.03589	0.3462	No
SLC22A15	-0.1744	-0.1577	0.1995	No
MAB21L3	NA	0.2452	NA	No
ATP1A1	-0.4647	-0.3741	-0.1434	No
PTGFRN	-1.01	-0.0246	0.2071	No
CD101	-0.769	0.2166	0.02037	No
TTF2	0.5664	-0.04453	-0.3723	No
MAN1A2	-0.78	0.6382	-0.03851	No
FAM46C	-1.435	2.438	0.09098	No
WDR3	-0.27	-0.1322	-0.09958	No
LOC101929147	-0.06276	0.2973	0.01842	No
HAO2	0.05811	NA	0.04282	No
HSD3B2	-0.2367	3.781	0.006456	No
HSD3B1	-7.508	2.6	NA	No
HSD3BP4	NA	0.06403	NA	No
PHGDH	1.061	-0.2677	-0.03199	No
NBPF8	-2.332	-0.5253	0.3779	No
PPIAL4A	0.0578	NA	-0.006988	No
LINC00623	2.147	0.3393	0.08963	No
RNVU1-20	NA	NA	0.01425	No
SRGAP2C	0.5679	0.8494	0.02779	No
EMBP1	2.499	0.07156	-0.1409	No
SRGAP2D	-0.6359	0.7292	0.3074	No
RNVU1-15	NA	NA	0.006576	No
FAM72D	1.152	0.1086	-0.01576	No
RNVU1-14	-0.2404	0.01678	NA	No
GPR89A	-0.3005	0.05761	-0.0884	No
CD160	0.0578	NA	-0.006988	No
POLR3C	-1.267	-0.2288	0.1442	No
NUDT17	1.817	-0.01316	-0.02316	No
GNRHR2	1.625	0.01775	-0.03219	No
POLR3GL	0.9603	0.3396	0.3415	Yes
LOC101928979	1.882	NA	-0.01406	No
NUDT4P2	-0.4588	0.09528	NA	No
NUDT4P1	-3.161	-0.3268	0.03459	No
CH17-408M7.1	0.1236	NA	-0.0103	No
HYDIN2	-0.216	-0.05831	0.0005579	No
NBPF12	-2.062	-1.363	0.1473	No
PDIA3P1	-0.3819	0.003628	-0.03788	No
CHD1L	-0.1093	-0.5447	0.1382	No
BCL9	0.1068	-0.6344	-0.08667	No
GJA8	NA	0.06392	NA	No
GPR89B	1.657	1.181	0.118	No
LOC100132057	0.3622	0.2047	0.04642	No
PDE4DIP	-0.6886	-0.1662	0.0322	No
PPIAL4C	0.08965	NA	-0.01025	No
LINC00869	1.852	0.5324	0.4328	No
LOC388692	0.5698	NA	0.000778	No
FAM231D	0.6757	0.119	0.8602	No
HIST2H4A	-0.1756	0.1357	-0.06102	No
HIST2H4B	-0.1756	0.1357	-0.06102	No
HIST2H2AC	1.38	0.2083	-0.0602	No
BOLA1	1.231	-0.6345	-0.1314	No
VPS45	-0.2442	0.01484	0.0545	No
PLEKHO1	1.699	0.8955	-0.04097	No
CA14	8.069	1.605	0.01811	No
C1orf54	5.141	0.2833	-0.08532	No
CIART	2.831	-0.2089	0.1223	No
MRPS21	-0.3397	-0.2482	-0.05703	No
PRPF3	-0.897	-0.4325	-0.3413	No
RPRD2	-0.05534	-0.2919	-0.1256	No
TARS2	0.08016	-0.8165	-0.02915	No
ECM1	-2.351	1.855	0.03647	No
FALEC	0.4686	NA	-0.04741	No
ADAMTSL4	0.2459	1.66	-0.04866	No
SETDB1	0.1818	-0.5381	-0.05023	No
ANXA9	5.31	0.2829	0.04138	No
PRUNE	1.615	-0.1704	-0.007443	No
BNIPL	1.419	-0.1607	0.2799	No
C1orf56	1.272	0.2112	-0.08402	No
MLLT11	1.847	1.315	-0.2514	No
GABPB2	-1.442	-0.2971	-0.0002109	No
SCNM1	-0.5789	-0.006986	-0.08394	No
PIP5K1A	0.241	-0.006343	-0.1598	No
PSMD4	-0.337	-0.09006	-0.04258	No
ZNF687	1.152	-0.07059	0.01343	No
GBAT2	1.214	-0.05374	-0.05011	No
PSMB4	-0.1518	-0.1628	-0.09382	No
CGN	0.3052	0.1221	-0.4483	No
TUFT1	0.2985	0.5233	0.001724	No
SNX27	-0.04651	0.02769	-0.09266	No
RIIAD1	0.3337	NA	-0.01802	No
OAZ3	-1.77	-0.1461	0.01456	No
LOC100132111	0.4597	-0.02222	-0.007671	No
NBPF18P	0.1843	NA	-0.01292	No
FLG-AS1	-0.6592	-0.0261	NA	No
SPRR1B	0.05811	NA	-0.007046	No
PRR9	-1.205	0.0541	NA	No
LOR	0.0578	NA	0.005343	No
S100A9	NA	0.126	0.006576	No
LOC101928034	0.08955	NA	-0.006811	No
S100A1	1.046	0.0835	0.008895	No
CHTOP	-0.9268	-0.004628	-0.2045	No
SNAPIN	-0.1964	0.3251	0.08019	No
NPR1	3.58	-0.09051	0.3587	No
INTS3	0.3816	0.1367	0.1708	No
LOC343052	0.1884	NA	-0.02564	No
CREB3L4	1.53	-0.4359	-0.1198	No
RPS27	-0.0004349	0.1804	0.01115	No
UBAP2L	-0.9604	0.2108	-0.1795	No
HAX1	-0.5181	-0.3686	-0.008266	No
ATP8B2	-2.169	-1.88	-0.09473	No
IL6R	-4.802	-1.101	0.2743	Yes
TDRD10	-0.4616	0.06732	0.11	No
CHRNB2	3.835	-0.1186	-0.623	No
CKS1B	-0.5169	-0.4201	0.009048	No
FLAD1	-0.983	-0.8245	-0.03022	No
LENEP	NA	NA	0.006539	No
ZBTB7B	0.5944	0.4657	0.07172	No
DCST1	0.189	0.06412	0.004733	No
ADAM15	-0.09439	1.153	0.227	No
EFNA4	-1.029	-0.5927	-0.0279	No
EFNA3	0.8531	0.05084	0.2575	No
EFNA1	-1.21	1.85	0.09647	No
SLC50A1	1.233	0.3251	-0.04754	No
TRIM46	5.688	0.2701	-0.03733	No
MTX1	-0.6258	-0.2257	-0.02892	No
HCN3	1.974	0.1671	0.119	No
FDPS	0.1836	0.00281	0.05071	No
RUSC1	0.2773	-0.2135	0.001532	No
POU5F1P4	0.00664	-0.3867	0.1331	No
ASH1L-AS1	0.718	0.3704	-0.1361	No
MSTO1	-3.072	-0.8159	0.457	No
DAP3	-1.068	-0.1893	-0.04954	No
MSTO2P	1.404	0.02263	-0.004702	No
SYT11	4.657	1.072	-0.3511	No
LAMTOR2	-0.4566	-0.2418	0.07874	No
RAB25	3.654	1.914	0.2156	No
LMNA	-2.355	0.1619	0.003731	No
SEMA4A	2.772	0.01391	0.5023	No
SLC25A44	-3.535	-0.5127	0.1669	No
PMF1	0.7433	-0.2687	0.06471	No
PMF1-BGLAP	1.024	0.02232	-0.02393	No
BGLAP	1.223	NA	0.01111	No
TMEM79	0.6437	0.3427	0.05254	No
TSACC	-0.6984	-0.6387	-0.04779	No
RHBG	1.742	0.06403	0.1685	No
TTC24	0.1884	NA	-0.02792	No
APOA1BP	1.735	1.029	0.09313	No
HAPLN2	2.121	NA	0.06504	No
BCAN	1.891	-0.06964	0.243	No
RRNAD1	1.331	0.2535	0.009239	No
PRCC	-0.5195	-0.1722	0.008185	No
NTRK1	0.2605	0.3688	0.07415	Yes
PEAR1	-1.613	2.089	0.2445	No
LRRC71	0.3233	0.06412	1.986	No
KIRREL	-1.334	0.4448	0.04315	No
CD1D	-0.369	-0.8078	1.036	No
CD1C	0.08934	NA	-0.006835	No
MNDA	NA	0.06392	NA	No
IFI16	-3.261	0.3854	0.2954	No
CADM3	6.216	2.753	-0.08715	No
ACKR1	1.103	NA	0.09775	No
DUSP23	0.3594	-0.9476	0.1603	No
LINC01133	-0.2404	-0.05359	NA	No
KCNJ9	0.2259	-0.0534	-0.06267	No
ATP1A2	11.49	NA	-0.05189	No
ATP1A4	0.3679	0.06412	0.003005	No
CASQ1	1.683	0.5691	0.08509	No
PEA15	-0.3749	1.257	0.1813	No
SUMO1P3	-2.018	0.2793	0.03012	No
NCSTN	-0.7989	0.506	0.1483	No
NHLH1	0.4802	0.3973	0.04676	No
VANGL2	2.692	0.07097	0.05942	No
SLAMF7	-0.243	-0.05381	NA	No
KLHDC9	1.011	-0.4865	0.1675	No
NIT1	0.975	0.3615	0.1084	No
UFC1	-0.3284	0.03401	-0.0845	No
USP21	0.4756	0.1785	0.1005	No
PPOX	1.305	-0.1984	-0.1256	No
NDUFS2	0.453	-0.4291	-0.2976	No
FCER1G	-1.108	-0.2903	-0.04659	No
TOMM40L	-0.6261	-0.321	0.06924	No
PCP4L1	-0.4636	-0.2216	0.8222	No
SDHC	-0.9039	-0.2171	0.02245	No
FCGR2A	0.6806	0.06412	-0.0234	No
HSPA6	-0.1806	0.2038	0.0334	No
HSPA7	-0.47	0.0315	NA	No
FCGR2B	-2.649	-0.1806	-0.006756	No
FCRLB	0.101	0.01775	0.01663	No
DUSP12	-0.6343	-0.1011	0.04602	No
ATF6	-0.3541	0.1423	0.1407	No
NOS1AP	3.992	3.322	0.2104	No
C1orf226	3.433	3.328	0.3002	No
UHMK1	-0.5273	-0.1297	-0.2789	No
UAP1	-0.1599	0.2731	-0.01393	No
DDR2	-4.195	1.708	-0.05617	No
HSD17B7	0.2361	0.5385	-0.07069	No
RGS4	-7.609	1.891	-0.007621	No
NUF2	0.5043	0.1865	-0.03665	No
PBX1	0.9561	0.4897	-0.3234	No
LRRC52	0.05826	NA	-0.007023	No
MGST3	0.585	0.8735	0.3209	No
LOC440700	NA	NA	0.0112	No
LOC100147773	0.552	0.06412	-0.003442	No
UCK2	1.357	0.84	-0.1665	No
POGK	0.531	-0.06359	-0.06381	No
MAEL	-9.623	1.319	-0.01264	No
DUSP27	-2.42	-0.2636	-0.002988	No
POU2F1	0.8834	-0.3014	-0.2336	No
RCSD1	0.6327	0.8803	0.3546	No
MPZL1	0.7367	1.763	0.04112	No
DCAF6	-0.4711	0.6729	-0.341	No
TIPRL	-1.057	-0.3687	-0.09592	No
SFT2D2	-3.049	-0.151	0.02948	No
TBX19	1.659	0.07033	-0.02357	No
XCL1	-0.7165	-0.08206	0.04872	No
LINC00626	0.05826	0.06403	0.0164	No
ATP1B1	-0.533	1.309	-0.353	No
BLZF1	-0.4859	0.6726	0.02638	No
C1orf112	0.7804	0.6125	-0.1243	No
METTL11B	0.3121	NA	-0.008655	No
GORAB	0.4445	0.1901	-0.2604	No
PRRX1	-10.23	0.6006	0.04688	No
FMO3	-0.243	-0.05381	NA	No
FMO6P	NA	NA	0.006539	No
FMO1	0.1306	2.746	0.08023	No
FMO4	3.319	0.2971	-0.01336	No
TOP1P1	-0.6127	-0.0512	-0.03474	No
PRRC2C	-0.04094	-0.1722	-0.2094	No
METTL13	-0.8809	-0.7022	-0.02985	No
DNM3	2.105	0.2994	-0.1782	No
C1orf105	-0.2404	1.955	NA	No
SUCO	0.02218	0.04048	-0.1902	No
PRDX6	0.4997	-0.5427	-0.245	No
KLHL20	-0.8261	0.02766	0.03609	No
DARS2	-0.436	-0.7115	-0.2015	No
GAS5-AS1	0.2141	NA	0.03394	No
ZBTB37	-0.6633	0.09296	0.0617	No
RABGAP1L	2.403	-0.3693	-1.085	No
CACYBP	-0.7937	-0.8208	-0.3195	No
TNN	1.499	0.0171	-0.02224	No
PAPPA2	2.367	-0.05359	-0.02588	No
BRINP2	0.6444	0.6663	1.422	No
LOC102724661	NA	0.06392	NA	No
RASAL2	1.008	0.568	-0.3362	No
TEX35	-0.2367	-0.0534	NA	No
C1orf220	0.808	0.01692	-0.02405	No
RALGPS2	0.7823	1.167	-0.2541	No
FAM20B	-0.07418	-0.4207	-0.1221	No
TOR3A	-1.665	-0.8008	-0.1448	No
SOAT1	-3.401	-0.2101	0.14	No
AXDND1	0.1526	0.126	0.004658	No
TDRD5	-0.7844	-0.1424	0.009137	No
FAM163A	0.3587	2.849	2.247	Yes
TOR1AIP1	-0.04736	0.6245	-0.1643	No
CEP350	0.2932	0.3144	-0.2457	No
QSOX1	1.761	1.37	-0.0003627	No
FLJ23867	2.328	2.553	0.1161	No
LHX4	5.439	0.06403	-0.2166	No
XPR1	1.988	0.4897	-0.1925	No
KIAA1614	2.238	0.2434	0.01845	No
MR1	0.3656	0.01749	0.08337	No
IER5	0.1773	-0.03596	0.08284	No
LOC101928973	0.1179	NA	-0.001057	No
GM140	NA	NA	0.006456	No
CACNA1E	5.985	0.2515	0.3967	No
LOC284648	0.145	0.1857	0.03851	No
NPL	-0.07052	0.7031	0.4707	No
DHX9	-0.8298	-0.3208	-0.2192	No
LAMC1	-1.624	-0.1408	-0.008375	No
LAMC2	-0.9854	-1.085	-0.1829	No
SMG7	0.1257	0.1899	-0.1198	No
RGL1	0.5347	2.817	0.2512	No
TSEN15	0.01847	0.3965	-0.09917	No
C1orf21	5.275	2.288	-0.3251	No
RNF2	0.05584	0.3637	0.004606	No
SWT1	0.8249	0.1272	0.03012	No
HMCN1	3.539	0.6674	0.3673	No
PRG4	NA	0.06412	NA	No
C1orf27	-0.4964	0.009499	-0.09352	No
OCLM	0.3543	NA	0.003341	No
PACERR	NA	NA	0.009745	No
PLA2G4A	0.2294	1.04	0.6126	No
LINC01351	0.4107	NA	-0.009656	No
RGS1	-0.2404	0.01678	NA	No
RGS13	-4.972	0.325	NA	No
RGS2	0.02247	1.344	0.2905	No
TROVE2	0.2205	0.00999	-0.1637	No
CDC73	0.2664	0.3268	-0.1806	No
CFH	NA	0.5908	NA	No
CFHR3	-0.4738	-0.1216	0.05532	No
CFHR1	0.05826	NA	-0.007023	No
CRB1	0.3992	-0.0534	-0.0654	No
C1orf53	-3.478	-0.05141	1.626	No
LHX9	-10.59	0.5576	0.006576	No
NEK7	0.2557	0.4052	-0.3818	No
NR5A2	-4.062	-1.63	2.601	No
LOC101929224	1.12	NA	-0.0005057	No
CAMSAP2	0.2389	0.05247	-0.3777	No
GPR25	0.05811	NA	0.009504	No
C1orf106	-0.5399	-0.07817	-0.3107	No
IGFN1	0.1093	NA	0.03799	No
PKP1	1.566	4.52	-0.08714	No
RPS10P7	-0.4511	-0.1474	-0.04875	No
NAV1	0.6648	1.475	0.2927	No
IPO9	0.6048	0.06527	-0.03225	No
SHISA4	2.416	1.813	0.07902	No
TIMM17A	-1.814	-0.2186	-0.0141	No
RNPEP	-0.4764	-0.3719	0.0486	No
ELF3	-4.31	0.06421	0.05577	No
GPR37L1	-0.6668	-0.1336	-0.02114	No
PTPRVP	0.742	NA	-0.002864	No
LGR6	0.05783	-0.1755	-0.1695	No
PPP1R12B	0.3399	-0.6802	0.1096	No
PCAT6	3.205	0.1716	-0.2989	No
MGAT4EP	0.08924	NA	0.03761	No
LOC148709	0.5893	-0.4419	-0.1887	No
TMEM183A	-0.4838	-0.4287	-0.1687	No
PPFIA4	4.578	0.3002	0.1846	No
ADORA1	-0.07831	0.9945	-0.0973	No
BTG2	0.05602	1.365	0.5094	No
PRELP	2.578	-0.1322	-0.08007	No
OPTC	5.369	NA	0.001145	No
ATP2B4	-0.7065	0.1061	0.138	No
LINC00260	-1.467	-1.119	0.02224	No
LAX1	-0.7004	-0.006038	NA	No
ZC3H11A	-0.282	-0.1482	-0.1135	No
ZBED6	1.303	0.1108	-0.1061	No
SNRPE	-0.4176	-0.175	-0.08451	No
SOX13	0.8376	0.5081	-0.04714	No
LOC101929441	NA	NA	0.006456	No
MDM4	0.226	-0.3075	-0.03552	No
NFASC	5.014	-0.2786	0.1866	No
CNTN2	5.759	-0.08313	-0.1659	No
TMCC2	1.952	-0.3138	0.1019	No
LEMD1-AS1	0.1877	NA	-0.005656	No
CDK18	3.496	0.9589	0.01362	No
MFSD4	1.67	NA	-0.001275	No
LOC284581	0.9649	-0.5997	0.1597	No
LOC103021296	4.432	NA	-0.1148	No
LOC103021295	-0.3238	-0.7023	-0.07469	No
SRGAP2	0.6738	1.156	0.1737	No
IKBKE	2.928	2.878	0.09812	No
RASSF5	4.912	0.316	0.7266	No
DYRK3	3.905	1.519	0.565	No
MAPKAPK2	-0.4153	-0.01751	0.5823	No
IL24	NA	0.1086	NA	No
PFKFB2	-0.4793	-0.9995	0.05027	No
C4BPB	NA	0.3074	NA	No
CD55	-0.5849	0.5785	0.2391	No
CR2	3.81	-0.1633	0.7513	No
CR1	-0.1377	-0.1456	0.09051	No
CR1L	-9.256	-0.9872	0.02262	No
CD46	0.0336	-0.2581	-0.08015	No
LOC148696	-0.2367	0.1457	NA	No
MIR205HG	-0.238	-0.1321	2.094	No
CAMK1G	6.624	0.2448	0.1015	No
G0S2	0.4054	0.2434	0.09153	No
TRAF3IP3	NA	1.001	NA	No
DIEXF	-0.9719	-0.4249	0.2126	No
SYT14	0.4014	-0.7065	-0.2715	No
SERTAD4	0.5361	3.817	0.06287	No
HHAT	0.8534	2.475	0.5393	No
RCOR3	-0.6492	0.2256	0.002855	No
TRAF5	4.296	1.422	0.0596	No
LINC00467	0.5581	-0.1887	0.01117	No
DTL	0.2537	-0.5755	-0.4484	No
PPP2R5A	0.01109	0.8751	-0.1041	No
NENF	1.494	0.9415	0.05867	No
ATF3	-1.025	0.8869	0.183	No
FAM71A	0.1182	0.1086	-0.01722	No
TATDN3	-0.01746	-0.09647	-0.06174	No
FLVCR1	-0.6434	-1.219	-0.08202	No
VASH2	0.497	-1.071	0.1904	No
RPS6KC1	0.5708	0.1867	0.03316	No
PROX1	1.955	0.2491	0.897	No
SMYD2	-3.55	0.4921	0.8684	No
CENPF	0.4681	-0.09261	-0.2875	No
KCNK2	0.1381	0.05192	0.1134	No
KCTD3	0.6952	0.1185	-0.2542	No
SPATA17	0.4762	-0.08313	-0.0128	No
RRP15	-0.2101	0.03933	-0.2155	No
TGFB2	-0.6643	0.5139	-0.04756	No
TGFB2-OT1	0.08945	NA	-0.01038	No
LYPLAL1	0.3384	0.8344	-0.08208	No
IARS2	-0.01139	-0.2674	-0.3217	No
MARK1	1.405	0.3574	0.003843	No
C1orf115	2.586	1.988	0.5157	No
MARC2	3.548	0.1447	0.5802	No
MARC1	1.503	-0.819	0.01931	No
HLX	-0.8343	0.08823	0.04441	Yes
TAF1A-AS1	1.815	0.206	-0.01099	No
MIA3	0.5935	0.1827	-0.1463	No
BROX	-0.1859	0.07755	-0.03683	No
FAM177B	0.1186	NA	0.005124	No
DISP1	2.475	3.172	0.09126	No
CCDC185	0.05811	NA	0.004666	No
CAPN2	0.2416	1.843	0.1979	No
FBXO28	-0.6516	-0.6796	-0.2478	No
DEGS1	-1.46	-0.7821	-0.3695	No
LOC101927164	0.1526	0.1092	-0.02238	No
CNIH4	-0.6313	-0.577	-0.05391	No
CNIH3	-1.643	0.7983	1.668	No
DNAH14	1.055	0.2484	-0.06396	No
SRP9	0.3063	0.04268	-0.1778	No
EPHX1	0.4183	-0.1626	-0.07574	No
H3F3A	0.2312	NA	-0.01173	No
H3F3AP4	0.2394	0.1329	-0.2642	No
MIXL1	-5.941	-1.752	0.06947	No
C1orf95	2.083	0.01692	1.456	No
PSEN2	-1.697	-1.063	0.1419	No
ADCK3	1.06	-0.8381	0.1351	No
ZNF678	1.194	-0.4067	-0.3705	No
LOC100130093	2.513	-0.02386	0.2384	No
SNAP47	-0.2059	-0.1222	0.1181	No
PRSS38	-0.47	-0.07358	NA	No
WNT3A	-0.1146	1.108	0.06306	No
ARF1	-0.9565	0.1441	0.101	No
GUK1	-0.7035	0.3284	0.2414	No
GJC2	0.5857	-0.06718	0.1017	No
IBA57	-0.91	-0.5137	0.09095	No
OBSCN	3.615	1.305	0.3071	No
HIST3H2BB	-0.1239	-0.0841	-0.002564	No
RNF187	-1.651	-1.062	0.7005	No
DUSP5P1	0.08965	0.06392	2.535	No
RHOU	-0.5477	2.431	0.8314	No
RAB4A	0.7146	0.1905	0.1953	No
LOC101927478	NA	NA	0.006576	No
URB2	-0.8121	-0.3257	0.03075	No
GALNT2	1.715	1.731	0.03955	No
COG2	0.01498	-0.06037	-0.08293	No
CAPN9	-0.02926	-0.08313	-0.009264	No
LOC101927604	0.3482	NA	-0.002225	No
ARV1	0.4462	0.4669	0.04395	No
TRIM67	-0.2157	0.08418	-0.006988	No
GNPAT	2.419	1.199	-0.06306	No
SPRTN	-0.5822	0.2016	-0.1627	No
TSNAX	-0.305	0.04733	-0.1212	No
TSNAX-DISC1	-0.47	0.07211	NA	No
DISC1	-0.6268	0.2761	0.911	No
MAP10	-0.1915	0.1104	0.06092	No
NTPCR	1.049	-0.3577	0.0002292	No
KIAA1804	1.199	-0.2832	0.05357	No
KCNK1	0.8192	0.5177	0.1943	No
SLC35F3	3.431	0.01716	0.3148	No
COA6	-0.838	-0.3681	0.00995	No
LINC01132	0.08934	NA	-0.0007339	No
GGPS1	1.188	0.1513	-0.0812	No
TBCE	-0.06942	-0.3183	-0.1845	No
GPR137B	0.4897	0.4376	0.1904	No
EDARADD	-0.6255	-0.1505	0.366	No
LGALS8	0.8867	1.153	0.05579	No
ACTN2	1.973	0.8045	0.6967	No
MTR	0.4897	0.1593	0.05395	No
RYR2	6.367	0.3346	0.3009	No
CHRM3	2.105	0.4087	0.2876	No
RPS7P5	NA	NA	0.006456	No
FMN2	6.288	7.669	0.3519	No
KMO	0.08955	0.1086	-0.006994	No
WDR64	NA	0.1854	NA	No
EXO1	-0.8405	-0.836	-0.2428	No
BECN2	-0.2148	0.01716	-0.0003426	No
SDCCAG8	-0.2857	0.3161	-0.063	No
ZBTB18	-0.7087	-0.522	0.2222	No
C1orf101	0.3553	0.06392	-0.02887	No
DESI2	-0.04972	-0.6573	-0.3219	No
COX20	0.3388	0.3043	-0.093	No
EFCAB2	-0.312	-0.05432	-0.2202	No
KIF26B	-1.934	2.905	1.896	No
CNST	0.1835	-0.196	-0.4075	No
SCCPDH	0.9493	0.55	0.1227	No
LINC01341	0.8797	0.06412	-0.04041	No
NLRP3	0.3918	NA	-0.01551	No
GCSAML	NA	0.1079	NA	No
TRIM58	-2.735	-0.04102	-0.009069	No
OR2W3	0.03143	0.01775	-0.0338	No
OR2T8	NA	NA	0.009745	No
OR2L1P	0.0578	NA	-0.006988	No
OR2L3	NA	NA	0.006539	No
ZNF672	0.9435	-0.02529	0.1767	No
PGBD2	-1.678	-0.6392	0.0697	No
WASH7P	-0.3722	-0.5313	0.1549	No
FAM138A	0.7108	NA	-0.03639	No
FAM138F	0.7108	NA	-0.03639	No
LOC729737	0.49	-2.035	0.4233	No
LOC100132062	1.919	-0.3996	0.3226	No
LOC100132287	1.919	-0.3996	0.3226	No
LOC100133331	0.08876	-1.993	0.2172	No
LOC100288069	-0.1272	-0.9332	0.07356	No
LINC00115	0.4305	0.03661	-0.06318	No
FAM41C	-0.7388	-0.1594	0.004491	No
LOC100130417	0.5039	0.06403	0.191	No
NOC2L	-1.408	-0.4592	0.1442	No
PERM1	-0.47	-0.07358	NA	No
HES4	-1.234	-0.6026	1.216	Yes
RNF223	-5.953	-0.9097	0.03844	No
C1orf159	-0.6157	-0.1987	0.1226	No
TNFRSF18	1.994	0.01633	-0.05822	No
TNFRSF4	-1.04	-0.06849	-0.0004022	No
SDF4	-0.911	0.02762	0.1292	No
FAM132A	1.833	-0.0268	0.06772	No
UBE2J2	-0.962	-0.1692	0.1616	No
ACAP3	-0.05028	0.04027	0.03423	No
CPSF3L	-0.6651	-0.3302	0.0436	No
DVL1	-0.07467	-0.2219	0.02418	No
MXRA8	-0.92	1.811	0.1807	No
AURKAIP1	-1.222	-0.4224	-0.1007	No
CCNL2	-0.4981	-0.1387	0.101	No
MRPL20	-1.626	-0.7398	-0.08569	No
ANKRD65	4.793	NA	0.3664	No
LOC102724312	3.861	-0.05359	-0.1216	No
TMEM240	1.951	-0.07277	0.006648	No
SSU72	-1.047	-0.9929	-0.05594	No
C1orf233	-0.5624	-1.491	0.3846	No
CDK11B	0.02485	-0.2579	-0.07811	No
SLC35E2B	1.047	0.2612	0.1089	No
CDK11A	0.12	-0.4069	-0.04871	No
SLC35E2	1.988	0.06184	0.03345	No
NADK	-0.3184	-0.561	-0.1278	No
GNB1	0.007506	-0.04351	-0.1611	No
TMEM52	-0.4049	-0.5546	0.03394	No
CFAP74	1.447	-0.05381	-0.1727	No
FAAP20	1.586	0.7385	0.1275	No
LOC100129534	1.212	0.6204	0.0719	No
MORN1	0.7917	-0.07233	0.08507	No
PEX10	0.4005	0.05393	-0.00236	No
MMEL1	3.688	0.06403	-0.03022	No
LINC00982	0.05811	0.06392	0.03794	No
MEGF6	3.87	0.7974	0.2775	No
WRAP73	-0.397	-0.2954	0.1482	Yes
TP73-AS1	1.554	0.4115	0.1133	No
LRRC47	-1.155	-1.021	-0.05747	No
CEP104	-0.9155	-0.3936	0.0648	No
C1orf174	-0.7978	-0.2079	0.05672	No
NPHP4	0.3101	0.07975	0.1806	No
CHD5	4.594	0.3183	0.2542	No
RPL22	0.171	-0.07303	-0.167	No
LOC102724450	0.08924	NA	-0.01185	No
ICMT	-0.6646	-0.526	-0.09494	No
GPR153	-0.1262	-1.37	0.1361	No
ACOT7	0.4028	-1.038	-0.2305	No
HES2	-2.772	0.1196	1.011	Yes
TNFRSF25	-0.06451	-1.539	0.286	No
PLEKHG5	1.176	-0.8885	0.1087	No
NOL9	-1.403	-0.2314	-0.02179	No
KLHL21	-1.196	-0.07096	-0.1656	No
DNAJC11	-1.367	-0.7633	-0.0191	No
UTS2	0.08945	NA	-0.01038	No
TNFRSF9	-9.654	0.5626	0.006576	No
ERRFI1	-0.7856	1.636	0.08737	No
RERE	0.8984	0.3263	-0.09557	No
ENO1	0.8174	0.2297	-0.1009	No
SLC2A7	0.05811	NA	0.017	No
SLC2A5	-7.512	-1.961	0.0192	No
GPR157	0.2021	0.1521	0.2416	No
LOC100506022	NA	0.1854	0.01612	No
PIK3CD-AS2	2.817	0.06223	-0.0267	No
CLSTN1	0.7945	0.2143	0.07014	No
CTNNBIP1	2.594	0.528	0.07701	No
LZIC	-0.4941	-0.1058	-0.05486	No
DFFA	-0.5697	-0.7718	-0.02913	No
CASZ1	1.899	0.4089	-0.08887	No
C1orf127	1.227	0.06412	0.01718	No
MASP2	-0.3645	-0.0268	0.01117	No
SRM	-1.254	-0.1015	-0.09481	No
EXOSC10	-0.4571	-0.2509	-0.2339	No
MTOR	-0.6802	-0.9208	-0.1647	No
FBXO2	5.045	-0.06764	0.03244	No
MAD2L2	1.307	-0.8574	-0.1333	No
MTHFR	-0.7647	-0.5535	0.05069	No
NPPB	-2.994	3.333	-0.1473	No
KIAA2013	-1.62	-0.5602	0.05327	No
DHRS3	1.177	1.641	-0.1111	No
PRAMEF11	-0.4588	0.03318	NA	No
HNRNPCL1	-0.243	-0.05381	NA	No
PRAMEF4	-0.2404	0.2043	NA	No
PRAMEF10	-0.2404	0.2096	NA	No
PRAMEF6	-10.03	-1.812	NA	No
LOC101929983	-6.247	-0.08663	NA	No
PRAMEF8	-0.2691	-0.4369	NA	No
PRAMEF14	-6.823	-0.1088	NA	No
PRAMEF19	-1.018	-0.04541	NA	No
LRRC38	0.1518	4.256	0.01417	No
TMEM51-AS1	-4.426	-0.592	0.3673	No
CASP9	0.2875	-0.2318	-0.08827	No
AGMAT	0.8898	-0.3994	-0.9007	No
UQCRHL	-1.871	-0.6396	0.07932	No
FLJ37453	0.9719	-0.3364	-0.02609	No
ZBTB17	-0.3131	-0.5532	0.08805	No
HSPB7	-4.664	2.157	0.005777	No
FAM131C	5.239	0.1466	0.02104	No
EPHA2	2.268	1.392	0.08256	No
ARHGEF19	4.152	0.02816	-0.4587	No
RSG1	0.3181	-0.1174	0.02546	Yes
FBXO42	0.9187	0.4577	-0.1025	No
SPATA21	0.08955	NA	-0.00673	No
CROCCP3	3.345	0.01068	0.006372	No
RNU1-1	-1.921	-0.098	-0.007715	No
RNU1-2	-1.921	-0.098	-0.007715	No
RNU1-27P	-1.921	-0.098	-0.007715	No
RNU1-28P	-1.921	-0.098	-0.007715	No
RNU1-3	-1.921	-0.098	-0.007715	No
RNU1-4	-1.921	-0.098	-0.007715	No
RNVU1-18	-1.921	-0.098	-0.007715	No
NBPF1	0.6859	0.7609	0.2388	No
CROCCP2	1.306	-0.106	0.008149	No
ESPNP	0.9458	NA	-0.01819	No
MST1L	0.5932	0.02367	0.04316	No
MFAP2	2.758	1.357	-0.2052	No
ATP13A2	-0.09952	-0.4866	-0.2495	No
SDHB	-0.8708	-0.7486	-0.1134	No
PADI2	4.369	0.466	0.3824	No
RCC2	-0.621	-0.9051	0.001861	No
ALDH4A1	0.3522	-0.1638	-0.1593	No
IFFO2	0.181	0.6432	0.04045	No
UBR4	0.8518	-0.4389	-0.3097	No
EMC1	-0.8659	0.1201	0.03017	No
AKR7L	1.39	0.06392	0.00402	No
AKR7A3	0.5374	0.07502	0.08393	No
LOC100506730	2.293	0.2696	0.03063	No
AKR7A2	0.5336	0.4	0.2586	No
CAPZB	0.2195	-0.1532	0.002621	No
TMCO4	-1.332	-0.5286	0.297	No
RNF186	0.1644	NA	0.003635	No
PLA2G2A	3.784	2.527	0.6787	No
PLA2G2D	0.0578	NA	-0.006988	No
UBXN10-AS1	-0.1779	-0.05359	-0.01195	No
CAMK2N1	-0.213	1.047	0.4785	No
MUL1	-1.543	-0.3124	0.2581	No
PINK1-AS	-0.3299	0.4917	0.3071	No
DDOST	-0.3596	0.1172	-0.02423	No
KIF17	0.7704	-0.2459	0.03648	No
SH2D5	0.442	0.1745	0.1843	No
HP1BP3	0.0136	0.3956	-0.02415	No
EIF4G3	1.695	0.4026	-0.1524	No
ECE1	0.3575	1.579	0.1317	No
RAP1GAP	1.254	-0.2796	-0.192	No
USP48	-0.2086	-0.543	-0.2854	No
HSPG2	3.211	1.715	-0.1828	No
LOC101928043	0.1182	NA	0.01093	No
WNT4	5.841	0.126	-0.04021	No
LACTBL1	0.05826	NA	0.01117	No
LUZP1	0.4835	0.2705	-0.175	No
HTR1D	3.323	0.2533	-0.1579	No
LINC01355	2.032	0.3137	-0.1746	No
HNRNPR	-0.6647	0.2656	-0.2721	No
ZNF436	-0.09102	0.3174	0.00163	No
TCEA3	-1.848	1.15	0.1013	No
ASAP3	1.263	0.2361	-0.01247	No
E2F2	-0.2734	0.02918	-0.06088	No
ID3	3.754	1.436	-0.1525	No
TCEB3-AS1	0.8504	-0.09411	-0.02145	No
GALE	-1.964	0.3842	0.2849	No
HMGCL	1.58	0.3722	-0.003237	No
FUCA1	-2.611	-0.8811	0.2546	Yes
CNR2	-12.44	-2.645	NA	No
SRSF10	-0.7019	-0.3942	-0.3403	No
MYOM3	2.318	0.08331	-0.1431	No
IL22RA1	3.682	NA	-1.085	No
IFNLR1	0.6766	-0.7854	-0.3335	No
STPG1	2.051	0.2843	-0.03758	No
RCAN3AS	0.4101	NA	-0.03644	No
LOC100506985	NA	NA	0.006456	No
RUNX3	1.764	1.884	1.478	No
SYF2	-0.4077	-0.4834	-0.2364	No
RSRP1	-0.4436	-0.2692	-0.1692	No
RHCE	0.6678	0.2466	0.06793	No
LOC646471	-0.4588	-0.07181	NA	No
AUNIP	-0.5715	-0.6488	-0.2055	No
PAQR7	0.01718	0.3003	0.1351	No
STMN1	-0.5576	-1.314	-0.1724	No
PAFAH2	0.1489	-0.1613	0.1548	No
SLC30A2	-7.011	-1.193	0.159	Yes
TRIM63	-0.6561	0.1662	NA	No
UBXN11	-0.7088	-0.1615	0.2276	No
AIM1L	0.1255	1.47	-0.1455	No
ZNF683	0.08965	NA	-0.01025	No
LOC101928324	-0.4707	-0.07181	-0.006988	No
GPN2	-0.5692	0.01511	0.05337	No
GPATCH3	-0.9358	0.001382	0.09543	No
KDF1	0.8644	-0.2262	0.1351	No
FAM46B	-1.029	-1.835	-0.2319	No
SLC9A1	-2.563	-0.4478	0.2006	No
MAP3K6	-1.003	-0.5908	0.01411	No
FCN3	0.8416	NA	0.05529	No
CD164L2	4.921	NA	0.2144	No
WASF2	0.2396	0.02386	-0.08325	No
AHDC1	1.088	0.7767	0.01606	No
FGR	0.1247	-0.05853	0.0007886	No
IFI6	0.1709	2.157	0.06182	No
RPA2	-0.3737	-0.3403	-0.1057	No
EYA3	0.0253	0.1105	0.05592	No
PTAFR	3.987	-0.04773	-0.2457	No
DNAJC8	-0.129	0.05802	-0.03542	No
SNORA61	-0.2367	-0.0534	0.006456	No
SNHG12	-2.1	-0.7524	0.1276	No
TAF12	-0.2743	0.06145	-0.04625	No
TMEM200B	-1.088	-0.349	0.2176	No
SRSF4	-0.08231	-0.2112	-0.1395	No
MECR	-0.6847	-0.478	0.1232	No
LOC101929406	NA	NA	0.00957	No
MATN1	0.5517	0.1865	-0.003978	No
LAPTM5	-0.05366	1.162	0.01594	No
SDC3	1.848	1.836	0.04489	No
PUM1	0.06693	-0.03921	-0.2347	No
NKAIN1	6.706	1.954	0.002038	No
SNRNP40	0.2266	-0.0289	-0.145	No
FABP3	-2.681	-1.273	-0.05352	No
PEF1	-0.7602	0.1998	0.2592	No
COL16A1	5.776	2.033	-0.3453	No
ADGRB2	5.181	2.351	-0.1409	No
SPOCD1	4.923	0.2096	0.07666	No
PTP4A2	-0.9473	0.3901	-0.07319	No
TMEM234	-1.653	-0.3122	0.09401	No
MTMR9LP	6.516	0.7198	0.08211	No
MARCKSL1	0.9181	0.2608	0.08133	No
FAM229A	0.8169	-0.06831	0.05015	No
BSDC1	-0.3526	-0.3324	-0.1142	No
ZBTB8OS	-1.052	-1.07	0.02661	No
SYNC	-2.242	-0.1374	-0.05059	No
YARS	-0.4145	-0.2932	-0.3358	No
FNDC5	1.762	3.51	-0.02586	No
TMEM54	0.1723	1.45	0.7072	No
RNF19B	-1.971	-0.3169	0.09843	No
AK2	-0.6616	-0.415	0.0405	No
TRIM62	1.067	0.5896	0.4476	No
PHC2	0.309	1.855	0.6077	No
CSMD2	9.082	0.06403	0.1764	No
SMIM12	-1.454	-0.2283	0.1652	No
DLGAP3	1.529	-0.4791	-0.1203	No
LOC653160	1.994	0.01633	0.1607	No
ZMYM6NB	1.186	1.149	-0.05053	No
ZMYM6	0.3229	-0.2493	0.01043	No
SFPQ	-2.092	-0.08356	-0.1839	No
KIAA0319L	1.007	0.07285	-0.003834	No
PSMB2	-0.9906	-0.2575	-0.1371	No
C1orf216	-1.511	-1.007	-0.1555	No
CLSPN	-0.7164	-0.2761	-0.1687	No
COL8A2	4.388	4.363	-0.1821	No
TRAPPC3	0.1677	-0.02236	-0.09606	No
EVA1B	0.2457	1.321	1.079	No
STK40	0.05081	0.5053	0.01376	No
LSM10	-0.2867	-0.5223	0.009228	No
OSCP1	0.3561	0.2915	-0.00679	No
MRPS15	-0.2241	-0.06668	-0.2577	No
CSF3R	-2.033	3.987	0.01777	No
GRIK3	3.744	0.1479	0.9363	No
LINC01137	-0.0764	0.1125	-0.003478	No
MEAF6	-0.8323	-0.6677	-0.1605	No
SNIP1	-0.01025	-0.008828	-0.1033	No
GNL2	-0.4862	-0.2238	-0.0365	No
RSPO1	1.655	4.724	1.192	No
C1orf109	-0.7185	-0.5788	0.02895	No
EPHA10	1.864	-0.1054	0.2108	No
YRDC	-1.722	-0.4385	-0.1926	No
MTF1	-0.7627	0.1412	-0.01612	No
INPP5B	0.6705	-0.4974	-0.1119	No
SF3A3	-0.2946	-0.5254	-0.237	No
FHL3	0.003872	0.1342	-0.07842	No
POU3F1	5.012	-0.05838	0.1698	No
RRAGC	-1.834	0.3012	-0.2345	No
MYCBP	-0.4841	-0.07095	0.03386	No
GJA9-MYCBP	0.1234	0.09254	-0.01944	No
RHBDL2	0.8104	NA	-0.04303	No
PPIEL	1.337	0.09972	0.1748	No
PABPC4	-0.6642	-0.05165	-0.1793	No
HEYL	3.213	0.544	0.4926	No
HPCAL4	6.894	3.912	-0.08686	No
OXCT2	2.906	0.1627	0.0006419	No
BMP8B	3.045	0.3367	1.575	No
TRIT1	-0.128	-0.2888	-0.09142	No
MYCL	0.9126	-1.029	0.0818	No
PPT1	0.9596	1.063	-0.09122	No
COL9A2	3.076	0.3611	0.9607	No
RIMS3	2.843	-0.5099	-0.09255	No
NFYC-AS1	0.6222	0.1355	-0.09588	No
CITED4	-0.5573	0.5238	0.292	No
SLFNL1	0.0578	0.06403	-0.006988	No
SCMH1	0.9082	1.381	0.1305	No
EDN2	0.233	NA	0.05195	No
HIVEP3	-0.7557	2.252	0.03718	No
FOXJ3	0.811	0.2918	-0.2136	No
ZMYND12	2.514	0.1016	0.2348	No
CLDN19	3.181	0.09064	-0.5704	No
P3H1	0.7918	1.734	-0.1398	No
SVBP	1.23	0.6512	-0.1335	No
SLC2A1	1.745	1.604	0.03178	No
EBNA1BP2	-1.54	-0.1557	-0.123	No
C1orf210	0.4005	-0.3507	0.1079	No
ELOVL1	-1.142	1.02	-0.04834	No
MED8	-0.5789	0.7922	-0.04747	No
HYI	-0.385	0.2647	0.1377	No
KDM4A-AS1	3.029	0.06412	-0.0297	No
SLC6A9	-0.3905	-0.5747	-0.1822	No
ERI3-IT1	0.274	NA	0.02845	No
ERI3	-0.0763	-0.03207	0.0795	No
TMEM53	-0.5702	-0.6119	0.1666	No
BEST4	5.495	NA	-0.1845	No
TCTEX1D4	0.05826	NA	0.04312	No
PTCH2	-1.847	-0.5603	0.0466	No
EIF2B3	-0.1996	-0.1062	0.1022	No
HECTD3	-0.459	-0.03204	0.1126	No
ZSWIM5	0.5873	-0.3796	0.4563	Yes
MUTYH	1.346	-0.6085	-0.1394	No
TESK2	-0.08602	-0.5815	0.1714	No
CCDC163P	-1.664	-0.6962	0.1397	No
PRDX1	-1.804	-1.435	-0.2433	No
CCDC17	0.06319	-0.2258	0.07266	No
RPS15AP10	0.259	-0.107	-0.04216	No
GPBP1L1	0.3136	-0.414	-0.1437	No
IPP	1.263	0.3528	-0.113	No
PIK3R3	-0.9682	0.6541	0.2478	No
POMGNT1	-0.05002	0.6042	0.08099	No
LRRC41	-0.6781	-0.2405	-0.03033	No
LINC01398	0.0578	NA	-0.006988	No
MKNK1	-0.9747	-0.2117	0.06687	No
MOB3C	1.43	2.227	0.232	No
ATPAF1	-0.4845	-0.3957	-0.04788	No
EFCAB14	-0.8229	-0.01378	0.02476	No
CYP4A11	0.3235	NA	-0.002454	No
PDZK1IP1	0.08924	NA	-0.01185	No
TAL1	0.05826	3.701	6.575	No
STIL	-1.214	-0.4218	0.08152	No
FOXD2-AS1	-0.3099	-0.06906	1.389	No
LINC01389	NA	NA	0.02179	No
TRABD2B	-0.4959	-0.1104	0.891	No
SKINTL	0.0578	NA	0.005956	No
SPATA6	0.9652	-0.2252	0.07835	No
BEND5	1.41	0.6207	-0.007772	No
AGBL4	-3.459	0.07564	0.01636	No
DMRTA2	-0.6893	-0.1042	0.03565	No
FAF1	-0.7831	-0.4378	0.04943	No
TTC39A	3.839	0.7513	-0.06379	No
EPS15	0.4213	0.07318	-0.2858	No
NRD1	-0.7517	-0.608	-0.1166	No
RAB3B	-0.04831	-0.4036	0.07642	No
KTI12	-2.739	-0.7836	-0.02079	No
TXNDC12	-1.157	-0.6047	-0.0619	No
CC2D1B	-1.112	-0.006833	0.1089	No
ORC1	-0.9853	-1.206	-0.3688	No
ZCCHC11	0.5846	-0.1008	0.03865	No
COA7	-1.134	-0.5089	-0.02071	No
ECHDC2	3.497	1.773	0.3391	No
SLC1A7	0.233	NA	-0.001463	No
C1orf123	0.3451	0.2712	0.1454	No
MAGOH	-0.9114	0.137	-0.05827	No
LRP8	2.398	-0.3501	0.06353	No
SLC25A3P1	NA	NA	0.009745	No
GLIS1	0.6795	0.08412	0.1084	No
NDC1	-0.4371	-0.354	-0.218	No
YIPF1	-0.0312	0.02395	0.1079	No
HSPB11	0.979	0.3819	-0.2685	No
LDLRAD1	0.1177	0.06392	-0.01713	No
TMEM59	-0.1845	0.4084	-0.07811	No
CDCP2	0.2512	NA	-0.02443	No
CYB5RL	1.82	-0.007203	-0.1975	No
SSBP3	-0.04469	0.3994	-0.1333	No
FAM151A	-10.73	-1.632	-0.02227	No
PARS2	-0.02547	-0.6562	0.008661	No
TTC22	-0.4175	-0.7657	-0.05177	No
DHCR24	-0.8727	-0.1167	-0.2877	No
USP24	0.48	0.3646	-0.0609	No
PPAP2B	1.277	2.79	-0.1649	No
C1orf168	-2.042	2.587	0.007685	No
DAB1	4.366	0.1509	0.6435	No
OMA1	-0.4771	-0.5144	-0.1595	No
TACSTD2	-3.691	0.7972	1.157	Yes
MYSM1	-0.7655	-1.331	-0.1009	No
JUN	-1.462	-0.1009	0.1342	No
HSD52	NA	NA	0.01088	No
CYP2J2	1.921	0.272	0.2448	No
C1orf87	0.3678	NA	0.08486	No
TM2D1	0.06279	0.4083	0.1809	No
KANK4	-4.768	1.863	0.9069	No
DOCK7	0.3617	0.5701	-0.009695	No
LINC00466	-0.6636	-0.0268	0.006456	No
FOXD3-AS1	2.84	-1.749	-0.3654	No
ITGB3BP	0.7304	0.1095	0.002906	No
JAK1	-1.513	0.03567	0.3657	No
LINC01359	0.08903	NA	-0.01007	Yes
WDR78	0.4447	-0.02626	0.0001584	No
SLC35D1	-1.386	0.172	0.05341	No
C1orf141	0.08924	NA	-0.01185	No
SERBP1	0.02153	-0.3791	-0.3018	No
GNG12	-0.06124	1.626	0.9805	No
DIRAS3	-7.188	-0.07392	6.129	No
WLS	-3.434	1.841	3.454	No
RPE65	0.0578	NA	-0.0004432	No
DEPDC1	0.4071	0.6611	-0.2474	No
LRRC40	0.5805	0.2043	-0.05821	No
ANKRD13C	-0.788	-0.3662	-0.1188	No
PTGER3	1.22	0.06412	0.131	No
ZRANB2	0.06305	-0.08449	-0.2517	No
NEGR1	5.761	0.06412	-0.07918	No
LRRIQ3	0.6619	-0.05381	-0.03699	No
CRYZ	1.019	0.2426	0.04762	No
SLC44A5	0.6325	0.1654	0.1365	No
DLSTP1	-0.5044	-0.2707	0.03248	No
PIGK	-0.2278	0.3436	0.02771	No
ZZZ3	-0.1311	-0.2289	-0.09264	No
USP33	0.394	0.143	-0.09603	No
NEXN-AS1	0.6451	NA	0.05405	No
FUBP1	0.3603	0.07097	-0.5479	No
ADGRL4	4.085	0.1252	-0.09762	No
LINC01361	0.08934	0.06412	0.02332	No
TTLL7	2.632	1.93	0.04863	No
UOX	NA	NA	0.006576	No
GNG5	0.002409	0.2373	0.05078	No
CTBS	2.058	1.593	0.09905	No
LINC01461	0.1515	NA	0.01065	No
LINC01555	-0.243	0.2707	NA	No
SSX2IP	0.7297	1.315	-0.1266	No
LPAR3	2.595	0.6218	0.2528	No
MCOLN2	2.149	1.713	1.172	No
MCOLN3	-0.06357	0.7517	1.179	No
SYDE2	1.55	2.27	0.03446	No
C1orf52	-0.1524	-0.07043	-0.01728	No
BCL10	-0.8737	-0.3786	0.04306	No
DDAH1	3.283	2.889	0.5328	No
ZNHIT6	-0.7281	0.06173	-0.0796	No
COL24A1	-0.4155	0.03841	0.008672	No
ODF2L	0.9034	0.2172	-0.1594	No
SEP15	-0.9301	-0.2684	-0.09469	No
PKN2-AS1	0.2335	0.06412	0.02392	No
GTF2B	-1.553	-0.02579	0.03968	No
CCBL2	0.9441	-0.002341	-0.1525	No
RBMXL1	-1.364	-0.5416	-0.3292	No
GBP3	-0.6592	0.6033	NA	No
GBP1	-2.656	1.023	-0.01722	No
GBP2	-0.8927	0.05797	-0.01195	No
GBP4	-2.573	1.644	-0.01432	No
FLJ27354	0.5072	NA	-0.04009	No
GEMIN8P4	0.6509	-0.5298	-0.2956	No
BARHL2	-0.47	-0.07358	0.0184	Yes
ZNF644	1.107	-0.2735	-0.5473	No
HFM1	0.7851	0.005521	0.01649	No
TGFBR3	-3.523	-0.08379	1.071	Yes
SETSIP	-0.8804	-0.001676	-0.01681	No
GLMN	-0.5086	-0.1351	-0.3049	No
GFI1	-1.371	0.2278	0.03842	Yes
EVI5	0.04738	1.022	0.04666	No
FAM69A	2.024	0.5256	0.3164	No
TMED5	-1.756	0.05632	-0.3565	No
LOC100131564	2.993	0.0795	0.05928	No
BCAR3	-0.2972	0.7437	0.2168	No
DNTTIP2	-0.4324	-0.1086	-0.2489	No
GCLM	-0.1238	0.8402	-0.2203	No
ABCA4	-1.033	2.138	1.684	No
ARHGAP29	-1.886	2.108	1.055	Yes
F3	-3.185	0.8907	0.865	No
LINC01057	0.5091	0.05447	0.04206	No
CNN3	-0.2084	0.517	-0.08184	No
ALG14	-1.741	0.2602	0.02649	No
LOC101928118	0.145	NA	0.01755	No
DPYD	0.2474	0.5224	0.1163	No
LPPR5	6.22	0.3862	-0.00847	No
FRRS1	-0.2589	1.408	0.07886	No
SASS6	0.1751	-0.02706	-0.3322	No
LRRC39	0.2291	0.1086	-0.01417	No
DBT	0.4286	-0.2588	-0.3538	No
RTCA-AS1	0.2453	0.01692	0.008602	No
EXTL2	1.494	0.5828	-0.1231	No
DPH5	0.5055	-0.1722	-0.1646	No
LOC101928370	NA	0.06403	0.006539	No
OLFM3	0.4533	-0.0534	0.1192	No
COL11A1	6.871	4.178	0.1566	No
AMY1A	NA	NA	0.006576	No
VAV3	3.206	0.5836	-0.03458	No
SLC25A24	1.642	1.873	0.1456	No
NBPF4	NA	0.4613	NA	No
HENMT1	-2.041	-1.044	0.2881	No
AKNAD1	-0.4588	-0.07181	NA	No
CLCC1	-0.5916	-0.3243	0.01667	No
WDR47	-2.369	-0.8701	-0.1372	No
TAF13	-3.217	-1.503	-0.2103	No
C1orf194	0.05811	0.06392	0.01895	No
PSRC1	-0.2457	-0.3167	0.03089	No
MYBPHL	-0.4799	-0.07358	0.005613	No
SORT1	0.08707	-0.07958	-0.1602	No
PSMA5	-0.7968	-0.09781	-0.1075	No
AMIGO1	0.2256	-0.4726	0.1769	No
GNAT2	0.1887	NA	-0.02076	No
GSTM3	0.384	2.439	0.6795	No
EPS8L3	-0.2404	-0.05359	NA	No
ALX3	-0.01921	2.032	2.334	No
KCNC4-AS1	-0.3257	-0.02273	-0.02574	No
LOC440600	-0.4235	-0.05987	-0.007283	No
SLC16A4	-1.777	-0.112	0.1513	No
LAMTOR5	-1.614	-0.6929	0.05905	No
LOC440602	NA	NA	0.006576	No
KCNA10	NA	0.06392	NA	No
KCNA2	-0.4588	0.2987	0.04092	No
KCNA3	5.44	NA	0.03124	No
LRIF1	-0.6747	-0.4566	-0.1803	No
DRAM2	0.6948	0.2739	-0.0174	No
DENND2D	0.8361	0.3094	-0.08789	No
OVGP1	-0.8323	-0.3011	0.3382	No
WDR77	-1.439	-0.1514	-0.02917	No
ADORA3	-0.47	-0.02437	NA	No
TMIGD3	0.0578	NA	0.02526	No
LINC01160	-6.424	-0.855	-0.0541	No
FAM212B	2.973	1.556	-0.349	No
KCND3	0.145	6.02	0.09011	No
ST7L	-0.1479	-0.1509	-0.03952	No
RHOC	-1.718	0.3383	0.2077	No
PPM1J	2.805	-0.1687	0.04283	No
LINC01356	0.6902	1.692	0.8283	No
SLC16A1	1.156	0.1374	-0.487	No
LOC100996251	0.7551	NA	-0.03268	No
LOC643441	-0.6592	-0.08366	NA	No
PHTF1	-0.1245	-0.08738	0.04277	No
RSBN1	0.1464	-0.4826	-0.1592	No
BCL2L15	-0.5932	-0.1216	-0.02279	No
AP4B1	-1.231	-0.139	0.1146	No
HIPK1-AS1	-0.2404	-0.05359	0.009745	No
SYT6	5.924	0.9819	0.2886	No
TRIM33	0.1419	-0.03729	-0.1982	No
BCAS2	-0.4849	-0.06283	0.02175	No
DENND2C	-0.0792	-0.5183	0.05534	No
NRAS	0.04136	0.3704	-0.1925	No
CSDE1	-0.05938	0.04286	-0.2517	No
SIKE1	-0.2741	-0.2324	-0.002113	No
TSPAN2	5.445	0.2411	-0.02547	No
NGF	0.938	4.951	1.474	No
CASQ2	-1.205	-0.06726	NA	No
NHLH2	1.957	0.1779	0.1209	No
ATP1A1-AS1	1.192	0.1648	-0.06015	No
CD58	1.576	0.6386	0.002952	No
IGSF3	-0.05233	0.01307	0.2677	No
LOC101929099	-0.5716	-0.1211	-0.0132	No
TRIM45	2.032	-0.1613	0.00102	No
VTCN1	-0.07865	5.244	-0.04543	No
GDAP2	0.3602	0.08305	-0.01584	No
SPAG17	1.486	NA	0.07514	No
TBX15	-7.214	1.062	6.386	Yes
WARS2	-0.7268	-0.1157	0.03761	No
LINC00622	2.969	0.06412	0.3337	No
ZNF697	-0.7546	0.2433	0.3197	No
HMGCS2	NA	NA	0.07535	No
REG4	0.1176	NA	-0.01282	No
NOTCH2	2.957	2.973	0.1899	No
SEC22B	-1.372	0.5035	-0.0795	No
PFN1P2	0.05826	NA	-0.0003426	No
HIST2H2BA	-0.243	-0.05381	NA	No
FAM72B	1.692	-0.01471	-0.01918	No
FAM72C	1.197	-0.3338	-0.06682	No
LOC645166	-3.047	1.536	0.04483	No
DRD5P2	0.08934	NA	0.06622	No
LOC101060524	0.08934	NA	0.06622	No
NBPF15	-1.278	0.05203	0.8142	No
SRGAP2B	1.133	1.304	0.3509	No
LOC103091866	2.716	0.5734	0.2335	No
NBPF20	-2.113	-0.1046	0.9319	No
NBPF25P	1.544	1.112	0.08804	No
PDZK1	0.06715	0.01161	0.06913	No
RNF115	-0.8716	0.1151	0.03128	No
PIAS3	1.237	0.2148	-0.1334	No
ANKRD35	6.921	NA	-0.2663	No
ITGA10	-0.08097	-0.2327	-0.02055	No
PEX11B	0.03522	0.2313	0.05462	No
RBM8A	-1.174	-0.8792	0.03857	No
LIX1L	0.07743	0.0849	0.1089	No
ANKRD34A	-2.445	-2.071	0.1342	Yes
TXNIP	0.1866	1.654	1.21	No
HFE2	-0.08256	0.03055	-0.05344	No
RNVU1-6	0.0578	NA	-0.006988	No
NBPF10	0.6961	0.1256	0.05018	No
NOTCH2NL	0.1416	1.665	0.554	No
LOC728989	0.7551	NA	-0.004219	No
RNVU1-8	0.05811	NA	-0.007046	Yes
PRKAB2	-0.08108	-1.056	-0.1689	No
FMO5	-2.218	-0.9549	0.1373	No
LINC00624	-9.489	-0.6608	0.06135	No
ACP6	1.07	-0.3983	0.09712	No
GJA5	0.3599	4.34	0.2382	No
PDZK1P1	2.119	0.1776	0.036	No
NBPF11	-1.732	-1.246	0.1996	No
LOC101927468	0.1088	NA	-0.0007671	No
LINC01138	2.071	0.651	0.06619	No
PPIAL4G	0.05811	NA	-0.0005906	No
NBPF14	1.003	1.55	0.6004	No
NBPF9	-2.704	-0.5522	0.508	No
LOC653513	-4.111	-0.4837	-0.006533	No
HIST2H2BF	-4.057	-0.1879	0.01707	No
HIST2H3D	-0.47	-0.07358	NA	No
HIST2H3A	NA	NA	0.00917	No
HIST2H3C	NA	NA	0.00917	No
HIST2H2AA3	-1.541	0.564	-0.04292	No
HIST2H2AA4	-1.541	0.564	-0.04292	No
HIST2H2BC	0.0004178	-0.05758	-0.7928	No
HIST2H2BE	-0.5269	-0.4411	-0.6683	No
HIST2H2AB	0.05811	NA	-0.007046	No
SV2A	3.641	1.374	-0.01048	No
SF3B4	-0.8195	-0.05138	0.05089	No
MTMR11	0.06041	-0.5935	0.1309	No
OTUD7B	-0.8914	-0.4428	-0.1597	No
ANP32E	-0.1177	-0.4034	-0.2736	No
APH1A	-1.042	0.4577	0.1181	No
ADAMTSL4-AS1	0.05811	NA	-0.0004022	No
MCL1	-1.118	-1.019	-0.2145	No
ENSA	-0.7221	-0.1914	0.08047	No
GOLPH3L	1.646	0.235	-0.06144	No
HORMAD1	-12.66	-2.63	0.006539	No
CTSS	-7.31	0.08742	0.006576	No
CTSK	3.251	0.2245	1.284	No
ARNT	0.3544	-0.1423	-0.09546	No
CERS2	0.8809	0.4785	-0.2601	No
FAM63A	2.172	0.0534	-0.01868	No
CDC42SE1	-0.3722	0.6342	-0.1262	No
SEMA6C	1.768	-0.3425	0.5245	No
LYSMD1	-0.1785	0.03935	-0.02758	No
TMOD4	0.1186	0.1252	0.005284	No
VPS72	0.3687	0.05311	0.07481	No
PI4KB	-0.5515	0.09468	0.02052	No
RFX5	2.001	0.1692	0.02684	No
SELENBP1	2.321	1.95	0.1453	No
POGZ	1.495	0.09096	-0.1823	No
CELF3	4.157	0.1256	-0.01804	No
MRPL9	-0.7142	-0.537	-0.1932	No
TDRKH	1.373	-0.3492	0.02303	No
LINGO4	0.05811	NA	-0.007046	No
RORC	2.204	NA	-0.1189	No
C2CD4D	4.821	0.06412	-0.05399	No
THEM4	-0.387	0.3589	-0.3767	No
S100A10	-2.012	1.017	0.1846	No
S100A11	-1.201	0.8011	0.2334	No
TCHH	NA	0.1857	NA	No
SPRR2A	NA	0.06392	NA	No
SPRR2F	-0.6636	-0.0841	NA	No
PGLYRP4	0.05826	0.06392	-0.007023	No
S100A8	NA	0.2581	NA	No
S100A6	-5.315	0.7632	-0.006971	No
S100A4	6.894	0.06392	-0.2977	No
S100A3	-0.1788	0.07384	-0.0007975	No
S100A2	0.1844	NA	0.01776	No
S100A16	-0.2267	0.8255	-0.3214	No
S100A14	-3.39	0.503	0.08675	No
S100A13	-0.9494	0.2299	0.1143	No
ILF2	-0.2427	-0.2171	-0.1057	No
GATAD2B	1.747	0.2905	-0.1427	No
DENND4B	0.726	-0.531	-0.02707	No
CRTC2	-0.3216	0.2999	-0.03422	No
SLC39A1	-0.5475	-0.1473	-0.1694	No
JTB	-0.9262	-0.1054	-0.02119	No
RAB13	2.437	1.014	-0.3137	No
NUP210L	NA	NA	0.006576	No
TPM3	-0.6569	-0.2186	-0.326	No
C1orf189	NA	NA	0.03194	No
C1orf43	1.087	0.3131	-0.1185	No
SHE	-0.6301	-0.14	1.327	No
UBE2Q1	-0.4766	0.1651	0.04719	No
ADAR	0.5682	-0.1416	-0.2804	No
KCNN3	5.749	0.218	0.0006575	No
PMVK	-0.3181	-0.6265	-0.1704	No
PBXIP1	0.6328	-0.979	0.002724	No
PYGO2	-0.05749	-0.2069	0.02495	No
SHC1	0.2866	0.2803	0.05695	No
DCST2	3.826	NA	0.05941	No
LOC100505666	2.028	-0.2066	0.004072	No
DPM3	0.4832	0.2696	0.05288	No
KRTCAP2	-0.1717	0.4374	-0.2182	No
MUC1	2.463	0.04329	0.0428	No
THBS3	1.649	0.3742	0.3761	No
GBAP1	0.6411	0.7763	0.1219	No
GBA	-1.225	0.5481	0.2726	No
FAM189B	1.526	0.4934	0.08446	No
SCAMP3	-0.6484	0.1301	0.08955	No
CLK2	-0.632	-0.03063	0.00995	No
PKLR	0.6671	NA	-0.04298	No
RUSC1-AS1	-0.1537	0.03462	0.02268	No
ASH1L	0.3226	-0.1614	-0.174	No
YY1AP1	-0.7408	-0.1025	-0.02302	No
GON4L	-0.02481	-0.666	0.008448	No
RIT1	1.147	0.3254	-0.122	No
KIAA0907	-0.07868	-0.2265	-0.2841	No
ARHGEF2	0.8959	0.09534	-0.1456	No
SSR2	-0.4755	0.6515	0.08282	No
UBQLN4	-0.4434	-0.3013	-0.1167	No
MEX3A	3.524	2.135	-0.0594	No
PAQR6	1.673	-0.09667	0.09055	No
SMG5	-0.7407	-0.6643	0.06098	No
GLMP	-0.3556	0.1826	-0.1466	No
VHLL	NA	0.06403	NA	No
CCT3	-0.5809	-0.3825	-0.08555	No
C1orf61	1.068	0.4965	1.628	No
MEF2D	-0.5649	-0.7389	-0.1462	No
IQGAP3	-0.6983	-0.2853	0.1272	No
GPATCH4	-1.414	-0.1893	-0.1402	No
NES	0.9262	-0.4644	-0.2555	No
CRABP2	1.423	1.978	0.3551	No
ISG20L2	-1.113	-0.235	-0.01952	No
MRPL24	-0.5331	0.5538	-0.006028	No
HDGF	0.7475	0.3562	-0.07744	No
SH2D2A	3.811	0.343	0.301	No
INSRR	0.3638	NA	0.04029	No
ARHGEF11	-0.6941	-0.6083	0.05046	No
ETV3L	1.997	0.07449	0.02696	No
ETV3	-1.575	-0.4948	0.04502	No
FCRL5	0.3444	-0.09322	0.1375	No
FCRL3	NA	0.1086	NA	No
SPTA1	NA	0.06392	NA	No
AIM2	3.054	NA	-0.06256	No
CADM3-AS1	NA	NA	0.00917	No
CRP	-0.47	-0.07358	NA	No
C1orf204	0.2745	NA	-0.01472	No
VSIG8	0.0578	NA	0.01888	No
CFAP45	-0.002147	-0.05939	0.007829	No
TAGLN2	-2.568	0.1165	0.4176	No
IGSF9	2.263	0.4337	0.1156	No
PIGM	0.6851	0.5597	0.2309	No
KCNJ10	3.612	0.06412	-0.08365	No
IGSF8	1.978	-0.09426	0.1972	No
LOC729867	0.2144	0.1857	-0.007245	No
DCAF8	0.3427	-0.09518	0.0103	No
PEX19	0.8378	0.1218	0.06106	No
COPA	-0.003739	0.5165	-0.1447	No
SLAMF1	-0.2404	-0.05359	NA	No
CD48	-11.26	-0.2461	0.02136	No
CD244	-0.2367	0.08418	NA	No
ITLN2	-2.133	0.9572	0.5754	No
F11R	-1.396	-0.751	-0.05436	No
TSTD1	1.776	-0.2706	-0.03324	No
USF1	-0.8611	0.104	0.07092	No
ARHGAP30	-0.06873	0.2889	-0.02913	No
PVRL4	-4.897	0.4477	0.003321	No
PFDN2	-0.5211	0.04278	-0.08461	No
DEDD	0.1007	0.1565	-0.08641	No
B4GALT3	-0.5649	0.2057	0.08468	No
ADAMTS4	4.584	0.1895	-0.8249	No
APOA2	-3.947	0.7503	0.02068	No
MPZ	0.6085	-0.03942	-0.5826	No
CFAP126	-0.4475	-0.0841	-0.006128	No
RPL31P11	NA	0.06403	NA	No
OLFML2B	5.232	3.698	0.2584	No
SH2D1B	NA	NA	0.006576	No
C1orf110	-6.271	-0.3698	NA	No
RGS5	1.6	2.968	-1.184	No
LMX1A	-0.04045	0.5345	3.571	No
RXRG	-0.2151	0.01775	0.017	No
LOC400794	0.0578	0.06412	-0.006988	No
ALDH9A1	1.096	0.7457	-0.1634	No
TMCO1	-0.67	0.2361	0.01446	No
FAM78B	-0.5231	-0.03944	0.3274	No
TADA1	0.3747	-0.7896	-0.1475	No
ILDR2	1.831	0.7753	-0.03365	No
GPA33	2.031	NA	-0.002064	No
LINC01363	0.188	NA	0.0504	No
CD247	1.293	NA	-0.044	No
CREG1	1.719	1.262	-0.1022	No
ADCY10	-5.327	-0.1684	-0.0003426	No
MPC2	0.02666	-0.8488	0.01758	No
GPR161	2.481	1.525	0.1476	No
LOC100505918	NA	0.06392	NA	No
XCL2	NA	NA	0.00917	No
DPT	NA	0.06412	NA	No
NME7	2.046	0.9019	0.0355	No
CCDC181	6.95	0.06403	-0.03784	No
SLC19A2	2.11	1.427	-0.2261	No
F5	1.486	0.4567	0.136	No
SELL	0.1176	NA	-0.01719	No
SELE	0.0578	NA	-0.0004432	No
METTL18	0.5347	0.4562	-0.08493	No
SCYL3	-0.2359	0.2888	0.1145	No
KIFAP3	-0.8369	0.5295	0.4219	No
MYOC	0.05811	NA	-0.007046	No
VAMP4	1.349	0.12	-0.39	No
DNM3OS	-9.557	2.115	NA	No
PIGC	0.3012	0.3311	-0.008804	No
TNFSF4	0.7645	0.01665	0.01096	No
LOC101928673	0.6514	-0.0232	-0.006863	No
LOC100506023	0.2924	0.04836	0.01044	No
ANKRD45	-3.603	-2.028	0.005215	No
CENPL	-0.4879	-0.363	-0.2473	No
GAS5	0.5082	-0.02135	-0.002607	No
SERPINC1	0.05826	NA	0.01174	No
RC3H1	-1.015	-0.3516	0.05973	No
LOC102724601	0.0578	NA	0.005754	No
MRPS14	0.03129	-0.07531	0.08	No
KIAA0040	0.771	0.07656	0.2344	No
TNR	0.1884	0.06403	-0.01208	No
RFWD2	-0.1318	0.1795	-0.01075	No
ASTN1	5.937	3.803	0.77	No
SEC16B	5.082	0.7745	0.01587	No
LOC730102	1.576	-0.1042	-0.06404	No
RASAL2-AS1	0.1643	-0.0841	0.002518	No
ANGPTL1	0.0578	NA	-0.0002549	No
ABL2	0.3237	-0.01775	-0.2185	No
NPHS2	0.08955	NA	0.01911	No
TOR1AIP2	-0.4714	0.5301	-0.03399	No
LHX4-AS1	-0.0003892	-0.01619	0.06341	No
ACBD6	0.7963	-0.2477	-0.2857	No
STX6	1.786	0.2136	-0.1494	No
ZNF648	-0.3953	0.09538	0.1458	No
GLUL	1.518	0.9201	-0.1566	No
RNASEL	0.54	0.6412	-0.07304	No
RGS16	2.159	4.221	0.08162	No
RGS8	0.08955	NA	-0.001011	No
SHCBP1L	-4.215	0.0119	NA	No
NMNAT2	2.384	-0.2797	-0.08746	No
SMG7-AS1	-0.1466	-0.05359	0.02336	No
NCF2	-0.4962	-0.1216	-0.0067	No
ARPC5	-0.69	0.1295	-0.102	No
COLGALT2	3.097	1.219	0.5214	No
EDEM3	-0.5037	0.7452	0.0421	No
FAM129A	1.886	2.017	0.3146	No
TRMT1L	0.7874	-0.05879	-0.08373	No
IVNS1ABP	2.337	0.972	-0.06465	No
TPR	0.1922	-0.08215	-0.3274	No
PTGS2	-0.3618	-0.2009	0.142	No
BRINP3	-0.6592	-0.08366	NA	No
UCHL5	0.1103	0.3882	-0.2771	No
GLRX2	-0.1355	0.4579	-0.1608	No
B3GALT2	-1.224	-0.007285	NA	No
KCNT2	6.111	-0.05381	-0.2886	No
ASPM	0.375	-0.3702	-0.1719	No
ZBTB41	1.105	0.345	-0.3092	No
DENND1B	-0.6325	0.2643	0.08419	No
LINC00862	0.2332	NA	0.01158	No
ZNF281	0.1542	-0.3224	-0.3961	No
KIF14	0.9568	-0.07951	-0.1251	No
DDX59	-0.01504	-0.1373	-0.03397	No
KIF21B	2.529	0.8426	-0.06189	No
CACNA1S	0.8938	NA	-0.02776	No
ASCL5	1.027	NA	-0.01629	No
TMEM9	0.7353	0.05884	-0.02199	No
TNNT2	2.355	5.916	-0.5258	No
LAD1	0.1835	1.35	-0.089	No
TNNI1	2.902	0.5581	0.01228	No
PHLDA3	-2.167	-0.09842	0.1376	No
CSRP1	-6.568	0.9305	-0.03709	No
IPO9-AS1	-0.2172	0.1312	-0.03601	No
LMOD1	2.253	2.485	-0.1689	No
ARL8A	0.0197	0.3937	0.1429	No
PTPN7	0.2256	0.01692	-0.03317	No
UBE2T	-1.211	-0.6434	-0.1417	No
SYT2	-1.298	-1.618	0.158	No
KDM5B	1.099	-0.5556	-0.292	No
RABIF	-1.691	-0.336	-0.02864	No
KLHL12	0.7788	0.02396	-0.07784	No
ADIPOR1	-0.2897	-0.04793	0.03088	No
CYB5R1	-0.9927	0.6623	0.02533	No
MYBPH	-2.32	3.412	0.006576	No
CHI3L1	-5.784	1.62	0.1492	No
LINC01136	0.1182	NA	-0.01722	No
FMOD	-1.991	4.464	-0.1076	No
ETNK2	-0.3559	-1.029	0.09205	No
REN	-0.1127	6.243	-0.0006666	No
KISS1	NA	0.3863	0.014	No
GOLT1A	5.304	0.06412	0.1658	No
PLEKHA6	1.97	2.752	0.3041	No
LINC00628	NA	NA	0.009745	No
PPP1R15B	-0.3926	0.04927	-0.1182	No
PIK3C2B	0.9016	0.4153	0.1073	No
LRRN2	1.995	3.105	1.546	No
TMEM81	0.3718	-0.5057	0.09388	No
RBBP5	-0.6161	-0.561	-0.08502	No
DSTYK	0.699	-0.05975	0.05636	No
NUAK2	1.465	1.731	-0.03144	No
KLHDC8A	4.065	-0.1042	-0.3825	No
LEMD1	1.711	-0.08366	0.3587	No
BLACAT1	3.776	0.1644	0.08886	No
LOC284578	0.07344	-0.05359	-0.02741	No
ELK4	0.8713	-0.2809	-0.06074	No
SLC45A3	1.058	-0.5485	-0.1351	No
NUCKS1	1.11	0.08142	-0.2149	No
RAB29	0.2122	-0.2394	0.1807	No
SLC41A1	1.417	0.04869	0.1359	No
SLC26A9	0.4101	NA	-0.0161	No
RAB7B	0.4806	0.5515	-0.01156	No
CTSE	-5.605	-0.06759	0.006576	No
AVPR1B	0.8102	NA	-0.05664	No
FAM72A	1.59	-0.2511	0.1439	No
EIF2D	0.9808	0.495	-0.1037	No
FCMR	0.1877	NA	-0.001551	No
C1orf116	4.446	0.1013	0.07583	No
YOD1	0.3294	0.5003	-0.09867	No
CD34	3.605	0.1346	0.7536	No
PLXNA2	-3.743	1.494	1.234	No
LAMB3	-2.57	-2.764	0.1359	No
C1orf74	1.635	0.2395	0.1145	No
IRF6	0.2116	-0.1793	0.07409	No
SERTAD4-AS1	0.2033	0.3717	0.02091	No
KCNH1	1.848	-0.1225	0.07669	No
RD3	1.278	NA	0.05018	No
SLC30A1	-0.3725	-0.4228	-0.328	No
NEK2	0.7644	0.004664	-0.06323	No
LPGAT1	-0.324	0.7754	0.4586	No
INTS7	-1.116	-0.6524	-0.1645	No
RPL21P28	0.02995	0.2507	-0.001881	No
TMEM206	0.7789	0.1541	-0.00778	No
BATF3	-2.28	-0.5529	0.1414	No
NSL1	-0.008342	-0.1233	-0.1697	No
SPATA45	0.05826	NA	-0.007023	No
FLVCR1-AS1	2.318	-0.1661	-0.1374	No
ANGEL2	0.2174	-0.092	-0.06435	No
PROX1-AS1	0.08955	NA	-0.01195	No
PTPN14	1.907	0.6679	-0.02672	No
USH2A	0.2198	NA	0.02623	No
ESRRG	1.201	0.1934	0.392	No
GPATCH2	-0.02156	0.1346	0.03139	No
TGFB2-AS1	NA	NA	0.006539	No
SLC30A10	0.2288	NA	2.08	No
EPRS	-0.1525	-0.4516	-0.239	No
BPNT1	-0.3129	0.07218	-0.005591	No
AURKAPS1	-1.282	0.005459	-0.002049	No
RAB3GAP2	1.499	0.2777	-0.2908	No
DUSP10	-1.742	0.08112	1.388	No
HHIPL2	-0.1736	-0.0841	0.0692	No
TAF1A	1.203	0.1946	-0.1808	No
AIDA	0.4907	0.008464	-0.3056	No
TLR5	4.808	NA	0.07794	No
SUSD4	4.191	0.0484	0.02008	No
TP53BP2	0.3468	0.3313	-0.0354	No
GTF2IP20	0.6384	-0.482	-0.02565	No
LOC101927143	0.1176	NA	-0.01719	No
NVL	-1.153	-0.8584	-0.1516	No
WDR26	0.6041	0.2127	-0.2872	No
LBR	-1.089	-0.3677	0.006581	No
ENAH	2.219	1.145	-0.4484	No
TMEM63A	-0.4622	-1.397	0.461	No
LEFTY1	-3.97	-2.698	2.092	No
PYCR2	0.2599	-0.3935	0.2213	No
LEFTY2	-3.776	-2.213	1.679	No
SDE2	-0.9315	-0.3314	-0.09135	No
ACBD3	-0.3396	0.1585	-0.3055	No
LIN9	-0.08865	-0.4396	-0.1365	No
PARP1	-0.3778	-0.9788	-0.2061	No
ITPKB	0.3763	1.019	0.9034	No
CDC42BPA	0.1655	-0.07447	-0.1784	No
JMJD4	-1.196	-0.2684	-0.007273	No
WNT9A	-3.63	-1.478	0.04447	No
C1orf35	-0.8616	-0.5685	-0.05505	No
MRPL55	-1.544	-0.4461	0.2751	No
IBA57-AS1	0.1176	NA	0.01097	No
C1orf145	0.9292	0.01775	0.1698	No
TRIM11	-0.9227	0.1037	0.3011	No
TRIM17	2.03	0.9775	0.9635	No
HIST3H2A	-3.057	0.3853	0.1451	No
CCSAP	-0.5256	-0.7273	0.2175	No
ACTA1	-1.25	-1.735	0.049	No
NUP133	-0.1494	-0.3238	-0.09342	No
ABCB10	-2.11	-0.6033	0.08633	No
TAF5L	-0.9971	-0.09296	0.04076	No
[truncated: 18,407 more rows]

## Sheet: fig2c_violin_rnaseq_vs_k27_alwa
name	Primed vs Naive	EZH2i vs Naive	EZH2i vs Primed	k27_always_high
LINC01128	0.07197	0.3611	0.2838	No
SAMD11	-0.2238	-0.4821	1.24	Yes
KLHL17	-0.2443	-0.977	0.3418	No
PLEKHN1	-1.391	-0.1414	0.3316	No
ISG15	-0.9506	-0.5882	0.04153	No
AGRN	-1.495	0.1969	0.1637	No
B3GALT6	-0.1815	-0.2979	0.2599	No
SCNN1D	-3.336	-0.2786	0.3493	No
PUSL1	0.4387	-0.2255	-0.1362	No
CPTP	0.6881	-0.01927	0.2017	No
TAS1R3	-0.1176	0.06412	-0.01282	No
LOC148413	0.3414	-0.2253	-0.005338	No
VWA1	2.292	0.007135	0.1133	No
ATAD3C	0.7647	0.107	0.0632	No
ATAD3B	4.613	-1.32	-0.0339	No
ATAD3A	1.707	-0.4674	-0.1566	No
MIB2	0.5472	-0.3034	0.132	No
MMP23B	-2.39	0.8414	-0.06584	No
CALML6	-0.1061	-0.181	0.08245	No
GABRD	0.5006	-3.153	-0.4631	No
PRKCZ	-0.9908	-0.1106	0.02569	No
SKI	-0.8711	0.1898	-0.1217	No
RER1	1.065	0.09852	0.06396	No
PLCH2	-3.162	0.06392	-0.07518	No
FAM213B	-1.761	0.581	0.04534	No
PRDM16	-1.049	0.5115	0.357	Yes
ARHGEF16	1.546	-1.363	0.01475	No
TPRG1L	0.267	-0.5278	0.05853	No
TP73	-2.55	0.5487	-0.3069	No
SMIM1	-1.986	-0.007531	-0.06052	No
DFFB	1.413	-0.09418	0.1717	No
LINC01134	0.06938	0.07422	0.005361	No
AJAP1	0.09238	0.1358	1.316	Yes
KCNAB2	-3.9	0.9484	0.1155	No
RNF207	0.4078	-0.3226	-0.2965	No
LINC00337	0.4008	-0.6752	-0.2335	No
HES3	-6.545	-0.0841	-1.535	No
ESPN	-3.551	-0.1267	-0.0108	Yes
TAS1R1	0.2265	-0.1225	-0.02488	No
ZBTB48	-0.1931	-0.5393	0.1274	No
PHF13	-1.352	0.2715	-0.06312	No
THAP3	-1.003	0.1604	-0.09099	No
CAMTA1	-0.5467	-0.06553	-0.07561	No
VAMP3	0.7808	0.5778	-0.2796	No
PER3	-0.7976	-0.07442	0.1452	No
PARK7	0.1496	0.1452	-0.05483	No
SLC45A1	-4.715	0.08365	-0.2029	No
ENO1-AS1	-0.05033	-0.07181	-0.02743	No
H6PD	-2.145	1.33	0.02324	No
SPSB1	0.3828	1.019	0.3128	No
SLC25A33	1.43	-0.6691	0.002535	No
TMEM201	0.1101	-0.5318	0.07735	No
PIK3CD	-2.442	-0.03901	0.1149	Yes
NMNAT1	0.8062	-0.07182	0.1193	No
RBP7	-1.13	0.3641	0.4406	No
UBE4B	-0.6466	-0.05329	-0.1962	No
KIF1B	-1.451	-0.3425	-0.2719	No
PGD	0.6498	-0.619	-0.1599	No
APITD1	1.005	-0.4146	0.07445	No
APITD1-CORT	0.3902	-1.079	0.004283	No
PEX14	-0.0274	-0.2279	-0.06071	No
TARDBP	0.5699	-0.2649	-0.2675	No
UBIAD1	0.9965	-0.3543	-0.1807	No
PTCHD2	-1.685	-0.9809	0.1092	No
FBXO44	-2.425	-0.9527	0.1225	No
FBXO6	2.161	-0.3165	0.005668	No
DRAXIN	-2.513	0.08192	0.2457	No
AGTRAP	-0.2958	-0.5537	0.03238	No
C1orf167	-0.744	-0.1211	0.07849	No
CLCN6	-0.5657	0.09399	0.03006	No
NPPA-AS1	0.8338	-0.08181	0.03641	No
PLOD1	0.8755	-0.2993	0.156	No
MFN2	1.452	-0.3395	0.03782	No
MIIP	1.523	-1.083	0.01224	No
TNFRSF8	3.168	-2.44	0.8457	Yes
TNFRSF1B	-1.552	4.642	0.8829	Yes
VPS13D	0.1496	-0.413	-0.1156	No
AADACL3	1.214	-0.06936	-0.05636	No
PDPN	0.7647	1.181	-0.3278	Yes
PRDM2	0.3616	0.3904	0.1972	No
KAZN	1.319	-0.6407	0.6699	Yes
TMEM51	1.887	0.4585	0.574	Yes
FHAD1	-1.658	0.08452	0.02502	No
EFHD2	2.132	-0.1401	0.1952	No
DNAJC16	0.7018	-0.3002	-0.0587	No
DDI2	0.8934	-0.1497	-0.2755	No
RSC1A1	0.896	-0.3772	-0.08054	No
PLEKHM2	0.4726	-0.254	-0.008633	No
SLC25A34	0.1642	0.4372	0.1837	No
TMEM82	-1.587	-0.1955	-0.07445	No
FBLIM1	-1.265	1.084	-0.05227	No
SPEN	0.2321	-0.4516	-0.1247	No
C1orf64	0.6636	0.03909	0.006456	No
CLCNKA	-1.369	0.01237	0.05613	No
CLCNKB	-5.077	1.436	0.2046	No
SZRD1	0.9624	-0.1177	-0.009663	No
NECAP2	0.7056	0.2668	0.2479	No
MST1P2	-1.619	0.4129	0.2202	Yes
CROCC	-2.109	0.2473	-0.07966	No
PADI1	-1.784	0.1283	-0.1189	No
PADI3	-5.428	0.07762	0.04953	No
PADI4	-1.329	0.06392	-0.05366	No
PADI6	3.694	0.1944	0.00957	No
ARHGEF10L	-2.924	0.3463	-0.281	No
ACTL8	1.516	0.1736	0.07997	No
IGSF21	-9.796	0.06412	0.3227	Yes
KLHDC7A	-7.673	-0.05381	0.3045	No
PAX7	-0.3592	1.036	0.231	Yes
MRTO4	1.59	-0.2725	0.05201	No
PQLC2	0.1664	0.6666	-0.01978	No
MINOS1	0.8237	-0.51	0.161	No
RPS14P3	0.1767	0.1322	-0.01036	No
NBL1	0.3365	0.5411	0.565	Yes
HTR6	-7.872	0.06403	0.226	Yes
OTUD3	-1.199	-0.09725	-0.0403	No
UBXN10	-1.513	0.3694	0.4386	Yes
FAM43B	-0.8343	-0.4927	0.564	Yes
CDA	2.555	-1.793	0.2541	No
PINK1	3.485	-1.769	0.3173	No
NBPF3	-0.8205	-0.1006	0.3691	No
ALPL	-1.993	-2.369	-0.1339	No
LDLRAD2	-1.371	0.01238	-0.09791	No
LINC00339	-1.117	-0.2447	0.06738	No
CDC42	1.471	0.2549	-0.07348	No
ZBTB40	1.078	-0.2424	-0.01825	No
EPHA8	-5.142	-0.06707	0.153	Yes
EPHB2	-1.957	2.196	0.1522	No
KDM1A	-0.1857	-0.06401	-0.1584	No
ZNF436-AS1	-0.01206	0.1005	-0.02537	No
RPL11	0.1335	-0.09038	-0.1413	No
TCEB3	0.7595	-0.09259	-0.149	No
PITHD1	1.095	-0.5707	0.07539	No
LYPLA2	0.04534	0.01935	0.07992	No
PNRC2	0.6625	-0.2838	-0.09656	No
GRHL3	-1.2	2.974	0.02376	Yes
NIPAL3	-1.775	0.4718	-0.008414	No
RCAN3	-0.5884	0.2477	0.1722	No
NCMAP	-0.2887	-0.08366	-0.005046	Yes
SRRM1	-0.5983	-0.2668	-0.1748	No
CLIC4	-0.6808	-0.2702	-0.4399	No
TMEM50A	-0.02105	0.2432	-0.07808	No
TMEM57	1.245	0.1686	0.08904	No
LDLRAP1	2.591	-0.8611	0.3417	No
MAN1C1	2.967	-1.048	0.9362	No
SEPN1	-0.5102	0.05603	0.1305	No
MTFR1L	0.5783	0.01582	0.1075	No
EXTL1	-2.256	-0.04972	0.3927	No
PDIK1L	0.6445	-0.01923	-0.1196	No
FAM110D	0.8158	-0.186	0.1865	No
ZNF593	1.683	-0.1716	0.04608	No
CNKSR1	-0.6621	0.2643	0.06691	No
LOC101928303	-0.5975	-0.05381	0.06575	No
CEP85	-0.02791	-0.249	0.05673	No
SH3BGRL3	-1.663	1.338	-0.1714	No
CD52	0.5588	-0.3939	0.006039	No
LIN28A	-0.7761	-0.3943	-0.3012	No
DHDDS	0.4914	0.5263	0.01036	No
HMGN2	0.1594	0.6601	0.03273	No
RPS6KA1	0.5168	-0.8402	0.008423	No
ARID1A	-0.6545	0.3298	-0.07329	No
PIGV	-2.446	0.03581	-0.1502	No
ZDHHC18	-0.4597	0.7073	0.05566	No
SFN	1.181	0.3146	0.3123	No
NUDC	1.14	-0.6276	-0.1586	No
TRNP1	-0.7694	-1.755	-0.2528	No
WDTC1	-0.4243	-0.3612	0.4227	No
TMEM222	1.157	-0.1707	0.09639	No
ACTG1P20	0.5092	0.2165	0.01066	No
SYTL1	-3.408	0.3713	0.2919	No
GPR3	-2.908	-0.1395	-0.3033	No
FAM76A	-0.09754	0.5169	-0.2186	No
STX12	-0.0492	0.8943	-0.06445	No
PPP1R8	0.894	-0.2259	-0.09147	No
THEMIS2	-0.943	-0.4052	-0.08536	No
SMPDL3B	-6.603	3.629	-0.3189	No
XKR8	-0.2819	0.2128	0.03037	No
ATPIF1	-0.3793	-0.08378	-0.1128	No
SESN2	1.378	-0.2532	0.04517	No
MED18	0.4071	-0.2584	-0.06136	No
PHACTR4	-0.8439	0.05005	-0.2483	No
RCC1	1.293	-0.7157	-0.2454	No
SNHG3	0.6669	-0.2421	0.01961	No
SNORA73A	0.8002	-0.182	0.04794	No
SNORA73B	0.5794	-0.06657	-0.01105	No
TRNAU1AP	0.3718	-0.08201	-0.08265	No
RAB42	1.074	-1.483	-0.4152	No
GMEB1	0.314	-0.3567	-0.2005	No
YTHDF2	1.013	-0.1003	-0.2758	No
OPRD1	-0.5004	0.04262	0.02764	Yes
EPB41	-1.033	-0.1014	-0.2235	No
PTPRU	1.711	-0.9946	0.2079	No
MATN1-AS1	-0.05239	0.1656	0.008809	No
ZCCHC17	-0.2242	0.01857	-0.1326	No
SERINC2	-3.763	1.708	0.09702	No
LINC01226	-0.05811	0.06392	0.005814	No
TINAGL1	0.1192	4.001	-0.09056	No
KHDRBS1	-0.7897	0.5742	-0.3001	No
TMEM39B	-0.03776	0.3173	-0.127	No
KPNA6	-0.02481	-0.197	-0.1794	No
TXLNA	0.6704	-0.2033	-0.07341	No
CCDC28B	-2.409	0.1571	0.1689	No
IQCC	-0.363	-0.2131	-0.1978	No
EIF3I	0.4536	-0.2255	-0.07601	No
FAM167B	-3.075	-0.07358	-0.01551	No
LCK	-5.163	-0.1745	0.0358	No
HDAC1	0.4115	-0.09222	-0.05037	No
ZBTB8B	-3.254	0.1158	-0.04619	No
ZBTB8A	-0.3571	-0.624	-0.178	No
RBBP4	0.2179	-0.5668	-0.1807	No
KIAA1522	-0.5241	0.1745	-0.2091	No
S100PBP	-1.291	-0.4774	-0.264	No
HPCA	-2.065	-0.06838	-0.09678	No
AZIN2	2.254	1.047	0.1184	No
ZNF362	-0.7965	1.205	0.1155	No
ZSCAN20	-1.273	0.1274	-0.2225	No
C1orf94	-5.356	-0.0534	-0.4226	Yes
GJB5	1.391	-0.6459	-0.0261	No
GJB4	1.761	-0.3166	0.0145	No
GJB3	-0.5757	0.03503	0.02961	Yes
GJA4	-0.6976	-0.1602	-0.007791	No
ZMYM1	0.1231	-0.9009	-0.2118	No
ZMYM4	-0.4858	-0.2482	-0.1424	No
NCDN	-0.1061	-0.1885	-0.04258	No
TFAP2E	1.143	-0.293	0.2304	No
AGO4	-0.4765	-0.9211	-0.1063	No
AGO1	1	-1.048	-0.06655	No
AGO3	-1.166	0.6504	-0.047	No
TEKT2	-2.579	-0.05381	-0.02105	No
ADPRHL2	0.1858	-0.01102	-0.07875	No
MAP7D1	-0.9304	1.284	-0.0647	No
THRAP3	0.2416	-0.213	-0.3671	No
SH3D21	0.9376	-1.107	0.0961	No
ZC3H12A	0.5212	-0.1175	0.07572	No
DNALI1	-4.263	0.5359	-0.2363	No
CDCA8	0.6913	-0.1665	0.08865	No
MANEAL	2.253	-2.11	0.1021	Yes
C1orf122	1.982	-0.714	-0.01102	No
UTP11L	0.6533	-0.09519	-0.04899	No
AKIRIN1	-0.1425	-0.9092	-0.5417	No
NDUFS5	0.07484	-0.6812	-0.3607	No
MACF1	-1.536	-0.1984	-0.1607	No
KIAA0754	-0.923	-0.5821	-0.02008	No
BMP8A	-1.593	-0.06067	0.1234	Yes
PPIE	-0.4958	0.1734	0.12	No
MFSD2A	-3.38	1.593	-0.2275	Yes
CAP1	0.7975	0.1062	-0.1426	No
RLF	-1.022	0.2394	-0.04891	No
ZMPSTE24	1.692	-0.09574	-0.01128	No
SMAP2	0.9601	0.7411	0.271	No
ZFP69B	-0.4392	-0.5325	-0.1374	No
ZFP69	-0.1845	-0.4843	-0.06895	No
EXO5	1.336	0.2312	0.07487	No
ZNF684	0.4901	-0.6065	-0.08292	No
NFYC	1.001	-0.4005	-0.008597	No
KCNQ4	-2.877	1.117	-0.05505	No
CTPS1	0.3488	-0.3029	-0.1426	No
SLFNL1-AS1	-0.3724	-0.2519	0.0663	No
FOXO6	0.4181	1.258	-0.04246	No
RIMKLA	-4.597	-0.01929	-0.1556	Yes
PPCS	0.4197	-0.1515	0.08826	No
PPIH	0.4727	0.1786	-0.04514	No
YBX1	0.03397	0.3389	-0.195	No
C1orf50	-0.4768	0.7353	-0.1327	No
LOC100129924	-0.3233	0.126	-0.01543	No
ERMAP	-1.621	0.09031	-0.17	No
ZNF691	-1.461	-0.2616	-0.2281	No
SLC2A1-AS1	-4.196	0.2301	0.01121	No
CFAP57	-0.7885	0.06412	0.04918	Yes
TMEM125	-2.754	-0.7926	0.1372	No
TIE1	-5.91	0.1252	0.2572	No
MPL	-1.646	0.06392	0.0503	No
CDC20	0.2728	-0.07745	0.01962	No
SZT2	0.03706	0.1891	0.1665	No
PTPRF	0.1186	0.07014	0.04109	No
KDM4A	0.1014	-1.013	-0.2804	No
ST3GAL3	-1.195	0.7431	0.2281	No
ARTN	-2.837	-0.833	-0.08361	No
IPO13	0.8359	-0.142	-0.05277	No
DPH2	1.551	-1.031	0.1932	No
ATP6V0B	1.477	-0.2216	0.08155	No
B4GALT2	-1.437	0.7349	0.1311	No
CCDC24	-2.938	0.1478	0.1849	No
KLF17	10.51	-2.122	-0.006988	No
DMAP1	1.18	-0.3508	0.2327	No
RNF220	0.2447	-0.4148	0.01468	Yes
C1orf228	-0.242	-0.0534	0.07425	No
KIF2C	-0.07149	-0.2181	-0.1224	No
RPS8	-0.008403	0.1032	-0.1198	No
PLK3	1.02	0.1452	-0.1389	No
BTBD19	-0.3613	0.07384	0.01353	No
UROD	0.3547	0.07875	-0.01816	No
LINC01144	-2.227	-0.05381	-0.06367	No
HPDL	2.886	-0.2366	-0.1081	No
TOE1	2.257	-0.1106	-0.09017	No
MMACHC	0.1341	-0.06711	0.03639	No
AKR1A1	-0.2495	-0.6012	-0.1286	No
NASP	-0.2808	-0.319	-0.4033	No
TMEM69	0.3003	-0.41	-0.3062	No
MAST2	1.105	-0.6214	-0.1937	No
TSPAN1	0.4654	0.363	0.01425	No
LURAP1	0.537	-0.2014	-0.06038	No
RAD54L	0.6083	-0.9648	-0.2096	No
UQCRH	1.671	-0.9755	-0.1497	No
NSUN4	1.377	-0.7272	0.01063	No
FAAH	1.312	-0.8609	0.2902	Yes
FAAHP1	1.027	-0.3967	-0.01146	No
DMBX1	5.395	-1.881	1.983	No
CYP4X1	-1.155	1.622	0.1609	Yes
CMPK1	1.383	0.1373	-0.06576	No
FOXE3	-0.2282	0.1256	3.44	No
FOXD2	1.127	0.0272	1.925	Yes
ELAVL4	-0.596	0.0839	0.1252	No
CDKN2C	7.342	2.687	4.459	No
RNF11	0.06326	0.5101	-0.05647	No
OSBPL9	-1.071	0.9599	-0.02405	No
BTF3L4	-0.3126	-0.3532	-0.06704	No
ZFYVE9	0.8264	-0.8533	-0.05493	No
PRPF38A	0.4879	-0.4419	-0.2063	No
GPX7	-0.9158	0.8649	0.1608	Yes
FAM159A	-0.3321	-0.0841	0.02821	Yes
ZYG11B	0.1209	0.2013	-0.1163	No
ZYG11A	4.431	-2.053	0.675	Yes
SCP2	-0.3231	0.6325	0.0905	Yes
PODN	-0.3271	0.2044	0.1131	Yes
CPT2	-0.6336	-0.04178	-0.3088	No
LOC100507564	-0.3975	0.08378	0.04208	No
DMRTB1	11.49	-1.59	0.00917	Yes
LRRC42	-1.331	0.6245	-0.1466	No
TCEANC2	-0.623	-0.3967	-0.1665	No
MRPL37	0.6682	-0.5291	-0.08875	No
ACOT11	0.945	-1.272	-0.314	No
MROH7	-0.03346	-0.223	-0.1448	No
TTC4	0.4646	-0.3742	0.07578	No
TMEM61	-3.376	0.06412	-0.1321	Yes
BSND	-0.6645	0.01775	0.05057	Yes
PCSK9	-1.305	-1.778	1.107	Yes
LOC100507634	-0.9013	0.4497	0.01206	No
PRKAA2	-7.806	0.9744	-0.00715	No
FGGY	-2.739	0.742	-0.1398	No
HOOK1	-3.786	0.7304	-0.03492	Yes
NFIA	5.279	0.2893	3.593	No
INADL	-0.2383	0.09065	-0.1046	No
L1TD1	0.6577	-1.15	-0.3352	No
USP1	0.5562	-0.6491	-0.2335	No
ATG4C	-0.7981	-0.09097	0.07335	No
FOXD3	-1.778	-0.4101	-0.1906	Yes
ALG6	-0.4092	0.1399	-0.1124	No
EFCAB7	-0.7352	0.3208	0.1079	No
PGM1	-3.468	1.99	0.1237	No
ROR1	-3.511	1.468	-0.07812	No
CACHD1	-1.519	-0.1478	-0.1168	Yes
RAVER2	-3.039	1.787	-0.01808	No
AK4	2.64	-2.012	-0.07984	No
DNAJC6	-2.697	2.153	0.4546	Yes
LEPROT	-0.7663	1.345	-0.1843	No
LEPR	-3.834	2.903	-0.06573	No
PDE4B	-4.103	0.4092	-0.204	No
SGIP1	-1.69	0.01716	0.04391	Yes
TCTEX1D1	-2.761	0.1584	0.01573	Yes
MIER1	-0.4275	0.2491	-0.2983	No
GADD45A	-0.2121	0.6687	-0.0008022	No
DEPDC1-AS1	1.469	-0.1087	-0.006835	No
LRRC7	-0.05811	0.1092	0.005613	No
SRSF11	-0.2453	-0.245	-0.1698	No
HHLA3	-1.995	-0.183	-0.06502	No
CTH	1.245	-0.7964	-0.2817	No
FPGT	-0.05704	1.126	-0.03129	No
FPGT-TNNI3K	-1.304	-0.05381	0.02156	No
TYW3	0.2863	-0.1499	-0.1958	No
LHX8	3.352	0.3196	0.03924	Yes
ACADM	-0.3129	-0.3725	-0.2824	No
RABGGTB	0.8563	-0.1309	-0.1651	No
MSH4	0.8969	-0.007285	-0.000504	No
ST6GALNAC3	0.05024	1.428	0.03577	Yes
ST6GALNAC5	-5.542	0.7567	0.8011	No
AK5	-0.4451	-0.4815	-0.07927	Yes
FAM73A	0.6577	0.03487	-0.1194	No
NEXN	-0.09393	0.5418	-0.379	No
DNAJB4	1.365	-0.7904	-0.03203	No
GIPC2	2.504	-0.6402	0.1033	No
PTGFR	0.9078	2.823	0.08131	Yes
ADGRL2	-1.902	0.3838	-0.346	No
PRKACB	-2.506	1.446	-0.06714	No
SAMD13	-2.607	-0.05381	-0.02025	No
RPF1	0.3152	-0.03803	0.0148	Yes
WDR63	0.2985	-0.01313	0.06299	No
LOC646626	-0.451	0.06392	-0.009457	No
CYR61	-0.4544	0.8504	-0.3326	No
CLCA2	-0.08924	0.06392	-0.01185	No
SH3GLB1	-0.4223	0.7506	-0.2382	No
HS2ST1	0.08916	0.162	-0.2794	No
LINC01140	-1.968	-0.222	0.02113	No
LMO4	1.332	-0.5115	0.1261	No
PKN2	0.8834	-0.07978	-0.2086	No
GBP1P1	0.2148	-0.0534	-0.0002586	No
LRRC8B	-2.702	0.9152	-0.1248	No
LRRC8C	-2.413	3.36	0.1937	Yes
LRRC8D	-0.7672	0.2116	0.1645	No
ZNF326	0.9508	-0.1883	-0.01179	No
CDC7	-1.15	-0.09589	-0.3598	No
BRDT	8.432	-0.8902	-0.02846	No
EPHX4	0.2644	0.06827	0.04545	Yes
BTBD8	-0.5753	0.05817	-0.08006	No
KIAA1107	-0.9593	-0.4181	-0.06257	No
RPAP2	0.2503	-0.2204	-0.2342	No
RPL5	-0.01278	0.02948	-0.09485	No
MTF2	-1.03	-0.1861	-0.3875	No
CCDC18	-0.07135	-0.2403	-0.177	No
DR1	-0.1072	-0.002017	-0.1009	No
FNBP1L	-0.4639	-0.1512	-0.2847	No
ABCD3	0.1362	0.2415	0.004767	No
SLC44A3	0.1455	1.128	0.1685	Yes
LOC729970	-2.897	0.4664	-0.06186	No
TMEM56	-2.837	2.062	-0.06777	No
TMEM56-RWDD3	-0.9982	0.06403	-0.03259	No
RWDD3	-0.8094	0.2026	-0.04046	No
PTBP2	-0.8396	0.178	-0.1243	No
SNX7	1.102	-0.4373	0.005844	No
LPPR4	-5.888	0.107	0.004156	Yes
AGL	3.536	-1.225	-0.2123	No
SLC35A3	0.4056	0.08402	-0.06496	No
HIAT1	0.3584	-0.1502	-0.2014	No
TRMT13	0.4971	0.5267	-0.04179	No
RTCA	0.1879	0.5441	-0.1244	No
CDC14A	-1.373	0.265	-0.06285	No
GPR88	0.2183	-0.05359	-0.0004022	Yes
SLC30A7	0.4745	0.09139	-0.1356	No
LOC102606465	-1.496	0.01317	0.1026	No
S1PR1	1.562	1.922	1.341	Yes
RNPC3	0.09191	0.01659	-8.218e-05	No
AMY2B	-0.2469	-0.07937	0.1791	No
ACTG1P4	-0.1088	0.06403	-0.006021	No
PRMT6	0.07598	-0.3001	-0.08446	No
NTNG1	0.6407	-0.5181	-0.02559	No
FAM102B	2.031	-0.9645	-0.09773	No
PRPF38B	0.2614	-0.3273	-0.3117	No
STXBP3	-0.6696	-0.02344	-0.2863	Yes
GPSM2	-1.709	1.265	0.2371	No
TMEM167B	0.6357	0.2147	-0.0006621	No
SCARNA2	0.2157	-0.0534	0.03106	No
KIAA1324	-4.657	0.2989	0.5544	Yes
SARS	0.6239	-0.1299	0.001417	No
CELSR2	-1.595	-0.8695	0.1334	No
SYPL2	2.522	-1.654	0.1778	Yes
ATXN7L2	-0.02324	0.1367	0.02203	No
CYB561D1	0.6571	0.2436	0.006686	No
GNAI3	-0.226	0.4088	-0.1872	No
AMPD2	-0.7729	0.9513	-0.07553	No
GSTM4	1.422	-0.5441	0.3756	No
GSTM2	-1.778	0.5824	0.1346	No
GSTM1	-1.5	0.4718	-0.04108	No
CSF1	-0.07914	2.848	0.275	Yes
AHCYL1	-0.1924	0.2145	-0.05619	No
STRIP1	0.5927	-0.1377	0.06291	No
SLC6A17	5.36	-0.2975	0.1432	Yes
KCNC4	0.3893	-0.87	0.2506	Yes
RBM15	1.636	-0.9565	-0.008424	No
LAMTOR5-AS1	0.3307	-0.1211	0.003617	No
CD53	8.887	-0.934	1.911	No
CEPT1	0.615	0.3597	0.1038	No
CHI3L2	6.693	1.511	0.01029	No
PIFO	1.188	-0.5369	-0.03371	No
ATP5F1	1.097	-0.3414	-0.03699	No
C1orf162	0.2764	0.2463	0.05828	No
RAP1A	1.137	-0.08334	-0.1329	No
FAM212B-AS1	-2.088	0.04994	-0.1015	No
DDX20	0.5973	-0.1437	-0.1931	No
LOC643355	0.2188	-0.05359	-0.0002549	Yes
CTTNBP2NL	-1.204	0.421	-0.07774	No
WNT2B	1.608	-0.5016	0.1369	Yes
CAPZA1	0.8049	0.1017	-0.02344	No
MOV10	-0.9708	0.6762	0.05645	No
FAM19A3	-0.8902	-0.006272	-0.1526	No
SLC16A1-AS1	-1.269	-0.05711	-0.315	No
LRIG2	-0.1924	-0.7131	-0.3521	No
MAGI3	-0.3111	0.8953	-0.04939	No
DCLRE1B	1.501	-0.2175	0.1473	No
HIPK1	-0.58	-0.3475	-0.02296	No
OLFML3	-1.898	2.367	0.8648	No
SYCP1	-0.3553	0.06412	0.04629	Yes
VANGL1	0.06846	0.03589	0.3462	Yes
SLC22A15	0.1744	-0.1577	0.1995	No
ATP1A1	0.4647	-0.3741	-0.1434	No
PTGFRN	1.01	-0.0246	0.2071	No
CD101	0.769	0.2166	0.02037	No
TTF2	-0.5664	-0.04453	-0.3723	No
MAN1A2	0.78	0.6382	-0.03851	No
FAM46C	1.435	2.438	0.09098	Yes
WDR3	0.27	-0.1322	-0.09958	No
LOC101929147	0.06276	0.2973	0.01842	No
HSD3B2	0.2367	3.781	0.006456	No
PHGDH	-1.061	-0.2677	-0.03199	No
NBPF8	2.332	-0.5253	0.3779	No
LINC00623	-2.147	0.3393	0.08963	Yes
SRGAP2C	-0.5679	0.8494	0.02779	No
EMBP1	-2.499	0.07156	-0.1409	No
SRGAP2D	0.6359	0.7292	0.3074	No
FAM72D	-1.152	0.1086	-0.01576	No
GPR89A	0.3005	0.05761	-0.0884	No
POLR3C	1.267	-0.2288	0.1442	No
NUDT17	-1.817	-0.01316	-0.02316	No
GNRHR2	-1.625	0.01775	-0.03219	No
POLR3GL	-0.9603	0.3396	0.3415	No
NUDT4P1	3.161	-0.3268	0.03459	Yes
HYDIN2	0.216	-0.05831	0.0005579	No
NBPF12	2.062	-1.363	0.1473	No
PDIA3P1	0.3819	0.003628	-0.03788	No
CHD1L	0.1093	-0.5447	0.1382	No
BCL9	-0.1068	-0.6344	-0.08667	No
GPR89B	-1.657	1.181	0.118	No
LOC100132057	-0.3622	0.2047	0.04642	No
PDE4DIP	0.6886	-0.1662	0.0322	Yes
LINC00869	-1.852	0.5324	0.4328	Yes
FAM231D	-0.6757	0.119	0.8602	Yes
HIST2H4A	0.1756	0.1357	-0.06102	No
HIST2H4B	0.1756	0.1357	-0.06102	No
HIST2H2AC	-1.38	0.2083	-0.0602	No
BOLA1	-1.231	-0.6345	-0.1314	No
VPS45	0.2442	0.01484	0.0545	No
PLEKHO1	-1.699	0.8955	-0.04097	Yes
CA14	-8.069	1.605	0.01811	No
C1orf54	-5.141	0.2833	-0.08532	No
CIART	-2.831	-0.2089	0.1223	No
MRPS21	0.3397	-0.2482	-0.05703	No
PRPF3	0.897	-0.4325	-0.3413	No
RPRD2	0.05534	-0.2919	-0.1256	No
TARS2	-0.08016	-0.8165	-0.02915	No
ECM1	2.351	1.855	0.03647	No
ADAMTSL4	-0.2459	1.66	-0.04866	No
SETDB1	-0.1818	-0.5381	-0.05023	No
ANXA9	-5.31	0.2829	0.04138	No
PRUNE	-1.615	-0.1704	-0.007443	No
BNIPL	-1.419	-0.1607	0.2799	No
C1orf56	-1.272	0.2112	-0.08402	No
MLLT11	-1.847	1.315	-0.2514	No
GABPB2	1.442	-0.2971	-0.0002109	No
SCNM1	0.5789	-0.006986	-0.08394	No
PIP5K1A	-0.241	-0.006343	-0.1598	No
PSMD4	0.337	-0.09006	-0.04258	No
ZNF687	-1.152	-0.07059	0.01343	No
GBAT2	-1.214	-0.05374	-0.05011	No
PSMB4	0.1518	-0.1628	-0.09382	No
CGN	-0.3052	0.1221	-0.4483	No
TUFT1	-0.2985	0.5233	0.001724	No
SNX27	0.04651	0.02769	-0.09266	No
OAZ3	1.77	-0.1461	0.01456	No
LOC100132111	-0.4597	-0.02222	-0.007671	No
S100A1	-1.046	0.0835	0.008895	No
CHTOP	0.9268	-0.004628	-0.2045	No
SNAPIN	0.1964	0.3251	0.08019	No
NPR1	-3.58	-0.09051	0.3587	Yes
INTS3	-0.3816	0.1367	0.1708	No
CREB3L4	-1.53	-0.4359	-0.1198	No
RPS27	0.0004349	0.1804	0.01115	No
UBAP2L	0.9604	0.2108	-0.1795	No
HAX1	0.5181	-0.3686	-0.008266	No
ATP8B2	2.169	-1.88	-0.09473	No
IL6R	4.802	-1.101	0.2743	No
TDRD10	0.4616	0.06732	0.11	Yes
CHRNB2	-3.835	-0.1186	-0.623	No
CKS1B	0.5169	-0.4201	0.009048	No
FLAD1	0.983	-0.8245	-0.03022	No
ZBTB7B	-0.5944	0.4657	0.07172	No
DCST1	-0.189	0.06412	0.004733	No
ADAM15	0.09439	1.153	0.227	No
EFNA4	1.029	-0.5927	-0.0279	No
EFNA3	-0.8531	0.05084	0.2575	No
EFNA1	1.21	1.85	0.09647	Yes
SLC50A1	-1.233	0.3251	-0.04754	No
TRIM46	-5.688	0.2701	-0.03733	No
MTX1	0.6258	-0.2257	-0.02892	No
HCN3	-1.974	0.1671	0.119	No
FDPS	-0.1836	0.00281	0.05071	No
RUSC1	-0.2773	-0.2135	0.001532	No
POU5F1P4	-0.00664	-0.3867	0.1331	No
ASH1L-AS1	-0.718	0.3704	-0.1361	No
MSTO1	3.072	-0.8159	0.457	No
DAP3	1.068	-0.1893	-0.04954	No
MSTO2P	-1.404	0.02263	-0.004702	No
SYT11	-4.657	1.072	-0.3511	No
LAMTOR2	0.4566	-0.2418	0.07874	No
RAB25	-3.654	1.914	0.2156	No
LMNA	2.355	0.1619	0.003731	No
SEMA4A	-2.772	0.01391	0.5023	No
SLC25A44	3.535	-0.5127	0.1669	No
PMF1	-0.7433	-0.2687	0.06471	No
PMF1-BGLAP	-1.024	0.02232	-0.02393	No
TMEM79	-0.6437	0.3427	0.05254	No
TSACC	0.6984	-0.6387	-0.04779	No
RHBG	-1.742	0.06403	0.1685	No
APOA1BP	-1.735	1.029	0.09313	No
BCAN	-1.891	-0.06964	0.243	Yes
RRNAD1	-1.331	0.2535	0.009239	No
PRCC	0.5195	-0.1722	0.008185	No
NTRK1	-0.2605	0.3688	0.07415	No
PEAR1	1.613	2.089	0.2445	Yes
LRRC71	-0.3233	0.06412	1.986	Yes
KIRREL	1.334	0.4448	0.04315	No
CD1D	0.369	-0.8078	1.036	Yes
IFI16	3.261	0.3854	0.2954	No
CADM3	-6.216	2.753	-0.08715	No
DUSP23	-0.3594	-0.9476	0.1603	No
KCNJ9	-0.2259	-0.0534	-0.06267	Yes
ATP1A4	-0.3679	0.06412	0.003005	No
CASQ1	-1.683	0.5691	0.08509	No
PEA15	0.3749	1.257	0.1813	No
SUMO1P3	2.018	0.2793	0.03012	No
NCSTN	0.7989	0.506	0.1483	No
NHLH1	-0.4802	0.3973	0.04676	No
VANGL2	-2.692	0.07097	0.05942	No
KLHDC9	-1.011	-0.4865	0.1675	No
NIT1	-0.975	0.3615	0.1084	No
UFC1	0.3284	0.03401	-0.0845	No
USP21	-0.4756	0.1785	0.1005	No
PPOX	-1.305	-0.1984	-0.1256	No
NDUFS2	-0.453	-0.4291	-0.2976	No
FCER1G	1.108	-0.2903	-0.04659	No
TOMM40L	0.6261	-0.321	0.06924	No
PCP4L1	0.4636	-0.2216	0.8222	Yes
SDHC	0.9039	-0.2171	0.02245	No
FCGR2A	-0.6806	0.06412	-0.0234	No
HSPA6	0.1806	0.2038	0.0334	Yes
FCGR2B	2.649	-0.1806	-0.006756	No
FCRLB	-0.101	0.01775	0.01663	No
DUSP12	0.6343	-0.1011	0.04602	No
ATF6	0.3541	0.1423	0.1407	No
NOS1AP	-3.992	3.322	0.2104	Yes
C1orf226	-3.433	3.328	0.3002	No
UHMK1	0.5273	-0.1297	-0.2789	No
UAP1	0.1599	0.2731	-0.01393	No
DDR2	4.195	1.708	-0.05617	Yes
HSD17B7	-0.2361	0.5385	-0.07069	No
RGS4	7.609	1.891	-0.007621	No
NUF2	-0.5043	0.1865	-0.03665	No
PBX1	-0.9561	0.4897	-0.3234	No
MGST3	-0.585	0.8735	0.3209	No
LOC100147773	-0.552	0.06412	-0.003442	No
UCK2	-1.357	0.84	-0.1665	No
POGK	-0.531	-0.06359	-0.06381	No
MAEL	9.623	1.319	-0.01264	No
DUSP27	2.42	-0.2636	-0.002988	No
POU2F1	-0.8834	-0.3014	-0.2336	No
RCSD1	-0.6327	0.8803	0.3546	Yes
MPZL1	-0.7367	1.763	0.04112	No
DCAF6	0.4711	0.6729	-0.341	No
TIPRL	1.057	-0.3687	-0.09592	No
SFT2D2	3.049	-0.151	0.02948	No
TBX19	-1.659	0.07033	-0.02357	No
XCL1	0.7165	-0.08206	0.04872	No
LINC00626	-0.05826	0.06403	0.0164	No
ATP1B1	0.533	1.309	-0.353	No
BLZF1	0.4859	0.6726	0.02638	No
C1orf112	-0.7804	0.6125	-0.1243	No
GORAB	-0.4445	0.1901	-0.2604	No
PRRX1	10.23	0.6006	0.04688	No
FMO1	-0.1306	2.746	0.08023	No
FMO4	-3.319	0.2971	-0.01336	No
TOP1P1	0.6127	-0.0512	-0.03474	No
PRRC2C	0.04094	-0.1722	-0.2094	No
METTL13	0.8809	-0.7022	-0.02985	No
DNM3	-2.105	0.2994	-0.1782	Yes
SUCO	-0.02218	0.04048	-0.1902	No
PRDX6	-0.4997	-0.5427	-0.245	No
KLHL20	0.8261	0.02766	0.03609	No
DARS2	0.436	-0.7115	-0.2015	No
ZBTB37	0.6633	0.09296	0.0617	No
RABGAP1L	-2.403	-0.3693	-1.085	No
CACYBP	0.7937	-0.8208	-0.3195	No
TNN	-1.499	0.0171	-0.02224	No
PAPPA2	-2.367	-0.05359	-0.02588	No
BRINP2	-0.6444	0.6663	1.422	Yes
RASAL2	-1.008	0.568	-0.3362	No
C1orf220	-0.808	0.01692	-0.02405	No
RALGPS2	-0.7823	1.167	-0.2541	No
FAM20B	0.07418	-0.4207	-0.1221	No
TOR3A	1.665	-0.8008	-0.1448	No
SOAT1	3.401	-0.2101	0.14	No
AXDND1	-0.1526	0.126	0.004658	No
TDRD5	0.7844	-0.1424	0.009137	No
FAM163A	-0.3587	2.849	2.247	No
TOR1AIP1	0.04736	0.6245	-0.1643	No
CEP350	-0.2932	0.3144	-0.2457	No
QSOX1	-1.761	1.37	-0.0003627	No
FLJ23867	-2.328	2.553	0.1161	No
LHX4	-5.439	0.06403	-0.2166	Yes
XPR1	-1.988	0.4897	-0.1925	No
KIAA1614	-2.238	0.2434	0.01845	No
MR1	-0.3656	0.01749	0.08337	No
IER5	-0.1773	-0.03596	0.08284	Yes
CACNA1E	-5.985	0.2515	0.3967	Yes
LOC284648	-0.145	0.1857	0.03851	Yes
NPL	0.07052	0.7031	0.4707	Yes
DHX9	0.8298	-0.3208	-0.2192	No
LAMC1	1.624	-0.1408	-0.008375	No
LAMC2	0.9854	-1.085	-0.1829	No
SMG7	-0.1257	0.1899	-0.1198	No
RGL1	-0.5347	2.817	0.2512	No
TSEN15	-0.01847	0.3965	-0.09917	No
C1orf21	-5.275	2.288	-0.3251	Yes
RNF2	-0.05584	0.3637	0.004606	No
SWT1	-0.8249	0.1272	0.03012	No
HMCN1	-3.539	0.6674	0.3673	Yes
C1orf27	0.4964	0.009499	-0.09352	No
PLA2G4A	-0.2294	1.04	0.6126	No
RGS2	-0.02247	1.344	0.2905	Yes
TROVE2	-0.2205	0.00999	-0.1637	No
CDC73	-0.2664	0.3268	-0.1806	Yes
CFHR3	0.4738	-0.1216	0.05532	No
CRB1	-0.3992	-0.0534	-0.0654	No
C1orf53	3.478	-0.05141	1.626	Yes
LHX9	10.59	0.5576	0.006576	Yes
NEK7	-0.2557	0.4052	-0.3818	No
NR5A2	4.062	-1.63	2.601	No
CAMSAP2	-0.2389	0.05247	-0.3777	No
C1orf106	0.5399	-0.07817	-0.3107	No
PKP1	-1.566	4.52	-0.08714	Yes
RPS10P7	0.4511	-0.1474	-0.04875	No
NAV1	-0.6648	1.475	0.2927	Yes
IPO9	-0.6048	0.06527	-0.03225	No
SHISA4	-2.416	1.813	0.07902	No
TIMM17A	1.814	-0.2186	-0.0141	No
RNPEP	0.4764	-0.3719	0.0486	No
ELF3	4.31	0.06421	0.05577	No
GPR37L1	0.6668	-0.1336	-0.02114	No
LGR6	-0.05783	-0.1755	-0.1695	Yes
PPP1R12B	-0.3399	-0.6802	0.1096	No
PCAT6	-3.205	0.1716	-0.2989	No
LOC148709	-0.5893	-0.4419	-0.1887	No
TMEM183A	0.4838	-0.4287	-0.1687	No
PPFIA4	-4.578	0.3002	0.1846	No
ADORA1	0.07831	0.9945	-0.0973	No
BTG2	-0.05602	1.365	0.5094	Yes
PRELP	-2.578	-0.1322	-0.08007	No
ATP2B4	0.7065	0.1061	0.138	No
LINC00260	1.467	-1.119	0.02224	No
ZC3H11A	0.282	-0.1482	-0.1135	No
ZBED6	-1.303	0.1108	-0.1061	No
SNRPE	0.4176	-0.175	-0.08451	No
SOX13	-0.8376	0.5081	-0.04714	No
MDM4	-0.226	-0.3075	-0.03552	No
NFASC	-5.014	-0.2786	0.1866	No
CNTN2	-5.759	-0.08313	-0.1659	Yes
TMCC2	-1.952	-0.3138	0.1019	No
CDK18	-3.496	0.9589	0.01362	No
LOC284581	-0.9649	-0.5997	0.1597	No
LOC103021295	0.3238	-0.7023	-0.07469	No
SRGAP2	-0.6738	1.156	0.1737	No
IKBKE	-2.928	2.878	0.09812	No
RASSF5	-4.912	0.316	0.7266	Yes
DYRK3	-3.905	1.519	0.565	No
MAPKAPK2	0.4153	-0.01751	0.5823	Yes
PFKFB2	0.4793	-0.9995	0.05027	No
CD55	0.5849	0.5785	0.2391	No
CR2	-3.81	-0.1633	0.7513	Yes
CR1	0.1377	-0.1456	0.09051	Yes
CR1L	9.256	-0.9872	0.02262	No
CD46	-0.0336	-0.2581	-0.08015	No
MIR205HG	0.238	-0.1321	2.094	No
CAMK1G	-6.624	0.2448	0.1015	No
G0S2	-0.4054	0.2434	0.09153	Yes
DIEXF	0.9719	-0.4249	0.2126	No
SYT14	-0.4014	-0.7065	-0.2715	No
SERTAD4	-0.5361	3.817	0.06287	Yes
HHAT	-0.8534	2.475	0.5393	Yes
RCOR3	0.6492	0.2256	0.002855	No
TRAF5	-4.296	1.422	0.0596	No
LINC00467	-0.5581	-0.1887	0.01117	No
DTL	-0.2537	-0.5755	-0.4484	No
PPP2R5A	-0.01109	0.8751	-0.1041	No
NENF	-1.494	0.9415	0.05867	Yes
ATF3	1.025	0.8869	0.183	No
FAM71A	-0.1182	0.1086	-0.01722	No
TATDN3	0.01746	-0.09647	-0.06174	No
FLVCR1	0.6434	-1.219	-0.08202	No
VASH2	-0.497	-1.071	0.1904	No
RPS6KC1	-0.5708	0.1867	0.03316	No
PROX1	-1.955	0.2491	0.897	Yes
SMYD2	3.55	0.4921	0.8684	Yes
CENPF	-0.4681	-0.09261	-0.2875	No
KCNK2	-0.1381	0.05192	0.1134	No
KCTD3	-0.6952	0.1185	-0.2542	No
SPATA17	-0.4762	-0.08313	-0.0128	No
RRP15	0.2101	0.03933	-0.2155	No
TGFB2	0.6643	0.5139	-0.04756	Yes
LYPLAL1	-0.3384	0.8344	-0.08208	No
IARS2	0.01139	-0.2674	-0.3217	No
MARK1	-1.405	0.3574	0.003843	No
C1orf115	-2.586	1.988	0.5157	Yes
MARC2	-3.548	0.1447	0.5802	Yes
MARC1	-1.503	-0.819	0.01931	No
HLX	0.8343	0.08823	0.04441	No
TAF1A-AS1	-1.815	0.206	-0.01099	Yes
MIA3	-0.5935	0.1827	-0.1463	No
BROX	0.1859	0.07755	-0.03683	No
DISP1	-2.475	3.172	0.09126	No
CAPN2	-0.2416	1.843	0.1979	No
FBXO28	0.6516	-0.6796	-0.2478	No
DEGS1	1.46	-0.7821	-0.3695	No
LOC101927164	-0.1526	0.1092	-0.02238	No
CNIH4	0.6313	-0.577	-0.05391	No
CNIH3	1.643	0.7983	1.668	Yes
DNAH14	-1.055	0.2484	-0.06396	No
SRP9	-0.3063	0.04268	-0.1778	No
EPHX1	-0.4183	-0.1626	-0.07574	No
H3F3AP4	-0.2394	0.1329	-0.2642	No
MIXL1	5.941	-1.752	0.06947	No
C1orf95	-2.083	0.01692	1.456	Yes
PSEN2	1.697	-1.063	0.1419	No
ADCK3	-1.06	-0.8381	0.1351	No
ZNF678	-1.194	-0.4067	-0.3705	No
LOC100130093	-2.513	-0.02386	0.2384	No
SNAP47	0.2059	-0.1222	0.1181	No
WNT3A	0.1146	1.108	0.06306	Yes
ARF1	0.9565	0.1441	0.101	No
GUK1	0.7035	0.3284	0.2414	No
GJC2	-0.5857	-0.06718	0.1017	No
IBA57	0.91	-0.5137	0.09095	No
OBSCN	-3.615	1.305	0.3071	No
HIST3H2BB	0.1239	-0.0841	-0.002564	No
RNF187	1.651	-1.062	0.7005	No
DUSP5P1	-0.08965	0.06392	2.535	Yes
RHOU	0.5477	2.431	0.8314	No
RAB4A	-0.7146	0.1905	0.1953	No
URB2	0.8121	-0.3257	0.03075	No
GALNT2	-1.715	1.731	0.03955	No
COG2	-0.01498	-0.06037	-0.08293	No
CAPN9	0.02926	-0.08313	-0.009264	No
ARV1	-0.4462	0.4669	0.04395	No
TRIM67	0.2157	0.08418	-0.006988	Yes
GNPAT	-2.419	1.199	-0.06306	No
SPRTN	0.5822	0.2016	-0.1627	No
TSNAX	0.305	0.04733	-0.1212	No
DISC1	0.6268	0.2761	0.911	No
MAP10	0.1915	0.1104	0.06092	Yes
NTPCR	-1.049	-0.3577	0.0002292	No
KIAA1804	-1.199	-0.2832	0.05357	Yes
KCNK1	-0.8192	0.5177	0.1943	Yes
SLC35F3	-3.431	0.01716	0.3148	Yes
COA6	0.838	-0.3681	0.00995	No
GGPS1	-1.188	0.1513	-0.0812	No
TBCE	0.06942	-0.3183	-0.1845	No
GPR137B	-0.4897	0.4376	0.1904	Yes
EDARADD	0.6255	-0.1505	0.366	Yes
LGALS8	-0.8867	1.153	0.05579	No
ACTN2	-1.973	0.8045	0.6967	Yes
MTR	-0.4897	0.1593	0.05395	Yes
RYR2	-6.367	0.3346	0.3009	Yes
CHRM3	-2.105	0.4087	0.2876	No
FMN2	-6.288	7.669	0.3519	No
KMO	-0.08955	0.1086	-0.006994	No
EXO1	0.8405	-0.836	-0.2428	No
BECN2	0.2148	0.01716	-0.0003426	No
SDCCAG8	0.2857	0.3161	-0.063	No
ZBTB18	0.7087	-0.522	0.2222	Yes
C1orf101	-0.3553	0.06392	-0.02887	No
DESI2	0.04972	-0.6573	-0.3219	No
COX20	-0.3388	0.3043	-0.093	No
EFCAB2	0.312	-0.05432	-0.2202	No
KIF26B	1.934	2.905	1.896	Yes
CNST	-0.1835	-0.196	-0.4075	No
SCCPDH	-0.9493	0.55	0.1227	No
LINC01341	-0.8797	0.06412	-0.04041	No
TRIM58	2.735	-0.04102	-0.009069	Yes
OR2W3	-0.03143	0.01775	-0.0338	No
ZNF672	-0.9435	-0.02529	0.1767	No
PGBD2	1.678	-0.6392	0.0697	No
WASH7P	0.3722	-0.5313	0.1549	No
LOC729737	-0.49	-2.035	0.4233	No
LOC100132062	-1.919	-0.3996	0.3226	No
LOC100132287	-1.919	-0.3996	0.3226	No
LOC100133331	-0.08876	-1.993	0.2172	No
LOC100288069	0.1272	-0.9332	0.07356	No
LINC00115	-0.4305	0.03661	-0.06318	No
FAM41C	0.7388	-0.1594	0.004491	No
LOC100130417	-0.5039	0.06403	0.191	Yes
NOC2L	1.408	-0.4592	0.1442	No
HES4	1.234	-0.6026	1.216	No
RNF223	5.953	-0.9097	0.03844	No
C1orf159	0.6157	-0.1987	0.1226	Yes
TNFRSF18	-1.994	0.01633	-0.05822	No
TNFRSF4	1.04	-0.06849	-0.0004022	No
SDF4	0.911	0.02762	0.1292	No
FAM132A	-1.833	-0.0268	0.06772	No
UBE2J2	0.962	-0.1692	0.1616	No
ACAP3	0.05028	0.04027	0.03423	No
CPSF3L	0.6651	-0.3302	0.0436	No
DVL1	0.07467	-0.2219	0.02418	No
MXRA8	0.92	1.811	0.1807	No
AURKAIP1	1.222	-0.4224	-0.1007	No
CCNL2	0.4981	-0.1387	0.101	No
MRPL20	1.626	-0.7398	-0.08569	No
LOC102724312	-3.861	-0.05359	-0.1216	No
TMEM240	-1.951	-0.07277	0.006648	No
SSU72	1.047	-0.9929	-0.05594	No
C1orf233	0.5624	-1.491	0.3846	No
CDK11B	-0.02485	-0.2579	-0.07811	No
SLC35E2B	-1.047	0.2612	0.1089	No
CDK11A	-0.12	-0.4069	-0.04871	No
SLC35E2	-1.988	0.06184	0.03345	No
NADK	0.3184	-0.561	-0.1278	No
GNB1	-0.007506	-0.04351	-0.1611	No
TMEM52	0.4049	-0.5546	0.03394	No
CFAP74	-1.447	-0.05381	-0.1727	No
FAAP20	-1.586	0.7385	0.1275	No
LOC100129534	-1.212	0.6204	0.0719	No
MORN1	-0.7917	-0.07233	0.08507	No
PEX10	-0.4005	0.05393	-0.00236	No
MMEL1	-3.688	0.06403	-0.03022	No
LINC00982	-0.05811	0.06392	0.03794	Yes
MEGF6	-3.87	0.7974	0.2775	No
WRAP73	0.397	-0.2954	0.1482	No
TP73-AS1	-1.554	0.4115	0.1133	No
LRRC47	1.155	-1.021	-0.05747	No
CEP104	0.9155	-0.3936	0.0648	No
C1orf174	0.7978	-0.2079	0.05672	No
NPHP4	-0.3101	0.07975	0.1806	No
CHD5	-4.594	0.3183	0.2542	No
RPL22	-0.171	-0.07303	-0.167	No
ICMT	0.6646	-0.526	-0.09494	No
GPR153	0.1262	-1.37	0.1361	No
ACOT7	-0.4028	-1.038	-0.2305	No
HES2	2.772	0.1196	1.011	No
TNFRSF25	0.06451	-1.539	0.286	No
PLEKHG5	-1.176	-0.8885	0.1087	No
NOL9	1.403	-0.2314	-0.02179	No
KLHL21	1.196	-0.07096	-0.1656	No
DNAJC11	1.367	-0.7633	-0.0191	No
TNFRSF9	9.654	0.5626	0.006576	Yes
ERRFI1	0.7856	1.636	0.08737	No
RERE	-0.8984	0.3263	-0.09557	No
ENO1	-0.8174	0.2297	-0.1009	No
SLC2A5	7.512	-1.961	0.0192	No
GPR157	-0.2021	0.1521	0.2416	No
PIK3CD-AS2	-2.817	0.06223	-0.0267	No
CLSTN1	-0.7945	0.2143	0.07014	No
CTNNBIP1	-2.594	0.528	0.07701	No
LZIC	0.4941	-0.1058	-0.05486	No
DFFA	0.5697	-0.7718	-0.02913	No
CASZ1	-1.899	0.4089	-0.08887	No
C1orf127	-1.227	0.06412	0.01718	No
MASP2	0.3645	-0.0268	0.01117	No
SRM	1.254	-0.1015	-0.09481	No
EXOSC10	0.4571	-0.2509	-0.2339	No
MTOR	0.6802	-0.9208	-0.1647	No
FBXO2	-5.045	-0.06764	0.03244	No
MAD2L2	-1.307	-0.8574	-0.1333	No
MTHFR	0.7647	-0.5535	0.05069	No
NPPB	2.994	3.333	-0.1473	Yes
KIAA2013	1.62	-0.5602	0.05327	No
DHRS3	-1.177	1.641	-0.1111	No
LRRC38	-0.1518	4.256	0.01417	Yes
TMEM51-AS1	4.426	-0.592	0.3673	Yes
CASP9	-0.2875	-0.2318	-0.08827	No
AGMAT	-0.8898	-0.3994	-0.9007	No
UQCRHL	1.871	-0.6396	0.07932	No
FLJ37453	-0.9719	-0.3364	-0.02609	No
ZBTB17	0.3131	-0.5532	0.08805	No
HSPB7	4.664	2.157	0.005777	No
FAM131C	-5.239	0.1466	0.02104	No
EPHA2	-2.268	1.392	0.08256	Yes
ARHGEF19	-4.152	0.02816	-0.4587	No
RSG1	-0.3181	-0.1174	0.02546	No
FBXO42	-0.9187	0.4577	-0.1025	No
CROCCP3	-3.345	0.01068	0.006372	No
RNU1-1	1.921	-0.098	-0.007715	No
RNU1-2	1.921	-0.098	-0.007715	No
RNU1-27P	1.921	-0.098	-0.007715	No
RNU1-28P	1.921	-0.098	-0.007715	No
RNU1-3	1.921	-0.098	-0.007715	No
RNU1-4	1.921	-0.098	-0.007715	No
RNVU1-18	1.921	-0.098	-0.007715	No
NBPF1	-0.6859	0.7609	0.2388	Yes
CROCCP2	-1.306	-0.106	0.008149	No
MST1L	-0.5932	0.02367	0.04316	No
MFAP2	-2.758	1.357	-0.2052	No
ATP13A2	0.09952	-0.4866	-0.2495	No
SDHB	0.8708	-0.7486	-0.1134	No
PADI2	-4.369	0.466	0.3824	No
RCC2	0.621	-0.9051	0.001861	No
ALDH4A1	-0.3522	-0.1638	-0.1593	No
IFFO2	-0.181	0.6432	0.04045	No
UBR4	-0.8518	-0.4389	-0.3097	No
EMC1	0.8659	0.1201	0.03017	No
AKR7L	-1.39	0.06392	0.00402	No
AKR7A3	-0.5374	0.07502	0.08393	Yes
LOC100506730	-2.293	0.2696	0.03063	Yes
AKR7A2	-0.5336	0.4	0.2586	No
CAPZB	-0.2195	-0.1532	0.002621	No
TMCO4	1.332	-0.5286	0.297	Yes
PLA2G2A	-3.784	2.527	0.6787	No
UBXN10-AS1	0.1779	-0.05359	-0.01195	Yes
CAMK2N1	0.213	1.047	0.4785	Yes
MUL1	1.543	-0.3124	0.2581	No
PINK1-AS	0.3299	0.4917	0.3071	No
DDOST	0.3596	0.1172	-0.02423	No
KIF17	-0.7704	-0.2459	0.03648	Yes
SH2D5	-0.442	0.1745	0.1843	Yes
HP1BP3	-0.0136	0.3956	-0.02415	No
EIF4G3	-1.695	0.4026	-0.1524	Yes
ECE1	-0.3575	1.579	0.1317	Yes
RAP1GAP	-1.254	-0.2796	-0.192	No
USP48	0.2086	-0.543	-0.2854	No
HSPG2	-3.211	1.715	-0.1828	No
WNT4	-5.841	0.126	-0.04021	Yes
LUZP1	-0.4835	0.2705	-0.175	No
HTR1D	-3.323	0.2533	-0.1579	No
LINC01355	-2.032	0.3137	-0.1746	No
HNRNPR	0.6647	0.2656	-0.2721	No
ZNF436	0.09102	0.3174	0.00163	No
TCEA3	1.848	1.15	0.1013	Yes
ASAP3	-1.263	0.2361	-0.01247	No
E2F2	0.2734	0.02918	-0.06088	No
ID3	-3.754	1.436	-0.1525	No
TCEB3-AS1	-0.8504	-0.09411	-0.02145	No
GALE	1.964	0.3842	0.2849	No
HMGCL	-1.58	0.3722	-0.003237	No
FUCA1	2.611	-0.8811	0.2546	No
SRSF10	0.7019	-0.3942	-0.3403	No
MYOM3	-2.318	0.08331	-0.1431	No
IFNLR1	-0.6766	-0.7854	-0.3335	No
STPG1	-2.051	0.2843	-0.03758	No
RUNX3	-1.764	1.884	1.478	No
SYF2	0.4077	-0.4834	-0.2364	No
RSRP1	0.4436	-0.2692	-0.1692	No
RHCE	-0.6678	0.2466	0.06793	No
AUNIP	0.5715	-0.6488	-0.2055	No
PAQR7	-0.01718	0.3003	0.1351	No
STMN1	0.5576	-1.314	-0.1724	No
PAFAH2	-0.1489	-0.1613	0.1548	No
SLC30A2	7.011	-1.193	0.159	No
UBXN11	0.7088	-0.1615	0.2276	No
AIM1L	-0.1255	1.47	-0.1455	No
LOC101928324	0.4707	-0.07181	-0.006988	No
GPN2	0.5692	0.01511	0.05337	No
GPATCH3	0.9358	0.001382	0.09543	No
KDF1	-0.8644	-0.2262	0.1351	No
FAM46B	1.029	-1.835	-0.2319	No
SLC9A1	2.563	-0.4478	0.2006	No
MAP3K6	1.003	-0.5908	0.01411	No
WASF2	-0.2396	0.02386	-0.08325	No
AHDC1	-1.088	0.7767	0.01606	No
FGR	-0.1247	-0.05853	0.0007886	Yes
IFI6	-0.1709	2.157	0.06182	Yes
RPA2	0.3737	-0.3403	-0.1057	No
EYA3	-0.0253	0.1105	0.05592	No
PTAFR	-3.987	-0.04773	-0.2457	No
DNAJC8	0.129	0.05802	-0.03542	No
SNORA61	0.2367	-0.0534	0.006456	No
SNHG12	2.1	-0.7524	0.1276	No
TAF12	0.2743	0.06145	-0.04625	No
TMEM200B	1.088	-0.349	0.2176	No
SRSF4	0.08231	-0.2112	-0.1395	No
MECR	0.6847	-0.478	0.1232	No
MATN1	-0.5517	0.1865	-0.003978	No
LAPTM5	0.05366	1.162	0.01594	No
SDC3	-1.848	1.836	0.04489	No
PUM1	-0.06693	-0.03921	-0.2347	No
NKAIN1	-6.706	1.954	0.002038	No
SNRNP40	-0.2266	-0.0289	-0.145	No
FABP3	2.681	-1.273	-0.05352	No
PEF1	0.7602	0.1998	0.2592	No
COL16A1	-5.776	2.033	-0.3453	No
ADGRB2	-5.181	2.351	-0.1409	No
SPOCD1	-4.923	0.2096	0.07666	No
PTP4A2	0.9473	0.3901	-0.07319	No
TMEM234	1.653	-0.3122	0.09401	No
MTMR9LP	-6.516	0.7198	0.08211	No
MARCKSL1	-0.9181	0.2608	0.08133	No
FAM229A	-0.8169	-0.06831	0.05015	No
BSDC1	0.3526	-0.3324	-0.1142	No
ZBTB8OS	1.052	-1.07	0.02661	No
SYNC	2.242	-0.1374	-0.05059	No
YARS	0.4145	-0.2932	-0.3358	No
FNDC5	-1.762	3.51	-0.02586	No
TMEM54	-0.1723	1.45	0.7072	No
RNF19B	1.971	-0.3169	0.09843	No
AK2	0.6616	-0.415	0.0405	No
TRIM62	-1.067	0.5896	0.4476	No
PHC2	-0.309	1.855	0.6077	No
CSMD2	-9.082	0.06403	0.1764	Yes
SMIM12	1.454	-0.2283	0.1652	No
DLGAP3	-1.529	-0.4791	-0.1203	Yes
LOC653160	-1.994	0.01633	0.1607	No
ZMYM6NB	-1.186	1.149	-0.05053	No
ZMYM6	-0.3229	-0.2493	0.01043	No
SFPQ	2.092	-0.08356	-0.1839	No
KIAA0319L	-1.007	0.07285	-0.003834	No
PSMB2	0.9906	-0.2575	-0.1371	No
C1orf216	1.511	-1.007	-0.1555	No
CLSPN	0.7164	-0.2761	-0.1687	No
COL8A2	-4.388	4.363	-0.1821	Yes
TRAPPC3	-0.1677	-0.02236	-0.09606	No
EVA1B	-0.2457	1.321	1.079	No
STK40	-0.05081	0.5053	0.01376	No
LSM10	0.2867	-0.5223	0.009228	No
OSCP1	-0.3561	0.2915	-0.00679	No
MRPS15	0.2241	-0.06668	-0.2577	No
CSF3R	2.033	3.987	0.01777	No
GRIK3	-3.744	0.1479	0.9363	Yes
LINC01137	0.0764	0.1125	-0.003478	No
MEAF6	0.8323	-0.6677	-0.1605	No
SNIP1	0.01025	-0.008828	-0.1033	No
GNL2	0.4862	-0.2238	-0.0365	No
RSPO1	-1.655	4.724	1.192	Yes
C1orf109	0.7185	-0.5788	0.02895	No
EPHA10	-1.864	-0.1054	0.2108	Yes
YRDC	1.722	-0.4385	-0.1926	No
MTF1	0.7627	0.1412	-0.01612	No
INPP5B	-0.6705	-0.4974	-0.1119	No
SF3A3	0.2946	-0.5254	-0.237	No
FHL3	-0.003872	0.1342	-0.07842	No
POU3F1	-5.012	-0.05838	0.1698	No
RRAGC	1.834	0.3012	-0.2345	No
MYCBP	0.4841	-0.07095	0.03386	No
GJA9-MYCBP	-0.1234	0.09254	-0.01944	No
PPIEL	-1.337	0.09972	0.1748	No
PABPC4	0.6642	-0.05165	-0.1793	No
HEYL	-3.213	0.544	0.4926	Yes
HPCAL4	-6.894	3.912	-0.08686	Yes
OXCT2	-2.906	0.1627	0.0006419	Yes
BMP8B	-3.045	0.3367	1.575	Yes
TRIT1	0.128	-0.2888	-0.09142	No
MYCL	-0.9126	-1.029	0.0818	No
PPT1	-0.9596	1.063	-0.09122	No
COL9A2	-3.076	0.3611	0.9607	Yes
RIMS3	-2.843	-0.5099	-0.09255	No
NFYC-AS1	-0.6222	0.1355	-0.09588	No
CITED4	0.5573	0.5238	0.292	No
SLFNL1	-0.0578	0.06403	-0.006988	No
SCMH1	-0.9082	1.381	0.1305	No
HIVEP3	0.7557	2.252	0.03718	Yes
FOXJ3	-0.811	0.2918	-0.2136	No
ZMYND12	-2.514	0.1016	0.2348	No
CLDN19	-3.181	0.09064	-0.5704	No
P3H1	-0.7918	1.734	-0.1398	No
SVBP	-1.23	0.6512	-0.1335	No
SLC2A1	-1.745	1.604	0.03178	No
EBNA1BP2	1.54	-0.1557	-0.123	Yes
C1orf210	-0.4005	-0.3507	0.1079	No
ELOVL1	1.142	1.02	-0.04834	No
MED8	0.5789	0.7922	-0.04747	No
HYI	0.385	0.2647	0.1377	No
KDM4A-AS1	-3.029	0.06412	-0.0297	No
SLC6A9	0.3905	-0.5747	-0.1822	No
ERI3	0.0763	-0.03207	0.0795	No
TMEM53	0.5702	-0.6119	0.1666	No
PTCH2	1.847	-0.5603	0.0466	No
EIF2B3	0.1996	-0.1062	0.1022	No
HECTD3	0.459	-0.03204	0.1126	No
ZSWIM5	-0.5873	-0.3796	0.4563	No
MUTYH	-1.346	-0.6085	-0.1394	No
TESK2	0.08602	-0.5815	0.1714	No
CCDC163P	1.664	-0.6962	0.1397	No
PRDX1	1.804	-1.435	-0.2433	No
CCDC17	-0.06319	-0.2258	0.07266	No
RPS15AP10	-0.259	-0.107	-0.04216	No
GPBP1L1	-0.3136	-0.414	-0.1437	No
IPP	-1.263	0.3528	-0.113	No
PIK3R3	0.9682	0.6541	0.2478	No
POMGNT1	0.05002	0.6042	0.08099	No
LRRC41	0.6781	-0.2405	-0.03033	No
MKNK1	0.9747	-0.2117	0.06687	No
MOB3C	-1.43	2.227	0.232	Yes
ATPAF1	0.4845	-0.3957	-0.04788	No
EFCAB14	0.8229	-0.01378	0.02476	No
TAL1	-0.05826	3.701	6.575	Yes
STIL	1.214	-0.4218	0.08152	No
FOXD2-AS1	0.3099	-0.06906	1.389	Yes
TRABD2B	0.4959	-0.1104	0.891	Yes
SPATA6	-0.9652	-0.2252	0.07835	No
BEND5	-1.41	0.6207	-0.007772	No
AGBL4	3.459	0.07564	0.01636	Yes
DMRTA2	0.6893	-0.1042	0.03565	Yes
FAF1	0.7831	-0.4378	0.04943	No
TTC39A	-3.839	0.7513	-0.06379	Yes
EPS15	-0.4213	0.07318	-0.2858	No
NRD1	0.7517	-0.608	-0.1166	No
RAB3B	0.04831	-0.4036	0.07642	No
KTI12	2.739	-0.7836	-0.02079	No
TXNDC12	1.157	-0.6047	-0.0619	No
CC2D1B	1.112	-0.006833	0.1089	No
ORC1	0.9853	-1.206	-0.3688	No
ZCCHC11	-0.5846	-0.1008	0.03865	No
COA7	1.134	-0.5089	-0.02071	No
ECHDC2	-3.497	1.773	0.3391	Yes
C1orf123	-0.3451	0.2712	0.1454	No
MAGOH	0.9114	0.137	-0.05827	No
LRP8	-2.398	-0.3501	0.06353	No
GLIS1	-0.6795	0.08412	0.1084	No
NDC1	0.4371	-0.354	-0.218	No
YIPF1	0.0312	0.02395	0.1079	No
HSPB11	-0.979	0.3819	-0.2685	No
LDLRAD1	-0.1177	0.06392	-0.01713	No
TMEM59	0.1845	0.4084	-0.07811	No
CYB5RL	-1.82	-0.007203	-0.1975	No
SSBP3	0.04469	0.3994	-0.1333	No
FAM151A	10.73	-1.632	-0.02227	No
PARS2	0.02547	-0.6562	0.008661	No
TTC22	0.4175	-0.7657	-0.05177	Yes
DHCR24	0.8727	-0.1167	-0.2877	No
USP24	-0.48	0.3646	-0.0609	No
PPAP2B	-1.277	2.79	-0.1649	No
C1orf168	2.042	2.587	0.007685	No
DAB1	-4.366	0.1509	0.6435	No
OMA1	0.4771	-0.5144	-0.1595	No
TACSTD2	3.691	0.7972	1.157	No
MYSM1	0.7655	-1.331	-0.1009	No
JUN	1.462	-0.1009	0.1342	No
CYP2J2	-1.921	0.272	0.2448	Yes
TM2D1	-0.06279	0.4083	0.1809	No
KANK4	4.768	1.863	0.9069	Yes
DOCK7	-0.3617	0.5701	-0.009695	No
LINC00466	0.6636	-0.0268	0.006456	Yes
FOXD3-AS1	-2.84	-1.749	-0.3654	Yes
ITGB3BP	-0.7304	0.1095	0.002906	No
JAK1	1.513	0.03567	0.3657	Yes
WDR78	-0.4447	-0.02626	0.0001584	No
SLC35D1	1.386	0.172	0.05341	No
SERBP1	-0.02153	-0.3791	-0.3018	No
GNG12	0.06124	1.626	0.9805	Yes
DIRAS3	7.188	-0.07392	6.129	Yes
WLS	3.434	1.841	3.454	Yes
DEPDC1	-0.4071	0.6611	-0.2474	No
LRRC40	-0.5805	0.2043	-0.05821	No
ANKRD13C	0.788	-0.3662	-0.1188	No
PTGER3	-1.22	0.06412	0.131	Yes
ZRANB2	-0.06305	-0.08449	-0.2517	No
NEGR1	-5.761	0.06412	-0.07918	No
LRRIQ3	-0.6619	-0.05381	-0.03699	No
CRYZ	-1.019	0.2426	0.04762	No
SLC44A5	-0.6325	0.1654	0.1365	No
DLSTP1	0.5044	-0.2707	0.03248	No
PIGK	0.2278	0.3436	0.02771	No
ZZZ3	0.1311	-0.2289	-0.09264	No
USP33	-0.394	0.143	-0.09603	No
FUBP1	-0.3603	0.07097	-0.5479	No
ADGRL4	-4.085	0.1252	-0.09762	No
LINC01361	-0.08934	0.06412	0.02332	No
TTLL7	-2.632	1.93	0.04863	No
GNG5	-0.002409	0.2373	0.05078	Yes
CTBS	-2.058	1.593	0.09905	Yes
SSX2IP	-0.7297	1.315	-0.1266	No
LPAR3	-2.595	0.6218	0.2528	Yes
MCOLN2	-2.149	1.713	1.172	Yes
MCOLN3	0.06357	0.7517	1.179	Yes
SYDE2	-1.55	2.27	0.03446	No
C1orf52	0.1524	-0.07043	-0.01728	No
BCL10	0.8737	-0.3786	0.04306	No
DDAH1	-3.283	2.889	0.5328	Yes
ZNHIT6	0.7281	0.06173	-0.0796	No
COL24A1	0.4155	0.03841	0.008672	Yes
ODF2L	-0.9034	0.2172	-0.1594	No
SEP15	0.9301	-0.2684	-0.09469	No
PKN2-AS1	-0.2335	0.06412	0.02392	No
GTF2B	1.553	-0.02579	0.03968	No
CCBL2	-0.9441	-0.002341	-0.1525	No
RBMXL1	1.364	-0.5416	-0.3292	No
GBP1	2.656	1.023	-0.01722	No
GBP2	0.8927	0.05797	-0.01195	No
GBP4	2.573	1.644	-0.01432	No
GEMIN8P4	-0.6509	-0.5298	-0.2956	No
BARHL2	0.47	-0.07358	0.0184	No
ZNF644	-1.107	-0.2735	-0.5473	No
HFM1	-0.7851	0.005521	0.01649	No
TGFBR3	3.523	-0.08379	1.071	No
SETSIP	0.8804	-0.001676	-0.01681	No
GLMN	0.5086	-0.1351	-0.3049	No
GFI1	1.371	0.2278	0.03842	No
EVI5	-0.04738	1.022	0.04666	No
FAM69A	-2.024	0.5256	0.3164	No
TMED5	1.756	0.05632	-0.3565	No
LOC100131564	-2.993	0.0795	0.05928	No
BCAR3	0.2972	0.7437	0.2168	No
DNTTIP2	0.4324	-0.1086	-0.2489	No
GCLM	0.1238	0.8402	-0.2203	No
ABCA4	1.033	2.138	1.684	No
ARHGAP29	1.886	2.108	1.055	No
F3	3.185	0.8907	0.865	Yes
LINC01057	-0.5091	0.05447	0.04206	Yes
CNN3	0.2084	0.517	-0.08184	No
ALG14	1.741	0.2602	0.02649	No
DPYD	-0.2474	0.5224	0.1163	No
LPPR5	-6.22	0.3862	-0.00847	Yes
FRRS1	0.2589	1.408	0.07886	No
SASS6	-0.1751	-0.02706	-0.3322	No
LRRC39	-0.2291	0.1086	-0.01417	No
DBT	-0.4286	-0.2588	-0.3538	No
RTCA-AS1	-0.2453	0.01692	0.008602	No
EXTL2	-1.494	0.5828	-0.1231	No
DPH5	-0.5055	-0.1722	-0.1646	No
OLFM3	-0.4533	-0.0534	0.1192	No
COL11A1	-6.871	4.178	0.1566	Yes
VAV3	-3.206	0.5836	-0.03458	Yes
SLC25A24	-1.642	1.873	0.1456	No
HENMT1	2.041	-1.044	0.2881	Yes
CLCC1	0.5916	-0.3243	0.01667	No
WDR47	2.369	-0.8701	-0.1372	No
TAF13	3.217	-1.503	-0.2103	No
C1orf194	-0.05811	0.06392	0.01895	Yes
PSRC1	0.2457	-0.3167	0.03089	No
MYBPHL	0.4799	-0.07358	0.005613	No
SORT1	-0.08707	-0.07958	-0.1602	No
PSMA5	0.7968	-0.09781	-0.1075	No
AMIGO1	-0.2256	-0.4726	0.1769	Yes
GSTM3	-0.384	2.439	0.6795	Yes
ALX3	0.01921	2.032	2.334	Yes
KCNC4-AS1	0.3257	-0.02273	-0.02574	No
LOC440600	0.4235	-0.05987	-0.007283	No
SLC16A4	1.777	-0.112	0.1513	No
LAMTOR5	1.614	-0.6929	0.05905	No
KCNA2	0.4588	0.2987	0.04092	No
LRIF1	0.6747	-0.4566	-0.1803	No
DRAM2	-0.6948	0.2739	-0.0174	No
DENND2D	-0.8361	0.3094	-0.08789	Yes
OVGP1	0.8323	-0.3011	0.3382	No
WDR77	1.439	-0.1514	-0.02917	No
LINC01160	6.424	-0.855	-0.0541	No
FAM212B	-2.973	1.556	-0.349	No
KCND3	-0.145	6.02	0.09011	Yes
ST7L	0.1479	-0.1509	-0.03952	No
RHOC	1.718	0.3383	0.2077	No
PPM1J	-2.805	-0.1687	0.04283	No
LINC01356	-0.6902	1.692	0.8283	No
SLC16A1	-1.156	0.1374	-0.487	No
PHTF1	0.1245	-0.08738	0.04277	No
RSBN1	-0.1464	-0.4826	-0.1592	No
BCL2L15	0.5932	-0.1216	-0.02279	No
AP4B1	1.231	-0.139	0.1146	No
HIPK1-AS1	0.2404	-0.05359	0.009745	No
SYT6	-5.924	0.9819	0.2886	No
TRIM33	-0.1419	-0.03729	-0.1982	No
BCAS2	0.4849	-0.06283	0.02175	No
DENND2C	0.0792	-0.5183	0.05534	Yes
NRAS	-0.04136	0.3704	-0.1925	No
CSDE1	0.05938	0.04286	-0.2517	No
SIKE1	0.2741	-0.2324	-0.002113	Yes
TSPAN2	-5.445	0.2411	-0.02547	Yes
NGF	-0.938	4.951	1.474	Yes
NHLH2	-1.957	0.1779	0.1209	No
ATP1A1-AS1	-1.192	0.1648	-0.06015	No
CD58	-1.576	0.6386	0.002952	No
IGSF3	0.05233	0.01307	0.2677	No
LOC101929099	0.5716	-0.1211	-0.0132	No
TRIM45	-2.032	-0.1613	0.00102	No
VTCN1	0.07865	5.244	-0.04543	No
GDAP2	-0.3602	0.08305	-0.01584	No
TBX15	7.214	1.062	6.386	No
WARS2	0.7268	-0.1157	0.03761	No
LINC00622	-2.969	0.06412	0.3337	No
ZNF697	0.7546	0.2433	0.3197	No
NOTCH2	-2.957	2.973	0.1899	No
SEC22B	1.372	0.5035	-0.0795	No
FAM72B	-1.692	-0.01471	-0.01918	No
FAM72C	-1.197	-0.3338	-0.06682	No
LOC645166	3.047	1.536	0.04483	Yes
NBPF15	1.278	0.05203	0.8142	No
SRGAP2B	-1.133	1.304	0.3509	No
LOC103091866	-2.716	0.5734	0.2335	Yes
NBPF20	2.113	-0.1046	0.9319	No
NBPF25P	-1.544	1.112	0.08804	No
PDZK1	-0.06715	0.01161	0.06913	No
RNF115	0.8716	0.1151	0.03128	No
PIAS3	-1.237	0.2148	-0.1334	No
ITGA10	0.08097	-0.2327	-0.02055	No
PEX11B	-0.03522	0.2313	0.05462	No
RBM8A	1.174	-0.8792	0.03857	No
LIX1L	-0.07743	0.0849	0.1089	Yes
ANKRD34A	2.445	-2.071	0.1342	No
TXNIP	-0.1866	1.654	1.21	No
HFE2	0.08256	0.03055	-0.05344	Yes
NBPF10	-0.6961	0.1256	0.05018	No
NOTCH2NL	-0.1416	1.665	0.554	No
PRKAB2	0.08108	-1.056	-0.1689	No
FMO5	2.218	-0.9549	0.1373	No
LINC00624	9.489	-0.6608	0.06135	No
ACP6	-1.07	-0.3983	0.09712	No
GJA5	-0.3599	4.34	0.2382	No
PDZK1P1	-2.119	0.1776	0.036	Yes
NBPF11	1.732	-1.246	0.1996	No
LINC01138	-2.071	0.651	0.06619	Yes
NBPF14	-1.003	1.55	0.6004	No
NBPF9	2.704	-0.5522	0.508	No
LOC653513	4.111	-0.4837	-0.006533	No
HIST2H2BF	4.057	-0.1879	0.01707	No
HIST2H2AA3	1.541	0.564	-0.04292	No
HIST2H2AA4	1.541	0.564	-0.04292	No
HIST2H2BC	-0.0004178	-0.05758	-0.7928	No
HIST2H2BE	0.5269	-0.4411	-0.6683	No
SV2A	-3.641	1.374	-0.01048	No
SF3B4	0.8195	-0.05138	0.05089	No
MTMR11	-0.06041	-0.5935	0.1309	No
OTUD7B	0.8914	-0.4428	-0.1597	No
ANP32E	0.1177	-0.4034	-0.2736	No
APH1A	1.042	0.4577	0.1181	No
MCL1	1.118	-1.019	-0.2145	No
ENSA	0.7221	-0.1914	0.08047	No
GOLPH3L	-1.646	0.235	-0.06144	No
HORMAD1	12.66	-2.63	0.006539	No
CTSS	7.31	0.08742	0.006576	No
CTSK	-3.251	0.2245	1.284	No
ARNT	-0.3544	-0.1423	-0.09546	No
CERS2	-0.8809	0.4785	-0.2601	No
FAM63A	-2.172	0.0534	-0.01868	No
CDC42SE1	0.3722	0.6342	-0.1262	No
SEMA6C	-1.768	-0.3425	0.5245	No
LYSMD1	0.1785	0.03935	-0.02758	No
TMOD4	-0.1186	0.1252	0.005284	No
VPS72	-0.3687	0.05311	0.07481	No
PI4KB	0.5515	0.09468	0.02052	No
RFX5	-2.001	0.1692	0.02684	No
SELENBP1	-2.321	1.95	0.1453	No
POGZ	-1.495	0.09096	-0.1823	No
CELF3	-4.157	0.1256	-0.01804	Yes
MRPL9	0.7142	-0.537	-0.1932	No
TDRKH	-1.373	-0.3492	0.02303	No
C2CD4D	-4.821	0.06412	-0.05399	No
THEM4	0.387	0.3589	-0.3767	No
S100A10	2.012	1.017	0.1846	No
S100A11	1.201	0.8011	0.2334	No
PGLYRP4	-0.05826	0.06392	-0.007023	No
S100A6	5.315	0.7632	-0.006971	No
S100A4	-6.894	0.06392	-0.2977	No
S100A3	0.1788	0.07384	-0.0007975	No
S100A16	0.2267	0.8255	-0.3214	No
S100A14	3.39	0.503	0.08675	No
S100A13	0.9494	0.2299	0.1143	No
ILF2	0.2427	-0.2171	-0.1057	No
GATAD2B	-1.747	0.2905	-0.1427	No
DENND4B	-0.726	-0.531	-0.02707	No
CRTC2	0.3216	0.2999	-0.03422	No
SLC39A1	0.5475	-0.1473	-0.1694	No
JTB	0.9262	-0.1054	-0.02119	No
RAB13	-2.437	1.014	-0.3137	No
TPM3	0.6569	-0.2186	-0.326	No
C1orf43	-1.087	0.3131	-0.1185	No
SHE	0.6301	-0.14	1.327	Yes
UBE2Q1	0.4766	0.1651	0.04719	No
ADAR	-0.5682	-0.1416	-0.2804	No
KCNN3	-5.749	0.218	0.0006575	No
PMVK	0.3181	-0.6265	-0.1704	No
PBXIP1	-0.6328	-0.979	0.002724	No
PYGO2	0.05749	-0.2069	0.02495	No
SHC1	-0.2866	0.2803	0.05695	No
LOC100505666	-2.028	-0.2066	0.004072	No
DPM3	-0.4832	0.2696	0.05288	No
KRTCAP2	0.1717	0.4374	-0.2182	No
MUC1	-2.463	0.04329	0.0428	No
THBS3	-1.649	0.3742	0.3761	No
GBAP1	-0.6411	0.7763	0.1219	No
GBA	1.225	0.5481	0.2726	No
FAM189B	-1.526	0.4934	0.08446	No
SCAMP3	0.6484	0.1301	0.08955	No
CLK2	0.632	-0.03063	0.00995	No
RUSC1-AS1	0.1537	0.03462	0.02268	No
ASH1L	-0.3226	-0.1614	-0.174	No
YY1AP1	0.7408	-0.1025	-0.02302	No
GON4L	0.02481	-0.666	0.008448	No
RIT1	-1.147	0.3254	-0.122	No
KIAA0907	0.07868	-0.2265	-0.2841	No
ARHGEF2	-0.8959	0.09534	-0.1456	No
SSR2	0.4755	0.6515	0.08282	No
UBQLN4	0.4434	-0.3013	-0.1167	No
MEX3A	-3.524	2.135	-0.0594	No
PAQR6	-1.673	-0.09667	0.09055	No
SMG5	0.7407	-0.6643	0.06098	No
GLMP	0.3556	0.1826	-0.1466	No
CCT3	0.5809	-0.3825	-0.08555	No
C1orf61	-1.068	0.4965	1.628	Yes
MEF2D	0.5649	-0.7389	-0.1462	No
IQGAP3	0.6983	-0.2853	0.1272	No
GPATCH4	1.414	-0.1893	-0.1402	No
NES	-0.9262	-0.4644	-0.2555	No
CRABP2	-1.423	1.978	0.3551	No
ISG20L2	1.113	-0.235	-0.01952	No
MRPL24	0.5331	0.5538	-0.006028	No
HDGF	-0.7475	0.3562	-0.07744	No
SH2D2A	-3.811	0.343	0.301	No
ARHGEF11	0.6941	-0.6083	0.05046	No
ETV3L	-1.997	0.07449	0.02696	No
ETV3	1.575	-0.4948	0.04502	No
FCRL5	-0.3444	-0.09322	0.1375	No
CFAP45	0.002147	-0.05939	0.007829	No
TAGLN2	2.568	0.1165	0.4176	No
IGSF9	-2.263	0.4337	0.1156	No
PIGM	-0.6851	0.5597	0.2309	Yes
KCNJ10	-3.612	0.06412	-0.08365	Yes
IGSF8	-1.978	-0.09426	0.1972	No
LOC729867	-0.2144	0.1857	-0.007245	No
DCAF8	-0.3427	-0.09518	0.0103	No
PEX19	-0.8378	0.1218	0.06106	No
COPA	0.003739	0.5165	-0.1447	No
CD48	11.26	-0.2461	0.02136	No
ITLN2	2.133	0.9572	0.5754	No
F11R	1.396	-0.751	-0.05436	No
TSTD1	-1.776	-0.2706	-0.03324	No
USF1	0.8611	0.104	0.07092	No
ARHGAP30	0.06873	0.2889	-0.02913	No
PVRL4	4.897	0.4477	0.003321	No
PFDN2	0.5211	0.04278	-0.08461	No
DEDD	-0.1007	0.1565	-0.08641	No
B4GALT3	0.5649	0.2057	0.08468	No
ADAMTS4	-4.584	0.1895	-0.8249	No
APOA2	3.947	0.7503	0.02068	No
MPZ	-0.6085	-0.03942	-0.5826	No
CFAP126	0.4475	-0.0841	-0.006128	No
OLFML2B	-5.232	3.698	0.2584	Yes
RGS5	-1.6	2.968	-1.184	No
LMX1A	0.04045	0.5345	3.571	Yes
RXRG	0.2151	0.01775	0.017	Yes
LOC400794	-0.0578	0.06412	-0.006988	No
ALDH9A1	-1.096	0.7457	-0.1634	No
TMCO1	0.67	0.2361	0.01446	No
FAM78B	0.5231	-0.03944	0.3274	Yes
TADA1	-0.3747	-0.7896	-0.1475	No
ILDR2	-1.831	0.7753	-0.03365	Yes
CREG1	-1.719	1.262	-0.1022	No
ADCY10	5.327	-0.1684	-0.0003426	No
MPC2	-0.02666	-0.8488	0.01758	No
GPR161	-2.481	1.525	0.1476	No
NME7	-2.046	0.9019	0.0355	No
CCDC181	-6.95	0.06403	-0.03784	No
SLC19A2	-2.11	1.427	-0.2261	No
F5	-1.486	0.4567	0.136	No
METTL18	-0.5347	0.4562	-0.08493	No
SCYL3	0.2359	0.2888	0.1145	No
KIFAP3	0.8369	0.5295	0.4219	No
VAMP4	-1.349	0.12	-0.39	No
PIGC	-0.3012	0.3311	-0.008804	No
TNFSF4	-0.7645	0.01665	0.01096	No
LOC101928673	-0.6514	-0.0232	-0.006863	No
LOC100506023	-0.2924	0.04836	0.01044	No
ANKRD45	3.603	-2.028	0.005215	No
CENPL	0.4879	-0.363	-0.2473	No
GAS5	-0.5082	-0.02135	-0.002607	No
RC3H1	1.015	-0.3516	0.05973	No
MRPS14	-0.03129	-0.07531	0.08	No
KIAA0040	-0.771	0.07656	0.2344	Yes
TNR	-0.1884	0.06403	-0.01208	No
RFWD2	0.1318	0.1795	-0.01075	No
ASTN1	-5.937	3.803	0.77	Yes
SEC16B	-5.082	0.7745	0.01587	No
LOC730102	-1.576	-0.1042	-0.06404	No
RASAL2-AS1	-0.1643	-0.0841	0.002518	No
ABL2	-0.3237	-0.01775	-0.2185	No
TOR1AIP2	0.4714	0.5301	-0.03399	No
LHX4-AS1	0.0003892	-0.01619	0.06341	No
ACBD6	-0.7963	-0.2477	-0.2857	No
STX6	-1.786	0.2136	-0.1494	No
ZNF648	0.3953	0.09538	0.1458	No
GLUL	-1.518	0.9201	-0.1566	No
RNASEL	-0.54	0.6412	-0.07304	No
RGS16	-2.159	4.221	0.08162	Yes
NMNAT2	-2.384	-0.2797	-0.08746	Yes
SMG7-AS1	0.1466	-0.05359	0.02336	No
NCF2	0.4962	-0.1216	-0.0067	No
ARPC5	0.69	0.1295	-0.102	No
COLGALT2	-3.097	1.219	0.5214	Yes
EDEM3	0.5037	0.7452	0.0421	No
FAM129A	-1.886	2.017	0.3146	Yes
TRMT1L	-0.7874	-0.05879	-0.08373	No
IVNS1ABP	-2.337	0.972	-0.06465	No
TPR	-0.1922	-0.08215	-0.3274	No
PTGS2	0.3618	-0.2009	0.142	Yes
UCHL5	-0.1103	0.3882	-0.2771	No
GLRX2	0.1355	0.4579	-0.1608	No
KCNT2	-6.111	-0.05381	-0.2886	No
ASPM	-0.375	-0.3702	-0.1719	No
ZBTB41	-1.105	0.345	-0.3092	No
DENND1B	0.6325	0.2643	0.08419	No
ZNF281	-0.1542	-0.3224	-0.3961	No
KIF14	-0.9568	-0.07951	-0.1251	No
DDX59	0.01504	-0.1373	-0.03397	No
KIF21B	-2.529	0.8426	-0.06189	No
TMEM9	-0.7353	0.05884	-0.02199	No
TNNT2	-2.355	5.916	-0.5258	No
LAD1	-0.1835	1.35	-0.089	No
TNNI1	-2.902	0.5581	0.01228	No
PHLDA3	2.167	-0.09842	0.1376	No
CSRP1	6.568	0.9305	-0.03709	No
IPO9-AS1	0.2172	0.1312	-0.03601	No
LMOD1	-2.253	2.485	-0.1689	No
ARL8A	-0.0197	0.3937	0.1429	No
PTPN7	-0.2256	0.01692	-0.03317	No
UBE2T	1.211	-0.6434	-0.1417	No
SYT2	1.298	-1.618	0.158	Yes
KDM5B	-1.099	-0.5556	-0.292	No
RABIF	1.691	-0.336	-0.02864	No
KLHL12	-0.7788	0.02396	-0.07784	No
ADIPOR1	0.2897	-0.04793	0.03088	No
CYB5R1	0.9927	0.6623	0.02533	No
MYBPH	2.32	3.412	0.006576	No
CHI3L1	5.784	1.62	0.1492	No
FMOD	1.991	4.464	-0.1076	No
ETNK2	0.3559	-1.029	0.09205	No
REN	0.1127	6.243	-0.0006666	No
GOLT1A	-5.304	0.06412	0.1658	No
PLEKHA6	-1.97	2.752	0.3041	No
PPP1R15B	0.3926	0.04927	-0.1182	No
PIK3C2B	-0.9016	0.4153	0.1073	No
LRRN2	-1.995	3.105	1.546	No
TMEM81	-0.3718	-0.5057	0.09388	No
RBBP5	0.6161	-0.561	-0.08502	No
DSTYK	-0.699	-0.05975	0.05636	No
NUAK2	-1.465	1.731	-0.03144	No
KLHDC8A	-4.065	-0.1042	-0.3825	No
LEMD1	-1.711	-0.08366	0.3587	No
BLACAT1	-3.776	0.1644	0.08886	No
LOC284578	-0.07344	-0.05359	-0.02741	No
ELK4	-0.8713	-0.2809	-0.06074	No
SLC45A3	-1.058	-0.5485	-0.1351	No
NUCKS1	-1.11	0.08142	-0.2149	No
RAB29	-0.2122	-0.2394	0.1807	Yes
SLC41A1	-1.417	0.04869	0.1359	No
RAB7B	-0.4806	0.5515	-0.01156	No
CTSE	5.605	-0.06759	0.006576	No
FAM72A	-1.59	-0.2511	0.1439	No
EIF2D	-0.9808	0.495	-0.1037	No
C1orf116	-4.446	0.1013	0.07583	No
YOD1	-0.3294	0.5003	-0.09867	No
CD34	-3.605	0.1346	0.7536	Yes
PLXNA2	3.743	1.494	1.234	Yes
LAMB3	2.57	-2.764	0.1359	No
C1orf74	-1.635	0.2395	0.1145	Yes
IRF6	-0.2116	-0.1793	0.07409	No
SERTAD4-AS1	-0.2033	0.3717	0.02091	Yes
KCNH1	-1.848	-0.1225	0.07669	Yes
SLC30A1	0.3725	-0.4228	-0.328	No
NEK2	-0.7644	0.004664	-0.06323	No
LPGAT1	0.324	0.7754	0.4586	Yes
INTS7	1.116	-0.6524	-0.1645	No
RPL21P28	-0.02995	0.2507	-0.001881	No
TMEM206	-0.7789	0.1541	-0.00778	No
BATF3	2.28	-0.5529	0.1414	Yes
NSL1	0.008342	-0.1233	-0.1697	No
FLVCR1-AS1	-2.318	-0.1661	-0.1374	No
ANGEL2	-0.2174	-0.092	-0.06435	No
PTPN14	-1.907	0.6679	-0.02672	No
ESRRG	-1.201	0.1934	0.392	Yes
GPATCH2	0.02156	0.1346	0.03139	No
EPRS	0.1525	-0.4516	-0.239	No
BPNT1	0.3129	0.07218	-0.005591	No
AURKAPS1	1.282	0.005459	-0.002049	No
RAB3GAP2	-1.499	0.2777	-0.2908	No
DUSP10	1.742	0.08112	1.388	Yes
HHIPL2	0.1736	-0.0841	0.0692	No
TAF1A	-1.203	0.1946	-0.1808	Yes
AIDA	-0.4907	0.008464	-0.3056	No
SUSD4	-4.191	0.0484	0.02008	Yes
TP53BP2	-0.3468	0.3313	-0.0354	No
GTF2IP20	-0.6384	-0.482	-0.02565	No
NVL	1.153	-0.8584	-0.1516	No
WDR26	-0.6041	0.2127	-0.2872	No
LBR	1.089	-0.3677	0.006581	No
ENAH	-2.219	1.145	-0.4484	No
TMEM63A	0.4622	-1.397	0.461	No
LEFTY1	3.97	-2.698	2.092	No
PYCR2	-0.2599	-0.3935	0.2213	No
LEFTY2	3.776	-2.213	1.679	No
SDE2	0.9315	-0.3314	-0.09135	No
ACBD3	0.3396	0.1585	-0.3055	No
LIN9	0.08865	-0.4396	-0.1365	No
PARP1	0.3778	-0.9788	-0.2061	No
ITPKB	-0.3763	1.019	0.9034	Yes
CDC42BPA	-0.1655	-0.07447	-0.1784	No
JMJD4	1.196	-0.2684	-0.007273	No
WNT9A	3.63	-1.478	0.04447	No
C1orf35	0.8616	-0.5685	-0.05505	No
MRPL55	1.544	-0.4461	0.2751	No
C1orf145	-0.9292	0.01775	0.1698	No
TRIM11	0.9227	0.1037	0.3011	No
TRIM17	-2.03	0.9775	0.9635	No
HIST3H2A	3.057	0.3853	0.1451	No
CCSAP	0.5256	-0.7273	0.2175	No
ACTA1	1.25	-1.735	0.049	Yes
NUP133	0.1494	-0.3238	-0.09342	No
ABCB10	2.11	-0.6033	0.08633	No
TAF5L	0.9971	-0.09296	0.04076	No
PGBD5	-2.462	-0.7094	-0.008257	Yes
AGT	-3.379	0.06392	-0.1941	No
C1orf198	-1.724	1.56	0.08982	No
TTC13	-0.2783	0.2146	0.1125	No
FAM89A	0.8091	2.227	2.346	Yes
C1orf131	1.285	-0.1894	0.04718	No
EXOC8	0.8384	-0.008071	0.02029	No
EGLN1	-0.9189	0.4855	0.1218	No
SIPA1L2	1.494	-0.6274	0.8455	No
PCNXL2	-3.506	-0.2346	-0.06323	No
LOC101927765	-0.1633	0.1193	-0.03165	No
TARBP1	0.05686	-0.5273	0.3428	No
IRF2BP2	-0.4771	0.108	-0.09324	No
TOMM20	-0.3391	-0.2189	-0.3249	No
RBM34	0.3679	-0.04867	-0.2359	No
ARID4B	-1.065	0.148	-0.3794	No
B3GALNT2	0.1453	-0.1437	-0.1263	No
GNG4	-2.944	-1.336	0.05491	Yes
LYST	3.567	-1.196	0.07724	No
NID1	-0.9321	1.832	0.7676	No
ERO1B	-1.437	0.1295	0.07718	Yes
HEATR1	0.251	-0.3354	-0.2797	No
GREM2	9.164	1.286	2.822	No
RGS7	-6.125	0.1092	-0.02794	Yes
FH	0.3363	-0.29	-0.234	No
CHML	-1.81	0.4221	-0.7224	No
OPN3	-3.425	2.767	0.4803	No
MAP1LC3C	0.2909	-0.7945	-0.03627	No
PLD5	-5.436	0.06403	0.5108	Yes
LINC01347	0.2501	-0.499	0.01446	No
AKT3	-1.64	0.3402	-0.4254	No
ADSS	-0.9915	-0.3747	-0.4098	No
HNRNPU-AS1	-1.821	-0.2685	-0.4584	No
HNRNPU	0.7365	-0.1471	-0.2796	No
LOC101928068	-0.6562	-0.05938	-0.0645	No
SMYD3	-1.505	0.09167	0.2006	No
TFB2M	1.548	-0.6499	-0.3525	No
AHCTF1	0.05563	-0.2697	-0.3371	No
ZNF695	1.22	-1.243	-0.2714	No
ZNF670	-0.9517	-0.5121	-0.2129	No
ZNF670-ZNF695	0.9934	-0.3666	-0.117	No
ZNF669	-0.2206	-0.1757	-0.1995	No
C1orf229	-1.054	0.1092	0.03905	No
ZNF124	1.57	-0.2594	0.03784	No
ZNF496	-0.405	-0.4046	-0.05951	No
SH3BP5L	0.02445	-0.1459	0.2972	No
ZNF692	-2.051	0.07578	-0.007678	No
ACP1	-0.2672	0.1032	-0.09431	Yes
TRAPPC12	0.6079	-0.2973	0.1817	No
RNASEH1-AS1	-0.7354	-0.1039	-0.2613	No
RPS7	0.09185	-0.2581	-0.1088	No
COLEC11	0.5512	0.04337	-0.03623	No
SOX11	-10.09	4.706	-0.2121	No
RNF144A	-3.581	1.172	0.2066	Yes
ID2	-2.535	1.999	0.1133	Yes
ASAP2	-1.032	0.8364	0.1429	No
CPSF3	-0.8271	-0.1087	-0.2257	No
IAH1	-0.4827	0.7854	0.03294	No
TAF1B	0.3453	0.071	-0.09828	No
GRHL1	2.666	1.221	0.9088	Yes
KLF11	1.634	-0.8356	0.8039	No
RRM2	1.373	-0.4192	-0.172	No
C2orf48	-1.964	0.03646	0.02334	No
HPCAL1	0.5193	1.182	0.958	Yes
LOC101929715	-0.1541	-0.1585	0.04738	No
ATP6V1C2	1.531	2.213	0.5348	Yes
KCNF1	-2.365	-0.08366	0.2265	Yes
PQLC3	1.12	-0.4466	-0.2015	No
GREB1	-0.893	0.5479	0.6018	No
LPIN1	1.944	-0.9522	0.1983	No
TRIB2	-2.987	0.2862	0.1685	Yes
FAM84A	-6.068	0.1252	0.09025	Yes
LOC653602	-1.239	-0.02386	0.04235	Yes
DDX1	0.3882	0.1253	-0.1413	No
MYCN	0.5339	-0.8811	0.05377	No
VSNL1	-3.739	0.7985	0.5318	No
GEN1	0.8012	0.1859	0.01945	No
MSGN1	3.685	0.4221	-0.006988	No
KCNS3	-1.608	-0.257	0.1912	Yes
LINC00954	-1.2	0.126	0.04019	Yes
RHOB	3.099	-0.4153	0.03213	No
GDF7	-0.05811	4.546	-0.007046	Yes
TDRD15	-0.05826	0.06412	-0.007023	No
KLHL29	-1.452	2.934	0.9492	Yes
UBXN2A	0.1823	-0.1109	0.0193	No
FKBP1B	-2.501	0.3822	-0.02378	No
FAM228B	-1.178	0.2069	0.5299	Yes
FAM228A	1.896	-0.1603	0.03146	Yes
NCOA1	1.912	-0.4436	0.1189	No
CENPO	0.01891	0.3521	-0.1286	No
EFR3B	2.209	-1.23	0.2009	No
RAB10	0.4813	-0.111	-0.04407	No
GAREML	-1.9	0.4356	-0.05297	No
HADHB	0.4695	-0.1605	-0.3917	No
EPT1	0.4004	-0.2643	-0.3154	No
DRC1	-0.6798	0.01737	-0.0318	No
KCNK3	-1.048	0.06403	0.1024	Yes
SLC35F6	3.958	-0.8827	0.1675	No
CENPA	2.382	-1.549	0.1964	No
DPYSL5	-7.08	2.507	0.1449	No
MAPRE3	1.118	1.048	0.8403	Yes
TMEM214	0.9018	0.5434	0.06106	No
AGBL5	-2.753	0.2952	0.09351	No
EMILIN1	-2.063	3.865	-0.1484	No
KHK	-1.927	-0.05715	-0.06	No
ATRAID	-0.9066	0.2468	-0.09296	No
CAD	-0.5597	-0.4931	-0.2736	No
DNAJC5G	-0.05054	-0.08366	0.01967	No
SNX17	-0.1976	0.3306	0.02717	No
NRBP1	1.202	-0.2177	0.09854	No
KRTCAP3	0.02307	-1.477	0.1048	No
C2orf16	3.694	-0.1084	0.0406	No
ZNF512	-1.823	0.1758	0.04134	Yes
GPN1	0.02632	-0.2918	-0.1714	No
SLC4A1AP	0.8275	-0.3201	-0.1738	No
MRPL33	0.2273	-0.2199	-0.1185	No
BRE	-0.466	0.359	0.1206	No
FOSL2	1.756	1.622	0.4225	No
PLB1	2.636	1.532	0.05623	No
PPP1CB	0.198	0.4409	-0.258	No
WDR43	0.6208	-0.3206	-0.1742	No
FAM179A	-0.6706	2.483	0.02486	No
CLIP4	1.411	4.382	1.713	No
YPEL5	0.4034	0.183	0.09745	No
LBH	1.152	0.7435	0.8299	No
LOC285043	0.06356	0.01633	-0.01329	No
LCLAT1	0.5313	-0.3399	0.2017	No
EHD3	-1.151	1.895	0.1784	Yes
SPAST	-0.07901	-0.5538	-0.1528	No
SLC30A6	0.663	-0.5127	-0.03516	No
YIPF4	2.184	-0.2642	-0.2238	No
BIRC6	1.293	-0.9405	-0.1527	No
TTC27	0.4209	-0.5546	-0.2889	No
LTBP1	-0.9717	1.094	0.214	No
RASGRP3	4.02	0.00635	0.01125	No
CRIM1	-1.036	1.692	-0.1204	No
VIT	0.2202	0.1457	-0.0003426	No
GPATCH11	0.5213	0.469	0.1361	No
CEBPZOS	4.206	-0.08097	-0.08133	No
NDUFAF7	-0.5275	-1.12	-0.4461	No
QPCT	9.216	-0.4371	0.005211	Yes
RMDN2	-0.07733	-0.1636	0.004383	Yes
GALM	1.783	-0.2011	0.05939	No
GEMIN6	0.6886	-0.561	-0.1377	No
MORN2	-0.5691	0.5467	-0.02342	No
ARHGEF33	1.884	-0.1724	-0.01371	No
LOC728730	-3.809	0.07486	-0.009519	No
TMEM178A	-2.335	0.379	0.5694	Yes
PKDCC	-1.555	0.8074	-0.1272	Yes
EML4	-1.419	0.7626	-0.1168	No
MTA3	-1.844	-0.4196	-0.02866	No
LINC01126	-0.9711	-0.0534	-0.05573	No
PLEKHH2	-4.952	0.7684	0.1972	No
DYNC2LI1	-0.5951	0.1464	0.1041	No
PPM1B	0.02121	-0.4372	-0.6709	No
CAMKMT	-2.472	0.07372	0.03561	No
SIX3	-9.654	0.01678	-1.04	No
PRKCE	0.06066	0.92	2.188	Yes
EPAS1	4.275	3.653	1.766	Yes
RHOQ	-0.8166	0.6321	0.09288	No
CRIPT	-0.3318	0.2057	0.05562	No
SOCS5	-0.3345	-0.05098	-0.2231	No
TTC7A	-0.01298	0.4132	0.06179	No
BCYRN1	2.034	0.6334	1.085	No
EPCAM	0.173	-0.9417	-0.2589	No
MSH2	-0.2065	-0.8633	-0.3739	No
MSH6	-0.05683	-1.073	-0.3458	No
FOXN2	0.7041	-0.2917	-0.2338	No
PPP1R21	0.2364	0.1135	0.07866	No
STON1	-2.827	2.597	-0.03113	Yes
GTF2A1L	-0.1229	0.2515	0.01557	Yes
CHAC2	-0.03188	-0.3271	-0.2517	No
ERLEC1	0.3679	0.6071	-0.04569	No
ACYP2	-0.5052	0.02947	0.009302	No
SPTBN1	0.3146	-0.6106	-0.1627	Yes
EML6	2.252	-0.84	0.09126	Yes
RPS27A	0.3688	-0.226	-0.119	No
PRORSD1P	0.5581	-0.5454	-0.1077	No
CFAP36	-0.8108	0.1154	-0.03213	No
CCDC85A	-0.6048	3.131	0.0276	Yes
VRK2	1.002	-0.07456	-0.2229	No
PAPOLG	-0.4593	-0.04458	-0.1181	No
REL	0.2464	-0.1115	-0.006478	No
PEX13	0.6508	0.2474	-0.1072	No
KIAA1841	-0.533	-0.1057	-0.07624	No
C2orf74	-1.725	0.01455	0.09755	No
AHSA2	-2.508	0.2777	0.08204	No
COMMD1	-0.1948	0.635	0.02262	No
B3GNT2	-0.4411	1.012	-0.137	No
EHBP1	-1.346	0.5753	-0.2037	No
OTX1	-4.189	4.807	2.658	Yes
MDH1	-0.5176	-0.2119	-0.45	No
UGP2	-0.901	-1.07	-0.6107	No
LOC100507006	-0.9575	-0.181	0.2246	Yes
LGALSL	-2.08	0.1683	-0.02467	No
AFTPH	-0.6899	0.2824	-0.09848	No
SLC1A4	1.664	0.8003	1.573	Yes
CEP68	-2.797	1.015	-0.002246	No
ACTR2	0.01789	0.1535	-0.1463	No
MEIS1	4.534	1.358	2.246	Yes
ETAA1	-1.734	0.2732	-0.2742	No
PNO1	1.377	-0.1287	-0.02832	No
APLF	-3.419	0.3919	-0.1581	No
PROKR1	-2.879	-0.05359	0.03117	Yes
ARHGAP25	-3.509	-0.05359	0.08055	No
ANTXR1	-3.845	2.053	-0.03032	No
ANXA4	1.343	-0.8986	0.03015	No
GMCL1	0.01237	-0.515	-0.151	No
SNRNP27	0.2583	-0.1654	-0.1053	No
MXD1	0.7508	1.679	0.02797	No
PCBP1	0.8745	-0.03274	-0.171	No
PCYOX1	0.409	-0.3552	-0.2136	No
VAX2	4.984	0.9006	7.744	Yes
ATP6V1B1	8.375	-1.267	3.243	No
ANKRD53	-0.6449	0.9943	-0.05411	No
NAGK	1.602	0.1435	0.138	No
MPHOSPH10	1.092	-0.2017	-0.08779	No
ZNF638	-0.07173	-0.09707	-0.138	No
DYSF	1.566	0.9067	0.2408	Yes
SPR	1.474	-0.2016	0.6735	Yes
EMX1	-1.427	0.1457	3.823	Yes
NOTO	0.1142	-0.05359	1.767	No
SMYD5	0.01025	-0.195	0.1822	No
CCT7	0.1946	-0.1392	-0.0993	No
ALMS1	-1.171	-0.3265	-0.2847	No
ALMS1-IT1	-2.217	-0.1284	-0.5359	No
STAMBP	-0.2854	-0.01046	0.01741	No
ACTG2	3.286	-1.323	-0.05084	No
DGUOK	-1.152	0.4352	-0.1848	No
TET3	-1.155	1.214	-0.2472	No
BOLA3-AS1	-3.223	0.1965	-0.357	No
MTHFD2	0.9334	-0.9908	-0.4323	No
WDR54	-3.8	0.08491	0.127	No
INO80B	0.1114	-0.05306	0.0429	No
INO80B-WBP1	-0.2266	0.09663	0.002685	No
WBP1	-2.005	0.5326	0.2957	No
TTC31	-0.02339	-0.2676	0.1743	No
LBX2-AS1	1.312	1.791	2.434	No
TLX2	0.8968	0.9194	1.204	Yes
HTRA2	0.2671	0.009221	-0.002868	No
DOK1	-2.293	2.454	0.6077	No
SEMA4F	-3.309	1.603	0.1997	Yes
HK2	-0.05029	-0.4998	-0.2237	No
LINC01291	0.2404	-0.05359	0.00957	Yes
POLE4	1.16	-0.1099	0.4985	Yes
MRPL19	0.1814	-0.5466	-0.3347	No
REG1A	0.2404	0.07384	0.02436	No
CTNNA2	-7.224	0.01665	-0.02071	Yes
TMSB10	0.002984	0.6973	0.1831	No
KCMF1	-0.04053	0.04392	-0.3342	No
TCF7L1	-4.258	0.9574	-0.3422	No
ELMOD3	0.4593	-0.1027	0.3379	No
MAT2A	2.093	-0.1958	-0.008605	No
VAMP8	0.992	-0.2588	0.1202	No
VAMP5	0.4046	1.56	0.1794	No
RNF181	-0.1957	-0.3632	-0.01555	No
USP39	0.6157	-0.568	-0.1207	No
ATOH8	1.23	-0.123	0.153	Yes
PTCD3	-0.02473	-0.6531	-0.3631	No
MRPL35	1.763	-0.9345	-0.1141	No
KDM3A	-1.629	-0.3644	-0.1116	Yes
RMND5A	-0.3256	-0.3735	-0.09238	No
RGPD2	-0.01384	0.02327	-0.08699	No
LINC00152	1.601	-0.04572	0.02713	No
PLGLB1	-0.354	0.126	0.05667	No
THNSL2	-1.549	0.8447	0.00727	Yes
TEX37	1.231	-0.1832	0.002991	No
LOC101928371	-0.2143	-0.1216	0.03262	No
RPIA	1.484	-0.4044	0.1194	No
GGT8P	-0.3136	-0.05381	0.1045	No
MAL	1.248	-0.2074	-0.001815	Yes
ZNF2	0.09064	0.01031	0.008125	No
PROM2	-2.774	1.281	-0.1076	No
KCNIP3	-1.297	0.6407	0.6613	Yes
FAHD2A	-0.4451	-0.1484	-0.07201	No
TRIM43	9.162	0.1138	0.006456	No
FAHD2CP	-2.422	-0.005872	0.1076	No
STARD7-AS1	1.001	-0.2955	-0.007702	No
CIAO1	0.6087	-0.5035	-0.0144	No
ITPRIPL1	-0.71	0.2422	0.1229	Yes
NCAPH	-0.1502	-0.1577	-0.06706	No
ARID5A	0.1695	-0.1371	0.1633	No
FER1L5	-2.841	0.06412	0.03275	No
CNNM4	0.8351	0.1864	0.09532	No
CNNM3	0.2497	-0.3153	-0.02008	No
ANKRD36	-0.9661	0.002151	-0.2423	No
COX5B	1.035	-0.7112	-0.006482	No
LINC01125	-0.1193	-0.0232	-0.02302	No
ZAP70	3.375	1.705	0.01345	No
CNGA3	0.1466	-0.05359	-0.006248	Yes
INPP4A	-0.4577	-0.5946	-0.1772	No
UNC50	0.3485	-0.066	-0.005473	No
C2orf15	-3.736	-0.0841	-0.02246	No
LIPT1	-0.3089	-0.9343	0.02199	No
MRPL30	0.003769	-0.1342	-0.1247	No
EIF5B	0.1858	-0.006181	-0.2874	No
PDCL3	2.203	-1.164	-0.04112	No
NPAS2	0.3476	1.372	1.5	Yes
RPL31	-0.06636	0.214	-0.09958	No
CNOT11	1.593	-0.3362	-0.1315	No
MAP4K4	0.3971	0.5271	-0.1046	No
IL1R1	3.93	2.821	-0.01734	Yes
IL18R1	-0.2507	0.126	-0.007555	Yes
SLC9A4	0.2202	-0.05381	-0.000531	No
SLC9A2	0.1594	0.0347	0.05886	Yes
TMEM182	-0.8334	1.519	0.1118	No
POU3F3	6.241	2.024	0.03678	Yes
MRPS9	-0.1412	-0.2109	-0.1154	No
GPR45	2.745	-0.3219	0.01838	No
C2orf49	0.03757	-0.2414	-0.05926	No
NCK2	-0.1005	-0.02659	0.1295	No
C2orf40	-1.414	-0.05381	-0.08507	No
RGPD4	-0.08915	-0.06732	-0.04186	No
SLC5A7	0.243	-0.05381	0.03042	Yes
SULT1C4	-0.9029	0.09692	0.03206	No
GCC2	0.09853	-0.4293	-0.3146	No
LIMS1	0.6441	-0.02885	-0.2402	No
RANBP2	0.7695	-0.8593	-0.3235	No
CCDC138	-0.8526	0.1845	-0.118	No
SH3RF3	-2.652	0.5358	1.146	Yes
SOWAHC	-0.6321	-0.03738	-0.1355	No
RGPD6	0.1114	-0.09351	0.01249	No
[truncated: 15,287 more rows]

## Sheet: fig2d_h2aub_density
H2Aub_DS_EZH2i_vs_Ni_log2FoldChange	k27_naive	class
0.486	Rest	Ni_EZH2i_up
0.09462	Rest	Ni_EZH2i_up
-0.5237	Bivalent_naive	Ni_EZH2i_up
0.3791	Bivalent_naive	Ni_EZH2i_up
-0.5354	Rest	Ni_EZH2i_up
-0.1216	Rest	Ni_EZH2i_up
0.413	Rest	Ni_EZH2i_up
0.04499	Bivalent_naive	Ni_EZH2i_up
0.1292	Rest	Ni_EZH2i_up
0.3146	Rest	Ni_EZH2i_up
0.2652	Rest	Ni_EZH2i_up
-0.3641	Rest	Ni_EZH2i_up
0.4695	Rest	Ni_EZH2i_up
-0.1062	Rest	Ni_EZH2i_up
-0.5238	Bivalent_naive	Ni_EZH2i_up
0.05696	Bivalent_naive	Ni_EZH2i_up
0.5701	Rest	Ni_EZH2i_up
0.1647	Bivalent_naive	Ni_EZH2i_up
-0.1119	Rest	Ni_EZH2i_up
-1.601	Bivalent_naive	Ni_EZH2i_up
-1.24	Bivalent_naive	Ni_EZH2i_up
0.2646	Bivalent_naive	Ni_EZH2i_up
0.6129	Bivalent_naive	Ni_EZH2i_up
0.1756	Rest	Ni_EZH2i_up
0.04181	Rest	Ni_EZH2i_up
-0.5269	Rest	Ni_EZH2i_up
-0.06103	Bivalent_naive	Ni_EZH2i_up
-0.2197	Bivalent_naive	Ni_EZH2i_up
-1.225	Rest	Ni_EZH2i_up
-0.8248	Bivalent_naive	Ni_EZH2i_up
-0.1706	Bivalent_naive	Ni_EZH2i_up
-0.09321	Rest	Ni_EZH2i_up
-0.4725	Bivalent_naive	Ni_EZH2i_up
-0.2421	Rest	Ni_EZH2i_up
0.2719	Bivalent_naive	Ni_EZH2i_up
-0.438	Rest	Ni_EZH2i_up
0.2587	Rest	Ni_EZH2i_up
-0.01022	Rest	Ni_EZH2i_up
-1.009	Bivalent_naive	Ni_EZH2i_up
0.3685	Rest	Ni_EZH2i_up
-0.2019	Rest	Ni_EZH2i_up
-0.1409	Rest	Ni_EZH2i_up
-0.05329	Rest	Ni_EZH2i_up
0.3698	Rest	Ni_EZH2i_up
-0.1617	Rest	Ni_EZH2i_up
-0.06432	Rest	Ni_EZH2i_up
-0.5687	Rest	Ni_EZH2i_up
0.05211	Bivalent_naive	Ni_EZH2i_up
-0.2016	Rest	Ni_EZH2i_up
-0.009605	Rest	Ni_EZH2i_up
-0.1201	Bivalent_naive	Ni_EZH2i_up
-0.2906	Rest	Ni_EZH2i_up
-0.1431	Rest	Ni_EZH2i_up
0.6822	Bivalent_naive	Ni_EZH2i_up
0.5359	Rest	Ni_EZH2i_up
-0.4348	Bivalent_naive	Ni_EZH2i_up
-0.8612	Rest	Ni_EZH2i_up
0.8751	Rest	Ni_EZH2i_up
-0.1369	Rest	Ni_EZH2i_up
-0.2093	Rest	Ni_EZH2i_up
-0.2305	Rest	Ni_EZH2i_up
-0.1036	Rest	Ni_EZH2i_up
0.1047	Rest	Ni_EZH2i_up
-0.7911	Rest	Ni_EZH2i_up
-0.1206	Rest	Ni_EZH2i_up
-0.2784	Rest	Ni_EZH2i_up
0.6712	Rest	Ni_EZH2i_up
0.1372	Bivalent_naive	Ni_EZH2i_up
-0.2295	Bivalent_naive	Ni_EZH2i_up
-0.706	Bivalent_naive	Ni_EZH2i_up
0.1596	Bivalent_naive	Ni_EZH2i_up
0.2185	Rest	Ni_EZH2i_up
-0.2468	Bivalent_naive	Ni_EZH2i_up
0.1134	Rest	Ni_EZH2i_up
0.03598	Rest	Ni_EZH2i_up
-0.2861	Rest	Ni_EZH2i_up
-1.272	Bivalent_naive	Ni_EZH2i_up
-0.1633	Bivalent_naive	Ni_EZH2i_up
-0.07731	Bivalent_naive	Ni_EZH2i_up
0.6624	Bivalent_naive	Ni_EZH2i_up
0.5216	Bivalent_naive	Ni_EZH2i_up
-0.714	Bivalent_naive	Ni_EZH2i_up
0.2284	Rest	Ni_EZH2i_up
1.103	Rest	Ni_EZH2i_up
-0.1476	Rest	Ni_EZH2i_up
0.8695	Rest	Ni_EZH2i_up
-0.2452	Rest	Ni_EZH2i_up
0.03547	Bivalent_naive	Ni_EZH2i_up
-0.214	Bivalent_naive	Ni_EZH2i_up
0.4273	Rest	Ni_EZH2i_up
-0.5184	Rest	Ni_EZH2i_up
0.3122	Bivalent_naive	Ni_EZH2i_up
-0.04365	Rest	Ni_EZH2i_up
-0.175	Bivalent_naive	Ni_EZH2i_up
0.1145	Rest	Ni_EZH2i_up
-0.1522	Bivalent_naive	Ni_EZH2i_up
0.3447	Rest	Ni_EZH2i_up
-0.1163	Rest	Ni_EZH2i_up
-0.0676	Bivalent_naive	Ni_EZH2i_up
-0.6076	Bivalent_naive	Ni_EZH2i_up
-0.179	Rest	Ni_EZH2i_up
-0.2022	Rest	Ni_EZH2i_up
0.6954	Rest	Ni_EZH2i_up
-0.2355	Rest	Ni_EZH2i_up
0.07971	Bivalent_naive	Ni_EZH2i_up
-0.2047	Rest	Ni_EZH2i_up
0.1476	Bivalent_naive	Ni_EZH2i_up
0.06968	Rest	Ni_EZH2i_up
0.1208	Rest	Ni_EZH2i_up
0.001852	Rest	Ni_EZH2i_up
-0.1394	Rest	Ni_EZH2i_up
-0.2924	Rest	Ni_EZH2i_up
-0.4354	Rest	Ni_EZH2i_up
-0.2702	Bivalent_naive	Ni_EZH2i_up
-0.3475	Rest	Ni_EZH2i_up
-0.09671	Bivalent_naive	Ni_EZH2i_up
-0.2039	Bivalent_naive	Ni_EZH2i_up
-0.3401	Bivalent_naive	Ni_EZH2i_up
-0.349	Rest	Ni_EZH2i_up
0.616	Rest	Ni_EZH2i_up
0.7499	Bivalent_naive	Ni_EZH2i_up
0.3315	Rest	Ni_EZH2i_up
0.1318	Rest	Ni_EZH2i_up
0.08955	Rest	Ni_EZH2i_up
-0.2824	Bivalent_naive	Ni_EZH2i_up
-1.098	Bivalent_naive	Ni_EZH2i_up
-0.315	Bivalent_naive	Ni_EZH2i_up
-0.2992	Rest	Ni_EZH2i_up
-0.3158	Rest	Ni_EZH2i_up
-0.03924	Bivalent_naive	Ni_EZH2i_up
0.4922	Bivalent_naive	Ni_EZH2i_up
-0.9077	Bivalent_naive	Ni_EZH2i_up
-0.1242	Bivalent_naive	Ni_EZH2i_up
0.4585	Bivalent_naive	Ni_EZH2i_up
-1.252	Rest	Ni_EZH2i_up
-0.6643	Bivalent_naive	Ni_EZH2i_up
-0.5367	Rest	Ni_EZH2i_up
0.05915	Bivalent_naive	Ni_EZH2i_up
0.4549	Rest	Ni_EZH2i_up
-0.5275	Rest	Ni_EZH2i_up
-0.355	Rest	Ni_EZH2i_up
-0.2359	Rest	Ni_EZH2i_up
-1.203	Rest	Ni_EZH2i_up
-0.5386	Bivalent_naive	Ni_EZH2i_up
0.3265	Bivalent_naive	Ni_EZH2i_up
-0.5208	Bivalent_naive	Ni_EZH2i_up
-0.2176	Bivalent_naive	Ni_EZH2i_up
1.272	Bivalent_naive	Ni_EZH2i_up
-0.4849	Bivalent_naive	Ni_EZH2i_up
0.2225	Rest	Ni_EZH2i_up
-0.05415	Bivalent_naive	Ni_EZH2i_up
0.1868	Rest	Ni_EZH2i_up
-0.5515	Rest	Ni_EZH2i_up
0.2379	Bivalent_naive	Ni_EZH2i_up
0.2917	Bivalent_naive	Ni_EZH2i_up
-0.1768	Rest	Ni_EZH2i_up
-0.8198	Rest	Ni_EZH2i_up
-0.5629	Bivalent_naive	Ni_EZH2i_up
-0.05837	Rest	Ni_EZH2i_up
-0.8248	Rest	Ni_EZH2i_up
0.0335	Bivalent_naive	Ni_EZH2i_up
0.7617	Rest	Ni_EZH2i_up
1.323	Rest	Ni_EZH2i_up
-0.1408	Rest	Ni_EZH2i_up
-1.159	Bivalent_naive	Ni_EZH2i_up
0.1395	Rest	Ni_EZH2i_up
0.3393	Bivalent_naive	Ni_EZH2i_up
0.2661	Rest	Ni_EZH2i_up
0.6469	Rest	Ni_EZH2i_up
-0.1395	Bivalent_naive	Ni_EZH2i_up
-0.783	Rest	Ni_EZH2i_up
-0.2446	Rest	Ni_EZH2i_up
-0.3393	Bivalent_naive	Ni_EZH2i_up
-0.621	Bivalent_naive	Ni_EZH2i_up
-0.03223	Bivalent_naive	Ni_EZH2i_up
0.1268	Rest	Ni_EZH2i_up
0.05504	Rest	Ni_EZH2i_up
0.01291	Rest	Ni_EZH2i_up
-0.01154	Rest	Ni_EZH2i_up
0.375	Rest	Ni_EZH2i_up
-0.004808	Rest	Ni_EZH2i_up
-0.1577	Rest	Ni_EZH2i_up
0.1376	Rest	Ni_EZH2i_up
-0.8685	Bivalent_naive	Ni_EZH2i_up
-0.2853	Rest	Ni_EZH2i_up
-0.1537	Bivalent_naive	Ni_EZH2i_up
-0.3112	Rest	Ni_EZH2i_up
-0.1923	Bivalent_naive	Ni_EZH2i_up
-0.1921	Bivalent_naive	Ni_EZH2i_up
-0.7732	Bivalent_naive	Ni_EZH2i_up
0.4795	Rest	Ni_EZH2i_up
-0.009079	Rest	Ni_EZH2i_up
-1.1	Rest	Ni_EZH2i_up
0.133	Bivalent_naive	Ni_EZH2i_up
0.5685	Bivalent_naive	Ni_EZH2i_up
-0.349	Bivalent_naive	Ni_EZH2i_up
-0.3612	Bivalent_naive	Ni_EZH2i_up
0.3452	Bivalent_naive	Ni_EZH2i_up
-0.4794	Bivalent_naive	Ni_EZH2i_up
-0.3505	Bivalent_naive	Ni_EZH2i_up
-0.9738	Bivalent_naive	Ni_EZH2i_up
-0.6951	Bivalent_naive	Ni_EZH2i_up
-0.3466	Bivalent_naive	Ni_EZH2i_up
-0.3676	Rest	Ni_EZH2i_up
-0.3029	Rest	Ni_EZH2i_up
0.5789	Rest	Ni_EZH2i_up
0.586	Rest	Ni_EZH2i_up
0.126	Rest	Ni_EZH2i_up
-0.3053	Bivalent_naive	Ni_EZH2i_up
0.419	Rest	Ni_EZH2i_up
-0.244	Rest	Ni_EZH2i_up
0.1457	Bivalent_naive	Ni_EZH2i_up
-1.03	Bivalent_naive	Ni_EZH2i_up
-0.2192	Bivalent_naive	Ni_EZH2i_up
-0.3643	Rest	Ni_EZH2i_up
-0.3405	Bivalent_naive	Ni_EZH2i_up
0.2476	Rest	Ni_EZH2i_up
-0.6927	Bivalent_naive	Ni_EZH2i_up
-0.1282	Bivalent_naive	Ni_EZH2i_up
-1.305	Rest	Ni_EZH2i_up
-1.117	Bivalent_naive	Ni_EZH2i_up
0.2646	Rest	Ni_EZH2i_up
-0.3051	Bivalent_naive	Ni_EZH2i_up
0.3978	Bivalent_naive	Ni_EZH2i_up
-0.4838	Bivalent_naive	Ni_EZH2i_up
-0.2496	Rest	Ni_EZH2i_up
-0.2258	Bivalent_naive	Ni_EZH2i_up
-0.2736	Bivalent_naive	Ni_EZH2i_up
-0.1737	Rest	Ni_EZH2i_up
-0.8088	Bivalent_naive	Ni_EZH2i_up
-0.7468	Rest	Ni_EZH2i_up
0.1035	Rest	Ni_EZH2i_up
-0.8636	Bivalent_naive	Ni_EZH2i_up
0.2567	Bivalent_naive	Ni_EZH2i_up
0.3134	Rest	Ni_EZH2i_up
-0.3946	Rest	Ni_EZH2i_up
0.1753	Bivalent_naive	Ni_EZH2i_up
-0.005503	Bivalent_naive	Ni_EZH2i_up
-0.1307	Rest	Ni_EZH2i_up
-0.9673	Rest	Ni_EZH2i_up
-1.016	Rest	Ni_EZH2i_up
-0.3703	Bivalent_naive	Ni_EZH2i_up
0.01388	Bivalent_naive	Ni_EZH2i_up
-0.6867	Bivalent_naive	Ni_EZH2i_up
-0.6436	Bivalent_naive	Ni_EZH2i_up
-0.7685	Bivalent_naive	Ni_EZH2i_up
0.1527	Rest	Ni_EZH2i_up
-0.5767	Bivalent_naive	Ni_EZH2i_up
0.1186	Bivalent_naive	Ni_EZH2i_up
0.3458	Rest	Ni_EZH2i_up
-0.1033	Rest	Ni_EZH2i_up
-0.4576	Bivalent_naive	Ni_EZH2i_up
-0.3581	Bivalent_naive	Ni_EZH2i_up
-0.4037	Bivalent_naive	Ni_EZH2i_up
-1.105	Rest	Ni_EZH2i_up
-1.598	Bivalent_naive	Ni_EZH2i_up
0.2032	Rest	Ni_EZH2i_up
-0.6237	Bivalent_naive	Ni_EZH2i_up
-0.306	Bivalent_naive	Ni_EZH2i_up
0.3334	Bivalent_naive	Ni_EZH2i_up
-0.3755	Bivalent_naive	Ni_EZH2i_up
-0.3166	Bivalent_naive	Ni_EZH2i_up
0.532	Rest	Ni_EZH2i_up
-0.2735	Bivalent_naive	Ni_EZH2i_up
0.5816	Rest	Ni_EZH2i_up
0.914	Rest	Ni_EZH2i_up
0.1896	Rest	Ni_EZH2i_up
-0.507	Rest	Ni_EZH2i_up
0.4442	Rest	Ni_EZH2i_up
0.06819	Rest	Ni_EZH2i_up
0.562	Bivalent_naive	Ni_EZH2i_up
0.4117	Bivalent_naive	Ni_EZH2i_up
0.2505	Bivalent_naive	Ni_EZH2i_up
0.1896	Bivalent_naive	Ni_EZH2i_up
0.135	Rest	Ni_EZH2i_up
0.1336	Bivalent_naive	Ni_EZH2i_up
0.1698	Bivalent_naive	Ni_EZH2i_up
-0.417	Bivalent_naive	Ni_EZH2i_up
1.032	Rest	Ni_EZH2i_up
-0.2297	Bivalent_naive	Ni_EZH2i_up
-0.1771	Bivalent_naive	Ni_EZH2i_up
-0.301	Rest	Ni_EZH2i_up
0.08104	Rest	Ni_EZH2i_up
-0.05085	Rest	Ni_EZH2i_up
-0.3614	Bivalent_naive	Ni_EZH2i_up
-0.2083	Bivalent_naive	Ni_EZH2i_up
0.0523	Bivalent_naive	Ni_EZH2i_up
-0.8501	Rest	Ni_EZH2i_up
-0.07923	Rest	Ni_EZH2i_up
-0.3678	Bivalent_naive	Ni_EZH2i_up
-0.4431	Bivalent_naive	Ni_EZH2i_up
-0.7443	Rest	Ni_EZH2i_up
-0.05434	Bivalent_naive	Ni_EZH2i_up
1.17	Rest	Ni_EZH2i_up
-0.4308	Bivalent_naive	Ni_EZH2i_up
-0.8734	Rest	Ni_EZH2i_up
-0.2205	Rest	Ni_EZH2i_up
0.9983	Rest	Ni_EZH2i_up
-0.1121	Bivalent_naive	Ni_EZH2i_up
0.65	Rest	Ni_EZH2i_up
-0.4569	Bivalent_naive	Ni_EZH2i_up
-0.3568	Rest	Ni_EZH2i_up
0.2975	Bivalent_naive	Ni_EZH2i_up
0.7398	Bivalent_naive	Ni_EZH2i_up
-2.081	Rest	Ni_EZH2i_up
-0.801	Bivalent_naive	Ni_EZH2i_up
-0.2538	Bivalent_naive	Ni_EZH2i_up
-0.3731	Bivalent_naive	Ni_EZH2i_up
-0.5726	Rest	Ni_EZH2i_up
-0.9109	Bivalent_naive	Ni_EZH2i_up
-0.2135	Rest	Ni_EZH2i_up
0.1277	Bivalent_naive	Ni_EZH2i_up
-0.1822	Rest	Ni_EZH2i_up
0.1132	Bivalent_naive	Ni_EZH2i_up
-1.436	Rest	Ni_EZH2i_up
-1.112	Bivalent_naive	Ni_EZH2i_up
-0.6663	Rest	Ni_EZH2i_up
-0.0767	Bivalent_naive	Ni_EZH2i_up
-0.5446	Rest	Ni_EZH2i_up
-0.4373	Bivalent_naive	Ni_EZH2i_up
-0.5374	Bivalent_naive	Ni_EZH2i_up
-0.01181	Rest	Ni_EZH2i_up
0.1832	Rest	Ni_EZH2i_up
0.1508	Bivalent_naive	Ni_EZH2i_up
-0.6622	Rest	Ni_EZH2i_up
-0.3714	Bivalent_naive	Ni_EZH2i_up
-0.4297	Bivalent_naive	Ni_EZH2i_up
-0.2434	Bivalent_naive	Ni_EZH2i_up
0.2713	Bivalent_naive	Ni_EZH2i_up
-0.09171	Bivalent_naive	Ni_EZH2i_up
0.2842	Rest	Ni_EZH2i_up
0.2937	Rest	Ni_EZH2i_up
-1.652	Rest	Ni_EZH2i_up
-1.195	Bivalent_naive	Ni_EZH2i_up
0.09768	Bivalent_naive	Ni_EZH2i_up
-0.07505	Bivalent_naive	Ni_EZH2i_up
-0.5317	Rest	Ni_EZH2i_up
0.2007	Rest	Ni_EZH2i_up
0.1158	Rest	Ni_EZH2i_up
0.124	Rest	Ni_EZH2i_up
0.102	Rest	Ni_EZH2i_up
0.3333	Rest	Ni_EZH2i_up
0.03398	Rest	Ni_EZH2i_up
0.3874	Bivalent_naive	Ni_EZH2i_up
0.6625	Rest	Ni_EZH2i_up
-0.4602	Rest	Ni_EZH2i_up
0.3296	Bivalent_naive	Ni_EZH2i_up
-1.303	Rest	Ni_EZH2i_up
-0.7801	Rest	Ni_EZH2i_up
0.467	Rest	Ni_EZH2i_up
-0.5928	Bivalent_naive	Ni_EZH2i_up
-0.6475	Bivalent_naive	Ni_EZH2i_up
-0.03007	Rest	Ni_EZH2i_up
-0.9477	Bivalent_naive	Ni_EZH2i_up
0.3773	Rest	Ni_EZH2i_up
1.16	Rest	Ni_EZH2i_up
1.031	Rest	Ni_EZH2i_up
0.1756	Rest	Ni_EZH2i_up
-0.0401	Rest	Ni_EZH2i_up
-0.5945	Rest	Ni_EZH2i_up
0.149	Rest	Ni_EZH2i_up
-0.2553	Bivalent_naive	Ni_EZH2i_up
-0.03968	Bivalent_naive	Ni_EZH2i_up
0.1493	Bivalent_naive	Ni_EZH2i_up
0.9045	Bivalent_naive	Ni_EZH2i_up
-0.016	Rest	Ni_EZH2i_up
-1.63	Bivalent_naive	Ni_EZH2i_up
0.195	Bivalent_naive	Ni_EZH2i_up
0.5855	Bivalent_naive	Ni_EZH2i_up
-0.07887	Bivalent_naive	Ni_EZH2i_up
-0.5142	Bivalent_naive	Ni_EZH2i_up
-0.3541	Bivalent_naive	Ni_EZH2i_up
-0.3871	Bivalent_naive	Ni_EZH2i_up
0.6883	Bivalent_naive	Ni_EZH2i_up
-0.04343	Rest	Ni_EZH2i_up
-0.6498	Rest	Ni_EZH2i_up
0.07849	Rest	Ni_EZH2i_up
-0.09466	Rest	Ni_EZH2i_up
0.214	Bivalent_naive	Ni_EZH2i_up
0.8526	Bivalent_naive	Ni_EZH2i_up
-0.5284	Rest	Ni_EZH2i_up
-0.5056	Rest	Ni_EZH2i_up
-0.6495	Bivalent_naive	Ni_EZH2i_up
-0.2781	Bivalent_naive	Ni_EZH2i_up
0.104	Bivalent_naive	Ni_EZH2i_up
-2.243	Rest	Ni_EZH2i_up
-0.1383	Bivalent_naive	Ni_EZH2i_up
-0.3054	Bivalent_naive	Ni_EZH2i_up
-0.9792	Bivalent_naive	Ni_EZH2i_up
-0.1992	Bivalent_naive	Ni_EZH2i_up
-0.2635	Bivalent_naive	Ni_EZH2i_up
0.03488	Rest	Ni_EZH2i_up
-0.2103	Bivalent_naive	Ni_EZH2i_up
-0.02501	Bivalent_naive	Ni_EZH2i_up
0.4894	Bivalent_naive	Ni_EZH2i_up
-0.2338	Rest	Ni_EZH2i_up
-1.075	Bivalent_naive	Ni_EZH2i_up
0.4752	Bivalent_naive	Ni_EZH2i_up
0.5464	Rest	Ni_EZH2i_up
-0.9516	Bivalent_naive	Ni_EZH2i_up
0.1908	Bivalent_naive	Ni_EZH2i_up
-0.5282	Rest	Ni_EZH2i_up
-0.1598	Rest	Ni_EZH2i_up
0.456	Rest	Ni_EZH2i_up
-0.7293	Bivalent_naive	Ni_EZH2i_up
1.415	Bivalent_naive	Ni_EZH2i_up
0.3792	Bivalent_naive	Ni_EZH2i_up
0.259	Bivalent_naive	Ni_EZH2i_up
0.6674	Bivalent_naive	Ni_EZH2i_up
-0.1475	Bivalent_naive	Ni_EZH2i_up
0.2288	Rest	Ni_EZH2i_up
1.393	Rest	Ni_EZH2i_up
0.1614	Rest	Ni_EZH2i_up
0.4985	Bivalent_naive	Ni_EZH2i_up
0.09895	Bivalent_naive	Ni_EZH2i_up
-0.1547	Rest	Ni_EZH2i_up
-0.2167	Rest	Ni_EZH2i_up
-0.3876	Rest	Ni_EZH2i_up
-0.02019	Bivalent_naive	Ni_EZH2i_up
-0.05061	Bivalent_naive	Ni_EZH2i_up
-0.4035	Rest	Ni_EZH2i_up
-0.6912	Bivalent_naive	Ni_EZH2i_up
-0.2492	Bivalent_naive	Ni_EZH2i_up
1.013	Rest	Ni_EZH2i_up
-0.03233	Rest	Ni_EZH2i_up
0.3952	Bivalent_naive	Ni_EZH2i_up
-0.05486	Rest	Ni_EZH2i_up
-0.3044	Bivalent_naive	Ni_EZH2i_up
-0.3863	Rest	Ni_EZH2i_up
-0.4394	Rest	Ni_EZH2i_up
-0.5443	Bivalent_naive	Ni_EZH2i_up
-0.4134	Rest	Ni_EZH2i_up
-0.4675	Rest	Ni_EZH2i_up
-0.519	Bivalent_naive	Ni_EZH2i_up
-1.322	Bivalent_naive	Ni_EZH2i_up
-0.2124	Bivalent_naive	Ni_EZH2i_up
-0.9479	Bivalent_naive	Ni_EZH2i_up
-0.6286	Bivalent_naive	Ni_EZH2i_up
-0.4466	Bivalent_naive	Ni_EZH2i_up
0.3234	Bivalent_naive	Ni_EZH2i_up
-0.1644	Rest	Ni_EZH2i_up
-0.4924	Bivalent_naive	Ni_EZH2i_up
-0.09889	Rest	Ni_EZH2i_up
-0.4344	Bivalent_naive	Ni_EZH2i_up
0.6492	Rest	Ni_EZH2i_up
-0.07846	Bivalent_naive	Ni_EZH2i_up
-0.08331	Rest	Ni_EZH2i_up
-0.0275	Rest	Ni_EZH2i_up
0.1234	Rest	Ni_EZH2i_up
-0.2124	Bivalent_naive	Ni_EZH2i_up
0.7971	Bivalent_naive	Ni_EZH2i_up
0.008132	Bivalent_naive	Ni_EZH2i_up
-0.1851	Rest	Ni_EZH2i_up
0.1038	Rest	Ni_EZH2i_up
-0.2913	Bivalent_naive	Ni_EZH2i_up
0.05512	Rest	Ni_EZH2i_up
0.1247	Bivalent_naive	Ni_EZH2i_up
-0.8779	Bivalent_naive	Ni_EZH2i_up
-0.79	Rest	Ni_EZH2i_up
-0.2037	Rest	Ni_EZH2i_up
0.4351	Rest	Ni_EZH2i_up
0.2161	Bivalent_naive	Ni_EZH2i_up
0.8539	Rest	Ni_EZH2i_up
-1.651	Bivalent_naive	Ni_EZH2i_up
-0.1281	Bivalent_naive	Ni_EZH2i_up
-0.001107	Bivalent_naive	Ni_EZH2i_up
-1.232	Bivalent_naive	Ni_EZH2i_up
-0.9179	Rest	Ni_EZH2i_up
-0.5886	Bivalent_naive	Ni_EZH2i_up
-0.263	Bivalent_naive	Ni_EZH2i_up
-0.6839	Bivalent_naive	Ni_EZH2i_up
-0.2679	Rest	Ni_EZH2i_up
-0.782	Rest	Ni_EZH2i_up
-0.7883	Bivalent_naive	Ni_EZH2i_up
0.09974	Bivalent_naive	Ni_EZH2i_up
-13.57	Rest	Ni_EZH2i_up
0.04656	Bivalent_naive	Ni_EZH2i_up
-0.4567	Bivalent_naive	Ni_EZH2i_up
1.138	Rest	Ni_EZH2i_up
-0.6825	Bivalent_naive	Ni_EZH2i_up
-0.3584	Rest	Ni_EZH2i_up
-0.07255	Rest	Ni_EZH2i_up
0.0753	Rest	Ni_EZH2i_up
-0.4996	Bivalent_naive	Ni_EZH2i_up
-0.2071	Bivalent_naive	Ni_EZH2i_up
-0.1325	Bivalent_naive	Ni_EZH2i_up
0.05332	Bivalent_naive	Ni_EZH2i_up
-0.1337	Rest	Ni_EZH2i_up
0.6681	Bivalent_naive	Ni_EZH2i_up
-0.5433	Rest	Ni_EZH2i_up
-0.7908	Bivalent_naive	Ni_EZH2i_up
-0.06297	Bivalent_naive	Ni_EZH2i_up
0.6624	Rest	Ni_EZH2i_up
-0.0712	Rest	Ni_EZH2i_up
-0.5864	Rest	Ni_EZH2i_up
-0.2729	Rest	Ni_EZH2i_up
1.52	Rest	Ni_EZH2i_up
-0.08283	Bivalent_naive	Ni_EZH2i_up
-0.733	Bivalent_naive	Ni_EZH2i_up
-0.2152	Rest	Ni_EZH2i_up
-0.1223	Bivalent_naive	Ni_EZH2i_up
0.9612	Rest	Ni_EZH2i_up
-0.4952	Bivalent_naive	Ni_EZH2i_up
0.03328	Bivalent_naive	Ni_EZH2i_up
0.02077	Rest	Ni_EZH2i_up
0.514	Rest	Ni_EZH2i_up
-0.3015	Rest	Ni_EZH2i_up
-0.2594	Bivalent_naive	Ni_EZH2i_up
0.5963	Rest	Ni_EZH2i_up
-0.5709	Bivalent_naive	Ni_EZH2i_up
0.7044	Rest	Ni_EZH2i_up
-0.7879	Bivalent_naive	Ni_EZH2i_up
-0.9099	Bivalent_naive	Ni_EZH2i_up
0.2033	Bivalent_naive	Ni_EZH2i_up
-0.2566	Rest	Ni_EZH2i_up
-0.3474	Rest	Ni_EZH2i_up
0.3584	Bivalent_naive	Ni_EZH2i_up
-0.1838	Bivalent_naive	Ni_EZH2i_up
-0.2909	Bivalent_naive	Ni_EZH2i_up
-0.7293	Bivalent_naive	Ni_EZH2i_up
-0.0003682	Bivalent_naive	Ni_EZH2i_up
-0.3828	Bivalent_naive	Ni_EZH2i_up
-0.6423	Bivalent_naive	Ni_EZH2i_up
0.4004	Rest	Ni_EZH2i_up
0.1941	Bivalent_naive	Ni_EZH2i_up
0.3848	Bivalent_naive	Ni_EZH2i_up
-0.295	Bivalent_naive	Ni_EZH2i_up
-0.4221	Bivalent_naive	Ni_EZH2i_up
0.5991	Rest	Ni_EZH2i_up
-1.304	Rest	Ni_EZH2i_up
-0.3186	Bivalent_naive	Ni_EZH2i_up
-0.09356	Rest	Ni_EZH2i_up
-0.3887	Bivalent_naive	Ni_EZH2i_up
0.1921	Bivalent_naive	Ni_EZH2i_up
-0.3037	Bivalent_naive	Ni_EZH2i_up
-1.405	Bivalent_naive	Ni_EZH2i_up
0.4378	Rest	Ni_EZH2i_up
-0.6417	Bivalent_naive	Ni_EZH2i_up
0.3364	Bivalent_naive	Ni_EZH2i_up
-0.4497	Bivalent_naive	Ni_EZH2i_up
-0.1725	Bivalent_naive	Ni_EZH2i_up
-0.4747	Bivalent_naive	Ni_EZH2i_up
-1.228	Bivalent_naive	Ni_EZH2i_up
-0.9996	Bivalent_naive	Ni_EZH2i_up
0.4064	Bivalent_naive	Ni_EZH2i_up
-0.6311	Bivalent_naive	Ni_EZH2i_up
0.03372	Bivalent_naive	Ni_EZH2i_up
-0.7638	Bivalent_naive	Ni_EZH2i_up
0.2428	Bivalent_naive	Ni_EZH2i_up
-0.9922	Bivalent_naive	Ni_EZH2i_up
-0.6218	Bivalent_naive	Ni_EZH2i_up
0.4546	Rest	Ni_EZH2i_up
-0.1484	Bivalent_naive	Ni_EZH2i_up
-0.3793	Bivalent_naive	Ni_EZH2i_up
-0.4974	Bivalent_naive	Ni_EZH2i_up
0.3708	Rest	Ni_EZH2i_up
-0.0006122	Rest	Ni_EZH2i_up
0.2667	Bivalent_naive	Ni_EZH2i_up
0.7433	Rest	Ni_EZH2i_up
-0.9463	Bivalent_naive	Ni_EZH2i_up
0.008397	Bivalent_naive	Ni_EZH2i_up
-0.5186	Bivalent_naive	Ni_EZH2i_up
0.01325	Bivalent_naive	Ni_EZH2i_up
-1.697	Bivalent_naive	Ni_EZH2i_up
-0.3802	Bivalent_naive	Ni_EZH2i_up
0.2286	Bivalent_naive	Ni_EZH2i_up
0.1923	Rest	Ni_EZH2i_up
0.2196	Bivalent_naive	Ni_EZH2i_up
-0.3788	Bivalent_naive	Ni_EZH2i_up
0.06283	Rest	Ni_EZH2i_up
-0.3731	Bivalent_naive	Ni_EZH2i_up
-0.3988	Bivalent_naive	Ni_EZH2i_up
-0.6495	Bivalent_naive	Ni_EZH2i_up
-0.188	Rest	Ni_EZH2i_up
0.7919	Rest	Ni_EZH2i_up
-0.2627	Rest	Ni_EZH2i_up
-0.8011	Bivalent_naive	Ni_EZH2i_up
0.5265	Bivalent_naive	Ni_EZH2i_up
0.1705	Rest	Ni_EZH2i_up
0.3766	Bivalent_naive	Ni_EZH2i_up
-1.187	Rest	Ni_EZH2i_up
-0.2494	Bivalent_naive	Ni_EZH2i_up
1.18	Rest	Ni_EZH2i_up
-0.2673	Rest	Ni_EZH2i_up
-0.5244	Bivalent_naive	Ni_EZH2i_up
0.1295	Bivalent_naive	Ni_EZH2i_up
0.4322	Rest	Ni_EZH2i_up
-1.964	Rest	Ni_EZH2i_up
-1.072	Bivalent_naive	Ni_EZH2i_up
-1.356	Rest	Ni_EZH2i_up
-1.348	Rest	Ni_EZH2i_up
-0.0337	Rest	Ni_EZH2i_up
0.06404	Bivalent_naive	Ni_EZH2i_up
0.2597	Bivalent_naive	Ni_EZH2i_up
-0.2926	Bivalent_naive	Ni_EZH2i_up
0.1386	Bivalent_naive	Ni_EZH2i_up
0.2486	Rest	Ni_EZH2i_up
1.072	Bivalent_naive	Ni_EZH2i_up
0.3095	Rest	Ni_EZH2i_up
0.04035	Bivalent_naive	Ni_EZH2i_up
0.363	Rest	Ni_EZH2i_up
-0.9849	Rest	Ni_EZH2i_up
0.1604	Rest	Ni_EZH2i_up
-0.9549	Rest	Ni_EZH2i_up
-0.1154	Bivalent_naive	Ni_EZH2i_up
-1.292	Bivalent_naive	Ni_EZH2i_up
0.5411	Rest	Ni_EZH2i_up
0.0156	Bivalent_naive	Ni_EZH2i_up
0.002881	Bivalent_naive	Ni_EZH2i_up
0.2082	Rest	Ni_EZH2i_up
0.1469	Rest	Ni_EZH2i_up
-0.4092	Bivalent_naive	Ni_EZH2i_up
0.6763	Rest	Ni_EZH2i_up
-1.135	Bivalent_naive	Ni_EZH2i_up
-0.3638	Bivalent_naive	Ni_EZH2i_up
-0.6616	Bivalent_naive	Ni_EZH2i_up
-0.481	Bivalent_naive	Ni_EZH2i_up
-0.4457	Bivalent_naive	Ni_EZH2i_up
-0.512	Bivalent_naive	Ni_EZH2i_up
-0.1459	Rest	Ni_EZH2i_up
0.02677	Rest	Ni_EZH2i_up
0.3814	Rest	Ni_EZH2i_up
-0.5413	Bivalent_naive	Ni_EZH2i_up
-0.1914	Bivalent_naive	Ni_EZH2i_up
0.9528	Bivalent_naive	Ni_EZH2i_up
0.6456	Rest	Ni_EZH2i_up
0.4558	Rest	Ni_EZH2i_up
-0.02333	Rest	Ni_EZH2i_up
0.002373	Rest	Ni_EZH2i_up
-0.4735	Rest	Ni_EZH2i_up
-0.1621	Rest	Ni_EZH2i_up
-0.04963	Rest	Ni_EZH2i_up
-0.3244	Rest	Ni_EZH2i_up
-0.42	Bivalent_naive	Ni_EZH2i_up
-0.3184	Bivalent_naive	Ni_EZH2i_up
0.2797	Bivalent_naive	Ni_EZH2i_up
-0.8147	Bivalent_naive	Ni_EZH2i_up
-0.139	Rest	Ni_EZH2i_up
0.3363	Bivalent_naive	Ni_EZH2i_up
0.1734	Rest	Ni_EZH2i_up
-0.3596	Rest	Ni_EZH2i_up
-0.2285	Rest	Ni_EZH2i_up
-0.6979	Rest	Ni_EZH2i_up
1.126	Rest	Ni_EZH2i_up
-0.4092	Bivalent_naive	Ni_EZH2i_up
-0.3874	Rest	Ni_EZH2i_up
-0.7401	Rest	Ni_EZH2i_up
-0.9167	Rest	Ni_EZH2i_up
-0.2075	Rest	Ni_EZH2i_up
-0.5173	Bivalent_naive	Ni_EZH2i_up
0.4591	Rest	Ni_EZH2i_up
0.4082	Rest	Ni_EZH2i_up
0.4201	Bivalent_naive	Ni_EZH2i_up
0.4068	Rest	Ni_EZH2i_up
-0.5523	Rest	Ni_EZH2i_up
-0.01463	Rest	Ni_EZH2i_up
-0.9776	Bivalent_naive	Ni_EZH2i_up
-0.009902	Rest	Ni_EZH2i_up
-0.5574	Rest	Ni_EZH2i_up
-0.04081	Rest	Ni_EZH2i_up
0.5451	Bivalent_naive	Ni_EZH2i_up
0.09781	Bivalent_naive	Ni_EZH2i_up
0.106	Bivalent_naive	Ni_EZH2i_up
-0.08577	Rest	Ni_EZH2i_up
-1.22	Bivalent_naive	Ni_EZH2i_up
-1.079	Bivalent_naive	Ni_EZH2i_up
0.2723	Rest	Ni_EZH2i_up
-0.5142	Bivalent_naive	Ni_EZH2i_up
0.4107	Rest	Ni_EZH2i_up
-0.6878	Rest	Ni_EZH2i_up
-0.2832	Bivalent_naive	Ni_EZH2i_up
-0.5186	Rest	Ni_EZH2i_up
0.2753	Bivalent_naive	Ni_EZH2i_up
0.2083	Bivalent_naive	Ni_EZH2i_up
-0.6762	Bivalent_naive	Ni_EZH2i_up
0.9526	Rest	Ni_EZH2i_up
0.1591	Rest	Ni_EZH2i_up
-0.8321	Bivalent_naive	Ni_EZH2i_up
-0.407	Bivalent_naive	Ni_EZH2i_up
0.2163	Rest	Ni_EZH2i_up
-1.034	Bivalent_naive	Ni_EZH2i_up
-0.8067	Bivalent_naive	Ni_EZH2i_up
-1.013	Bivalent_naive	Ni_EZH2i_up
-0.1349	Bivalent_naive	Ni_EZH2i_up
0.1519	Bivalent_naive	Ni_EZH2i_up
0.3503	Rest	Ni_EZH2i_up
-0.2176	Bivalent_naive	Ni_EZH2i_up
-0.4729	Rest	Ni_EZH2i_up
-0.1072	Bivalent_naive	Ni_EZH2i_up
-1.429	Rest	Ni_EZH2i_up
-0.446	Rest	Ni_EZH2i_up
-0.3914	Rest	Ni_EZH2i_up
2.503	Rest	Ni_EZH2i_up
0.9895	Rest	Ni_EZH2i_up
0.7082	Rest	Ni_EZH2i_up
0.03268	Rest	Ni_EZH2i_up
0.4302	Rest	Ni_EZH2i_up
0.4315	Rest	Ni_EZH2i_up
-2.618	Rest	Ni_EZH2i_up
0.6365	Rest	Ni_EZH2i_up
0.2919	Rest	Ni_EZH2i_up
-0.04317	Rest	Ni_EZH2i_up
-0.2683	Rest	Ni_EZH2i_up
0.5613	Rest	Ni_EZH2i_up
-0.344	Bivalent_naive	Ni_EZH2i_up
0.5237	Rest	Ni_EZH2i_up
0.1961	Rest	Ni_EZH2i_up
-0.103	Rest	Ni_EZH2i_up
-0.8799	Bivalent_naive	Ni_EZH2i_up
-0.837	Rest	Ni_EZH2i_up
-0.3122	Bivalent_naive	Ni_EZH2i_up
-2.28	Rest	Ni_EZH2i_up
-0.0977	Bivalent_naive	Ni_EZH2i_up
-0.5994	Bivalent_naive	Ni_EZH2i_up
-0.1504	Rest	Ni_EZH2i_up
0.3667	Rest	Ni_EZH2i_up
-0.7709	Rest	Ni_EZH2i_up
-0.1886	Rest	Ni_EZH2i_up
-0.1646	Bivalent_naive	Ni_EZH2i_up
-0.3535	Bivalent_naive	Ni_EZH2i_up
-0.2494	Rest	Ni_EZH2i_up
-0.6217	Bivalent_naive	Ni_EZH2i_up
-0.3165	Rest	Ni_EZH2i_up
-0.3812	Rest	Ni_EZH2i_up
0.08694	Rest	Ni_EZH2i_up
-0.247	Bivalent_naive	Ni_EZH2i_up
-0.3423	Bivalent_naive	Ni_EZH2i_up
-0.2253	Bivalent_naive	Ni_EZH2i_up
-0.2885	Bivalent_naive	Ni_EZH2i_up
-0.7497	Rest	Ni_EZH2i_up
-0.7907	Bivalent_naive	Ni_EZH2i_up
0.5611	Bivalent_naive	Ni_EZH2i_up
0.1111	Bivalent_naive	Ni_EZH2i_up
-0.6965	Bivalent_naive	Ni_EZH2i_up
0.1921	Rest	Ni_EZH2i_up
1.029	Rest	Ni_EZH2i_up
-0.5006	Bivalent_naive	Ni_EZH2i_up
0.1466	Rest	Ni_EZH2i_up
-0.7325	Rest	Ni_EZH2i_up
-0.9546	Rest	Ni_EZH2i_up
-0.3676	Rest	Ni_EZH2i_up
0.5998	Rest	Ni_EZH2i_up
-0.2656	Rest	Ni_EZH2i_up
-0.8929	Rest	Ni_EZH2i_up
-0.3589	Bivalent_naive	Ni_EZH2i_up
-0.3607	Bivalent_naive	Ni_EZH2i_up
-0.2562	Rest	Ni_EZH2i_up
-0.2151	Bivalent_naive	Ni_EZH2i_up
0.1437	Rest	Ni_EZH2i_up
-0.6903	Rest	Ni_EZH2i_up
-0.3424	Bivalent_naive	Ni_EZH2i_up
-0.1495	Bivalent_naive	Ni_EZH2i_up
-0.4919	Bivalent_naive	Ni_EZH2i_up
-0.1299	Rest	Ni_EZH2i_up
0.1368	Bivalent_naive	Ni_EZH2i_up
-0.7248	Rest	Ni_EZH2i_up
-1.272	Rest	Ni_EZH2i_up
-0.2739	Bivalent_naive	Ni_EZH2i_up
1.009	Rest	Ni_EZH2i_up
-1.042	Bivalent_naive	Ni_EZH2i_up
0.5827	Rest	Ni_EZH2i_up
-0.4267	Rest	Ni_EZH2i_up
-0.2677	Bivalent_naive	Ni_EZH2i_up
-0.5944	Bivalent_naive	Ni_EZH2i_up
0.3978	Bivalent_naive	Ni_EZH2i_up
-0.6673	Bivalent_naive	Ni_EZH2i_up
0.2552	Bivalent_naive	Ni_EZH2i_up
-0.5588	Bivalent_naive	Ni_EZH2i_up
-2.443	Bivalent_naive	Ni_EZH2i_up
-0.569	Bivalent_naive	Ni_EZH2i_up
-0.2628	Bivalent_naive	Ni_EZH2i_up
-0.4766	Bivalent_naive	Ni_EZH2i_up
0.4348	Bivalent_naive	Ni_EZH2i_up
-0.4312	Rest	Ni_EZH2i_up
0.118	Rest	Ni_EZH2i_up
0.6061	Rest	Ni_EZH2i_up
0.3211	Rest	Ni_EZH2i_up
1.425	Rest	Ni_EZH2i_up
-0.07293	Rest	Ni_EZH2i_up
-0.3317	Rest	Ni_EZH2i_up
0.2166	Rest	Ni_EZH2i_up
-0.5502	Bivalent_naive	Ni_EZH2i_up
-0.4103	Rest	Ni_EZH2i_up
-0.1741	Bivalent_naive	Ni_EZH2i_up
-0.547	Rest	Ni_EZH2i_up
0.7963	Bivalent_naive	Ni_EZH2i_up
1.031	Bivalent_naive	Ni_EZH2i_up
0.6348	Bivalent_naive	Ni_EZH2i_up
-0.1525	Bivalent_naive	Ni_EZH2i_up
-0.4762	Rest	Ni_EZH2i_up
0.06011	Rest	Ni_EZH2i_up
0.347	Bivalent_naive	Ni_EZH2i_up
-0.7859	Rest	Ni_EZH2i_up
-0.77	Rest	Ni_EZH2i_up
-0.2084	Rest	Ni_EZH2i_up
0.5357	Bivalent_naive	Ni_EZH2i_up
-0.7541	Bivalent_naive	Ni_EZH2i_up
-0.1281	Bivalent_naive	Ni_EZH2i_up
-0.4636	Bivalent_naive	Ni_EZH2i_up
-0.3017	Bivalent_naive	Ni_EZH2i_up
0.2412	Rest	Ni_EZH2i_up
-0.8741	Bivalent_naive	Ni_EZH2i_up
-0.7098	Rest	Ni_EZH2i_up
-0.1716	Rest	Ni_EZH2i_up
-0.8566	Bivalent_naive	Ni_EZH2i_up
0.01511	Bivalent_naive	Ni_EZH2i_up
-1.073	Rest	Ni_EZH2i_up
-0.2155	Bivalent_naive	Ni_EZH2i_up
-0.03448	Bivalent_naive	Ni_EZH2i_up
-0.7248	Rest	Ni_EZH2i_up
-0.3844	Rest	Ni_EZH2i_up
-0.5884	Bivalent_naive	Ni_EZH2i_up
0.5189	Rest	Ni_EZH2i_up
-0.248	Bivalent_naive	Ni_EZH2i_up
-0.6835	Bivalent_naive	Ni_EZH2i_up
-0.3071	Bivalent_naive	Ni_EZH2i_up
0.09286	Bivalent_naive	Ni_EZH2i_up
-0.5822	Bivalent_naive	Ni_EZH2i_up
0.4944	Bivalent_naive	Ni_EZH2i_up
-0.1113	Bivalent_naive	Ni_EZH2i_up
-0.3206	Bivalent_naive	Ni_EZH2i_up
0.4279	Bivalent_naive	Ni_EZH2i_up
-0.7567	Rest	Ni_EZH2i_up
-0.4397	Rest	Ni_EZH2i_up
0.007086	Bivalent_naive	Ni_EZH2i_up
-0.76	Rest	Ni_EZH2i_up
0.1822	Rest	Ni_EZH2i_up
-0.2707	Bivalent_naive	Ni_EZH2i_up
-0.1601	Rest	Ni_EZH2i_up
0.03757	Rest	Ni_EZH2i_up
0.8516	Rest	Ni_EZH2i_up
0.1591	Rest	Ni_EZH2i_up
-0.3249	Bivalent_naive	Ni_EZH2i_up
0.009256	Bivalent_naive	Ni_EZH2i_up
-0.1262	Rest	Ni_EZH2i_up
-0.03249	Rest	Ni_EZH2i_up
-0.7267	Rest	Ni_EZH2i_up
-0.3788	Bivalent_naive	Ni_EZH2i_up
-0.05369	Bivalent_naive	Ni_EZH2i_up
-0.2102	Rest	Ni_EZH2i_up
0.2991	Bivalent_naive	Ni_EZH2i_up
-0.8967	Bivalent_naive	Ni_EZH2i_up
0.34	Bivalent_naive	Ni_EZH2i_up
1.184	Rest	Ni_EZH2i_up
0.4538	Bivalent_naive	Ni_EZH2i_up
-0.2825	Rest	Ni_EZH2i_up
-0.04806	Rest	Ni_EZH2i_up
-0.3503	Rest	Ni_EZH2i_up
0.1384	Rest	Ni_EZH2i_up
-0.2359	Rest	Ni_EZH2i_up
0.7211	Bivalent_naive	Ni_EZH2i_up
0.5801	Bivalent_naive	Ni_EZH2i_up
-0.3185	Bivalent_naive	Ni_EZH2i_up
0.4887	Rest	Ni_EZH2i_up
0.06692	Bivalent_naive	Ni_EZH2i_up
-0.5922	Bivalent_naive	Ni_EZH2i_up
-0.4655	Bivalent_naive	Ni_EZH2i_up
-0.3447	Bivalent_naive	Ni_EZH2i_up
-0.2987	Rest	Ni_EZH2i_up
-0.1281	Bivalent_naive	Ni_EZH2i_up
0.3171	Bivalent_naive	Ni_EZH2i_up
-0.1165	Bivalent_naive	Ni_EZH2i_up
-0.2978	Rest	Ni_EZH2i_up
-1.151	Bivalent_naive	Ni_EZH2i_up
-0.03927	Rest	Ni_EZH2i_up
-0.4481	Bivalent_naive	Ni_EZH2i_up
-0.4118	Bivalent_naive	Ni_EZH2i_up
-0.7184	Bivalent_naive	Ni_EZH2i_up
-0.8177	Bivalent_naive	Ni_EZH2i_up
-0.5736	Bivalent_naive	Ni_EZH2i_up
-0.03064	Bivalent_naive	Ni_EZH2i_up
0.4633	Rest	Ni_EZH2i_up
-0.4461	Bivalent_naive	Ni_EZH2i_up
-0.8644	Rest	Ni_EZH2i_up
0.5248	Rest	Ni_EZH2i_up
-0.675	Rest	Ni_EZH2i_up
-0.2491	Bivalent_naive	Ni_EZH2i_up
-0.3145	Bivalent_naive	Ni_EZH2i_up
-0.198	Bivalent_naive	Ni_EZH2i_up
-0.7782	Rest	Ni_EZH2i_up
-0.8997	Bivalent_naive	Ni_EZH2i_up
-0.4709	Bivalent_naive	Ni_EZH2i_up
-2.293	Rest	Ni_EZH2i_up
-0.07167	Rest	Ni_EZH2i_up
-0.4108	Bivalent_naive	Ni_EZH2i_up
0.3213	Rest	Ni_EZH2i_up
-0.7885	Bivalent_naive	Ni_EZH2i_up
-0.6744	Bivalent_naive	Ni_EZH2i_up
-0.6849	Rest	Ni_EZH2i_up
0.06549	Bivalent_naive	Ni_EZH2i_up
0.0215	Bivalent_naive	Ni_EZH2i_up
-0.8302	Bivalent_naive	Ni_EZH2i_up
-0.6973	Bivalent_naive	Ni_EZH2i_up
-0.6093	Bivalent_naive	Ni_EZH2i_up
0.3125	Bivalent_naive	Ni_EZH2i_up
-0.8381	Bivalent_naive	Ni_EZH2i_up
0.5118	Bivalent_naive	Ni_EZH2i_up
0.1413	Bivalent_naive	Ni_EZH2i_up
-1.006	Bivalent_naive	Ni_EZH2i_up
-0.1279	Rest	Ni_EZH2i_up
-0.4866	Bivalent_naive	Ni_EZH2i_up
-0.574	Bivalent_naive	Ni_EZH2i_up
-0.02412	Bivalent_naive	Ni_EZH2i_up
-0.5767	Bivalent_naive	Ni_EZH2i_up
-0.03628	Bivalent_naive	Ni_EZH2i_up
0.1442	Rest	Ni_EZH2i_up
-0.3528	Bivalent_naive	Ni_EZH2i_up
0.1166	Bivalent_naive	Ni_EZH2i_up
0.32	Rest	Ni_EZH2i_up
-0.1872	Rest	Ni_EZH2i_up
0.7924	Bivalent_naive	Ni_EZH2i_up
0.388	Bivalent_naive	Ni_EZH2i_up
-0.1153	Bivalent_naive	Ni_EZH2i_up
0.03312	Bivalent_naive	Ni_EZH2i_up
-0.519	Bivalent_naive	Ni_EZH2i_up
0.3512	Rest	Ni_EZH2i_up
0.4106	Bivalent_naive	Ni_EZH2i_up
-0.2253	Bivalent_naive	Ni_EZH2i_up
-0.2706	Bivalent_naive	Ni_EZH2i_up
-0.1861	Rest	Ni_EZH2i_up
-0.8123	Bivalent_naive	Ni_EZH2i_up
0.5308	Rest	Ni_EZH2i_up
0.3596	Rest	Ni_EZH2i_up
-0.3512	Bivalent_naive	Ni_EZH2i_up
0.3917	Rest	Ni_EZH2i_up
0.02377	Rest	Ni_EZH2i_up
-0.3761	Bivalent_naive	Ni_EZH2i_up
-0.1667	Bivalent_naive	Ni_EZH2i_up
-0.6064	Bivalent_naive	Ni_EZH2i_up
0.7486	Rest	Ni_EZH2i_up
-0.8485	Bivalent_naive	Ni_EZH2i_up
0.18	Rest	Ni_EZH2i_up
-0.3389	Rest	Ni_EZH2i_up
-0.1929	Bivalent_naive	Ni_EZH2i_up
0.08152	Rest	Ni_EZH2i_up
-0.3481	Bivalent_naive	Ni_EZH2i_up
0.2456	Bivalent_naive	Ni_EZH2i_up
0.2561	Rest	Ni_EZH2i_up
-0.5338	Bivalent_naive	Ni_EZH2i_up
0.7414	Rest	Ni_EZH2i_up
-0.4761	Rest	Ni_EZH2i_up
-0.3582	Rest	Ni_EZH2i_up
-0.3021	Rest	Ni_EZH2i_up
0.2718	Rest	Ni_EZH2i_up
0.1836	Rest	Ni_EZH2i_up
-0.531	Rest	Ni_EZH2i_up
0.006517	Rest	Ni_EZH2i_up
-0.4017	Bivalent_naive	Ni_EZH2i_up
-0.2677	Bivalent_naive	Ni_EZH2i_up
0.3353	Bivalent_naive	Ni_EZH2i_up
0.3494	Rest	Ni_EZH2i_up
-0.5766	Bivalent_naive	Ni_EZH2i_up
0.5957	Rest	Ni_EZH2i_up
0.5525	Bivalent_naive	Ni_EZH2i_up
-0.2545	Bivalent_naive	Ni_EZH2i_up
-0.0891	Rest	Ni_EZH2i_up
0.1137	Rest	Ni_EZH2i_up
0.3037	Bivalent_naive	Ni_EZH2i_up
0.3296	Rest	Ni_EZH2i_up
-0.4409	Bivalent_naive	Ni_EZH2i_up
0.7514	Rest	Ni_EZH2i_up
0.1746	Bivalent_naive	Ni_EZH2i_up
-0.1445	Rest	Ni_EZH2i_up
-0.5125	Rest	Ni_EZH2i_up
1.046	Rest	Ni_EZH2i_up
0.01525	Rest	Ni_EZH2i_up
0.2193	Bivalent_naive	Ni_EZH2i_up
0.09155	Rest	Ni_EZH2i_up
-0.8009	Rest	Ni_EZH2i_up
-0.6226	Bivalent_naive	Ni_EZH2i_up
-0.04623	Rest	Ni_EZH2i_up
-0.1737	Rest	Ni_EZH2i_up
-0.386	Bivalent_naive	Ni_EZH2i_up
0.5325	Rest	Ni_EZH2i_up
0.254	Rest	Ni_EZH2i_up
0.617	Rest	Ni_EZH2i_up
0.5661	Rest	Ni_EZH2i_up
-0.1998	Rest	Ni_EZH2i_up
0.6934	Rest	Ni_EZH2i_up
0.6962	Rest	Ni_EZH2i_up
-0.5587	Bivalent_naive	Ni_EZH2i_up
0.4461	Rest	Ni_EZH2i_up
-0.7006	Rest	Ni_EZH2i_up
-0.3645	Rest	Ni_EZH2i_up
0.3611	Rest	Ni_EZH2i_up
-0.4422	Bivalent_naive	Ni_EZH2i_up
-0.6935	Bivalent_naive	Ni_EZH2i_up
-0.2662	Rest	Ni_EZH2i_up
0.1256	Rest	Ni_EZH2i_up
-0.5944	Bivalent_naive	Ni_EZH2i_up
0.2645	Rest	Ni_EZH2i_up
-0.09515	Bivalent_naive	Ni_EZH2i_up
-0.2898	Bivalent_naive	Ni_EZH2i_up
0.2195	Bivalent_naive	Ni_EZH2i_up
-0.2457	Bivalent_naive	Ni_EZH2i_up
-0.5873	Rest	Ni_EZH2i_up
-0.2113	Bivalent_naive	Ni_EZH2i_up
0.5856	Bivalent_naive	Ni_EZH2i_up
-0.8094	Rest	Ni_EZH2i_up
-0.0912	Rest	Ni_EZH2i_up
-0.7754	Rest	Ni_EZH2i_up
-0.6258	Rest	Ni_EZH2i_up
0.3016	Bivalent_naive	Ni_EZH2i_up
0.1745	Bivalent_naive	Ni_EZH2i_up
-0.1126	Bivalent_naive	Ni_EZH2i_up
0.4843	Rest	Ni_EZH2i_up
-1.059	Bivalent_naive	Ni_EZH2i_up
0.4438	Bivalent_naive	Ni_EZH2i_up
-0.3757	Rest	Ni_EZH2i_up
0.5021	Rest	Ni_EZH2i_up
-0.2847	Bivalent_naive	Ni_EZH2i_up
-0.7886	Bivalent_naive	Ni_EZH2i_up
0.06048	Bivalent_naive	Ni_EZH2i_up
-0.1268	Bivalent_naive	Ni_EZH2i_up
-0.6006	Bivalent_naive	Ni_EZH2i_up
-1.066	Bivalent_naive	Ni_EZH2i_up
-1.085	Rest	Ni_EZH2i_up
0.4543	Bivalent_naive	Ni_EZH2i_up
0.5042	Rest	Ni_EZH2i_up
0.4424	Bivalent_naive	Ni_EZH2i_up
-0.2067	Rest	Ni_EZH2i_up
0.2998	Rest	Ni_EZH2i_up
0.1964	Bivalent_naive	Ni_EZH2i_up
0.3723	Rest	Ni_EZH2i_up
0.3297	Rest	Ni_EZH2i_up
-0.6378	Bivalent_naive	Ni_EZH2i_up
-0.3287	Bivalent_naive	Ni_EZH2i_up
0.5291	Bivalent_naive	Ni_EZH2i_up
0.1458	Bivalent_naive	Ni_EZH2i_up
-0.202	Rest	Ni_EZH2i_up
0.205	Bivalent_naive	Ni_EZH2i_up
-0.1949	Bivalent_naive	Ni_EZH2i_up
-0.3383	Rest	Ni_EZH2i_up
-0.1714	Bivalent_naive	Ni_EZH2i_up
-0.05665	Rest	Ni_EZH2i_up
-0.3172	Rest	Ni_EZH2i_up
-0.02837	Bivalent_naive	Ni_EZH2i_up
-0.1249	Rest	Ni_EZH2i_up
-0.07815	Bivalent_naive	Ni_EZH2i_up
-0.06429	Rest	Ni_EZH2i_up
-0.6948	Bivalent_naive	Ni_EZH2i_up
-1.697	Rest	Ni_EZH2i_up
0.009619	Rest	Ni_EZH2i_up
-1.704	Rest	Ni_EZH2i_up
-0.7939	Rest	Ni_EZH2i_up
0.1308	Rest	Ni_EZH2i_up
-0.08758	Bivalent_naive	Ni_EZH2i_up
0.03095	Bivalent_naive	Ni_EZH2i_up
-0.8836	Rest	Ni_EZH2i_up
-0.5771	Rest	Ni_EZH2i_up
-0.6866	Rest	Ni_EZH2i_up
-0.4696	Bivalent_naive	Ni_EZH2i_up
-0.6845	Rest	Ni_EZH2i_up
0.4436	Rest	Ni_EZH2i_up
0.4602	Rest	Ni_EZH2i_up
0.2993	Rest	Ni_EZH2i_up
-0.456	Bivalent_naive	Ni_EZH2i_up
0.7816	Rest	Ni_EZH2i_up
-0.929	Rest	Ni_EZH2i_up
-0.921	Rest	Ni_EZH2i_up
0.2254	Rest	Ni_EZH2i_up
0.7478	Bivalent_naive	Ni_EZH2i_up
-0.6388	Bivalent_naive	Ni_EZH2i_up
-0.8689	Rest	Ni_EZH2i_up
-0.5686	Bivalent_naive	Ni_EZH2i_up
0.02822	Bivalent_naive	Ni_EZH2i_up
-1.269	Rest	Ni_EZH2i_up
-0.4485	Rest	Ni_EZH2i_up
-0.02837	Bivalent_naive	Ni_EZH2i_up
-0.2423	Rest	Ni_EZH2i_up
-0.08698	Rest	Ni_EZH2i_up
0.4508	Rest	Ni_EZH2i_up
0.5714	Rest	Ni_EZH2i_up
-0.1013	Bivalent_naive	Ni_EZH2i_up
-1.671	Rest	Ni_EZH2i_up
0.2054	Rest	Ni_EZH2i_up
-0.3906	Bivalent_naive	Ni_EZH2i_up
0.4988	Rest	Ni_EZH2i_up
0.08015	Rest	Ni_EZH2i_up
-0.08299	Rest	Ni_EZH2i_up
0.3848	Rest	Ni_EZH2i_up
0.7343	Rest	Ni_EZH2i_up
0.7324	Rest	Ni_EZH2i_up
-0.4459	Rest	Ni_EZH2i_up
-0.03639	Rest	Ni_EZH2i_up
0.1501	Rest	Ni_EZH2i_up
0.2457	Rest	Ni_EZH2i_up
-0.339	Rest	Ni_EZH2i_up
0.9908	Rest	Ni_EZH2i_up
0.506	Rest	Ni_EZH2i_up
-0.2793	Rest	Ni_EZH2i_up
-1.781	Rest	Ni_EZH2i_up
-0.1053	Bivalent_naive	Ni_EZH2i_up
-1.47	Bivalent_naive	Ni_EZH2i_up
0.3747	Rest	Ni_EZH2i_up
0.4469	Rest	Ni_EZH2i_up
0.193	Rest	Ni_EZH2i_up
0.1099	Bivalent_naive	Ni_EZH2i_up
-0.5304	Bivalent_naive	Ni_EZH2i_up
-0.151	Rest	Ni_EZH2i_up
-0.1388	Rest	Ni_EZH2i_up
0.5149	Rest	Ni_EZH2i_up
-0.5161	Bivalent_naive	Ni_EZH2i_up
-0.4278	Rest	Ni_EZH2i_up
-0.9525	Bivalent_naive	Ni_EZH2i_up
-0.1525	Bivalent_naive	Ni_EZH2i_up
-0.01425	Bivalent_naive	Ni_EZH2i_up
0.1093	Bivalent_naive	Ni_EZH2i_up
0.4018	Bivalent_naive	Ni_EZH2i_up
-0.3853	Rest	Ni_EZH2i_up
-0.03428	Rest	Ni_EZH2i_up
-0.04572	Bivalent_naive	Ni_EZH2i_up
0.3591	Bivalent_naive	Ni_EZH2i_up
-0.18	Rest	Ni_EZH2i_up
1.062	Rest	Ni_EZH2i_up
0.4247	Rest	Ni_EZH2i_up
-0.3949	Rest	Ni_EZH2i_up
0.01093	Rest	Ni_EZH2i_up
0.07127	Rest	Ni_EZH2i_up
-0.6063	Bivalent_naive	Ni_EZH2i_up
0.2851	Bivalent_naive	Ni_EZH2i_up
-0.6842	Rest	Ni_EZH2i_up
-0.3045	Bivalent_naive	Ni_EZH2i_up
-0.02493	Rest	Ni_EZH2i_up
-0.3058	Bivalent_naive	Ni_EZH2i_up
0.4721	Rest	Ni_EZH2i_up
-0.4858	Rest	Ni_EZH2i_up
-1.271	Rest	Ni_EZH2i_up
-0.1025	Bivalent_naive	Ni_EZH2i_up
0.1863	Bivalent_naive	Ni_EZH2i_up
-0.7798	Rest	Ni_EZH2i_up
-1.025	Rest	Ni_EZH2i_up
-0.1896	Bivalent_naive	Ni_EZH2i_up
0.6726	Bivalent_naive	Ni_EZH2i_up
-0.6591	Bivalent_naive	Ni_EZH2i_up
-1.44	Bivalent_naive	Ni_EZH2i_up
-0.3904	Bivalent_naive	Ni_EZH2i_up
-0.2599	Rest	Ni_EZH2i_up
0.01727	Rest	Ni_EZH2i_up
-0.06209	Rest	Ni_EZH2i_up
0.1337	Rest	Ni_EZH2i_up
-0.005195	Rest	Ni_EZH2i_up
0.3662	Rest	Ni_EZH2i_up
-0.247	Rest	Ni_EZH2i_up
-0.2118	Rest	Ni_EZH2i_up
1.188	Rest	Ni_EZH2i_up
-0.08823	Rest	Ni_EZH2i_up
-0.476	Rest	Ni_EZH2i_up
-0.007382	Rest	Ni_EZH2i_up
-0.783	Bivalent_naive	Ni_EZH2i_up
1.502	Bivalent_naive	Ni_EZH2i_up
0.1934	Rest	Ni_EZH2i_up
-0.6166	Rest	Ni_EZH2i_up
-0.2463	Rest	Ni_EZH2i_up
0.04769	Rest	Ni_EZH2i_up
0.08505	Bivalent_naive	Ni_EZH2i_up
-0.02331	Rest	Ni_EZH2i_up
0.3501	Bivalent_naive	Ni_EZH2i_up
-1.075	Rest	Ni_EZH2i_up
0.8989	Rest	Ni_EZH2i_up
-0.3492	Rest	Ni_EZH2i_up
-0.08967	Rest	Ni_EZH2i_up
-0.1205	Bivalent_naive	Ni_EZH2i_up
0.2946	Bivalent_naive	Ni_EZH2i_up
0.1571	Rest	Ni_EZH2i_up
-0.404	Bivalent_naive	Ni_EZH2i_up
-0.02414	Bivalent_naive	Ni_EZH2i_up
0.08336	Rest	Ni_EZH2i_up
-0.5246	Rest	Ni_EZH2i_up
0.04876	Rest	Ni_EZH2i_up
0.5199	Bivalent_naive	Ni_EZH2i_up
-0.3331	Bivalent_naive	Ni_EZH2i_up
-0.2618	Bivalent_naive	Ni_EZH2i_up
-0.5918	Bivalent_naive	Ni_EZH2i_up
0.7683	Rest	Ni_EZH2i_up
-0.2988	Bivalent_naive	Ni_EZH2i_up
-0.04758	Rest	Ni_EZH2i_up
0.1952	Rest	Ni_EZH2i_up
-0.007944	Rest	Ni_EZH2i_up
-1.421	Bivalent_naive	Ni_EZH2i_up
-2.437	Bivalent_naive	Ni_EZH2i_up
-0.1384	Bivalent_naive	Ni_EZH2i_up
0.00343	Bivalent_naive	Ni_EZH2i_up
-1.004	Rest	Ni_EZH2i_up
0.2077	Rest	Ni_EZH2i_up
0.6406	Rest	Ni_EZH2i_up
-0.2344	Bivalent_naive	Ni_EZH2i_up
-0.7015	Bivalent_naive	Ni_EZH2i_up
-0.04805	Bivalent_naive	Ni_EZH2i_up
-0.1567	Rest	Ni_EZH2i_up
-0.07768	Bivalent_naive	Ni_EZH2i_up
-0.7228	Rest	Ni_EZH2i_up
-1.079	Rest	Ni_EZH2i_up
0.4276	Rest	Ni_EZH2i_up
0.07768	Rest	Ni_EZH2i_up
-0.4876	Rest	Ni_EZH2i_up
0.01095	Rest	Ni_EZH2i_up
-0.5719	Rest	Ni_EZH2i_up
-0.4189	Bivalent_naive	Ni_EZH2i_up
-0.6386	Bivalent_naive	Ni_EZH2i_up
-0.633	Rest	Ni_EZH2i_up
-0.8119	Bivalent_naive	Ni_EZH2i_up
-0.469	Bivalent_naive	Ni_EZH2i_up
-0.6806	Bivalent_naive	Ni_EZH2i_up
-0.4682	Rest	Ni_EZH2i_up
-0.2502	Bivalent_naive	Ni_EZH2i_up
-0.8836	Bivalent_naive	Ni_EZH2i_up
-0.3676	Bivalent_naive	Ni_EZH2i_up
0.2813	Bivalent_naive	Ni_EZH2i_up
0.5051	Rest	Ni_EZH2i_up
-0.6455	Rest	Ni_EZH2i_up
-0.1792	Rest	Ni_EZH2i_up
0.1001	Rest	Ni_EZH2i_up
-1.003	Bivalent_naive	Ni_EZH2i_up
-1.03	Bivalent_naive	Ni_EZH2i_up
0.3244	Rest	Ni_EZH2i_up
0.3634	Rest	Ni_EZH2i_up
-0.5646	Rest	Ni_EZH2i_up
-0.9254	Rest	Ni_EZH2i_up
0.5139	Rest	Ni_EZH2i_up
-0.7344	Rest	Ni_EZH2i_up
-1.533	Rest	Ni_EZH2i_up
0.6346	Rest	Ni_EZH2i_up
-1.589	Bivalent_naive	Ni_EZH2i_up
0.4187	Bivalent_naive	Ni_EZH2i_up
-0.237	Rest	Ni_EZH2i_up
-0.1937	Rest	Ni_EZH2i_up
-0.8317	Bivalent_naive	Ni_EZH2i_up
-0.6778	Rest	Ni_EZH2i_up
-0.2214	Rest	Ni_EZH2i_up
0.1414	Rest	Ni_EZH2i_up
-1.123	Bivalent_naive	Ni_EZH2i_up
-1.059	Bivalent_naive	Ni_EZH2i_up
-0.3612	Bivalent_naive	Ni_EZH2i_up
-1.055	Rest	Ni_EZH2i_up
-0.5806	Bivalent_naive	Ni_EZH2i_up
1.023	Bivalent_naive	Ni_EZH2i_up
-0.1723	Bivalent_naive	Ni_EZH2i_up
-0.5632	Bivalent_naive	Ni_EZH2i_up
0.5863	Bivalent_naive	Ni_EZH2i_up
-0.4977	Rest	Ni_EZH2i_up
1.162	Rest	Ni_EZH2i_up
-0.07507	Rest	Ni_EZH2i_up
-0.2252	Rest	Ni_EZH2i_up
0.22	Rest	Ni_EZH2i_up
-0.6424	Rest	Ni_EZH2i_up
-0.1919	Bivalent_naive	Ni_EZH2i_up
0.3697	Rest	Ni_EZH2i_up
0.9505	Rest	Ni_EZH2i_up
-0.3502	Rest	Ni_EZH2i_up
-0.167	Rest	Ni_EZH2i_up
-0.2813	Rest	Ni_EZH2i_up
-0.4147	Rest	Ni_EZH2i_up
0.4376	Bivalent_naive	Ni_EZH2i_up
0.01443	Bivalent_naive	Ni_EZH2i_up
-0.03878	Bivalent_naive	Ni_EZH2i_up
-0.4913	Rest	Ni_EZH2i_up
-1.656	Rest	Ni_EZH2i_up
0.4243	Rest	Ni_EZH2i_up
-1.204	Rest	Ni_EZH2i_up
-0.03049	Bivalent_naive	Ni_EZH2i_up
0.1702	Rest	Ni_EZH2i_up
-0.7351	Rest	Ni_EZH2i_up
0.254	Rest	Ni_EZH2i_up
-0.3224	Rest	Ni_EZH2i_up
-0.6129	Bivalent_naive	Ni_EZH2i_up
-0.3004	Rest	Ni_EZH2i_up
-0.7737	Bivalent_naive	Ni_EZH2i_up
0.05975	Rest	Ni_EZH2i_up
-0.3175	Bivalent_naive	Ni_EZH2i_up
0.5329	Rest	Ni_EZH2i_up
0.5089	Rest	Ni_EZH2i_up
0.592	Bivalent_naive	Ni_EZH2i_up
0.5394	Bivalent_naive	Ni_EZH2i_up
-0.03242	Bivalent_naive	Ni_EZH2i_up
0.3862	Rest	Ni_EZH2i_up
0.8333	Rest	Ni_EZH2i_up
0.2908	Rest	Ni_EZH2i_up
0.14	Bivalent_naive	Ni_EZH2i_up
0.685	Bivalent_naive	Ni_EZH2i_up
-0.06114	Bivalent_naive	Ni_EZH2i_up
-0.8727	Bivalent_naive	Ni_EZH2i_up
0.1989	Bivalent_naive	Ni_EZH2i_up
-0.2981	Bivalent_naive	Ni_EZH2i_up
-0.1603	Bivalent_naive	Ni_EZH2i_up
0.3223	Rest	Ni_EZH2i_up
-0.182	Bivalent_naive	Ni_EZH2i_up
0.2382	Bivalent_naive	Ni_EZH2i_up
-0.452	Bivalent_naive	Ni_EZH2i_up
0.113	Rest	Ni_EZH2i_up
-0.3271	Bivalent_naive	Ni_EZH2i_up
-0.3348	Bivalent_naive	Ni_EZH2i_up
-0.1831	Rest	Ni_EZH2i_up
1.188	Rest	Ni_EZH2i_up
-0.9349	Bivalent_naive	Ni_EZH2i_up
-0.1991	Rest	Ni_EZH2i_up
0.03344	Bivalent_naive	Ni_EZH2i_up
0.17	Bivalent_naive	Ni_EZH2i_up
0.008749	Bivalent_naive	Ni_EZH2i_up
-0.8913	Bivalent_naive	Ni_EZH2i_up
-0.1693	Bivalent_naive	Ni_EZH2i_up
-0.1999	Rest	Ni_EZH2i_up
-0.02175	Rest	Ni_EZH2i_up
0.5251	Bivalent_naive	Ni_EZH2i_up
0.508	Rest	Ni_EZH2i_up
0.1831	Bivalent_naive	Ni_EZH2i_up
0.008863	Rest	Ni_EZH2i_up
-0.6207	Bivalent_naive	Ni_EZH2i_up
-0.0553	Rest	Ni_EZH2i_up
-1.103	Rest	Ni_EZH2i_up
-0.7513	Bivalent_naive	Ni_EZH2i_up
-0.173	Rest	Ni_EZH2i_up
-0.2254	Rest	Ni_EZH2i_up
0.5411	Rest	Ni_EZH2i_up
-0.461	Rest	Ni_EZH2i_up
0.5674	Rest	Ni_EZH2i_up
0.8597	Bivalent_naive	Ni_EZH2i_up
0.01042	Bivalent_naive	Ni_EZH2i_up
0.0343	Bivalent_naive	Ni_EZH2i_up
0.1052	Rest	Ni_EZH2i_up
-0.3012	Bivalent_naive	Ni_EZH2i_up
0.2399	Bivalent_naive	Ni_EZH2i_up
0.8664	Rest	Ni_EZH2i_up
0.2285	Bivalent_naive	Ni_EZH2i_up
-0.8277	Bivalent_naive	Ni_EZH2i_up
0.3875	Rest	Ni_EZH2i_up
-0.2517	Bivalent_naive	Ni_EZH2i_up
-0.5205	Bivalent_naive	Ni_EZH2i_up
-0.3929	Bivalent_naive	Ni_EZH2i_up
0.1656	Rest	Ni_EZH2i_up
0.008545	Bivalent_naive	Ni_EZH2i_up
-0.001748	Bivalent_naive	Ni_EZH2i_up
0.7157	Rest	Ni_EZH2i_up
0.3318	Rest	Ni_EZH2i_up
-0.1346	Bivalent_naive	Ni_EZH2i_up
0.1769	Rest	Ni_EZH2i_up
-0.387	Rest	Ni_EZH2i_up
-0.1095	Bivalent_naive	Ni_EZH2i_up
-0.5619	Rest	Ni_EZH2i_up
-0.5701	Rest	Ni_EZH2i_up
-0.5501	Rest	Ni_EZH2i_up
0.9907	Rest	Ni_EZH2i_up
-1.491	Bivalent_naive	Ni_EZH2i_up
-0.3169	Bivalent_naive	Ni_EZH2i_up
0.002642	Bivalent_naive	Ni_EZH2i_up
0.03118	Bivalent_naive	Ni_EZH2i_up
0.004548	Bivalent_naive	Ni_EZH2i_up
0.1898	Bivalent_naive	Ni_EZH2i_up
0.07824	Rest	Ni_EZH2i_up
-0.0154	Bivalent_naive	Ni_EZH2i_up
-1.033	Rest	Ni_EZH2i_up
0.005275	Bivalent_naive	Ni_EZH2i_up
-0.6754	Bivalent_naive	Ni_EZH2i_up
-0.3186	Bivalent_naive	Ni_EZH2i_up
-0.5175	Bivalent_naive	Ni_EZH2i_up
-0.3861	Rest	Ni_EZH2i_up
-0.9666	Bivalent_naive	Ni_EZH2i_up
-0.08539	Rest	Ni_EZH2i_up
-0.4915	Bivalent_naive	Ni_EZH2i_up
-0.4664	Rest	Ni_EZH2i_up
-0.2434	Bivalent_naive	Ni_EZH2i_up
0.8339	Bivalent_naive	Ni_EZH2i_up
0.6096	Rest	Ni_EZH2i_up
0.5905	Rest	Ni_EZH2i_up
0.2832	Bivalent_naive	Ni_EZH2i_up
-0.04308	Bivalent_naive	Ni_EZH2i_up
-0.3188	Bivalent_naive	Ni_EZH2i_up
0.3894	Bivalent_naive	Ni_EZH2i_up
0.07303	Bivalent_naive	Ni_EZH2i_up
-0.4583	Rest	Ni_EZH2i_up
0.1341	Rest	Ni_EZH2i_up
0.3287	Rest	Ni_EZH2i_up
-0.1187	Rest	Ni_EZH2i_up
0.1993	Bivalent_naive	Ni_EZH2i_up
0.2692	Bivalent_naive	Ni_EZH2i_up
0.0754	Rest	Ni_EZH2i_up
-0.1653	Bivalent_naive	Ni_EZH2i_up
-0.3015	Bivalent_naive	Ni_EZH2i_up
0.5061	Bivalent_naive	Ni_EZH2i_up
0.3423	Rest	Ni_EZH2i_up
-0.2225	Bivalent_naive	Ni_EZH2i_up
-1.025	Bivalent_naive	Ni_EZH2i_up
-0.6279	Bivalent_naive	Ni_EZH2i_up
0.1648	Rest	Ni_EZH2i_up
-0.4728	Rest	Ni_EZH2i_up
-0.2181	Rest	Ni_EZH2i_up
-0.5302	Rest	Ni_EZH2i_up
0.5642	Rest	Ni_EZH2i_up
0.1463	Rest	Ni_EZH2i_up
-0.05446	Bivalent_naive	Ni_EZH2i_up
0.3722	Rest	Ni_EZH2i_up
0.03881	Bivalent_naive	Ni_EZH2i_up
0.3818	Bivalent_naive	Ni_EZH2i_up
-0.449	Rest	Ni_EZH2i_up
0.1261	Bivalent_naive	Ni_EZH2i_up
0.2959	Bivalent_naive	Ni_EZH2i_up
0.198	Bivalent_naive	Ni_EZH2i_up
-0.09624	Bivalent_naive	Ni_EZH2i_up
0.5938	Bivalent_naive	Ni_EZH2i_up
-0.3595	Rest	Ni_EZH2i_up
0.2974	Rest	Ni_EZH2i_up
-0.6408	Bivalent_naive	Ni_EZH2i_up
0.3365	Rest	Ni_EZH2i_up
-0.5271	Bivalent_naive	Ni_EZH2i_up
-0.8289	Rest	Ni_EZH2i_up
-0.3096	Bivalent_naive	Ni_EZH2i_up
0.5877	Rest	Ni_EZH2i_up
0.9753	Rest	Ni_EZH2i_up
0.1395	Rest	Ni_EZH2i_up
0.2531	Bivalent_naive	Ni_EZH2i_up
-0.9808	Bivalent_naive	Ni_EZH2i_up
-0.2005	Bivalent_naive	Ni_EZH2i_up
-0.007671	Bivalent_naive	Ni_EZH2i_up
-0.1775	Rest	Ni_EZH2i_up
-0.5138	Rest	Ni_EZH2i_up
-0.9243	Bivalent_naive	Ni_EZH2i_up
-0.04852	Bivalent_naive	Ni_EZH2i_up
-1.695	Rest	Ni_EZH2i_up
-0.08559	Bivalent_naive	Ni_EZH2i_up
-0.4781	Bivalent_naive	Ni_EZH2i_up
-1.398	Bivalent_naive	Ni_EZH2i_up
-0.2987	Bivalent_naive	Ni_EZH2i_up
0.2281	Bivalent_naive	Ni_EZH2i_up
0.3048	Bivalent_naive	Ni_EZH2i_up
0.06477	Rest	Ni_EZH2i_up
-0.454	Rest	Ni_EZH2i_up
-0.3967	Rest	Ni_EZH2i_up
-0.03515	Rest	Ni_EZH2i_up
0.2558	Rest	Ni_EZH2i_up
0.1114	Bivalent_naive	Ni_EZH2i_up
0.4611	Bivalent_naive	Ni_EZH2i_up
0.00544	Rest	Ni_EZH2i_up
-0.511	Rest	Ni_EZH2i_up
-0.4967	Bivalent_naive	Ni_EZH2i_up
0.0478	Bivalent_naive	Ni_EZH2i_up
-0.6327	Bivalent_naive	Ni_EZH2i_up
0.4201	Rest	Ni_EZH2i_up
0.3905	Rest	Ni_EZH2i_up
-0.2872	Bivalent_naive	Ni_EZH2i_up
-0.4404	Rest	Ni_EZH2i_up
-0.8322	Rest	Ni_EZH2i_up
-0.5189	Rest	Ni_EZH2i_up
0.3779	Bivalent_naive	Ni_EZH2i_up
0.4438	Bivalent_naive	Ni_EZH2i_up
0.08966	Rest	Ni_EZH2i_up
0.4969	Rest	Ni_EZH2i_up
0.6198	Rest	Ni_EZH2i_up
-0.3744	Rest	Ni_EZH2i_up
0.6348	Rest	Ni_EZH2i_up
0.1314	Rest	Ni_EZH2i_up
0.4613	Rest	Ni_EZH2i_up
0.007568	Bivalent_naive	Ni_EZH2i_up
0.4013	Rest	Ni_EZH2i_up
0.3378	Rest	Ni_EZH2i_up
0.1068	Rest	Ni_EZH2i_up
-0.433	Bivalent_naive	Ni_EZH2i_up
0.01878	Bivalent_naive	Ni_EZH2i_up
0.7461	Rest	Ni_EZH2i_up
-0.561	Bivalent_naive	Ni_EZH2i_up
-0.007135	Rest	Ni_EZH2i_up
0.08364	Bivalent_naive	Ni_EZH2i_up
0.1355	Bivalent_naive	Ni_EZH2i_up
-0.001214	Rest	Ni_EZH2i_up
0.6159	Rest	Ni_EZH2i_up
0.1049	Rest	Ni_EZH2i_up
-0.0257	Rest	Ni_EZH2i_up
0.1339	Bivalent_naive	Ni_EZH2i_up
0.5183	Bivalent_naive	Ni_EZH2i_up
-0.09	Bivalent_naive	Ni_EZH2i_up
0.3382	Rest	Ni_EZH2i_up
-0.2851	Rest	Ni_EZH2i_up
0.8503	Rest	Ni_EZH2i_up
0.7861	Rest	Ni_EZH2i_up
0.4592	Rest	Ni_EZH2i_up
-0.365	Rest	Ni_EZH2i_up
-0.9671	Bivalent_naive	Ni_EZH2i_up
0.1378	Rest	Ni_EZH2i_up
-0.8397	Rest	Ni_EZH2i_up
-1.357	Bivalent_naive	Ni_EZH2i_up
0.4542	Rest	Ni_EZH2i_up
-0.278	Bivalent_naive	Ni_EZH2i_up
0.3598	Bivalent_naive	Ni_EZH2i_up
-0.7976	Bivalent_naive	Ni_EZH2i_up
0.0989	Bivalent_naive	Ni_EZH2i_up
-0.2552	Rest	Ni_EZH2i_up
0.1768	Rest	Ni_EZH2i_up
0.3904	Rest	Ni_EZH2i_up
0.2804	Bivalent_naive	Ni_EZH2i_up
-0.3053	Bivalent_naive	Ni_EZH2i_up
0.5309	Rest	Ni_EZH2i_up
0.6077	Rest	Ni_EZH2i_up
0.6853	Rest	Ni_EZH2i_up
-0.4247	Rest	Ni_EZH2i_up
-0.3574	Bivalent_naive	Ni_EZH2i_up
-0.2763	Rest	Ni_EZH2i_up
0.1196	Rest	Ni_EZH2i_up
0.04599	Bivalent_naive	Ni_EZH2i_up
-0.0545	Bivalent_naive	Ni_EZH2i_up
0.1864	Bivalent_naive	Ni_EZH2i_up
0.3319	Rest	Ni_EZH2i_up
-0.06144	Bivalent_naive	Ni_EZH2i_up
-0.01028	Rest	Ni_EZH2i_up
0.1041	Rest	Ni_EZH2i_up
-0.005227	Rest	Ni_EZH2i_up
0.5397	Rest	Ni_EZH2i_up
-0.02653	Bivalent_naive	Ni_EZH2i_up
0.3353	Bivalent_naive	Ni_EZH2i_up
0.701	Rest	Ni_EZH2i_up
-0.4633	Rest	Ni_EZH2i_up
-0.4035	Bivalent_naive	Ni_EZH2i_up
-0.03623	Rest	Ni_EZH2i_up
0.06832	Rest	Ni_EZH2i_up
-0.3639	Bivalent_naive	Ni_EZH2i_up
-1.234	Bivalent_naive	Ni_EZH2i_up
0.465	Rest	Ni_EZH2i_up
-0.4473	Rest	Ni_EZH2i_up
0.3048	Rest	Ni_EZH2i_up
-0.2135	Rest	Ni_EZH2i_up
0.654	Rest	Ni_EZH2i_up
0.8091	Rest	Ni_EZH2i_up
1.019	Rest	Ni_EZH2i_up
-0.538	Bivalent_naive	Ni_EZH2i_up
0.3415	Rest	Ni_EZH2i_up
-0.5605	Bivalent_naive	Ni_EZH2i_up
-0.6612	Bivalent_naive	Ni_EZH2i_up
0.6811	Rest	Ni_EZH2i_up
0.09087	Bivalent_naive	Ni_EZH2i_up
0.1278	Bivalent_naive	Ni_EZH2i_up
-0.6334	Rest	Ni_EZH2i_up
0.04928	Rest	Ni_EZH2i_up
0.2775	Bivalent_naive	Ni_EZH2i_up
-0.7285	Bivalent_naive	Ni_EZH2i_up
-0.2146	Rest	Ni_EZH2i_up
0.2404	Rest	Ni_EZH2i_up
0.268	Rest	Ni_EZH2i_up
0.2032	Rest	Ni_EZH2i_up
0.2399	Bivalent_naive	Ni_EZH2i_up
-0.3265	Bivalent_naive	Ni_EZH2i_up
0.2641	Bivalent_naive	Ni_EZH2i_up
-0.3566	Rest	Ni_EZH2i_up
-0.214	Bivalent_naive	Ni_EZH2i_up
0.7946	Rest	Ni_EZH2i_up
0.5091	Rest	Ni_EZH2i_up
0.4006	Rest	Ni_EZH2i_up
0.3093	Rest	Ni_EZH2i_up
0.1387	Rest	Ni_EZH2i_up
0.3503	Rest	Ni_EZH2i_up
-0.9762	Rest	Ni_EZH2i_up
-0.716	Rest	Ni_EZH2i_up
0.6386	Bivalent_naive	Ni_EZH2i_up
-0.08839	Rest	Ni_EZH2i_up
0.7256	Rest	Ni_EZH2i_up
-0.1356	Rest	Ni_EZH2i_up
0.5294	Rest	Ni_EZH2i_up
0.0545	Rest	Ni_EZH2i_up
-0.1026	Rest	Ni_EZH2i_up
0.5203	Rest	Ni_EZH2i_up
-0.3092	Bivalent_naive	Ni_EZH2i_up
0.8801	Rest	Ni_EZH2i_up
-0.09616	Bivalent_naive	Ni_EZH2i_up
-0.3321	Rest	Ni_EZH2i_up
-0.3078	Rest	Ni_EZH2i_up
-0.7603	Rest	Ni_EZH2i_up
-0.95	Bivalent_naive	Ni_EZH2i_up
-0.9448	Bivalent_naive	Ni_EZH2i_up
-0.04357	Bivalent_naive	Ni_EZH2i_up
-0.2185	Rest	Ni_EZH2i_up
0.178	Rest	Ni_EZH2i_up
0.6451	Rest	Ni_EZH2i_up
-0.3372	Rest	Ni_EZH2i_up
-0.4433	Bivalent_naive	Ni_EZH2i_up
0.1878	Rest	Ni_EZH2i_up
-0.221	Bivalent_naive	Ni_EZH2i_up
0.672	Rest	Ni_EZH2i_up
-0.7208	Bivalent_naive	Ni_EZH2i_up
-0.184	Rest	Ni_EZH2i_up
-0.5635	Bivalent_naive	Ni_EZH2i_up
0.2428	Rest	Ni_EZH2i_up
0.37	Rest	Ni_EZH2i_up
-0.6742	Rest	Ni_EZH2i_up
-0.232	Rest	Ni_EZH2i_up
-0.3743	Rest	Ni_EZH2i_up
0.866	Rest	Ni_EZH2i_up
-0.5862	Bivalent_naive	Ni_EZH2i_up
-0.2214	Bivalent_naive	Ni_EZH2i_up
-0.3433	Rest	Ni_EZH2i_up
-0.09331	Rest	Ni_EZH2i_up
0.2822	Rest	Ni_EZH2i_up
-0.1907	Rest	Ni_EZH2i_up
-1.486	Bivalent_naive	Ni_EZH2i_up
0.5178	Bivalent_naive	Ni_EZH2i_up
0.1438	Rest	Ni_EZH2i_up
-0.1104	Bivalent_naive	Ni_EZH2i_up
-0.4268	Bivalent_naive	Ni_EZH2i_up
-0.6388	Bivalent_naive	Ni_EZH2i_up
-1.057	Bivalent_naive	Ni_EZH2i_up
0.2601	Bivalent_naive	Ni_EZH2i_up
0.0128	Rest	Ni_EZH2i_up
0.1277	Bivalent_naive	Ni_EZH2i_up
0.3861	Bivalent_naive	Ni_EZH2i_up
0.1026	Bivalent_naive	Ni_EZH2i_up
-0.457	Bivalent_naive	Ni_EZH2i_up
-0.03407	Bivalent_naive	Ni_EZH2i_up
-0.3752	Rest	Ni_EZH2i_up
0.8175	Rest	Ni_EZH2i_up
0.8569	Bivalent_naive	Ni_EZH2i_up
-0.0974	Rest	Ni_EZH2i_up
-0.5447	Bivalent_naive	Ni_EZH2i_up
0.5488	Rest	Ni_EZH2i_up
-0.06855	Bivalent_naive	Ni_EZH2i_up
-0.52	Bivalent_naive	Ni_EZH2i_up
-1.119	Bivalent_naive	Ni_EZH2i_up
-0.591	Bivalent_naive	Ni_EZH2i_up
-0.262	Rest	Ni_EZH2i_up
-0.3853	Rest	Ni_EZH2i_up
-0.5771	Rest	Ni_EZH2i_up
0.3903	Bivalent_naive	Ni_EZH2i_up
0.01991	Rest	Ni_EZH2i_up
-0.7554	Bivalent_naive	Ni_EZH2i_up
0.04772	Rest	Ni_EZH2i_up
-0.001278	Rest	Ni_EZH2i_up
-0.1484	Rest	Ni_EZH2i_up
0.2955	Rest	Ni_EZH2i_up
-0.0359	Rest	Ni_EZH2i_up
0.5108	Bivalent_naive	Ni_EZH2i_up
-0.4372	Rest	Ni_EZH2i_up
-0.04849	Bivalent_naive	Ni_EZH2i_up
0.5536	Rest	Ni_EZH2i_up
-0.3586	Rest	Ni_EZH2i_up
-0.1351	Rest	Ni_EZH2i_up
-0.3977	Bivalent_naive	Ni_EZH2i_up
-0.3874	Rest	Ni_EZH2i_up
0.1854	Rest	Ni_EZH2i_up
-0.1743	Rest	Ni_EZH2i_up
-0.1832	Rest	Ni_EZH2i_up
0.4874	Rest	Ni_EZH2i_up
0.5416	Rest	Ni_EZH2i_up
-0.1365	Rest	Ni_EZH2i_up
-0.2112	Bivalent_naive	Ni_EZH2i_up
0.386	Rest	Ni_EZH2i_up
0.1408	Rest	Ni_EZH2i_up
0.1994	Rest	Ni_EZH2i_up
0.4874	Rest	Ni_EZH2i_up
-0.3046	Rest	Ni_EZH2i_up
-0.1532	Rest	Ni_EZH2i_up
-0.4677	Rest	Ni_EZH2i_up
0.4626	Rest	Ni_EZH2i_up
0.1629	Rest	Ni_EZH2i_up
-0.6842	Rest	Ni_EZH2i_up
0.6386	Rest	Ni_EZH2i_up
0.3707	Rest	Ni_EZH2i_up
-0.2188	Bivalent_naive	Ni_EZH2i_up
-0.008204	Bivalent_naive	Ni_EZH2i_up
0.2753	Rest	Ni_EZH2i_up
0.02887	Bivalent_naive	Ni_EZH2i_up
0.1858	Rest	Ni_EZH2i_up
0.9831	Rest	Ni_EZH2i_up
0.3451	Rest	Ni_EZH2i_up
0.5475	Rest	Ni_EZH2i_up
0.09002	Rest	Ni_EZH2i_up
0.1827	Rest	Ni_EZH2i_up
-0.3223	Rest	Ni_EZH2i_up
-0.2544	Rest	Ni_EZH2i_up
-0.5392	Bivalent_naive	Ni_EZH2i_up
0.2629	Rest	Ni_EZH2i_up
-0.7088	Bivalent_naive	Ni_EZH2i_up
-0.8247	Bivalent_naive	Ni_EZH2i_up
0.5738	Rest	Ni_EZH2i_up
0.7254	Rest	Ni_EZH2i_up
0.2546	Rest	Ni_EZH2i_up
1.787	Rest	Ni_EZH2i_up
-1.737	Bivalent_naive	Ni_EZH2i_up
0.08909	Bivalent_naive	Ni_EZH2i_up
-0.9143	Rest	Ni_EZH2i_up
0.1464	Rest	Ni_EZH2i_up
0.7835	Rest	Ni_EZH2i_up
-0.6414	Bivalent_naive	Ni_EZH2i_up
0.1098	Rest	Ni_EZH2i_up
-0.647	Bivalent_naive	Ni_EZH2i_up
1.473	Rest	Ni_EZH2i_up
-0.4168	Rest	Ni_EZH2i_up
-1.147	Bivalent_naive	Ni_EZH2i_up
0.7795	Rest	Ni_EZH2i_up
-0.4539	Bivalent_naive	Ni_EZH2i_up
-0.3314	Bivalent_naive	Ni_EZH2i_up
0.1692	Rest	Ni_EZH2i_up
-0.0636	Bivalent_naive	Ni_EZH2i_up
0.1066	Rest	Ni_EZH2i_up
-0.1611	Rest	Ni_EZH2i_up
0.4104	Rest	Ni_EZH2i_up
-0.03225	Bivalent_naive	Ni_EZH2i_up
-0.01925	Bivalent_naive	Ni_EZH2i_up
-0.2184	Rest	Ni_EZH2i_up
-0.1847	Bivalent_naive	Ni_EZH2i_up
0.1378	Rest	Ni_EZH2i_up
-0.2838	Bivalent_naive	Ni_EZH2i_up
-0.08436	Bivalent_naive	Ni_EZH2i_up
-0.5328	Bivalent_naive	Ni_EZH2i_up
0.1556	Bivalent_naive	Ni_EZH2i_up
-0.2682	Rest	Ni_EZH2i_up
0.1465	Bivalent_naive	Ni_EZH2i_up
0.3164	Bivalent_naive	Ni_EZH2i_up
-0.1525	Bivalent_naive	Ni_EZH2i_up
-0.2764	Bivalent_naive	Ni_EZH2i_up
-0.524	Bivalent_naive	Ni_EZH2i_up
-0.1249	Rest	Ni_EZH2i_up
-0.3147	Bivalent_naive	Ni_EZH2i_up
-0.2303	Rest	Ni_EZH2i_up
-0.09311	Rest	Ni_EZH2i_up
-0.1841	Rest	Ni_EZH2i_up
-0.2198	Bivalent_naive	Ni_EZH2i_up
0.7186	Rest	Ni_EZH2i_up
-0.2253	Bivalent_naive	Ni_EZH2i_up
0.04289	Rest	Ni_EZH2i_up
0.05436	Rest	Ni_EZH2i_up
-0.1113	Bivalent_naive	Ni_EZH2i_up
-0.09246	Bivalent_naive	Ni_EZH2i_up
-0.1647	Rest	Ni_EZH2i_up
-0.2403	Rest	Ni_EZH2i_up
-0.1901	Bivalent_naive	Ni_EZH2i_up
-0.879	Bivalent_naive	Ni_EZH2i_up
0.1658	Bivalent_naive	Ni_EZH2i_up
0.5782	Rest	Ni_EZH2i_up
0.008191	Rest	Ni_EZH2i_up
0.0936	Bivalent_naive	Ni_EZH2i_up
-0.2329	Bivalent_naive	Ni_EZH2i_up
0.3828	Rest	Ni_EZH2i_up
0.2338	Bivalent_naive	Ni_EZH2i_up
0.5586	Rest	Ni_EZH2i_up
0.07015	Rest	Ni_EZH2i_up
0.4827	Rest	Ni_EZH2i_up
0.5761	Rest	Ni_EZH2i_up
0.6068	Rest	Ni_EZH2i_up
-0.07858	Bivalent_naive	Ni_EZH2i_up
-0.02706	Rest	Ni_EZH2i_up
0.2647	Bivalent_naive	Ni_EZH2i_up
-0.7594	Bivalent_naive	Ni_EZH2i_up
0.3407	Rest	Ni_EZH2i_up
0.6952	Rest	Ni_EZH2i_up
-1.017	Bivalent_naive	Ni_EZH2i_up
0.0713	Rest	Ni_EZH2i_up
-0.7577	Rest	Ni_EZH2i_up
1.235	Rest	Ni_EZH2i_up
-0.3374	Rest	Ni_EZH2i_up
0.03715	Rest	Ni_EZH2i_up
0.2549	Rest	Ni_EZH2i_up
0.06113	Bivalent_naive	Ni_EZH2i_up
0.09514	Rest	Ni_EZH2i_up
0.7057	Rest	Ni_EZH2i_up
-1.074	Rest	Ni_EZH2i_up
0.6018	Rest	Ni_EZH2i_up
-0.008248	Rest	Ni_EZH2i_up
-0.03289	Rest	Ni_EZH2i_up
0.05699	Rest	Ni_EZH2i_up
1.417	Rest	Ni_EZH2i_up
0.7262	Rest	Ni_EZH2i_up
0.1502	Rest	Ni_EZH2i_up
-0.2734	Rest	Ni_EZH2i_up
-0.3412	Rest	Ni_EZH2i_up
-0.1117	Bivalent_naive	Ni_EZH2i_up
0.3941	Rest	Ni_EZH2i_up
0.5383	Rest	Ni_EZH2i_up
-0.2716	Rest	Ni_EZH2i_up
0.006318	Bivalent_naive	Ni_EZH2i_up
0.05384	Bivalent_naive	Ni_EZH2i_up
0.1846	Rest	Ni_EZH2i_up
0.4107	Rest	Ni_EZH2i_up
-0.6056	Rest	Ni_EZH2i_up
0.3053	Rest	Ni_EZH2i_up
-0.2092	Rest	Ni_EZH2i_up
0.1875	Rest	Ni_EZH2i_up
-0.1632	Rest	Ni_EZH2i_up
0.1575	Bivalent_naive	Ni_EZH2i_up
0.006277	Bivalent_naive	Ni_EZH2i_up
-0.158	Bivalent_naive	Ni_EZH2i_up
0.5399	Rest	Ni_EZH2i_up
-0.627	Rest	Ni_EZH2i_up
0.1802	Bivalent_naive	Ni_EZH2i_up
0.1983	Rest	Ni_EZH2i_up
0.4618	Rest	Ni_EZH2i_up
0.3172	Rest	Ni_EZH2i_up
-0.5179	Bivalent_naive	Ni_EZH2i_up
0.3023	Bivalent_naive	Ni_EZH2i_up
0.905	Bivalent_naive	Ni_EZH2i_up
0.1541	Rest	Ni_EZH2i_up
-0.4137	Bivalent_naive	Ni_EZH2i_up
-0.4199	Bivalent_naive	Ni_EZH2i_up
-0.4479	Bivalent_naive	Ni_EZH2i_up
-1.255	Bivalent_naive	Ni_EZH2i_up
0.1116	Bivalent_naive	Ni_EZH2i_up
-0.317	Bivalent_naive	Ni_EZH2i_up
0.1236	Bivalent_naive	Ni_EZH2i_up
-0.6577	Bivalent_naive	Ni_EZH2i_up
0.3178	Rest	Ni_EZH2i_up
-0.05447	Bivalent_naive	Ni_EZH2i_up
-0.03821	Bivalent_naive	Ni_EZH2i_up
-1.316	Bivalent_naive	Ni_EZH2i_up
-0.2674	Rest	Ni_EZH2i_up
0.2907	Bivalent_naive	Ni_EZH2i_up
-0.03465	Rest	Ni_EZH2i_up
-0.7347	Bivalent_naive	Ni_EZH2i_up
0.09493	Bivalent_naive	Ni_EZH2i_up
0.3079	Bivalent_naive	Ni_EZH2i_up
-0.8434	Bivalent_naive	Ni_EZH2i_up
-1.289	Bivalent_naive	Ni_EZH2i_up
-0.2754	Bivalent_naive	Ni_EZH2i_up
0.0112	Rest	Ni_EZH2i_up
-0.6963	Bivalent_naive	Ni_EZH2i_up
0.3525	Bivalent_naive	Ni_EZH2i_up
-0.4847	Bivalent_naive	Ni_EZH2i_up
0.6009	Rest	Ni_EZH2i_up
-0.05697	Bivalent_naive	Ni_EZH2i_up
-0.1952	Bivalent_naive	Ni_EZH2i_up
0.1094	Bivalent_naive	Ni_EZH2i_up
-0.325	Bivalent_naive	Ni_EZH2i_up
-0.1774	Bivalent_naive	Ni_EZH2i_up
0.36	Rest	Ni_EZH2i_up
0.1491	Bivalent_naive	Ni_EZH2i_up
-0.427	Bivalent_naive	Ni_EZH2i_up
-0.3594	Bivalent_naive	Ni_EZH2i_up
-0.4333	Bivalent_naive	Ni_EZH2i_up
-0.7031	Bivalent_naive	Ni_EZH2i_up
0.7809	Rest	Ni_EZH2i_up
0.1333	Bivalent_naive	Ni_EZH2i_up
-0.251	Bivalent_naive	Ni_EZH2i_up
0.1159	Rest	Ni_EZH2i_up
-0.6795	Rest	Ni_EZH2i_up
-0.4934	Rest	Ni_EZH2i_up
0.6965	Rest	Ni_EZH2i_up
-0.161	Bivalent_naive	Ni_EZH2i_up
-0.7587	Bivalent_naive	Ni_EZH2i_up
-0.06297	Rest	Ni_EZH2i_up
-0.6163	Bivalent_naive	Ni_EZH2i_up
-0.1403	Bivalent_naive	Ni_EZH2i_up
-0.1695	Bivalent_naive	Ni_EZH2i_up
-0.9452	Bivalent_naive	Ni_EZH2i_up
-0.4252	Bivalent_naive	Ni_EZH2i_up
-0.3717	Bivalent_naive	Ni_EZH2i_up
-1.176	Bivalent_naive	Ni_EZH2i_up
-0.1636	Bivalent_naive	Ni_EZH2i_up
-0.09651	Rest	Ni_EZH2i_up
-0.409	Rest	Ni_EZH2i_up
-0.08053	Rest	Ni_EZH2i_up
-0.4017	Bivalent_naive	Ni_EZH2i_up
0.5446	Bivalent_naive	Ni_EZH2i_up
0.5446	Bivalent_naive	Ni_EZH2i_up
0.1604	Bivalent_naive	Ni_EZH2i_up
-0.5684	Bivalent_naive	Ni_EZH2i_up
-0.2964	Bivalent_naive	Ni_EZH2i_up
-0.524	Bivalent_naive	Ni_EZH2i_up
-0.0545	Bivalent_naive	Ni_EZH2i_up
-0.2758	Bivalent_naive	Ni_EZH2i_up
-0.0634	Bivalent_naive	Ni_EZH2i_up
-0.8064	Bivalent_naive	Ni_EZH2i_up
-1.173	Bivalent_naive	Ni_EZH2i_up
-0.3064	Bivalent_naive	Ni_EZH2i_up
-0.5883	Rest	Ni_EZH2i_up
0.5404	Bivalent_naive	Ni_EZH2i_up
-0.136	Rest	Ni_EZH2i_up
0.1247	Bivalent_naive	Ni_EZH2i_up
-0.05579	Bivalent_naive	Ni_EZH2i_up
-0.9719	Bivalent_naive	Ni_EZH2i_up
0.4527	Bivalent_naive	Ni_EZH2i_up
-0.652	Rest	Ni_EZH2i_up
-1.11	Bivalent_naive	Ni_EZH2i_up
-0.516	Bivalent_naive	Ni_EZH2i_up
-0.6489	Bivalent_naive	Ni_EZH2i_up
-0.1773	Rest	Ni_EZH2i_up
-0.2715	Bivalent_naive	Ni_EZH2i_up
-0.658	Bivalent_naive	Ni_EZH2i_up
0.01734	Bivalent_naive	Ni_EZH2i_up
0.6797	Bivalent_naive	Ni_EZH2i_up
0.1533	Bivalent_naive	Ni_EZH2i_up
0.33	Rest	Ni_EZH2i_up
-1.307	Bivalent_naive	Ni_EZH2i_up
-0.714	Bivalent_naive	Ni_EZH2i_up
0.5095	Rest	Ni_EZH2i_up
0.7937	Rest	Ni_EZH2i_up
-2.287	Rest	Ni_EZH2i_up
0.4309	Rest	Ni_EZH2i_up
-0.6404	Rest	Ni_EZH2i_up
-0.04744	Rest	Ni_EZH2i_up
-0.2604	Rest	Ni_EZH2i_up
-1.252	Rest	Ni_EZH2i_up
0.2747	Rest	Ni_EZH2i_up
1.106	Rest	Ni_EZH2i_up
-0.437	Rest	Ni_EZH2i_up
0.2711	Rest	Ni_EZH2i_up
-0.04165	Rest	Ni_EZH2i_up
0.3257	Rest	Ni_EZH2i_up
-1.698	Bivalent_naive	Ni_EZH2i_up
0.273	Rest	Ni_EZH2i_up
-0.0927	Bivalent_naive	Ni_EZH2i_up
-1.195	Rest	Ni_EZH2i_up

## Sheet: fig2e_marker_heatmap_values
name	H2Aub_Ni_EZH2i_mean_cov	H2Aub_Ni_mean_cov	H2Aub_Pr_EZH2i_mean_cov	H2Aub_Pr_mean_cov	H3K27m3_Ni_EZH2i_mean_cov	H3K27m3_Ni_mean_cov	H3K27m3_Pr_EZH2i_mean_cov	H3K27m3_Pr_mean_cov	H3K4m3_Ni_EZH2i_mean_cov	H3K4m3_Ni_mean_cov	H3K4m3_Pr_EZH2i_mean_cov	H3K4m3_Pr_mean_cov	RNASeq_TPM_Ni_EZH2i_R1	RNASeq_TPM_Ni_EZH2i_R2	RNASeq_TPM_Ni_EZH2i_R3	RNASeq_TPM_Ni_R1	RNASeq_TPM_Ni_R2	RNASeq_TPM_Ni_R3	RNASeq_TPM_Pr_EZH2i_R1	RNASeq_TPM_Pr_EZH2i_R2	RNASeq_TPM_Pr_EZH2i_R3	RNASeq_TPM_Pr_R1	RNASeq_TPM_Pr_R2	RNASeq_TPM_Pr_R3
KLF17	2.60378	2.48	1.13535	0.9864	0	0.5085	0.5669	0.5884	1.688	7.865	0.7094	1.407	2.37295	2.848	2.37573	4.47054	4.34696	4.81404	0	0	0	0	0	0.0565835
HORMAD1	0.72319	1.077	0.544535	0.2502	0	0	0	0.259	0.1163	0.5055	0.1233	0.8688	2.13422	3.07211	1.97085	4.90881	5.12763	4.91217	0.0976108	0	0	0	0	0
TRIM60	1.23567	0.8403	0.47919	0.4154	0	0.1093	0	0.5071	24.74	41.75	0.3341	1.191	4.34199	4.26303	4.23879	5.68145	5.73173	5.75087	0	0	0	0	0	0
ZNF729	0.16506	0.4513	0.222481	0.1801	0	0.6201	0.5019	0.1982	12.73	26.28	0.4835	1.72	4.4957	4.38957	4.56803	6.70777	6.65335	6.43263	0	0	0	0	0	0.0976108
ALPP	2.50947	3.196	3.49747	1.606	0	0.1273	0	0.3301	2.523	7.31	0	1.068	4.80581	5.08916	4.87971	6.48864	6.45039	6.72069	0.879706	0.505891	0.516015	0.201634	0.250962	0.565597
TBX3	5.23692	6.513	9.58108	8.682	0	0.8428	0	5.756	70.63	69.61	11.72	17.87	5.63952	5.35226	5.37886	4.31034	4.43496	4.2555	1.02148	1.23879	1.26903	0.536053	0.475085	0.432959
IL6ST	0.64693	1.372	1.2781	1.123	0	0.6682	0	0.3219	39.78	61.15	17.47	21.34	7.53528	7.41667	7.70674	5.14323	5.2724	4.89385	1.9222	1.75275	1.65992	1.69599	1.62293	1.62761
KLF5	1.43835	0.8009	1.71334	2.015	0.0833622	0.4058	0	4.452	33.23	54.69	17.28	13.97	6.50716	6.45286	6.53419	7.44667	7.49065	7.34643	2.95977	2.72028	2.8679	1.98185	1.79909	2.01792
KLF4	2.80722	4.853	4.72345	6.115	0	0.9119	0.2222	3.721	53.36	89.7	17.3	26.63	6.13955	6.0555	5.99526	7.87713	7.69174	7.86678	3.44758	3.77294	3.77083	2.17313	2.35896	2.28688
TFAP2C	4.9043	5.059	10.1353	7.245	0	0.1309	0	4.164	89.16	118	31.96	35.13	6.42156	6.10978	6.3293	6.55459	6.59604	6.44609	4.97636	4.89045	4.89869	3.70819	3.89336	3.87774
DPPA3	1.5131	1.181	1.04706	0.788	0	0.7648	0	0.1426	14.05	36.05	0.69	1.211	7.15431	7.35103	7.12856	9.49997	9.30914	9.28086	4.16108	4.10014	3.98914	2.9222	2.87184	3.01436
ALPPL2	4.01053	2.395	3.16763	1.484	0	0.1975	0	0.7117	18.56	39.22	0.2928	0.9416	8.83232	8.71908	8.63959	10.4986	10.4069	10.623	2.69599	2.59216	2.71589	2.18903	2.29866	2.28688
DPPA5	2.28371	1.469	0.466744	0.3799	0	1.419	0	0.6634	13.18	38.05	0.577	1.236	8.09101	8.53037	8.44588	10.7336	10.7258	10.7581	0.62293	1.30451	0.344828	1.05658	1.23266	1.72247
DNMT3L	1.53919	1.503	1.34539	0.8207	0	0	0.2328	0.1507	20.65	36.95	1.477	0.6549	9.47923	9.55061	9.33089	11.0475	11.0445	11.1724	0.584963	0.389567	0.748461	0.321928	0.226509	0.485427
KHDC3L	2.17459	1.679	0.672889	0.3203	0	0.3356	0	0.208	3.921	16.94	0.8072	1.587	6.66818	6.5694	6.45615	9.19989	9.15081	9.20582	0.201634	0	0.201634	0.201634	0	0
CD24	1.83494	2.427	4.64099	2.541	0	0.7081	0	0.2671	37.36	38.86	34.33	36.83	8.90908	8.87633	8.98814	6.03606	6.34678	6.22072	10.7541	10.4313	10.674	11.216	11.1099	11.0993
THY1	4.08629	4.926	3.15402	2.07	0	2.933	0.2827	0.3133	3.066	7.171	11.96	13.08	5.49538	5.25134	5.13914	3.93546	3.85599	3.74201	8.53142	8.32328	8.49621	7.97585	8.10743	8.15188
OTX2	5.09068	6.141	9.29248	7.033	0	3.494	0	1.221	20.48	27.35	41.81	57.83	4.41007	4.20945	4.30961	2.74631	3.38405	3.22033	7.48446	7.58022	7.5659	7.53091	7.62804	7.46703
SFRP2	3.16819	6.521	3.95643	3.24	0.0833622	6.121	0	0.1837	3.073	14.98	27.59	49.48	3.57168	3.47379	3.46336	3.21878	3.33914	3.09085	8.48969	8.55961	8.34181	8.48466	8.55735	8.63829
ZIC2	4.5792	5.336	6.07156	4.681	0.0833622	3.973	0.2026	0.07741	23.37	35.27	58.9	66.09	1.61353	1.58015	1.8679	1.29278	1.42223	0.85599	8.46663	8.48059	8.51621	8.47594	8.48091	8.49225
PTPRZ1	2.71667	2.759	1.86153	1.634	0	7.376	0	0.4909	7.071	14.51	25.86	29.55	0.815575	0.823749	0.739848	0.15056	0	0	6.2426	6.08895	6.0009	6.47492	6.46793	6.33485
DUSP6	4.22375	4.472	4.7919	5.836	0	5.511	0	0.428	19.7	28.09	32.1	59.6	2.61117	2.50843	2.5509	0.871844	1.07039	1.01436	4.61294	4.33985	4.02945	4.2854	4.42425	4.34696
CYTL1	3.50232	3.53	1.81097	1.53	0	1.536	0	0.3012	0.2248	0.6483	0.7738	1.817	1	0	2.01436	0	1.28688	0	3.42895	3.30451	3.45022	2.85798	3.01078	3.04963
HMX2	7.59789	10.24	7.4644	9.261	0.504073	6.741	0	6.06	5.244	25.93	3.946	21.99	0.650765	0.632268	0	0.485427	0	0	3.32337	2.80941	3.08916	1.79494	2.12433	1.81558
POU5F1	0.52627	0.6068	0.297938	0.3152	0	0.05463	0	0.2202	1.673	7.943	3.003	2.319	8.85087	8.75692	8.60752	10.433	10.4187	10.5265	10.8928	10.8951	10.7888	10.8369	10.8782	10.7775
SOX2	2.84485	3.254	3.03306	2.248	0	1.602	0	0.07774	19.13	52.66	48.68	55.81	3.774	4.14568	3.66221	6.37191	6.20828	6.20379	8.23697	8.3315	8.18597	8.7963	8.69349	8.65482
UTF1	3.77449	4.649	5.78879	5.678	0	0.661	0	1.582	5.25	21.95	6.282	11.65	4.66789	4.67299	4.02414	8.04374	8.01039	8.53753	7.32625	7.51302	7.25342	6.39729	6.75596	6.93074
NANOG	1.86605	1.511	1.54803	1.232	0	1.21	0	0.3342	15.68	47.15	9.978	9.903	5.49889	5.12598	5.13545	7.88246	7.8976	7.90014	6.68089	6.45681	6.58706	6.34961	6.24793	6.24432
