# Supplementary material for: Polycomb repressive complex 2 shields naïve human pluripotent cells from trophectoderm differentiation
Source: Nat Cell Biol. 2022 May 30;24(6):845–57. doi: 10.1038/s41556-022-00916-w (PMC9203276; doi:10.1038/s41556-022-00916-w)
Supplement: Supplementary file 6 — Statistical source data corresponding to Fig. 3. [file 41556_2022_916_MOESM6_ESM.xlsx]

## Sheet: fig3a_volcano
name	RNASeq_DS_EZH2i_vs_Ni_log2FoldChange	RNASeq_DS_EZH2i_vs_Ni_padj	label	group
DDX11L1	0.05442	0.0576447		Non bivalent
LINC01128	0.3611	0.428058		Non bivalent
SAMD11	-0.4821	0.460924		Always_up
KLHL17	-0.977	2.09507		Non bivalent
PLEKHN1	-0.1414	0.160585		Non bivalent
ISG15	-0.5882	0.778325		Non bivalent
AGRN	0.1969	0.81051		Non bivalent
B3GALT6	-0.2979	0.460297		Non bivalent
PUSL1	-0.2255	0.330683		Non bivalent
CPTP	-0.01927	0.0175931		Non bivalent
LOC148413	-0.2253	0.235077		Non bivalent
VWA1	0.007135	0.0113965		Non bivalent
ATAD3C	0.107	0.0694075		Non bivalent
ATAD3B	-1.32	46.8955		Non bivalent
ATAD3A	-0.4674	2.7428		Non bivalent
MIB2	-0.3034	0.628378		Non bivalent
MMP23B	0.8414	0.865186		Non bivalent
MMP23A	0.3672	0.834162		Non bivalent
GABRD	-3.153	2.0475		Non bivalent
PRKCZ	-0.1106	0.136618		Non bivalent
SKI	0.1898	0.397723		Non bivalent
RER1	0.09852	0.235749		Non bivalent
FAM213B	0.581	1.2398		Non bivalent
PRDM16	0.5115	0.528855		Always_up
ARHGEF16	-1.363	13.1058		Non bivalent
TPRG1L	-0.5278	1.60415		Non bivalent
TP73	0.5487	0.578396		Pr_higher_than_Ni
DFFB	-0.09418	0.0787298		Non bivalent
AJAP1	0.1358	0.0928037		Always_up
KCNAB2	0.9484	1.00436		Non bivalent
RNF207	-0.3226	0.28208		Non bivalent
LINC00337	-0.6752	0.782253		Non bivalent
ESPN	-0.1267	0.0877248		Always_up
ZBTB48	-0.5393	0.737549		Non bivalent
PHF13	0.2715	0.459545		Non bivalent
THAP3	0.1604	0.131767		Non bivalent
CAMTA1	-0.06553	0.0699684		Non bivalent
VAMP3	0.5778	4.47044		Non bivalent
PER3	-0.07442	0.0594835		Non bivalent
PARK7	0.1452	0.494307		Non bivalent
H6PD	1.33	6.18349		Non bivalent
SPSB1	1.019	2.92812		Non bivalent
SLC25A33	-0.6691	2.53581		Non bivalent
TMEM201	-0.5318	1.6038		Non bivalent
PIK3CD	-0.03901	0.0258569		Always_up
NMNAT1	-0.07182	0.0529095		Non bivalent
RBP7	0.3641	0.35714		Pr_higher_than_Ni
UBE4B	-0.05329	0.106682		Non bivalent
KIF1B	-0.3425	1.24003		Non bivalent
PGD	-0.619	18.4182		Non bivalent
APITD1	-0.4146	0.470057		Non bivalent
APITD1-CORT	-1.079	1.02586		Non bivalent
PEX14	-0.2279	0.390939		Non bivalent
TARDBP	-0.2649	1.97224		Non bivalent
UBIAD1	-0.3543	0.954677		Non bivalent
PTCHD2	-0.9809	1.04701		Non bivalent
FBXO44	-0.9527	1.12033		Non bivalent
FBXO6	-0.3165	0.306625		Non bivalent
DRAXIN	0.08192	0.0529586		Non bivalent
AGTRAP	-0.5537	2.01945		Non bivalent
CLCN6	0.09399	0.103033		Non bivalent
NPPA-AS1	-0.08181	0.093665		Non bivalent
PLOD1	-0.2993	1.95703		Non bivalent
MFN2	-0.3395	2.59278		Non bivalent
MIIP	-1.083	12.7111		Non bivalent
TNFRSF8	-2.44	29.9735		Always_up
TNFRSF1B	4.642	9.12558		Always_up
VPS13D	-0.413	1.50612		Non bivalent
AADACL3	-0.06936	0.0569014		Non bivalent
PRAMEF12	0.135	0.0946359		Non bivalent
PRAMEF1	0.005645	0.00410168		Non bivalent
PRAMEF2	0.05046	0.0346572		Non bivalent
PRAMEF7	-0.03883	0.0261797		Non bivalent
PRAMEF5	0.1518	0.11154		Non bivalent
PRAMEF15	0.01324	0.00881824		Non bivalent
PRAMEF20	-0.2625	0.290815		Non bivalent
PDPN	1.181	44.4353		Always_up
PRDM2	0.3904	1.22279		Non bivalent
KAZN	-0.6407	2.78675		Always_up
TMEM51	0.4585	1.40428		Always_up
EFHD2	-0.1401	0.38258		Non bivalent
DNAJC16	-0.3002	0.578067		Non bivalent
DDI2	-0.1497	0.160585		Non bivalent
RSC1A1	-0.3772	0.625068		Non bivalent
PLEKHM2	-0.254	1.03891		Non bivalent
SLC25A34	0.4372	0.403843		Non bivalent
FBLIM1	1.084	8.21247		Non bivalent
SPEN	-0.4516	3.84013		Non bivalent
CLCNKA	0.01237	0.0103722		Non bivalent
CLCNKB	1.436	1.36091		Non bivalent
SZRD1	-0.1177	0.530325		Non bivalent
NECAP2	0.2668	0.653843		Non bivalent
MST1P2	0.4129	0.396964		Always_up
CROCC	0.2473	0.281747		Non bivalent
PADI3	0.07762	0.0708877		Non bivalent
PADI6	0.1944	0.209574		Non bivalent
ARHGEF10L	0.3463	0.348141		Non bivalent
ACTL8	0.1736	0.153045		Ni_higher_than_Pr
PAX7	1.036	1.04393		Always_up
MRTO4	-0.2725	1.15156		Non bivalent
PQLC2	0.6666	1.84986		Non bivalent
MINOS1	-0.51	1.18883		Non bivalent
RPS14P3	0.1322	0.134008		Non bivalent
NBL1	0.5411	0.680478		Always_up
OTUD3	-0.09725	0.0816027		Non bivalent
UBXN10	0.3694	0.50962		Always_up
FAM43B	-0.4927	0.511308		Always_up
CDA	-1.793	13.0482		Non bivalent
PINK1	-1.769	65.9759		Non bivalent
NBPF3	-0.1006	0.0746363		Non bivalent
ALPL	-2.369	32.6847		Non bivalent
ALPL	-2.369	32.6847		Non bivalent
LDLRAD2	0.01238	0.0101054		Non bivalent
LINC00339	-0.2447	0.203148		Non bivalent
CDC42	0.2549	3.41737		Non bivalent
ZBTB40	-0.2424	0.521145		Non bivalent
EPHB2	2.196	25.368		Non bivalent
KDM1A	-0.06401	0.259874		Non bivalent
ZNF436-AS1	0.1005	0.0856039		Non bivalent
RPL11	-0.09038	0.517412		Non bivalent
TCEB3	-0.09259	0.210278		Non bivalent
PITHD1	-0.5707	3.02457		Non bivalent
LYPLA2	0.01935	0.0307239		Non bivalent
PNRC2	-0.2838	1.59261		Non bivalent
GRHL3	2.974	11.9867		Always_up
NIPAL3	0.4718	0.524619		Non bivalent
RCAN3	0.2477	0.271809		Non bivalent
SRRM1	-0.2668	1.47716		Non bivalent
CLIC4	-0.2702	1.72469		Non bivalent
TMEM50A	0.2432	0.834162		Non bivalent
TMEM57	0.1686	0.264481		Non bivalent
LDLRAP1	-0.8611	9.11822		Non bivalent
MAN1C1	-1.048	15.4512		Non bivalent
SEPN1	0.05603	0.175419		Non bivalent
MTFR1L	0.01582	0.0171862		Non bivalent
EXTL1	-0.04972	0.0542361		Non bivalent
PDIK1L	-0.01923	0.0116194		Non bivalent
FAM110D	-0.186	0.289713		Non bivalent
ZNF593	-0.1716	0.270349		Non bivalent
CNKSR1	0.2643	0.320572		Non bivalent
CEP85	-0.249	0.523603		Non bivalent
SH3BGRL3	1.338	19.246		Non bivalent
CD52	-0.3939	0.363312		Non bivalent
LIN28A	-0.3943	8.20831		Non bivalent
DHDDS	0.5263	2.59808		Non bivalent
HMGN2	0.6601	18.0795		Non bivalent
RPS6KA1	-0.8402	7.4828		Non bivalent
ARID1A	0.3298	2.78331		Non bivalent
PIGV	0.03581	0.0217738		Non bivalent
ZDHHC18	0.7073	3.98213		Non bivalent
SFN	0.3146	0.387746		Non bivalent
NUDC	-0.6276	9.0272		Non bivalent
TRNP1	-1.755	5.84832		Non bivalent
WDTC1	-0.3612	0.860436		Non bivalent
TMEM222	-0.1707	0.281498		Non bivalent
ACTG1P20	0.2165	0.210278		Non bivalent
SYTL1	0.3713	0.349013		Non bivalent
GPR3	-0.1395	0.122513		Non bivalent
FAM76A	0.5169	0.882066		Non bivalent
STX12	0.8943	2.58037		Non bivalent
PPP1R8	-0.2259	0.637895		Non bivalent
THEMIS2	-0.4052	0.418619		Non bivalent
SMPDL3B	3.629	4.2594		Non bivalent
XKR8	0.2128	0.289206		Non bivalent
ATPIF1	-0.08378	0.134955		Non bivalent
SESN2	-0.2532	1.10364		Non bivalent
MED18	-0.2584	0.308388		Non bivalent
PHACTR4	0.05005	0.0641905		Non bivalent
RCC1	-0.7157	10.7129		Non bivalent
SNHG3	-0.2421	0.656198		Non bivalent
TRNAU1AP	-0.08201	0.0776379		Non bivalent
RAB42	-1.483	1.49377		Non bivalent
GMEB1	-0.3567	0.594824		Non bivalent
YTHDF2	-0.1003	0.456677		Non bivalent
OPRD1	0.04262	0.0494891		Always_up
EPB41	-0.1014	0.169091		Non bivalent
PTPRU	-0.9946	26.8348		Non bivalent
MATN1-AS1	0.1656	0.221776		Non bivalent
ZCCHC17	0.01857	0.017367		Non bivalent
SERINC2	1.708	3.94195		Non bivalent
TINAGL1	4.001	112.266		Non bivalent
KHDRBS1	0.5742	9.47508		Ni_higher_than_Pr
TMEM39B	0.3173	0.489187		Non bivalent
KPNA6	-0.197	0.76045		Non bivalent
TXLNA	-0.2033	0.681311		Non bivalent
CCDC28B	0.1571	0.115148		Non bivalent
IQCC	-0.2131	0.165643		Non bivalent
EIF3I	-0.2255	1.60154		Non bivalent
LCK	-0.1745	0.158265		Non bivalent
HDAC1	-0.09222	0.250805		Non bivalent
ZBTB8B	0.1158	0.0956091		Non bivalent
ZBTB8A	-0.624	1.0942		Non bivalent
RBBP4	-0.5668	10.5045		Non bivalent
KIAA1522	0.1745	0.522011		Non bivalent
S100PBP	-0.4774	0.920819		Non bivalent
AZIN2	1.047	1.87746		Non bivalent
ZNF362	1.205	6.70312		Non bivalent
ZSCAN20	0.1274	0.0881502		Ni_higher_than_Pr
GJB5	-0.6459	0.737075		Non bivalent
GJB4	-0.3166	0.631341		Non bivalent
ZMYM1	-0.9009	2.83268		Non bivalent
ZMYM4	-0.2482	0.733533		Non bivalent
NCDN	-0.1885	0.308388		Non bivalent
TFAP2E	-0.293	0.296279		Pr_higher_than_Ni
AGO4	-0.9211	2.00218		Non bivalent
AGO1	-1.048	13.9212		Non bivalent
AGO3	0.6504	0.819301		Non bivalent
ADPRHL2	-0.01102	0.010061		Non bivalent
MAP7D1	1.284	15.1935		Ni_higher_than_Pr
THRAP3	-0.213	1.33696		Non bivalent
SH3D21	-1.107	3.72839		Non bivalent
ZC3H12A	-0.1175	0.102593		Non bivalent
DNALI1	0.5359	0.531062		Non bivalent
CDCA8	-0.1665	0.508358		Non bivalent
MANEAL	-2.11	13.5763		Always_up
C1orf122	-0.714	3.82827		Non bivalent
UTP11L	-0.09519	0.135548		Non bivalent
AKIRIN1	-0.9092	15.1003		Non bivalent
NDUFS5	-0.6812	6.33068		Non bivalent
MACF1	-0.1984	0.715344		Ni_higher_than_Pr
KIAA0754	-0.5821	0.672437		Non bivalent
PPIE	0.1734	0.2249		Non bivalent
MFSD2A	1.593	1.56225		Always_up
CAP1	0.1062	0.541816		Non bivalent
RLF	0.2394	0.439376		Non bivalent
ZMPSTE24	-0.09574	0.201073		Non bivalent
SMAP2	0.7411	2.10807		Non bivalent
ZFP69B	-0.5325	0.513145		Non bivalent
ZFP69	-0.4843	0.457424		Non bivalent
EXO5	0.2312	0.193888		Non bivalent
ZNF684	-0.6065	0.634512		Non bivalent
NFYC	-0.4005	1.94195		Non bivalent
KCNQ4	1.117	1.15434		Non bivalent
CTPS1	-0.3029	1.30138		Non bivalent
SLFNL1-AS1	-0.2519	0.330869		Non bivalent
FOXO6	1.258	3.99482		Non bivalent
RIMKLA	-0.01929	0.0123337		Always_up
PPCS	-0.1515	0.210913		Non bivalent
PPIH	0.1786	0.282662		Non bivalent
YBX1	0.3389	8.89177		Non bivalent
C1orf50	0.7353	1.03583		Non bivalent
ERMAP	0.09031	0.0596828		Non bivalent
ZNF691	-0.2616	0.232102		Non bivalent
SLC2A1-AS1	0.2301	0.38764		Non bivalent
TMEM125	-0.7926	0.828566		Non bivalent
CDC20	-0.07745	0.261854		Non bivalent
SZT2	0.1891	0.266803		Non bivalent
PTPRF	0.07014	0.320027		Non bivalent
KDM4A	-1.013	14.7768		Non bivalent
ST3GAL3	0.7431	0.997834		Non bivalent
ARTN	-0.833	1.28416		Non bivalent
IPO13	-0.142	0.282163		Non bivalent
DPH2	-1.031	9.73166		Non bivalent
ATP6V0B	-0.2216	0.642828		Non bivalent
B4GALT2	0.7349	3.92922		Non bivalent
CCDC24	0.1478	0.107405		Non bivalent
KLF17	-2.122	10.8649		Non bivalent
DMAP1	-0.3508	0.902743		Non bivalent
RNF220	-0.4148	2.10513		Always_up
KIF2C	-0.2181	0.769807		Non bivalent
RPS8	0.1032	0.766243		Non bivalent
PLK3	0.1452	0.142245		Non bivalent
UROD	0.07875	0.119301		Non bivalent
HPDL	-0.2366	0.614394		Non bivalent
TOE1	-0.1106	0.138107		Non bivalent
MMACHC	-0.06711	0.0504148		Non bivalent
AKR1A1	-0.6012	4.38153		Non bivalent
NASP	-0.319	3.57251		Non bivalent
TMEM69	-0.41	1.32239		Non bivalent
MAST2	-0.6214	5.86138		Non bivalent
TSPAN1	0.363	0.503209		Non bivalent
LURAP1	-0.2014	0.153292		Non bivalent
RAD54L	-0.9648	6.88273		Non bivalent
UQCRH	-0.9755	23.2767		Non bivalent
NSUN4	-0.7272	3.34882		Non bivalent
FAAH	-0.8609	1.94424		Always_up
FAAHP1	-0.3967	0.613144		Non bivalent
DMBX1	-1.881	5.32239		Non bivalent
CYP4X1	1.622	1.77599		Always_up
CMPK1	0.1373	0.279345		Non bivalent
FOXD2	0.0272	0.0242466		Always_up
CDKN2C	2.687	5.0689		Pr_higher_than_Ni
RNF11	0.5101	3.06997		Non bivalent
OSBPL9	0.9599	8.09034		Non bivalent
BTF3L4	-0.3532	1.43962		Non bivalent
ZFYVE9	-0.8533	6.56671		Non bivalent
PRPF38A	-0.4419	1.83121		Non bivalent
GPX7	0.8649	1.35932		Always_up
ZYG11B	0.2013	0.414878		Non bivalent
ZYG11A	-2.053	20.9454		Always_up
SCP2	0.6325	1.69379		Always_up
PODN	0.2044	0.358526		Always_up
CPT2	-0.04178	0.0458057		Non bivalent
DMRTB1	-1.59	3.10469		Always_up
LRRC42	0.6245	1.71897		Non bivalent
TCEANC2	-0.3967	0.456677		Non bivalent
MRPL37	-0.5291	6.05424		Non bivalent
ACOT11	-1.272	2.23336		Non bivalent
TTC4	-0.3742	0.941195		Non bivalent
PCSK9	-1.778	7.31632		Always_up
LOC100507634	0.4497	0.614572		Non bivalent
PRKAA2	0.9744	1.17737		Ni_higher_than_Pr
FGGY	0.742	0.745936		Non bivalent
HOOK1	0.7304	0.814741		Always_up
NFIA	0.2893	0.395234		Pr_higher_than_Ni
INADL	0.09065	0.137928		Non bivalent
L1TD1	-1.15	28.7994		Non bivalent
USP1	-0.6491	4.32726		Non bivalent
ATG4C	-0.09097	0.0734518		Non bivalent
FOXD3	-0.4101	0.38405		Always_up
ALG6	0.1399	0.153477		Non bivalent
EFCAB7	0.3208	0.279923		Non bivalent
PGM1	1.99	15.6853		Ni_higher_than_Pr
ROR1	1.468	7.2365		Ni_higher_than_Pr
CACHD1	-0.1478	0.220548		Always_up
RAVER2	1.787	4.59534		Ni_higher_than_Pr
AK4	-2.012	95.6494		Non bivalent
DNAJC6	2.153	4.05725		Always_up
LEPROT	1.345	9.58939		Non bivalent
LEPR	2.903	4.37182		Non bivalent
PDE4B	0.4092	0.487849		Non bivalent
MIER1	0.2491	0.409047		Non bivalent
GADD45A	0.6687	1.50724		Non bivalent
SRSF11	-0.245	0.982132		Non bivalent
HHLA3	-0.183	0.135667		Non bivalent
CTH	-0.7964	3.33078		Non bivalent
FPGT	1.126	2.13006		Non bivalent
TYW3	-0.1499	0.20607		Non bivalent
LHX8	0.3196	0.272377		Always_up
ACADM	-0.3725	0.716247		Non bivalent
RABGGTB	-0.1309	0.218245		Non bivalent
ST6GALNAC3	1.428	14.8505		Always_up
ST6GALNAC5	0.7567	1.057		Ni_higher_than_Pr
AK5	-0.4815	0.471855		Always_up
FAM73A	0.03487	0.0266874		Non bivalent
NEXN	0.5418	0.649752		Non bivalent
DNAJB4	-0.7904	1.69724		Non bivalent
GIPC2	-0.6402	0.634512		Pr_higher_than_Ni
PTGFR	2.823	3.6749		Always_up
ADGRL2	0.3838	1.91614		Non bivalent
PRKACB	1.446	3.54166		Non bivalent
RPF1	-0.03803	0.0461437		Always_up
WDR63	-0.01313	0.00983881		Non bivalent
CYR61	0.8504	11.9219		Non bivalent
SH3GLB1	0.7506	4.75276		Non bivalent
HS2ST1	0.162	0.244888		Non bivalent
LINC01140	-0.222	0.35635		Ni_higher_than_Pr
LMO4	-0.5115	3.05978		Non bivalent
PKN2	-0.07978	0.156331		Non bivalent
LRRC8B	0.9152	2.08423		Ni_higher_than_Pr
LRRC8C	3.36	10.3633		Always_up
LRRC8D	0.2116	0.381116		Non bivalent
ZNF326	-0.1883	0.376131		Non bivalent
CDC7	-0.09589	0.110642		Non bivalent
BRDT	-0.8902	4.79534		Non bivalent
EPHX4	0.06827	0.0655015		Always_up
BTBD8	0.05817	0.0596828		Non bivalent
KIAA1107	-0.4181	0.379552		Non bivalent
RPAP2	-0.2204	0.249183		Non bivalent
RPL5	0.02948	0.120216		Non bivalent
MTF2	-0.1861	0.381011		Non bivalent
CCDC18	-0.2403	0.235899		Non bivalent
DR1	-0.002017	0.00309449		Non bivalent
FNBP1L	-0.1512	0.503347		Non bivalent
ABCD3	0.2415	0.451119		Non bivalent
SLC44A3	1.128	1.70575		Always_up
LOC729970	0.4664	0.532836		Non bivalent
TMEM56	2.062	2.41601		Non bivalent
RWDD3	0.2026	0.155647		Non bivalent
PTBP2	0.178	0.231288		Non bivalent
SNX7	-0.4373	1.11799		Non bivalent
LPPR4	0.107	0.538052		Always_up
AGL	-1.225	33.5675		Non bivalent
SLC35A3	0.08402	0.0813407		Non bivalent
HIAT1	-0.1502	0.333482		Non bivalent
TRMT13	0.5267	0.927383		Non bivalent
RTCA	0.5441	1.77599		Non bivalent
CDC14A	0.265	0.217958		Non bivalent
SLC30A7	0.09139	0.0916759		Non bivalent
LOC102606465	0.01317	0.0108618		Non bivalent
S1PR1	1.922	7.2383		Always_up
RNPC3	0.01659	0.00983881		Non bivalent
AMY2B	-0.07937	0.0914078		Non bivalent
PRMT6	-0.3001	0.594312		Non bivalent
NTNG1	-0.5181	0.953115		Ni_higher_than_Pr
NBPF6	0.2564	0.602408		Non bivalent
FAM102B	-0.9645	9.59998		Non bivalent
PRPF38B	-0.3273	1.00235		Non bivalent
STXBP3	-0.02344	0.0207704		Always_up
GPSM2	1.265	2.65228		Non bivalent
TMEM167B	0.2147	0.294906		Non bivalent
KIAA1324	0.2989	0.511026		Always_up
SARS	-0.1299	0.596193		Non bivalent
CELSR2	-0.8695	3.28743		Non bivalent
SYPL2	-1.654	2.88207		Always_up
ATXN7L2	0.1367	0.106849		Non bivalent
CYB561D1	0.2436	0.255316		Non bivalent
GNAI3	0.4088	2.46878		Non bivalent
AMPD2	0.9513	4.93181		Non bivalent
GSTM4	-0.5441	1.75154		Non bivalent
GSTM2	0.5824	0.639785		Non bivalent
GSTM1	0.4718	0.555799		Non bivalent
CSF1	2.848	29.66		Always_up
AHCYL1	0.2145	1.08741		Non bivalent
STRIP1	-0.1377	0.264241		Non bivalent
SLC6A17	-0.2975	0.411392		Always_up
KCNC4	-0.87	2.40209		Always_up
RBM15	-0.9565	4.67695		Non bivalent
PROK1	2.249	1.6749		Non bivalent
CD53	-0.934	3.33508		Non bivalent
CEPT1	0.3597	0.862646		Non bivalent
CHI3L2	1.511	2.5613		Non bivalent
PIFO	-0.5369	0.875496		Non bivalent
ATP5F1	-0.3414	3.00731		Non bivalent
C1orf162	0.2463	0.275642		Non bivalent
RAP1A	-0.08334	0.128369		Non bivalent
FAM212B-AS1	0.04994	0.055616		Ni_higher_than_Pr
DDX20	-0.1437	0.280006		Ni_higher_than_Pr
CTTNBP2NL	0.421	0.807433		Non bivalent
WNT2B	-0.5016	0.530325		Always_up
CAPZA1	0.1017	0.311047		Non bivalent
MOV10	0.6762	4.03016		Non bivalent
SLC16A1-AS1	-0.05711	0.0395768		Non bivalent
LRIG2	-0.7131	2.36452		Non bivalent
MAGI3	0.8953	3.16992		Non bivalent
DCLRE1B	-0.2175	0.33762		Non bivalent
HIPK1	-0.3475	1.15187		Non bivalent
OLFML3	2.367	57.8931		Non bivalent
VANGL1	0.03589	0.036165		Always_up
SLC22A15	-0.1577	0.113002		Non bivalent
ATP1A1	-0.3741	7.93219		Non bivalent
PTGFRN	-0.0246	0.0422491		Non bivalent
CD101	0.2166	0.18039		Non bivalent
TTF2	-0.04453	0.0545807		Non bivalent
MAN1A2	0.6382	2.5717		Non bivalent
FAM46C	2.438	8.62912		Always_up
WDR3	-0.1322	0.282579		Non bivalent
LOC101929147	0.2973	0.251657		Non bivalent
HSD3B2	3.781	2.45817		Non bivalent
HSD3B1	2.6	4.91009		Non bivalent
PHGDH	-0.2677	1.69101		Ni_higher_than_Pr
NBPF8	-0.5253	1.81135		Non bivalent
LINC00623	0.3393	0.295506		Always_up
SRGAP2C	0.8494	1.923		Non bivalent
EMBP1	0.07156	0.0674248		Ni_higher_than_Pr
SRGAP2D	0.7292	2.46395		Non bivalent
FAM72D	0.1086	0.082442		Non bivalent
GPR89A	0.05761	0.055616		Non bivalent
POLR3C	-0.2288	0.492549		Non bivalent
NUDT17	-0.01316	0.0102833		Non bivalent
POLR3GL	0.3396	0.296537		Pr_higher_than_Ni
NUDT4P2	0.09528	0.532096		Always_up
NUDT4P1	-0.3268	0.42678		Always_up
NBPF12	-1.363	6.62051		Non bivalent
PDIA3P1	0.003628	0.00230788		Non bivalent
CHD1L	-0.5447	2.3223		Non bivalent
BCL9	-0.6344	6.33847		Non bivalent
GPR89B	1.181	1.83863		Non bivalent
LOC100132057	0.2047	0.359022		Non bivalent
PDE4DIP	-0.1662	0.285586		Always_up
LINC00869	0.5324	0.538652		Always_up
FAM231D	0.119	0.0975619		Always_up
HIST2H4A	0.1357	0.137213		Non bivalent
HIST2H4B	0.1357	0.137213		Non bivalent
HIST2H2AC	0.2083	0.363211		Non bivalent
BOLA1	-0.6345	0.62764		Non bivalent
VPS45	0.01484	0.0126913		Non bivalent
PLEKHO1	0.8955	2.21975		Always_up
CA14	1.605	1.36051		Non bivalent
CIART	-0.2089	0.168002		Non bivalent
MRPS21	-0.2482	0.699405		Non bivalent
PRPF3	-0.4325	2.41691		Non bivalent
RPRD2	-0.2919	1.05646		Non bivalent
TARS2	-0.8165	4.05725		Non bivalent
ECM1	1.855	6.32294		Non bivalent
ADAMTSL4	1.66	10.1058		Non bivalent
SETDB1	-0.5381	2.30364		Non bivalent
PRUNE	-0.1704	0.174249		Non bivalent
BNIPL	-0.1607	0.237772		Non bivalent
C1orf56	0.2112	0.1645		Non bivalent
MLLT11	1.315	5.56783		Non bivalent
GABPB2	-0.2971	0.249106		Non bivalent
SCNM1	-0.006986	0.00722564		Non bivalent
PIP5K1A	-0.006343	0.0102388		Non bivalent
PSMD4	-0.09006	0.230032		Non bivalent
ZNF687	-0.07059	0.11154		Non bivalent
GBAT2	-0.05374	0.0560605		Non bivalent
PSMB4	-0.1628	0.681102		Non bivalent
CGN	0.1221	0.209293		Non bivalent
TUFT1	0.5233	1.01471		Non bivalent
SNX27	0.02769	0.031377		Non bivalent
OAZ3	-0.1461	0.126563		Non bivalent
PRR9	0.0541	0.0572481		Non bivalent
CHTOP	-0.004628	0.00735813		Non bivalent
SNAPIN	0.3251	0.460673		Non bivalent
NPR1	-0.09051	0.100563		Always_up
INTS3	0.1367	0.32994		Non bivalent
CREB3L4	-0.4359	0.501965		Non bivalent
RPS27	0.1804	1.44721		Non bivalent
UBAP2L	0.2108	2.09372		Non bivalent
HAX1	-0.3686	1.46344		Non bivalent
ATP8B2	-1.88	68.4139		Non bivalent
IL6R	-1.101	12.7082		Pr_higher_than_Ni
TDRD10	0.06732	0.0656531		Always_up
CKS1B	-0.4201	4.40088		Non bivalent
FLAD1	-0.8245	7.12552		Non bivalent
ZBTB7B	0.4657	1.12436		Non bivalent
ADAM15	1.153	9.54424		Non bivalent
EFNA4	-0.5927	1.90658		Non bivalent
EFNA3	0.05084	0.0354104		Non bivalent
EFNA1	1.85	8.03882		Always_up
SLC50A1	0.3251	0.427593		Non bivalent
TRIM46	0.2701	0.316233		Non bivalent
MTX1	-0.2257	0.502379		Non bivalent
HCN3	0.1671	0.13071		Non bivalent
FDPS	0.00281	0.00484762		Ni_higher_than_Pr
RUSC1	-0.2135	0.483068		Non bivalent
POU5F1P4	-0.3867	0.352421		Non bivalent
ASH1L-AS1	0.3704	0.348044		Non bivalent
MSTO1	-0.8159	13.588		Non bivalent
DAP3	-0.1893	0.586365		Non bivalent
MSTO2P	0.02263	0.012155		Non bivalent
SYT11	1.072	1.14008		Non bivalent
LAMTOR2	-0.2418	0.357239		Non bivalent
RAB25	1.914	4.89963		Non bivalent
LMNA	0.1619	0.743763		Ni_higher_than_Pr
SEMA4A	0.01391	0.00806545		Non bivalent
SLC25A44	-0.5127	7.01153		Non bivalent
PMF1	-0.2687	0.521722		Non bivalent
PMF1-BGLAP	0.02232	0.0126913		Non bivalent
TMEM79	0.3427	0.297656		Non bivalent
TSACC	-0.6387	0.662341		Non bivalent
APOA1BP	1.029	4.90518		Non bivalent
BCAN	-0.06964	0.0460471		Always_up
RRNAD1	0.2535	0.255081		Non bivalent
PRCC	-0.1722	0.648784		Non bivalent
NTRK1	0.3688	0.460673		Pr_higher_than_Ni
PEAR1	2.089	7.82565		Always_up
KIRREL	0.4448	4.75572		Non bivalent
CD1D	-0.8078	0.82333		Always_up
IFI16	0.3854	1.03996		Non bivalent
CADM3	2.753	1.78968		Non bivalent
DUSP23	-0.9476	2.20544		Non bivalent
CASQ1	0.5691	1.13721		Non bivalent
PEA15	1.257	29.7678		Non bivalent
SUMO1P3	0.2793	0.229664		Non bivalent
NCSTN	0.506	5.32239		Non bivalent
NHLH1	0.3973	0.53121		Non bivalent
VANGL2	0.07097	0.0665633		Non bivalent
KLHDC9	-0.4865	0.464959		Non bivalent
NIT1	0.3615	0.5476		Non bivalent
UFC1	0.03401	0.0478859		Non bivalent
USP21	0.1785	0.22388		Non bivalent
PPOX	-0.1984	0.162538		Non bivalent
NDUFS2	-0.4291	1.93107		Non bivalent
FCER1G	-0.2903	0.453211		Non bivalent
TOMM40L	-0.321	0.386581		Ni_higher_than_Pr
PCP4L1	-0.2216	0.206559		Always_up
SDHC	-0.2171	0.819014		Non bivalent
HSPA6	0.2038	0.35932		Always_up
FCGR2B	-0.1806	0.21261		Non bivalent
DUSP12	-0.1011	0.0897492		Non bivalent
ATF6	0.1423	0.281249		Non bivalent
NOS1AP	3.322	3.50529		Always_up
C1orf226	3.328	14.0089		Non bivalent
UHMK1	-0.1297	0.206559		Non bivalent
UAP1	0.2731	0.547141		Non bivalent
DDR2	1.708	12.808		Always_up
HSD17B7	0.5385	0.968996		Non bivalent
RGS4	1.891	15.9739		Non bivalent
NUF2	0.1865	0.222066		Non bivalent
PBX1	0.4897	5.40539		Non bivalent
MGST3	0.8735	4.45618		Non bivalent
UCK2	0.84	4.27442		Non bivalent
POGK	-0.06359	0.0876185		Non bivalent
MAEL	1.319	17.7238		Non bivalent
DUSP27	-0.2636	0.27368		Non bivalent
POU2F1	-0.3014	0.832387		Non bivalent
RCSD1	0.8803	0.958607		Always_up
MPZL1	1.763	48.6238		Non bivalent
DCAF6	0.6729	2.53077		Non bivalent
TIPRL	-0.3687	1.26122		Non bivalent
SFT2D2	-0.151	0.106516		Non bivalent
TBX19	0.07033	0.0670699		Non bivalent
XCL1	-0.08206	0.0953385		Non bivalent
ATP1B1	1.309	24.6492		Non bivalent
BLZF1	0.6726	1.06773		Non bivalent
C1orf112	0.6125	1.03602		Non bivalent
GORAB	0.1901	0.153477		Non bivalent
PRRX1	0.6006	2.32358		Ni_higher_than_Pr
FMO1	2.746	1.68994		Non bivalent
FMO4	0.2971	0.410497		Non bivalent
TOP1P1	-0.0512	0.0435434		Non bivalent
PRRC2C	-0.1722	1.47991		Ni_higher_than_Pr
METTL13	-0.7022	5.59397		Non bivalent
DNM3	0.2994	0.368353		Always_up
C1orf105	1.955	1.42377		Non bivalent
SUCO	0.04048	0.0654511		Non bivalent
PRDX6	-0.5427	5.04431		Non bivalent
KLHL20	0.02766	0.0222307		Non bivalent
DARS2	-0.7115	3.8315		Non bivalent
ZBTB37	0.09296	0.0598323		Non bivalent
RABGAP1L	-0.3693	0.613144		Non bivalent
CACYBP	-0.8208	7.80855		Non bivalent
BRINP2	0.6663	0.828274		Always_up
RASAL2	0.568	1.34467		Non bivalent
RALGPS2	1.167	12.1298		Non bivalent
FAM20B	-0.4207	1.61618		Non bivalent
TOR3A	-0.8008	4.63246		Non bivalent
SOAT1	-0.2101	0.600846		Non bivalent
TDRD5	-0.1424	0.105407		Ni_higher_than_Pr
FAM163A	2.849	1.76296		Pr_higher_than_Ni
TOR1AIP1	0.6245	2.56703		Non bivalent
CEP350	0.3144	0.750802		Non bivalent
QSOX1	1.37	19.1737		Non bivalent
FLJ23867	2.553	1.97184		Non bivalent
XPR1	0.4897	1.4159		Ni_higher_than_Pr
KIAA1614	0.2434	0.326518		Ni_higher_than_Pr
IER5	-0.03596	0.0276583		Always_up
NPL	0.7031	0.748605		Always_up
DHX9	-0.3208	3.67551		Non bivalent
LAMC1	-0.1408	1.33433		Non bivalent
LAMC2	-1.085	5.17842		Non bivalent
SMG7	0.1899	0.723079		Non bivalent
RGL1	2.817	22.8085		Non bivalent
TSEN15	0.3965	0.9914		Non bivalent
C1orf21	2.288	6.91471		Always_up
RNF2	0.3637	1.00882		Non bivalent
SWT1	0.1272	0.0875654		Non bivalent
HMCN1	0.6674	0.682773		Always_up
C1orf27	0.009499	0.0085524		Non bivalent
PLA2G4A	1.04	1.03372		Non bivalent
RGS13	0.325	0.349013		Non bivalent
RGS2	1.344	4.17425		Always_up
TROVE2	0.00999	0.00696077		Non bivalent
CDC73	0.3268	0.818442		Always_up
CFH	0.5908	1.15646		Non bivalent
C1orf53	-0.05141	0.035929		Always_up
LHX9	0.5576	0.826814		Always_up
NEK7	0.4052	0.602408		Non bivalent
NR5A2	-1.63	4.61565		Non bivalent
CAMSAP2	0.05247	0.063436		Non bivalent
C1orf106	-0.07817	0.146606		Non bivalent
PKP1	4.52	3.28777		Always_up
RPS10P7	-0.1474	0.2249		Non bivalent
NAV1	1.475	28.8063		Always_up
IPO9	0.06527	0.163359		Non bivalent
SHISA4	1.813	2.30575		Non bivalent
TIMM17A	-0.2186	0.540155		Non bivalent
RNPEP	-0.3719	2.38007		Non bivalent
ELF3	0.06421	0.210913		Non bivalent
GPR37L1	-0.1336	0.115658		Non bivalent
LGR6	-0.1755	0.13071		Always_up
PPP1R12B	-0.6802	1.25626		Non bivalent
PCAT6	0.1716	0.151565		Non bivalent
LOC148709	-0.4419	0.414765		Non bivalent
TMEM183A	-0.4287	2.6362		Non bivalent
PPFIA4	0.3002	0.281249		Non bivalent
ADORA1	0.9945	1.84043		Non bivalent
BTG2	1.365	10.1643		Always_up
PRELP	-0.1322	0.153354		Ni_higher_than_Pr
ATP2B4	0.1061	0.291749		Non bivalent
LINC00260	-1.119	1.40263		Non bivalent
ZC3H11A	-0.1482	0.450139		Non bivalent
ZBED6	0.1108	0.0728864		Non bivalent
SNRPE	-0.175	0.343614		Non bivalent
SOX13	0.5081	3.08124		Non bivalent
MDM4	-0.3075	0.576099		Non bivalent
TMCC2	-0.3138	0.282579		Non bivalent
CDK18	0.9589	2.54577		Non bivalent
LOC284581	-0.5997	0.588549		Non bivalent
LOC103021295	-0.7023	0.955068		Non bivalent
SRGAP2	1.156	13.168		Non bivalent
IKBKE	2.878	3.09039		Non bivalent
RASSF5	0.316	0.697236		Always_up
DYRK3	1.519	1.25399		Ni_higher_than_Pr
MAPKAPK2	-0.01751	0.0258569		Always_up
PFKFB2	-0.9995	2.63545		Non bivalent
C4BPB	0.3074	0.686344		Non bivalent
CD55	0.5785	2.09356		Non bivalent
CR2	-0.1633	0.24071		Always_up
CR1L	-0.9872	3.03546		Non bivalent
CD46	-0.2581	0.740406		Non bivalent
MIR205HG	-0.1321	0.094798		Non bivalent
G0S2	0.2434	0.326334		Always_up
TRAF3IP3	1.001	1.48294		Non bivalent
DIEXF	-0.4249	1.15095		Non bivalent
SYT14	-0.7065	0.733063		Ni_higher_than_Pr
SERTAD4	3.817	6.9859		Always_up
HHAT	2.475	2.8814		Always_up
RCOR3	0.2256	0.309981		Non bivalent
TRAF5	1.422	1.71309		Ni_higher_than_Pr
LINC00467	-0.1887	0.152427		Ni_higher_than_Pr
DTL	-0.5755	3.36221		Non bivalent
PPP2R5A	0.8751	6.70997		Non bivalent
NENF	0.9415	1.81276		Always_up
ATF3	0.8869	5.9431		Non bivalent
TATDN3	-0.09647	0.0776379		Non bivalent
FLVCR1	-1.219	7.96218		Non bivalent
VASH2	-1.071	4.88773		Non bivalent
RPS6KC1	0.1867	0.220187		Non bivalent
PROX1	0.2491	0.331987		Always_up
SMYD2	0.4921	1.18809		Always_up
CENPF	-0.09261	0.271565		Non bivalent
KCNK2	0.05192	0.055616		Non bivalent
KCTD3	0.1185	0.199833		Non bivalent
RRP15	0.03933	0.0386264		Non bivalent
TGFB2	0.5139	0.539403		Always_up
LYPLAL1	0.8344	1.33734		Non bivalent
IARS2	-0.2674	1.15646		Non bivalent
MARK1	0.3574	0.501138		Non bivalent
C1orf115	1.988	5.47508		Always_up
MARC2	0.1447	0.204746		Always_up
MARC1	-0.819	1.13531		Non bivalent
HLX	0.08823	0.0782615		Pr_higher_than_Ni
TAF1A-AS1	0.206	0.360613		Always_up
MIA3	0.1827	0.402414		Non bivalent
BROX	0.07755	0.085181		Non bivalent
DISP1	3.172	12.9052		Ni_higher_than_Pr
CAPN2	1.843	50.2066		Ni_higher_than_Pr
FBXO28	-0.6796	3.37417		Non bivalent
DEGS1	-0.7821	9.27433		Non bivalent
CNIH4	-0.577	2.28676		Non bivalent
CNIH3	0.7983	1.01278		Always_up
DNAH14	0.2484	0.207959		Non bivalent
SRP9	0.04268	0.104136		Non bivalent
EPHX1	-0.1626	0.239351		Non bivalent
H3F3AP4	0.1329	1.11498		Non bivalent
MIXL1	-1.752	11.969		Non bivalent
PSEN2	-1.063	3.54363		Non bivalent
ADCK3	-0.8381	2.36744		Non bivalent
ZNF678	-0.4067	0.506263		Non bivalent
SNAP47	-0.1222	0.187688		Non bivalent
WNT3A	1.108	1.05507		Always_up
ARF1	0.1441	1.1279		Non bivalent
GUK1	0.3284	1.26817		Non bivalent
IBA57	-0.5137	0.946154		Non bivalent
OBSCN	1.305	2.89347		Non bivalent
RNF187	-1.062	14.0887		Non bivalent
RHOU	2.431	78.0474		Non bivalent
RAB4A	0.1905	0.245652		Non bivalent
URB2	-0.3257	0.882066		Non bivalent
GALNT2	1.731	38.4472		Non bivalent
COG2	-0.06037	0.0675262		Non bivalent
ARV1	0.4669	0.518414		Ni_higher_than_Pr
GNPAT	1.199	3.99611		Non bivalent
SPRTN	0.2016	0.220548		Non bivalent
TSNAX	0.04733	0.0477889		Non bivalent
TSNAX-DISC1	0.07211	0.219395		Non bivalent
DISC1	0.2761	0.225702		Non bivalent
MAP10	0.1104	0.0734518		Always_up
NTPCR	-0.3577	0.529737		Non bivalent
KIAA1804	-0.2832	0.376234		Always_up
KCNK1	0.5177	0.72515		Always_up
COA6	-0.3681	0.584192		Non bivalent
GGPS1	0.1513	0.162664		Non bivalent
TBCE	-0.3183	0.692504		Non bivalent
GPR137B	0.4376	0.45705		Always_up
EDARADD	-0.1505	0.110979		Always_up
LGALS8	1.153	2.46395		Non bivalent
ACTN2	0.8045	0.824198		Always_up
MTR	0.1593	0.26114		Always_up
RYR2	0.3346	0.599289		Always_up
CHRM3	0.4087	0.407712		Non bivalent
FMN2	7.669	6.73447		Ni_higher_than_Pr
EXO1	-0.836	4.05829		Non bivalent
SDCCAG8	0.3161	0.385736		Non bivalent
ZBTB18	-0.522	1.17849		Always_up
DESI2	-0.6573	6.34056		Non bivalent
COX20	0.3043	0.495393		Non bivalent
EFCAB2	-0.05432	0.0358347		Non bivalent
KIF26B	2.905	18.679		Always_up
CNST	-0.196	0.257432		Non bivalent
SCCPDH	0.55	0.934794		Non bivalent
TRIM58	-0.04102	0.0261797		Always_up
ZNF672	-0.02529	0.0229169		Non bivalent
PGBD2	-0.6392	0.781202		Non bivalent
WASH7P	-0.5313	1.75572		Non bivalent
LOC729737	-2.035	10.7279		Non bivalent
LOC100132062	-0.3996	0.440572		Non bivalent
LOC100132287	-0.3996	0.440572		Non bivalent
LOC100133331	-1.993	7.08009		Non bivalent
LOC100288069	-0.9332	0.98464		Non bivalent
NOC2L	-0.4592	6.55988		Non bivalent
HES4	-0.6026	1.01723		Pr_higher_than_Ni
RNF223	-0.9097	0.894149		Non bivalent
C1orf159	-0.1987	0.267767		Always_up
SDF4	0.02762	0.055616		Non bivalent
UBE2J2	-0.1692	0.394911		Non bivalent
ACAP3	0.04027	0.0426801		Non bivalent
CPSF3L	-0.3302	1.76981		Non bivalent
DVL1	-0.2219	0.673459		Non bivalent
MXRA8	1.811	33.6155		Non bivalent
AURKAIP1	-0.4224	2.36281		Non bivalent
CCNL2	-0.1387	0.333576		Non bivalent
MRPL20	-0.7398	5.12309		Non bivalent
TMEM240	-0.07277	0.0670699		Non bivalent
SSU72	-0.9929	15.595		Non bivalent
C1orf233	-1.491	11.3556		Non bivalent
CDK11B	-0.2579	0.737786		Non bivalent
SLC35E2B	0.2612	0.729787		Non bivalent
CDK11A	-0.4069	0.687188		Non bivalent
SLC35E2	0.06184	0.0420098		Non bivalent
NADK	-0.561	4.07366		Non bivalent
GNB1	-0.04351	0.193345		Non bivalent
TMEM52	-0.5546	0.842846		Non bivalent
FAAP20	0.7385	2.79778		Non bivalent
LOC100129534	0.6204	0.743523		Non bivalent
MORN1	-0.07233	0.0491485		Non bivalent
PEX10	0.05393	0.0504148		Non bivalent
MEGF6	0.7974	0.909037		Non bivalent
WRAP73	-0.2954	0.470826		Pr_higher_than_Ni
TP73-AS1	0.4115	0.715118		Non bivalent
LRRC47	-1.021	14.6714		Non bivalent
CEP104	-0.3936	1.12056		Non bivalent
C1orf174	-0.2079	0.341416		Non bivalent
NPHP4	0.07975	0.0635365		Non bivalent
CHD5	0.3183	0.428408		Non bivalent
RPL22	-0.07303	0.260428		Non bivalent
ICMT	-0.526	7.15752		Non bivalent
GPR153	-1.37	9.13918		Non bivalent
ACOT7	-1.038	8.56114		Non bivalent
HES2	0.1196	0.0927499		Pr_higher_than_Ni
TNFRSF25	-1.539	2.46878		Non bivalent
PLEKHG5	-0.8885	2.16832		Non bivalent
NOL9	-0.2314	0.502517		Non bivalent
KLHL21	-0.07096	0.121478		Non bivalent
DNAJC11	-0.7633	12.7031		Non bivalent
TNFRSF9	0.5626	0.664943		Always_up
ERRFI1	1.636	45.1288		Non bivalent
RERE	0.3263	1.59791		Non bivalent
ENO1	0.2297	2.28142		Non bivalent
SLC2A5	-1.961	3.00323		Non bivalent
GPR157	0.1521	0.139363		Non bivalent
PIK3CD-AS2	0.06223	0.0480799		Non bivalent
CLSTN1	0.2143	1.27238		Ni_higher_than_Pr
CTNNBIP1	0.528	0.873544		Non bivalent
LZIC	-0.1058	0.0829148		Non bivalent
DFFA	-0.7718	6.02434		Non bivalent
CASZ1	0.4089	0.396964		Non bivalent
SRM	-0.1015	0.388489		Non bivalent
EXOSC10	-0.2509	1.12177		Non bivalent
MTOR	-0.9208	21.4138		Non bivalent
FBXO2	-0.06764	0.0472076		Non bivalent
MAD2L2	-0.8574	5.96859		Non bivalent
MTHFR	-0.5535	1.59534		Non bivalent
NPPB	3.333	33.2844		Always_up
KIAA2013	-0.5602	6.45161		Non bivalent
DHRS3	1.641	6.65247		Non bivalent
PRAMEF4	0.2043	0.359121		Non bivalent
PRAMEF10	0.2096	0.365221		Non bivalent
PRAMEF6	-1.812	2.02914		Non bivalent
LOC101929983	-0.08663	0.0751524		Non bivalent
PRAMEF8	-0.4369	0.583193		Non bivalent
PRAMEF14	-0.1088	0.0895357		Non bivalent
PRAMEF19	-0.04541	0.0519785		Non bivalent
LRRC38	4.256	3.57512		Always_up
TMEM51-AS1	-0.592	1.5872		Always_up
CASP9	-0.2318	0.254145		Non bivalent
AGMAT	-0.3994	0.365825		Non bivalent
UQCRHL	-0.6396	1.66274		Non bivalent
FLJ37453	-0.3364	0.295506		Non bivalent
ZBTB17	-0.5532	1.21311		Non bivalent
HSPB7	2.157	3.13436		Non bivalent
EPHA2	1.392	5.26664		Always_up
ARHGEF19	0.02816	0.015968		Ni_higher_than_Pr
RSG1	-0.1174	0.082442		Pr_higher_than_Ni
FBXO42	0.4577	0.960983		Non bivalent
CROCCP3	0.01068	0.00957234		Non bivalent
RNU1-1	-0.098	0.10585		Non bivalent
RNU1-2	-0.098	0.10585		Non bivalent
RNU1-27P	-0.098	0.10585		Non bivalent
RNU1-28P	-0.098	0.10585		Non bivalent
RNU1-3	-0.098	0.10585		Non bivalent
RNU1-4	-0.098	0.10585		Non bivalent
RNVU1-18	-0.098	0.10585		Non bivalent
NBPF1	0.7609	1.56671		Always_up
CROCCP2	-0.106	0.0709389		Non bivalent
MST1L	0.02367	0.0207704		Ni_higher_than_Pr
MFAP2	1.357	9.8655		Non bivalent
ATP13A2	-0.4866	3.8986		Non bivalent
SDHB	-0.7486	5.69572		Non bivalent
PADI2	0.466	0.447575		Non bivalent
RCC2	-0.9051	34.2787		Non bivalent
ALDH4A1	-0.1638	0.285		Non bivalent
IFFO2	0.6432	1.4142		Non bivalent
UBR4	-0.4389	4.6811		Non bivalent
EMC1	0.1201	0.361311		Non bivalent
LOC100506730	0.2696	0.280172		Always_up
AKR7A2	0.4	0.937794		Non bivalent
CAPZB	-0.1532	0.825649		Non bivalent
TMCO4	-0.5286	0.777284		Always_up
PLA2G2A	2.527	2.45817		Non bivalent
CAMK2N1	1.047	1.92555		Always_up
MUL1	-0.3124	0.826522		Non bivalent
PINK1-AS	0.4917	0.608183		Non bivalent
DDOST	0.1172	0.594142		Non bivalent
KIF17	-0.2459	0.268976		Always_up
SH2D5	0.1745	0.151626		Always_up
HP1BP3	0.3956	1.90483		Non bivalent
EIF4G3	0.4026	1.40483		Always_up
ECE1	1.579	48.2769		Always_up
RAP1GAP	-0.2796	0.296623		Non bivalent
USP48	-0.543	2.88306		Non bivalent
HSPG2	1.715	34.0157		Non bivalent
LUZP1	0.2705	1.01332		Non bivalent
HTR1D	0.2533	0.281747		Non bivalent
LINC01355	0.3137	0.383524		Non bivalent
HNRNPR	0.2656	2.50321		Non bivalent
ZNF436	0.3174	0.282329		Non bivalent
TCEA3	1.15	1.18138		Always_up
ASAP3	0.2361	0.370998		Non bivalent
E2F2	0.02918	0.0202696		Non bivalent
ID3	1.436	2.50724		Non bivalent
TCEB3-AS1	-0.09411	0.0705811		Non bivalent
GALE	0.3842	1.17031		Non bivalent
HMGCL	0.3722	0.438183		Non bivalent
FUCA1	-0.8811	6.86075		Pr_higher_than_Ni
CNR2	-2.645	10.5191		Non bivalent
SRSF10	-0.3942	2.95429		Non bivalent
IFNLR1	-0.7854	0.849858		Non bivalent
STPG1	0.2843	0.249569		Non bivalent
RUNX3	1.884	1.33602		Non bivalent
SYF2	-0.4834	1.05507		Non bivalent
RSRP1	-0.2692	0.297914		Non bivalent
AUNIP	-0.6488	1.43985		Non bivalent
PAQR7	0.3003	0.32994		Non bivalent
STMN1	-1.314	72.1844		Non bivalent
PAFAH2	-0.1613	0.162222		Non bivalent
SLC30A2	-1.193	7.64608		Pr_higher_than_Ni
TRIM63	0.1662	0.222791		Non bivalent
UBXN11	-0.1615	0.132591		Non bivalent
AIM1L	1.47	10.6031		Non bivalent
GPN2	0.01511	0.0119764		Non bivalent
GPATCH3	0.001382	0.0009565		Non bivalent
KDF1	-0.2262	0.219755		Non bivalent
FAM46B	-1.835	40.9586		Non bivalent
SLC9A1	-0.4478	4.34573		Non bivalent
MAP3K6	-0.5908	1.6066		Non bivalent
WASF2	0.02386	0.0563571		Non bivalent
AHDC1	0.7767	3.67613		Non bivalent
IFI6	2.157	3.34199		Always_up
RPA2	-0.3403	1.17757		Non bivalent
EYA3	0.1105	0.177309		Non bivalent
PTAFR	-0.04773	0.0519295		Non bivalent
DNAJC8	0.05802	0.12983		Non bivalent
SNHG12	-0.7524	1.74812		Non bivalent
TAF12	0.06145	0.0694075		Non bivalent
TMEM200B	-0.349	0.550676		Non bivalent
SRSF4	-0.2112	0.764724		Non bivalent
MECR	-0.478	1.18842		Non bivalent
LAPTM5	1.162	1.09146		Non bivalent
SDC3	1.836	30.755		Non bivalent
PUM1	-0.03921	0.105407		Non bivalent
NKAIN1	1.954	1.94044		Ni_higher_than_Pr
SNRNP40	-0.0289	0.0442642		Non bivalent
FABP3	-1.273	7.56098		Non bivalent
PEF1	0.1998	0.572352		Non bivalent
COL16A1	2.033	1.39686		Non bivalent
ADGRB2	2.351	3.50585		Non bivalent
SPOCD1	0.2096	0.365221		Non bivalent
PTP4A2	0.3901	4.29031		Non bivalent
TMEM234	-0.3122	0.274497		Non bivalent
MTMR9LP	0.7198	1.31551		Non bivalent
MARCKSL1	0.2608	1.60415		Non bivalent
BSDC1	-0.3324	1.05552		Non bivalent
ZBTB8OS	-1.07	2.74982		Non bivalent
SYNC	-0.1374	0.0954467		Non bivalent
YARS	-0.2932	3.13996		Non bivalent
FNDC5	3.51	6.07645		Non bivalent
TMEM54	1.45	7.55799		Non bivalent
RNF19B	-0.3169	1.07899		Non bivalent
AK2	-0.415	2.85511		Non bivalent
TRIM62	0.5896	0.765989		Non bivalent
PHC2	1.855	21.9948		Non bivalent
SMIM12	-0.2283	0.519562		Non bivalent
DLGAP3	-0.4791	0.484921		Always_up
ZMYM6NB	1.149	1.75276		Non bivalent
ZMYM6	-0.2493	0.261933		Non bivalent
SFPQ	-0.08356	0.416008		Non bivalent
KIAA0319L	0.07285	0.121076		Non bivalent
PSMB2	-0.2575	1.94462		Non bivalent
C1orf216	-1.007	2.92263		Non bivalent
CLSPN	-0.2761	0.620694		Non bivalent
COL8A2	4.363	3.80079		Always_up
TRAPPC3	-0.02236	0.0243385		Non bivalent
EVA1B	1.321	3.47899		Non bivalent
STK40	0.5053	1.49187		Non bivalent
LSM10	-0.5223	1.046		Non bivalent
OSCP1	0.2915	0.245422		Non bivalent
MRPS15	-0.06668	0.113002		Non bivalent
CSF3R	3.987	8.28861		Ni_higher_than_Pr
GRIK3	0.1479	0.206559		Always_up
LINC01137	0.1125	0.127552		Non bivalent
MEAF6	-0.6677	2.41353		Non bivalent
SNIP1	-0.008828	0.00775586		Non bivalent
GNL2	-0.2238	0.912929		Non bivalent
RSPO1	4.724	2.48999		Always_up
C1orf109	-0.5788	1.71715		Non bivalent
YRDC	-0.4385	1.43818		Non bivalent
MTF1	0.1412	0.182699		Non bivalent
INPP5B	-0.4974	1.01891		Non bivalent
SF3A3	-0.5254	5.10325		Non bivalent
FHL3	0.1342	0.201833		Non bivalent
POU3F1	-0.05838	0.0387213		Ni_higher_than_Pr
RRAGC	0.3012	1.19805		Non bivalent
MYCBP	-0.07095	0.0781055		Non bivalent
GJA9-MYCBP	0.09254	0.370488		Non bivalent
PPIEL	0.09972	0.0853396		Non bivalent
PABPC4	-0.05165	0.192939		Non bivalent
HEYL	0.544	0.525784		Always_up
HPCAL4	3.912	1.96019		Always_up
OXCT2	0.1627	0.148375		Always_up
BMP8B	0.3367	0.603104		Always_up
TRIT1	-0.2888	0.439854		Non bivalent
MYCL	-1.029	3.41556		Non bivalent
PPT1	1.063	17.1332		Non bivalent
COL9A2	0.3611	0.340654		Always_up
RIMS3	-0.5099	0.679023		Non bivalent
NFYC-AS1	0.1355	0.108574		Non bivalent
CITED4	0.5238	1.36988		Non bivalent
SCMH1	1.381	5.4608		Non bivalent
HIVEP3	2.252	6.72886		Always_up
FOXJ3	0.2918	0.648977		Non bivalent
CLDN19	0.09064	0.058588		Non bivalent
P3H1	1.734	35.8139		Non bivalent
SVBP	0.6512	0.977984		Non bivalent
SLC2A1	1.604	124.738		Non bivalent
EBNA1BP2	-0.1557	0.412514		Always_up
C1orf210	-0.3507	0.307594		Non bivalent
ELOVL1	1.02	9.67387		Non bivalent
MED8	0.7922	2.26608		Non bivalent
HYI	0.2647	0.257904		Non bivalent
SLC6A9	-0.5747	1.18131		Non bivalent
ERI3	-0.03207	0.045661		Non bivalent
TMEM53	-0.6119	0.749092		Non bivalent
PTCH2	-0.5603	0.541816		Non bivalent
EIF2B3	-0.1062	0.115148		Non bivalent
HECTD3	-0.03204	0.0458057		Non bivalent
ZSWIM5	-0.3796	0.376131		Pr_higher_than_Ni
MUTYH	-0.6085	1.18204		Non bivalent
TESK2	-0.5815	1.13519		Non bivalent
CCDC163P	-0.6962	0.785156		Non bivalent
PRDX1	-1.435	159.567		Non bivalent
CCDC17	-0.2258	0.271241		Non bivalent
GPBP1L1	-0.414	1.9813		Non bivalent
IPP	0.3528	0.307947		Non bivalent
PIK3R3	0.6541	2.81645		Non bivalent
POMGNT1	0.6042	3.8041		Non bivalent
LRRC41	-0.2405	0.791021		Non bivalent
MKNK1	-0.2117	0.369165		Non bivalent
MOB3C	2.227	2.04196		Always_up
ATPAF1	-0.3957	1.33696		Non bivalent
EFCAB14	-0.01378	0.0239712		Non bivalent
TAL1	3.701	1.89245		Always_up
STIL	-0.4218	2.45469		Non bivalent
FOXD2-AS1	-0.06906	0.0560605		Always_up
TRABD2B	-0.1104	0.0909791		Always_up
SPATA6	-0.2252	0.200315		Non bivalent
BEND5	0.6207	0.634512		Ni_higher_than_Pr
AGBL4	0.07564	0.0575951		Always_up
FAF1	-0.4378	2.14418		Non bivalent
TTC39A	0.7513	0.770062		Always_up
EPS15	0.07318	0.106183		Non bivalent
NRD1	-0.608	10.6209		Non bivalent
RAB3B	-0.4036	2.73684		Non bivalent
KTI12	-0.7836	4.03423		Non bivalent
TXNDC12	-0.6047	7.18856		Non bivalent
CC2D1B	-0.006833	0.00775586		Non bivalent
ORC1	-1.206	19.0299		Non bivalent
ZCCHC11	-0.1008	0.14533		Non bivalent
COA7	-0.5089	1.56767		Non bivalent
ECHDC2	1.773	1.68761		Always_up
C1orf123	0.2712	0.526075		Non bivalent
MAGOH	0.137	0.188157		Non bivalent
LRP8	-0.3501	0.403513		Non bivalent
NDC1	-0.354	2.43962		Non bivalent
YIPF1	0.02395	0.0231917		Non bivalent
HSPB11	0.3819	0.396639		Non bivalent
TMEM59	0.4084	2.00971		Non bivalent
CYB5RL	-0.007203	0.00480371		Non bivalent
SSBP3	0.3994	3.94615		Non bivalent
FAM151A	-1.632	49.7503		Non bivalent
PARS2	-0.6562	1.45556		Non bivalent
TTC22	-0.7657	0.818442		Always_up
DHCR24	-0.1167	0.879426		Non bivalent
USP24	0.3646	1.45482		Non bivalent
PPAP2B	2.79	64.6651		Non bivalent
C1orf168	2.587	5.05463		Non bivalent
DAB1	0.1509	0.138466		Ni_higher_than_Pr
OMA1	-0.5144	0.849858		Non bivalent
TACSTD2	0.7972	1.69443		Pr_higher_than_Ni
MYSM1	-1.331	14.3466		Non bivalent
JUN	-0.1009	0.165643		Non bivalent
CYP2J2	0.272	0.484126		Always_up
TM2D1	0.4083	0.475215		Ni_higher_than_Pr
KANK4	1.863	24.9038		Always_up
DOCK7	0.5701	2.68006		Non bivalent
FOXD3-AS1	-1.749	1.62088		Always_up
ITGB3BP	0.1095	0.0945279		Non bivalent
JAK1	0.03567	0.063436		Always_up
SLC35D1	0.172	0.180785		Non bivalent
SERBP1	-0.3791	5.88107		Non bivalent
GNG12	1.626	16.8156		Always_up
DIRAS3	-0.07392	0.0544329		Always_up
WLS	1.841	45.4165		Always_up
DEPDC1	0.6611	3.44806		Non bivalent
LRRC40	0.2043	0.307153		Non bivalent
ANKRD13C	-0.3662	0.832683		Non bivalent
ZRANB2	-0.08449	0.156767		Ni_higher_than_Pr
CRYZ	0.2426	0.279427		Non bivalent
SLC44A5	0.1654	0.142969		Non bivalent
DLSTP1	-0.2707	0.326795		Non bivalent
PIGK	0.3436	0.585194		Non bivalent
ZZZ3	-0.2289	0.505567		Non bivalent
USP33	0.143	0.235077		Non bivalent
FUBP1	0.07097	0.187354		Non bivalent
TTLL7	1.93	2.21975		Ni_higher_than_Pr
GNG5	0.2373	1.06808		Always_up
CTBS	1.593	1.85918		Always_up
LINC01555	0.2707	0.481749		Non bivalent
SSX2IP	1.315	6.24941		Non bivalent
LPAR3	0.6218	0.641304		Always_up
MCOLN2	1.713	1.37789		Always_up
MCOLN3	0.7517	0.773142		Always_up
SYDE2	2.27	5.71153		Non bivalent
C1orf52	-0.07043	0.0668672		Non bivalent
BCL10	-0.3786	0.643783		Non bivalent
DDAH1	2.889	23.3731		Always_up
ZNHIT6	0.06173	0.0612802		Non bivalent
COL24A1	0.03841	0.0260413		Always_up
ODF2L	0.2172	0.193345		Non bivalent
SEP15	-0.2684	1.21574		Non bivalent
GTF2B	-0.02579	0.0269646		Non bivalent
CCBL2	-0.002341	0.00265731		Non bivalent
RBMXL1	-0.5416	2.26217		Non bivalent
GBP3	0.6033	0.755723		Non bivalent
GBP1	1.023	1.00401		Non bivalent
GBP2	0.05797	0.0595831		Non bivalent
GBP4	1.644	1.54121		Non bivalent
GEMIN8P4	-0.5298	0.532984		Non bivalent
ZNF644	-0.2735	0.540608		Non bivalent
HFM1	0.005521	0.00405784		Non bivalent
TGFBR3	-0.08379	0.149415		Pr_higher_than_Ni
SETSIP	-0.001676	0.00126128		Non bivalent
GLMN	-0.1351	0.130944		Non bivalent
GFI1	0.2278	0.26114		Pr_higher_than_Ni
EVI5	1.022	2.53566		Non bivalent
FAM69A	0.5256	0.505289		Non bivalent
TMED5	0.05632	0.123493		Non bivalent
LOC100131564	0.0795	0.0602811		Non bivalent
BCAR3	0.7437	2.43156		Non bivalent
DNTTIP2	-0.1086	0.219755		Non bivalent
GCLM	0.8402	3.25111		Non bivalent
ABCA4	2.138	3.33573		Non bivalent
ARHGAP29	2.108	40.3512		Pr_higher_than_Ni
F3	0.8907	6.24535		Always_up
LINC01057	0.05447	0.0576447		Always_up
CNN3	0.517	11.4772		Non bivalent
ALG14	0.2602	0.236273		Non bivalent
DPYD	0.5224	0.701365		Ni_higher_than_Pr
LPPR5	0.3862	0.863914		Always_up
FRRS1	1.408	2.37018		Non bivalent
SASS6	-0.02706	0.0222307		Non bivalent
DBT	-0.2588	0.401866		Non bivalent
EXTL2	0.5828	1.05183		Non bivalent
DPH5	-0.1722	0.221342		Non bivalent
COL11A1	4.178	3.4725		Always_up
VAV3	0.5836	0.580705		Always_up
SLC25A24	1.873	9.50962		Ni_higher_than_Pr
NBPF4	0.4613	1.02328		Non bivalent
HENMT1	-1.044	3.09028		Always_up
CLCC1	-0.3243	0.615647		Non bivalent
WDR47	-0.8701	2.65053		Non bivalent
TAF13	-1.503	7.04225		Non bivalent
PSRC1	-0.3167	1.02567		Non bivalent
SORT1	-0.07958	0.142426		Non bivalent
PSMA5	-0.09781	0.220764		Non bivalent
AMIGO1	-0.4726	0.447575		Always_up
GSTM3	2.439	4.68215		Always_up
ALX3	2.032	1.446		Always_up
SLC16A4	-0.112	0.108686		Non bivalent
LAMTOR5	-0.6929	4.29774		Non bivalent
KCNA2	0.2987	0.412626		Non bivalent
LRIF1	-0.4566	0.868381		Non bivalent
DRAM2	0.2739	0.44916		Non bivalent
DENND2D	0.3094	0.321664		Always_up
OVGP1	-0.3011	0.269702		Non bivalent
WDR77	-0.1514	0.491336		Non bivalent
LINC01160	-0.855	1.69443		Non bivalent
FAM212B	1.556	2.30531		Ni_higher_than_Pr
KCND3	6.02	3.89585		Always_up
ST7L	-0.1509	0.11025		Non bivalent
RHOC	0.3383	2.56623		Non bivalent
PPM1J	-0.1687	0.123609		Non bivalent
LINC01356	1.692	8.16628		Non bivalent
SLC16A1	0.1374	0.696372		Non bivalent
PHTF1	-0.08738	0.0748427		Non bivalent
RSBN1	-0.4826	0.993962		Non bivalent
AP4B1	-0.139	0.138824		Non bivalent
SYT6	0.9819	1.03915		Ni_higher_than_Pr
TRIM33	-0.03729	0.0678815		Non bivalent
BCAS2	-0.06283	0.0813407		Non bivalent
DENND2C	-0.5183	0.502379		Always_up
NRAS	0.3704	2.27951		Non bivalent
CSDE1	0.04286	0.194159		Non bivalent
SIKE1	-0.2324	0.478731		Always_up
TSPAN2	0.2411	0.290476		Always_up
NGF	4.951	2.71444		Always_up
NHLH2	0.1779	0.232102		Ni_higher_than_Pr
ATP1A1-AS1	0.1648	0.149415		Non bivalent
CD58	0.6386	0.656001		Ni_higher_than_Pr
IGSF3	0.01307	0.0231459		Non bivalent
TRIM45	-0.1613	0.116112		Non bivalent
VTCN1	5.244	12.1701		Non bivalent
GDAP2	0.08305	0.0597824		Non bivalent
TBX15	1.062	1.68445		Pr_higher_than_Ni
WARS2	-0.1157	0.108686		Non bivalent
ZNF697	0.2433	0.508218		Non bivalent
NOTCH2	2.973	87.4605		Ni_higher_than_Pr
SEC22B	0.5035	2.59981		Ni_higher_than_Pr
FAM72B	-0.01471	0.00983881		Non bivalent
FAM72C	-0.3338	0.359022		Non bivalent
LOC645166	1.536	4.12448		Always_up
NBPF15	0.05203	0.0488568		Non bivalent
SRGAP2B	1.304	7.56783		Non bivalent
LOC103091866	0.5734	0.906929		Always_up
NBPF20	-0.1046	0.0719115		Non bivalent
NBPF25P	1.112	1.09275		Non bivalent
PDZK1	0.01161	0.00992767		Non bivalent
RNF115	0.1151	0.145451		Non bivalent
PIAS3	0.2148	0.376131		Non bivalent
PEX11B	0.2313	0.218532		Non bivalent
RBM8A	-0.8792	13.7084		Non bivalent
LIX1L	0.0849	0.0598323		Always_up
ANKRD34A	-2.071	1.97265		Pr_higher_than_Ni
TXNIP	1.654	37.4996		Non bivalent
HFE2	0.03055	0.025166		Always_up
NOTCH2NL	1.665	3.77521		Ni_higher_than_Pr
PRKAB2	-1.056	8.45705		Non bivalent
FMO5	-0.9549	0.927015		Non bivalent
LINC00624	-0.6608	1.73874		Non bivalent
ACP6	-0.3983	0.402414		Non bivalent
GJA5	4.34	23.2011		Non bivalent
PDZK1P1	0.1776	0.326242		Always_up
NBPF11	-1.246	7.58269		Non bivalent
LINC01138	0.651	0.656001		Always_up
NBPF14	1.55	3.65738		Non bivalent
NBPF9	-0.5522	2.0714		Non bivalent
LOC653513	-0.4837	0.501414		Non bivalent
HIST2H2BF	-0.1879	0.219395		Non bivalent
HIST2H2AA3	0.564	0.589391		Non bivalent
HIST2H2AA4	0.564	0.589391		Non bivalent
HIST2H2BC	-0.05758	0.0379623		Non bivalent
HIST2H2BE	-0.4411	0.442012		Non bivalent
SV2A	1.374	3.72746		Ni_higher_than_Pr
SF3B4	-0.05138	0.105352		Non bivalent
MTMR11	-0.5935	0.587204		Non bivalent
OTUD7B	-0.4428	1.19647		Non bivalent
ANP32E	-0.4034	1.97265		Non bivalent
APH1A	0.4577	4.01552		Non bivalent
MCL1	-1.019	40.4353		Non bivalent
ENSA	-0.1914	0.850781		Non bivalent
GOLPH3L	0.235	0.26488		Non bivalent
HORMAD1	-2.63	11.0709		Non bivalent
CTSS	0.08742	0.0601813		Non bivalent
CTSK	0.2245	0.21524		Non bivalent
ARNT	-0.1423	0.241694		Non bivalent
CERS2	0.4785	3.92775		Non bivalent
FAM63A	0.0534	0.032452		Non bivalent
CDC42SE1	0.6342	5.46407		Non bivalent
SEMA6C	-0.3425	0.336582		Non bivalent
LYSMD1	0.03935	0.0258569		Non bivalent
VPS72	0.05311	0.0787819		Non bivalent
PI4KB	0.09468	0.189499		Non bivalent
RFX5	0.1692	0.168322		Non bivalent
SELENBP1	1.95	5.71377		Non bivalent
POGZ	0.09096	0.1645		Non bivalent
MRPL9	-0.537	3.05705		Non bivalent
TDRKH	-0.3492	0.366633		Non bivalent
THEM4	0.3589	0.47237		Non bivalent
S100A10	1.017	42.4786		Non bivalent
S100A11	0.8011	20.2396		Non bivalent
S100A8	0.2581	0.607655		Non bivalent
S100A6	0.7632	2.39653		Non bivalent
S100A16	0.8255	3.31524		Non bivalent
S100A14	0.503	0.725842		Non bivalent
S100A13	0.2299	0.37479		Non bivalent
ILF2	-0.2171	1.6482		Non bivalent
GATAD2B	0.2905	0.417255		Non bivalent
DENND4B	-0.531	2.0941		Non bivalent
CRTC2	0.2999	0.524619		Non bivalent
SLC39A1	-0.1473	0.645699		Non bivalent
JTB	-0.1054	0.20845		Non bivalent
RAB13	1.014	4.18316		Non bivalent
TPM3	-0.2186	2.76777		Non bivalent
C1orf43	0.3131	1.06053		Non bivalent
SHE	-0.14	0.0989233		Always_up
UBE2Q1	0.1651	0.535212		Non bivalent
ADAR	-0.1416	0.730954		Non bivalent
KCNN3	0.218	0.301986		Non bivalent
PMVK	-0.6265	1.31471		Non bivalent
PBXIP1	-0.979	2.99525		Non bivalent
PYGO2	-0.2069	0.460422		Non bivalent
SHC1	0.2803	2.13295		Non bivalent
LOC100505666	-0.2066	0.310958		Non bivalent
DPM3	0.2696	0.324038		Non bivalent
KRTCAP2	0.4374	1.60485		Non bivalent
MUC1	0.04329	0.0356932		Non bivalent
THBS3	0.3742	0.334607		Ni_higher_than_Pr
GBAP1	0.7763	0.782253		Non bivalent
GBA	0.5481	1.90833		Non bivalent
FAM189B	0.4934	1.41816		Non bivalent
SCAMP3	0.1301	0.290815		Non bivalent
CLK2	-0.03063	0.048274		Non bivalent
ASH1L	-0.1614	0.24344		Non bivalent
YY1AP1	-0.1025	0.285419		Non bivalent
GON4L	-0.666	3.67592		Non bivalent
RIT1	0.3254	0.346305		Non bivalent
KIAA0907	-0.2265	0.377682		Non bivalent
ARHGEF2	0.09534	0.151811		Non bivalent
SSR2	0.6515	11.7841		Non bivalent
UBQLN4	-0.3013	1.44794		Non bivalent
MEX3A	2.135	20.4841		Ni_higher_than_Pr
PAQR6	-0.09667	0.0635365		Non bivalent
SMG5	-0.6643	8.92922		Non bivalent
GLMP	0.1826	0.464833		Non bivalent
CCT3	-0.3825	6.40055		Non bivalent
C1orf61	0.4965	0.558462		Always_up
MEF2D	-0.7389	4.04934		Non bivalent
IQGAP3	-0.2853	0.97265		Non bivalent
GPATCH4	-0.1893	0.468521		Non bivalent
NES	-0.4644	4.28676		Non bivalent
CRABP2	1.978	57.754		Non bivalent
ISG20L2	-0.235	0.798876		Non bivalent
MRPL24	0.5538	2.04634		Non bivalent
HDGF	0.3562	3.74934		Non bivalent
SH2D2A	0.343	0.36211		Non bivalent
ARHGEF11	-0.6083	5.05296		Non bivalent
ETV3	-0.4948	1.23166		Non bivalent
TAGLN2	0.1165	0.747632		Non bivalent
IGSF9	0.4337	0.540909		Non bivalent
PIGM	0.5597	0.656986		Always_up
IGSF8	-0.09426	0.0997968		Non bivalent
DCAF8	-0.09518	0.15453		Non bivalent
PEX19	0.1218	0.211902		Non bivalent
COPA	0.5165	8.68027		Non bivalent
CD48	-0.2461	0.257353		Non bivalent
ITLN2	0.9572	2.06631		Non bivalent
F11R	-0.751	33.032		Non bivalent
TSTD1	-0.2706	0.231288		Non bivalent
USF1	0.104	0.180785		Non bivalent
ARHGAP30	0.2889	0.361611		Non bivalent
PVRL4	0.4477	0.828274		Non bivalent
PFDN2	0.04278	0.045661		Non bivalent
DEDD	0.1565	0.272377		Non bivalent
B4GALT3	0.2057	0.538802		Non bivalent
ADAMTS4	0.1895	0.147093		Non bivalent
APOA2	0.7503	0.754487		Non bivalent
MPZ	-0.03942	0.025166		Non bivalent
OLFML2B	3.698	3.58286		Always_up
C1orf110	-0.3698	0.703116		Non bivalent
RGS5	2.968	62.9401		Non bivalent
LMX1A	0.5345	0.587707		Always_up
ALDH9A1	0.7457	3.29124		Non bivalent
TMCO1	0.2361	0.510323		Non bivalent
FAM78B	-0.03944	0.025166		Always_up
TADA1	-0.7896	1.89654		Non bivalent
ILDR2	0.7753	0.815025		Always_up
CREG1	1.262	5.25019		Non bivalent
ADCY10	-0.1684	0.139782		Non bivalent
MPC2	-0.8488	1.78516		Non bivalent
GPR161	1.525	3.10724		Ni_higher_than_Pr
NME7	0.9019	1.00511		Non bivalent
SLC19A2	1.427	4.21332		Non bivalent
F5	0.4567	0.952336		Non bivalent
METTL18	0.4562	0.457299		Non bivalent
SCYL3	0.2888	0.269702		Non bivalent
KIFAP3	0.5295	0.811072		Non bivalent
VAMP4	0.12	0.0816027		Non bivalent
DNM3OS	2.115	7.41896		Non bivalent
PIGC	0.3311	0.45917		Non bivalent
LOC100506023	0.04836	0.0539409		Non bivalent
ANKRD45	-2.028	2.31238		Non bivalent
CENPL	-0.363	0.42678		Non bivalent
GAS5	-0.02135	0.025166		Non bivalent
RC3H1	-0.3516	0.725842		Non bivalent
MRPS14	-0.07531	0.064392		Non bivalent
KIAA0040	0.07656	0.0576447		Always_up
RFWD2	0.1795	0.345823		Non bivalent
ASTN1	3.803	2.94233		Always_up
SEC16B	0.7745	1.34544		Non bivalent
ABL2	-0.01775	0.0187705		Non bivalent
TOR1AIP2	0.5301	2.32057		Non bivalent
LHX4-AS1	-0.01619	0.00983881		Non bivalent
ACBD6	-0.2477	0.360314		Non bivalent
STX6	0.2136	0.251347		Non bivalent
ZNF648	0.09538	0.0819172		Non bivalent
GLUL	0.9201	19.8545		Non bivalent
RNASEL	0.6412	0.639407		Non bivalent
RGS16	4.221	28.1012		Always_up
SHCBP1L	0.0119	0.00992767		Ni_higher_than_Pr
NMNAT2	-0.2797	0.238749		Always_up
ARPC5	0.1295	0.396964		Non bivalent
COLGALT2	1.219	1.14783		Always_up
EDEM3	0.7452	3.58586		Non bivalent
FAM129A	2.017	6.32294		Always_up
TRMT1L	-0.05879	0.0569014		Non bivalent
IVNS1ABP	0.972	6.83983		Non bivalent
TPR	-0.08215	0.252899		Non bivalent
UCHL5	0.3882	0.881074		Non bivalent
GLRX2	0.4579	0.427593		Ni_higher_than_Pr
ASPM	-0.3702	1.30848		Non bivalent
ZBTB41	0.345	0.329754		Non bivalent
DENND1B	0.2643	0.23463		Non bivalent
ZNF281	-0.3224	1.10802		Non bivalent
KIF14	-0.07951	0.0760828		Non bivalent
DDX59	-0.1373	0.143573		Non bivalent
KIF21B	0.8426	2.63134		Non bivalent
TMEM9	0.05884	0.082442		Non bivalent
TNNT2	5.916	16.0889		Non bivalent
LAD1	1.35	9.92592		Non bivalent
TNNI1	0.5581	1.1261		Non bivalent
PHLDA3	-0.09842	0.236422		Non bivalent
CSRP1	0.9305	15.8072		Non bivalent
IPO9-AS1	0.1312	0.134008		Non bivalent
LMOD1	2.485	3.19634		Non bivalent
ARL8A	0.3937	0.938548		Non bivalent
UBE2T	-0.6434	2.26994		Ni_higher_than_Pr
SYT2	-1.618	7.42992		Always_up
KDM5B	-0.5556	7.18856		Non bivalent
RABIF	-0.336	0.574303		Non bivalent
KLHL12	0.02396	0.0247521		Non bivalent
ADIPOR1	-0.04793	0.0913006		Non bivalent
CYB5R1	0.6623	1.90518		Non bivalent
MYBPH	3.412	3.12194		Non bivalent
CHI3L1	1.62	8.28997		Non bivalent
FMOD	4.464	33.7275		Non bivalent
ETNK2	-1.029	4.97224		Non bivalent
REN	6.243	6.17888		Non bivalent
KISS1	0.3863	0.864231		Non bivalent
PLEKHA6	2.752	11.4569		Non bivalent
PPP1R15B	0.04927	0.0870344		Non bivalent
PIK3C2B	0.4153	0.77237		Non bivalent
LRRN2	3.105	6.88673		Ni_higher_than_Pr
TMEM81	-0.5057	0.611544		Non bivalent
RBBP5	-0.561	1.61888		Non bivalent
DSTYK	-0.05975	0.0488568		Non bivalent
NUAK2	1.731	13.5892		Non bivalent
BLACAT1	0.1644	0.149415		Non bivalent
ELK4	-0.2809	0.395234		Non bivalent
SLC45A3	-0.5485	0.727694		Non bivalent
NUCKS1	0.08142	0.318036		Non bivalent
RAB29	-0.2394	0.220115		Always_up
SLC41A1	0.04869	0.0458057		Non bivalent
RAB7B	0.5515	0.933301		Non bivalent
CTSE	-0.06759	0.0638383		Non bivalent
FAM72A	-0.2511	0.216668		Non bivalent
EIF2D	0.495	1.42424		Non bivalent
YOD1	0.5003	0.933674		Non bivalent
CD34	0.1346	0.509901		Always_up
PLXNA2	1.494	39.1532		Always_up
LAMB3	-2.764	7.27934		Non bivalent
C1orf74	0.2395	0.193345		Always_up
IRF6	-0.1793	0.205791		Non bivalent
SERTAD4-AS1	0.3717	0.63865		Always_up
SLC30A1	-0.4228	0.794796		Non bivalent
NEK2	0.004664	0.00383871		Non bivalent
LPGAT1	0.7754	1.83091		Always_up
INTS7	-0.6524	2.84924		Non bivalent
RPL21P28	0.2507	0.202732		Non bivalent
TMEM206	0.1541	0.133299		Non bivalent
BATF3	-0.5529	0.545155		Always_up
NSL1	-0.1233	0.17386		Non bivalent
FLVCR1-AS1	-0.1661	0.138466		Non bivalent
ANGEL2	-0.092	0.0926962		Non bivalent
PTPN14	0.6679	3.24619		Non bivalent
ESRRG	0.1934	0.161214		Always_up
GPATCH2	0.1346	0.122801		Non bivalent
EPRS	-0.4516	4.51999		Non bivalent
BPNT1	0.07218	0.0576942		Non bivalent
AURKAPS1	0.005459	0.00410168		Non bivalent
RAB3GAP2	0.2777	0.518414		Non bivalent
DUSP10	0.08112	0.055616		Always_up
TAF1A	0.1946	0.145208		Always_up
AIDA	0.008464	0.0126913		Non bivalent
SUSD4	0.0484	0.0539409		Always_up
TP53BP2	0.3313	1.24177		Non bivalent
GTF2IP20	-0.482	0.468266		Non bivalent
NVL	-0.8584	5.88807		Non bivalent
WDR26	0.2127	0.661743		Non bivalent
LBR	-0.3677	2.52798		Non bivalent
ENAH	1.145	14.4384		Non bivalent
TMEM63A	-1.397	7.73189		Non bivalent
LEFTY1	-2.698	23.2558		Non bivalent
PYCR2	-0.3935	1.34921		Non bivalent
LEFTY2	-2.213	73.249		Non bivalent
SDE2	-0.3314	0.458546		Non bivalent
ACBD3	0.1585	0.322849		Non bivalent
LIN9	-0.4396	0.620876		Non bivalent
PARP1	-0.9788	51.5223		Non bivalent
ITPKB	1.019	2.72886		Always_up
CDC42BPA	-0.07447	0.102043		Non bivalent
JMJD4	-0.2684	0.385419		Non bivalent
WNT9A	-1.478	2.79588		Non bivalent
C1orf35	-0.5685	1.13853		Non bivalent
MRPL55	-0.4461	1.04706		Non bivalent
TRIM11	0.1037	0.155088		Non bivalent
TRIM17	0.9775	1.18059		Non bivalent
HIST3H2A	0.3853	0.616185		Non bivalent
CCSAP	-0.7273	2.55052		Non bivalent
ACTA1	-1.735	12.7201		Always_up
NUP133	-0.3238	1.52491		Non bivalent
ABCB10	-0.6033	1.86233		Non bivalent
TAF5L	-0.09296	0.153106		Non bivalent
PGBD5	-0.7094	0.751536		Always_up
C1orf198	1.56	10		Ni_higher_than_Pr
TTC13	0.2146	0.177309		Ni_higher_than_Pr
FAM89A	2.227	4.65995		Always_up
C1orf131	-0.1894	0.216311		Non bivalent
EXOC8	-0.008071	0.00696077		Non bivalent
EGLN1	0.4855	1.23114		Ni_higher_than_Pr
SIPA1L2	-0.6274	4.04287		Non bivalent
PCNXL2	-0.2346	0.202525		Non bivalent
LOC101927765	0.1193	0.125518		Non bivalent
TARBP1	-0.5273	1.10436		Non bivalent
IRF2BP2	0.108	0.180127		Non bivalent
TOMM20	-0.2189	1.4209		Non bivalent
RBM34	-0.04867	0.0579423		Non bivalent
ARID4B	0.148	0.167172		Non bivalent
B3GALNT2	-0.1437	0.206		Non bivalent
GNG4	-1.336	1.50864		Always_up
LYST	-1.196	1.59791		Non bivalent
NID1	1.832	56.8894		Pr_higher_than_Ni
ERO1B	0.1295	0.0902835		Always_up
HEATR1	-0.3354	2.48852		Non bivalent
GREM2	1.286	6.74112		Pr_higher_than_Ni
FH	-0.29	0.956638		Non bivalent
CHML	0.4221	0.858237		Non bivalent
OPN3	2.767	6.64321		Non bivalent
MAP1LC3C	-0.7945	0.797784		Non bivalent
LINC01347	-0.499	0.490529		Non bivalent
AKT3	0.3402	0.435571		Non bivalent
ADSS	-0.3747	1.00009		Non bivalent
HNRNPU-AS1	-0.2685	0.270835		Non bivalent
HNRNPU	-0.1471	1.196		Non bivalent
LOC101928068	-0.05938	0.0591848		Non bivalent
SMYD3	0.09167	0.0663609		Non bivalent
TFB2M	-0.6499	1.92592		Non bivalent
AHCTF1	-0.2697	1.08847		Non bivalent
ZNF695	-1.243	5.19873		Non bivalent
ZNF670	-0.5121	0.664542		Non bivalent
ZNF670-ZNF695	-0.3666	0.383105		Non bivalent
ZNF669	-0.1757	0.148436		Non bivalent
ZNF124	-0.2594	0.279345		Non bivalent
ZNF496	-0.4046	1.17031		Non bivalent
SH3BP5L	-0.1459	0.200935		Non bivalent
ZNF692	0.07578	0.0534495		Non bivalent
ACP1	0.1032	0.205442		Always_up
TRAPPC12	-0.2973	0.590913		Non bivalent
RNASEH1-AS1	-0.1039	0.0731947		Non bivalent
RPS7	-0.2581	3.68006		Non bivalent
COLEC11	0.04337	0.0349395		Non bivalent
SOX11	4.706	3.54166		Ni_higher_than_Pr
RNF144A	1.172	1.5085		Always_up
ID2	1.999	14.52		Always_up
ASAP2	0.8364	3.46243		Non bivalent
CPSF3	-0.1087	0.211549		Non bivalent
IAH1	0.7854	1.34123		Non bivalent
TAF1B	0.071	0.0678815		Non bivalent
GRHL1	1.221	8.03007		Always_up
KLF11	-0.8356	6.41533		Non bivalent
RRM2	-0.4192	4.68027		Non bivalent
HPCAL1	1.182	4.5743		Always_up
ATP6V1C2	2.213	7.64608		Always_up
PQLC3	-0.4466	0.987163		Non bivalent
GREB1	0.5479	1.19866		Non bivalent
LPIN1	-0.9522	8.54607		Non bivalent
TRIB2	0.2862	0.258218		Always_up
DDX1	0.1253	0.374071		Non bivalent
MYCN	-0.8811	13.004		Non bivalent
VSNL1	0.7985	0.988853		Ni_higher_than_Pr
GEN1	0.1859	0.291409		Non bivalent
MSGN1	0.4221	0.434506		Non bivalent
KCNS3	-0.257	0.226579		Always_up
RHOB	-0.4153	4.87031		Non bivalent
GDF7	4.546	2.37356		Always_up
KLHL29	2.934	12.0852		Always_up
UBXN2A	-0.1109	0.0955008		Non bivalent
FKBP1B	0.3822	0.417255		Non bivalent
FAM228B	0.2069	0.291919		Always_up
NCOA1	-0.4436	2.70885		Non bivalent
CENPO	0.3521	1.22665		Non bivalent
EFR3B	-1.23	15.9151		Non bivalent
RAB10	-0.111	0.360115		Non bivalent
GAREML	0.4356	0.639217		Non bivalent
HADHB	-0.1605	0.293965		Non bivalent
EPT1	-0.2643	0.868061		Non bivalent
SLC35F6	-0.8827	11.4934		Non bivalent
CENPA	-1.549	18.573		Non bivalent
DPYSL5	2.507	2.41635		Ni_higher_than_Pr
MAPRE3	1.048	3.1764		Always_up
TMEM214	0.5434	4.32367		Non bivalent
AGBL5	0.2952	0.380385		Non bivalent
EMILIN1	3.865	23.6936		Non bivalent
KHK	-0.05715	0.0378675		Non bivalent
ATRAID	0.2468	0.603278		Non bivalent
CAD	-0.4931	5.11594		Non bivalent
SNX17	0.3306	1.27287		Non bivalent
NRBP1	-0.2177	1.64878		Non bivalent
KRTCAP3	-1.477	2.59568		Non bivalent
ZNF512	0.1758	0.197637		Always_up
GPN1	-0.2918	0.664743		Non bivalent
SLC4A1AP	-0.3201	0.809108		Non bivalent
MRPL33	-0.2199	0.235301		Non bivalent
BRE	0.359	0.749336		Non bivalent
FOSL2	1.622	22.3744		Non bivalent
PLB1	1.532	1.96537		Non bivalent
PPP1CB	0.4409	4.90309		Non bivalent
WDR43	-0.3206	1.83416		Non bivalent
FAM179A	2.483	4.10133		Non bivalent
CLIP4	4.382	13.3157		Pr_higher_than_Ni
YPEL5	0.183	0.313542		Non bivalent
LBH	0.7435	7.33199		Non bivalent
LCLAT1	-0.3399	0.482672		Non bivalent
EHD3	1.895	15.5243		Always_up
SPAST	-0.5538	1.20197		Non bivalent
SLC30A6	-0.5127	2.11862		Non bivalent
YIPF4	-0.2642	0.622148		Non bivalent
BIRC6	-0.9405	15.3157		Non bivalent
TTC27	-0.5546	1.63246		Non bivalent
LTBP1	1.094	7.68361		Non bivalent
RASGRP3	0.00635	0.0045842		Non bivalent
CRIM1	1.692	9.04605		Non bivalent
GPATCH11	0.469	0.659953		Non bivalent
CEBPZOS	-0.08097	0.0922663		Non bivalent
NDUFAF7	-1.12	4.57447		Non bivalent
QPCT	-0.4371	0.596193		Always_up
RMDN2	-0.1636	0.200866		Always_up
GALM	-0.2011	0.353694		Non bivalent
GEMIN6	-0.561	0.76523		Non bivalent
MORN2	0.5467	0.528562		Non bivalent
ARHGEF33	-0.1724	0.18876		Non bivalent
TMEM178A	0.379	0.338282		Always_up
PKDCC	0.8074	3.10668		Always_up
EML4	0.7626	5.56463		Ni_higher_than_Pr
MTA3	-0.4196	1.83744		Non bivalent
PLEKHH2	0.7684	0.886725		Ni_higher_than_Pr
DYNC2LI1	0.1464	0.106849		Non bivalent
PPM1B	-0.4372	2.78383		Non bivalent
CAMKMT	0.07372	0.0467237		Non bivalent
PRKCE	0.92	1.03829		Always_up
EPAS1	3.653	227.805	EPAS1	Always_up
RHOQ	0.6321	3.15027		Non bivalent
CRIPT	0.2057	0.169732		Non bivalent
SOCS5	-0.05098	0.0458057		Non bivalent
TTC7A	0.4132	1.00705		Non bivalent
BCYRN1	0.6334	2.49039		Non bivalent
EPCAM	-0.9417	11.9094		Non bivalent
MSH2	-0.8633	10.3277		Non bivalent
MSH6	-1.073	31.2703		Non bivalent
FOXN2	-0.2917	0.488384		Non bivalent
PPP1R21	0.1135	0.108686		Non bivalent
STON1	2.597	15.3332		Always_up
CHAC2	-0.3271	0.281664		Ni_higher_than_Pr
ERLEC1	0.6071	2.51942		Non bivalent
ACYP2	0.02947	0.025028		Non bivalent
SPTBN1	-0.6106	16.406		Always_up
EML6	-0.84	0.865186		Always_up
RPS27A	-0.226	2.54577		Non bivalent
PRORSD1P	-0.5454	0.524619		Non bivalent
CFAP36	0.1154	0.0928037		Non bivalent
CCDC85A	3.131	1.69016		Always_up
VRK2	-0.07456	0.094474		Non bivalent
PAPOLG	-0.04458	0.0463369		Non bivalent
REL	-0.1115	0.0987052		Non bivalent
PEX13	0.2474	0.460046		Non bivalent
KIAA1841	-0.1057	0.072373		Non bivalent
C2orf74	0.01455	0.00943917		Non bivalent
AHSA2	0.2777	0.233513		Non bivalent
COMMD1	0.635	1.27425		Non bivalent
B3GNT2	1.012	7.5085		Non bivalent
EHBP1	0.5753	1.45407		Non bivalent
OTX1	4.807	3.66454		Always_up
MDH1	-0.2119	0.869023		Non bivalent
UGP2	-1.07	27.1287		Non bivalent
LGALSL	0.1683	0.147032		Non bivalent
AFTPH	0.2824	0.370183		Non bivalent
SLC1A4	0.8003	1.2426		Always_up
CEP68	1.015	2.1798		Non bivalent
ACTR2	0.1535	0.661743		Non bivalent
MEIS1	1.358	7.20183		Always_up
ETAA1	0.2732	0.304781		Non bivalent
PNO1	-0.1287	0.237847		Non bivalent
APLF	0.3919	0.471855		Non bivalent
ANTXR1	2.053	6.43039		Ni_higher_than_Pr
ANXA4	-0.8986	1.92885		Non bivalent
GMCL1	-0.515	0.876148		Non bivalent
SNRNP27	-0.1654	0.223662		Non bivalent
MXD1	1.679	5.18876		Non bivalent
PCBP1	-0.03274	0.148497		Non bivalent
PCYOX1	-0.3552	2.05483		Non bivalent
VAX2	0.9006	0.917215		Always_up
ATP6V1B1	-1.267	9.22149		Non bivalent
ANKRD53	0.9943	0.996539		Non bivalent
NAGK	0.1435	0.223662		Non bivalent
MPHOSPH10	-0.2017	0.436519		Non bivalent
ZNF638	-0.09707	0.226579		Non bivalent
DYSF	0.9067	7.6751		Always_up
SPR	-0.2016	0.202179		Always_up
SMYD5	-0.195	0.443577		Non bivalent
CCT7	-0.1392	0.914709		Non bivalent
ALMS1	-0.3265	0.744245		Non bivalent
ALMS1-IT1	-0.1284	0.117419		Non bivalent
STAMBP	-0.01046	0.0107282		Non bivalent
ACTG2	-1.323	6.10585		Non bivalent
DGUOK	0.4352	0.744486		Non bivalent
TET3	1.214	5.77109		Ni_higher_than_Pr
BOLA3-AS1	0.1965	0.163359		Non bivalent
MTHFD2	-0.9908	22.4938		Non bivalent
WDR54	0.08491	0.0569014		Non bivalent
INO80B	-0.05306	0.0331077		Non bivalent
INO80B-WBP1	0.09663	0.536854		Non bivalent
WBP1	0.5326	0.971022		Non bivalent
TTC31	-0.2676	0.521145		Non bivalent
LBX2-AS1	1.791	2.6994		Pr_higher_than_Ni
TLX2	0.9194	0.92775		Always_up
HTRA2	0.009221	0.00806545		Non bivalent
DOK1	2.454	6.0898		Ni_higher_than_Pr
SEMA4F	1.603	2.03706		Always_up
HK2	-0.4998	4.27401		Non bivalent
POLE4	-0.1099	0.0878311		Always_up
MRPL19	-0.5466	2.51856		Non bivalent
TMSB10	0.6973	16.2284		Non bivalent
KCMF1	0.04392	0.0814979		Non bivalent
TCF7L1	0.9574	2.63302		Non bivalent
ELMOD3	-0.1027	0.0740694		Non bivalent
MAT2A	-0.1958	1.53865		Non bivalent
VAMP8	-0.2588	0.335358		Non bivalent
VAMP5	1.56	1.42911		Ni_higher_than_Pr
RNF181	-0.3632	0.81673		Non bivalent
USP39	-0.568	4.46231		Non bivalent
ATOH8	-0.123	0.112214		Always_up
PTCD3	-0.6531	3.94577		Non bivalent
MRPL35	-0.9345	6.71467		Non bivalent
KDM3A	-0.3644	0.746178		Always_up
RMND5A	-0.3735	1.529		Non bivalent
RGPD2	0.02327	0.0350807		Non bivalent
LINC00152	-0.04572	0.0316572		Non bivalent
THNSL2	0.8447	0.8671		Always_up
TEX37	-0.1832	0.215525		Non bivalent
RPIA	-0.4044	0.979225		Non bivalent
MAL	-0.2074	0.312382		Always_up
ZNF2	0.01031	0.00585889		Non bivalent
PROM2	1.281	1.25539		Non bivalent
KCNIP3	0.6407	0.643592		Always_up
FAHD2A	-0.1484	0.157328		Non bivalent
TRIM43	0.1138	0.0747395		Non bivalent
STARD7-AS1	-0.2955	0.247337		Non bivalent
CIAO1	-0.5035	3.18782		Non bivalent
ITPRIPL1	0.2422	0.200935		Always_up
NCAPH	-0.1577	0.286677		Non bivalent
ARID5A	-0.1371	0.0990869		Non bivalent
CNNM4	0.1864	0.596193		Non bivalent
CNNM3	-0.3153	1.04978		Non bivalent
ANKRD36	0.002151	0.0009565		Non bivalent
COX5B	-0.7112	6.3713		Non bivalent
ZAP70	1.705	2.78755		Non bivalent
INPP4A	-0.5946	2.10144		Non bivalent
UNC50	-0.066	0.0596828		Non bivalent
LIPT1	-0.9343	0.910802		Non bivalent
MRPL30	-0.1342	0.29921		Non bivalent
EIF5B	-0.006181	0.0116194		Non bivalent
PDCL3	-1.164	11.0947		Non bivalent
NPAS2	1.372	2.45407		Always_up
RPL31	0.214	1.79588		Non bivalent
CNOT11	-0.3362	1.80799		Non bivalent
MAP4K4	0.5271	10.1324		Non bivalent
IL1R1	2.821	46.2432		Always_up
TMEM182	1.519	1.38185		Non bivalent
POU3F3	2.024	2.13918		Always_up
MRPS9	-0.2109	0.365624		Non bivalent
GPR45	-0.3219	0.601539		Non bivalent
C2orf49	-0.2414	0.294051		Non bivalent
NCK2	-0.02659	0.0381519		Non bivalent
RGPD4	-0.06732	0.0497812		Ni_higher_than_Pr
SULT1C4	0.09692	0.0833882		Non bivalent
GCC2	-0.4293	1.60765		Non bivalent
LIMS1	-0.02885	0.0444084		Non bivalent
RANBP2	-0.8593	15.3798		Non bivalent
CCDC138	0.1845	0.153849		Non bivalent
SH3RF3	0.5358	0.656394		Always_up
SOWAHC	-0.03738	0.0312836		Non bivalent
RGPD6	-0.09351	0.440333		Non bivalent
LIMS3	-0.1539	0.132002		Non bivalent
LIMS3L	-0.1539	0.132002		Non bivalent
ACOXL	-0.6513	0.728623		Always_up
BCL2L11	0.01633	0.0157878		Always_up
MERTK	0.6646	2.32084		Always_up
TMEM87B	0.3468	0.649364		Non bivalent
ZC3H6	0.01398	0.00943917		Non bivalent
TTL	0.05842	0.0813407		Non bivalent
POLR1B	-0.6193	2.74836		Non bivalent
CHCHD5	-0.2282	0.245117		Non bivalent
SLC20A1	-0.1155	0.208309		Non bivalent
IL36RN	3.226	1.99396		Non bivalent
PSD4	2.048	3.76599		Non bivalent
PAX8-AS1	-0.2104	0.28946		Non bivalent
CBWD2	0.2724	0.35164		Always_up
WASH2P	-0.2065	0.210067		Non bivalent
RABL2A	0.1589	0.124129		Non bivalent
ACTR3	0.2644	1.60748		Non bivalent
DPP10	0.2175	0.210278		Always_up
DDX18	-0.05684	0.123493		Non bivalent
INSIG2	1.237	1.86678		Ni_higher_than_Pr
STEAP3	0.801	2.37551		Always_up
DBI	0.6815	4.53536		Non bivalent
TMEM37	-0.801	2.67203		Non bivalent
CFAP221	0.1656	0.221776		Non bivalent
TMEM177	-0.3124	0.488384		Non bivalent
PTPN4	-0.02918	0.025166		Non bivalent
EPB41L5	0.2585	0.860436		Non bivalent
RALB	1.64	10.8122		Always_up
INHBB	-0.4184	0.385525		Always_up
GLI2	2.844	18.2688		Non bivalent
NIFK-AS1	0.006277	0.00462809		Non bivalent
TSN	-0.3012	0.823619		Non bivalent
CNTNAP5	0.08309	0.0745332		Always_up
GYPC	0.8133	2.86233		Non bivalent
SFT2D3	0.3382	0.301291		Non bivalent
UGGT1	0.1255	0.424004		Non bivalent
MZT2B	0.5067	1.4232		Non bivalent
IMP4	-0.6492	4.05002		Non bivalent
PTPN18	1.351	4.90205		Non bivalent
CFC1B	3.061	2.97347		Always_up
AMER3	-0.1138	0.110586		Always_up
ARHGEF4	0.1111	0.0728864		Non bivalent
PLEKHB2	-1.341	57.1667		Non bivalent
POTEE	0.1866	0.159894		Ni_higher_than_Pr
TUBA3D	0.04997	0.0619809		Non bivalent
LOC150776	0.02776	0.0232375		Non bivalent
CCDC74A	0.6741	0.673869		Non bivalent
GPR39	1.862	1.521		Always_up
MGAT5	0.8301	3.17685		Non bivalent
CCNT2	-0.1287	0.24071		Non bivalent
RAB3GAP1	-0.3762	1.33602		Non bivalent
R3HDM1	0.09623	0.172372		Non bivalent
UBXN4	-0.2497	0.890421		Non bivalent
THSD7B	0.2047	0.359022		Non bivalent
HNMT	-0.2374	0.190642		Non bivalent
SPOPL	0.2435	0.240861		Non bivalent
KYNU	1.876	3.10243		Non bivalent
ARHGAP15	4.565	2.39924		Non bivalent
TEX41	0.1056	0.0886293		Non bivalent
ACVR2A	1.047	3.37222		Non bivalent
MBD5	0.6309	2.80217		Non bivalent
EPC2	0.1431	0.26512		Always_up
KIF5C	-0.329	0.453334		Ni_higher_than_Pr
LYPD6B	2.803	4.43652		Always_up
LYPD6	2.797	4.01439		Always_up
TNFAIP6	0.2635	0.378305		Non bivalent
RIF1	-1.263	25.8758		Non bivalent
FMNL2	-0.6586	4.65857		Non bivalent
ARL6IP6	-0.5481	1.45606		Non bivalent
GALNT13	1.801	1.3019		Always_up
KCNJ3	0.3061	0.519275		Always_up
GPD2	-0.1926	0.451119		Non bivalent
GALNT5	0.4613	1.02328		Ni_higher_than_Pr
PKP4	0.2578	0.510323		Non bivalent
TANC1	0.317	0.536406		Pr_higher_than_Ni
MARCH7	-0.003938	0.00621119		Non bivalent
TANK	0.7286	1.2648		Non bivalent
LOC100996579	0.4978	0.484391		Always_up
PSMD14	0.1323	0.352128		Non bivalent
GCA	0.7888	0.938548		Always_up
SCN2A	0.08091	0.0521743		Non bivalent
CSRNP3	0.1119	0.0936111		Non bivalent
CERS6	1.337	5.65699		Ni_higher_than_Pr
NOSTRIN	0.3873	0.477425		Non bivalent
BBS5	1.116	1.58737		Always_up
PPIG	-0.2087	0.491201		Non bivalent
PHOSPHO2	0.08821	0.0776379		Non bivalent
PHOSPHO2-KLHL23	-0.03729	0.0763416		Non bivalent
KLHL23	0.2142	0.222066		Always_up
SSB	-0.5413	5.23485		Non bivalent
UBR3	-0.3813	1.18682		Non bivalent
MYO3B	-0.287	0.360713		Non bivalent
SP5	-0.6045	1.96218		Always_up
ERICH2	-0.1542	0.130299		Non bivalent
GAD1	-0.3645	0.381116		Always_up
GORASP2	0.3495	2.2455		Non bivalent
DCAF17	-0.4682	0.799423		Non bivalent
CYBRD1	2.135	2.66959		Non bivalent
DYNC1I2	0.1322	0.372122		Non bivalent
HAT1	-0.5641	3.40793		Non bivalent
METAP1D	0.1047	0.0683896		Always_up
DLX1	1.764	2.36482		Always_up
ITGA6	-0.1853	0.561299		Always_up
PDK1	-0.1612	0.153849		Ni_higher_than_Pr
RAPGEF4	0.3227	0.331894		Always_up
ZAK	1.431	5.97265		Always_up
CDCA7	0.0783	0.102373		Non bivalent
SP9	0.4861	0.793444		Always_up
SCRN3	0.3555	0.349304		Non bivalent
HOXD13	0.4457	0.715795		Pr_higher_than_Ni
HOXD11	0.2635	0.216811		Always_up
HOXD10	1.208	3.11266		Pr_higher_than_Ni
HOXD9	0.4318	0.395774		Pr_higher_than_Ni
HOXD8	1.164	1.80939		Pr_higher_than_Ni
HOXD4	0.6362	0.63339		Pr_higher_than_Ni
HOXD3	0.597	0.728623		Pr_higher_than_Ni
HOXD1	0.2827	0.355758		Pr_higher_than_Ni
MTX2	-0.2534	0.436994		Non bivalent
HNRNPA3	0.1183	0.650334		Non bivalent
AGPS	0.2883	0.877129		Non bivalent
RBM45	0.09281	0.0618307		Non bivalent
OSBPL6	0.6633	0.66334		Ni_higher_than_Pr
LOC101927027	-0.1877	0.140321		Non bivalent
DFNB59	-0.05335	0.0557642		Non bivalent
PLEKHA3	-0.9759	2.01091		Non bivalent
TTN-AS1	-0.069	0.045661		Non bivalent
UBE2E3	0.8167	8.19736		Ni_higher_than_Pr
ITGA4	4.464	9.46005		Always_up
SSFA2	1.235	4.57219		Always_up
PPP1R1C	0.01103	0.00974997		Non bivalent
DNAJC10	0.6599	6.32431		Ni_higher_than_Pr
DUSP19	-0.1516	0.191721		Always_up
NUP35	-0.1037	0.117419		Non bivalent
ZNF804A	3.46	3.78068		Always_up
FSIP2	0.2258	0.309981		Ni_higher_than_Pr
ZC3H15	-0.19	0.582694		Non bivalent
ITGAV	0.05458	0.0708877		Non bivalent
FAM171B	0.684	0.708187		Always_up
GULP1	1.055	3.22192		Non bivalent
COL3A1	3.121	Inf		Ni_higher_than_Pr
WDR75	-0.08087	0.156954		Non bivalent
ASNSD1	0.4417	1.67448		Non bivalent
PMS1	-0.2324	0.281415		Non bivalent
INPP1	1.785	1.88372		Non bivalent
MFSD6	2.54	2.40528		Always_up
NAB1	2.018	5.33133		Ni_higher_than_Pr
GLS	0.1854	0.340369		Non bivalent
MYO1B	0.07113	0.165134		Non bivalent
NABP1	0.8318	1.99525		Non bivalent
SLC39A10	-1.878	19.3152		Non bivalent
LOC101927482	0.09854	0.0721166		Non bivalent
CCDC150	-0.4796	0.453334		Always_up
COQ10B	-0.03151	0.025166		Non bivalent
HSPE1	-0.5742	6.31605		Non bivalent
HSPE1-MOB4	-0.0153	0.0102833		Non bivalent
MOB4	0.6076	2.39837		Non bivalent
MARS2	-0.5112	1.11827		Non bivalent
C2orf69	-0.5234	1.33096		Non bivalent
C2orf47	-0.3318	0.523024		Non bivalent
SPATS2L	2.505	32.6173		Always_up
SGOL2	0.1365	0.221704		Always_up
AOX1	-0.02283	0.0227338		Always_up
BZW1	-0.04905	0.160773		Non bivalent
NIF3L1	-0.724	2.74521		Non bivalent
NDUFB3	-0.201	0.320572		Non bivalent
CFLAR	-1.771	23.672		Non bivalent
CASP10	-0.7894	1.37706		Non bivalent
CASP8	-0.3382	0.487049		Non bivalent
STRADB	0.7345	3.8791		Non bivalent
FZD7	1.189	3.69186		Ni_higher_than_Pr
NOP58	-0.5584	5.83033		Non bivalent
BMPR2	0.1965	0.442974		Non bivalent
FAM117B	-1.01	2.41308		Ni_higher_than_Pr
CARF	0.1146	0.09442		Non bivalent
NBEAL1	-0.4246	0.471598		Non bivalent
CYP20A1	0.04608	0.0470139		Pr_higher_than_Ni
ABI2	0.006705	0.00762324		Non bivalent
PARD3B	0.06421	0.0435434		Always_up
NRP2	0.5484	3.60119		Always_up
EEF1B2	-0.2357	1.79697		Non bivalent
GPR1-AS	-0.9405	3.03953		Non bivalent
ZDBF2	0.1277	0.142607		Non bivalent
ADAM23	0.2836	0.287182		Ni_higher_than_Pr
FASTKD2	-0.3432	1.15422		Non bivalent
CPO	-0.1597	0.236347		Non bivalent
CREB1	0.1857	0.341607		Non bivalent
CCNYL1	0.8454	3.71534		Ni_higher_than_Pr
PIKFYVE	-0.399	1.18204		Non bivalent
MAP2	0.614	0.638839		Always_up
RPE	-0.3078	0.654038		Non bivalent
CPS1	-0.8667	1.01746		Non bivalent
SPAG16	0.1202	0.08019		Ni_higher_than_Pr
LOC101928103	-0.6844	0.721018		Non bivalent
ATIC	-0.5376	6.76599		Ni_higher_than_Pr
XRCC5	-0.1957	2.12309		Non bivalent
PKI55	0.7002	0.789949		Non bivalent
SMARCAL1	-0.009234	0.00881824		Non bivalent
RPL37A	-0.09046	0.487049		Non bivalent
IGFBP2	1.066	22.575		Ni_higher_than_Pr
ARPC2	0.2513	1.94539		Non bivalent
GPBAR1	1.664	1.31939		Non bivalent
PNKD	-0.6149	3.71942		Non bivalent
CTDSP1	0.01124	0.0181814		Non bivalent
VIL1	-0.7414	0.807433		Non bivalent
[truncated: 13,373 more rows]

## Sheet: fig3b_barplots
ezh2i	n	type	plot_group
EZH2i down	759	Naive	all_genes
EZH2i up	1894	Naive	all_genes
unchanged	23833	Naive	all_genes
EZH2i down	34	Primed	all_genes
EZH2i up	518	Primed	all_genes
unchanged	25934	Primed	all_genes
EZH2i down	178	Naive	bivalent
EZH2i up	860	Naive	bivalent
unchanged	3164	Naive	bivalent
EZH2i down	6	Primed	bivalent
EZH2i up	411	Primed	bivalent
unchanged	3785	Primed	bivalent
EZH2i down	12	Naive	k27m3_ni_higher_than_pr
EZH2i up	286	Naive	k27m3_ni_higher_than_pr
unchanged	1253	Naive	k27m3_ni_higher_than_pr
EZH2i down	3	Primed	k27m3_ni_higher_than_pr
EZH2i up	30	Primed	k27m3_ni_higher_than_pr
unchanged	1518	Primed	k27m3_ni_higher_than_pr
EZH2i down	44	Naive	k27m3_pr_higher_than_ni
EZH2i up	82	Naive	k27m3_pr_higher_than_ni
unchanged	407	Naive	k27m3_pr_higher_than_ni
EZH2i down	0	Primed	k27m3_pr_higher_than_ni
EZH2i up	100	Primed	k27m3_pr_higher_than_ni
unchanged	433	Primed	k27m3_pr_higher_than_ni
EZH2i down	79	Naive	k27_always_up
EZH2i up	635	Naive	k27_always_up
unchanged	2689	Naive	k27_always_up
EZH2i down	2	Primed	k27_always_up
EZH2i up	298	Primed	k27_always_up
unchanged	3103	Primed	k27_always_up

## Sheet: fig3d_stripchart
name	Lanner_germlayer	sig_summary	sig_summary_Pr	RNASeq_DS_EZH2i_vs_Ni_log2FoldChange	set
PRKCZ	STB	ns	ns	-0.1106	STB
FAM213B	MidEpi	ns	ns	0.581	MidEpi
PARK7	NasMes	ns	ns	0.1452	NasMes
RBP7	Morula	ns	ns	0.3641	Prelineage
DRAXIN	None	ns	ns	0.08192	MidEpi
PLOD1	None	Ni_EZH2i_down	ns	-0.2993	EVT
TNFRSF1B	STB	Ni_EZH2i_up	Pr_EZH2i_up	4.642	STB
PRAMEF17	None	ns	ns	-0.05359	Prelineage
PRAMEF20	None	ns	ns	-0.2625	Prelineage
FBLIM1	None	Ni_EZH2i_up	ns	1.084	EVT
ALPL	EarlyBlastocyst	Ni_EZH2i_down	ns	-2.369	ICM
LDLRAP1	None	Ni_EZH2i_down	Pr_EZH2i_up	-0.8611	EarlyEpi
RCC1	TE	Ni_EZH2i_down	Pr_EZH2i_down	-0.7157	TE
DNALI1	None	ns	ns	0.5359	AxMes
AKIRIN1	MidEpi	Ni_EZH2i_down	Pr_EZH2i_down	-0.9092	MidEpi
ZMPSTE24	None	ns	ns	-0.09574	CTB
FAM183A	None	ns	ns	NA	AxMes
PTPRF	None	ns	ns	0.07014	EVT
CYP4X1	None	Ni_EZH2i_up	ns	1.622	Endoderm
OSBPL9	None	Ni_EZH2i_up	ns	0.9599	Amnion
PCSK9	None	Ni_EZH2i_down	Pr_EZH2i_up	-1.778	MidEpi
CACHD1	None	ns	ns	-0.1478	PrE
TCTEX1D1	None	ns	ns	0.1584	AxMes
WDR63	None	ns	ns	-0.01313	AxMes
BRDT	None	Ni_EZH2i_down	ns	-0.8902	Prelineage
CD53	EarlyTE	Ni_EZH2i_down	Pr_EZH2i_up	-0.934	TE
PIFO	AxMes	ns	ns	-0.5369	AxMes
OLFML3	None	Ni_EZH2i_up	Pr_EZH2i_up	2.367	Amnion
MAN1A2	STB	Ni_EZH2i_up	ns	0.6382	STB
MLLT11	AdvMes	Ni_EZH2i_up	Pr_EZH2i_down	1.315	AdvMes
CGN	None	ns	Pr_EZH2i_down	0.1221	PrE
UBAP2L	None	Ni_EZH2i_up	ns	0.2108	CTB
ATP8B2	EarlyEpi	Ni_EZH2i_down	ns	-1.88	EarlyEpi
EFNA1	None	Ni_EZH2i_up	ns	1.85	Amnion
RGS4	None	Ni_EZH2i_up	ns	1.891	AdvMes
PRRX1	None	Ni_EZH2i_up	ns	0.6006	AdvMes
QSOX1	EVT	Ni_EZH2i_up	ns	1.37	EVT
LINC00467	None	ns	ns	-0.1887	NasMes
SPATA17	None	ns	ns	-0.08313	AxMes
GALNT2	STB	Ni_EZH2i_up	ns	1.731	STB
BECN2	None	ns	ns	0.01716	Prelineage
HES4	None	ns	Pr_EZH2i_up	-0.6026	Endoderm
PRAMEF19	None	ns	ns	-0.04541	Prelineage
HNRNPR	None	Ni_EZH2i_up	Pr_EZH2i_down	0.2656	CTB
ASAP3	EVT	ns	ns	0.2361	EVT
CNR2	EarlyEpi	Ni_EZH2i_down	ns	-2.645	EarlyEpi
RSRP1	None	ns	ns	-0.2692	Endoderm
RPA2	None	ns	ns	-0.3403	LateEpi
FABP3	EarlyTE	Ni_EZH2i_down	ns	-1.273	TE
TMEM54	Amnion	Ni_EZH2i_up	Pr_EZH2i_up	1.45	Amnion
STK40	STB	Ni_EZH2i_up	ns	0.5053	STB
OSCP1	None	ns	ns	0.2915	AxMes
TRABD2B	None	ns	Pr_EZH2i_up	-0.1104	PrE
RAB3B	PE	Ni_EZH2i_down	ns	-0.4036	PrE
TMEM59	YsMes	Ni_EZH2i_up	ns	0.4084	YsMes
FAM151A	None	Ni_EZH2i_down	ns	-1.632	Prelineage
TACSTD2	TE	Ni_EZH2i_up	Pr_EZH2i_up	0.7972	TE
MYSM1	None	Ni_EZH2i_down	ns	-1.331	MidEpi
ARHGAP29	None	Ni_EZH2i_up	Pr_EZH2i_up	2.108	Amnion
TAF13	None	Ni_EZH2i_down	ns	-1.503	Prelineage
C1orf194	None	ns	ns	0.06392	AxMes
GSTM3	YsMes	Ni_EZH2i_up	Pr_EZH2i_up	2.439	YsMes
LINC01356	None	Ni_EZH2i_up	Pr_EZH2i_up	1.692	AxMes
SLC16A1	None	ns	Pr_EZH2i_down	0.1374	CTB
PDZK1	None	ns	ns	0.01161	Endoderm
S100A11	None	Ni_EZH2i_up	Pr_EZH2i_up	0.8011	Amnion
S100A14	None	ns	ns	0.503	ICM
S100A13	None	ns	ns	0.2299	TE
TPM3	None	Ni_EZH2i_down	Pr_EZH2i_down	-0.2186	Endoderm
C1orf61	None	ns	Pr_EZH2i_up	0.4965	TE
IQGAP3	None	ns	ns	-0.2853	ICM
CFAP45	None	ns	ns	-0.05939	AxMes
APOA2	Endoderm	ns	ns	0.7503	Endoderm
CFAP126	None	ns	ns	-0.0841	AxMes
CREG1	None	Ni_EZH2i_up	ns	1.262	Amnion
GPR161	None	Ni_EZH2i_up	ns	1.525	PrE
GLUL	None	Ni_EZH2i_up	Pr_EZH2i_down	0.9201	YsMes
RGS16	None	Ni_EZH2i_up	ns	4.221	YsMes
TNNI1	None	ns	ns	0.5581	AdvMes
CTSE	PE	ns	ns	-0.06759	PrE
LEFTY2	EmMes	Ni_EZH2i_down	Pr_EZH2i_up	-2.213	EmMes
GNG4	None	Ni_EZH2i_down	ns	-1.336	LateEpi
NID1	PE	Ni_EZH2i_up	Pr_EZH2i_up	1.832	PrE
ZNF496	None	ns	ns	-0.4046	MidEpi
COLEC11	None	ns	ns	0.04337	YsMes
LPIN1	None	Ni_EZH2i_down	ns	-0.9522	ICM
MSGN1	NasMes	ns	ns	0.4221	NasMes
DRC1	None	ns	ns	0.01737	AxMes
SLC35F6	None	Ni_EZH2i_down	ns	-0.8827	ICM
LBH	PE	Ni_EZH2i_up	Pr_EZH2i_up	0.7435	PrE
MORN2	None	ns	ns	0.5467	AxMes
CFAP36	None	ns	ns	0.1154	AxMes
ATP6V1B1	EarlyTE	Ni_EZH2i_down	Pr_EZH2i_up	-1.267	TE
TMSB10	None	Ni_EZH2i_up	Pr_EZH2i_up	0.6973	YsMes
KCMF1	None	ns	Pr_EZH2i_down	0.04392	LateEpi
VAMP8	None	ns	ns	-0.2588	Amnion
PDCL3	None	Ni_EZH2i_down	ns	-1.164	Prelineage
IL1R1	None	Ni_EZH2i_up	ns	2.821	EVT
KYNU	None	Ni_EZH2i_up	ns	1.876	STB
COL3A1	YsMes	Ni_EZH2i_up	ns	3.121	YsMes
CFLAR	ICM	Ni_EZH2i_down	ns	-1.771	ICM
SPAG16	AxMes	ns	ns	0.1202	AxMes
CYP27A1	None	ns	Pr_EZH2i_up	0.2746	AdvMes
DAW1	None	ns	ns	0.08253	AxMes
ALPP	None	Ni_EZH2i_down	ns	-1.623	TE
INPP5D	EarlyEpi	Ni_EZH2i_down	ns	-1.618	EarlyEpi
FAM49A	STB	Ni_EZH2i_up	Pr_EZH2i_up	2.857	STB
SMC6	None	ns	Pr_EZH2i_down	-0.3213	NasMes
SDC1	None	Ni_EZH2i_up	ns	3.124	STB
CYP1B1	None	ns	Pr_EZH2i_up	-0.3652	ICM
SPRED2	None	ns	Pr_EZH2i_up	0.07516	EarlyEpi
REEP1	CTB	ns	Pr_EZH2i_up	-0.01098	CTB
FABP1	None	ns	ns	NA	Endoderm
DPP10-AS1	None	ns	ns	-0.1377	LateEpi
TFCP2L1	EarlyTE	Ni_EZH2i_down	Pr_EZH2i_up	-1.308	ICM
BIN1	None	Ni_EZH2i_up	ns	0.5313	PrE
DPP4	PE	Ni_EZH2i_up	ns	2.263	PrE
LRP2	TE	Ni_EZH2i_up	Pr_EZH2i_up	3.023	TE
OLA1	None	ns	ns	0.2219	CTB
WIPF1	None	Ni_EZH2i_up	Pr_EZH2i_up	2.682	EVT
FRZB	YsMes	Ni_EZH2i_up	ns	4.719	YsMes
CFLAR-AS1	None	ns	ns	NA	ICM
GPR1	None	ns	ns	0.05546	EVT
FARSB	None	ns	ns	-0.05635	CTB
LRRN1	Amnion	Ni_EZH2i_up	Pr_EZH2i_down	2.368	Amnion
PPARG	None	ns	ns	0.3656	EVT
RPL15	None	ns	ns	0.09541	PriS
ACKR2	None	Ni_EZH2i_up	ns	2.511	EVT
RTP3	EarlyEpi	Ni_EZH2i_down	ns	-3.525	EarlyEpi
TDGF1	MidEpi	Ni_EZH2i_down	Pr_EZH2i_down	-2.75	MidEpi
KLHL18	ICM	Ni_EZH2i_down	ns	-1.221	ICM
CD200	NasMes	Ni_EZH2i_down	ns	-2.565	NasMes
GAP43	None	ns	ns	0.5266	MidEpi
ARGFX	None	Ni_EZH2i_down	ns	-2.547	Prelineage
DIRC2	None	ns	ns	0.1951	STB
MED12L	None	Ni_EZH2i_up	ns	1.23	CTB
MLF1	None	ns	ns	0.4332	AxMes
SKIL	MidEpi	Ni_EZH2i_down	Pr_EZH2i_down	-1.57	MidEpi
MFN1	Early	ns	Pr_EZH2i_down	-0.2997	Prelineage
LINC01206	None	ns	ns	-0.05359	EarlyEpi
GLB1	None	Ni_EZH2i_up	ns	0.4338	Amnion
CCDC13	None	ns	ns	0.01749	AxMes
CCR1	None	ns	ns	0.1623	EVT
IMPDH2	TE	ns	ns	0.02061	TE
HYAL1	None	ns	ns	-0.4652	PrE
TNNC1	Endoderm	ns	ns	0.7913	Endoderm
MUSTN1	Endoderm	ns	ns	0.19	Endoderm
EIF4E3	None	Ni_EZH2i_down	Pr_EZH2i_up	-0.6471	MidEpi
VGLL3	None	ns	Pr_EZH2i_down	0.5687	EVT
DPPA2	EarlyEpi	Ni_EZH2i_down	ns	-2.736	EarlyEpi
NAA50	None	Ni_EZH2i_down	ns	-0.5285	CTB
LRRC58	CTB	Ni_EZH2i_up	ns	0.8495	CTB
HEG1	EVT	Ni_EZH2i_up	Pr_EZH2i_up	1.498	EVT
GATA2	None	Ni_EZH2i_up	Pr_EZH2i_up	3.391	STB
SPTSSB	None	ns	Pr_EZH2i_down	NA	Endoderm
P3H2	None	Ni_EZH2i_up	ns	1.769	PrE
TNK2	None	Ni_EZH2i_down	ns	-1.503	EarlyEpi
TCTEX1D2	None	ns	ns	0.003398	AxMes
MYL5	None	ns	ns	-0.1306	ICM
C4orf48	None	ns	ns	0.5675	YsMes
SLIT2	AxMes	Ni_EZH2i_up	ns	2.525	AxMes
DCAF4L1	None	ns	ns	-0.2235	Prelineage
REST	None	Ni_EZH2i_down	ns	-1.736	EarlyEpi
ANXA3	Amnion	ns	Pr_EZH2i_down	-0.02568	Amnion
ENPEP	EarlyTE	Ni_EZH2i_up	ns	3.802	TE
SNHG8	None	ns	ns	-0.004086	TE
FGF2	None	ns	Pr_EZH2i_down	-0.7721	MidEpi
LARP1B	None	Ni_EZH2i_down	Pr_EZH2i_down	-1.023	Prelineage
FHDC1	None	Ni_EZH2i_down	ns	-1.079	STB
TRIM2	None	Ni_EZH2i_down	Pr_EZH2i_down	-0.8421	PrE
FGB	Endoderm	ns	ns	0.4109	Endoderm
TRIM60	Morula	Ni_EZH2i_down	ns	-1.425	Prelineage
WWC2	None	ns	Pr_EZH2i_down	-0.1696	PrE
C4orf47	AxMes	ns	ns	-0.05381	AxMes
AFAP1	None	Ni_EZH2i_down	ns	-0.6931	EVT
ERVMER34-1	None	Ni_EZH2i_up	ns	3.626	CTB
HOPX	None	Ni_EZH2i_up	ns	1.434	STB
IGFBP7	None	ns	ns	0.566	YsMes
SNCA	None	ns	ns	0.1865	Endoderm
PITX2	YsMes	Ni_EZH2i_up	Pr_EZH2i_up	1.789	YsMes
CAMK2D	PE	Ni_EZH2i_up	Pr_EZH2i_up	1.867	PrE
PRSS12	None	Ni_EZH2i_down	Pr_EZH2i_up	-0.7334	EarlyEpi
GYPB	None	ns	ns	NA	EmMes
FAM198B	None	Ni_EZH2i_up	ns	1.159	PrE
SPOCK3	AxMes	ns	ns	0.1857	AxMes
ACSL1	None	Ni_EZH2i_up	Pr_EZH2i_up	2.028	PrE
NKD2	None	ns	Pr_EZH2i_up	0.05832	TE
BASP1	None	Ni_EZH2i_up	Pr_EZH2i_down	0.3843	TE
SKP2	None	Ni_EZH2i_up	ns	1.331	CTB
ISL1	Amnion	ns	Pr_EZH2i_up	0.1215	Amnion
COX7C	None	Ni_EZH2i_down	Pr_EZH2i_down	-0.3923	PriS
CAST	EmMes	Ni_EZH2i_up	ns	3.005	EmMes
SLC12A2	None	Ni_EZH2i_up	ns	0.9744	PrE
HSPA4	None	Ni_EZH2i_down	Pr_EZH2i_down	-0.4311	CTB
TGFBI	None	Ni_EZH2i_up	Pr_EZH2i_up	2.124	YsMes
WNT8A	None	ns	ns	-0.2659	NasMes
G3BP1	None	Ni_EZH2i_down	ns	-0.5436	CTB
LARP1	TE	Ni_EZH2i_down	Pr_EZH2i_down	-0.3488	TE
GABRP	Amnion	Ni_EZH2i_up	Pr_EZH2i_up	5.244	Amnion
NPM1	None	Ni_EZH2i_down	Pr_EZH2i_down	-0.2481	CTB
CPEB4	STB	Ni_EZH2i_up	ns	1.166	STB
MSX2	None	Ni_EZH2i_up	Pr_EZH2i_up	3.205	Amnion
NSUN2	None	Ni_EZH2i_down	Pr_EZH2i_down	-0.3861	CTB
DNAH5	None	ns	ns	0.1869	AxMes
CAPSL	None	ns	ns	NA	AxMes
ANKRD55	None	ns	ns	-0.4849	ICM
DIMT1	None	ns	ns	-0.1748	CTB
ENC1	None	Ni_EZH2i_up	Pr_EZH2i_up	1.623	PrE
ARRDC3	None	Ni_EZH2i_up	ns	0.4078	Amnion
LIX1	AdvMes	Ni_EZH2i_up	ns	3.396	AdvMes
LOX	None	Ni_EZH2i_up	ns	3.149	EmMes
PPIC	None	Ni_EZH2i_up	ns	0.7642	YsMes
NRG2	None	ns	Pr_EZH2i_up	0.2905	PrE
SPARC	None	Ni_EZH2i_up	ns	1.007	YsMes
HAND1	AdvMes	Ni_EZH2i_up	ns	2.826	AdvMes
FLT4	None	ns	Pr_EZH2i_up	-0.4855	EVT
MGAT1	None	Ni_EZH2i_up	ns	0.8379	STB
BMP6	None	ns	Pr_EZH2i_up	0.5919	PrE
APOM	Endoderm	ns	ns	0.06392	Endoderm
HSP90AB1	None	Ni_EZH2i_down	Pr_EZH2i_down	-0.371	CTB
EFHC1	AxMes	ns	ns	0.9377	AxMes
KHDC3L	MidEpi	Ni_EZH2i_down	ns	-2.608	MidEpi
MANEA	None	Ni_EZH2i_up	ns	1.35	Amnion
SLC16A10	None	Ni_EZH2i_down	Pr_EZH2i_up	-2.091	EarlyEpi
MARCKS	None	Ni_EZH2i_up	Pr_EZH2i_down	1.326	PrE
SMPDL3A	TE	ns	ns	-0.3542	TE
MRPL18	None	Ni_EZH2i_down	ns	-1.019	ICM
SERPINB6	None	Ni_EZH2i_down	Pr_EZH2i_up	-1.521	YsMes
TFAP2A	None	Ni_EZH2i_up	Pr_EZH2i_up	2.327	Amnion
ADTRP	None	Ni_EZH2i_up	ns	1.583	TE
LINC01108	None	Ni_EZH2i_down	Pr_EZH2i_up	-0.901	EarlyEpi
TAP1	EVT	Ni_EZH2i_up	ns	2.451	EVT
SRPK1	TE	ns	ns	-0.2405	TE
KCNK17	None	ns	ns	NA	NasMes
TREML2	STB	ns	ns	-0.1946	STB
CCND3	None	ns	Pr_EZH2i_down	-0.1249	CTB
C6orf132	None	Ni_EZH2i_down	ns	-0.8043	TE
GSTA2	Endoderm	ns	ns	0.1424	Endoderm
DPPA5	None	Ni_EZH2i_down	ns	-2.359	Prelineage
OOEP	EightCells	Ni_EZH2i_down	ns	-2.052	Prelineage
SLC17A5	EarlyBlastocyst	ns	Pr_EZH2i_down	-0.4525	ICM
CGA	STB	Ni_EZH2i_up	ns	4.891	STB
EPHA7	YsMes	ns	ns	0.438	YsMes
PPIL6	None	ns	ns	-0.06718	AxMes
SAMD3	AxMes	ns	ns	0.09953	AxMes
TTYH3	None	Ni_EZH2i_up	ns	0.6392	EVT
NPY	None	ns	ns	0.7521	EmMes
AQP1	None	Ni_EZH2i_up	ns	4.089	YsMes
C7orf57	None	ns	ns	-0.877	AxMes
UPP1	ICM	Ni_EZH2i_down	ns	-1.612	ICM
MRPS17	None	Ni_EZH2i_down	ns	-0.778	TE
CCT6A	None	Ni_EZH2i_down	Pr_EZH2i_down	-0.3171	CTB
PEG10	None	Ni_EZH2i_up	ns	3.238	CTB
COPS6	None	Ni_EZH2i_up	ns	0.541	YsMes
CPED1	None	ns	ns	0.7029	YsMes
MEST	YsMes	Ni_EZH2i_up	ns	1.216	YsMes
AKR1D1	None	ns	ns	0.1092	Endoderm
ABCB8	None	Ni_EZH2i_down	ns	-0.8801	ICM
DNAJB6	None	Ni_EZH2i_down	Pr_EZH2i_down	-1.056	MidEpi
PDGFA	None	Ni_EZH2i_down	Pr_EZH2i_up	-0.3855	TE
SP8	PE	Ni_EZH2i_down	Pr_EZH2i_up	-2.632	PrE
SNHG15	None	ns	ns	-0.4981	Prelineage
IGFBP3	None	Ni_EZH2i_up	ns	5.217	YsMes
SUN3	TE	ns	ns	-0.4966	TE
ABHD11	None	ns	ns	0.2562	CTB
ERVW-1	STB	ns	ns	-0.04309	STB
DLX5	Amnion	Ni_EZH2i_up	ns	1.964	Amnion
ACHE	None	Ni_EZH2i_up	ns	0.9379	MidEpi
IFT22	None	ns	ns	-0.1063	AxMes
SRPK2	None	ns	ns	-0.03734	ICM
IMPDH1	Morula	Ni_EZH2i_up	ns	1.046	Prelineage
ATP6V0A4	EarlyTE	Ni_EZH2i_up	ns	2.086	TE
RARRES2	Amnion	Ni_EZH2i_up	ns	2.158	Amnion
ARHGEF10	MidEpi	ns	ns	-0.07628	MidEpi
GATA4	PE	Ni_EZH2i_up	Pr_EZH2i_up	1.374	PrE
DOCK5	None	ns	ns	0.3809	EVT
RBPMS	Amnion	Ni_EZH2i_up	ns	0.3099	Amnion
TACC1	CTB	Ni_EZH2i_up	Pr_EZH2i_up	1.119	CTB
HTRA4	EVT	ns	ns	0.8014	EVT
TERF1	MidEpi	ns	Pr_EZH2i_down	-0.2984	MidEpi
SDC2	None	Ni_EZH2i_up	ns	1.996	YsMes
LAPTM4B	EmMes	Ni_EZH2i_down	ns	-1.391	EmMes
CTHRC1	YsMes	Ni_EZH2i_up	ns	1.651	YsMes
CTSB	None	Ni_EZH2i_up	Pr_EZH2i_up	0.7866	YsMes
DUSP4	PE	ns	Pr_EZH2i_up	-0.0282	PrE
SARAF	YsMes	ns	ns	0.1385	YsMes
SFRP1	EmMes	Ni_EZH2i_up	Pr_EZH2i_down	0.5973	EmMes
CEBPD	None	Ni_EZH2i_up	ns	1.757	YsMes
EFCAB1	AxMes	ns	ns	0.07502	AxMes
SNAI2	None	Ni_EZH2i_up	ns	2.689	YsMes
IMPAD1	None	Ni_EZH2i_up	ns	0.526	PrE
NSMAF	None	Ni_EZH2i_down	ns	-1.145	EarlyEpi
HEY1	None	Ni_EZH2i_up	ns	2.159	Amnion
PABPC1	None	Ni_EZH2i_up	Pr_EZH2i_down	0.3838	TE
RPL8	None	Ni_EZH2i_down	ns	-0.3878	ICM
SMARCA2	None	Ni_EZH2i_down	Pr_EZH2i_up	-0.4332	CTB
CD274	STB	Ni_EZH2i_up	ns	2.503	STB
PRSS3	ICM	ns	ns	NA	ICM
ANP32B	None	Ni_EZH2i_up	ns	0.4773	CTB
SMC2	None	Ni_EZH2i_down	ns	-0.3616	NasMes
ASS1	EmMes	ns	ns	-0.2521	EmMes
PHPT1	None	ns	ns	0.05943	YsMes
ALDH1A1	None	ns	ns	0.2247	PrE
PRUNE2	EarlyEpi	Ni_EZH2i_down	ns	-2.121	EarlyEpi
HNRNPK	None	ns	ns	-0.08069	CTB
SLC28A3	EarlyTE	ns	ns	0.9719	TE
NFIL3	Amnion	Ni_EZH2i_up	Pr_EZH2i_up	0.8041	Amnion
CTSV	None	Ni_EZH2i_up	ns	1.72	Amnion
STOM	Amnion	Ni_EZH2i_down	Pr_EZH2i_up	-0.4642	Amnion
NR6A1	CTB	Ni_EZH2i_up	ns	0.9109	CTB
FAM129B	None	Ni_EZH2i_up	ns	1.1	STB
SURF6	None	Ni_EZH2i_down	ns	-0.6363	MidEpi
BRD3	None	Ni_EZH2i_down	ns	-0.3442	ICM
NOTCH1	None	ns	Pr_EZH2i_down	-0.3227	MidEpi
NET1	CTB	Ni_EZH2i_up	ns	1.583	CTB
PFKFB3	Morula	Ni_EZH2i_up	Pr_EZH2i_up	0.817	Prelineage
GATA3	None	Ni_EZH2i_up	Pr_EZH2i_up	3.269	TE
ARMC3	None	ns	ns	-0.1814	AxMes
KIAA1217	None	ns	Pr_EZH2i_up	0.2336	CTB
BAMBI	None	ns	Pr_EZH2i_up	0.08181	Amnion
H2AFY2	None	Ni_EZH2i_up	Pr_EZH2i_up	1.497	EmMes
SGPL1	None	ns	ns	-0.1969	TE
CHST3	None	ns	ns	0.448	PrE
CDHR1	None	Ni_EZH2i_down	Pr_EZH2i_up	-1.283	EarlyEpi
NEURL1	STB	ns	ns	0.5427	STB
GSTO1	Amnion	ns	Pr_EZH2i_up	-0.02485	Amnion
MXI1	Amnion	ns	Pr_EZH2i_up	0.3173	Amnion
UTF1	None	Ni_EZH2i_down	Pr_EZH2i_up	-3.754	EarlyEpi
ITIH5	None	ns	Pr_EZH2i_up	0.9225	PrE
SEPHS1	LateEpi	Ni_EZH2i_down	Pr_EZH2i_down	-0.8304	LateEpi
PIP4K2A	None	ns	ns	0.2933	TE
ENKUR	AxMes	ns	ns	NA	AxMes
NRP1	None	Ni_EZH2i_up	Pr_EZH2i_up	2.323	CTB
PPA1	None	ns	ns	-0.03069	CTB
PCBD1	Endoderm	ns	ns	0.4565	Endoderm
ZCCHC24	None	Ni_EZH2i_up	ns	2.34	PrE
RBP4	None	ns	ns	0.5292	Endoderm
PDLIM1	None	Ni_EZH2i_down	ns	-0.3258	Amnion
TLL2	None	Ni_EZH2i_down	Pr_EZH2i_up	-1.295	EarlyEpi
ABLIM1	NasMes	Ni_EZH2i_down	Pr_EZH2i_up	-0.4346	NasMes
RGS10	None	ns	ns	-0.535	ICM
OAT	None	Ni_EZH2i_down	ns	-2.019	MidEpi
ADAM8	EVT	Ni_EZH2i_up	ns	1.272	EVT
IFITM1	Early/Mid Epi	Ni_EZH2i_down	Pr_EZH2i_up	-1.048	PriS
SYT8	None	ns	ns	NA	EVT
TNNI2	None	ns	ns	0.06412	EVT
ILK	None	Ni_EZH2i_up	ns	0.3884	YsMes
ADM	None	Ni_EZH2i_up	Pr_EZH2i_down	2.198	LateEpi
PRDM11	None	ns	ns	0.4543	PrE
MDK	EmMes	Ni_EZH2i_up	ns	1.231	AdvMes
F2	None	ns	ns	-0.4235	Endoderm
CTNND1	CTB	Ni_EZH2i_up	Pr_EZH2i_down	0.3577	CTB
ASRGL1	ICM	Ni_EZH2i_down	ns	-1.435	ICM
NDUFV1	ICM	Ni_EZH2i_down	ns	-1.063	ICM
TCIRG1	None	Ni_EZH2i_up	ns	0.6234	EVT
GAL	MidEpi	Ni_EZH2i_down	Pr_EZH2i_up	-1.088	MidEpi
SERPINH1	None	Ni_EZH2i_up	ns	0.8375	PrE
PRSS23	None	Ni_EZH2i_up	Pr_EZH2i_up	0.5945	ICM
AMOTL1	None	Ni_EZH2i_up	Pr_EZH2i_up	2.203	PrE
CEP126	None	ns	ns	0.6435	AxMes
FDX1	STB	ns	Pr_EZH2i_down	0.07375	STB
C11orf88	None	ns	ns	NA	AxMes
DLAT	None	Ni_EZH2i_down	Pr_EZH2i_down	-0.9085	ICM
FOXR1	None	Ni_EZH2i_down	ns	-2.708	Prelineage
HYLS1	Morula	ns	ns	-0.515	Prelineage
IFITM3	YsMes	Ni_EZH2i_up	Pr_EZH2i_up	0.9994	YsMes
IGF2	YsMes	Ni_EZH2i_up	Pr_EZH2i_up	6.871	EVT
LMO1	None	ns	Pr_EZH2i_up	-0.2684	Amnion
NRIP3	EarlyBlastocyst	Ni_EZH2i_down	Pr_EZH2i_up	-0.97	ICM
MUC15	None	Ni_EZH2i_up	ns	3.578	STB
SLC5A12	None	ns	ns	0.6103	YsMes
CCDC73	None	ns	ns	0.1252	Prelineage
SYT13	None	ns	ns	0.8939	PrE
RASGRP2	None	Ni_EZH2i_down	ns	-1.016	TE
EHD1	STB	Ni_EZH2i_up	ns	0.6562	STB
CHORDC1	None	Ni_EZH2i_down	Pr_EZH2i_down	-0.5459	CTB
PIH1D2	None	ns	ns	0.03195	AxMes
MCAM	None	ns	Pr_EZH2i_up	-0.2744	EVT
THY1	MidEpi	Ni_EZH2i_up	Pr_EZH2i_up	1.457	MidEpi
ETS1	None	Ni_EZH2i_up	Pr_EZH2i_up	0.404	MidEpi
TIGAR	None	ns	ns	0.001257	CTB
GAPDH	None	Ni_EZH2i_up	ns	0.2662	Amnion
DPPA3	Morula	Ni_EZH2i_down	Pr_EZH2i_up	-2.134	Prelineage
NANOGNB	None	ns	ns	-0.02297	Prelineage
GPRC5A	EarlyTE	ns	ns	0.3397	TE
DNAJC22	None	ns	ns	0.8411	PrE
TMBIM6	None	ns	ns	0.1538	Amnion
KRT7	None	Ni_EZH2i_up	ns	3.324	EVT
IGFBP6	None	ns	ns	0.329	Endoderm
HNRNPA1	None	ns	ns	0.1332	CTB
SRGAP1	None	ns	ns	-0.08988	PrE
CCT2	None	Ni_EZH2i_down	Pr_EZH2i_down	-0.263	CTB
GLIPR1	None	Ni_EZH2i_up	ns	1.452	EVT
LRRIQ1	AxMes	ns	ns	0.06392	AxMes
NTS	NasMes	ns	Pr_EZH2i_up	-0.5383	NasMes
AMDHD1	None	ns	ns	-0.05359	PrE
SPIC	ICM	Ni_EZH2i_down	ns	-2.443	ICM
HSP90B1	None	Ni_EZH2i_up	ns	0.2659	EmMes
UNG	None	Ni_EZH2i_down	ns	-0.9399	LateEpi
MAP1LC3B2	None	ns	ns	-0.5906	Prelineage
PEBP1	None	Ni_EZH2i_down	ns	-0.8088	LateEpi
HSPB8	STB	Ni_EZH2i_up	ns	2.305	STB
TMEM132B	None	ns	ns	0.3154	EmMes
SLC2A3	Amnion	Ni_EZH2i_up	ns	1.313	Amnion
MFAP5	EVT	ns	ns	-0.1971	EVT
YBX3	LateEpi	ns	ns	0.02877	LateEpi
HEBP1	None	ns	ns	0.4128	Amnion
ERP27	Amnion	Ni_EZH2i_up	Pr_EZH2i_up	3.099	Amnion
LMBR1L	Morula	ns	ns	0.1382	Prelineage
LIMA1	EVT	ns	Pr_EZH2i_down	0.1259	EVT
KRT8	None	Ni_EZH2i_up	Pr_EZH2i_up	1.806	Amnion
ITGA5	None	Ni_EZH2i_up	Pr_EZH2i_up	1.924	EVT
PTGES3	LateTE	Ni_EZH2i_down	Pr_EZH2i_down	-0.5003	CTB
CPM	STB	Ni_EZH2i_up	Pr_EZH2i_up	4.779	STB
ATP2B1	None	Ni_EZH2i_up	Pr_EZH2i_up	0.6232	Amnion
LUM	YsMes	Ni_EZH2i_up	ns	3.869	YsMes
DCN	YsMes	Ni_EZH2i_up	ns	6.172	YsMes
IGF1	None	ns	ns	0.04166	PrE
NUAK1	None	Ni_EZH2i_up	ns	1.686	MidEpi
HVCN1	NasMes	ns	ns	-0.2375	NasMes
SLC8B1	None	Ni_EZH2i_down	Pr_EZH2i_up	-1.303	ICM
TBX3	STB	Ni_EZH2i_up	Pr_EZH2i_up	1.167	STB
VSIG10	ICM	Ni_EZH2i_down	ns	-1.634	ICM
PXN	EVT	Ni_EZH2i_down	ns	-0.2922	EVT
MSI1	None	Ni_EZH2i_up	ns	1.346	PrE
UBC	YsMes	ns	ns	-0.02066	YsMes
CCNA1	None	ns	ns	0.08917	Prelineage
RGCC	None	Ni_EZH2i_down	ns	-1.275	EarlyEpi
COL4A2	None	Ni_EZH2i_up	ns	3.022	EVT
F10	None	Ni_EZH2i_up	ns	3.684	Endoderm
CDX2	EarlyTE	Ni_EZH2i_up	ns	1.638	TE
CCDC169	None	Ni_EZH2i_down	Pr_EZH2i_down	-1.74	MidEpi
POSTN	YsMes	Ni_EZH2i_up	ns	2.941	YsMes
ATP7B	CTB	Ni_EZH2i_up	Pr_EZH2i_up	2.105	CTB
LINC00458	None	ns	ns	0.4844	MidEpi
EDNRB	None	Ni_EZH2i_up	ns	4.341	Amnion
COL4A1	PE	Ni_EZH2i_up	ns	2.933	EVT
LRFN5	None	ns	ns	0.2937	MidEpi
TMX1	None	ns	Pr_EZH2i_down	-0.03003	CTB
CDKN3	None	ns	ns	0.3901	NasMes
PELI2	None	Ni_EZH2i_up	ns	1.864	PrE
TCL1B	None	ns	ns	-0.5016	Prelineage
MEG3	None	Ni_EZH2i_down	Pr_EZH2i_up	-0.5428	MidEpi
AMN	None	ns	ns	-0.4499	Endoderm
EGLN3	ICM	Ni_EZH2i_down	Pr_EZH2i_up	-0.4687	ICM
BMP4	AdvMes	Ni_EZH2i_up	ns	1.74	AdvMes
GCH1	TE	ns	ns	-0.4787	TE
ATG14	None	Ni_EZH2i_down	ns	-0.7136	Prelineage
GPX2	PE	Ni_EZH2i_down	ns	-2.113	PrE
RAB15	ICM	Ni_EZH2i_down	Pr_EZH2i_up	-1.418	ICM
ZFYVE1	None	ns	ns	-0.03107	Prelineage
ALDH6A1	None	ns	Pr_EZH2i_down	-0.08808	Endoderm
NPC2	None	ns	ns	0.2294	Amnion
TGFB3	None	Ni_EZH2i_up	ns	0.6134	EarlyEpi
ISM2	EVT	Ni_EZH2i_up	Pr_EZH2i_up	2.372	EVT
TCL1A	EightCells	ns	ns	-0.528	Prelineage
CKB	None	Ni_EZH2i_down	ns	-0.8969	Endoderm
SNRPN	LateEpi	Ni_EZH2i_down	Pr_EZH2i_down	-0.7596	LateEpi
PDIA3	STB	Ni_EZH2i_up	ns	0.3287	STB
HYPK	None	ns	ns	-0.1075	TE
CGNL1	None	Ni_EZH2i_down	Pr_EZH2i_down	-1.218	AdvMes
TPM1	None	Ni_EZH2i_up	ns	0.8813	Amnion
PIAS1	Amnion	ns	ns	-0.2023	Amnion
RPLP1	None	ns	ns	-0.04701	TE
CD276	None	Ni_EZH2i_up	ns	0.9246	EVT
NEIL1	None	ns	ns	0.2345	EarlyEpi
FBXO22	None	ns	Pr_EZH2i_down	-0.06437	CTB
CRABP1	AxMes	ns	ns	0.2509	AxMes
GATM	None	Ni_EZH2i_up	Pr_EZH2i_up	1.638	PrE
CYP19A1	None	Ni_EZH2i_up	ns	4.662	STB
MNS1	AxMes	ns	ns	0.5477	AxMes
MYO9A	PE	Ni_EZH2i_down	ns	-0.5534	PrE
CYP11A1	STB	Ni_EZH2i_up	ns	2.14	STB
MTHFS	None	ns	ns	0.06237	YsMes
HAPLN3	None	Ni_EZH2i_up	Pr_EZH2i_down	1.207	EVT
ANPEP	EarlyBlastocyst	Ni_EZH2i_up	Pr_EZH2i_up	2.291	ICM
NME4	YsMes	Ni_EZH2i_up	ns	1.635	YsMes
UBE2I	None	ns	ns	-0.1349	TE
NPW	None	ns	Pr_EZH2i_up	-0.142	MidEpi
MAZ	None	Ni_EZH2i_down	ns	-0.2386	TE
MT1H	LateEpi	Ni_EZH2i_down	Pr_EZH2i_up	-2.081	LateEpi
SLC12A3	EarlyTE	Ni_EZH2i_up	ns	0.54	TE
USB1	None	Ni_EZH2i_up	ns	0.8143	CTB
CDH5	EVT	ns	ns	0.2049	STB
CDH3	None	ns	ns	-0.2953	Amnion
VAT1L	LateEpi	Ni_EZH2i_up	ns	1.874	LateEpi
COX4I1	None	Ni_EZH2i_down	ns	-0.5055	ICM
FOXF1	YsMes	Ni_EZH2i_up	ns	2.789	YsMes
SPIRE2	None	ns	ns	-0.505	STB
NTHL1	None	Ni_EZH2i_down	ns	-0.6828	LateEpi
CLDN6	Amnion	Ni_EZH2i_down	ns	-0.7642	Amnion
USP7	Early	Ni_EZH2i_down	ns	-0.5231	Prelineage
CRYM	Endoderm	ns	Pr_EZH2i_up	-0.1132	Endoderm
NDUFAB1	EarlyBlastocyst	Ni_EZH2i_down	ns	-1.414	ICM
LCMT1-AS2	None	Ni_EZH2i_up	ns	5.296	STB
TBX6	None	ns	ns	-0.5834	NasMes
SEPHS2	None	Ni_EZH2i_down	ns	-1.505	PrE
CRNDE	None	ns	Pr_EZH2i_up	0.7103	EmMes
TPPP3	None	Ni_EZH2i_up	ns	1.306	AxMes
COTL1	None	Ni_EZH2i_up	Pr_EZH2i_down	1.698	EVT
DBNDD1	None	ns	ns	-0.34	MidEpi
SMTNL2	None	Ni_EZH2i_up	ns	4.275	Amnion
EIF5A	None	ns	ns	0.121	LateEpi
DNAH2	AdvMes	Ni_EZH2i_up	ns	2.473	AdvMes
TMEM88	AdvMes	Ni_EZH2i_up	Pr_EZH2i_up	2.202	AdvMes
TRPV2	STB	Ni_EZH2i_up	ns	1.787	STB
SLC47A1	None	ns	Pr_EZH2i_up	0.1236	ICM
TMEM98	None	Ni_EZH2i_up	ns	1.987	YsMes
NME1-NME2	None	ns	ns	-0.3498	TE
YPEL2	Early	Ni_EZH2i_down	Pr_EZH2i_up	-1.287	Prelineage
PSMC5	None	ns	Pr_EZH2i_down	-0.1857	LateEpi
KCNJ16	None	ns	ns	0.01749	PrE
SLC9A3R1	None	Ni_EZH2i_up	ns	1.776	YsMes
CBX2	None	ns	Pr_EZH2i_up	0.2208	MidEpi
SLC43A2	None	Ni_EZH2i_up	Pr_EZH2i_up	0.7349	STB
TSR1	None	Ni_EZH2i_down	Pr_EZH2i_down	-0.4755	CTB
NUP88	None	ns	Pr_EZH2i_down	-0.2754	LateEpi
TEKT1	None	ns	ns	NA	AxMes
CLDN7	None	Ni_EZH2i_down	ns	-0.57	TE
SOX15	Morula	Ni_EZH2i_down	Pr_EZH2i_down	-2.82	Prelineage
PMP22	AdvMes	Ni_EZH2i_up	Pr_EZH2i_up	1.791	AdvMes
ULK2	None	ns	ns	0.2427	Prelineage
ALDOC	None	ns	ns	-0.4886	Endoderm
MMP28	None	Ni_EZH2i_up	ns	3.01	YsMes
KRT23	STB	Ni_EZH2i_up	ns	5.774	STB
KRT19	Amnion	Ni_EZH2i_up	ns	2.322	Amnion
SLC25A39	EarlyBlastocyst	Ni_EZH2i_down	ns	-0.7426	ICM
GIP	None	ns	ns	0.232	Prelineage
LIMD2	None	Ni_EZH2i_up	ns	1.405	MidEpi
CSH2	None	ns	ns	NA	EVT
CSH1	None	ns	ns	NA	EVT
ST6GALNAC1	EarlyTE	ns	ns	-9.595e-05	ICM
NOTUM	None	Ni_EZH2i_up	ns	3.703	EVT
USP14	None	ns	Pr_EZH2i_down	-0.2477	CTB
MYL12A	None	ns	ns	0.2044	YsMes
TTR	Endoderm	ns	ns	NA	Endoderm
PMAIP1	LateEpi	Ni_EZH2i_down	ns	-1.502	LateEpi
SERPINB7	None	ns	ns	NA	EVT
LINC00668	None	ns	ns	0.7798	CTB
TCF4	AdvMes	Ni_EZH2i_up	Pr_EZH2i_down	1.301	Amnion
FSTL3	None	Ni_EZH2i_up	ns	2.034	EVT
ABCA7	None	Ni_EZH2i_down	ns	-0.889	Amnion
REEP6	None	Ni_EZH2i_down	Pr_EZH2i_up	-1.067	Endoderm
ATCAY	None	Ni_EZH2i_down	Pr_EZH2i_down	-0.9858	MidEpi
SNAPC2	None	ns	ns	-0.25	Prelineage
EIF3K	None	Ni_EZH2i_down	ns	-0.6557	ICM
APOE	None	Ni_EZH2i_down	Pr_EZH2i_down	-1.147	Endoderm
APOC1	None	Ni_EZH2i_down	ns	-1.245	ICM
EMP3	None	ns	Pr_EZH2i_down	0.1824	YsMes
BAX	None	ns	ns	-0.03024	MidEpi
CGB5	None	Ni_EZH2i_up	ns	3.874	STB
CD37	None	ns	ns	NA	Prelineage
ERVV-1	None	Ni_EZH2i_up	ns	2.938	STB
ERVV-2	None	Ni_EZH2i_up	ns	2.768	STB
DPRX	None	ns	ns	-0.1577	Prelineage
EPS8L1	None	Ni_EZH2i_down	ns	-0.9841	STB
GAMT	None	ns	Pr_EZH2i_up	0.3488	Endoderm
TCF3	None	ns	ns	0.04432	MidEpi
MFSD12	None	Ni_EZH2i_up	ns	0.6558	STB
CD320	None	Ni_EZH2i_down	ns	-2.087	EarlyEpi
S1PR2	None	Ni_EZH2i_up	ns	1.937	CTB
DOCK6	None	Ni_EZH2i_down	ns	-0.8654	ICM
ELOF1	None	ns	ns	-0.203	Prelineage
BST2	None	Ni_EZH2i_up	ns	2.947	YsMes
UNC13A	None	Ni_EZH2i_down	Pr_EZH2i_down	-3.604	MidEpi
ZNF682	None	ns	ns	-0.1983	MidEpi
ZNF98	None	Ni_EZH2i_down	ns	-0.9439	MidEpi
FCGBP	None	Ni_EZH2i_down	ns	-3.523	EarlyEpi
LYPD3	None	ns	ns	0.7845	STB
CCDC8	None	ns	ns	-0.1315	MidEpi
PLEKHA4	None	ns	Pr_EZH2i_down	-0.1358	PrE
CGB8	None	Ni_EZH2i_up	ns	4.882	STB
CGB7	None	ns	ns	0.4436	STB
MRPS26	None	Ni_EZH2i_down	ns	-1.153	Endoderm
OXT	ICM	ns	ns	-0.3843	ICM
BMP2	PE	ns	Pr_EZH2i_up	0.5456	PrE
PYGB	None	Ni_EZH2i_down	ns	-1.844	ICM
ID1	None	Ni_EZH2i_down	ns	-1.545	Amnion
DNMT3B	None	ns	Pr_EZH2i_down	0.01187	MidEpi
ITCH	None	ns	Pr_EZH2i_down	-0.01635	STB
EPB41L1	None	ns	ns	-0.03507	EarlyEpi
DLGAP4	None	Ni_EZH2i_up	ns	1.108	Amnion
NNAT	None	Ni_EZH2i_up	ns	1.474	LateEpi
MYBL2	None	Ni_EZH2i_down	Pr_EZH2i_down	-1.218	ICM
MMP9	None	ns	Pr_EZH2i_up	-0.1862	EarlyEpi
NCOA3	None	Ni_EZH2i_down	ns	-0.3642	STB
BCAS4	None	ns	ns	0.06165	LateEpi
C20orf85	None	ns	ns	NA	AxMes
ANGPT4	EVT	ns	ns	0.1252	EVT
FLRT3	Endoderm	Ni_EZH2i_up	Pr_EZH2i_up	0.8922	Endoderm
MTRNR2L3	None	ns	ns	NA	ICM
PMEPA1	None	Ni_EZH2i_down	Pr_EZH2i_up	-2.065	EarlyEpi
CBR3	None	ns	ns	-0.4165	EarlyEpi
COL6A1	None	Ni_EZH2i_up	Pr_EZH2i_up	2.414	YsMes
TFF3	None	ns	ns	NA	AxMes
RSPH1	None	ns	ns	-0.05381	AxMes
DNMT3L	None	Ni_EZH2i_down	ns	-1.613	ICM
HIC2	None	Ni_EZH2i_down	ns	-0.2364	TE
MAFF	None	Ni_EZH2i_up	ns	1.15	STB
BIK	None	Ni_EZH2i_up	Pr_EZH2i_up	1.673	Prelineage
FBLN1	None	Ni_EZH2i_up	ns	1.711	YsMes
SLC25A1	None	ns	ns	0.02602	Endoderm
SLC7A4	None	ns	ns	-0.118	TE
ZNF280A	None	ns	ns	-0.6032	Prelineage
TPST2	None	Ni_EZH2i_down	ns	-1.402	PrE
HORMAD2-AS1	None	ns	ns	-0.203	ICM
PATZ1	None	ns	ns	-0.05165	MidEpi
MYH9	None	ns	Pr_EZH2i_down	-0.02344	EVT
IL2RB	None	Ni_EZH2i_up	ns	2.147	EVT
C1QTNF6	None	Ni_EZH2i_up	ns	2.496	EVT
BAIAP2L2	None	ns	ns	-0.6216	Prelineage
A4GALT	None	Ni_EZH2i_down	Pr_EZH2i_up	-1.363	ICM
PLXNB2	None	Ni_EZH2i_down	Pr_EZH2i_down	-0.3598	EVT
STS	CTB	Ni_EZH2i_up	ns	2.366	CTB
SYAP1	None	ns	Pr_EZH2i_down	0.0933	Endoderm
SAT1	AxMes	ns	Pr_EZH2i_up	0.2212	AxMes
MAGEB2	None	ns	ns	0.01729	Prelineage
RP2	CTB	Ni_EZH2i_up	ns	1.088	CTB
TIMP1	YsMes	Ni_EZH2i_up	Pr_EZH2i_down	1.485	YsMes
MAGEH1	None	Ni_EZH2i_up	ns	1.773	Endoderm
AKAP14	None	ns	ns	NA	AxMes
VGLL1	None	Ni_EZH2i_up	ns	3.939	CTB
HMGB3	None	Ni_EZH2i_down	ns	-1.097	NasMes
MAGEA4	None	ns	ns	NA	Prelineage
TKTL1	EarlyBlastocyst	Ni_EZH2i_up	ns	0.6297	ICM
EMD	None	ns	ns	0.04728	LateEpi
AP1S2	LateEpi	Ni_EZH2i_up	Pr_EZH2i_down	2.462	LateEpi
SH3KBP1	None	Ni_EZH2i_up	Pr_EZH2i_up	1.502	CTB
ARX	None	Ni_EZH2i_down	ns	-2.028	EarlyEpi
BCOR	None	Ni_EZH2i_down	ns	-0.9766	EarlyEpi
MORF4L2	EVT	Ni_EZH2i_up	ns	0.2994	EVT
RIPPLY1	None	ns	ns	NA	EmMes
COL4A6	None	Ni_EZH2i_up	Pr_EZH2i_up	1.366	Endoderm
CETN2	AxMes	ns	ns	0.06975	AxMes
PDZD4	None	ns	Pr_EZH2i_down	-0.6104	MidEpi
HLA-G	EVT	ns	Pr_EZH2i_up	-0.1402	EVT
POU5F1	MidEpi	Ni_EZH2i_down	ns	-1.701	MidEpi
MOG	None	ns	ns	-0.2107	EarlyEpi
CLIC1	None	ns	ns	-0.0014	YsMes
HMOX2	None	ns	ns	-0.2259	TE
