# Supplementary material for: Polycomb repressive complex 2 shields naïve human pluripotent cells from trophectoderm differentiation
Source: Nat Cell Biol. 2022 May 30;24(6):845–57. doi: 10.1038/s41556-022-00916-w (PMC9203276; doi:10.1038/s41556-022-00916-w)
Supplement: Supplementary file 7 — Statistical source data corresponding to Fig. 4. [file 41556_2022_916_MOESM7_ESM.xlsx]

## Sheet: fig4a_heatmap_values
name	H2Aub_Ni_mean_cov	H2Aub_Ni_EZH2i_mean_cov	H2Aub_Pr_mean_cov	H2Aub_Pr_EZH2i_mean_cov	H3K27m3_Ni_mean_cov	H3K27m3_Ni_EZH2i_mean_cov	H3K27m3_Pr_mean_cov	H3K27m3_Pr_EZH2i_mean_cov	H3K4m3_Ni_mean_cov	H3K4m3_Ni_EZH2i_mean_cov	H3K4m3_Pr_mean_cov	H3K4m3_Pr_EZH2i_mean_cov	RNASeq_TPM_Ni_R1	RNASeq_TPM_Ni_R2	RNASeq_TPM_Ni_R3	RNASeq_TPM_Ni_EZH2i_R1	RNASeq_TPM_Ni_EZH2i_R2	RNASeq_TPM_Ni_EZH2i_R3	RNASeq_TPM_Pr_R1	RNASeq_TPM_Pr_R2	RNASeq_TPM_Pr_R3	RNASeq_TPM_Pr_EZH2i_R1	RNASeq_TPM_Pr_EZH2i_R2	RNASeq_TPM_Pr_EZH2i_R3	GATA3_target
EPAS1	4.676	5.30339	5.49	5.9681	2.441	0.572323	3.951	0	40.71	46.53	23.38	12.32	3.71809	3.72792	4.03298	7.35156	7.33896	7.45138	0.799087	0.925999	0.790772	2.13422	2.0321	1.73985	Y
MSX2	4.363	2.34215	7.112	5.61259	3.598	0.0833622	9.635	0	45.95	49.28	21.87	15.13	3.3799	3.72247	3.90497	6.82795	6.79168	6.75342	2.4957	2.79286	2.62059	3.93357	4.29278	4.39506	Y
GATA3	4.045	3.21259	7.152	6.36872	2.012	0.0833622	5.364	0	39.89	47.66	22.24	22.68	3.1375	3.55949	3.23879	6.62176	6.38802	6.34572	0.941106	0.978196	0.815575	3.50589	3.92884	3.67582	N
NR2F2	2.639	3.49755	5.414	3.7814	4.224	0.0833622	4.339	0	27.77	34.02	21.49	13.39	3.851	3.13093	3.85499	5.38059	5.23074	5.46205	0.545968	0.669027	0.505891	1.95606	2.23879	2.13422	Y
CLDN4	2.717	1.74338	4.08	4.47918	0.6231	0	0.1715	0	14.56	32.91	4.85	10.81	3.48027	3.93357	4.15543	7.80729	7.49442	7.70349	5.22574	5.30049	5.43996	5.60526	5.63488	5.66192	Y
GATA2	7.762	5.74589	10.99	10.8417	2.086	0	4.581	0	18.62	24.96	12.19	0.6845	4.05224	3.69599	3.96809	7.32067	7.15876	7.18745	0.495695	0.584963	0.695994	1.29866	1.50589	1.60407	N
IGF2	4.053	3.72758	5.731	5.53169	1.683	0.521622	1.867	0	13.92	4.176	10.16	2.894	1.81967	1.80323	1.74416	8.28739	8.0955	8.13211	2.02503	2.17313	2.10434	3.27798	3.57046	3.54226	N
CDX2	8.542	6.31882	10.57	11.2707	3.958	0.249599	6.264	0.1391	37.59	23.3	13.06	2.588	3.83996	3.69265	4.08151	5.42626	5.55888	5.44328	0	0	0.0840643	0	0.0703893	0	N
SLC40A1	2.012	1.39069	1.968	1.6336	2.764	0	9.466	0	18.4	12.21	14.8	7.775	1.4957	1.20163	1.28096	5.12433	5.25814	5.56621	0.0565835	0.0565835	0.0565835	0.263034	0.0976108	0.263034	Y
KRT7	7.385	4.16932	4.32	5.58926	1.453	0	0.4693	0	8.563	13.73	11.25	3.978	2.74416	2.39506	2.71809	5.91648	5.63372	5.7301	4.20945	4.27501	4.32841	4.62702	4.78084	4.4822	Y
FRZB	2.73	3.3932	2.123	3.22209	3.873	0	1.15	0	14.35	5.623	36.44	11.05	1.35614	1.23879	2.10098	5.69349	5.95582	5.81583	5.03386	4.88753	4.99955	4.90352	5.12887	5.19338	N
CGA	1.56	0.78164	0.4668	0.670555	2.635	0.131625	0.3245	0	1.36	2.943	0.2866	0.1233	3.93168	2.85997	3.56925	8.35465	8.3222	8.2546	0	0	0	0	0	0.536053	Y
ERP27	1.563	0.72269	0.8657	0.7359	1.143	0	0.2969	0	0.6136	0	0.5368	0.1233	1.5509	2.24489	1.78241	4.54597	4.96993	4.78031	0.516015	0.713696	0.687061	1.54102	1.94486	1.92979	Y
KRT23	0.6342	0.65722	0.5702	0.774794	0.4923	0	0.6741	0	0.9985	3.947	0.1171	0.5728	0.356144	0.475085	0	4.1035	3.62761	3.72028	0	0	0	0	0.0840643	0.0840643	Y
CGB5	7.291	6.42167	1.748	2.73123	4.743	0	0.286	0	3.027	3.515	1.124	0.2417	1.51096	2.68706	2.90689	6.66491	5.79961	5.76951	1.42223	1.67807	1.58976	1.1375	0.773996	2.17632	N
VGLL1	4.099	2.86868	0.4111	0.288603	3.298	0.161849	0.6143	0.7816	2.833	2.141	1.484	0.9694	2.72247	2.86592	2.5656	6.52982	6.41007	6.48945	0	0	0.163499	0.163499	0.650765	0.704872	Y
ENPEP	2.603	1.38066	0.9469	1.08129	1.236	0	0.6176	0	4.214	5.277	0.7915	0.4671	0.565597	0.790772	0.555816	2.93546	3.37712	3.32769	0.505891	0.422233	0.356144	0.536053	0.594549	0.739848	Y
TP63	1.213	1.37088	0.5211	0.504083	2.072	0	0.3293	0	0.3403	0	0.3703	0.2922	0.333424	0	0.298658	2.42761	2	2.03914	0	0	0.0426443	0.0426443	0.137504	0.0426443	Y

## Sheet: fig4c_boxplot_2inh
Well	Cell	Site	channel	value
WT	1	1	NANOG	0.0266085
WT	1	1	H3K27m3	0.115877
WT	1	1	GATA3	0.00353529
WT	2	1	NANOG	0.0410897
WT	2	1	H3K27m3	0.152674
WT	2	1	GATA3	0.00369191
WT	3	1	NANOG	0.0233106
WT	3	1	H3K27m3	0.094504
WT	3	1	GATA3	0.00369189
WT	4	1	NANOG	0.04681
WT	4	1	H3K27m3	0.208483
WT	4	1	GATA3	0.00365023
WT	6	1	NANOG	0.0288538
WT	6	1	H3K27m3	0.150844
WT	6	1	GATA3	0.00406201
WT	7	1	NANOG	0.0457198
WT	7	1	H3K27m3	0.192327
WT	7	1	GATA3	0.00361321
WT	8	1	NANOG	0.0223748
WT	8	1	H3K27m3	0.11072
WT	8	1	GATA3	0.00290684
WT	9	1	NANOG	0.0376183
WT	9	1	H3K27m3	0.195321
WT	9	1	GATA3	0.00342686
WT	10	1	NANOG	0.023453
WT	10	1	H3K27m3	0.137403
WT	10	1	GATA3	0.00329168
WT	11	1	NANOG	0.0409751
WT	11	1	H3K27m3	0.0613551
WT	11	1	GATA3	0.00378415
WT	13	1	NANOG	0.0249141
WT	13	1	H3K27m3	0.110027
WT	13	1	GATA3	0.00341983
WT	14	1	NANOG	0.045466
WT	14	1	H3K27m3	0.0644582
WT	14	1	GATA3	0.00360764
WT	15	1	NANOG	0.0362615
WT	15	1	H3K27m3	0.171622
WT	15	1	GATA3	0.00346712
WT	17	1	NANOG	0.0419868
WT	17	1	H3K27m3	0.182929
WT	17	1	GATA3	0.00352571
WT	18	1	NANOG	0.0459527
WT	18	1	H3K27m3	0.0703085
WT	18	1	GATA3	0.00347377
WT	19	1	NANOG	0.0311608
WT	19	1	H3K27m3	0.146572
WT	19	1	GATA3	0.00360851
WT	20	1	NANOG	0.0412826
WT	20	1	H3K27m3	0.188129
WT	20	1	GATA3	0.00348871
WT	21	1	NANOG	0.029811
WT	21	1	H3K27m3	0.139804
WT	21	1	GATA3	0.00366038
WT	23	1	NANOG	0.0252189
WT	23	1	H3K27m3	0.104168
WT	23	1	GATA3	0.00335923
WT	24	1	NANOG	0.0174042
WT	24	1	H3K27m3	0.0745459
WT	24	1	GATA3	0.00285439
WT	25	1	NANOG	0.00348797
WT	25	1	H3K27m3	0.0580749
WT	25	1	GATA3	0.00321371
WT	1	2	NANOG	0.0247364
WT	1	2	H3K27m3	0.157565
WT	1	2	GATA3	0.00337061
WT	2	2	NANOG	0.0237366
WT	2	2	H3K27m3	0.115616
WT	2	2	GATA3	0.00337296
WT	3	2	NANOG	0.0292345
WT	3	2	H3K27m3	0.204797
WT	3	2	GATA3	0.00335822
WT	4	2	NANOG	0.0250698
WT	4	2	H3K27m3	0.208764
WT	4	2	GATA3	0.00342273
WT	5	2	NANOG	0.0379332
WT	5	2	H3K27m3	0.194599
WT	5	2	GATA3	0.0033409
WT	6	2	NANOG	0.0381079
WT	6	2	H3K27m3	0.17658
WT	6	2	GATA3	0.00343377
WT	7	2	NANOG	0.0185382
WT	7	2	H3K27m3	0.161853
WT	7	2	GATA3	0.00329726
WT	8	2	NANOG	0.0308557
WT	8	2	H3K27m3	0.15789
WT	8	2	GATA3	0.00337843
WT	9	2	NANOG	0.0331144
WT	9	2	H3K27m3	0.168822
WT	9	2	GATA3	0.00414108
WT	10	2	NANOG	0.0293901
WT	10	2	H3K27m3	0.180355
WT	10	2	GATA3	0.00351678
WT	11	2	NANOG	0.033749
WT	11	2	H3K27m3	0.160607
WT	11	2	GATA3	0.00324126
WT	12	2	NANOG	0.0191083
WT	12	2	H3K27m3	0.134253
WT	12	2	GATA3	0.00309065
WT	13	2	NANOG	0.0365612
WT	13	2	H3K27m3	0.109542
WT	13	2	GATA3	0.00317109
WT	15	2	NANOG	0.0389063
WT	15	2	H3K27m3	0.135094
WT	15	2	GATA3	0.0035797
WT	16	2	NANOG	0.0291901
WT	16	2	H3K27m3	0.203398
WT	16	2	GATA3	0.00334014
WT	17	2	NANOG	0.0340702
WT	17	2	H3K27m3	0.198022
WT	17	2	GATA3	0.00343049
WT	18	2	NANOG	0.0427176
WT	18	2	H3K27m3	0.145437
WT	18	2	GATA3	0.00364708
WT	19	2	NANOG	0.0279315
WT	19	2	H3K27m3	0.102845
WT	19	2	GATA3	0.0031942
WT	21	2	NANOG	0.0146329
WT	21	2	H3K27m3	0.0395856
WT	21	2	GATA3	0.00335881
WT	22	2	NANOG	0.0339861
WT	22	2	H3K27m3	0.138435
WT	22	2	GATA3	0.00355888
WT	23	2	NANOG	0.0424774
WT	23	2	H3K27m3	0.137458
WT	23	2	GATA3	0.00338616
WT	24	2	NANOG	0.0439633
WT	24	2	H3K27m3	0.115017
WT	24	2	GATA3	0.00340031
WT	25	2	NANOG	0.0453997
WT	25	2	H3K27m3	0.165027
WT	25	2	GATA3	0.00355356
WT	26	2	NANOG	0.021602
WT	26	2	H3K27m3	0.0818172
WT	26	2	GATA3	0.00347047
WT	27	2	NANOG	0.0448371
WT	27	2	H3K27m3	0.125138
WT	27	2	GATA3	0.00351769
WT	28	2	NANOG	0.0315119
WT	28	2	H3K27m3	0.0970408
WT	28	2	GATA3	0.00367355
WT	30	2	NANOG	0.0453258
WT	30	2	H3K27m3	0.0895638
WT	30	2	GATA3	0.00335018
WT	31	2	NANOG	0.0437063
WT	31	2	H3K27m3	0.186015
WT	31	2	GATA3	0.00360159
WT	32	2	NANOG	0.0356502
WT	32	2	H3K27m3	0.114709
WT	32	2	GATA3	0.00367407
WT	33	2	NANOG	0.0508679
WT	33	2	H3K27m3	0.0998002
WT	33	2	GATA3	0.00323797
WT	35	2	NANOG	0.0381944
WT	35	2	H3K27m3	0.0991007
WT	35	2	GATA3	0.00333179
WT	36	2	NANOG	0.039608
WT	36	2	H3K27m3	0.141437
WT	36	2	GATA3	0.00336307
WT	38	2	NANOG	0.0372951
WT	38	2	H3K27m3	0.112163
WT	38	2	GATA3	0.00302285
WT	39	2	NANOG	0.0432569
WT	39	2	H3K27m3	0.20191
WT	39	2	GATA3	0.00433059
WT	40	2	NANOG	0.0376497
WT	40	2	H3K27m3	0.107649
WT	40	2	GATA3	0.00333845
WT	41	2	NANOG	0.0372963
WT	41	2	H3K27m3	0.11453
WT	41	2	GATA3	0.00346992
WT	42	2	NANOG	0.0360471
WT	42	2	H3K27m3	0.0895654
WT	42	2	GATA3	0.00318239
WT	43	2	NANOG	0.0268301
WT	43	2	H3K27m3	0.126427
WT	43	2	GATA3	0.00304559
WT	44	2	NANOG	0.0432923
WT	44	2	H3K27m3	0.165153
WT	44	2	GATA3	0.00328402
WT	45	2	NANOG	0.0274673
WT	45	2	H3K27m3	0.115534
WT	45	2	GATA3	0.00319032
WT	46	2	NANOG	0.0200671
WT	46	2	H3K27m3	0.101203
WT	46	2	GATA3	0.00305411
WT	48	2	NANOG	0.0272626
WT	48	2	H3K27m3	0.118954
WT	48	2	GATA3	0.0028965
WT	50	2	NANOG	0.0271975
WT	50	2	H3K27m3	0.131791
WT	50	2	GATA3	0.00329714
WT	51	2	NANOG	0.0277832
WT	51	2	H3K27m3	0.15205
WT	51	2	GATA3	0.00334433
WT	52	2	NANOG	0.0386947
WT	52	2	H3K27m3	0.12699
WT	52	2	GATA3	0.00330514
WT	53	2	NANOG	0.030176
WT	53	2	H3K27m3	0.10626
WT	53	2	GATA3	0.00315166
WT	54	2	NANOG	0.0338388
WT	54	2	H3K27m3	0.130994
WT	54	2	GATA3	0.00310244
WT	55	2	NANOG	0.0314762
WT	55	2	H3K27m3	0.19274
WT	55	2	GATA3	0.00341813
WT	56	2	NANOG	0.0358578
WT	56	2	H3K27m3	0.120389
WT	56	2	GATA3	0.00332644
WT	57	2	NANOG	0.0337924
WT	57	2	H3K27m3	0.109411
WT	57	2	GATA3	0.00308529
WT	58	2	NANOG	0.0291595
WT	58	2	H3K27m3	0.174104
WT	58	2	GATA3	0.00311994
WT	59	2	NANOG	0.0333846
WT	59	2	H3K27m3	0.146709
WT	59	2	GATA3	0.00314176
WT	60	2	NANOG	0.0357568
WT	60	2	H3K27m3	0.131179
WT	60	2	GATA3	0.00300945
WT	61	2	NANOG	0.0310907
WT	61	2	H3K27m3	0.17926
WT	61	2	GATA3	0.0029933
WT	62	2	NANOG	0.0308294
WT	62	2	H3K27m3	0.172939
WT	62	2	GATA3	0.00297775
WT	63	2	NANOG	0.0260838
WT	63	2	H3K27m3	0.127043
WT	63	2	GATA3	0.00311673
WT	64	2	NANOG	0.0263557
WT	64	2	H3K27m3	0.128191
WT	64	2	GATA3	0.00339817
WT	65	2	NANOG	0.0343062
WT	65	2	H3K27m3	0.121935
WT	65	2	GATA3	0.00317562
WT	66	2	NANOG	0.0271811
WT	66	2	H3K27m3	0.158002
WT	66	2	GATA3	0.00319552
WT	67	2	NANOG	0.0318058
WT	67	2	H3K27m3	0.123463
WT	67	2	GATA3	0.00318893
WT	68	2	NANOG	0.0286441
WT	68	2	H3K27m3	0.115264
WT	68	2	GATA3	0.00300367
WT	69	2	NANOG	0.0380138
WT	69	2	H3K27m3	0.1402
WT	69	2	GATA3	0.00297798
WT	1	3	NANOG	0.032191
WT	1	3	H3K27m3	0.229158
WT	1	3	GATA3	0.00346097
WT	2	3	NANOG	0.0335091
WT	2	3	H3K27m3	0.224493
WT	2	3	GATA3	0.00319841
WT	3	3	NANOG	0.0268177
WT	3	3	H3K27m3	0.233812
WT	3	3	GATA3	0.00352975
WT	4	3	NANOG	0.0280536
WT	4	3	H3K27m3	0.214619
WT	4	3	GATA3	0.003576
WT	5	3	NANOG	0.0297247
WT	5	3	H3K27m3	0.218704
WT	5	3	GATA3	0.00372936
WT	6	3	NANOG	0.0325003
WT	6	3	H3K27m3	0.186484
WT	6	3	GATA3	0.00362757
WT	7	3	NANOG	0.0315232
WT	7	3	H3K27m3	0.197051
WT	7	3	GATA3	0.00321293
WT	8	3	NANOG	0.0375566
WT	8	3	H3K27m3	0.21712
WT	8	3	GATA3	0.00332597
WT	9	3	NANOG	0.0367018
WT	9	3	H3K27m3	0.218822
WT	9	3	GATA3	0.00346
WT	10	3	NANOG	0.0295981
WT	10	3	H3K27m3	0.162885
WT	10	3	GATA3	0.00323685
WT	11	3	NANOG	0.00575387
WT	11	3	H3K27m3	0.21586
WT	11	3	GATA3	0.00330839
WT	12	3	NANOG	0.0357412
WT	12	3	H3K27m3	0.23034
WT	12	3	GATA3	0.00349039
WT	13	3	NANOG	0.0301926
WT	13	3	H3K27m3	0.189975
WT	13	3	GATA3	0.00327466
WT	14	3	NANOG	0.0377751
WT	14	3	H3K27m3	0.197545
WT	14	3	GATA3	0.00379727
WT	15	3	NANOG	0.0265466
WT	15	3	H3K27m3	0.110664
WT	15	3	GATA3	0.00343284
WT	16	3	NANOG	0.029124
WT	16	3	H3K27m3	0.198473
WT	16	3	GATA3	0.00343802
WT	17	3	NANOG	0.0293237
WT	17	3	H3K27m3	0.136673
WT	17	3	GATA3	0.00330535
WT	18	3	NANOG	0.0300288
WT	18	3	H3K27m3	0.228337
WT	18	3	GATA3	0.00346883
WT	19	3	NANOG	0.0389346
WT	19	3	H3K27m3	0.161452
WT	19	3	GATA3	0.0031144
WT	20	3	NANOG	0.0409688
WT	20	3	H3K27m3	0.191479
WT	20	3	GATA3	0.00360234
WT	21	3	NANOG	0.0381573
WT	21	3	H3K27m3	0.200227
WT	21	3	GATA3	0.00354546
WT	22	3	NANOG	0.0357733
WT	22	3	H3K27m3	0.226779
WT	22	3	GATA3	0.00319483
WT	23	3	NANOG	0.0365103
WT	23	3	H3K27m3	0.185142
WT	23	3	GATA3	0.00331546
WT	24	3	NANOG	0.021273
WT	24	3	H3K27m3	0.151705
WT	24	3	GATA3	0.0033324
WT	25	3	NANOG	0.0100385
WT	25	3	H3K27m3	0.140792
WT	25	3	GATA3	0.00325121
WT	26	3	NANOG	0.0200585
WT	26	3	H3K27m3	0.133377
WT	26	3	GATA3	0.00325342
WT	27	3	NANOG	0.0174257
WT	27	3	H3K27m3	0.210496
WT	27	3	GATA3	0.00320114
WT	28	3	NANOG	0.0217792
WT	28	3	H3K27m3	0.104505
WT	28	3	GATA3	0.00319016
WT	29	3	NANOG	0.0355104
WT	29	3	H3K27m3	0.190262
WT	29	3	GATA3	0.00327401
WT	30	3	NANOG	0.00789921
WT	30	3	H3K27m3	0.108853
WT	30	3	GATA3	0.00313892
WT	31	3	NANOG	0.0158266
WT	31	3	H3K27m3	0.156222
WT	31	3	GATA3	0.00305292
WT	32	3	NANOG	0.0188256
WT	32	3	H3K27m3	0.125027
WT	32	3	GATA3	0.00321954
WT	34	3	NANOG	0.0331586
WT	34	3	H3K27m3	0.120381
WT	34	3	GATA3	0.00327468
WT	35	3	NANOG	0.0184231
WT	35	3	H3K27m3	0.08475
WT	35	3	GATA3	0.00343449
WT	36	3	NANOG	0.0225445
WT	36	3	H3K27m3	0.0861085
WT	36	3	GATA3	0.00297539
WT	37	3	NANOG	0.0346285
WT	37	3	H3K27m3	0.193394
WT	37	3	GATA3	0.00324642
WT	38	3	NANOG	0.0326567
WT	38	3	H3K27m3	0.117675
WT	38	3	GATA3	0.00319554
WT	39	3	NANOG	0.034578
WT	39	3	H3K27m3	0.166692
WT	39	3	GATA3	0.00322306
WT	40	3	NANOG	0.0372595
WT	40	3	H3K27m3	0.204679
WT	40	3	GATA3	0.00329604
WT	41	3	NANOG	0.0320728
WT	41	3	H3K27m3	0.174828
WT	41	3	GATA3	0.0032532
WT	42	3	NANOG	0.0327289
WT	42	3	H3K27m3	0.207169
WT	42	3	GATA3	0.00324687
WT	43	3	NANOG	0.0296434
WT	43	3	H3K27m3	0.218197
WT	43	3	GATA3	0.00336058
WT	1	4	NANOG	0.00369929
WT	1	4	H3K27m3	0.0561657
WT	1	4	GATA3	0.00283299
WT	2	4	NANOG	0.0132681
WT	2	4	H3K27m3	0.218332
WT	2	4	GATA3	0.00342265
WT	3	4	NANOG	0.0110616
WT	3	4	H3K27m3	0.208131
WT	3	4	GATA3	0.00305535
WT	4	4	NANOG	0.0132456
WT	4	4	H3K27m3	0.232207
WT	4	4	GATA3	0.00347918
WT	5	4	NANOG	0.0112735
WT	5	4	H3K27m3	0.169422
WT	5	4	GATA3	0.00302129
WT	6	4	NANOG	0.0319892
WT	6	4	H3K27m3	0.203908
WT	6	4	GATA3	0.00339576
WT	7	4	NANOG	0.0347798
WT	7	4	H3K27m3	0.217533
WT	7	4	GATA3	0.00369741
WT	8	4	NANOG	0.038708
WT	8	4	H3K27m3	0.203615
WT	8	4	GATA3	0.00355289
WT	9	4	NANOG	0.0423572
WT	9	4	H3K27m3	0.214852
WT	9	4	GATA3	0.00377335
WT	10	4	NANOG	0.022119
WT	10	4	H3K27m3	0.143968
WT	10	4	GATA3	0.00366876
WT	11	4	NANOG	0.0317119
WT	11	4	H3K27m3	0.230073
WT	11	4	GATA3	0.00352499
WT	12	4	NANOG	0.0292488
WT	12	4	H3K27m3	0.166382
WT	12	4	GATA3	0.00365884
WT	14	4	NANOG	0.0324375
WT	14	4	H3K27m3	0.1632
WT	14	4	GATA3	0.00370086
WT	15	4	NANOG	0.0455213
WT	15	4	H3K27m3	0.206758
WT	15	4	GATA3	0.0037208
WT	17	4	NANOG	0.0344675
WT	17	4	H3K27m3	0.217365
WT	17	4	GATA3	0.00344262
WT	18	4	NANOG	0.0452324
WT	18	4	H3K27m3	0.193161
WT	18	4	GATA3	0.0036357
WT	19	4	NANOG	0.0277896
WT	19	4	H3K27m3	0.199657
WT	19	4	GATA3	0.00320448
WT	20	4	NANOG	0.0493445
WT	20	4	H3K27m3	0.209803
WT	20	4	GATA3	0.00380446
WT	21	4	NANOG	0.0289307
WT	21	4	H3K27m3	0.176839
WT	21	4	GATA3	0.00326164
WT	23	4	NANOG	0.0380252
WT	23	4	H3K27m3	0.177043
WT	23	4	GATA3	0.00364989
WT	24	4	NANOG	0.0227992
WT	24	4	H3K27m3	0.131424
WT	24	4	GATA3	0.00354318
WT	25	4	NANOG	0.0336454
WT	25	4	H3K27m3	0.207292
WT	25	4	GATA3	0.0035165
WT	26	4	NANOG	0.0230452
WT	26	4	H3K27m3	0.171342
WT	26	4	GATA3	0.00301043
WT	27	4	NANOG	0.0237647
WT	27	4	H3K27m3	0.178087
WT	27	4	GATA3	0.0033171
WT	28	4	NANOG	0.0449249
WT	28	4	H3K27m3	0.222182
WT	28	4	GATA3	0.0037088
WT	31	4	NANOG	0.0319718
WT	31	4	H3K27m3	0.181401
WT	31	4	GATA3	0.0036508
WT	32	4	NANOG	0.0219427
WT	32	4	H3K27m3	0.154665
WT	32	4	GATA3	0.00288996
WT	36	4	NANOG	0.0392136
WT	36	4	H3K27m3	0.185429
WT	36	4	GATA3	0.00347334
WT	37	4	NANOG	0.0351271
WT	37	4	H3K27m3	0.223041
WT	37	4	GATA3	0.00349164
WT	38	4	NANOG	0.0410753
WT	38	4	H3K27m3	0.195082
WT	38	4	GATA3	0.00342062
WT	39	4	NANOG	0.0414622
WT	39	4	H3K27m3	0.1976
WT	39	4	GATA3	0.00336932
WT	40	4	NANOG	0.0162508
WT	40	4	H3K27m3	0.119162
WT	40	4	GATA3	0.00295879
WT	41	4	NANOG	0.0209834
WT	41	4	H3K27m3	0.102725
WT	41	4	GATA3	0.00318618
WT	42	4	NANOG	0.0407609
WT	42	4	H3K27m3	0.197942
WT	42	4	GATA3	0.00330598
WT	43	4	NANOG	0.0304887
WT	43	4	H3K27m3	0.186564
WT	43	4	GATA3	0.00311761
WT	44	4	NANOG	0.0393645
WT	44	4	H3K27m3	0.211085
WT	44	4	GATA3	0.00305737
WT	45	4	NANOG	0.00328559
WT	45	4	H3K27m3	0.0114844
WT	45	4	GATA3	0.00235554
WT	46	4	NANOG	0.0244035
WT	46	4	H3K27m3	0.179593
WT	46	4	GATA3	0.00331371
WT	47	4	NANOG	0.0182222
WT	47	4	H3K27m3	0.111599
WT	47	4	GATA3	0.00283087
WT	48	4	NANOG	0.0175983
WT	48	4	H3K27m3	0.135591
WT	48	4	GATA3	0.00285146
EZH2i	1	1	NANOG	0.0190413
EZH2i	1	1	H3K27m3	0.00713723
EZH2i	1	1	GATA3	0.00519398
EZH2i	2	1	NANOG	0.0172145
EZH2i	2	1	H3K27m3	0.00779916
EZH2i	2	1	GATA3	0.00561184
EZH2i	3	1	NANOG	0.0395045
EZH2i	3	1	H3K27m3	0.00783827
EZH2i	3	1	GATA3	0.00473717
EZH2i	4	1	NANOG	0.00828499
EZH2i	4	1	H3K27m3	0.00943869
EZH2i	4	1	GATA3	0.0276426
EZH2i	5	1	NANOG	0.0253044
EZH2i	5	1	H3K27m3	0.00865555
EZH2i	5	1	GATA3	0.00425458
EZH2i	6	1	NANOG	0.00724718
EZH2i	6	1	H3K27m3	0.0057841
EZH2i	6	1	GATA3	0.0225331
EZH2i	7	1	NANOG	0.00619242
EZH2i	7	1	H3K27m3	0.0106848
EZH2i	7	1	GATA3	0.043673
EZH2i	8	1	NANOG	0.0070595
EZH2i	8	1	H3K27m3	0.0107606
EZH2i	8	1	GATA3	0.0354953
EZH2i	9	1	NANOG	0.0075095
EZH2i	9	1	H3K27m3	0.00739075
EZH2i	9	1	GATA3	0.0423478
EZH2i	10	1	NANOG	0.00812396
EZH2i	10	1	H3K27m3	0.00606391
EZH2i	10	1	GATA3	0.00417409
EZH2i	11	1	NANOG	0.00549166
EZH2i	11	1	H3K27m3	0.00799968
EZH2i	11	1	GATA3	0.00959095
EZH2i	12	1	NANOG	0.0188281
EZH2i	12	1	H3K27m3	0.00387165
EZH2i	12	1	GATA3	0.00381572
EZH2i	13	1	NANOG	0.00565787
EZH2i	13	1	H3K27m3	0.00710603
EZH2i	13	1	GATA3	0.00904428
EZH2i	14	1	NANOG	0.0256002
EZH2i	14	1	H3K27m3	0.00672273
EZH2i	14	1	GATA3	0.00544966
EZH2i	15	1	NANOG	0.0458899
EZH2i	15	1	H3K27m3	0.00626744
EZH2i	15	1	GATA3	0.00407166
EZH2i	16	1	NANOG	0.0438239
EZH2i	16	1	H3K27m3	0.00588782
EZH2i	16	1	GATA3	0.00478932
EZH2i	17	1	NANOG	0.0529076
EZH2i	17	1	H3K27m3	0.00616532
EZH2i	17	1	GATA3	0.00596821
EZH2i	18	1	NANOG	0.0382698
EZH2i	18	1	H3K27m3	0.00701739
EZH2i	18	1	GATA3	0.00670502
EZH2i	19	1	NANOG	0.00612619
EZH2i	19	1	H3K27m3	0.00859836
EZH2i	19	1	GATA3	0.00891625
EZH2i	20	1	NANOG	0.042224
EZH2i	20	1	H3K27m3	0.00602618
EZH2i	20	1	GATA3	0.00384177
EZH2i	21	1	NANOG	0.0365574
EZH2i	21	1	H3K27m3	0.00614614
EZH2i	21	1	GATA3	0.00554776
EZH2i	22	1	NANOG	0.00673537
EZH2i	22	1	H3K27m3	0.00886071
EZH2i	22	1	GATA3	0.00899543
EZH2i	23	1	NANOG	0.0105198
EZH2i	23	1	H3K27m3	0.00464436
EZH2i	23	1	GATA3	0.00372869
EZH2i	1	2	NANOG	0.0433352
EZH2i	1	2	H3K27m3	0.00614278
EZH2i	1	2	GATA3	0.00396163
EZH2i	2	2	NANOG	0.00766295
EZH2i	2	2	H3K27m3	0.00397373
EZH2i	2	2	GATA3	0.00356845
EZH2i	3	2	NANOG	0.0279296
EZH2i	3	2	H3K27m3	0.00480516
EZH2i	3	2	GATA3	0.00387699
EZH2i	4	2	NANOG	0.0217626
EZH2i	4	2	H3K27m3	0.00433364
EZH2i	4	2	GATA3	0.0031681
EZH2i	5	2	NANOG	0.0423064
EZH2i	5	2	H3K27m3	0.00484886
EZH2i	5	2	GATA3	0.00329007
EZH2i	6	2	NANOG	0.0424918
EZH2i	6	2	H3K27m3	0.00523352
EZH2i	6	2	GATA3	0.00323055
EZH2i	7	2	NANOG	0.0295638
EZH2i	7	2	H3K27m3	0.0048133
EZH2i	7	2	GATA3	0.00379844
EZH2i	8	2	NANOG	0.0210777
EZH2i	8	2	H3K27m3	0.00354278
EZH2i	8	2	GATA3	0.00324566
EZH2i	9	2	NANOG	0.0387167
EZH2i	9	2	H3K27m3	0.00399382
EZH2i	9	2	GATA3	0.00319005
EZH2i	10	2	NANOG	0.0454186
EZH2i	10	2	H3K27m3	0.00413221
EZH2i	10	2	GATA3	0.00336152
EZH2i	11	2	NANOG	0.0362234
EZH2i	11	2	H3K27m3	0.00392485
EZH2i	11	2	GATA3	0.00339924
EZH2i	12	2	NANOG	0.0395671
EZH2i	12	2	H3K27m3	0.00468029
EZH2i	12	2	GATA3	0.00318463
EZH2i	13	2	NANOG	0.031664
EZH2i	13	2	H3K27m3	0.00438256
EZH2i	13	2	GATA3	0.00336124
EZH2i	14	2	NANOG	0.0365437
EZH2i	14	2	H3K27m3	0.00407297
EZH2i	14	2	GATA3	0.00354052
EZH2i	15	2	NANOG	0.0333163
EZH2i	15	2	H3K27m3	0.00445516
EZH2i	15	2	GATA3	0.00350958
EZH2i	16	2	NANOG	0.0270544
EZH2i	16	2	H3K27m3	0.0044627
EZH2i	16	2	GATA3	0.00341234
EZH2i	17	2	NANOG	0.0221278
EZH2i	17	2	H3K27m3	0.00399086
EZH2i	17	2	GATA3	0.00310688
EZH2i	18	2	NANOG	0.0266938
EZH2i	18	2	H3K27m3	0.00383319
EZH2i	18	2	GATA3	0.00316058
EZH2i	19	2	NANOG	0.0420023
EZH2i	19	2	H3K27m3	0.00401802
EZH2i	19	2	GATA3	0.00327332
EZH2i	20	2	NANOG	0.0268477
EZH2i	20	2	H3K27m3	0.00377677
EZH2i	20	2	GATA3	0.00349956
EZH2i	21	2	NANOG	0.0195719
EZH2i	21	2	H3K27m3	0.00432695
EZH2i	21	2	GATA3	0.003924
EZH2i	22	2	NANOG	0.0396313
EZH2i	22	2	H3K27m3	0.00604546
EZH2i	22	2	GATA3	0.00384682
EZH2i	23	2	NANOG	0.0343157
EZH2i	23	2	H3K27m3	0.00445594
EZH2i	23	2	GATA3	0.00351863
EZH2i	24	2	NANOG	0.0243135
EZH2i	24	2	H3K27m3	0.00448727
EZH2i	24	2	GATA3	0.00356938
EZH2i	25	2	NANOG	0.0569276
EZH2i	25	2	H3K27m3	0.00568429
EZH2i	25	2	GATA3	0.00368518
EZH2i	26	2	NANOG	0.035818
EZH2i	26	2	H3K27m3	0.00428418
EZH2i	26	2	GATA3	0.00318199
EZH2i	27	2	NANOG	0.0413404
EZH2i	27	2	H3K27m3	0.00585207
EZH2i	27	2	GATA3	0.00356594
EZH2i	28	2	NANOG	0.0452518
EZH2i	28	2	H3K27m3	0.00518819
EZH2i	28	2	GATA3	0.00355865
EZH2i	29	2	NANOG	0.0458836
EZH2i	29	2	H3K27m3	0.00665807
EZH2i	29	2	GATA3	0.00374348
EZH2i	30	2	NANOG	0.0355178
EZH2i	30	2	H3K27m3	0.00367273
EZH2i	30	2	GATA3	0.00298321
EZH2i	31	2	NANOG	0.0501808
EZH2i	31	2	H3K27m3	0.00534559
EZH2i	31	2	GATA3	0.00338577
EZH2i	32	2	NANOG	0.0478908
EZH2i	32	2	H3K27m3	0.00535931
EZH2i	32	2	GATA3	0.00360402
EZH2i	33	2	NANOG	0.039151
EZH2i	33	2	H3K27m3	0.00400888
EZH2i	33	2	GATA3	0.00303864
EZH2i	34	2	NANOG	0.0423166
EZH2i	34	2	H3K27m3	0.00590465
EZH2i	34	2	GATA3	0.00357313
EZH2i	35	2	NANOG	0.0412757
EZH2i	35	2	H3K27m3	0.00497126
EZH2i	35	2	GATA3	0.00345473
EZH2i	36	2	NANOG	0.025736
EZH2i	36	2	H3K27m3	0.00427741
EZH2i	36	2	GATA3	0.00397703
EZH2i	1	3	NANOG	0.0192571
EZH2i	1	3	H3K27m3	0.00670686
EZH2i	1	3	GATA3	0.0144918
EZH2i	2	3	NANOG	0.0411722
EZH2i	2	3	H3K27m3	0.00449898
EZH2i	2	3	GATA3	0.00452334
EZH2i	3	3	NANOG	0.0220383
EZH2i	3	3	H3K27m3	0.00341843
EZH2i	3	3	GATA3	0.00329347
EZH2i	4	3	NANOG	0.0128408
EZH2i	4	3	H3K27m3	0.00404185
EZH2i	4	3	GATA3	0.00352204
EZH2i	5	3	NANOG	0.0300296
EZH2i	5	3	H3K27m3	0.00334474
EZH2i	5	3	GATA3	0.00383356
EZH2i	6	3	NANOG	0.0348497
EZH2i	6	3	H3K27m3	0.00371825
EZH2i	6	3	GATA3	0.00406025
EZH2i	7	3	NANOG	0.0448586
EZH2i	7	3	H3K27m3	0.00452772
EZH2i	7	3	GATA3	0.00465503
EZH2i	8	3	NANOG	0.0415176
EZH2i	8	3	H3K27m3	0.00384498
EZH2i	8	3	GATA3	0.00365086
EZH2i	9	3	NANOG	0.0375445
EZH2i	9	3	H3K27m3	0.00410194
EZH2i	9	3	GATA3	0.00483903
EZH2i	10	3	NANOG	0.0487726
EZH2i	10	3	H3K27m3	0.00505946
EZH2i	10	3	GATA3	0.00405643
EZH2i	11	3	NANOG	0.0374304
EZH2i	11	3	H3K27m3	0.0043555
EZH2i	11	3	GATA3	0.00461248
EZH2i	12	3	NANOG	0.0346798
EZH2i	12	3	H3K27m3	0.00438439
EZH2i	12	3	GATA3	0.00457276
EZH2i	13	3	NANOG	0.0393857
EZH2i	13	3	H3K27m3	0.00436501
EZH2i	13	3	GATA3	0.00448533
EZH2i	14	3	NANOG	0.0328519
EZH2i	14	3	H3K27m3	0.00427214
EZH2i	14	3	GATA3	0.00425964
EZH2i	15	3	NANOG	0.0413526
EZH2i	15	3	H3K27m3	0.00423269
EZH2i	15	3	GATA3	0.00383961
EZH2i	16	3	NANOG	0.00867153
EZH2i	16	3	H3K27m3	0.00285719
EZH2i	16	3	GATA3	0.00259645
EZH2i	17	3	NANOG	0.0531296
EZH2i	17	3	H3K27m3	0.00467258
EZH2i	17	3	GATA3	0.00378495
EZH2i	18	3	NANOG	0.0235233
EZH2i	18	3	H3K27m3	0.00380588
EZH2i	18	3	GATA3	0.00322173
EZH2i	19	3	NANOG	0.0398455
EZH2i	19	3	H3K27m3	0.00501682
EZH2i	19	3	GATA3	0.0050171
EZH2i	20	3	NANOG	0.0315746
EZH2i	20	3	H3K27m3	0.00345338
EZH2i	20	3	GATA3	0.00485922
EZH2i	21	3	NANOG	0.0327731
EZH2i	21	3	H3K27m3	0.0040778
EZH2i	21	3	GATA3	0.00397342
EZH2i	22	3	NANOG	0.0280176
EZH2i	22	3	H3K27m3	0.00392375
EZH2i	22	3	GATA3	0.00387022
EZH2i	23	3	NANOG	0.0460275
EZH2i	23	3	H3K27m3	0.00395594
EZH2i	23	3	GATA3	0.00484816
EZH2i	24	3	NANOG	0.036569
EZH2i	24	3	H3K27m3	0.00397607
EZH2i	24	3	GATA3	0.0042908
EZH2i	25	3	NANOG	0.0448334
EZH2i	25	3	H3K27m3	0.00427511
EZH2i	25	3	GATA3	0.00448556
EZH2i	26	3	NANOG	0.0465287
EZH2i	26	3	H3K27m3	0.00434169
EZH2i	26	3	GATA3	0.00433386
EZH2i	27	3	NANOG	0.0268582
EZH2i	27	3	H3K27m3	0.00304241
EZH2i	27	3	GATA3	0.00510082
EZH2i	28	3	NANOG	0.0301939
EZH2i	28	3	H3K27m3	0.00367606
EZH2i	28	3	GATA3	0.00417707
EZH2i	29	3	NANOG	0.0326527
EZH2i	29	3	H3K27m3	0.00367074
EZH2i	29	3	GATA3	0.00349397
EZH2i	30	3	NANOG	0.043286
EZH2i	30	3	H3K27m3	0.00440027
EZH2i	30	3	GATA3	0.0037184
EZH2i	31	3	NANOG	0.0236507
EZH2i	31	3	H3K27m3	0.00405352
EZH2i	31	3	GATA3	0.00345913
EZH2i	32	3	NANOG	0.0468304
EZH2i	32	3	H3K27m3	0.00419373
EZH2i	32	3	GATA3	0.00426703
EZH2i	33	3	NANOG	0.028003
EZH2i	33	3	H3K27m3	0.00386286
EZH2i	33	3	GATA3	0.00331888
EZH2i	34	3	NANOG	0.0468979
EZH2i	34	3	H3K27m3	0.00476718
EZH2i	34	3	GATA3	0.00398927
EZH2i	35	3	NANOG	0.0106312
EZH2i	35	3	H3K27m3	0.00475791
EZH2i	35	3	GATA3	0.0034789
EZH2i	36	3	NANOG	0.0474215
EZH2i	36	3	H3K27m3	0.00376151
EZH2i	36	3	GATA3	0.00370161
EZH2i	37	3	NANOG	0.0489641
EZH2i	37	3	H3K27m3	0.00401134
EZH2i	37	3	GATA3	0.00350549
EZH2i	38	3	NANOG	0.0393525
EZH2i	38	3	H3K27m3	0.00441164
EZH2i	38	3	GATA3	0.00435662
EZH2i	39	3	NANOG	0.0255288
EZH2i	39	3	H3K27m3	0.003683
EZH2i	39	3	GATA3	0.00329981
EZH2i	40	3	NANOG	0.0437857
EZH2i	40	3	H3K27m3	0.0037801
EZH2i	40	3	GATA3	0.00339889
EZH2i	41	3	NANOG	0.0449102
EZH2i	41	3	H3K27m3	0.0037569
EZH2i	41	3	GATA3	0.00349401
EZH2i	42	3	NANOG	0.0222832
EZH2i	42	3	H3K27m3	0.00247438
EZH2i	42	3	GATA3	0.00266365
EZH2i	43	3	NANOG	0.0250831
EZH2i	43	3	H3K27m3	0.00259747
EZH2i	43	3	GATA3	0.00268507
EZH2i	44	3	NANOG	0.0417632
EZH2i	44	3	H3K27m3	0.00441258
EZH2i	44	3	GATA3	0.00358731
EZH2i	45	3	NANOG	0.00489988
EZH2i	45	3	H3K27m3	0.00294065
EZH2i	45	3	GATA3	0.00508529
EZH2i	46	3	NANOG	0.0232417
EZH2i	46	3	H3K27m3	0.00252859
EZH2i	46	3	GATA3	0.00259121
EZH2i	47	3	NANOG	0.0401084
EZH2i	47	3	H3K27m3	0.00313035
EZH2i	47	3	GATA3	0.00339425
EZH2i	48	3	NANOG	0.0370331
EZH2i	48	3	H3K27m3	0.00378151
EZH2i	48	3	GATA3	0.00338631
EZH2i	49	3	NANOG	0.0358452
EZH2i	49	3	H3K27m3	0.00546132
EZH2i	49	3	GATA3	0.00787021
EZH2i	50	3	NANOG	0.0171488
EZH2i	50	3	H3K27m3	0.00437781
EZH2i	50	3	GATA3	0.00377074
EZH2i	51	3	NANOG	0.0400095
EZH2i	51	3	H3K27m3	0.00407138
EZH2i	51	3	GATA3	0.00396798
EZH2i	52	3	NANOG	0.00455329
EZH2i	52	3	H3K27m3	0.00365972
EZH2i	52	3	GATA3	0.0036762
EZH2i	53	3	NANOG	0.041613
EZH2i	53	3	H3K27m3	0.00404402
EZH2i	53	3	GATA3	0.00323638
EZH2i	54	3	NANOG	0.0351914
EZH2i	54	3	H3K27m3	0.00356408
EZH2i	54	3	GATA3	0.0032041
EZH2i	55	3	NANOG	0.0256496
EZH2i	55	3	H3K27m3	0.00392112
EZH2i	55	3	GATA3	0.00438405
EZH2i	56	3	NANOG	0.0267707
EZH2i	56	3	H3K27m3	0.00325919
EZH2i	56	3	GATA3	0.00305227
EZH2i	57	3	NANOG	0.0331038
EZH2i	57	3	H3K27m3	0.00412152
EZH2i	57	3	GATA3	0.00512871
EZH2i	58	3	NANOG	0.0373586
EZH2i	58	3	H3K27m3	0.00485858
EZH2i	58	3	GATA3	0.00369352
EZH2i	59	3	NANOG	0.0381432
EZH2i	59	3	H3K27m3	0.0038504
EZH2i	59	3	GATA3	0.00502476
EZH2i	60	3	NANOG	0.0280837
EZH2i	60	3	H3K27m3	0.0037905
EZH2i	60	3	GATA3	0.00321247
EZH2i	61	3	NANOG	0.0278308
EZH2i	61	3	H3K27m3	0.00333791
EZH2i	61	3	GATA3	0.00353929
EZH2i	62	3	NANOG	0.0260102
EZH2i	62	3	H3K27m3	0.00297113
EZH2i	62	3	GATA3	0.00350801
EZH2i	63	3	NANOG	0.0238238
EZH2i	63	3	H3K27m3	0.00285565
EZH2i	63	3	GATA3	0.00354338
EZH2i	64	3	NANOG	0.00340807
EZH2i	64	3	H3K27m3	0.00383996
EZH2i	64	3	GATA3	0.00382163
EZH2i	65	3	NANOG	0.00365275
EZH2i	65	3	H3K27m3	0.00386426
EZH2i	65	3	GATA3	0.00364139
EZH2i	66	3	NANOG	0.00338488
EZH2i	66	3	H3K27m3	0.00366353
EZH2i	66	3	GATA3	0.00355681
EZH2i	67	3	NANOG	0.0118747
EZH2i	67	3	H3K27m3	0.00295417
EZH2i	67	3	GATA3	0.00394907
EZH2i	68	3	NANOG	0.0158196
EZH2i	68	3	H3K27m3	0.00395246
EZH2i	68	3	GATA3	0.00499931
EZH2i	69	3	NANOG	0.0177414
EZH2i	69	3	H3K27m3	0.00380957
EZH2i	69	3	GATA3	0.00413999
EZH2i	70	3	NANOG	0.020569
EZH2i	70	3	H3K27m3	0.00397375
EZH2i	70	3	GATA3	0.00433585
EZH2i	71	3	NANOG	0.00540419
EZH2i	71	3	H3K27m3	0.0030801
EZH2i	71	3	GATA3	0.00438456
EZH2i	1	4	NANOG	0.00668836
EZH2i	1	4	H3K27m3	0.00322946
EZH2i	1	4	GATA3	0.00405018
EZH2i	2	4	NANOG	0.00669365
EZH2i	2	4	H3K27m3	0.00323491
EZH2i	2	4	GATA3	0.00442164
EZH2i	3	4	NANOG	0.00566835
EZH2i	3	4	H3K27m3	0.00347782
EZH2i	3	4	GATA3	0.00451787
EZH2i	4	4	NANOG	0.0334777
EZH2i	4	4	H3K27m3	0.0040176
EZH2i	4	4	GATA3	0.00317486
EZH2i	5	4	NANOG	0.00830154
EZH2i	5	4	H3K27m3	0.00506669
EZH2i	5	4	GATA3	0.00455739
EZH2i	6	4	NANOG	0.0554449
EZH2i	6	4	H3K27m3	0.00541672
EZH2i	6	4	GATA3	0.00396305
EZH2i	7	4	NANOG	0.0280602
EZH2i	7	4	H3K27m3	0.00350894
EZH2i	7	4	GATA3	0.00304252
EZH2i	8	4	NANOG	0.0143677
EZH2i	8	4	H3K27m3	0.00299406
EZH2i	8	4	GATA3	0.00325566
EZH2i	9	4	NANOG	0.019261
EZH2i	9	4	H3K27m3	0.00361842
EZH2i	9	4	GATA3	0.00394484
EZH2i	10	4	NANOG	0.0147814
EZH2i	10	4	H3K27m3	0.00318486
EZH2i	10	4	GATA3	0.00367282
EZH2i	11	4	NANOG	0.0275369
EZH2i	11	4	H3K27m3	0.00358271
EZH2i	11	4	GATA3	0.00411976
EZH2i	12	4	NANOG	0.0488218
EZH2i	12	4	H3K27m3	0.00542467
EZH2i	12	4	GATA3	0.00426721
EZH2i	13	4	NANOG	0.038366
EZH2i	13	4	H3K27m3	0.00468791
EZH2i	13	4	GATA3	0.0042679
EZH2i	14	4	NANOG	0.0378416
EZH2i	14	4	H3K27m3	0.00437143
EZH2i	14	4	GATA3	0.00367721
EZH2i	15	4	NANOG	0.0411998
EZH2i	15	4	H3K27m3	0.00395841
EZH2i	15	4	GATA3	0.00343473
EZH2i	16	4	NANOG	0.0321103
EZH2i	16	4	H3K27m3	0.00348756
EZH2i	16	4	GATA3	0.00332086
EZH2i	17	4	NANOG	0.00704622
EZH2i	17	4	H3K27m3	0.00371039
EZH2i	17	4	GATA3	0.00425363
EZH2i	18	4	NANOG	0.0057509
EZH2i	18	4	H3K27m3	0.00308666
EZH2i	18	4	GATA3	0.00625389
EZH2i	19	4	NANOG	0.023832
EZH2i	19	4	H3K27m3	0.00370143
EZH2i	19	4	GATA3	0.00414208
EZH2i	20	4	NANOG	0.00578707
EZH2i	20	4	H3K27m3	0.00312899
EZH2i	20	4	GATA3	0.00543026
EZH2i	21	4	NANOG	0.0463755
EZH2i	21	4	H3K27m3	0.00421625
EZH2i	21	4	GATA3	0.00421703
EZH2i	22	4	NANOG	0.0354634
EZH2i	22	4	H3K27m3	0.00364762
EZH2i	22	4	GATA3	0.00363966
EZH2i	23	4	NANOG	0.0301474
EZH2i	23	4	H3K27m3	0.00363139
EZH2i	23	4	GATA3	0.00436389
EZH2i	24	4	NANOG	0.0120448
EZH2i	24	4	H3K27m3	0.00442654
EZH2i	24	4	GATA3	0.00501887
EZH2i	25	4	NANOG	0.0357162
EZH2i	25	4	H3K27m3	0.00386305
EZH2i	25	4	GATA3	0.00477641
EZH2i	26	4	NANOG	0.0323927
EZH2i	26	4	H3K27m3	0.00330385
EZH2i	26	4	GATA3	0.00365793
EZH2i	27	4	NANOG	0.029756
EZH2i	27	4	H3K27m3	0.00357249
EZH2i	27	4	GATA3	0.00317809
EZH2i	28	4	NANOG	0.0211238
EZH2i	28	4	H3K27m3	0.00348878
EZH2i	28	4	GATA3	0.00338254
EZH2i	29	4	NANOG	0.0297299
EZH2i	29	4	H3K27m3	0.00276608
EZH2i	29	4	GATA3	0.00294402
EZH2i	30	4	NANOG	0.0583754
EZH2i	30	4	H3K27m3	0.00455072
EZH2i	30	4	GATA3	0.00362238
EZH2i	31	4	NANOG	0.0207998
EZH2i	31	4	H3K27m3	0.00317821
EZH2i	31	4	GATA3	0.00334557
EZH2i	32	4	NANOG	0.040541
EZH2i	32	4	H3K27m3	0.00424387
EZH2i	32	4	GATA3	0.00321186
EZH2i	33	4	NANOG	0.0348054
EZH2i	33	4	H3K27m3	0.00422669
EZH2i	33	4	GATA3	0.00602735
EZH2i	34	4	NANOG	0.0334782
EZH2i	34	4	H3K27m3	0.00360766
EZH2i	34	4	GATA3	0.00358496
EZH2i	35	4	NANOG	0.0282211
EZH2i	35	4	H3K27m3	0.00316918
EZH2i	35	4	GATA3	0.00422144
EZH2i	36	4	NANOG	0.0233278
EZH2i	36	4	H3K27m3	0.00340185
EZH2i	36	4	GATA3	0.00336769
EZH2i	37	4	NANOG	0.0192565
EZH2i	37	4	H3K27m3	0.0032848
EZH2i	37	4	GATA3	0.00359387
EZH2i	38	4	NANOG	0.0243378
EZH2i	38	4	H3K27m3	0.00355579
EZH2i	38	4	GATA3	0.00349984
EZH2i	39	4	NANOG	0.0227074
EZH2i	39	4	H3K27m3	0.00317349
EZH2i	39	4	GATA3	0.00395673
EZH2i	40	4	NANOG	0.0302814
EZH2i	40	4	H3K27m3	0.00416691
EZH2i	40	4	GATA3	0.00433078
EZH2i	41	4	NANOG	0.0339989
EZH2i	41	4	H3K27m3	0.00363249
EZH2i	41	4	GATA3	0.00382186
EZH2i	42	4	NANOG	0.0392086
EZH2i	42	4	H3K27m3	0.00347722
EZH2i	42	4	GATA3	0.00327948
EZH2i	43	4	NANOG	0.0436355
EZH2i	43	4	H3K27m3	0.00441336
EZH2i	43	4	GATA3	0.00332746
EZH2i	44	4	NANOG	0.0139304
EZH2i	44	4	H3K27m3	0.00342219
EZH2i	44	4	GATA3	0.0034857
EZH2i	45	4	NANOG	0.0374987
EZH2i	45	4	H3K27m3	0.00283471
EZH2i	45	4	GATA3	0.00315723
EZH2i	46	4	NANOG	0.0519505
EZH2i	46	4	H3K27m3	0.00325419
EZH2i	46	4	GATA3	0.00340476
EZH2i	47	4	NANOG	0.0371441
EZH2i	47	4	H3K27m3	0.00409238
EZH2i	47	4	GATA3	0.00351957
EZH2i	48	4	NANOG	0.0510617
EZH2i	48	4	H3K27m3	0.00372942
EZH2i	48	4	GATA3	0.00385802
EZH2i	49	4	NANOG	0.0219475
EZH2i	49	4	H3K27m3	0.00418296
EZH2i	49	4	GATA3	0.00437983
EZH2i	50	4	NANOG	0.0407672
EZH2i	50	4	H3K27m3	0.0034036
EZH2i	50	4	GATA3	0.00365158
EZH2i	51	4	NANOG	0.0364465
EZH2i	51	4	H3K27m3	0.00352621
EZH2i	51	4	GATA3	0.00336986
EZH2i	52	4	NANOG	0.0484997
EZH2i	52	4	H3K27m3	0.00414993
EZH2i	52	4	GATA3	0.00336072
EZH2i	53	4	NANOG	0.0206667
EZH2i	53	4	H3K27m3	0.00300757
EZH2i	53	4	GATA3	0.00275264
EZH2i	54	4	NANOG	0.0235668
EZH2i	54	4	H3K27m3	0.00289651
EZH2i	54	4	GATA3	0.00307167
EZH2i	55	4	NANOG	0.0354614
EZH2i	55	4	H3K27m3	0.00318404
EZH2i	55	4	GATA3	0.003619
EZH2i	56	4	NANOG	0.0336294
EZH2i	56	4	H3K27m3	0.00324555
EZH2i	56	4	GATA3	0.00375368
EZH2i	57	4	NANOG	0.0275569
EZH2i	57	4	H3K27m3	0.00355799
EZH2i	57	4	GATA3	0.00382534
EZH2i	58	4	NANOG	0.0452537
EZH2i	58	4	H3K27m3	0.00365528
EZH2i	58	4	GATA3	0.0034624
EZH2i	59	4	NANOG	0.0265015
EZH2i	59	4	H3K27m3	0.00344888
EZH2i	59	4	GATA3	0.00370787
EZH2i	60	4	NANOG	0.0259235
EZH2i	60	4	H3K27m3	0.00452003
EZH2i	60	4	GATA3	0.00441106
EZH2i	61	4	NANOG	0.0456269
EZH2i	61	4	H3K27m3	0.00399947
EZH2i	61	4	GATA3	0.00375219
EZH2i	62	4	NANOG	0.0370887
EZH2i	62	4	H3K27m3	0.00417647
EZH2i	62	4	GATA3	0.003551
EZH2i	63	4	NANOG	0.0206559
EZH2i	63	4	H3K27m3	0.00264831
EZH2i	63	4	GATA3	0.00317858
EZH2i	64	4	NANOG	0.0219742
EZH2i	64	4	H3K27m3	0.00363531
EZH2i	64	4	GATA3	0.0037207
EZH2i	65	4	NANOG	0.0201563
EZH2i	65	4	H3K27m3	0.00320808
EZH2i	65	4	GATA3	0.00327454
EZH2i	66	4	NANOG	0.0364239
EZH2i	66	4	H3K27m3	0.00358885
EZH2i	66	4	GATA3	0.00339782
EZH2i	67	4	NANOG	0.0482782
EZH2i	67	4	H3K27m3	0.00414245
EZH2i	67	4	GATA3	0.00416345
EZH2i	68	4	NANOG	0.0192031
EZH2i	68	4	H3K27m3	0.00289982
EZH2i	68	4	GATA3	0.00342793
EZH2i	69	4	NANOG	0.0352686
EZH2i	69	4	H3K27m3	0.00311516
EZH2i	69	4	GATA3	0.00302677
EZH2i	70	4	NANOG	0.0307453
EZH2i	70	4	H3K27m3	0.00336539
EZH2i	70	4	GATA3	0.00456316
EZH2i	71	4	NANOG	0.0221649
EZH2i	71	4	H3K27m3	0.00300383
EZH2i	71	4	GATA3	0.00322969
EZH2i	72	4	NANOG	0.0245917
EZH2i	72	4	H3K27m3	0.00301758
EZH2i	72	4	GATA3	0.00337763
EZH2i	73	4	NANOG	0.0400114
EZH2i	73	4	H3K27m3	0.0033783
EZH2i	73	4	GATA3	0.00315461
EZH2i	74	4	NANOG	0.0396098
EZH2i	74	4	H3K27m3	0.00326482
EZH2i	74	4	GATA3	0.00359395
EZH2i	75	4	NANOG	0.0368448
EZH2i	75	4	H3K27m3	0.00268225
EZH2i	75	4	GATA3	0.00293065
EZH2i	76	4	NANOG	0.0364335
EZH2i	76	4	H3K27m3	0.00342951
EZH2i	76	4	GATA3	0.00340623
EZH2i	77	4	NANOG	0.00697966
EZH2i	77	4	H3K27m3	0.00370535
EZH2i	77	4	GATA3	0.00511101
EZH2i	78	4	NANOG	0.00698105
EZH2i	78	4	H3K27m3	0.00253404
EZH2i	78	4	GATA3	0.00274808
EZH2i	79	4	NANOG	0.0255021
EZH2i	79	4	H3K27m3	0.0026589
EZH2i	79	4	GATA3	0.00284653
EZH2i	80	4	NANOG	0.00612604
EZH2i	80	4	H3K27m3	0.00284238
EZH2i	80	4	GATA3	0.00325489
EZH2i	81	4	NANOG	0.0418316
EZH2i	81	4	H3K27m3	0.00389693
EZH2i	81	4	GATA3	0.0039119
EZH2i	82	4	NANOG	0.0495429
EZH2i	82	4	H3K27m3	0.00375931
EZH2i	82	4	GATA3	0.00381745
EZH2i	83	4	NANOG	0.0333417
EZH2i	83	4	H3K27m3	0.00279107
EZH2i	83	4	GATA3	0.00289014
EZH2i	84	4	NANOG	0.00600102
EZH2i	84	4	H3K27m3	0.00301531
EZH2i	84	4	GATA3	0.00329298
EZH2i	85	4	NANOG	0.0098189
EZH2i	85	4	H3K27m3	0.00303121
EZH2i	85	4	GATA3	0.00444387
EZH2i	86	4	NANOG	0.0320355
EZH2i	86	4	H3K27m3	0.00363062
EZH2i	86	4	GATA3	0.00361782
EZH2i	87	4	NANOG	0.0344176
EZH2i	87	4	H3K27m3	0.00326855
EZH2i	87	4	GATA3	0.00315146
EZH2i	88	4	NANOG	0.0208694
EZH2i	88	4	H3K27m3	0.00325206
EZH2i	88	4	GATA3	0.00357865
EZH2i	89	4	NANOG	0.037773
EZH2i	89	4	H3K27m3	0.00314148
EZH2i	89	4	GATA3	0.00303831
EZH2i	90	4	NANOG	0.0130705
EZH2i	90	4	H3K27m3	0.00462348
EZH2i	90	4	GATA3	0.0202768
EZH2i	91	4	NANOG	0.037822
EZH2i	91	4	H3K27m3	0.00306646
EZH2i	91	4	GATA3	0.00317297
EZH2i	92	4	NANOG	0.0352195
EZH2i	92	4	H3K27m3	0.00305319
EZH2i	92	4	GATA3	0.00301606
EZH2i	93	4	NANOG	0.0230507
EZH2i	93	4	H3K27m3	0.00251666
EZH2i	93	4	GATA3	0.00281642
EZH2i	94	4	NANOG	0.0214578
EZH2i	94	4	H3K27m3	0.00295137
EZH2i	94	4	GATA3	0.00492
EZH2i	95	4	NANOG	0.00989221
EZH2i	95	4	H3K27m3	0.0038564
EZH2i	95	4	GATA3	0.00357399
EZH2i	96	4	NANOG	0.00989282
EZH2i	96	4	H3K27m3	0.00361221
EZH2i	96	4	GATA3	0.00482183
EZH2i	97	4	NANOG	0.00805794
EZH2i	97	4	H3K27m3	0.00299326
EZH2i	97	4	GATA3	0.00418778
EZH2i	98	4	NANOG	0.00957597
EZH2i	98	4	H3K27m3	0.00338389
EZH2i	98	4	GATA3	0.00412186
EZH2i	99	4	NANOG	0.0107976
EZH2i	99	4	H3K27m3	0.00440206
EZH2i	99	4	GATA3	0.00508567
EZH2i	100	4	NANOG	0.00670033
EZH2i	100	4	H3K27m3	0.00297848
EZH2i	100	4	GATA3	0.00446711
EZH2i	101	4	NANOG	0.0111177
EZH2i	101	4	H3K27m3	0.00430227
EZH2i	101	4	GATA3	0.00527024
EZH2i	102	4	NANOG	0.0321524
EZH2i	102	4	H3K27m3	0.0034906
EZH2i	102	4	GATA3	0.003473
EZH2i	103	4	NANOG	0.0281892
EZH2i	103	4	H3K27m3	0.00264026
EZH2i	103	4	GATA3	0.00288134
EZH2i	104	4	NANOG	0.0184939
EZH2i	104	4	H3K27m3	0.00496866
EZH2i	104	4	GATA3	0.00708639
EZH2i	105	4	NANOG	0.0318127
EZH2i	105	4	H3K27m3	0.00312646
EZH2i	105	4	GATA3	0.00287036
EEDi	1	1	NANOG	0.0229251
EEDi	1	1	H3K27m3	0.00850779
EEDi	1	1	GATA3	0.00698613
EEDi	2	1	NANOG	0.00316116
EEDi	2	1	H3K27m3	0.00624503
EEDi	2	1	GATA3	0.00317733
EEDi	3	1	NANOG	0.00312796
EEDi	3	1	H3K27m3	0.00471573
EEDi	3	1	GATA3	0.0031281
EEDi	4	1	NANOG	0.00569429
EEDi	4	1	H3K27m3	0.00608096
EEDi	4	1	GATA3	0.00590186
EEDi	5	1	NANOG	0.00380901
EEDi	5	1	H3K27m3	0.0087641
EEDi	5	1	GATA3	0.00982449
EEDi	6	1	NANOG	0.00398833
EEDi	6	1	H3K27m3	0.0101984
EEDi	6	1	GATA3	0.0101016
EEDi	7	1	NANOG	0.00394163
EEDi	7	1	H3K27m3	0.0044182
EEDi	7	1	GATA3	0.00318382
EEDi	8	1	NANOG	0.0401592
EEDi	8	1	H3K27m3	0.00983182
EEDi	8	1	GATA3	0.00269246
EEDi	9	1	NANOG	0.00355446
EEDi	9	1	H3K27m3	0.0108003
EEDi	9	1	GATA3	0.00414188
EEDi	10	1	NANOG	0.00353437
EEDi	10	1	H3K27m3	0.00823363
EEDi	10	1	GATA3	0.00452031
EEDi	11	1	NANOG	0.0223826
EEDi	11	1	H3K27m3	0.0136302
EEDi	11	1	GATA3	0.00267695
EEDi	12	1	NANOG	0.00317403
EEDi	12	1	H3K27m3	0.00614606
EEDi	12	1	GATA3	0.00400708
EEDi	13	1	NANOG	0.00325404
EEDi	13	1	H3K27m3	0.0139734
EEDi	13	1	GATA3	0.00496864
EEDi	14	1	NANOG	0.028518
EEDi	14	1	H3K27m3	0.00914308
EEDi	14	1	GATA3	0.00271707
EEDi	15	1	NANOG	0.0240206
EEDi	15	1	H3K27m3	0.00853154
EEDi	15	1	GATA3	0.0027351
EEDi	16	1	NANOG	0.00333831
EEDi	16	1	H3K27m3	0.0114423
EEDi	16	1	GATA3	0.00459702
EEDi	17	1	NANOG	0.00389809
EEDi	17	1	H3K27m3	0.00538564
EEDi	17	1	GATA3	0.00340067
EEDi	18	1	NANOG	0.00808539
EEDi	18	1	H3K27m3	0.00493789
EEDi	18	1	GATA3	0.00300659
EEDi	19	1	NANOG	0.00421008
EEDi	19	1	H3K27m3	0.00606365
EEDi	19	1	GATA3	0.00377415
EEDi	20	1	NANOG	0.0127446
EEDi	20	1	H3K27m3	0.00636914
EEDi	20	1	GATA3	0.00270091
EEDi	21	1	NANOG	0.00591716
EEDi	21	1	H3K27m3	0.00442168
EEDi	21	1	GATA3	0.00249023
EEDi	22	1	NANOG	0.0127174
EEDi	22	1	H3K27m3	0.00560457
EEDi	22	1	GATA3	0.00271225
EEDi	23	1	NANOG	0.0134148
EEDi	23	1	H3K27m3	0.00612966
EEDi	23	1	GATA3	0.00290624
EEDi	24	1	NANOG	0.00401615
EEDi	24	1	H3K27m3	0.00636077
EEDi	24	1	GATA3	0.00348551
EEDi	25	1	NANOG	0.0342282
EEDi	25	1	H3K27m3	0.00787832
EEDi	25	1	GATA3	0.00304272
EEDi	26	1	NANOG	0.0222572
EEDi	26	1	H3K27m3	0.0071395
EEDi	26	1	GATA3	0.00277933
EEDi	27	1	NANOG	0.0367966
EEDi	27	1	H3K27m3	0.0078835
EEDi	27	1	GATA3	0.00270295
EEDi	28	1	NANOG	0.0337731
EEDi	28	1	H3K27m3	0.00753011
EEDi	28	1	GATA3	0.00290746
EEDi	29	1	NANOG	0.0306728
EEDi	29	1	H3K27m3	0.00683991
EEDi	29	1	GATA3	0.00267532
EEDi	30	1	NANOG	0.0322478
EEDi	30	1	H3K27m3	0.00871254
EEDi	30	1	GATA3	0.00274559
EEDi	31	1	NANOG	0.0263974
EEDi	31	1	H3K27m3	0.00586352
EEDi	31	1	GATA3	0.00258566
EEDi	32	1	NANOG	0.0113402
EEDi	32	1	H3K27m3	0.00449111
EEDi	32	1	GATA3	0.00272988
EEDi	33	1	NANOG	0.02652
EEDi	33	1	H3K27m3	0.00639483
EEDi	33	1	GATA3	0.00300135
EEDi	34	1	NANOG	0.0242034
EEDi	34	1	H3K27m3	0.00700987
EEDi	34	1	GATA3	0.00277787
EEDi	35	1	NANOG	0.0221821
EEDi	35	1	H3K27m3	0.00717358
EEDi	35	1	GATA3	0.00292609
EEDi	36	1	NANOG	0.0348127
EEDi	36	1	H3K27m3	0.00688024
EEDi	36	1	GATA3	0.00272683
EEDi	37	1	NANOG	0.0278314
EEDi	37	1	H3K27m3	0.00789089
EEDi	37	1	GATA3	0.00285177
EEDi	38	1	NANOG	0.00351505
EEDi	38	1	H3K27m3	0.00509985
EEDi	38	1	GATA3	0.00317601
EEDi	39	1	NANOG	0.00314693
EEDi	39	1	H3K27m3	0.00536586
EEDi	39	1	GATA3	0.00308728
EEDi	40	1	NANOG	0.0210022
EEDi	40	1	H3K27m3	0.00570445
EEDi	40	1	GATA3	0.00271519
EEDi	41	1	NANOG	0.0139726
EEDi	41	1	H3K27m3	0.00462558
EEDi	41	1	GATA3	0.00240929
EEDi	42	1	NANOG	0.0146151
EEDi	42	1	H3K27m3	0.00315631
EEDi	42	1	GATA3	0.00239413
EEDi	43	1	NANOG	0.00325535
EEDi	43	1	H3K27m3	0.0100515
EEDi	43	1	GATA3	0.00327796
EEDi	44	1	NANOG	0.0257736
EEDi	44	1	H3K27m3	0.0052531
EEDi	44	1	GATA3	0.00268104
EEDi	45	1	NANOG	0.032791
EEDi	45	1	H3K27m3	0.0104209
EEDi	45	1	GATA3	0.00275649
EEDi	46	1	NANOG	0.032506
EEDi	46	1	H3K27m3	0.00810634
EEDi	46	1	GATA3	0.0028427
EEDi	47	1	NANOG	0.0410371
EEDi	47	1	H3K27m3	0.0092291
EEDi	47	1	GATA3	0.00287951
EEDi	48	1	NANOG	0.0233689
EEDi	48	1	H3K27m3	0.00562733
EEDi	48	1	GATA3	0.00261615
EEDi	49	1	NANOG	0.0249553
EEDi	49	1	H3K27m3	0.0110302
EEDi	49	1	GATA3	0.00273705
EEDi	50	1	NANOG	0.0291487
EEDi	50	1	H3K27m3	0.00643746
EEDi	50	1	GATA3	0.00266561
EEDi	51	1	NANOG	0.0258904
EEDi	51	1	H3K27m3	0.00845325
EEDi	51	1	GATA3	0.00265091
EEDi	52	1	NANOG	0.028821
EEDi	52	1	H3K27m3	0.0099837
EEDi	52	1	GATA3	0.00259562
EEDi	53	1	NANOG	0.0275436
EEDi	53	1	H3K27m3	0.00555515
EEDi	53	1	GATA3	0.00294721
EEDi	54	1	NANOG	0.0237533
EEDi	54	1	H3K27m3	0.00860142
EEDi	54	1	GATA3	0.0027636
EEDi	55	1	NANOG	0.0246394
EEDi	55	1	H3K27m3	0.00812662
EEDi	55	1	GATA3	0.00292888
EEDi	56	1	NANOG	0.0225834
EEDi	56	1	H3K27m3	0.00654874
EEDi	56	1	GATA3	0.00266335
EEDi	57	1	NANOG	0.0316306
EEDi	57	1	H3K27m3	0.00825109
EEDi	57	1	GATA3	0.00275814
EEDi	58	1	NANOG	0.0303225
EEDi	58	1	H3K27m3	0.00915881
EEDi	58	1	GATA3	0.00286329
EEDi	59	1	NANOG	0.0270286
EEDi	59	1	H3K27m3	0.00876343
EEDi	59	1	GATA3	0.00271552
EEDi	60	1	NANOG	0.0315989
EEDi	60	1	H3K27m3	0.00855436
EEDi	60	1	GATA3	0.00254082
EEDi	61	1	NANOG	0.0338703
EEDi	61	1	H3K27m3	0.0156415
EEDi	61	1	GATA3	0.00276198
EEDi	62	1	NANOG	0.0106407
EEDi	62	1	H3K27m3	0.00478071
EEDi	62	1	GATA3	0.00259419
EEDi	63	1	NANOG	0.0209571
EEDi	63	1	H3K27m3	0.00973599
EEDi	63	1	GATA3	0.00268766
EEDi	64	1	NANOG	0.00282069
EEDi	64	1	H3K27m3	0.177935
EEDi	64	1	GATA3	0.00279049
EEDi	65	1	NANOG	0.00294346
EEDi	65	1	H3K27m3	0.00726286
EEDi	65	1	GATA3	0.0185607
EEDi	66	1	NANOG	0.00318244
EEDi	66	1	H3K27m3	0.207462
EEDi	66	1	GATA3	0.00282931
EEDi	67	1	NANOG	0.0153752
EEDi	67	1	H3K27m3	0.00509186
EEDi	67	1	GATA3	0.00307702
EEDi	1	2	NANOG	0.0303756
EEDi	1	2	H3K27m3	0.00689328
EEDi	1	2	GATA3	0.00269825
EEDi	2	2	NANOG	0.0284889
EEDi	2	2	H3K27m3	0.00545691
EEDi	2	2	GATA3	0.00321546
EEDi	3	2	NANOG	0.0275778
EEDi	3	2	H3K27m3	0.00744021
EEDi	3	2	GATA3	0.00285077
EEDi	4	2	NANOG	0.0280033
EEDi	4	2	H3K27m3	0.00709929
EEDi	4	2	GATA3	0.00258334
EEDi	5	2	NANOG	0.0297989
EEDi	5	2	H3K27m3	0.0066521
EEDi	5	2	GATA3	0.00265786
EEDi	6	2	NANOG	0.0253088
EEDi	6	2	H3K27m3	0.00563398
EEDi	6	2	GATA3	0.00290195
EEDi	7	2	NANOG	0.0143907
EEDi	7	2	H3K27m3	0.00991057
EEDi	7	2	GATA3	0.00259647
EEDi	8	2	NANOG	0.0191035
EEDi	8	2	H3K27m3	0.00386066
EEDi	8	2	GATA3	0.00288727
EEDi	9	2	NANOG	0.0376837
EEDi	9	2	H3K27m3	0.00537486
EEDi	9	2	GATA3	0.00262956
EEDi	10	2	NANOG	0.0349412
EEDi	10	2	H3K27m3	0.00566066
EEDi	10	2	GATA3	0.00262954
EEDi	11	2	NANOG	0.0252263
EEDi	11	2	H3K27m3	0.00607374
EEDi	11	2	GATA3	0.0032738
EEDi	12	2	NANOG	0.0294742
EEDi	12	2	H3K27m3	0.00603407
EEDi	12	2	GATA3	0.00306234
EEDi	13	2	NANOG	0.0194385
EEDi	13	2	H3K27m3	0.0062027
EEDi	13	2	GATA3	0.0030266
EEDi	14	2	NANOG	0.0271725
EEDi	14	2	H3K27m3	0.0087521
EEDi	14	2	GATA3	0.00322845
EEDi	15	2	NANOG	0.0145697
EEDi	15	2	H3K27m3	0.00669479
EEDi	15	2	GATA3	0.00281158
EEDi	16	2	NANOG	0.0246109
EEDi	16	2	H3K27m3	0.00549478
EEDi	16	2	GATA3	0.00271738
EEDi	17	2	NANOG	0.0288767
EEDi	17	2	H3K27m3	0.00583621
EEDi	17	2	GATA3	0.00258144
EEDi	18	2	NANOG	0.0314148
EEDi	18	2	H3K27m3	0.00879073
EEDi	18	2	GATA3	0.00320936
EEDi	19	2	NANOG	0.0184257
EEDi	19	2	H3K27m3	0.00468777
EEDi	19	2	GATA3	0.00278829
EEDi	20	2	NANOG	0.0289477
EEDi	20	2	H3K27m3	0.00461666
EEDi	20	2	GATA3	0.00294537
EEDi	21	2	NANOG	0.0138304
EEDi	21	2	H3K27m3	0.00329697
EEDi	21	2	GATA3	0.00252435
EEDi	22	2	NANOG	0.0229615
EEDi	22	2	H3K27m3	0.00715016
EEDi	22	2	GATA3	0.00343851
EEDi	23	2	NANOG	0.0286695
EEDi	23	2	H3K27m3	0.0077786
EEDi	23	2	GATA3	0.00363921
EEDi	24	2	NANOG	0.028048
EEDi	24	2	H3K27m3	0.00538795
EEDi	24	2	GATA3	0.00289292
EEDi	25	2	NANOG	0.026953
EEDi	25	2	H3K27m3	0.0058182
EEDi	25	2	GATA3	0.00293312
EEDi	26	2	NANOG	0.014447
EEDi	26	2	H3K27m3	0.00712071
EEDi	26	2	GATA3	0.00268441
EEDi	27	2	NANOG	0.0188486
EEDi	27	2	H3K27m3	0.00328991
EEDi	27	2	GATA3	0.0024983
EEDi	28	2	NANOG	0.028594
EEDi	28	2	H3K27m3	0.00791434
EEDi	28	2	GATA3	0.00326308
EEDi	29	2	NANOG	0.0351345
EEDi	29	2	H3K27m3	0.0106227
EEDi	29	2	GATA3	0.00330133
EEDi	30	2	NANOG	0.0296938
EEDi	30	2	H3K27m3	0.00551877
EEDi	30	2	GATA3	0.00307666
EEDi	31	2	NANOG	0.0275993
EEDi	31	2	H3K27m3	0.00474396
EEDi	31	2	GATA3	0.00288642
EEDi	32	2	NANOG	0.0241082
EEDi	32	2	H3K27m3	0.0036317
EEDi	32	2	GATA3	0.00362838
EEDi	33	2	NANOG	0.0292375
EEDi	33	2	H3K27m3	0.00665941
EEDi	33	2	GATA3	0.00301926
EEDi	34	2	NANOG	0.0388137
EEDi	34	2	H3K27m3	0.00708504
EEDi	34	2	GATA3	0.00312026
EEDi	35	2	NANOG	0.0193921
EEDi	35	2	H3K27m3	0.00607652
EEDi	35	2	GATA3	0.00255657
EEDi	36	2	NANOG	0.0220263
EEDi	36	2	H3K27m3	0.00618037
EEDi	36	2	GATA3	0.00278543
EEDi	37	2	NANOG	0.0204039
EEDi	37	2	H3K27m3	0.00630696
EEDi	37	2	GATA3	0.0032596
EEDi	38	2	NANOG	0.0189548
EEDi	38	2	H3K27m3	0.00411571
EEDi	38	2	GATA3	0.00238997
EEDi	39	2	NANOG	0.0192139
EEDi	39	2	H3K27m3	0.00639655
EEDi	39	2	GATA3	0.00247369
EEDi	40	2	NANOG	0.0232928
EEDi	40	2	H3K27m3	0.00372333
EEDi	40	2	GATA3	0.00278818
EEDi	41	2	NANOG	0.0261659
EEDi	41	2	H3K27m3	0.00390168
EEDi	41	2	GATA3	0.00285238
EEDi	42	2	NANOG	0.0154697
EEDi	42	2	H3K27m3	0.0046969
EEDi	42	2	GATA3	0.00275775
EEDi	43	2	NANOG	0.00911145
EEDi	43	2	H3K27m3	0.00433493
EEDi	43	2	GATA3	0.00301044
EEDi	44	2	NANOG	0.0173755
EEDi	44	2	H3K27m3	0.00453352
EEDi	44	2	GATA3	0.00275007
EEDi	45	2	NANOG	0.0161935
EEDi	45	2	H3K27m3	0.00433578
EEDi	45	2	GATA3	0.0025291
EEDi	46	2	NANOG	0.0210667
EEDi	46	2	H3K27m3	0.00599596
EEDi	46	2	GATA3	0.002687
EEDi	47	2	NANOG	0.0172515
EEDi	47	2	H3K27m3	0.00412959
EEDi	47	2	GATA3	0.00272616
EEDi	48	2	NANOG	0.0214843
EEDi	48	2	H3K27m3	0.00582889
EEDi	48	2	GATA3	0.00266712
EEDi	49	2	NANOG	0.0200353
EEDi	49	2	H3K27m3	0.00555314
EEDi	49	2	GATA3	0.00250318
EEDi	50	2	NANOG	0.0188396
EEDi	50	2	H3K27m3	0.0044343
EEDi	50	2	GATA3	0.00278563
EEDi	51	2	NANOG	0.0210288
EEDi	51	2	H3K27m3	0.00489478
EEDi	51	2	GATA3	0.00260176
EEDi	52	2	NANOG	0.0138137
EEDi	52	2	H3K27m3	0.00562818
EEDi	52	2	GATA3	0.00243308
EEDi	53	2	NANOG	0.0287789
EEDi	53	2	H3K27m3	0.00563177
EEDi	53	2	GATA3	0.00286588
EEDi	54	2	NANOG	0.0130953
EEDi	54	2	H3K27m3	0.00483536
EEDi	54	2	GATA3	0.00233717
EEDi	55	2	NANOG	0.032903
EEDi	55	2	H3K27m3	0.00685904
EEDi	55	2	GATA3	0.00315705
EEDi	56	2	NANOG	0.00694014
EEDi	56	2	H3K27m3	0.00372572
EEDi	56	2	GATA3	0.00260561
EEDi	57	2	NANOG	0.0112105
EEDi	57	2	H3K27m3	0.00476064
EEDi	57	2	GATA3	0.00265953
EEDi	58	2	NANOG	0.0107699
EEDi	58	2	H3K27m3	0.00521765
EEDi	58	2	GATA3	0.00248842
EEDi	59	2	NANOG	0.0228799
EEDi	59	2	H3K27m3	0.0047363
EEDi	59	2	GATA3	0.0026681
EEDi	60	2	NANOG	0.00730631
EEDi	60	2	H3K27m3	0.00409091
EEDi	60	2	GATA3	0.00260912
EEDi	61	2	NANOG	0.0284229
EEDi	61	2	H3K27m3	0.00623052
EEDi	61	2	GATA3	0.0028101
EEDi	62	2	NANOG	0.0113817
EEDi	62	2	H3K27m3	0.00444818
EEDi	62	2	GATA3	0.00234243
EEDi	63	2	NANOG	0.0205272
EEDi	63	2	H3K27m3	0.00506702
EEDi	63	2	GATA3	0.00250732
EEDi	64	2	NANOG	0.0122054
EEDi	64	2	H3K27m3	0.00483074
EEDi	64	2	GATA3	0.00234463
EEDi	65	2	NANOG	0.0215097
EEDi	65	2	H3K27m3	0.00426252
EEDi	65	2	GATA3	0.00288069
EEDi	66	2	NANOG	0.0203272
EEDi	66	2	H3K27m3	0.00431608
EEDi	66	2	GATA3	0.00257277
EEDi	67	2	NANOG	0.0129759
EEDi	67	2	H3K27m3	0.00459879
EEDi	67	2	GATA3	0.00234497
EEDi	68	2	NANOG	0.0291142
EEDi	68	2	H3K27m3	0.00596011
EEDi	68	2	GATA3	0.00405533
EEDi	69	2	NANOG	0.0161689
EEDi	69	2	H3K27m3	0.00395183
EEDi	69	2	GATA3	0.00243386
EEDi	70	2	NANOG	0.0230823
EEDi	70	2	H3K27m3	0.00506941
EEDi	70	2	GATA3	0.00243769
EEDi	71	2	NANOG	0.0183097
EEDi	71	2	H3K27m3	0.00444323
EEDi	71	2	GATA3	0.00257856
EEDi	72	2	NANOG	0.0198731
EEDi	72	2	H3K27m3	0.00497842
EEDi	72	2	GATA3	0.0024595
EEDi	73	2	NANOG	0.0167507
EEDi	73	2	H3K27m3	0.00513362
EEDi	73	2	GATA3	0.00440254
EEDi	74	2	NANOG	0.0158143
EEDi	74	2	H3K27m3	0.0059395
EEDi	74	2	GATA3	0.00244247
EEDi	1	3	NANOG	0.0062918
EEDi	1	3	H3K27m3	0.00736214
EEDi	1	3	GATA3	0.013015
EEDi	2	3	NANOG	0.00699819
EEDi	2	3	H3K27m3	0.00832079
EEDi	2	3	GATA3	0.0172878
EEDi	3	3	NANOG	0.0323611
EEDi	3	3	H3K27m3	0.0122944
EEDi	3	3	GATA3	0.00325316
EEDi	4	3	NANOG	0.0066373
EEDi	4	3	H3K27m3	0.00416224
EEDi	4	3	GATA3	0.00361102
EEDi	5	3	NANOG	0.0433055
EEDi	5	3	H3K27m3	0.0131152
EEDi	5	3	GATA3	0.00309857
EEDi	6	3	NANOG	0.0191928
EEDi	6	3	H3K27m3	0.00706595
EEDi	6	3	GATA3	0.00340822
EEDi	7	3	NANOG	0.0374453
EEDi	7	3	H3K27m3	0.010783
EEDi	7	3	GATA3	0.00320032
EEDi	8	3	NANOG	0.0281206
EEDi	8	3	H3K27m3	0.00925241
EEDi	8	3	GATA3	0.00361758
EEDi	9	3	NANOG	0.0307685
EEDi	9	3	H3K27m3	0.00829322
EEDi	9	3	GATA3	0.00322224
EEDi	10	3	NANOG	0.0374244
EEDi	10	3	H3K27m3	0.0114422
EEDi	10	3	GATA3	0.0028121
EEDi	11	3	NANOG	0.0255231
EEDi	11	3	H3K27m3	0.00561777
EEDi	11	3	GATA3	0.00322376
EEDi	12	3	NANOG	0.0400784
EEDi	12	3	H3K27m3	0.0123715
EEDi	12	3	GATA3	0.0029045
EEDi	13	3	NANOG	0.0219663
EEDi	13	3	H3K27m3	0.00732067
EEDi	13	3	GATA3	0.00384741
EEDi	14	3	NANOG	0.0193965
EEDi	14	3	H3K27m3	0.0062177
EEDi	14	3	GATA3	0.00309682
EEDi	15	3	NANOG	0.0262438
EEDi	15	3	H3K27m3	0.00725771
EEDi	15	3	GATA3	0.00383552
EEDi	16	3	NANOG	0.0234121
EEDi	16	3	H3K27m3	0.00743927
EEDi	16	3	GATA3	0.0031266
EEDi	17	3	NANOG	0.00839361
EEDi	17	3	H3K27m3	0.00619383
EEDi	17	3	GATA3	0.00353628
EEDi	18	3	NANOG	0.0380024
EEDi	18	3	H3K27m3	0.0114936
EEDi	18	3	GATA3	0.00304533
EEDi	19	3	NANOG	0.0125298
EEDi	19	3	H3K27m3	0.00476584
EEDi	19	3	GATA3	0.00280546
EEDi	20	3	NANOG	0.0187455
EEDi	20	3	H3K27m3	0.00731262
EEDi	20	3	GATA3	0.00396301
EEDi	21	3	NANOG	0.0258765
EEDi	21	3	H3K27m3	0.00882787
EEDi	21	3	GATA3	0.00307757
EEDi	22	3	NANOG	0.0315961
EEDi	22	3	H3K27m3	0.00916152
EEDi	22	3	GATA3	0.00320875
EEDi	23	3	NANOG	0.0295119
EEDi	23	3	H3K27m3	0.00729018
EEDi	23	3	GATA3	0.00300923
EEDi	24	3	NANOG	0.0284145
EEDi	24	3	H3K27m3	0.00854384
EEDi	24	3	GATA3	0.00302726
EEDi	25	3	NANOG	0.0261727
EEDi	25	3	H3K27m3	0.00994509
EEDi	25	3	GATA3	0.00298069
EEDi	26	3	NANOG	0.0274243
EEDi	26	3	H3K27m3	0.00875094
EEDi	26	3	GATA3	0.00321029
EEDi	27	3	NANOG	0.0220354
EEDi	27	3	H3K27m3	0.00670631
EEDi	27	3	GATA3	0.00315572
EEDi	28	3	NANOG	0.019202
EEDi	28	3	H3K27m3	0.0118459
EEDi	28	3	GATA3	0.00292376
EEDi	29	3	NANOG	0.0187716
EEDi	29	3	H3K27m3	0.00597904
EEDi	29	3	GATA3	0.0030246
EEDi	30	3	NANOG	0.0247664
EEDi	30	3	H3K27m3	0.00788796
EEDi	30	3	GATA3	0.00281715
EEDi	31	3	NANOG	0.0291148
EEDi	31	3	H3K27m3	0.00692966
EEDi	31	3	GATA3	0.0031149
EEDi	32	3	NANOG	0.0294512
EEDi	32	3	H3K27m3	0.0104619
EEDi	32	3	GATA3	0.0028769
EEDi	33	3	NANOG	0.0314289
EEDi	33	3	H3K27m3	0.00899936
EEDi	33	3	GATA3	0.00290861
EEDi	34	3	NANOG	0.020506
EEDi	34	3	H3K27m3	0.00806636
EEDi	34	3	GATA3	0.00284401
EEDi	35	3	NANOG	0.0322457
EEDi	35	3	H3K27m3	0.00737142
EEDi	35	3	GATA3	0.00298211
EEDi	36	3	NANOG	0.0308225
EEDi	36	3	H3K27m3	0.00850722
EEDi	36	3	GATA3	0.00291584
EEDi	37	3	NANOG	0.0285146
EEDi	37	3	H3K27m3	0.00640988
EEDi	37	3	GATA3	0.00282963
EEDi	38	3	NANOG	0.0134546
EEDi	38	3	H3K27m3	0.00594249
EEDi	38	3	GATA3	0.00300181
EEDi	39	3	NANOG	0.0203472
EEDi	39	3	H3K27m3	0.00716047
EEDi	39	3	GATA3	0.00288831
EEDi	40	3	NANOG	0.029541
EEDi	40	3	H3K27m3	0.0100891
EEDi	40	3	GATA3	0.00298213
EEDi	41	3	NANOG	0.0287607
EEDi	41	3	H3K27m3	0.00979881
EEDi	41	3	GATA3	0.00291668
EEDi	42	3	NANOG	0.0336416
EEDi	42	3	H3K27m3	0.0120851
EEDi	42	3	GATA3	0.00302149
EEDi	43	3	NANOG	0.0136671
EEDi	43	3	H3K27m3	0.00604766
EEDi	43	3	GATA3	0.00328106
EEDi	44	3	NANOG	0.0273409
EEDi	44	3	H3K27m3	0.0106722
EEDi	44	3	GATA3	0.00339803
EEDi	45	3	NANOG	0.0172215
EEDi	45	3	H3K27m3	0.00727763
EEDi	45	3	GATA3	0.00286337
EEDi	46	3	NANOG	0.0286484
EEDi	46	3	H3K27m3	0.00962718
EEDi	46	3	GATA3	0.00280235
EEDi	1	4	NANOG	0.0267362
EEDi	1	4	H3K27m3	0.00922666
EEDi	1	4	GATA3	0.00254312
EEDi	2	4	NANOG	0.0263303
EEDi	2	4	H3K27m3	0.00930228
EEDi	2	4	GATA3	0.00274147
EEDi	3	4	NANOG	0.0299309
EEDi	3	4	H3K27m3	0.00942526
EEDi	3	4	GATA3	0.00280659
EEDi	4	4	NANOG	0.0210824
EEDi	4	4	H3K27m3	0.00793664
EEDi	4	4	GATA3	0.00270545
EEDi	5	4	NANOG	0.0238837
EEDi	5	4	H3K27m3	0.0145272
EEDi	5	4	GATA3	0.00276223
EEDi	6	4	NANOG	0.0217652
EEDi	6	4	H3K27m3	0.00788817
EEDi	6	4	GATA3	0.00280289
EEDi	7	4	NANOG	0.0266095
EEDi	7	4	H3K27m3	0.00831707
EEDi	7	4	GATA3	0.0029362
EEDi	8	4	NANOG	0.0258505
EEDi	8	4	H3K27m3	0.0123112
EEDi	8	4	GATA3	0.0027995
EEDi	9	4	NANOG	0.0303937
EEDi	9	4	H3K27m3	0.00859813
EEDi	9	4	GATA3	0.00284109
EEDi	10	4	NANOG	0.0240282
EEDi	10	4	H3K27m3	0.00755596
EEDi	10	4	GATA3	0.00282107
EEDi	11	4	NANOG	0.0245509
EEDi	11	4	H3K27m3	0.00751619
EEDi	11	4	GATA3	0.00329542
EEDi	12	4	NANOG	0.0219345
EEDi	12	4	H3K27m3	0.00756584
EEDi	12	4	GATA3	0.00329178
EEDi	13	4	NANOG	0.0279579
EEDi	13	4	H3K27m3	0.00716165
EEDi	13	4	GATA3	0.00281071
EEDi	14	4	NANOG	0.0253302
EEDi	14	4	H3K27m3	0.00845205
EEDi	14	4	GATA3	0.0028986
EEDi	15	4	NANOG	0.0241412
EEDi	15	4	H3K27m3	0.00698262
EEDi	15	4	GATA3	0.00303552
EEDi	16	4	NANOG	0.0253941
EEDi	16	4	H3K27m3	0.00920218
EEDi	16	4	GATA3	0.0028792
EEDi	17	4	NANOG	0.0227707
EEDi	17	4	H3K27m3	0.00668879
EEDi	17	4	GATA3	0.00295199
EEDi	18	4	NANOG	0.0224774
EEDi	18	4	H3K27m3	0.00709875
EEDi	18	4	GATA3	0.00302598
EEDi	19	4	NANOG	0.0300851
EEDi	19	4	H3K27m3	0.00844797
EEDi	19	4	GATA3	0.00286158
EEDi	20	4	NANOG	0.0247185
EEDi	20	4	H3K27m3	0.00607325
EEDi	20	4	GATA3	0.0027129
EEDi	21	4	NANOG	0.0256798
EEDi	21	4	H3K27m3	0.00915541
EEDi	21	4	GATA3	0.00281071
EEDi	22	4	NANOG	0.020193
EEDi	22	4	H3K27m3	0.00871048
EEDi	22	4	GATA3	0.00282624
EEDi	23	4	NANOG	0.0296179
EEDi	23	4	H3K27m3	0.00966996
EEDi	23	4	GATA3	0.00293977
EEDi	24	4	NANOG	0.0210755
EEDi	24	4	H3K27m3	0.00941318
EEDi	24	4	GATA3	0.00271167
EEDi	25	4	NANOG	0.015987
EEDi	25	4	H3K27m3	0.00688528
EEDi	25	4	GATA3	0.00303284
EEDi	26	4	NANOG	0.0242812
EEDi	26	4	H3K27m3	0.0086313
EEDi	26	4	GATA3	0.00385366
EEDi	27	4	NANOG	0.0188263
EEDi	27	4	H3K27m3	0.00884884
EEDi	27	4	GATA3	0.00323397
EEDi	28	4	NANOG	0.0268725
EEDi	28	4	H3K27m3	0.00910682
EEDi	28	4	GATA3	0.00304733
EEDi	29	4	NANOG	0.0125149
EEDi	29	4	H3K27m3	0.00560595
EEDi	29	4	GATA3	0.00262114
EEDi	30	4	NANOG	0.0147404
EEDi	30	4	H3K27m3	0.00714638
EEDi	30	4	GATA3	0.00321656
EEDi	31	4	NANOG	0.0286885
EEDi	31	4	H3K27m3	0.0094134
EEDi	31	4	GATA3	0.00292187
EEDi	32	4	NANOG	0.0261941
EEDi	32	4	H3K27m3	0.00826587
EEDi	32	4	GATA3	0.00293082
EEDi	33	4	NANOG	0.00996087
EEDi	33	4	H3K27m3	0.00474783
EEDi	33	4	GATA3	0.00262308
EEDi	34	4	NANOG	0.0142995
EEDi	34	4	H3K27m3	0.00762465
EEDi	34	4	GATA3	0.00284709
EEDi	35	4	NANOG	0.0265349
EEDi	35	4	H3K27m3	0.00879991
EEDi	35	4	GATA3	0.00316549
EEDi	36	4	NANOG	0.01818
EEDi	36	4	H3K27m3	0.00745288
EEDi	36	4	GATA3	0.00309593
EEDi	37	4	NANOG	0.0250467
EEDi	37	4	H3K27m3	0.00876153
EEDi	37	4	GATA3	0.00279448
EEDi	38	4	NANOG	0.0207102
EEDi	38	4	H3K27m3	0.00846161
EEDi	38	4	GATA3	0.00338017
EEDi	39	4	NANOG	0.0167879
EEDi	39	4	H3K27m3	0.00699706
EEDi	39	4	GATA3	0.00297069
EEDi	40	4	NANOG	0.00932195
EEDi	40	4	H3K27m3	0.00481329
EEDi	40	4	GATA3	0.00251484
EEDi	41	4	NANOG	0.0203153
EEDi	41	4	H3K27m3	0.0102308
EEDi	41	4	GATA3	0.00302756
EEDi	42	4	NANOG	0.0276807
EEDi	42	4	H3K27m3	0.010452
EEDi	42	4	GATA3	0.00284747
EEDi	43	4	NANOG	0.023005
EEDi	43	4	H3K27m3	0.00882811
EEDi	43	4	GATA3	0.00283191
EEDi	44	4	NANOG	0.0192492
EEDi	44	4	H3K27m3	0.00683224
EEDi	44	4	GATA3	0.00287592
EEDi	45	4	NANOG	0.0213651
EEDi	45	4	H3K27m3	0.00983616
EEDi	45	4	GATA3	0.00283263
EEDi	46	4	NANOG	0.0224842
EEDi	46	4	H3K27m3	0.00922849
EEDi	46	4	GATA3	0.0030889
EEDi	47	4	NANOG	0.0232463
EEDi	47	4	H3K27m3	0.00983238
EEDi	47	4	GATA3	0.00287853
EEDi	48	4	NANOG	0.024721
EEDi	48	4	H3K27m3	0.0102231
EEDi	48	4	GATA3	0.00282676
EEDi	49	4	NANOG	0.0298509
EEDi	49	4	H3K27m3	0.00984313
EEDi	49	4	GATA3	0.0030811
EEDi	50	4	NANOG	0.0302107
EEDi	50	4	H3K27m3	0.0074466
EEDi	50	4	GATA3	0.0029941
EEDi	51	4	NANOG	0.0222735
EEDi	51	4	H3K27m3	0.00910615
EEDi	51	4	GATA3	0.00274691
EEDi	52	4	NANOG	0.0250451
EEDi	52	4	H3K27m3	0.0104198
EEDi	52	4	GATA3	0.00263059
EEDi	53	4	NANOG	0.0208751
EEDi	53	4	H3K27m3	0.00976575
EEDi	53	4	GATA3	0.00301921
EEDi	54	4	NANOG	0.0288109
EEDi	54	4	H3K27m3	0.00840818
EEDi	54	4	GATA3	0.00322359
EEDi	55	4	NANOG	0.0263351
EEDi	55	4	H3K27m3	0.00983147
EEDi	55	4	GATA3	0.00288451
EEDi	56	4	NANOG	0.023214
EEDi	56	4	H3K27m3	0.0106759
EEDi	56	4	GATA3	0.00282058
EEDi	57	4	NANOG	0.0232086
EEDi	57	4	H3K27m3	0.0113082
EEDi	57	4	GATA3	0.00289592
EEDi	58	4	NANOG	0.0242326
EEDi	58	4	H3K27m3	0.00845415
EEDi	58	4	GATA3	0.00295994
EEDi	59	4	NANOG	0.0249298
EEDi	59	4	H3K27m3	0.00930821
EEDi	59	4	GATA3	0.00260443
EEDi	60	4	NANOG	0.0242472
EEDi	60	4	H3K27m3	0.00860196
EEDi	60	4	GATA3	0.00279321
EEDi	61	4	NANOG	0.0256384
EEDi	61	4	H3K27m3	0.00875668
EEDi	61	4	GATA3	0.00286967
EEDi	62	4	NANOG	0.0295333
EEDi	62	4	H3K27m3	0.00701996
EEDi	62	4	GATA3	0.00292139
EEDi	63	4	NANOG	0.0230308
EEDi	63	4	H3K27m3	0.00978025
EEDi	63	4	GATA3	0.00283055
EEDi	64	4	NANOG	0.0235758
EEDi	64	4	H3K27m3	0.0123773
EEDi	64	4	GATA3	0.00271587
EEDi	65	4	NANOG	0.0223926
EEDi	65	4	H3K27m3	0.00798803
EEDi	65	4	GATA3	0.00276008
EEDi	66	4	NANOG	0.0160827
EEDi	66	4	H3K27m3	0.00835281
EEDi	66	4	GATA3	0.00289168
EEDi	67	4	NANOG	0.0238907
EEDi	67	4	H3K27m3	0.0110286
EEDi	67	4	GATA3	0.00277174
EEDi	68	4	NANOG	0.0258971
EEDi	68	4	H3K27m3	0.011609
EEDi	68	4	GATA3	0.00273915
EEDi	69	4	NANOG	0.0160214
EEDi	69	4	H3K27m3	0.0118982
EEDi	69	4	GATA3	0.00288462
EEDi	70	4	NANOG	0.0246952
EEDi	70	4	H3K27m3	0.00661076
EEDi	70	4	GATA3	0.00280797
EEDi	71	4	NANOG	0.0242545
EEDi	71	4	H3K27m3	0.0133087
EEDi	71	4	GATA3	0.00276572
EEDi	72	4	NANOG	0.0246116
EEDi	72	4	H3K27m3	0.0120116
EEDi	72	4	GATA3	0.00284726
EEDi	73	4	NANOG	0.0265283
EEDi	73	4	H3K27m3	0.0110921
EEDi	73	4	GATA3	0.00280252
EEDi	74	4	NANOG	0.0220423
EEDi	74	4	H3K27m3	0.0134674
EEDi	74	4	GATA3	0.00271753
EEDi	75	4	NANOG	0.0125797
EEDi	75	4	H3K27m3	0.012297
EEDi	75	4	GATA3	0.00235946
EEDi	76	4	NANOG	0.0165682
EEDi	76	4	H3K27m3	0.015462
EEDi	76	4	GATA3	0.00260028
EEDi	77	4	NANOG	0.0206302
EEDi	77	4	H3K27m3	0.00792671
EEDi	77	4	GATA3	0.00247398
EEDi	78	4	NANOG	0.0194302
EEDi	78	4	H3K27m3	0.0189033
EEDi	78	4	GATA3	0.00288772
EEDi	79	4	NANOG	0.0122683
EEDi	79	4	H3K27m3	0.00604257
EEDi	79	4	GATA3	0.00231108
EEDi	80	4	NANOG	0.0217085
[truncated: 11 more rows]

## Sheet: fig4d_scatterplot_GATA3_vs_H3K2
Well	Site	Cell	GATA3	H3K27m3
WT	1	1	0.00353529	0.115877
WT	1	2	0.00369191	0.152674
WT	1	3	0.00369189	0.094504
WT	1	4	0.00365023	0.208483
WT	1	6	0.00406201	0.150844
WT	1	7	0.00361321	0.192327
WT	1	8	0.00290684	0.11072
WT	1	9	0.00342686	0.195321
WT	1	10	0.00329168	0.137403
WT	1	11	0.00378415	0.0613551
WT	1	13	0.00341983	0.110027
WT	1	14	0.00360764	0.0644582
WT	1	15	0.00346712	0.171622
WT	1	17	0.00352571	0.182929
WT	1	18	0.00347377	0.0703085
WT	1	19	0.00360851	0.146572
WT	1	20	0.00348871	0.188129
WT	1	21	0.00366038	0.139804
WT	1	23	0.00335923	0.104168
WT	1	24	0.00285439	0.0745459
WT	1	25	0.00321371	0.0580749
WT	2	1	0.00337061	0.157565
WT	2	2	0.00337296	0.115616
WT	2	3	0.00335822	0.204797
WT	2	4	0.00342273	0.208764
WT	2	5	0.0033409	0.194599
WT	2	6	0.00343377	0.17658
WT	2	7	0.00329726	0.161853
WT	2	8	0.00337843	0.15789
WT	2	9	0.00414108	0.168822
WT	2	10	0.00351678	0.180355
WT	2	11	0.00324126	0.160607
WT	2	12	0.00309065	0.134253
WT	2	13	0.00317109	0.109542
WT	2	15	0.0035797	0.135094
WT	2	16	0.00334014	0.203398
WT	2	17	0.00343049	0.198022
WT	2	18	0.00364708	0.145437
WT	2	19	0.0031942	0.102845
WT	2	21	0.00335881	0.0395856
WT	2	22	0.00355888	0.138435
WT	2	23	0.00338616	0.137458
WT	2	24	0.00340031	0.115017
WT	2	25	0.00355356	0.165027
WT	2	26	0.00347047	0.0818172
WT	2	27	0.00351769	0.125138
WT	2	28	0.00367355	0.0970408
WT	2	30	0.00335018	0.0895638
WT	2	31	0.00360159	0.186015
WT	2	32	0.00367407	0.114709
WT	2	33	0.00323797	0.0998002
WT	2	35	0.00333179	0.0991007
WT	2	36	0.00336307	0.141437
WT	2	38	0.00302285	0.112163
WT	2	39	0.00433059	0.20191
WT	2	40	0.00333845	0.107649
WT	2	41	0.00346992	0.11453
WT	2	42	0.00318239	0.0895654
WT	2	43	0.00304559	0.126427
WT	2	44	0.00328402	0.165153
WT	2	45	0.00319032	0.115534
WT	2	46	0.00305411	0.101203
WT	2	48	0.0028965	0.118954
WT	2	50	0.00329714	0.131791
WT	2	51	0.00334433	0.15205
WT	2	52	0.00330514	0.12699
WT	2	53	0.00315166	0.10626
WT	2	54	0.00310244	0.130994
WT	2	55	0.00341813	0.19274
WT	2	56	0.00332644	0.120389
WT	2	57	0.00308529	0.109411
WT	2	58	0.00311994	0.174104
WT	2	59	0.00314176	0.146709
WT	2	60	0.00300945	0.131179
WT	2	61	0.0029933	0.17926
WT	2	62	0.00297775	0.172939
WT	2	63	0.00311673	0.127043
WT	2	64	0.00339817	0.128191
WT	2	65	0.00317562	0.121935
WT	2	66	0.00319552	0.158002
WT	2	67	0.00318893	0.123463
WT	2	68	0.00300367	0.115264
WT	2	69	0.00297798	0.1402
WT	3	1	0.00346097	0.229158
WT	3	2	0.00319841	0.224493
WT	3	3	0.00352975	0.233812
WT	3	4	0.003576	0.214619
WT	3	5	0.00372936	0.218704
WT	3	6	0.00362757	0.186484
WT	3	7	0.00321293	0.197051
WT	3	8	0.00332597	0.21712
WT	3	9	0.00346	0.218822
WT	3	10	0.00323685	0.162885
WT	3	11	0.00330839	0.21586
WT	3	12	0.00349039	0.23034
WT	3	13	0.00327466	0.189975
WT	3	14	0.00379727	0.197545
WT	3	15	0.00343284	0.110664
WT	3	16	0.00343802	0.198473
WT	3	17	0.00330535	0.136673
WT	3	18	0.00346883	0.228337
WT	3	19	0.0031144	0.161452
WT	3	20	0.00360234	0.191479
WT	3	21	0.00354546	0.200227
WT	3	22	0.00319483	0.226779
WT	3	23	0.00331546	0.185142
WT	3	24	0.0033324	0.151705
WT	3	25	0.00325121	0.140792
WT	3	26	0.00325342	0.133377
WT	3	27	0.00320114	0.210496
WT	3	28	0.00319016	0.104505
WT	3	29	0.00327401	0.190262
WT	3	30	0.00313892	0.108853
WT	3	31	0.00305292	0.156222
WT	3	32	0.00321954	0.125027
WT	3	34	0.00327468	0.120381
WT	3	35	0.00343449	0.08475
WT	3	36	0.00297539	0.0861085
WT	3	37	0.00324642	0.193394
WT	3	38	0.00319554	0.117675
WT	3	39	0.00322306	0.166692
WT	3	40	0.00329604	0.204679
WT	3	41	0.0032532	0.174828
WT	3	42	0.00324687	0.207169
WT	3	43	0.00336058	0.218197
WT	4	1	0.00283299	0.0561657
WT	4	2	0.00342265	0.218332
WT	4	3	0.00305535	0.208131
WT	4	4	0.00347918	0.232207
WT	4	5	0.00302129	0.169422
WT	4	6	0.00339576	0.203908
WT	4	7	0.00369741	0.217533
WT	4	8	0.00355289	0.203615
WT	4	9	0.00377335	0.214852
WT	4	10	0.00366876	0.143968
WT	4	11	0.00352499	0.230073
WT	4	12	0.00365884	0.166382
WT	4	14	0.00370086	0.1632
WT	4	15	0.0037208	0.206758
WT	4	17	0.00344262	0.217365
WT	4	18	0.0036357	0.193161
WT	4	19	0.00320448	0.199657
WT	4	20	0.00380446	0.209803
WT	4	21	0.00326164	0.176839
WT	4	23	0.00364989	0.177043
WT	4	24	0.00354318	0.131424
WT	4	25	0.0035165	0.207292
WT	4	26	0.00301043	0.171342
WT	4	27	0.0033171	0.178087
WT	4	28	0.0037088	0.222182
WT	4	31	0.0036508	0.181401
WT	4	32	0.00288996	0.154665
WT	4	36	0.00347334	0.185429
WT	4	37	0.00349164	0.223041
WT	4	38	0.00342062	0.195082
WT	4	39	0.00336932	0.1976
WT	4	40	0.00295879	0.119162
WT	4	41	0.00318618	0.102725
WT	4	42	0.00330598	0.197942
WT	4	43	0.00311761	0.186564
WT	4	44	0.00305737	0.211085
WT	4	45	0.00235554	0.0114844
WT	4	46	0.00331371	0.179593
WT	4	47	0.00283087	0.111599
WT	4	48	0.00285146	0.135591
EZH2i	1	1	0.00519398	0.00713723
EZH2i	1	2	0.00561184	0.00779916
EZH2i	1	3	0.00473717	0.00783827
EZH2i	1	4	0.0276426	0.00943869
EZH2i	1	5	0.00425458	0.00865555
EZH2i	1	6	0.0225331	0.0057841
EZH2i	1	7	0.043673	0.0106848
EZH2i	1	8	0.0354953	0.0107606
EZH2i	1	9	0.0423478	0.00739075
EZH2i	1	10	0.00417409	0.00606391
EZH2i	1	11	0.00959095	0.00799968
EZH2i	1	12	0.00381572	0.00387165
EZH2i	1	13	0.00904428	0.00710603
EZH2i	1	14	0.00544966	0.00672273
EZH2i	1	15	0.00407166	0.00626744
EZH2i	1	16	0.00478932	0.00588782
EZH2i	1	17	0.00596821	0.00616532
EZH2i	1	18	0.00670502	0.00701739
EZH2i	1	19	0.00891625	0.00859836
EZH2i	1	20	0.00384177	0.00602618
EZH2i	1	21	0.00554776	0.00614614
EZH2i	1	22	0.00899543	0.00886071
EZH2i	1	23	0.00372869	0.00464436
EZH2i	2	1	0.00396163	0.00614278
EZH2i	2	2	0.00356845	0.00397373
EZH2i	2	3	0.00387699	0.00480516
EZH2i	2	4	0.0031681	0.00433364
EZH2i	2	5	0.00329007	0.00484886
EZH2i	2	6	0.00323055	0.00523352
EZH2i	2	7	0.00379844	0.0048133
EZH2i	2	8	0.00324566	0.00354278
EZH2i	2	9	0.00319005	0.00399382
EZH2i	2	10	0.00336152	0.00413221
EZH2i	2	11	0.00339924	0.00392485
EZH2i	2	12	0.00318463	0.00468029
EZH2i	2	13	0.00336124	0.00438256
EZH2i	2	14	0.00354052	0.00407297
EZH2i	2	15	0.00350958	0.00445516
EZH2i	2	16	0.00341234	0.0044627
EZH2i	2	17	0.00310688	0.00399086
EZH2i	2	18	0.00316058	0.00383319
EZH2i	2	19	0.00327332	0.00401802
EZH2i	2	20	0.00349956	0.00377677
EZH2i	2	21	0.003924	0.00432695
EZH2i	2	22	0.00384682	0.00604546
EZH2i	2	23	0.00351863	0.00445594
EZH2i	2	24	0.00356938	0.00448727
EZH2i	2	25	0.00368518	0.00568429
EZH2i	2	26	0.00318199	0.00428418
EZH2i	2	27	0.00356594	0.00585207
EZH2i	2	28	0.00355865	0.00518819
EZH2i	2	29	0.00374348	0.00665807
EZH2i	2	30	0.00298321	0.00367273
EZH2i	2	31	0.00338577	0.00534559
EZH2i	2	32	0.00360402	0.00535931
EZH2i	2	33	0.00303864	0.00400888
EZH2i	2	34	0.00357313	0.00590465
EZH2i	2	35	0.00345473	0.00497126
EZH2i	2	36	0.00397703	0.00427741
EZH2i	3	1	0.0144918	0.00670686
EZH2i	3	2	0.00452334	0.00449898
EZH2i	3	3	0.00329347	0.00341843
EZH2i	3	4	0.00352204	0.00404185
EZH2i	3	5	0.00383356	0.00334474
EZH2i	3	6	0.00406025	0.00371825
EZH2i	3	7	0.00465503	0.00452772
EZH2i	3	8	0.00365086	0.00384498
EZH2i	3	9	0.00483903	0.00410194
EZH2i	3	10	0.00405643	0.00505946
EZH2i	3	11	0.00461248	0.0043555
EZH2i	3	12	0.00457276	0.00438439
EZH2i	3	13	0.00448533	0.00436501
EZH2i	3	14	0.00425964	0.00427214
EZH2i	3	15	0.00383961	0.00423269
EZH2i	3	16	0.00259645	0.00285719
EZH2i	3	17	0.00378495	0.00467258
EZH2i	3	18	0.00322173	0.00380588
EZH2i	3	19	0.0050171	0.00501682
EZH2i	3	20	0.00485922	0.00345338
EZH2i	3	21	0.00397342	0.0040778
EZH2i	3	22	0.00387022	0.00392375
EZH2i	3	23	0.00484816	0.00395594
EZH2i	3	24	0.0042908	0.00397607
EZH2i	3	25	0.00448556	0.00427511
EZH2i	3	26	0.00433386	0.00434169
EZH2i	3	27	0.00510082	0.00304241
EZH2i	3	28	0.00417707	0.00367606
EZH2i	3	29	0.00349397	0.00367074
EZH2i	3	30	0.0037184	0.00440027
EZH2i	3	31	0.00345913	0.00405352
EZH2i	3	32	0.00426703	0.00419373
EZH2i	3	33	0.00331888	0.00386286
EZH2i	3	34	0.00398927	0.00476718
EZH2i	3	35	0.0034789	0.00475791
EZH2i	3	36	0.00370161	0.00376151
EZH2i	3	37	0.00350549	0.00401134
EZH2i	3	38	0.00435662	0.00441164
EZH2i	3	39	0.00329981	0.003683
EZH2i	3	40	0.00339889	0.0037801
EZH2i	3	41	0.00349401	0.0037569
EZH2i	3	42	0.00266365	0.00247438
EZH2i	3	43	0.00268507	0.00259747
EZH2i	3	44	0.00358731	0.00441258
EZH2i	3	45	0.00508529	0.00294065
EZH2i	3	46	0.00259121	0.00252859
EZH2i	3	47	0.00339425	0.00313035
EZH2i	3	48	0.00338631	0.00378151
EZH2i	3	49	0.00787021	0.00546132
EZH2i	3	50	0.00377074	0.00437781
EZH2i	3	51	0.00396798	0.00407138
EZH2i	3	52	0.0036762	0.00365972
EZH2i	3	53	0.00323638	0.00404402
EZH2i	3	54	0.0032041	0.00356408
EZH2i	3	55	0.00438405	0.00392112
EZH2i	3	56	0.00305227	0.00325919
EZH2i	3	57	0.00512871	0.00412152
EZH2i	3	58	0.00369352	0.00485858
EZH2i	3	59	0.00502476	0.0038504
EZH2i	3	60	0.00321247	0.0037905
EZH2i	3	61	0.00353929	0.00333791
EZH2i	3	62	0.00350801	0.00297113
EZH2i	3	63	0.00354338	0.00285565
EZH2i	3	64	0.00382163	0.00383996
EZH2i	3	65	0.00364139	0.00386426
EZH2i	3	66	0.00355681	0.00366353
EZH2i	3	67	0.00394907	0.00295417
EZH2i	3	68	0.00499931	0.00395246
EZH2i	3	69	0.00413999	0.00380957
EZH2i	3	70	0.00433585	0.00397375
EZH2i	3	71	0.00438456	0.0030801
EZH2i	4	1	0.00405018	0.00322946
EZH2i	4	2	0.00442164	0.00323491
EZH2i	4	3	0.00451787	0.00347782
EZH2i	4	4	0.00317486	0.0040176
EZH2i	4	5	0.00455739	0.00506669
EZH2i	4	6	0.00396305	0.00541672
EZH2i	4	7	0.00304252	0.00350894
EZH2i	4	8	0.00325566	0.00299406
EZH2i	4	9	0.00394484	0.00361842
EZH2i	4	10	0.00367282	0.00318486
EZH2i	4	11	0.00411976	0.00358271
EZH2i	4	12	0.00426721	0.00542467
EZH2i	4	13	0.0042679	0.00468791
EZH2i	4	14	0.00367721	0.00437143
EZH2i	4	15	0.00343473	0.00395841
EZH2i	4	16	0.00332086	0.00348756
EZH2i	4	17	0.00425363	0.00371039
EZH2i	4	18	0.00625389	0.00308666
EZH2i	4	19	0.00414208	0.00370143
EZH2i	4	20	0.00543026	0.00312899
EZH2i	4	21	0.00421703	0.00421625
EZH2i	4	22	0.00363966	0.00364762
EZH2i	4	23	0.00436389	0.00363139
EZH2i	4	24	0.00501887	0.00442654
EZH2i	4	25	0.00477641	0.00386305
EZH2i	4	26	0.00365793	0.00330385
EZH2i	4	27	0.00317809	0.00357249
EZH2i	4	28	0.00338254	0.00348878
EZH2i	4	29	0.00294402	0.00276608
EZH2i	4	30	0.00362238	0.00455072
EZH2i	4	31	0.00334557	0.00317821
EZH2i	4	32	0.00321186	0.00424387
EZH2i	4	33	0.00602735	0.00422669
EZH2i	4	34	0.00358496	0.00360766
EZH2i	4	35	0.00422144	0.00316918
EZH2i	4	36	0.00336769	0.00340185
EZH2i	4	37	0.00359387	0.0032848
EZH2i	4	38	0.00349984	0.00355579
EZH2i	4	39	0.00395673	0.00317349
EZH2i	4	40	0.00433078	0.00416691
EZH2i	4	41	0.00382186	0.00363249
EZH2i	4	42	0.00327948	0.00347722
EZH2i	4	43	0.00332746	0.00441336
EZH2i	4	44	0.0034857	0.00342219
EZH2i	4	45	0.00315723	0.00283471
EZH2i	4	46	0.00340476	0.00325419
EZH2i	4	47	0.00351957	0.00409238
EZH2i	4	48	0.00385802	0.00372942
EZH2i	4	49	0.00437983	0.00418296
EZH2i	4	50	0.00365158	0.0034036
EZH2i	4	51	0.00336986	0.00352621
EZH2i	4	52	0.00336072	0.00414993
EZH2i	4	53	0.00275264	0.00300757
EZH2i	4	54	0.00307167	0.00289651
EZH2i	4	55	0.003619	0.00318404
EZH2i	4	56	0.00375368	0.00324555
EZH2i	4	57	0.00382534	0.00355799
EZH2i	4	58	0.0034624	0.00365528
EZH2i	4	59	0.00370787	0.00344888
EZH2i	4	60	0.00441106	0.00452003
EZH2i	4	61	0.00375219	0.00399947
EZH2i	4	62	0.003551	0.00417647
EZH2i	4	63	0.00317858	0.00264831
EZH2i	4	64	0.0037207	0.00363531
EZH2i	4	65	0.00327454	0.00320808
EZH2i	4	66	0.00339782	0.00358885
EZH2i	4	67	0.00416345	0.00414245
EZH2i	4	68	0.00342793	0.00289982
EZH2i	4	69	0.00302677	0.00311516
EZH2i	4	70	0.00456316	0.00336539
EZH2i	4	71	0.00322969	0.00300383
EZH2i	4	72	0.00337763	0.00301758
EZH2i	4	73	0.00315461	0.0033783
EZH2i	4	74	0.00359395	0.00326482
EZH2i	4	75	0.00293065	0.00268225
EZH2i	4	76	0.00340623	0.00342951
EZH2i	4	77	0.00511101	0.00370535
EZH2i	4	78	0.00274808	0.00253404
EZH2i	4	79	0.00284653	0.0026589
EZH2i	4	80	0.00325489	0.00284238
EZH2i	4	81	0.0039119	0.00389693
EZH2i	4	82	0.00381745	0.00375931
EZH2i	4	83	0.00289014	0.00279107
EZH2i	4	84	0.00329298	0.00301531
EZH2i	4	85	0.00444387	0.00303121
EZH2i	4	86	0.00361782	0.00363062
EZH2i	4	87	0.00315146	0.00326855
EZH2i	4	88	0.00357865	0.00325206
EZH2i	4	89	0.00303831	0.00314148
EZH2i	4	90	0.0202768	0.00462348
EZH2i	4	91	0.00317297	0.00306646
EZH2i	4	92	0.00301606	0.00305319
EZH2i	4	93	0.00281642	0.00251666
EZH2i	4	94	0.00492	0.00295137
EZH2i	4	95	0.00357399	0.0038564
EZH2i	4	96	0.00482183	0.00361221
EZH2i	4	97	0.00418778	0.00299326
EZH2i	4	98	0.00412186	0.00338389
EZH2i	4	99	0.00508567	0.00440206
EZH2i	4	100	0.00446711	0.00297848
EZH2i	4	101	0.00527024	0.00430227
EZH2i	4	102	0.003473	0.0034906
EZH2i	4	103	0.00288134	0.00264026
EZH2i	4	104	0.00708639	0.00496866
EZH2i	4	105	0.00287036	0.00312646
EEDi	1	1	0.00698613	0.00850779
EEDi	1	2	0.00317733	0.00624503
EEDi	1	3	0.0031281	0.00471573
EEDi	1	4	0.00590186	0.00608096
EEDi	1	5	0.00982449	0.0087641
EEDi	1	6	0.0101016	0.0101984
EEDi	1	7	0.00318382	0.0044182
EEDi	1	8	0.00269246	0.00983182
EEDi	1	9	0.00414188	0.0108003
EEDi	1	10	0.00452031	0.00823363
EEDi	1	11	0.00267695	0.0136302
EEDi	1	12	0.00400708	0.00614606
EEDi	1	13	0.00496864	0.0139734
EEDi	1	14	0.00271707	0.00914308
EEDi	1	15	0.0027351	0.00853154
EEDi	1	16	0.00459702	0.0114423
EEDi	1	17	0.00340067	0.00538564
EEDi	1	18	0.00300659	0.00493789
EEDi	1	19	0.00377415	0.00606365
EEDi	1	20	0.00270091	0.00636914
EEDi	1	21	0.00249023	0.00442168
EEDi	1	22	0.00271225	0.00560457
EEDi	1	23	0.00290624	0.00612966
EEDi	1	24	0.00348551	0.00636077
EEDi	1	25	0.00304272	0.00787832
EEDi	1	26	0.00277933	0.0071395
EEDi	1	27	0.00270295	0.0078835
EEDi	1	28	0.00290746	0.00753011
EEDi	1	29	0.00267532	0.00683991
EEDi	1	30	0.00274559	0.00871254
EEDi	1	31	0.00258566	0.00586352
EEDi	1	32	0.00272988	0.00449111
EEDi	1	33	0.00300135	0.00639483
EEDi	1	34	0.00277787	0.00700987
EEDi	1	35	0.00292609	0.00717358
EEDi	1	36	0.00272683	0.00688024
EEDi	1	37	0.00285177	0.00789089
EEDi	1	38	0.00317601	0.00509985
EEDi	1	39	0.00308728	0.00536586
EEDi	1	40	0.00271519	0.00570445
EEDi	1	41	0.00240929	0.00462558
EEDi	1	42	0.00239413	0.00315631
EEDi	1	43	0.00327796	0.0100515
EEDi	1	44	0.00268104	0.0052531
EEDi	1	45	0.00275649	0.0104209
EEDi	1	46	0.0028427	0.00810634
EEDi	1	47	0.00287951	0.0092291
EEDi	1	48	0.00261615	0.00562733
EEDi	1	49	0.00273705	0.0110302
EEDi	1	50	0.00266561	0.00643746
EEDi	1	51	0.00265091	0.00845325
EEDi	1	52	0.00259562	0.0099837
EEDi	1	53	0.00294721	0.00555515
EEDi	1	54	0.0027636	0.00860142
EEDi	1	55	0.00292888	0.00812662
EEDi	1	56	0.00266335	0.00654874
EEDi	1	57	0.00275814	0.00825109
EEDi	1	58	0.00286329	0.00915881
EEDi	1	59	0.00271552	0.00876343
EEDi	1	60	0.00254082	0.00855436
EEDi	1	61	0.00276198	0.0156415
EEDi	1	62	0.00259419	0.00478071
EEDi	1	63	0.00268766	0.00973599
EEDi	1	64	0.00279049	0.177935
EEDi	1	65	0.0185607	0.00726286
EEDi	1	66	0.00282931	0.207462
EEDi	1	67	0.00307702	0.00509186
EEDi	2	1	0.00269825	0.00689328
EEDi	2	2	0.00321546	0.00545691
EEDi	2	3	0.00285077	0.00744021
EEDi	2	4	0.00258334	0.00709929
EEDi	2	5	0.00265786	0.0066521
EEDi	2	6	0.00290195	0.00563398
EEDi	2	7	0.00259647	0.00991057
EEDi	2	8	0.00288727	0.00386066
EEDi	2	9	0.00262956	0.00537486
EEDi	2	10	0.00262954	0.00566066
EEDi	2	11	0.0032738	0.00607374
EEDi	2	12	0.00306234	0.00603407
EEDi	2	13	0.0030266	0.0062027
EEDi	2	14	0.00322845	0.0087521
EEDi	2	15	0.00281158	0.00669479
EEDi	2	16	0.00271738	0.00549478
EEDi	2	17	0.00258144	0.00583621
EEDi	2	18	0.00320936	0.00879073
EEDi	2	19	0.00278829	0.00468777
EEDi	2	20	0.00294537	0.00461666
EEDi	2	21	0.00252435	0.00329697
EEDi	2	22	0.00343851	0.00715016
EEDi	2	23	0.00363921	0.0077786
EEDi	2	24	0.00289292	0.00538795
EEDi	2	25	0.00293312	0.0058182
EEDi	2	26	0.00268441	0.00712071
EEDi	2	27	0.0024983	0.00328991
EEDi	2	28	0.00326308	0.00791434
EEDi	2	29	0.00330133	0.0106227
EEDi	2	30	0.00307666	0.00551877
EEDi	2	31	0.00288642	0.00474396
EEDi	2	32	0.00362838	0.0036317
EEDi	2	33	0.00301926	0.00665941
EEDi	2	34	0.00312026	0.00708504
EEDi	2	35	0.00255657	0.00607652
EEDi	2	36	0.00278543	0.00618037
EEDi	2	37	0.0032596	0.00630696
EEDi	2	38	0.00238997	0.00411571
EEDi	2	39	0.00247369	0.00639655
EEDi	2	40	0.00278818	0.00372333
EEDi	2	41	0.00285238	0.00390168
EEDi	2	42	0.00275775	0.0046969
EEDi	2	43	0.00301044	0.00433493
EEDi	2	44	0.00275007	0.00453352
EEDi	2	45	0.0025291	0.00433578
EEDi	2	46	0.002687	0.00599596
EEDi	2	47	0.00272616	0.00412959
EEDi	2	48	0.00266712	0.00582889
EEDi	2	49	0.00250318	0.00555314
EEDi	2	50	0.00278563	0.0044343
EEDi	2	51	0.00260176	0.00489478
EEDi	2	52	0.00243308	0.00562818
EEDi	2	53	0.00286588	0.00563177
EEDi	2	54	0.00233717	0.00483536
EEDi	2	55	0.00315705	0.00685904
EEDi	2	56	0.00260561	0.00372572
EEDi	2	57	0.00265953	0.00476064
EEDi	2	58	0.00248842	0.00521765
EEDi	2	59	0.0026681	0.0047363
EEDi	2	60	0.00260912	0.00409091
EEDi	2	61	0.0028101	0.00623052
EEDi	2	62	0.00234243	0.00444818
EEDi	2	63	0.00250732	0.00506702
EEDi	2	64	0.00234463	0.00483074
EEDi	2	65	0.00288069	0.00426252
EEDi	2	66	0.00257277	0.00431608
EEDi	2	67	0.00234497	0.00459879
EEDi	2	68	0.00405533	0.00596011
EEDi	2	69	0.00243386	0.00395183
EEDi	2	70	0.00243769	0.00506941
EEDi	2	71	0.00257856	0.00444323
EEDi	2	72	0.0024595	0.00497842
EEDi	2	73	0.00440254	0.00513362
EEDi	2	74	0.00244247	0.0059395
EEDi	3	1	0.013015	0.00736214
EEDi	3	2	0.0172878	0.00832079
EEDi	3	3	0.00325316	0.0122944
EEDi	3	4	0.00361102	0.00416224
EEDi	3	5	0.00309857	0.0131152
EEDi	3	6	0.00340822	0.00706595
EEDi	3	7	0.00320032	0.010783
EEDi	3	8	0.00361758	0.00925241
EEDi	3	9	0.00322224	0.00829322
EEDi	3	10	0.0028121	0.0114422
EEDi	3	11	0.00322376	0.00561777
EEDi	3	12	0.0029045	0.0123715
EEDi	3	13	0.00384741	0.00732067
EEDi	3	14	0.00309682	0.0062177
EEDi	3	15	0.00383552	0.00725771
EEDi	3	16	0.0031266	0.00743927
EEDi	3	17	0.00353628	0.00619383
EEDi	3	18	0.00304533	0.0114936
EEDi	3	19	0.00280546	0.00476584
EEDi	3	20	0.00396301	0.00731262
EEDi	3	21	0.00307757	0.00882787
EEDi	3	22	0.00320875	0.00916152
EEDi	3	23	0.00300923	0.00729018
EEDi	3	24	0.00302726	0.00854384
EEDi	3	25	0.00298069	0.00994509
EEDi	3	26	0.00321029	0.00875094
EEDi	3	27	0.00315572	0.00670631
EEDi	3	28	0.00292376	0.0118459
EEDi	3	29	0.0030246	0.00597904
EEDi	3	30	0.00281715	0.00788796
EEDi	3	31	0.0031149	0.00692966
EEDi	3	32	0.0028769	0.0104619
EEDi	3	33	0.00290861	0.00899936
EEDi	3	34	0.00284401	0.00806636
EEDi	3	35	0.00298211	0.00737142
EEDi	3	36	0.00291584	0.00850722
EEDi	3	37	0.00282963	0.00640988
EEDi	3	38	0.00300181	0.00594249
EEDi	3	39	0.00288831	0.00716047
EEDi	3	40	0.00298213	0.0100891
EEDi	3	41	0.00291668	0.00979881
EEDi	3	42	0.00302149	0.0120851
EEDi	3	43	0.00328106	0.00604766
EEDi	3	44	0.00339803	0.0106722
EEDi	3	45	0.00286337	0.00727763
EEDi	3	46	0.00280235	0.00962718
EEDi	4	1	0.00254312	0.00922666
EEDi	4	2	0.00274147	0.00930228
EEDi	4	3	0.00280659	0.00942526
EEDi	4	4	0.00270545	0.00793664
EEDi	4	5	0.00276223	0.0145272
EEDi	4	6	0.00280289	0.00788817
EEDi	4	7	0.0029362	0.00831707
EEDi	4	8	0.0027995	0.0123112
EEDi	4	9	0.00284109	0.00859813
EEDi	4	10	0.00282107	0.00755596
EEDi	4	11	0.00329542	0.00751619
EEDi	4	12	0.00329178	0.00756584
EEDi	4	13	0.00281071	0.00716165
EEDi	4	14	0.0028986	0.00845205
EEDi	4	15	0.00303552	0.00698262
EEDi	4	16	0.0028792	0.00920218
EEDi	4	17	0.00295199	0.00668879
EEDi	4	18	0.00302598	0.00709875
EEDi	4	19	0.00286158	0.00844797
EEDi	4	20	0.0027129	0.00607325
EEDi	4	21	0.00281071	0.00915541
EEDi	4	22	0.00282624	0.00871048
EEDi	4	23	0.00293977	0.00966996
EEDi	4	24	0.00271167	0.00941318
EEDi	4	25	0.00303284	0.00688528
EEDi	4	26	0.00385366	0.0086313
EEDi	4	27	0.00323397	0.00884884
EEDi	4	28	0.00304733	0.00910682
EEDi	4	29	0.00262114	0.00560595
EEDi	4	30	0.00321656	0.00714638
EEDi	4	31	0.00292187	0.0094134
EEDi	4	32	0.00293082	0.00826587
EEDi	4	33	0.00262308	0.00474783
EEDi	4	34	0.00284709	0.00762465
EEDi	4	35	0.00316549	0.00879991
EEDi	4	36	0.00309593	0.00745288
EEDi	4	37	0.00279448	0.00876153
EEDi	4	38	0.00338017	0.00846161
EEDi	4	39	0.00297069	0.00699706
EEDi	4	40	0.00251484	0.00481329
EEDi	4	41	0.00302756	0.0102308
EEDi	4	42	0.00284747	0.010452
EEDi	4	43	0.00283191	0.00882811
EEDi	4	44	0.00287592	0.00683224
EEDi	4	45	0.00283263	0.00983616
EEDi	4	46	0.0030889	0.00922849
EEDi	4	47	0.00287853	0.00983238
EEDi	4	48	0.00282676	0.0102231
EEDi	4	49	0.0030811	0.00984313
EEDi	4	50	0.0029941	0.0074466
EEDi	4	51	0.00274691	0.00910615
EEDi	4	52	0.00263059	0.0104198
EEDi	4	53	0.00301921	0.00976575
EEDi	4	54	0.00322359	0.00840818
EEDi	4	55	0.00288451	0.00983147
EEDi	4	56	0.00282058	0.0106759
EEDi	4	57	0.00289592	0.0113082
EEDi	4	58	0.00295994	0.00845415
EEDi	4	59	0.00260443	0.00930821
EEDi	4	60	0.00279321	0.00860196
EEDi	4	61	0.00286967	0.00875668
EEDi	4	62	0.00292139	0.00701996
EEDi	4	63	0.00283055	0.00978025
EEDi	4	64	0.00271587	0.0123773
EEDi	4	65	0.00276008	0.00798803
EEDi	4	66	0.00289168	0.00835281
EEDi	4	67	0.00277174	0.0110286
EEDi	4	68	0.00273915	0.011609
EEDi	4	69	0.00288462	0.0118982
EEDi	4	70	0.00280797	0.00661076
EEDi	4	71	0.00276572	0.0133087
EEDi	4	72	0.00284726	0.0120116
EEDi	4	73	0.00280252	0.0110921
EEDi	4	74	0.00271753	0.0134674
EEDi	4	75	0.00235946	0.012297
EEDi	4	76	0.00260028	0.015462
EEDi	4	77	0.00247398	0.00792671
EEDi	4	78	0.00288772	0.0189033
EEDi	4	79	0.00231108	0.00604257
EEDi	4	80	0.00283383	0.0132719
EEDi	4	81	0.00314924	0.0130545
EEDi	4	82	0.00294551	0.0215827
EEDi	4	83	0.00307544	0.0222062

## Sheet: fig4d_scatterplot_GATA3_vs_NANO
Well	Site	Cell	GATA3	NANOG
WT	1	1	0.00353529	0.0266085
WT	1	2	0.00369191	0.0410897
WT	1	3	0.00369189	0.0233106
WT	1	4	0.00365023	0.04681
WT	1	6	0.00406201	0.0288538
WT	1	7	0.00361321	0.0457198
WT	1	8	0.00290684	0.0223748
WT	1	9	0.00342686	0.0376183
WT	1	10	0.00329168	0.023453
WT	1	11	0.00378415	0.0409751
WT	1	13	0.00341983	0.0249141
WT	1	14	0.00360764	0.045466
WT	1	15	0.00346712	0.0362615
WT	1	17	0.00352571	0.0419868
WT	1	18	0.00347377	0.0459527
WT	1	19	0.00360851	0.0311608
WT	1	20	0.00348871	0.0412826
WT	1	21	0.00366038	0.029811
WT	1	23	0.00335923	0.0252189
WT	1	24	0.00285439	0.0174042
WT	1	25	0.00321371	0.00348797
WT	2	1	0.00337061	0.0247364
WT	2	2	0.00337296	0.0237366
WT	2	3	0.00335822	0.0292345
WT	2	4	0.00342273	0.0250698
WT	2	5	0.0033409	0.0379332
WT	2	6	0.00343377	0.0381079
WT	2	7	0.00329726	0.0185382
WT	2	8	0.00337843	0.0308557
WT	2	9	0.00414108	0.0331144
WT	2	10	0.00351678	0.0293901
WT	2	11	0.00324126	0.033749
WT	2	12	0.00309065	0.0191083
WT	2	13	0.00317109	0.0365612
WT	2	15	0.0035797	0.0389063
WT	2	16	0.00334014	0.0291901
WT	2	17	0.00343049	0.0340702
WT	2	18	0.00364708	0.0427176
WT	2	19	0.0031942	0.0279315
WT	2	21	0.00335881	0.0146329
WT	2	22	0.00355888	0.0339861
WT	2	23	0.00338616	0.0424774
WT	2	24	0.00340031	0.0439633
WT	2	25	0.00355356	0.0453997
WT	2	26	0.00347047	0.021602
WT	2	27	0.00351769	0.0448371
WT	2	28	0.00367355	0.0315119
WT	2	30	0.00335018	0.0453258
WT	2	31	0.00360159	0.0437063
WT	2	32	0.00367407	0.0356502
WT	2	33	0.00323797	0.0508679
WT	2	35	0.00333179	0.0381944
WT	2	36	0.00336307	0.039608
WT	2	38	0.00302285	0.0372951
WT	2	39	0.00433059	0.0432569
WT	2	40	0.00333845	0.0376497
WT	2	41	0.00346992	0.0372963
WT	2	42	0.00318239	0.0360471
WT	2	43	0.00304559	0.0268301
WT	2	44	0.00328402	0.0432923
WT	2	45	0.00319032	0.0274673
WT	2	46	0.00305411	0.0200671
WT	2	48	0.0028965	0.0272626
WT	2	50	0.00329714	0.0271975
WT	2	51	0.00334433	0.0277832
WT	2	52	0.00330514	0.0386947
WT	2	53	0.00315166	0.030176
WT	2	54	0.00310244	0.0338388
WT	2	55	0.00341813	0.0314762
WT	2	56	0.00332644	0.0358578
WT	2	57	0.00308529	0.0337924
WT	2	58	0.00311994	0.0291595
WT	2	59	0.00314176	0.0333846
WT	2	60	0.00300945	0.0357568
WT	2	61	0.0029933	0.0310907
WT	2	62	0.00297775	0.0308294
WT	2	63	0.00311673	0.0260838
WT	2	64	0.00339817	0.0263557
WT	2	65	0.00317562	0.0343062
WT	2	66	0.00319552	0.0271811
WT	2	67	0.00318893	0.0318058
WT	2	68	0.00300367	0.0286441
WT	2	69	0.00297798	0.0380138
WT	3	1	0.00346097	0.032191
WT	3	2	0.00319841	0.0335091
WT	3	3	0.00352975	0.0268177
WT	3	4	0.003576	0.0280536
WT	3	5	0.00372936	0.0297247
WT	3	6	0.00362757	0.0325003
WT	3	7	0.00321293	0.0315232
WT	3	8	0.00332597	0.0375566
WT	3	9	0.00346	0.0367018
WT	3	10	0.00323685	0.0295981
WT	3	11	0.00330839	0.00575387
WT	3	12	0.00349039	0.0357412
WT	3	13	0.00327466	0.0301926
WT	3	14	0.00379727	0.0377751
WT	3	15	0.00343284	0.0265466
WT	3	16	0.00343802	0.029124
WT	3	17	0.00330535	0.0293237
WT	3	18	0.00346883	0.0300288
WT	3	19	0.0031144	0.0389346
WT	3	20	0.00360234	0.0409688
WT	3	21	0.00354546	0.0381573
WT	3	22	0.00319483	0.0357733
WT	3	23	0.00331546	0.0365103
WT	3	24	0.0033324	0.021273
WT	3	25	0.00325121	0.0100385
WT	3	26	0.00325342	0.0200585
WT	3	27	0.00320114	0.0174257
WT	3	28	0.00319016	0.0217792
WT	3	29	0.00327401	0.0355104
WT	3	30	0.00313892	0.00789921
WT	3	31	0.00305292	0.0158266
WT	3	32	0.00321954	0.0188256
WT	3	34	0.00327468	0.0331586
WT	3	35	0.00343449	0.0184231
WT	3	36	0.00297539	0.0225445
WT	3	37	0.00324642	0.0346285
WT	3	38	0.00319554	0.0326567
WT	3	39	0.00322306	0.034578
WT	3	40	0.00329604	0.0372595
WT	3	41	0.0032532	0.0320728
WT	3	42	0.00324687	0.0327289
WT	3	43	0.00336058	0.0296434
WT	4	1	0.00283299	0.00369929
WT	4	2	0.00342265	0.0132681
WT	4	3	0.00305535	0.0110616
WT	4	4	0.00347918	0.0132456
WT	4	5	0.00302129	0.0112735
WT	4	6	0.00339576	0.0319892
WT	4	7	0.00369741	0.0347798
WT	4	8	0.00355289	0.038708
WT	4	9	0.00377335	0.0423572
WT	4	10	0.00366876	0.022119
WT	4	11	0.00352499	0.0317119
WT	4	12	0.00365884	0.0292488
WT	4	14	0.00370086	0.0324375
WT	4	15	0.0037208	0.0455213
WT	4	17	0.00344262	0.0344675
WT	4	18	0.0036357	0.0452324
WT	4	19	0.00320448	0.0277896
WT	4	20	0.00380446	0.0493445
WT	4	21	0.00326164	0.0289307
WT	4	23	0.00364989	0.0380252
WT	4	24	0.00354318	0.0227992
WT	4	25	0.0035165	0.0336454
WT	4	26	0.00301043	0.0230452
WT	4	27	0.0033171	0.0237647
WT	4	28	0.0037088	0.0449249
WT	4	31	0.0036508	0.0319718
WT	4	32	0.00288996	0.0219427
WT	4	36	0.00347334	0.0392136
WT	4	37	0.00349164	0.0351271
WT	4	38	0.00342062	0.0410753
WT	4	39	0.00336932	0.0414622
WT	4	40	0.00295879	0.0162508
WT	4	41	0.00318618	0.0209834
WT	4	42	0.00330598	0.0407609
WT	4	43	0.00311761	0.0304887
WT	4	44	0.00305737	0.0393645
WT	4	45	0.00235554	0.00328559
WT	4	46	0.00331371	0.0244035
WT	4	47	0.00283087	0.0182222
WT	4	48	0.00285146	0.0175983
EZH2i	1	1	0.00519398	0.0190413
EZH2i	1	2	0.00561184	0.0172145
EZH2i	1	3	0.00473717	0.0395045
EZH2i	1	4	0.0276426	0.00828499
EZH2i	1	5	0.00425458	0.0253044
EZH2i	1	6	0.0225331	0.00724718
EZH2i	1	7	0.043673	0.00619242
EZH2i	1	8	0.0354953	0.0070595
EZH2i	1	9	0.0423478	0.0075095
EZH2i	1	10	0.00417409	0.00812396
EZH2i	1	11	0.00959095	0.00549166
EZH2i	1	12	0.00381572	0.0188281
EZH2i	1	13	0.00904428	0.00565787
EZH2i	1	14	0.00544966	0.0256002
EZH2i	1	15	0.00407166	0.0458899
EZH2i	1	16	0.00478932	0.0438239
EZH2i	1	17	0.00596821	0.0529076
EZH2i	1	18	0.00670502	0.0382698
EZH2i	1	19	0.00891625	0.00612619
EZH2i	1	20	0.00384177	0.042224
EZH2i	1	21	0.00554776	0.0365574
EZH2i	1	22	0.00899543	0.00673537
EZH2i	1	23	0.00372869	0.0105198
EZH2i	2	1	0.00396163	0.0433352
EZH2i	2	2	0.00356845	0.00766295
EZH2i	2	3	0.00387699	0.0279296
EZH2i	2	4	0.0031681	0.0217626
EZH2i	2	5	0.00329007	0.0423064
EZH2i	2	6	0.00323055	0.0424918
EZH2i	2	7	0.00379844	0.0295638
EZH2i	2	8	0.00324566	0.0210777
EZH2i	2	9	0.00319005	0.0387167
EZH2i	2	10	0.00336152	0.0454186
EZH2i	2	11	0.00339924	0.0362234
EZH2i	2	12	0.00318463	0.0395671
EZH2i	2	13	0.00336124	0.031664
EZH2i	2	14	0.00354052	0.0365437
EZH2i	2	15	0.00350958	0.0333163
EZH2i	2	16	0.00341234	0.0270544
EZH2i	2	17	0.00310688	0.0221278
EZH2i	2	18	0.00316058	0.0266938
EZH2i	2	19	0.00327332	0.0420023
EZH2i	2	20	0.00349956	0.0268477
EZH2i	2	21	0.003924	0.0195719
EZH2i	2	22	0.00384682	0.0396313
EZH2i	2	23	0.00351863	0.0343157
EZH2i	2	24	0.00356938	0.0243135
EZH2i	2	25	0.00368518	0.0569276
EZH2i	2	26	0.00318199	0.035818
EZH2i	2	27	0.00356594	0.0413404
EZH2i	2	28	0.00355865	0.0452518
EZH2i	2	29	0.00374348	0.0458836
EZH2i	2	30	0.00298321	0.0355178
EZH2i	2	31	0.00338577	0.0501808
EZH2i	2	32	0.00360402	0.0478908
EZH2i	2	33	0.00303864	0.039151
EZH2i	2	34	0.00357313	0.0423166
EZH2i	2	35	0.00345473	0.0412757
EZH2i	2	36	0.00397703	0.025736
EZH2i	3	1	0.0144918	0.0192571
EZH2i	3	2	0.00452334	0.0411722
EZH2i	3	3	0.00329347	0.0220383
EZH2i	3	4	0.00352204	0.0128408
EZH2i	3	5	0.00383356	0.0300296
EZH2i	3	6	0.00406025	0.0348497
EZH2i	3	7	0.00465503	0.0448586
EZH2i	3	8	0.00365086	0.0415176
EZH2i	3	9	0.00483903	0.0375445
EZH2i	3	10	0.00405643	0.0487726
EZH2i	3	11	0.00461248	0.0374304
EZH2i	3	12	0.00457276	0.0346798
EZH2i	3	13	0.00448533	0.0393857
EZH2i	3	14	0.00425964	0.0328519
EZH2i	3	15	0.00383961	0.0413526
EZH2i	3	16	0.00259645	0.00867153
EZH2i	3	17	0.00378495	0.0531296
EZH2i	3	18	0.00322173	0.0235233
EZH2i	3	19	0.0050171	0.0398455
EZH2i	3	20	0.00485922	0.0315746
EZH2i	3	21	0.00397342	0.0327731
EZH2i	3	22	0.00387022	0.0280176
EZH2i	3	23	0.00484816	0.0460275
EZH2i	3	24	0.0042908	0.036569
EZH2i	3	25	0.00448556	0.0448334
EZH2i	3	26	0.00433386	0.0465287
EZH2i	3	27	0.00510082	0.0268582
EZH2i	3	28	0.00417707	0.0301939
EZH2i	3	29	0.00349397	0.0326527
EZH2i	3	30	0.0037184	0.043286
EZH2i	3	31	0.00345913	0.0236507
EZH2i	3	32	0.00426703	0.0468304
EZH2i	3	33	0.00331888	0.028003
EZH2i	3	34	0.00398927	0.0468979
EZH2i	3	35	0.0034789	0.0106312
EZH2i	3	36	0.00370161	0.0474215
EZH2i	3	37	0.00350549	0.0489641
EZH2i	3	38	0.00435662	0.0393525
EZH2i	3	39	0.00329981	0.0255288
EZH2i	3	40	0.00339889	0.0437857
EZH2i	3	41	0.00349401	0.0449102
EZH2i	3	42	0.00266365	0.0222832
EZH2i	3	43	0.00268507	0.0250831
EZH2i	3	44	0.00358731	0.0417632
EZH2i	3	45	0.00508529	0.00489988
EZH2i	3	46	0.00259121	0.0232417
EZH2i	3	47	0.00339425	0.0401084
EZH2i	3	48	0.00338631	0.0370331
EZH2i	3	49	0.00787021	0.0358452
EZH2i	3	50	0.00377074	0.0171488
EZH2i	3	51	0.00396798	0.0400095
EZH2i	3	52	0.0036762	0.00455329
EZH2i	3	53	0.00323638	0.041613
EZH2i	3	54	0.0032041	0.0351914
EZH2i	3	55	0.00438405	0.0256496
EZH2i	3	56	0.00305227	0.0267707
EZH2i	3	57	0.00512871	0.0331038
EZH2i	3	58	0.00369352	0.0373586
EZH2i	3	59	0.00502476	0.0381432
EZH2i	3	60	0.00321247	0.0280837
EZH2i	3	61	0.00353929	0.0278308
EZH2i	3	62	0.00350801	0.0260102
EZH2i	3	63	0.00354338	0.0238238
EZH2i	3	64	0.00382163	0.00340807
EZH2i	3	65	0.00364139	0.00365275
EZH2i	3	66	0.00355681	0.00338488
EZH2i	3	67	0.00394907	0.0118747
EZH2i	3	68	0.00499931	0.0158196
EZH2i	3	69	0.00413999	0.0177414
EZH2i	3	70	0.00433585	0.020569
EZH2i	3	71	0.00438456	0.00540419
EZH2i	4	1	0.00405018	0.00668836
EZH2i	4	2	0.00442164	0.00669365
EZH2i	4	3	0.00451787	0.00566835
EZH2i	4	4	0.00317486	0.0334777
EZH2i	4	5	0.00455739	0.00830154
EZH2i	4	6	0.00396305	0.0554449
EZH2i	4	7	0.00304252	0.0280602
EZH2i	4	8	0.00325566	0.0143677
EZH2i	4	9	0.00394484	0.019261
EZH2i	4	10	0.00367282	0.0147814
EZH2i	4	11	0.00411976	0.0275369
EZH2i	4	12	0.00426721	0.0488218
EZH2i	4	13	0.0042679	0.038366
EZH2i	4	14	0.00367721	0.0378416
EZH2i	4	15	0.00343473	0.0411998
EZH2i	4	16	0.00332086	0.0321103
EZH2i	4	17	0.00425363	0.00704622
EZH2i	4	18	0.00625389	0.0057509
EZH2i	4	19	0.00414208	0.023832
EZH2i	4	20	0.00543026	0.00578707
EZH2i	4	21	0.00421703	0.0463755
EZH2i	4	22	0.00363966	0.0354634
EZH2i	4	23	0.00436389	0.0301474
EZH2i	4	24	0.00501887	0.0120448
EZH2i	4	25	0.00477641	0.0357162
EZH2i	4	26	0.00365793	0.0323927
EZH2i	4	27	0.00317809	0.029756
EZH2i	4	28	0.00338254	0.0211238
EZH2i	4	29	0.00294402	0.0297299
EZH2i	4	30	0.00362238	0.0583754
EZH2i	4	31	0.00334557	0.0207998
EZH2i	4	32	0.00321186	0.040541
EZH2i	4	33	0.00602735	0.0348054
EZH2i	4	34	0.00358496	0.0334782
EZH2i	4	35	0.00422144	0.0282211
EZH2i	4	36	0.00336769	0.0233278
EZH2i	4	37	0.00359387	0.0192565
EZH2i	4	38	0.00349984	0.0243378
EZH2i	4	39	0.00395673	0.0227074
EZH2i	4	40	0.00433078	0.0302814
EZH2i	4	41	0.00382186	0.0339989
EZH2i	4	42	0.00327948	0.0392086
EZH2i	4	43	0.00332746	0.0436355
EZH2i	4	44	0.0034857	0.0139304
EZH2i	4	45	0.00315723	0.0374987
EZH2i	4	46	0.00340476	0.0519505
EZH2i	4	47	0.00351957	0.0371441
EZH2i	4	48	0.00385802	0.0510617
EZH2i	4	49	0.00437983	0.0219475
EZH2i	4	50	0.00365158	0.0407672
EZH2i	4	51	0.00336986	0.0364465
EZH2i	4	52	0.00336072	0.0484997
EZH2i	4	53	0.00275264	0.0206667
EZH2i	4	54	0.00307167	0.0235668
EZH2i	4	55	0.003619	0.0354614
EZH2i	4	56	0.00375368	0.0336294
EZH2i	4	57	0.00382534	0.0275569
EZH2i	4	58	0.0034624	0.0452537
EZH2i	4	59	0.00370787	0.0265015
EZH2i	4	60	0.00441106	0.0259235
EZH2i	4	61	0.00375219	0.0456269
EZH2i	4	62	0.003551	0.0370887
EZH2i	4	63	0.00317858	0.0206559
EZH2i	4	64	0.0037207	0.0219742
EZH2i	4	65	0.00327454	0.0201563
EZH2i	4	66	0.00339782	0.0364239
EZH2i	4	67	0.00416345	0.0482782
EZH2i	4	68	0.00342793	0.0192031
EZH2i	4	69	0.00302677	0.0352686
EZH2i	4	70	0.00456316	0.0307453
EZH2i	4	71	0.00322969	0.0221649
EZH2i	4	72	0.00337763	0.0245917
EZH2i	4	73	0.00315461	0.0400114
EZH2i	4	74	0.00359395	0.0396098
EZH2i	4	75	0.00293065	0.0368448
EZH2i	4	76	0.00340623	0.0364335
EZH2i	4	77	0.00511101	0.00697966
EZH2i	4	78	0.00274808	0.00698105
EZH2i	4	79	0.00284653	0.0255021
EZH2i	4	80	0.00325489	0.00612604
EZH2i	4	81	0.0039119	0.0418316
EZH2i	4	82	0.00381745	0.0495429
EZH2i	4	83	0.00289014	0.0333417
EZH2i	4	84	0.00329298	0.00600102
EZH2i	4	85	0.00444387	0.0098189
EZH2i	4	86	0.00361782	0.0320355
EZH2i	4	87	0.00315146	0.0344176
EZH2i	4	88	0.00357865	0.0208694
EZH2i	4	89	0.00303831	0.037773
EZH2i	4	90	0.0202768	0.0130705
EZH2i	4	91	0.00317297	0.037822
EZH2i	4	92	0.00301606	0.0352195
EZH2i	4	93	0.00281642	0.0230507
EZH2i	4	94	0.00492	0.0214578
EZH2i	4	95	0.00357399	0.00989221
EZH2i	4	96	0.00482183	0.00989282
EZH2i	4	97	0.00418778	0.00805794
EZH2i	4	98	0.00412186	0.00957597
EZH2i	4	99	0.00508567	0.0107976
EZH2i	4	100	0.00446711	0.00670033
EZH2i	4	101	0.00527024	0.0111177
EZH2i	4	102	0.003473	0.0321524
EZH2i	4	103	0.00288134	0.0281892
EZH2i	4	104	0.00708639	0.0184939
EZH2i	4	105	0.00287036	0.0318127
EEDi	1	1	0.00698613	0.0229251
EEDi	1	2	0.00317733	0.00316116
EEDi	1	3	0.0031281	0.00312796
EEDi	1	4	0.00590186	0.00569429
EEDi	1	5	0.00982449	0.00380901
EEDi	1	6	0.0101016	0.00398833
EEDi	1	7	0.00318382	0.00394163
EEDi	1	8	0.00269246	0.0401592
EEDi	1	9	0.00414188	0.00355446
EEDi	1	10	0.00452031	0.00353437
EEDi	1	11	0.00267695	0.0223826
EEDi	1	12	0.00400708	0.00317403
EEDi	1	13	0.00496864	0.00325404
EEDi	1	14	0.00271707	0.028518
EEDi	1	15	0.0027351	0.0240206
EEDi	1	16	0.00459702	0.00333831
EEDi	1	17	0.00340067	0.00389809
EEDi	1	18	0.00300659	0.00808539
EEDi	1	19	0.00377415	0.00421008
EEDi	1	20	0.00270091	0.0127446
EEDi	1	21	0.00249023	0.00591716
EEDi	1	22	0.00271225	0.0127174
EEDi	1	23	0.00290624	0.0134148
EEDi	1	24	0.00348551	0.00401615
EEDi	1	25	0.00304272	0.0342282
EEDi	1	26	0.00277933	0.0222572
EEDi	1	27	0.00270295	0.0367966
EEDi	1	28	0.00290746	0.0337731
EEDi	1	29	0.00267532	0.0306728
EEDi	1	30	0.00274559	0.0322478
EEDi	1	31	0.00258566	0.0263974
EEDi	1	32	0.00272988	0.0113402
EEDi	1	33	0.00300135	0.02652
EEDi	1	34	0.00277787	0.0242034
EEDi	1	35	0.00292609	0.0221821
EEDi	1	36	0.00272683	0.0348127
EEDi	1	37	0.00285177	0.0278314
EEDi	1	38	0.00317601	0.00351505
EEDi	1	39	0.00308728	0.00314693
EEDi	1	40	0.00271519	0.0210022
EEDi	1	41	0.00240929	0.0139726
EEDi	1	42	0.00239413	0.0146151
EEDi	1	43	0.00327796	0.00325535
EEDi	1	44	0.00268104	0.0257736
EEDi	1	45	0.00275649	0.032791
EEDi	1	46	0.0028427	0.032506
EEDi	1	47	0.00287951	0.0410371
EEDi	1	48	0.00261615	0.0233689
EEDi	1	49	0.00273705	0.0249553
EEDi	1	50	0.00266561	0.0291487
EEDi	1	51	0.00265091	0.0258904
EEDi	1	52	0.00259562	0.028821
EEDi	1	53	0.00294721	0.0275436
EEDi	1	54	0.0027636	0.0237533
EEDi	1	55	0.00292888	0.0246394
EEDi	1	56	0.00266335	0.0225834
EEDi	1	57	0.00275814	0.0316306
EEDi	1	58	0.00286329	0.0303225
EEDi	1	59	0.00271552	0.0270286
EEDi	1	60	0.00254082	0.0315989
EEDi	1	61	0.00276198	0.0338703
EEDi	1	62	0.00259419	0.0106407
EEDi	1	63	0.00268766	0.0209571
EEDi	1	64	0.00279049	0.00282069
EEDi	1	65	0.0185607	0.00294346
EEDi	1	66	0.00282931	0.00318244
EEDi	1	67	0.00307702	0.0153752
EEDi	2	1	0.00269825	0.0303756
EEDi	2	2	0.00321546	0.0284889
EEDi	2	3	0.00285077	0.0275778
EEDi	2	4	0.00258334	0.0280033
EEDi	2	5	0.00265786	0.0297989
EEDi	2	6	0.00290195	0.0253088
EEDi	2	7	0.00259647	0.0143907
EEDi	2	8	0.00288727	0.0191035
EEDi	2	9	0.00262956	0.0376837
EEDi	2	10	0.00262954	0.0349412
EEDi	2	11	0.0032738	0.0252263
EEDi	2	12	0.00306234	0.0294742
EEDi	2	13	0.0030266	0.0194385
EEDi	2	14	0.00322845	0.0271725
EEDi	2	15	0.00281158	0.0145697
EEDi	2	16	0.00271738	0.0246109
EEDi	2	17	0.00258144	0.0288767
EEDi	2	18	0.00320936	0.0314148
EEDi	2	19	0.00278829	0.0184257
EEDi	2	20	0.00294537	0.0289477
EEDi	2	21	0.00252435	0.0138304
EEDi	2	22	0.00343851	0.0229615
EEDi	2	23	0.00363921	0.0286695
EEDi	2	24	0.00289292	0.028048
EEDi	2	25	0.00293312	0.026953
EEDi	2	26	0.00268441	0.014447
EEDi	2	27	0.0024983	0.0188486
EEDi	2	28	0.00326308	0.028594
EEDi	2	29	0.00330133	0.0351345
EEDi	2	30	0.00307666	0.0296938
EEDi	2	31	0.00288642	0.0275993
EEDi	2	32	0.00362838	0.0241082
EEDi	2	33	0.00301926	0.0292375
EEDi	2	34	0.00312026	0.0388137
EEDi	2	35	0.00255657	0.0193921
EEDi	2	36	0.00278543	0.0220263
EEDi	2	37	0.0032596	0.0204039
EEDi	2	38	0.00238997	0.0189548
EEDi	2	39	0.00247369	0.0192139
EEDi	2	40	0.00278818	0.0232928
EEDi	2	41	0.00285238	0.0261659
EEDi	2	42	0.00275775	0.0154697
EEDi	2	43	0.00301044	0.00911145
EEDi	2	44	0.00275007	0.0173755
EEDi	2	45	0.0025291	0.0161935
EEDi	2	46	0.002687	0.0210667
EEDi	2	47	0.00272616	0.0172515
EEDi	2	48	0.00266712	0.0214843
EEDi	2	49	0.00250318	0.0200353
EEDi	2	50	0.00278563	0.0188396
EEDi	2	51	0.00260176	0.0210288
EEDi	2	52	0.00243308	0.0138137
EEDi	2	53	0.00286588	0.0287789
EEDi	2	54	0.00233717	0.0130953
EEDi	2	55	0.00315705	0.032903
EEDi	2	56	0.00260561	0.00694014
EEDi	2	57	0.00265953	0.0112105
EEDi	2	58	0.00248842	0.0107699
EEDi	2	59	0.0026681	0.0228799
EEDi	2	60	0.00260912	0.00730631
EEDi	2	61	0.0028101	0.0284229
EEDi	2	62	0.00234243	0.0113817
EEDi	2	63	0.00250732	0.0205272
EEDi	2	64	0.00234463	0.0122054
EEDi	2	65	0.00288069	0.0215097
EEDi	2	66	0.00257277	0.0203272
EEDi	2	67	0.00234497	0.0129759
EEDi	2	68	0.00405533	0.0291142
EEDi	2	69	0.00243386	0.0161689
EEDi	2	70	0.00243769	0.0230823
EEDi	2	71	0.00257856	0.0183097
EEDi	2	72	0.0024595	0.0198731
EEDi	2	73	0.00440254	0.0167507
EEDi	2	74	0.00244247	0.0158143
EEDi	3	1	0.013015	0.0062918
EEDi	3	2	0.0172878	0.00699819
EEDi	3	3	0.00325316	0.0323611
EEDi	3	4	0.00361102	0.0066373
EEDi	3	5	0.00309857	0.0433055
EEDi	3	6	0.00340822	0.0191928
EEDi	3	7	0.00320032	0.0374453
EEDi	3	8	0.00361758	0.0281206
EEDi	3	9	0.00322224	0.0307685
EEDi	3	10	0.0028121	0.0374244
EEDi	3	11	0.00322376	0.0255231
EEDi	3	12	0.0029045	0.0400784
EEDi	3	13	0.00384741	0.0219663
EEDi	3	14	0.00309682	0.0193965
EEDi	3	15	0.00383552	0.0262438
EEDi	3	16	0.0031266	0.0234121
EEDi	3	17	0.00353628	0.00839361
EEDi	3	18	0.00304533	0.0380024
EEDi	3	19	0.00280546	0.0125298
EEDi	3	20	0.00396301	0.0187455
EEDi	3	21	0.00307757	0.0258765
EEDi	3	22	0.00320875	0.0315961
EEDi	3	23	0.00300923	0.0295119
EEDi	3	24	0.00302726	0.0284145
EEDi	3	25	0.00298069	0.0261727
EEDi	3	26	0.00321029	0.0274243
EEDi	3	27	0.00315572	0.0220354
EEDi	3	28	0.00292376	0.019202
EEDi	3	29	0.0030246	0.0187716
EEDi	3	30	0.00281715	0.0247664
EEDi	3	31	0.0031149	0.0291148
EEDi	3	32	0.0028769	0.0294512
EEDi	3	33	0.00290861	0.0314289
EEDi	3	34	0.00284401	0.020506
EEDi	3	35	0.00298211	0.0322457
EEDi	3	36	0.00291584	0.0308225
EEDi	3	37	0.00282963	0.0285146
EEDi	3	38	0.00300181	0.0134546
EEDi	3	39	0.00288831	0.0203472
EEDi	3	40	0.00298213	0.029541
EEDi	3	41	0.00291668	0.0287607
EEDi	3	42	0.00302149	0.0336416
EEDi	3	43	0.00328106	0.0136671
EEDi	3	44	0.00339803	0.0273409
EEDi	3	45	0.00286337	0.0172215
EEDi	3	46	0.00280235	0.0286484
EEDi	4	1	0.00254312	0.0267362
EEDi	4	2	0.00274147	0.0263303
EEDi	4	3	0.00280659	0.0299309
EEDi	4	4	0.00270545	0.0210824
EEDi	4	5	0.00276223	0.0238837
EEDi	4	6	0.00280289	0.0217652
EEDi	4	7	0.0029362	0.0266095
EEDi	4	8	0.0027995	0.0258505
EEDi	4	9	0.00284109	0.0303937
EEDi	4	10	0.00282107	0.0240282
EEDi	4	11	0.00329542	0.0245509
EEDi	4	12	0.00329178	0.0219345
EEDi	4	13	0.00281071	0.0279579
EEDi	4	14	0.0028986	0.0253302
EEDi	4	15	0.00303552	0.0241412
EEDi	4	16	0.0028792	0.0253941
EEDi	4	17	0.00295199	0.0227707
EEDi	4	18	0.00302598	0.0224774
EEDi	4	19	0.00286158	0.0300851
EEDi	4	20	0.0027129	0.0247185
EEDi	4	21	0.00281071	0.0256798
EEDi	4	22	0.00282624	0.020193
EEDi	4	23	0.00293977	0.0296179
EEDi	4	24	0.00271167	0.0210755
EEDi	4	25	0.00303284	0.015987
EEDi	4	26	0.00385366	0.0242812
EEDi	4	27	0.00323397	0.0188263
EEDi	4	28	0.00304733	0.0268725
EEDi	4	29	0.00262114	0.0125149
EEDi	4	30	0.00321656	0.0147404
EEDi	4	31	0.00292187	0.0286885
EEDi	4	32	0.00293082	0.0261941
EEDi	4	33	0.00262308	0.00996087
EEDi	4	34	0.00284709	0.0142995
EEDi	4	35	0.00316549	0.0265349
EEDi	4	36	0.00309593	0.01818
EEDi	4	37	0.00279448	0.0250467
EEDi	4	38	0.00338017	0.0207102
EEDi	4	39	0.00297069	0.0167879
EEDi	4	40	0.00251484	0.00932195
EEDi	4	41	0.00302756	0.0203153
EEDi	4	42	0.00284747	0.0276807
EEDi	4	43	0.00283191	0.023005
EEDi	4	44	0.00287592	0.0192492
EEDi	4	45	0.00283263	0.0213651
EEDi	4	46	0.0030889	0.0224842
EEDi	4	47	0.00287853	0.0232463
EEDi	4	48	0.00282676	0.024721
EEDi	4	49	0.0030811	0.0298509
EEDi	4	50	0.0029941	0.0302107
EEDi	4	51	0.00274691	0.0222735
EEDi	4	52	0.00263059	0.0250451
EEDi	4	53	0.00301921	0.0208751
EEDi	4	54	0.00322359	0.0288109
EEDi	4	55	0.00288451	0.0263351
EEDi	4	56	0.00282058	0.023214
EEDi	4	57	0.00289592	0.0232086
EEDi	4	58	0.00295994	0.0242326
EEDi	4	59	0.00260443	0.0249298
EEDi	4	60	0.00279321	0.0242472
EEDi	4	61	0.00286967	0.0256384
EEDi	4	62	0.00292139	0.0295333
EEDi	4	63	0.00283055	0.0230308
EEDi	4	64	0.00271587	0.0235758
EEDi	4	65	0.00276008	0.0223926
EEDi	4	66	0.00289168	0.0160827
EEDi	4	67	0.00277174	0.0238907
EEDi	4	68	0.00273915	0.0258971
EEDi	4	69	0.00288462	0.0160214
EEDi	4	70	0.00280797	0.0246952
EEDi	4	71	0.00276572	0.0242545
EEDi	4	72	0.00284726	0.0246116
EEDi	4	73	0.00280252	0.0265283
EEDi	4	74	0.00271753	0.0220423
EEDi	4	75	0.00235946	0.0125797
EEDi	4	76	0.00260028	0.0165682
EEDi	4	77	0.00247398	0.0206302
EEDi	4	78	0.00288772	0.0194302
EEDi	4	79	0.00231108	0.0122683
EEDi	4	80	0.00283383	0.0217085
EEDi	4	81	0.00314924	0.0207909
EEDi	4	82	0.00294551	0.0236186
EEDi	4	83	0.00307544	0.0219673

## Sheet: fig4g_CRISPR_targeting_scatter
Well	Cell	Site	EED_norm	GATA3_norm	round
Transfected	1	1	0.389272	1.23172	1
Transfected	2	1	0.379399	0.89668	1
Transfected	3	1	0.395913	1.48232	1
Transfected	4	1	0.403339	1.86204	1
Transfected	5	1	0.393442	1.27147	1
Transfected	6	1	0.38985	1.56013	1
Transfected	7	1	0.456262	1.30157	1
Transfected	8	1	0.395788	2.26879	1
Transfected	9	1	0.386661	1.51113	1
Transfected	10	1	0.387486	1.91904	1
Transfected	11	1	0.393421	1.57431	1
Transfected	12	1	0.439357	1.16373	1
Transfected	13	1	0.382503	1.08096	1
Transfected	14	1	0.394111	1.41974	1
Transfected	15	1	0.383378	1.22634	1
Transfected	16	1	0.424647	1.27364	1
Transfected	17	1	0.382667	1.29287	1
Transfected	18	1	0.39475	1.53547	1
Transfected	19	1	0.394497	2.80739	1
Transfected	20	1	0.392658	1.44574	1
Transfected	21	1	0.396539	1.16748	1
Transfected	22	1	0.395269	1.47864	1
Transfected	23	1	0.397797	1.45655	1
Transfected	24	1	0.392092	1.63594	1
Transfected	25	1	0.403626	1.60172	1
Transfected	26	1	0.373563	0.89827	1
Transfected	27	1	0.397995	1.21771	1
Transfected	28	1	0.415899	1.20164	1
Transfected	29	1	0.403493	1.48397	1
Transfected	30	1	0.37861	0.912779	1
Transfected	31	1	0.39436	1.52187	1
Transfected	32	1	0.399203	1.01898	1
Transfected	33	1	0.383844	1.43833	1
Transfected	34	1	0.394472	1.66708	1
Transfected	35	1	0.394005	1.179	1
Transfected	36	1	0.391572	2.00685	1
Transfected	37	1	0.388287	1.30844	1
Transfected	38	1	0.380043	0.928701	1
Transfected	39	1	0.384607	1.23437	1
Transfected	40	1	0.390088	1.25641	1
Transfected	41	1	0.402915	2.03017	1
Transfected	42	1	0.388195	1.33693	1
Transfected	43	1	0.39377	1.80389	1
Transfected	44	1	0.381755	1.55686	1
Transfected	45	1	0.415408	1.74568	1
Transfected	46	1	0.40262	1.40673	1
Transfected	47	1	0.394996	1.89961	1
Transfected	48	1	0.398853	1.03355	1
Transfected	49	1	0.395301	1.11486	1
Transfected	50	1	0.378789	0.956806	1
Transfected	51	1	0.378953	0.953912	1
Transfected	52	1	0.391408	1.20375	1
Transfected	53	1	0.392375	1.18024	1
Transfected	54	1	0.386923	1.48762	1
Transfected	55	1	0.385669	1.04194	1
Transfected	56	1	0.392052	1.91044	1
Transfected	57	1	0.390126	1.24267	1
Transfected	58	1	0.39624	1.04032	1
Transfected	59	1	0.450327	1.05273	1
Transfected	60	1	0.383449	1.21964	1
Transfected	61	1	0.400609	1.82286	1
Transfected	62	1	0.402136	1.34885	1
Transfected	63	1	0.381821	1.10267	1
Transfected	64	1	0.399804	1.6338	1
Transfected	65	1	0.38436	2.22342	1
Transfected	66	1	0.393814	1.19403	1
Transfected	67	1	0.386291	1.18605	1
Transfected	68	1	0.394135	2.29427	1
Transfected	69	1	0.391483	1.95203	1
Transfected	70	1	0.407947	2.53272	1
Transfected	71	1	0.393286	1.4747	1
Transfected	72	1	0.38734	2.60868	1
Transfected	73	1	0.392818	1.52942	1
Transfected	74	1	0.396197	1.03248	1
Transfected	75	1	0.386069	0.944771	1
Transfected	76	1	0.401922	1.44729	1
Transfected	77	1	0.383203	1.16661	1
Transfected	78	1	0.385277	2.29937	1
Transfected	79	1	0.380974	0.964968	1
Transfected	80	1	0.390318	1.12355	1
Transfected	81	1	0.388509	1.47267	1
Transfected	82	1	0.411365	13.8482	1
Transfected	83	1	0.426812	0.958101	1
Transfected	84	1	0.381938	1.40597	1
Transfected	85	1	0.382539	2.21851	1
Transfected	86	1	0.397019	1.11284	1
Transfected	87	1	0.388232	1.06271	1
Transfected	88	1	0.387821	1.9948	1
Transfected	89	1	0.412481	1.93331	1
Transfected	90	1	0.387655	1.70806	1
Transfected	91	1	0.394131	2.97476	1
Transfected	92	1	0.385051	1.31707	1
Transfected	93	1	0.392062	1.23882	1
Transfected	94	1	0.381339	1.66868	1
Transfected	95	1	0.377301	1.08966	1
Transfected	96	1	0.390636	1.76244	1
Transfected	97	1	0.380234	0.962233	1
Transfected	98	1	0.400595	1.23031	1
Transfected	99	1	0.389644	1.47921	1
Transfected	100	1	0.381334	1.52164	1
Transfected	101	1	0.385835	2.22465	1
Transfected	102	1	0.494722	1.78097	1
Transfected	103	1	0.386229	1.82301	1
Transfected	104	1	0.374851	1.52137	1
Transfected	105	1	0.384603	1.32051	1
Transfected	106	1	0.386269	1.30772	1
Transfected	107	1	0.391553	1.31218	1
Transfected	108	1	0.373305	1.49616	1
Transfected	109	1	0.386248	2.2154	1
Transfected	110	1	0.385656	1.29267	1
Transfected	111	1	0.39492	2.0378	1
Transfected	112	1	0.428741	1.93984	1
Transfected	113	1	0.389327	1.46098	1
Transfected	114	1	0.395913	1.62617	1
Transfected	115	1	0.394959	2.52398	1
Transfected	116	1	0.39653	1.59263	1
Transfected	117	1	0.389463	2.14046	1
Transfected	118	1	0.417009	1.09089	1
Transfected	119	1	0.374802	1.4178	1
Transfected	120	1	0.382692	1.17191	1
Transfected	121	1	0.383304	1.2154	1
Transfected	122	1	0.390945	1.64585	1
Transfected	123	1	0.389192	1.17955	1
Transfected	124	1	0.37642	0.962706	1
Transfected	125	1	0.387632	3.67613	1
Transfected	126	1	0.397246	6.76753	1
Transfected	127	1	0.370163	1.24734	1
Transfected	128	1	0.372348	1.28324	1
Transfected	129	1	0.374451	1.10153	1
Transfected	130	1	0.373061	1.16218	1
Transfected	131	1	0.374742	1.0877	1
Transfected	132	1	0.386068	1.52964	1
Transfected	133	1	0.350149	0.833683	1
Transfected	134	1	0.383167	4.29189	1
Transfected	135	1	0.419164	1.37317	1
Transfected	136	1	0.374839	1.42625	1
Transfected	137	1	0.377909	1.58429	1
Transfected	138	1	0.377726	3.62817	1
Transfected	139	1	0.384993	3.72098	1
Transfected	140	1	0.37346	1.451	1
Transfected	141	1	0.372557	1.13491	1
Transfected	142	1	0.483209	1.27994	1
Transfected	143	1	0.384836	3.84232	1
Transfected	144	1	0.372156	1.41424	1
Transfected	145	1	0.383508	1.78006	1
Transfected	146	1	0.368703	1.21854	1
Transfected	147	1	0.386154	1.46683	1
Transfected	148	1	0.374413	1.54826	1
Transfected	149	1	0.376917	1.16466	1
Transfected	150	1	0.36616	0.996188	1
Transfected	151	1	0.389617	1.19603	1
Transfected	152	1	0.371161	1.42563	1
Transfected	153	1	0.369325	1.45588	1
Transfected	154	1	0.37297	1.32707	1
Transfected	155	1	0.381954	1.90163	1
Transfected	156	1	0.373905	1.88218	1
Transfected	157	1	0.364515	1.38781	1
Transfected	158	1	0.360331	1.87769	1
Transfected	159	1	0.378219	1.19719	1
Transfected	160	1	0.36363	1.38556	1
Transfected	161	1	0.367978	1.21764	1
Transfected	1	2	0.840667	0.907953	1
Transfected	2	2	1.9752	1.25917	1
Transfected	3	2	1.06859	1.03281	1
Transfected	4	2	1.27041	1.02427	1
Transfected	5	2	2.50864	1.2552	1
Transfected	6	2	1.91549	1.19858	1
Transfected	7	2	1.66379	1.15853	1
Transfected	8	2	1.64421	1.17883	1
Transfected	12	2	1.63543	1.43023	1
Transfected	13	2	1.74751	1.17248	1
Transfected	14	2	1.61329	1.2026	1
Transfected	15	2	1.89325	1.58179	1
Transfected	17	2	2.0111	1.004	1
Transfected	20	2	2.05779	1.29535	1
Transfected	26	2	2.07617	1.13622	1
Transfected	27	2	2.0161	1.12101	1
Transfected	30	2	1.66932	1.32519	1
Transfected	32	2	1.23107	1.05861	1
Transfected	34	2	2.28856	1.11293	1
Transfected	41	2	2.01439	1.21633	1
Transfected	42	2	1.24025	1.99246	1
Transfected	43	2	1.47715	1.16414	1
Transfected	47	2	1.20562	1.09344	1
Transfected	51	2	1.7332	1.21038	1
Transfected	52	2	1.49352	1.10556	1
Transfected	58	2	1.8743	1.05643	1
Transfected	64	2	1.87883	1.1391	1
Transfected	65	2	1.94859	1.2262	1
Transfected	67	2	2.2809	1.22172	1
Transfected	69	2	1.14648	1.0221	1
Transfected	73	2	1.8151	1.20561	1
Transfected	75	2	2.04029	1.12462	1
Transfected	76	2	1.87713	1.10713	1
Transfected	81	2	2.2663	1.29451	1
Transfected	82	2	1.90008	1.20236	1
Transfected	85	2	2.30725	1.27145	1
Transfected	87	2	2.05964	1.26717	1
Transfected	89	2	2.1532	1.22382	1
Transfected	90	2	2.0011	1.16659	1
Transfected	92	2	1.69005	1.06974	1
Transfected	96	2	2.12338	1.23564	1
Transfected	98	2	1.671	1.10557	1
Transfected	100	2	2.35609	1.21122	1
Transfected	104	2	0.765236	0.912131	1
Transfected	105	2	2.03423	1.21354	1
Transfected	106	2	1.82756	1.55965	1
Transfected	107	2	1.38559	1.64107	1
Transfected	108	2	1.99401	1.24392	1
Transfected	109	2	1.54881	1.13481	1
Transfected	110	2	1.68708	1.39942	1
Transfected	111	2	1.38584	1.19978	1
Transfected	112	2	1.13526	1.07716	1
Transfected	113	2	1.68188	1.09454	1
Transfected	114	2	0.938792	0.990473	1
Transfected	115	2	1.17676	1.15738	1
Transfected	116	2	1.30552	1.09165	1
Transfected	117	2	1.82321	1.13442	1
Transfected	118	2	0.929695	0.984357	1
Transfected	1	3	1.09436	0.981882	1
Transfected	2	3	0.977591	0.894928	1
Transfected	3	3	2.31567	1.02105	1
Transfected	4	3	1.48222	0.922781	1
Transfected	5	3	1.50187	1.27895	1
Transfected	6	3	0.818733	0.903338	1
Transfected	7	3	2.41865	1.11538	1
Transfected	8	3	2.58505	0.983215	1
Transfected	9	3	0.895154	0.877614	1
Transfected	10	3	0.69868	0.868428	1
Transfected	11	3	0.788645	0.900076	1
Transfected	12	3	1.48074	0.909119	1
Transfected	13	3	1.65606	1.10457	1
Transfected	14	3	1.14421	0.950655	1
Transfected	15	3	0.848598	0.872678	1
Transfected	16	3	1.07496	0.935073	1
Transfected	17	3	1.30388	0.9255	1
Transfected	18	3	0.935896	0.905838	1
Transfected	19	3	0.900792	0.879914	1
Transfected	20	3	1.29543	0.894817	1
Transfected	21	3	0.975417	0.891725	1
Transfected	22	3	0.82424	0.909244	1
Transfected	23	3	1.11231	1.2157	1
Transfected	24	3	1.18593	0.915592	1
Transfected	25	3	0.937997	0.912731	1
Transfected	26	3	1.15019	1.16231	1
Transfected	27	3	1.01099	0.916669	1
Transfected	28	3	1.04237	0.898364	1
Transfected	29	3	0.81174	0.883711	1
Transfected	30	3	1.60694	0.941569	1
Transfected	31	3	1.26403	0.928961	1
Transfected	32	3	0.690804	0.841157	1
Transfected	33	3	0.919882	0.891094	1
Transfected	34	3	1.06079	1.13235	1
Transfected	35	3	1.47978	1.38126	1
Transfected	36	3	0.948438	0.910332	1
Transfected	37	3	0.790806	0.873551	1
Transfected	38	3	1.17902	0.925732	1
Transfected	39	3	1.58116	0.927238	1
Transfected	40	3	1.02706	1.15381	1
Transfected	41	3	1.01343	0.870691	1
Transfected	42	3	0.915062	0.928119	1
Transfected	43	3	0.942149	0.904201	1
Transfected	44	3	0.59397	0.839069	1
Transfected	45	3	1.1471	0.924942	1
Transfected	46	3	0.563024	0.83309	1
Transfected	47	3	0.794944	0.878191	1
Transfected	48	3	0.562929	0.823651	1
Transfected	49	3	1.09382	0.909876	1
Transfected	50	3	0.732671	0.873742	1
Transfected	51	3	0.900116	0.905599	1
Transfected	52	3	1.53082	0.976624	1
Transfected	53	3	0.887588	0.897786	1
Transfected	54	3	1.10037	1.22353	1
Transfected	56	3	0.809142	0.963227	1
Transfected	57	3	0.726893	0.8832	1
Transfected	58	3	0.969267	0.92202	1
Transfected	59	3	0.981993	1.17327	1
Transfected	60	3	1.35895	0.977789	1
Transfected	61	3	0.807893	0.823669	1
Transfected	62	3	0.744975	0.877021	1
Transfected	63	3	0.903171	0.903215	1
Transfected	64	3	0.808626	0.896359	1
Transfected	65	3	0.959189	0.941932	1
Transfected	66	3	0.829773	0.841381	1
Transfected	67	3	0.97007	0.925352	1
Transfected	68	3	0.732465	0.880106	1
Transfected	69	3	0.942583	0.871064	1
Transfected	70	3	1.47688	0.963322	1
Transfected	71	3	2.04642	1.03425	1
Transfected	72	3	1.16565	0.899655	1
Transfected	73	3	1.14154	0.892866	1
Transfected	74	3	0.841799	0.840629	1
Transfected	75	3	0.941852	0.872226	1
Transfected	76	3	2.03069	1.01619	1
Transfected	77	3	0.855642	0.87679	1
Transfected	78	3	0.903108	0.918174	1
Transfected	79	3	1.0126	0.916062	1
Transfected	80	3	1.1576	0.893541	1
Transfected	81	3	0.741865	0.875519	1
Transfected	82	3	1.24177	0.896765	1
Transfected	83	3	1.16449	0.900882	1
Transfected	84	3	0.881375	0.891817	1
Transfected	85	3	0.639544	0.798914	1
Transfected	86	3	1.03057	0.875977	1
Transfected	87	3	1.09378	1.06065	1
Transfected	88	3	1.17762	0.894728	1
Transfected	89	3	1.87399	0.931629	1
Transfected	90	3	1.70318	0.998736	1
Transfected	91	3	0.965703	0.952806	1
Transfected	92	3	0.675508	0.905765	1
Transfected	93	3	0.683799	0.786172	1
Transfected	94	3	1.33879	0.981655	1
Transfected	95	3	0.963524	0.873119	1
Transfected	96	3	1.17283	0.869926	1
Transfected	97	3	1.14473	0.929564	1
Transfected	98	3	1.16218	0.884567	1
Transfected	99	3	0.868847	0.863054	1
Transfected	100	3	0.913617	0.889198	1
Transfected	101	3	1.38593	0.927513	1
Transfected	102	3	1.29343	1.09009	1
Transfected	103	3	0.879055	0.831873	1
Transfected	104	3	1.05225	0.866255	1
Transfected	105	3	0.767812	0.833934	1
Transfected	106	3	0.900583	1.00329	1
Transfected	107	3	0.643473	0.818515	1
Transfected	1	4	1.00173	0.945077	1
Transfected	2	4	1.02289	0.884101	1
Transfected	3	4	2.33156	1.01295	1
Transfected	4	4	1.44738	0.912383	1
Transfected	5	4	1.46971	1.27873	1
Transfected	6	4	0.757662	0.895443	1
Transfected	7	4	2.36387	1.09844	1
Transfected	8	4	2.44597	0.987941	1
Transfected	9	4	0.874943	0.871053	1
Transfected	10	4	0.639581	0.869247	1
Transfected	11	4	1.45872	0.906944	1
Transfected	12	4	0.759661	0.883466	1
Transfected	13	4	1.59827	1.0963	1
Transfected	14	4	0.884038	0.913319	1
Transfected	15	4	0.821395	0.864275	1
Transfected	16	4	1.01203	0.912933	1
Transfected	17	4	1.27035	0.910036	1
Transfected	18	4	0.89867	0.894709	1
Transfected	19	4	0.878581	0.853432	1
Transfected	20	4	1.27485	0.887829	1
Transfected	21	4	0.946286	0.873532	1
Transfected	22	4	0.784659	0.91179	1
Transfected	23	4	1.07373	1.23139	1
Transfected	24	4	1.16804	0.90943	1
Transfected	25	4	0.908307	0.899757	1
Transfected	26	4	0.998757	1.13471	1
Transfected	27	4	0.978679	0.895427	1
Transfected	28	4	0.782627	0.869228	1
Transfected	29	4	0.981392	0.885651	1
Transfected	30	4	1.5632	0.946079	1
Transfected	31	4	1.25643	0.919685	1
Transfected	32	4	0.646682	0.818725	1
Transfected	33	4	0.899997	0.878887	1
Transfected	34	4	0.935328	1.09699	1
Transfected	35	4	1.30463	1.33511	1
Transfected	36	4	0.913457	0.892649	1
Transfected	37	4	0.754443	0.867241	1
Transfected	38	4	1.7197	0.927992	1
Transfected	39	4	1.05498	0.911858	1
Transfected	40	4	0.927199	1.12828	1
Transfected	41	4	0.987184	0.866715	1
Transfected	42	4	0.877086	0.925765	1
Transfected	43	4	0.941625	0.897211	1
Transfected	44	4	1.14129	0.922363	1
Transfected	45	4	0.551262	0.82079	1
Transfected	46	4	0.525913	0.819561	1
Transfected	47	4	0.765072	0.852122	1
Transfected	48	4	0.54162	0.81372	1
Transfected	49	4	1.04882	0.898673	1
Transfected	50	4	0.689079	0.84933	1
Transfected	51	4	1.5336	0.968756	1
Transfected	52	4	0.87654	0.893301	1
Transfected	54	4	0.998669	1.2112	1
Transfected	55	4	0.869564	0.891289	1
Transfected	56	4	0.736444	0.922238	1
Transfected	57	4	0.728599	0.909038	1
Transfected	58	4	0.655312	0.870393	1
Transfected	59	4	0.93504	0.908407	1
Transfected	60	4	0.885245	1.14076	1
Transfected	61	4	1.35117	0.981844	1
Transfected	62	4	0.769493	0.815735	1
Transfected	63	4	0.724851	0.850808	1
Transfected	64	4	0.860988	0.906637	1
Transfected	65	4	0.775637	0.883399	1
Transfected	66	4	0.790716	0.824063	1
Transfected	67	4	0.945196	0.933764	1
Transfected	68	4	0.942868	0.912002	1
Transfected	69	4	0.681588	0.862805	1
Transfected	70	4	0.927916	0.861232	1
Transfected	71	4	1.45307	0.952585	1
Transfected	72	4	2.00531	1.01798	1
Transfected	73	4	1.11616	0.892372	1
Transfected	74	4	0.785271	0.844949	1
Transfected	75	4	0.918664	0.858032	1
Transfected	76	4	2.00816	1.02897	1
Transfected	77	4	0.823304	0.883813	1
Transfected	78	4	0.873345	0.91293	1
Transfected	79	4	1.13523	0.885654	1
Transfected	80	4	0.931886	0.909114	1
Transfected	81	4	0.704604	0.870491	1
Transfected	82	4	1.2464	0.882563	1
Transfected	83	4	0.854557	0.892979	1
Transfected	84	4	1.13447	0.877361	1
Transfected	85	4	1.01193	0.869689	1
Transfected	86	4	0.615711	0.787211	1
Transfected	87	4	1.07363	1.05432	1
Transfected	88	4	1.1383	0.88205	1
Transfected	89	4	1.89757	0.915339	1
Transfected	90	4	1.65056	0.99919	1
Transfected	91	4	0.954451	0.942055	1
Transfected	92	4	0.657715	0.783462	1
Transfected	93	4	0.604652	0.914582	1
Transfected	94	4	1.31575	0.984053	1
Transfected	95	4	0.841214	0.852586	1
Transfected	96	4	0.939653	0.866905	1
Transfected	97	4	1.14688	0.860691	1
Transfected	98	4	1.12628	0.936359	1
Transfected	99	4	1.15597	0.870594	1
Transfected	100	4	0.859383	0.873862	1
Transfected	101	4	1.04555	1.07248	1
Transfected	102	4	1.33143	0.919334	1
Transfected	103	4	0.840674	0.8279	1
Transfected	104	4	0.983981	0.851223	1
Transfected	105	4	0.856523	0.993529	1
Transfected	106	4	0.732653	0.829918	1
Transfected	107	4	0.61434	0.832521	1
Transfected	1	5	1.23042	1.0245	1
Transfected	2	5	1.0416	1.02954	1
Transfected	3	5	0.77419	1.08982	1
Transfected	4	5	1.03283	0.918375	1
Transfected	5	5	1.19696	1.145	1
Transfected	6	5	0.723291	0.905577	1
Transfected	7	5	0.898408	1.11466	1
Transfected	8	5	1.00971	1.08902	1
Transfected	9	5	1.17091	1.06879	1
Transfected	10	5	1.1682	1.26058	1
Transfected	11	5	1.3292	1.05804	1
Transfected	12	5	1.02682	1.26792	1
Transfected	13	5	1.3064	1.16613	1
Transfected	14	5	1.03278	1.31979	1
Transfected	15	5	1.05343	1.12345	1
Transfected	16	5	1.283	1.11539	1
Transfected	17	5	1.45434	1.11124	1
Transfected	18	5	1.31849	1.38743	1
Transfected	19	5	0.912857	1.04554	1
Transfected	20	5	1.16361	1.28492	1
Transfected	21	5	1.30632	1.12024	1
Transfected	22	5	0.984857	1.15573	1
Transfected	23	5	1.08938	1.17096	1
Transfected	24	5	1.10459	1.30781	1
Transfected	25	5	1.33079	1.16383	1
Transfected	26	5	1.6938	1.15577	1
Transfected	27	5	1.1076	1.16109	1
Transfected	28	5	1.06153	1.27738	1
Transfected	29	5	1.03911	1.1827	1
Transfected	30	5	1.12506	1.04857	1
Transfected	31	5	1.1403	1.10695	1
Transfected	32	5	0.822292	0.931894	1
Transfected	33	5	1.18649	1.08296	1
Transfected	34	5	1.67917	1.09515	1
Transfected	35	5	1.1277	1.06417	1
Transfected	36	5	1.66785	1.09312	1
Transfected	37	5	1.66565	1.09069	1
Transfected	39	5	1.13695	1.09994	1
Transfected	40	5	0.51553	0.869792	1
Transfected	41	5	1.25392	1.00375	1
Transfected	42	5	1.25145	1.08785	1
Transfected	43	5	1.52898	1.09948	1
Transfected	44	5	1.07338	1.03568	1
Transfected	45	5	1.33243	1.01692	1
Transfected	46	5	1.00425	1.20607	1
Transfected	47	5	1.2217	1.10685	1
Transfected	48	5	0.980982	1.23198	1
Transfected	49	5	1.23735	1.11821	1
Transfected	50	5	1.15076	1.33578	1
Transfected	51	5	0.925746	1.00658	1
Transfected	52	5	1.61137	1.01868	1
Transfected	53	5	0.759169	0.969507	1
Transfected	54	5	0.963696	1.01539	1
Transfected	55	5	0.974161	1.00548	1
Transfected	56	5	1.13709	1.07782	1
Transfected	57	5	0.810568	0.964637	1
Transfected	58	5	0.696385	0.934109	1
Transfected	59	5	0.893836	0.967538	1
Transfected	60	5	0.986497	1.18504	1
Transfected	61	5	0.828827	1.24426	1
Transfected	62	5	0.95148	1.01682	1
Transfected	63	5	0.787997	0.944374	1
Transfected	64	5	0.957271	0.979922	1
Transfected	65	5	1.51183	1.036	1
Transfected	66	5	1.247	0.992702	1
Transfected	67	5	0.931236	0.945044	1
Transfected	68	5	0.821951	1.07827	1
Transfected	69	5	0.79747	1.09475	1
Transfected	1	6	0.780588	0.993006	1
Transfected	2	6	0.527394	0.883313	1
Transfected	3	6	0.523401	0.854767	1
Transfected	4	6	0.482694	0.893912	1
Transfected	5	6	0.567157	0.913978	1
Transfected	6	6	0.544592	0.941346	1
Transfected	7	6	0.525918	0.907251	1
Transfected	8	6	0.479716	0.847714	1
Transfected	9	6	0.521819	0.864852	1
Transfected	10	6	0.560097	0.911277	1
Transfected	11	6	0.533771	0.961696	1
Transfected	12	6	0.483558	0.871019	1
Transfected	13	6	0.504411	0.872084	1
Transfected	14	6	0.514414	0.935808	1
Transfected	15	6	0.480661	0.872591	1
Transfected	16	6	0.461149	0.831892	1
Transfected	17	6	0.510181	0.908018	1
Transfected	18	6	0.496931	0.857715	1
Transfected	19	6	0.50337	0.889552	1
Transfected	20	6	0.485972	0.892105	1
Transfected	21	6	0.487534	0.888544	1
Transfected	22	6	0.49287	0.883782	1
Transfected	23	6	0.491645	0.852291	1
Transfected	24	6	0.525259	0.871469	1
Transfected	25	6	0.552759	0.91209	1
Transfected	26	6	0.492912	0.892431	1
Transfected	27	6	0.487521	0.854749	1
Transfected	28	6	0.480069	0.882913	1
Transfected	29	6	0.451948	0.813745	1
Transfected	30	6	0.43377	0.829294	1
Transfected	31	6	0.497804	0.856572	1
Transfected	32	6	0.482249	0.89387	1
Transfected	33	6	0.495074	0.889712	1
Transfected	34	6	0.473803	0.847775	1
Transfected	35	6	0.474519	0.867562	1
Transfected	36	6	0.57333	0.891791	1
Transfected	37	6	0.522246	0.907487	1
Transfected	38	6	0.502701	0.842347	1
Transfected	39	6	0.483064	0.904263	1
Transfected	40	6	0.506032	0.928436	1
Transfected	41	6	0.544508	0.944898	1
Transfected	42	6	0.485616	0.858441	1
Transfected	43	6	0.427547	0.824025	1
Transfected	44	6	0.497216	0.875243	1
Transfected	45	6	0.483143	0.875265	1
Transfected	46	6	0.513744	0.916681	1
Transfected	47	6	0.484976	0.836824	1
Transfected	48	6	0.480281	0.866902	1
Transfected	49	6	0.522753	0.87715	1
Transfected	50	6	0.502101	0.848907	1
Transfected	51	6	0.512842	0.913832	1
Transfected	52	6	0.551232	0.973313	1
Transfected	53	6	0.497315	0.893153	1
Transfected	54	6	0.578298	0.986824	1
Transfected	56	6	0.893951	1.02951	1
Transfected	1	7	0.502476	1.52952	1
Transfected	2	7	0.469149	1.07552	1
Transfected	3	7	0.464222	0.908268	1
Transfected	4	7	0.54212	1.37252	1
Transfected	5	7	0.52399	0.992164	1
Transfected	6	7	0.519586	0.965075	1
Transfected	7	7	0.500296	0.981845	1
Transfected	8	7	0.460489	0.853223	1
Transfected	9	7	0.446285	0.889968	1
Transfected	10	7	0.451471	0.838871	1
Transfected	11	7	0.480293	0.966321	1
Transfected	12	7	0.484368	0.948068	1
Transfected	13	7	0.494002	1.28639	1
Transfected	14	7	0.466285	1.01472	1
Transfected	15	7	0.467557	1.0847	1
Transfected	16	7	0.413361	0.83659	1
Transfected	17	7	0.485179	0.97952	1
Transfected	18	7	0.470637	1.09961	1
Transfected	19	7	0.459025	0.913586	1
Transfected	20	7	0.476846	0.964269	1
Transfected	21	7	0.473275	0.927172	1
Transfected	22	7	0.478114	0.967399	1
Transfected	23	7	0.470183	0.863757	1
Transfected	24	7	0.442549	0.907958	1
Transfected	25	7	0.470427	0.915986	1
Transfected	26	7	0.460993	1.01579	1
Transfected	27	7	0.452851	0.869676	1
Transfected	28	7	0.477525	1.03021	1
Transfected	29	7	0.468049	0.938253	1
Transfected	30	7	0.472959	0.984777	1
Transfected	31	7	0.478555	0.914301	1
Transfected	32	7	0.465618	1.06526	1
Transfected	33	7	0.443621	0.926326	1
Transfected	34	7	0.47357	0.957343	1
Transfected	35	7	0.480114	0.906667	1
Transfected	36	7	0.495912	1.01097	1
Transfected	37	7	0.503423	0.889761	1
Transfected	38	7	0.46561	0.992165	1
Transfected	39	7	0.471774	0.969757	1
Transfected	40	7	0.481707	1.0471	1
Transfected	41	7	0.453805	0.941883	1
Transfected	42	7	0.510888	1.02704	1
Transfected	43	7	0.496141	0.966943	1
Transfected	44	7	0.467469	0.996977	1
Transfected	45	7	0.470886	0.97863	1
Transfected	46	7	0.474417	0.994892	1
Transfected	47	7	0.44785	0.846643	1
Transfected	48	7	0.501282	0.963324	1
Transfected	49	7	0.461858	1.11943	1
Transfected	50	7	0.547554	1.0468	1
Transfected	51	7	0.489442	0.973544	1
Transfected	52	7	0.484619	1.02206	1
Transfected	53	7	0.472319	0.980442	1
Transfected	54	7	0.486505	1.20937	1
Transfected	55	7	0.470758	0.926216	1
Transfected	56	7	0.487204	1.03099	1
Transfected	57	7	0.493211	0.993027	1
Transfected	58	7	0.468297	0.964975	1
Transfected	59	7	0.457629	0.936367	1
Transfected	60	7	0.532514	1.02073	1
Transfected	61	7	0.471705	0.962762	1
Transfected	62	7	0.473114	1.20238	1
Transfected	63	7	0.47715	0.96239	1
Transfected	64	7	0.504931	1.23149	1
Transfected	65	7	0.471802	0.998635	1
Transfected	66	7	0.50883	1.11402	1
Transfected	67	7	0.497744	0.974655	1
Transfected	68	7	0.481186	0.982289	1
Transfected	69	7	0.455122	1.01961	1
Transfected	70	7	0.480241	0.964126	1
Transfected	71	7	0.467371	0.964544	1
Transfected	72	7	0.477969	0.969679	1
Transfected	73	7	0.445366	0.931858	1
Transfected	74	7	0.472455	1.08514	1
Transfected	75	7	0.446519	0.880073	1
Transfected	76	7	0.488278	1.00933	1
Transfected	77	7	0.47798	1.81199	1
Transfected	78	7	0.421056	0.866568	1
Transfected	79	7	0.456457	1.13049	1
Transfected	80	7	0.559976	1.05546	1
Transfected	81	7	0.498859	1.10699	1
Transfected	82	7	0.456833	0.914378	1
Transfected	83	7	0.475056	0.974372	1
Transfected	84	7	0.736784	1.20796	1
Transfected	85	7	0.470856	0.959973	1
Transfected	86	7	0.469117	0.935336	1
Transfected	87	7	0.491858	0.985426	1
Transfected	88	7	0.477569	0.985409	1
Transfected	89	7	0.482369	0.97557	1
Transfected	90	7	0.50551	0.984857	1
Transfected	91	7	0.499084	1.10982	1
Transfected	92	7	0.491508	0.984982	1
Transfected	93	7	0.527062	1.00538	1
Transfected	94	7	0.555726	1.02955	1
Transfected	95	7	0.53894	1.05896	1
Transfected	96	7	0.481674	1.04182	1
Transfected	97	7	0.427715	0.89508	1
Transfected	98	7	0.457719	0.981434	1
Transfected	99	7	0.484347	1.0155	1
Transfected	100	7	0.499129	1.02818	1
Transfected	101	7	0.518186	1.0464	1
Transfected	102	7	0.483046	1.00217	1
Transfected	103	7	0.500928	1.01331	1
Transfected	104	7	0.488717	1.04712	1
Transfected	105	7	0.475212	0.898985	1
Transfected	106	7	0.47471	0.89758	1
Transfected	107	7	0.473998	0.950003	1
Transfected	108	7	0.504792	1.00328	1
Transfected	109	7	0.47425	0.895494	1
Transfected	110	7	0.476217	1.17554	1
Transfected	111	7	0.476877	0.875604	1
Transfected	112	7	0.507232	1.03445	1
Transfected	113	7	0.490258	0.988571	1
Transfected	114	7	0.504299	1.0399	1
Transfected	115	7	0.480038	0.978983	1
Transfected	116	7	0.466435	0.965719	1
Transfected	117	7	0.492288	1.00432	1
Transfected	119	7	0.452865	0.939749	1
Transfected	120	7	0.516456	1.02426	1
Transfected	121	7	0.47086	0.984582	1
Transfected	122	7	0.49575	0.99177	1
Transfected	123	7	0.469562	0.87529	1
Transfected	124	7	0.481307	0.95969	1
Transfected	125	7	0.498541	1.01577	1
Transfected	126	7	0.479972	1.00843	1
Transfected	127	7	0.456267	0.925821	1
Transfected	128	7	0.472679	0.987258	1
Transfected	129	7	0.459982	1.14513	1
Transfected	130	7	0.482658	0.955248	1
Transfected	131	7	0.497429	1.02345	1
Transfected	132	7	0.548163	1.03858	1
Transfected	133	7	0.490142	1.00149	1
Transfected	134	7	0.477838	1.2051	1
Transfected	135	7	0.506339	1.01735	1
Transfected	136	7	0.485817	0.991563	1
Transfected	137	7	0.471598	1.01453	1
Transfected	138	7	0.456083	0.864967	1
Transfected	139	7	0.47495	1.14185	1
Transfected	140	7	0.49668	1.01818	1
Transfected	141	7	0.53556	1.012	1
Transfected	143	7	0.512532	1.06043	1
Transfected	144	7	0.513013	1.02954	1
Transfected	145	7	0.451175	0.983695	1
Transfected	146	7	0.518034	1.0211	1
Transfected	147	7	0.454057	0.957543	1
Transfected	148	7	0.519306	1.05968	1
Transfected	149	7	0.473227	0.963145	1
Transfected	150	7	0.49727	1.03049	1
Transfected	151	7	0.53828	1.09634	1
Transfected	152	7	0.467195	0.959099	1
Transfected	153	7	0.523711	1.11978	1
Transfected	154	7	0.474001	0.962633	1
Transfected	155	7	0.53474	1.05198	1
Transfected	156	7	0.488283	0.987077	1
Transfected	158	7	0.458614	0.950346	1
Transfected	159	7	0.482434	0.953237	1
Transfected	160	7	0.496582	0.978929	1
Transfected	161	7	0.453563	1.41386	1
Transfected	162	7	0.472251	0.960428	1
Transfected	163	7	0.52184	1.07846	1
Transfected	164	7	0.477052	0.925971	1
Transfected	165	7	0.468455	0.985101	1
Transfected	166	7	0.515783	1.04312	1
Transfected	167	7	0.515703	1.03611	1
Transfected	168	7	0.497494	0.995864	1
Transfected	169	7	0.467626	0.963521	1
Transfected	170	7	0.444649	0.875903	1
Transfected	171	7	0.532699	1.0691	1
Transfected	172	7	0.459041	1.42634	1
Transfected	173	7	0.497637	0.997087	1
Transfected	174	7	0.465849	0.946964	1
Transfected	175	7	0.506408	2.84477	1
Transfected	176	7	0.555341	1.09427	1
Transfected	177	7	0.467888	0.889749	1
Transfected	178	7	0.451171	0.932565	1
Transfected	179	7	0.470163	0.991232	1
Transfected	180	7	0.500848	1.0383	1
Transfected	181	7	0.479735	0.975479	1
Transfected	182	7	0.488425	0.921047	1
Transfected	183	7	0.476411	0.968964	1
Transfected	184	7	0.477615	1.02077	1
Transfected	185	7	0.494966	0.901017	1
Transfected	186	7	0.488573	0.985687	1
Transfected	187	7	0.469534	0.941385	1
Transfected	188	7	0.508487	1.03213	1
Transfected	189	7	0.469831	0.964329	1
Transfected	190	7	0.453978	0.935941	1
Transfected	191	7	0.525773	1.03547	1
Transfected	192	7	0.481484	0.986229	1
Transfected	193	7	0.709604	1.18851	1
Transfected	194	7	0.480047	0.991868	1
Transfected	195	7	0.524862	1.06862	1
Transfected	196	7	0.475115	0.994525	1
Transfected	197	7	0.469122	0.977258	1
Transfected	198	7	0.478325	1.00293	1
Transfected	199	7	0.467387	0.978908	1
Transfected	200	7	0.55437	1.07708	1
Transfected	201	7	0.452932	0.86168	1
Transfected	202	7	0.446831	0.940654	1
Transfected	203	7	0.533428	1.05962	1
Transfected	204	7	0.560045	1.11388	1
Transfected	205	7	0.528711	1.17705	1
Transfected	207	7	0.532799	1.09925	1
Transfected	208	7	0.445659	1.04486	1
Transfected	209	7	0.458956	0.87254	1
Transfected	210	7	0.51416	1.01592	1
Transfected	211	7	0.478372	1.08406	1
Transfected	212	7	0.47901	1.00851	1
Transfected	213	7	0.503013	1.12921	1
Transfected	214	7	0.466182	1.03827	1
Transfected	215	7	0.473732	0.995946	1
Transfected	216	7	0.498402	1.03608	1
Transfected	217	7	0.442162	0.944082	1
Transfected	218	7	0.456541	0.881322	1
Transfected	219	7	0.493405	0.987842	1
Transfected	220	7	0.471817	1.03025	1
Transfected	221	7	0.486249	0.986691	1
Transfected	222	7	0.465849	0.960797	1
Transfected	223	7	0.457717	0.99206	1
Transfected	224	7	0.455591	0.878805	1
Transfected	225	7	0.483214	0.988841	1
Transfected	226	7	0.470456	0.971417	1
Transfected	227	7	0.476149	0.985609	1
Transfected	228	7	0.485852	0.995228	1
Transfected	229	7	0.499862	1.00012	1
Transfected	230	7	0.48805	0.962652	1
Transfected	231	7	0.468388	0.980853	1
Transfected	232	7	0.466078	0.944232	1
Transfected	233	7	0.535957	1.00261	1
Transfected	234	7	0.445465	0.973922	1
Transfected	235	7	0.452788	0.952621	1
Transfected	236	7	0.425474	0.893518	1
Transfected	237	7	0.457553	2.05158	1
Transfected	238	7	0.469674	0.958641	1
Transfected	239	7	0.599122	1.08331	1
Transfected	240	7	0.496407	0.988359	1
Transfected	241	7	0.492222	1.023	1
Transfected	242	7	0.472679	0.995308	1
Transfected	243	7	0.516689	0.958846	1
Transfected	244	7	0.499841	1.00911	1
Transfected	245	7	0.471898	1.22961	1
Transfected	246	7	0.480288	0.941614	1
Transfected	247	7	0.450082	0.895042	1
Transfected	248	7	0.423014	0.888539	1
Transfected	249	7	0.448929	0.924792	1
Transfected	250	7	0.497897	0.953468	1
Transfected	251	7	0.466843	2.4415	1
Transfected	252	7	0.452403	0.953482	1
Transfected	253	7	0.449071	2.34354	1
Transfected	254	7	0.489803	1.05694	1
Transfected	255	7	0.472995	2.23974	1
Transfected	256	7	0.447539	0.902028	1
Transfected	257	7	0.483545	0.969356	1
Transfected	258	7	0.454075	1.21965	1
Transfected	259	7	0.459873	1.0346	1
Transfected	260	7	0.505069	1.04969	1
Transfected	261	7	0.449603	0.940374	1
Transfected	262	7	0.445174	0.93465	1
Transfected	263	7	0.448358	0.922258	1
Transfected	264	7	0.451324	1.06769	1
Transfected	265	7	0.482848	0.997256	1
Transfected	266	7	0.453029	0.926111	1
Transfected	267	7	0.444534	0.953253	1
Transfected	268	7	0.431666	0.884104	1
Transfected	269	7	0.445858	0.934308	1
Transfected	270	7	0.45407	0.937538	1
Transfected	271	7	0.465045	0.939087	1
Transfected	272	7	0.469703	0.908087	1
Transfected	273	7	0.4562	0.917272	1
Transfected	274	7	0.442025	0.917196	1
Transfected	275	7	0.445708	0.894774	1
Transfected	276	7	0.444473	0.961978	1
Transfected	277	7	0.424078	0.850607	1
Transfected	278	7	0.438776	0.904687	1
Transfected	279	7	0.437064	0.905514	1
Transfected	280	7	0.418514	0.823285	1
Transfected	281	7	0.457812	1.00962	1
Transfected	282	7	0.449118	0.860675	1
Transfected	283	7	0.425827	0.927902	1
Transfected	284	7	0.44011	0.88565	1
Transfected	285	7	0.435709	0.872298	1
Transfected	286	7	0.457804	0.942521	1
Transfected	287	7	0.438449	0.896363	1
Transfected	288	7	0.432205	0.887881	1
Transfected	289	7	0.446768	0.923922	1
Transfected	290	7	0.447859	0.844416	1
Transfected	291	7	0.457504	1.02595	1
Transfected	1	9	0.953695	0.824807	1
Transfected	2	9	1.0585	1.18811	1
Transfected	3	9	0.646603	0.855658	1
Transfected	4	9	1.36197	1.00962	1
Transfected	5	9	1.08883	1.02742	1
Transfected	6	9	1.48086	1.13801	1
Transfected	7	9	0.591386	0.877207	1
Transfected	8	9	0.977104	1.04884	1
Transfected	9	9	1.29323	1.03023	1
Transfected	10	9	0.982895	0.961722	1
Transfected	11	9	1.38436	0.982224	1
Transfected	12	9	1.29299	1.04978	1
Transfected	13	9	1.64635	1.16032	1
Transfected	14	9	1.13912	1.02364	1
Transfected	15	9	0.79644	0.922348	1
Transfected	16	9	1.29486	1.05131	1
Transfected	17	9	1.45827	1.07506	1
Transfected	18	9	1.25348	1.05214	1
Transfected	19	9	0.981235	1.08246	1
Transfected	20	9	2.03294	1.13558	1
Transfected	21	9	1.47401	1.07727	1
Transfected	22	9	1.42305	1.05378	1
Transfected	23	9	1.25267	1.03287	1
Transfected	24	9	1.20648	1.09651	1
Transfected	26	9	1.20114	1.038	1
Transfected	27	9	1.38693	1.09761	1
Transfected	28	9	1.06882	0.993226	1
Transfected	29	9	1.5973	1.11139	1
Transfected	30	9	1.56817	1.10995	1
Transfected	31	9	1.58775	1.08902	1
Transfected	32	9	1.23716	1.00023	1
Transfected	33	9	1.0513	1.04789	1
Transfected	34	9	0.931691	0.93968	1
Transfected	35	9	1.38909	1.08648	1
Transfected	36	9	1.15429	1.02343	1
Transfected	37	9	1.28378	1.01835	1
Transfected	38	9	1.2373	1.0122	1
Transfected	39	9	1.16221	0.939512	1
Transfected	40	9	1.32166	1.03887	1
Transfected	41	9	1.21594	1.08473	1
Transfected	42	9	1.10462	1.03394	1
Transfected	43	9	1.19774	0.979158	1
Transfected	44	9	1.53913	1.0951	1
Transfected	45	9	1.06209	1.01783	1
Transfected	46	9	0.970228	1.02555	1
Transfected	47	9	1.29304	1.1276	1
Transfected	48	9	1.64232	1.19451	1
Transfected	50	9	0.931477	0.98971	1
Transfected	51	9	1.11617	1.03499	1
Transfected	52	9	1.35244	1.03785	1
Transfected	53	9	1.4552	1.029	1
Transfected	54	9	1.12531	0.998418	1
Transfected	56	9	0.729026	0.883266	1
Transfected	57	9	0.781511	0.934912	1
Transfected	58	9	1.78591	1.13628	1
Transfected	59	9	1.29844	1.11427	1
Transfected	60	9	1.18124	1.02895	1
Transfected	61	9	0.808936	0.954071	1
Transfected	62	9	0.72794	0.926815	1
Transfected	63	9	0.817007	0.875994	1
Transfected	64	9	0.639524	0.881677	1
Transfected	65	9	0.592397	0.837812	1
Transfected	1	11	0.739205	0.912764	1
Transfected	2	11	0.785956	0.960602	1
Transfected	3	11	1.36832	1.05462	1
Transfected	4	11	1.29161	1.04841	1
Transfected	5	11	1.10356	1.04318	1
Transfected	6	11	1.28847	1.06862	1
Transfected	7	11	1.28328	1.03245	1
Transfected	8	11	1.29297	1.16676	1
Transfected	9	11	1.17859	0.982571	1
Transfected	10	11	1.11109	1.03478	1
Transfected	11	11	1.22531	0.977034	1
Transfected	12	11	1.14841	1.16273	1
Transfected	13	11	1.72677	1.09452	1
Transfected	14	11	1.28233	1.4617	1
Transfected	15	11	1.36679	1.06702	1
Transfected	16	11	1.32348	1.12999	1
Transfected	17	11	1.25373	1.00969	1
Transfected	18	11	1.34333	1.0419	1
Transfected	19	11	1.26567	1.04239	1
Transfected	21	11	1.33742	1.0029	1
Transfected	22	11	1.54136	1.05597	1
Transfected	23	11	1.00663	1.00235	1
Transfected	24	11	0.891474	0.893305	1
Transfected	25	11	0.943666	0.971735	1
Transfected	26	11	0.837412	0.946691	1
Transfected	27	11	1.31539	1.03642	1
Transfected	28	11	1.04068	1.02265	1
Transfected	29	11	1.53903	1.31898	1
Transfected	30	11	1.06609	1.05698	1
Transfected	31	11	0.817213	0.962187	1
Transfected	32	11	1.12201	0.984535	1
Transfected	33	11	1.09187	0.977505	1
Transfected	34	11	1.13441	0.885785	1
Transfected	35	11	0.948323	0.960173	1
Transfected	36	11	1.18557	1.15246	1
Transfected	37	11	1.12884	0.995739	1
Transfected	38	11	1.26528	1.01402	1
Transfected	39	11	1.64229	1.09169	1
Transfected	40	11	1.26291	0.985097	1
Transfected	41	11	1.27537	0.971868	1
Transfected	42	11	1.22882	1.00277	1
Transfected	43	11	0.932465	0.931902	1
Transfected	44	11	1.03622	0.978097	1
Transfected	45	11	1.0947	0.964253	1
Transfected	46	11	1.38598	1.03118	1
Transfected	47	11	0.939366	1.00808	1
Transfected	48	11	0.958511	0.928954	1
Transfected	49	11	0.908987	0.942193	1
Transfected	50	11	0.714848	0.90027	1
Transfected	51	11	0.982489	0.934006	1
Transfected	52	11	0.903458	0.966062	1
Transfected	53	11	0.719878	0.897274	1
Transfected	54	11	0.96365	0.973649	1
Transfected	55	11	0.709146	0.864348	1
Transfected	56	11	1.09699	0.943746	1
WT	1	1	0.813393	0.927858	1
WT	2	1	0.931079	1.14229	1
WT	3	1	1.28027	1.03295	1
WT	4	1	1.10764	0.99522	1
WT	5	1	1.04178	1.04044	1
WT	6	1	0.852544	0.991976	1
WT	7	1	0.92893	0.9834	1
WT	10	1	0.714628	0.956324	1
WT	11	1	1.05776	1.05422	1
WT	12	1	0.770413	0.97783	1
WT	14	1	0.676373	0.911436	1
WT	15	1	0.61513	0.935508	1
WT	17	1	1.04489	0.979711	1
WT	18	1	1.20856	1.01244	1
WT	19	1	0.876713	0.987874	1
WT	22	1	1.12268	0.991409	1
WT	28	1	0.721223	0.912769	1
WT	29	1	0.930473	1.12561	1
WT	30	1	1.06078	0.969114	1
WT	32	1	1.09772	1.00904	1
WT	34	1	1.07211	1.06477	1
WT	35	1	0.824694	0.94101	1
WT	36	1	1.03657	1.09066	1
WT	37	1	0.842544	1.10545	1
WT	38	1	1.18119	1.05545	1
WT	40	1	0.749951	0.956584	1
WT	41	1	0.703281	1.02618	1
WT	42	1	0.735809	0.95542	1
WT	43	1	1.05461	1.06134	1
WT	44	1	1.0242	1.06781	1
WT	46	1	1.13458	1.05517	1
WT	48	1	1.23796	0.891437	1
WT	49	1	1.20426	0.868842	1
WT	50	1	0.531778	0.875357	1
WT	51	1	1.43111	0.939403	1
WT	52	1	0.872405	0.943034	1
WT	53	1	0.801287	0.912405	1
WT	54	1	1.11775	0.948776	1
WT	55	1	1.07476	1.03041	1
WT	56	1	1.06283	0.976201	1
WT	57	1	1.26661	0.986346	1
WT	58	1	0.974544	0.982165	1
WT	59	1	0.824466	0.938521	1
WT	60	1	0.863215	0.881934	1
WT	61	1	1.19167	0.885922	1
WT	62	1	0.920438	0.931906	1
WT	63	1	1.2699	0.902864	1
WT	64	1	1.01613	0.896354	1
WT	65	1	0.710495	0.804443	1
WT	66	1	0.908863	0.850478	1
WT	67	1	0.864664	0.860417	1
WT	68	1	1.10576	0.942789	1
WT	69	1	1.13865	0.846811	1
WT	70	1	0.927137	1.01537	1
WT	71	1	1.38721	0.917	1
WT	72	1	1.17707	0.888678	1
WT	73	1	1.13367	0.865906	1
WT	74	1	1.19168	0.961295	1
WT	75	1	1.05265	0.833469	1
WT	76	1	1.18351	1.48705	1
WT	77	1	0.910112	0.918085	1
WT	78	1	1.11742	0.886757	1
WT	79	1	0.709986	0.869406	1
WT	80	1	0.717692	0.964863	1
WT	81	1	0.811252	0.894563	1
WT	82	1	0.824271	0.872426	1
WT	83	1	0.772517	1.06844	1
WT	84	1	0.77766	0.848257	1
WT	85	1	0.619274	1.2014	1
WT	86	1	1.12811	0.980838	1
WT	87	1	0.969851	0.86472	1
WT	88	1	0.846913	0.86538	1
WT	89	1	0.8901	0.858525	1
WT	90	1	1.04594	0.87742	1
WT	91	1	0.869386	0.856334	1
WT	92	1	1.03171	0.897747	1
WT	93	1	1.0115	0.881134	1
WT	94	1	0.793362	0.821798	1
WT	1	2	1.14464	1.84652	1
WT	3	2	0.911365	0.986563	1
WT	4	2	1.08972	1.06326	1
WT	5	2	1.15268	1.03769	1
WT	6	2	0.881142	1.02116	1
WT	7	2	1.04895	1.06172	1
WT	9	2	1.41938	1.09352	1
WT	10	2	1.1893	1.06004	1
WT	11	2	1.66571	1.12896	1
WT	12	2	0.98584	1.01378	1
WT	13	2	1.46586	1.09882	1
WT	14	2	1.38981	1.11217	1
WT	15	2	1.23096	1.03529	1
WT	16	2	1.4622	1.08818	1
WT	17	2	1.05317	1.5757	1
WT	18	2	1.41771	1.10545	1
WT	20	2	1.01862	1.5952	1
WT	21	2	1.26668	1.04549	1
WT	22	2	1.4011	1.08897	1
WT	23	2	0.830633	0.996061	1
WT	26	2	1.121	1.07196	1
WT	28	2	1.03032	1.08043	1
WT	29	2	0.91872	1.07026	1
WT	30	2	1.08061	5.36965	1
WT	32	2	1.39907	1.22137	1
WT	34	2	1.10079	1.00801	1
WT	35	2	1.08682	1.04883	1
WT	37	2	1.24574	1.01798	1
WT	38	2	1.30639	1.11988	1
WT	40	2	1.09168	1.11494	1
WT	42	2	1.12051	1.12813	1
WT	43	2	1.06319	0.975651	1
WT	45	2	1.12162	1.07704	1
WT	46	2	0.908246	1.14833	1
WT	48	2	0.979815	1.01957	1
WT	51	2	0.973066	1.17503	1
WT	52	2	1.1039	1.16918	1
WT	54	2	1.3334	1.11361	1
WT	55	2	1.32108	0.992463	1
WT	58	2	0.779213	1.00506	1
WT	60	2	0.865496	1.15006	1
WT	61	2	1.18078	1.10824	1
WT	62	2	0.737437	1.01554	1
WT	64	2	1.58597	0.974199	1
WT	66	2	0.928113	1.03982	1
WT	67	2	1.1237	1.276	1
WT	68	2	1.07121	1.04703	1
WT	69	2	1.10947	1.01526	1
WT	73	2	1.02416	1.06229	1
WT	75	2	0.773964	0.945879	1
WT	76	2	1.29327	1.01191	1
WT	77	2	1.29202	1.00149	1
WT	80	2	1.67185	1.32717	1
WT	81	2	0.776465	0.903791	1
WT	83	2	1.04905	1.0303	1
WT	84	2	1.06443	0.99595	1
WT	87	2	1.15078	1.05956	1
WT	88	2	0.685995	0.932652	1
WT	89	2	1.3361	1.04474	1
WT	90	2	1.22076	1.07579	1
WT	91	2	0.879667	0.903042	1
WT	92	2	1.29781	1.00776	1
WT	93	2	0.796625	0.93597	1
WT	94	2	0.887796	0.927945	1
WT	95	2	1.15777	1.03066	1
WT	96	2	1.63096	1.10288	1
WT	97	2	1.00719	0.986318	1
WT	98	2	0.978613	0.935505	1
WT	99	2	1.19035	1.09003	1
WT	100	2	0.909696	0.964071	1
WT	101	2	0.710216	1.00908	1
WT	102	2	1.29777	0.994837	1
WT	103	2	1.47796	1.07832	1
WT	104	2	0.75695	0.948047	1
WT	105	2	1.73665	1.05526	1
WT	106	2	1.43473	1.12958	1
WT	107	2	0.469107	0.89021	1
WT	1	3	1.30534	0.962987	1
WT	2	3	1.48755	0.979953	1
WT	3	3	1.17067	1.44336	1
WT	4	3	1.60843	1.10324	1
WT	5	3	1.31326	1.0611	1
WT	6	3	1.39669	1.03405	1
WT	8	3	0.547857	0.801237	1
WT	9	3	1.5601	1.03427	1
WT	12	3	1.4597	1.09192	1
WT	13	3	1.67963	1.15061	1
WT	14	3	1.34391	1.02406	1
WT	15	3	1.27762	1.01385	1
WT	16	3	1.66907	1.27379	1
WT	17	3	1.12516	1.14089	1
WT	19	3	1.59862	1.09264	1
WT	20	3	1.46598	1.17602	1
WT	21	3	1.46841	1.35863	1
WT	22	3	1.67674	1.25262	1
WT	24	3	1.95159	1.19394	1
WT	25	3	2.06642	1.19665	1
WT	26	3	2.09866	1.11631	1
WT	28	3	0.850875	0.963851	1
WT	30	3	1.28757	0.967083	1
WT	31	3	1.17228	0.968047	1
WT	32	3	1.16868	0.962012	1
WT	33	3	1.09025	0.987048	1
WT	34	3	1.32008	1.00012	1
WT	35	3	1.1992	0.993677	1
WT	36	3	1.02215	0.948025	1
WT	37	3	1.29582	0.973015	1
WT	38	3	1.02923	0.970575	1
WT	39	3	1.31583	1.01282	1
WT	40	3	0.997587	0.952192	1
WT	41	3	1.09561	1.00068	1
WT	42	3	1.31858	1.05539	1
WT	43	3	0.929623	0.92711	1
WT	44	3	0.887657	0.913376	1
WT	45	3	1.07419	0.87163	1
WT	46	3	0.854084	0.891183	1
WT	47	3	0.883952	0.969721	1
WT	48	3	1.07536	0.978982	1
WT	49	3	0.982634	0.933824	1
WT	50	3	0.705245	0.869809	1
WT	51	3	0.809304	0.916228	1
WT	52	3	0.850414	0.954203	1
WT	53	3	1.21202	0.918999	1
WT	54	3	1.09778	0.948126	1
WT	55	3	0.835608	0.887148	1
WT	56	3	1.30059	0.882121	1
WT	57	3	0.850777	0.913992	1
WT	1	4	1.27977	1.38894	1
WT	2	4	1.17049	0.982267	1
WT	3	4	1.20495	0.9696	1
WT	4	4	1.30489	0.981638	1
WT	5	4	1.15026	1.01208	1
WT	6	4	1.46233	1.01194	1
WT	7	4	1.09497	1.00681	1
WT	8	4	0.828453	0.930741	1
WT	9	4	1.06396	1.14394	1
WT	10	4	1.44893	1.32051	1
WT	11	4	1.2841	1.0535	1
WT	12	4	1.09051	1.19047	1
WT	13	4	1.27654	1.17323	1
WT	14	4	1.15797	1.20421	1
WT	15	4	1.10362	0.822662	1
WT	16	4	0.955402	0.799745	1
WT	17	4	1.09988	1.25439	1
WT	18	4	0.849249	1.22635	1
WT	19	4	0.665928	1.16484	1
WT	20	4	0.705563	1.14833	1
WT	21	4	0.726656	1.21334	1
WT	22	4	1.01506	0.987544	1
WT	23	4	0.798873	0.957888	1
WT	24	4	0.795238	0.9596	1
WT	25	4	1.05149	0.967478	1
WT	26	4	0.786152	0.93313	1
WT	27	4	0.853803	1.43051	1
WT	28	4	0.785465	0.983347	1
WT	29	4	0.637266	1.10332	1
WT	30	4	0.579853	1.04464	1
WT	31	4	0.765175	0.944473	1
WT	32	4	1.22912	1.01528	1
WT	33	4	0.84222	0.958212	1
WT	34	4	0.820271	0.909117	1
WT	35	4	0.434545	0.910002	1
WT	36	4	1.03273	1.00034	1
WT	37	4	0.715519	0.975206	1
WT	38	4	0.77924	1.16086	1
WT	39	4	1.02577	1.01659	1
WT	40	4	0.907501	1.03808	1
WT	41	4	0.602254	0.899587	1
WT	42	4	0.912305	0.928352	1
WT	43	4	0.846091	0.890193	1
WT	44	4	0.819763	0.881798	1
WT	45	4	0.864887	0.982226	1
WT	46	4	0.764711	0.897657	1
WT	47	4	0.731725	0.892228	1
WT	48	4	0.956646	0.954483	1
WT	49	4	0.789177	0.965525	1
WT	50	4	0.797175	0.949773	1
WT	51	4	0.761933	0.964007	1
WT	52	4	1.18355	0.990812	1
WT	53	4	0.840887	0.907707	1
WT	54	4	0.873589	0.948027	1
WT	55	4	0.975807	0.957284	1
WT	56	4	1.07951	0.945477	1
WT	57	4	0.8984	1.24146	1
WT	58	4	0.682505	0.871604	1
WT	59	4	0.958792	0.94506	1
WT	60	4	0.658754	0.887171	1
WT	61	4	0.918141	0.933661	1
WT	62	4	0.801633	0.920944	1
WT	63	4	0.87962	0.906655	1
WT	64	4	0.683489	0.863537	1
WT	65	4	1.38032	1.04225	1
WT	66	4	0.718518	0.894	1
WT	67	4	0.811477	0.889669	1
WT	68	4	0.877478	0.867763	1
WT	69	4	0.715592	0.849882	1
WT	70	4	0.580428	0.800405	1
WT	72	4	0.986446	0.877394	1
WT	73	4	0.788033	0.848921	1
WT	74	4	0.690263	0.850905	1
WT	76	4	1.1846	0.926329	1
WT	77	4	0.852972	0.883432	1
WT	78	4	0.584248	0.812489	1
WT	79	4	0.740685	0.855672	1
WT	80	4	0.548216	0.812766	1
WT	81	4	0.976312	0.838471	1
WT	82	4	0.613907	0.849545	1
WT	83	4	0.533527	0.792877	1
WT	84	4	1.04672	0.859896	1
WT	85	4	0.609194	0.802497	1
WT	86	4	0.870185	0.887641	1
WT	87	4	0.613706	0.803176	1
WT	88	4	0.765354	0.871946	1
WT	89	4	0.531743	0.767156	1
WT	90	4	0.595249	0.77683	1
WT	1	5	0.90267	0.980432	1
WT	2	5	0.829845	0.944072	1
WT	3	5	1.05365	0.996839	1
WT	4	5	0.818719	0.948496	1
WT	5	5	0.88437	1.00562	1
WT	6	5	1.06274	0.962819	1
WT	7	5	1.22818	1.01481	1
WT	8	5	1.04519	0.984897	1
WT	9	5	0.783645	0.954489	1
WT	10	5	1.04454	0.992993	1
WT	11	5	1.11618	1.03446	1
WT	12	5	0.779663	0.939942	1
WT	13	5	0.730387	0.90977	1
WT	14	5	0.879383	1.00724	1
WT	15	5	1.12782	1.0803	1
WT	16	5	0.966594	1.04518	1
WT	17	5	0.746663	0.976616	1
WT	18	5	1.04118	0.993049	1
WT	19	5	0.851323	1.05226	1
WT	20	5	0.909899	0.979609	1
WT	21	5	1.0038	0.993252	1
WT	22	5	0.80268	0.971943	1
WT	23	5	0.795636	0.973082	1
WT	24	5	0.631092	0.964546	1
WT	25	5	1.06013	1.0109	1
WT	26	5	1.01495	1.038	1
WT	27	5	0.847919	0.957745	1
WT	28	5	1.15345	1.02409	1
WT	29	5	0.823565	0.961444	1
WT	30	5	0.882461	1.01123	1
WT	31	5	0.77597	0.955772	1
WT	32	5	0.656663	0.941411	1
WT	33	5	0.827077	0.979801	1
WT	35	5	0.790768	0.956659	1
WT	37	5	0.975883	1.0184	1
WT	38	5	0.797972	0.993956	1
WT	39	5	1.21034	0.986218	1
WT	40	5	0.877019	0.96422	1
WT	41	5	0.779856	1.00213	1
WT	42	5	0.807873	0.999245	1
WT	43	5	0.778671	1.00047	1
WT	44	5	1.06502	1.03409	1
WT	45	5	0.824066	0.975932	1
WT	46	5	0.858582	0.994144	1
WT	47	5	0.906383	0.977417	1
WT	48	5	0.700907	0.937401	1
WT	49	5	1.07509	1.00351	1
WT	50	5	0.883425	0.987339	1
WT	51	5	0.616513	0.922105	1
WT	52	5	0.850806	0.973646	1
WT	53	5	1.2383	0.991161	1
WT	54	5	0.79561	0.981312	1
WT	55	5	0.861369	0.992962	1
WT	56	5	1.04331	1.03265	1
WT	57	5	0.986493	0.969726	1
WT	58	5	0.997409	1.07505	1
WT	59	5	0.975504	0.990603	1
WT	60	5	1.05959	1.04341	1
WT	61	5	0.840166	1.00319	1
WT	62	5	0.770671	0.952058	1
WT	63	5	0.944749	1.01033	1
WT	64	5	1.15441	1.02672	1
WT	65	5	0.8436	0.981336	1
WT	66	5	0.84139	0.936522	1
WT	67	5	0.902554	1.01366	1
WT	68	5	0.818246	1.08455	1
WT	69	5	1.13865	1.02413	1
WT	70	5	1.13451	0.97905	1
WT	71	5	0.871474	0.977034	1
WT	72	5	0.969303	1.03825	1
WT	73	5	1.20921	1.04333	1
WT	74	5	0.833178	0.955463	1
WT	75	5	1.028	0.951543	1
WT	76	5	1.11884	1.16733	1
WT	77	5	0.817344	1	1
WT	78	5	0.999538	1.0504	1
WT	79	5	0.952691	0.99098	1
WT	80	5	1.13002	1.06475	1
WT	81	5	0.930961	0.994962	1
WT	82	5	1.22085	1.04294	1
WT	83	5	1.02857	1.0742	1
WT	84	5	0.834548	0.958649	1
WT	85	5	1.22804	1.04966	1
WT	86	5	0.823785	0.912238	1
WT	87	5	0.976323	0.993394	1
WT	88	5	0.780161	0.959888	1
WT	89	5	1.35523	1.02634	1
WT	90	5	1.30652	1.16686	1
WT	91	5	1.13792	1.01601	1
WT	92	5	0.64448	0.927303	1
WT	93	5	0.981083	0.991931	1
WT	94	5	0.895212	1.00682	1
WT	95	5	0.651133	1.65682	1
WT	96	5	0.954524	1.01804	1
WT	97	5	1.26343	1.09116	1
WT	98	5	1.13911	1.05356	1
WT	99	5	0.870646	2.45094	1
WT	100	5	0.550029	1.18943	1
WT	102	5	0.954605	0.967547	1
WT	103	5	0.961425	2.64852	1
WT	104	5	0.778525	0.990604	1
WT	105	5	0.895528	1.35029	1
WT	106	5	0.864896	1.00635	1
WT	107	5	1.12979	1.05116	1
WT	108	5	0.959592	1.05902	1
WT	110	5	1.01414	0.942523	1
WT	111	5	1.14405	0.987275	1
WT	113	5	0.775707	1.01049	1
WT	114	5	0.935108	0.911271	1
WT	115	5	0.713412	0.881621	1
WT	117	5	1.07439	1.00212	1
WT	118	5	1.22214	1.0253	1
WT	119	5	0.649528	0.905002	1
WT	120	5	0.775932	0.927127	1
WT	121	5	1.02272	0.923369	1
WT	122	5	1.08444	0.981556	1
WT	123	5	0.818994	1.02732	1
WT	124	5	0.647555	0.94451	1
WT	125	5	0.940512	0.932596	1
WT	126	5	1.08401	0.982238	1
WT	127	5	0.939074	0.841377	1
WT	128	5	0.901192	0.952343	1
WT	129	5	1.37245	1.0142	1
WT	130	5	1	0.952512	1
WT	131	5	1.16696	0.916614	1
WT	132	5	0.833397	0.937518	1
WT	1	6	1.78175	1.62553	1
WT	2	6	0.636827	1.06087	1
WT	3	6	1.29407	1.03574	1
WT	4	6	0.984617	1.04953	1
WT	5	6	1.21226	1.03402	1
WT	6	6	0.612848	1.10024	1
WT	7	6	1.02223	1.03796	1
WT	8	6	1.32444	1.20994	1
WT	9	6	1.11779	1.0193	1
WT	10	6	1.38219	1.07615	1
WT	11	6	1.12369	1.01034	1
WT	12	6	1.16801	1.05037	1
WT	13	6	0.957253	1.01733	1
WT	14	6	1.24803	1.05856	1
WT	15	6	1.4364	1.10835	1
WT	16	6	1.2865	1.07882	1
WT	17	6	0.990155	1.10808	1
WT	18	6	1.14052	1.03962	1
WT	20	6	0.821068	1.27023	1
WT	21	6	1.11033	1.03515	1
WT	22	6	1.42235	1.14291	1
WT	23	6	0.871251	0.991177	1
WT	25	6	1.03141	1.08639	1
WT	26	6	1.00897	1.03682	1
WT	27	6	1.00664	1.141	1
WT	28	6	0.968254	1.03591	1
WT	29	6	1.09295	1.01459	1
WT	30	6	1.12669	1.01681	1
WT	31	6	1.08277	1.03565	1
WT	32	6	1.31808	1.22612	1
WT	33	6	1.17372	1.07871	1
WT	34	6	1.12569	1.03717	1
WT	35	6	1.54571	1.08131	1
WT	36	6	0.990489	1.03989	1
WT	37	6	1.04169	0.91942	1
WT	38	6	0.986102	0.910713	1
WT	39	6	1.36463	0.971627	1
WT	40	6	1.23489	0.958237	1
WT	41	6	0.770467	0.991364	1
WT	42	6	0.748869	0.939093	1
WT	43	6	0.751181	0.97699	1
WT	44	6	1.27685	1.01194	1
WT	45	6	0.750888	0.895195	1
WT	46	6	1.00604	0.998888	1
WT	47	6	0.960237	1.00729	1
WT	48	6	0.925141	0.936522	1
WT	49	6	1.63059	0.995658	1
WT	50	6	1.25552	1.03938	1
WT	51	6	0.91637	0.960748	1
WT	52	6	0.866217	0.94831	1
WT	53	6	0.938832	0.949217	1
WT	54	6	0.984903	0.864591	1
WT	55	6	1.16898	0.982917	1
WT	56	6	0.626649	0.888068	1
WT	57	6	0.874619	0.955019	1
WT	58	6	0.839931	0.973651	1
WT	59	6	0.936968	0.931091	1
WT	60	6	0.928159	0.850291	1
WT	61	6	1.19654	1.02098	1
WT	62	6	1.12504	0.978405	1
WT	63	6	1.21006	1.07924	1
WT	64	6	0.877667	0.902419	1
WT	65	6	1.02109	0.968414	1
WT	66	6	0.813002	0.922083	1
WT	67	6	1.23375	1.03596	1
WT	68	6	1.42281	0.957122	1
WT	69	6	1.15789	0.974809	1
WT	70	6	1.42701	0.918915	1
WT	71	6	1.25424	0.952286	1
WT	72	6	1.05184	0.904539	1
WT	73	6	1.43263	0.97951	1
WT	74	6	1.20428	0.975955	1
WT	75	6	0.838384	0.844574	1
WT	76	6	1.13618	0.897758	1
WT	77	6	0.926605	0.917557	1
WT	78	6	0.917804	0.896932	1
WT	79	6	0.715282	1.20949	1
WT	1	7	1.91595	1.22035	1
WT	2	7	1.49441	1.16738	1
WT	4	7	1.34918	1.11959	1
WT	6	7	1.4971	1.10691	1
WT	8	7	0.9202	1.02479	1
WT	9	7	1.27019	1.11909	1
WT	12	7	1.34432	1.11622	1
WT	15	7	1.19486	1.16558	1
WT	16	7	0.960393	1.17964	1
WT	19	7	1.20763	1.11036	1
WT	20	7	0.991199	1.29915	1
WT	21	7	1.09516	1.11468	1
WT	23	7	1.37254	1.27008	1
WT	24	7	1.25206	1.13669	1
WT	25	7	0.983778	1.03545	1
WT	26	7	0.872856	1.05572	1
WT	28	7	1.47624	1.18164	1
WT	31	7	1.17199	1.09269	1
WT	32	7	1.38369	1.12668	1
WT	33	7	1.26002	1.14435	1
WT	34	7	0.731716	1.01614	1
WT	35	7	0.701483	0.914457	1
WT	1	8	1.44408	0.957658	1
WT	2	8	1.3617	0.97298	1
WT	3	8	1.61697	1.00926	1
WT	4	8	1.20717	1.02585	1
WT	5	8	1.23892	1.03377	1
WT	6	8	1.23918	1.01732	1
WT	7	8	1.2429	1.12178	1
WT	8	8	1.33399	1.06488	1
WT	9	8	1.15447	0.984129	1
WT	10	8	1.30518	1.01522	1
WT	11	8	1.21594	1.0326	1
WT	12	8	1.10107	1.02505	1
WT	13	8	1.22441	1.05274	1
WT	14	8	0.96426	0.967644	1
WT	15	8	1.22942	1.00942	1
WT	16	8	1.79417	1.08757	1
WT	17	8	1.57187	1.09826	1
WT	18	8	1.65521	1.03899	1
WT	19	8	1.47951	1.10755	1
WT	20	8	0.741575	1.32258	1
WT	21	8	1.05665	0.984936	1
WT	22	8	1.28247	1.04531	1
WT	23	8	1.37398	1.05632	1
WT	24	8	1.58474	1.05112	1
WT	25	8	1.22235	1.02215	1
WT	26	8	1.47552	1.08431	1
WT	27	8	1.44199	1.05495	1
WT	28	8	1.32951	1.11048	1
WT	29	8	0.728458	1.2658	1
WT	30	8	1.43629	1.05884	1
WT	33	8	1.46191	1.04409	1
WT	34	8	1.35636	1.05996	1
WT	35	8	1.40429	1.06493	1
WT	36	8	1.47426	1.01143	1
WT	37	8	1.53903	1.08861	1
WT	38	8	1.29139	1.05355	1
WT	39	8	1.1185	0.998826	1
WT	40	8	1.62043	1.11332	1
WT	43	8	0.980674	1.02474	1
WT	44	8	1.92376	1.13509	1
WT	45	8	1.42846	1.0412	1
WT	48	8	0.977563	1.0745	1
WT	50	8	1.76773	1.14169	1
WT	51	8	0.959577	1.83156	1
WT	52	8	1.89075	1.27798	1
WT	54	8	0.881902	1.52584	1
WT	55	8	0.873835	1.01089	1
WT	56	8	1.21394	1.04569	1
WT	57	8	1.08042	1.09668	1
WT	58	8	1.28615	1.07329	1
WT	60	8	0.970396	1.87639	1
WT	61	8	1.18516	1.05583	1
WT	62	8	1.01121	1.03131	1
WT	63	8	0.994706	1.02262	1
WT	64	8	1.04089	1.01764	1
WT	65	8	0.763118	0.968694	1
WT	66	8	1.81316	1.55481	1
WT	67	8	0.868581	1.00829	1
WT	68	8	1.16025	1.04788	1
WT	69	8	0.775089	0.908322	1
WT	70	8	1.09966	1.06049	1
WT	71	8	0.805646	1.00321	1
WT	72	8	1.06009	1.03932	1
WT	73	8	0.721651	0.915946	1
WT	74	8	0.953241	0.976672	1
WT	75	8	1.06831	1.37836	1
WT	76	8	0.900154	1.14205	1
WT	77	8	1.16552	0.948245	1
WT	78	8	1.07239	1.05002	1
WT	79	8	1.21726	1.02207	1
WT	80	8	0.812273	1.09518	1
WT	81	8	0.98642	1.02498	1
WT	82	8	1.04194	1.01826	1
WT	83	8	0.916677	1.01521	1
WT	84	8	0.847529	1.042	1
WT	85	8	1.04547	1.04551	1
WT	86	8	1.3375	1.05898	1
WT	87	8	1.08057	0.99749	1
WT	88	8	0.673509	0.953621	1
WT	89	8	1.17924	1.07191	1
WT	90	8	1.03141	1.04871	1
WT	91	8	1.17837	1.0578	1
WT	92	8	0.956446	0.905722	1
WT	93	8	0.979874	1.03399	1
WT	94	8	1.02855	1.05069	1
WT	95	8	0.674332	0.895119	1
WT	96	8	1.09112	0.963708	1
WT	97	8	1.01774	1.003	1
WT	98	8	1.10837	1.05461	1
WT	99	8	1.32235	1.02248	1
WT	100	8	0.99081	0.911766	1
WT	101	8	1.22893	1.02709	1
WT	102	8	1.32256	0.963437	1
WT	103	8	1.20612	1.05373	1
WT	104	8	0.958997	1.04045	1
WT	105	8	1.18329	0.932129	1
WT	106	8	0.954101	0.99311	1
WT	107	8	1.20662	1.02803	1
WT	108	8	1.11221	1.03741	1
WT	110	8	0.579568	0.903246	1
WT	111	8	1.23328	1.05257	1
WT	112	8	1.07597	0.910356	1
WT	113	8	0.896488	0.95706	1
WT	114	8	1.28984	1.01728	1
WT	115	8	0.909631	0.877672	1
WT	116	8	0.988464	0.901554	1
WT	117	8	0.772392	0.932285	1
WT	118	8	1.32382	0.992589	1
WT	119	8	1.21792	1.04945	1
WT	120	8	1.09345	0.911663	1
WT	122	8	1.05594	0.890304	1
WT	123	8	1.43552	1.23219	1
WT	124	8	1.14345	0.906795	1
WT	125	8	1.49051	0.94068	1
WT	126	8	0.999111	0.855305	1
WT	128	8	1.09907	0.88071	1
WT	1	9	0.696496	0.888764	1
WT	2	9	0.702564	0.909656	1
WT	3	9	1.07223	0.973817	1
WT	4	9	0.787952	0.888681	1
WT	6	9	1.15342	1.02235	1
WT	7	9	1.00869	0.932094	1
WT	8	9	0.721265	1.07793	1
WT	9	9	0.945033	0.940618	1
WT	10	9	1.11045	1.05076	1
WT	11	9	1.23845	1.06789	1
WT	12	9	1.42569	0.971943	1
WT	13	9	0.939648	0.95325	1
WT	14	9	1.35136	1.05596	1
WT	15	9	1.01307	1.04428	1
WT	16	9	0.918304	1.02551	1
WT	17	9	0.703177	1.02697	1
WT	18	9	0.930036	0.928186	1
WT	19	9	0.875176	1.00801	1
WT	20	9	0.847137	1.03813	1
WT	21	9	1.53689	1.0925	1
WT	22	9	0.938953	0.974397	1
WT	23	9	1.24249	1.01352	1
WT	24	9	0.733072	0.955879	1
WT	25	9	0.985607	0.93334	1
WT	28	9	1.07553	1.02488	1
WT	29	9	0.575447	0.909503	1
WT	30	9	0.893862	1.00616	1
WT	31	9	0.847652	0.879898	1
WT	32	9	1.05736	1.10446	1
WT	33	9	0.845523	1.17066	1
WT	34	9	0.998276	0.977017	1
WT	36	9	0.825338	1.21071	1
WT	37	9	0.704891	0.976315	1
WT	38	9	0.747928	1.43431	1
WT	39	9	0.782371	1.33074	1
WT	40	9	0.755212	1.4433	1
WT	41	9	1.20804	0.978482	1
WT	42	9	1.5701	0.998587	1
WT	43	9	1.41487	1.04802	1
WT	44	9	1.23657	0.992508	1
WT	46	9	1.08521	0.983172	1
WT	47	9	1.59873	1.00872	1
WT	48	9	0.918688	0.972457	1
WT	49	9	0.967518	1.06977	1
WT	50	9	1.06667	1.01511	1
WT	51	9	1.15168	1.07223	1
WT	52	9	0.859689	0.994318	1
WT	53	9	1.16335	1.05363	1
WT	54	9	1.00988	1.0335	1
WT	55	9	1.49473	1.02649	1
WT	56	9	1.07908	0.977974	1
WT	57	9	1.00888	1.02749	1
WT	58	9	1.02437	1.00695	1
WT	59	9	0.774672	1.22364	1
WT	60	9	1.33192	1.01487	1
WT	61	9	1.58591	1.03967	1
WT	62	9	1.20143	1.03348	1
WT	63	9	1.35674	1.09276	1
WT	64	9	1.29645	1.033	1
WT	65	9	0.525691	0.948803	1
WT	66	9	1.05924	0.993916	1
WT	67	9	0.960373	0.903587	1
WT	68	9	1.18596	0.949767	1
WT	69	9	0.778927	1.00971	1
WT	70	9	0.741638	0.929273	1
WT	71	9	0.808599	0.983702	1
WT	72	9	0.790675	0.956185	1
WT	1	10	0.571971	0.886427	1
WT	2	10	1.35637	1.248	1
WT	3	10	0.663182	1.08578	1
WT	4	10	1.11205	1.03215	1
WT	5	10	1.03957	1.02291	1
WT	6	10	1.19528	0.998777	1
WT	7	10	0.795696	1.28386	1
WT	8	10	1.10398	1.00568	1
WT	9	10	0.968546	0.987711	1
WT	10	10	0.950714	1.0222	1
WT	11	10	1.10197	0.999965	1
WT	12	10	0.939611	0.974827	1
WT	13	10	0.507198	1.0056	1
WT	14	10	0.979153	1.01343	1
WT	15	10	1.2061	1.03664	1
WT	16	10	1.20212	1.06731	1
WT	17	10	1.03483	1.0168	1
WT	18	10	1.20673	1.07726	1
WT	19	10	0.838328	1.00785	1
WT	20	10	0.918006	1.4281	1
WT	21	10	0.814449	0.984445	1
WT	22	10	0.803676	0.964538	1
WT	23	10	1.22192	1.05164	1
WT	24	10	0.770156	0.970216	1
WT	25	10	0.992822	1.01378	1
WT	26	10	0.981736	1.52997	1
WT	27	10	0.890414	0.973544	1
WT	28	10	0.791908	0.988523	1
WT	29	10	0.709481	1.08657	1
WT	30	10	0.624377	0.975954	1
WT	31	10	1.14107	1.04019	1
WT	32	10	0.931567	1.01253	1
WT	33	10	0.931993	0.983006	1
WT	34	10	0.988234	0.996969	1
WT	35	10	0.830259	1.01517	1
WT	36	10	0.671252	1.02511	1
WT	37	10	1.07869	1.04142	1
WT	38	10	1.21247	1.08836	1
WT	39	10	0.883619	1.58272	1
WT	40	10	0.798243	0.96262	1
WT	41	10	1.07142	1.03899	1
WT	42	10	1.07945	1.02559	1
WT	43	10	0.853412	1.46782	1
WT	44	10	1.16363	1.04364	1
WT	45	10	1.10407	1.04341	1
WT	46	10	0.923693	1.01928	1
WT	47	10	0.961302	0.982494	1
WT	48	10	1.19497	1.02488	1
WT	49	10	0.799522	0.962177	1
WT	50	10	0.895747	0.943715	1
WT	51	10	0.920985	0.97329	1
WT	52	10	0.943429	0.985637	1
WT	53	10	0.890161	1.04037	1
WT	54	10	1.02918	0.989768	1
WT	55	10	0.990573	0.956358	1
WT	56	10	1.24918	1.06329	1
WT	57	10	1.01341	1.00608	1
WT	58	10	0.978458	1.00736	1
WT	59	10	1.01535	0.989513	1
WT	60	10	1.16433	0.994369	1
WT	61	10	0.547129	1.04762	1
WT	1	11	0.809715	0.9302	1
WT	2	11	0.401583	1.01962	1
WT	3	11	0.434008	1.12587	1
WT	4	11	0.601754	0.93631	1
WT	5	11	1.17243	1.00185	1
WT	6	11	1.15738	1.04912	1
WT	7	11	0.935968	0.976268	1
WT	8	11	0.978263	0.973756	1
WT	9	11	1.09362	0.988696	1
WT	10	11	0.875894	0.967377	1
WT	11	11	0.846649	0.967282	1
WT	12	11	1.12382	1.05419	1
WT	13	11	1.09986	1.00065	1
WT	14	11	1.24652	1.05983	1
WT	15	11	0.962647	1.01859	1
WT	16	11	0.671452	0.923644	1
WT	17	11	0.589762	0.914066	1
WT	18	11	0.665585	0.949363	1
WT	19	11	0.758607	0.987769	1
WT	20	11	1.08265	1.03282	1
WT	21	11	0.83453	0.938838	1
WT	22	11	0.907666	1.06475	1
WT	23	11	0.694336	0.943114	1
WT	24	11	0.842785	0.97772	1
WT	25	11	0.914195	1.02841	1
WT	26	11	0.787167	0.993454	1
WT	27	11	1.05194	1.01013	1
WT	28	11	0.803237	1.01085	1
WT	29	11	0.921989	0.974493	1
WT	30	11	1.19512	1.00089	1
WT	31	11	0.767388	1.06307	1
WT	32	11	1.03888	0.997253	1
WT	33	11	1.08784	1.01766	1
WT	34	11	0.777904	0.980724	1
WT	35	11	0.876165	1.00111	1
WT	36	11	0.776245	0.953547	1
WT	37	11	0.986266	0.99526	1
WT	38	11	0.855552	0.986627	1
WT	39	11	0.9457	0.983365	1
WT	40	11	0.788853	0.97975	1
WT	41	11	0.976951	1.01154	1
WT	42	11	0.840538	0.984084	1
WT	43	11	0.632502	0.94139	1
WT	44	11	0.632864	0.919569	1
WT	45	11	1.09164	1.05192	1
WT	46	11	1.16769	0.961138	1
WT	47	11	0.711179	0.96396	1
WT	48	11	0.744574	1.02353	1
WT	49	11	1.15733	1.01191	1
WT	50	11	1.19129	1.07594	1
WT	51	11	1.36738	1.01809	1
WT	52	11	0.769112	0.935757	1
WT	53	11	0.906538	0.971295	1
WT	54	11	1.17004	1.05499	1
WT	55	11	0.904239	0.988808	1
WT	56	11	1.02823	0.96045	1
WT	57	11	0.966265	0.973955	1
WT	58	11	1.12219	0.956434	1
WT	59	11	0.898252	0.948379	1
WT	60	11	1.02654	1.00643	1
WT	61	11	0.692678	1.06543	1
WT	62	11	0.752748	0.93114	1
WT	63	11	1.237	1.02497	1
WT	64	11	0.959192	0.982895	1
WT	65	11	0.846978	0.838861	1
WT	66	11	1.08052	0.88342	1
WT	67	11	0.827412	0.878697	1
WT	68	11	1.16573	0.904666	1
WT	69	11	0.672025	0.833154	1
WT	70	11	0.774714	1.3019	1
WT	71	11	0.987458	0.889521	1
WT	72	11	0.781549	0.833197	1
WT	73	11	0.480216	0.767136	1
WT	74	11	0.847228	0.976801	1
WT	75	11	1.01956	0.819745	1
WT	76	11	1.13822	0.834675	1
WT	77	11	1.08389	0.842868	1
WT	78	11	0.92665	0.764514	1
WT	79	11	0.611919	0.780525	1
WT	80	11	0.876867	0.792011	1
WT	81	11	1.02326	0.819768	1
WT	82	11	0.984005	0.823384	1
WT	83	11	0.998616	0.803633	1
WT	84	11	1.15346	0.871083	1
WT	85	11	0.951863	0.861011	1
WT	86	11	0.67511	0.780457	1
WT	87	11	0.83672	0.789998	1
WT	88	11	1.21462	0.855631	1
WT	89	11	0.799423	0.775111	1
WT	90	11	0.92608	0.783721	1
WT	91	11	0.979558	0.793907	1
Transfected	1	1	0.396787	1.54307	2
Transfected	2	1	0.38886	1.07582	2
Transfected	3	1	0.366413	0.948724	2
Transfected	4	1	0.377326	1.31865	2
Transfected	5	1	0.385537	2.29298	2
Transfected	6	1	0.384523	1.5345	2
Transfected	7	1	0.379583	0.989052	2
Transfected	8	1	0.38198	0.982358	2
Transfected	9	1	0.395805	1.15992	2
Transfected	10	1	0.350108	0.934671	2
Transfected	11	1	0.380676	0.913236	2
Transfected	12	1	0.371242	0.910582	2
Transfected	13	1	0.372027	0.965087	2
Transfected	14	1	0.394098	1.0006	2
Transfected	15	1	0.388392	1.04727	2
Transfected	16	1	0.406259	1.10749	2
Transfected	17	1	0.713524	1.25583	2
Transfected	18	1	0.377343	1.02599	2
Transfected	19	1	0.380292	0.963941	2
Transfected	20	1	0.346189	0.845278	2
Transfected	21	1	0.379281	1.12487	2
Transfected	22	1	0.372154	1.33878	2
Transfected	23	1	0.383007	0.977636	2
Transfected	24	1	0.415553	1.09057	2
Transfected	25	1	0.673983	1.22421	2
Transfected	26	1	0.386641	1.05411	2
Transfected	27	1	0.388836	0.985568	2
Transfected	28	1	0.392458	1.29663	2
Transfected	29	1	0.387663	1.03121	2
Transfected	30	1	0.541913	1.08952	2
Transfected	31	1	0.387997	1.02378	2
Transfected	32	1	0.379864	0.987004	2
Transfected	33	1	0.405845	1.01884	2
Transfected	34	1	0.390614	0.984901	2
Transfected	35	1	0.393159	1.21249	2
Transfected	36	1	0.380381	1.04786	2
Transfected	37	1	0.387391	0.974078	2
Transfected	38	1	0.384749	1.01016	2
Transfected	39	1	0.651197	1.22128	2
Transfected	40	1	0.368165	1.21785	2
Transfected	41	1	0.360262	0.962957	2
Transfected	42	1	0.395465	1.04629	2
Transfected	43	1	0.385159	1.13127	2
Transfected	44	1	0.392478	1.0852	2
Transfected	45	1	0.415158	1.05164	2
Transfected	46	1	0.366264	0.930092	2
Transfected	47	1	0.386026	0.996502	2
Transfected	48	1	0.386492	1.18685	2
Transfected	49	1	0.407637	1.03018	2
Transfected	50	1	0.368707	0.880447	2
Transfected	51	1	0.381608	0.972729	2
Transfected	52	1	0.422921	1.27728	2
Transfected	53	1	0.366534	1.03418	2
Transfected	54	1	0.379305	1.1097	2
Transfected	55	1	0.393848	1.08198	2
Transfected	56	1	0.393564	1.14808	2
Transfected	57	1	0.400806	1.16734	2
Transfected	58	1	0.419497	1.13242	2
Transfected	59	1	0.421069	1.17635	2
Transfected	60	1	0.398376	1.34713	2
Transfected	61	1	0.396758	1.03333	2
Transfected	62	1	0.39909	1.19958	2
Transfected	63	1	0.403763	1.14485	2
Transfected	64	1	0.356785	0.960134	2
Transfected	65	1	0.370021	1.43626	2
Transfected	66	1	0.381583	1.19127	2
Transfected	67	1	0.363211	0.988968	2
Transfected	68	1	0.397487	1.13057	2
Transfected	69	1	0.36139	0.932281	2
Transfected	70	1	0.390222	1.06016	2
Transfected	71	1	0.395023	1.13942	2
Transfected	72	1	0.384189	1.06803	2
Transfected	73	1	0.380685	1.12073	2
Transfected	74	1	0.41943	1.24515	2
Transfected	75	1	0.390081	1.04265	2
Transfected	76	1	0.484694	1.13036	2
Transfected	77	1	0.407193	1.17398	2
Transfected	78	1	0.358226	0.876942	2
Transfected	79	1	0.384977	1.09978	2
Transfected	80	1	0.391853	1.22818	2
Transfected	81	1	0.421883	1.2783	2
Transfected	82	1	0.424805	1.24911	2
Transfected	83	1	0.385909	1.10522	2
Transfected	84	1	0.378156	1.08572	2
Transfected	85	1	0.406829	1.31738	2
Transfected	86	1	0.399357	1.47743	2
Transfected	87	1	0.393275	1.38631	2
Transfected	88	1	0.380746	1.42894	2
Transfected	89	1	0.413092	1.14729	2
Transfected	90	1	0.412691	1.22962	2
Transfected	91	1	0.392137	1.10337	2
Transfected	92	1	0.384976	2.25588	2
Transfected	93	1	0.371507	1.10669	2
Transfected	94	1	0.401406	1.20752	2
Transfected	95	1	0.37675	1.03581	2
Transfected	96	1	0.398886	1.20001	2
Transfected	97	1	0.421298	1.12658	2
Transfected	98	1	0.395676	0.853728	2
Transfected	99	1	0.409549	1.1021	2
Transfected	100	1	0.387842	1.01908	2
Transfected	101	1	0.40367	1.31437	2
Transfected	102	1	0.579809	1.37763	2
Transfected	103	1	0.412316	1.19818	2
Transfected	104	1	0.385799	1.00844	2
Transfected	105	1	0.429867	1.31472	2
Transfected	106	1	0.386121	1.05649	2
Transfected	107	1	0.578777	1.20833	2
Transfected	108	1	0.381482	1.32288	2
Transfected	109	1	0.37819	0.971614	2
Transfected	110	1	0.383282	1.04947	2
Transfected	111	1	0.423653	1.19333	2
Transfected	112	1	0.464403	1.46546	2
Transfected	113	1	0.620756	1.14665	2
Transfected	114	1	0.404267	1.06083	2
Transfected	115	1	0.485927	1.1271	2
Transfected	116	1	0.405044	1.04914	2
Transfected	117	1	0.389362	1.01339	2
Transfected	118	1	0.396689	1.14821	2
Transfected	119	1	0.357655	0.950465	2
Transfected	120	1	0.44068	1.15074	2
Transfected	121	1	0.373455	1.08247	2
Transfected	122	1	0.410114	1.11249	2
Transfected	123	1	0.394174	1.07539	2
Transfected	124	1	0.391406	1.13058	2
Transfected	125	1	0.387792	1.11167	2
Transfected	126	1	0.371924	1.01048	2
Transfected	127	1	0.35685	0.942019	2
Transfected	128	1	0.389321	1.30126	2
Transfected	129	1	0.398414	1.76191	2
Transfected	130	1	0.396448	1.06112	2
Transfected	131	1	0.406176	1.15526	2
Transfected	132	1	0.39524	1.1409	2
Transfected	133	1	0.367677	1.06067	2
Transfected	134	1	0.383448	1.03973	2
Transfected	135	1	0.355942	0.927461	2
Transfected	136	1	0.430885	1.1541	2
Transfected	137	1	0.378009	1.09485	2
Transfected	138	1	0.379554	1.42143	2
Transfected	139	1	0.389727	1.69435	2
Transfected	140	1	0.374424	0.930717	2
Transfected	141	1	0.392954	1.09559	2
Transfected	142	1	0.373181	0.986292	2
Transfected	143	1	0.36746	1.02213	2
Transfected	144	1	0.381549	1.15807	2
Transfected	145	1	0.407841	1.17281	2
Transfected	146	1	0.386295	1.09284	2
Transfected	147	1	0.370797	1.03558	2
Transfected	148	1	0.391829	1.03966	2
Transfected	149	1	0.414244	1.33108	2
Transfected	150	1	0.348351	0.886163	2
Transfected	151	1	0.394422	1.06775	2
Transfected	152	1	0.37809	1.03592	2
Transfected	153	1	0.405771	1.23821	2
Transfected	154	1	0.461836	1.1275	2
Transfected	155	1	0.407738	1.14978	2
Transfected	156	1	0.379925	1.02575	2
Transfected	157	1	0.3804	1.02186	2
Transfected	158	1	0.389935	1.30246	2
Transfected	159	1	0.381526	1.05819	2
Transfected	160	1	0.383082	1.09786	2
Transfected	161	1	0.362445	0.977637	2
Transfected	162	1	0.366823	1.01814	2
Transfected	163	1	0.378172	1.00747	2
Transfected	164	1	0.363251	1.32088	2
Transfected	165	1	0.354389	0.962305	2
Transfected	166	1	0.381419	1.01489	2
Transfected	167	1	0.368142	1.084	2
Transfected	168	1	0.40118	1.11269	2
Transfected	169	1	0.364032	1.10458	2
Transfected	170	1	0.36375	1.70048	2
Transfected	171	1	0.374004	1.00969	2
Transfected	172	1	0.372556	1.07478	2
Transfected	173	1	0.366779	1.79077	2
Transfected	174	1	0.388671	1.99385	2
Transfected	175	1	0.364371	1.10647	2
Transfected	176	1	0.366557	1.0251	2
Transfected	177	1	0.36466	1.86574	2
Transfected	178	1	0.370263	1.09116	2
Transfected	179	1	0.369132	1.04451	2
Transfected	180	1	0.372524	4.37096	2
Transfected	1	2	0.487856	1.04602	2
Transfected	2	2	0.466678	0.991778	2
Transfected	3	2	0.481832	1.10543	2
Transfected	4	2	0.494302	1.17629	2
Transfected	5	2	0.503903	1.34949	2
Transfected	6	2	0.452754	1.19757	2
Transfected	7	2	0.502641	1.26885	2
Transfected	8	2	0.446321	1.16529	2
[truncated: 2,313 more rows]
