# Supplementary material for: Polycomb repressive complex 2 shields naïve human pluripotent cells from trophectoderm differentiation
Source: Nat Cell Biol. 2022 May 30;24(6):845–57. doi: 10.1038/s41556-022-00916-w (PMC9203276; doi:10.1038/s41556-022-00916-w)
Supplement: Supplementary file 8 — Statistical source data corresponding to Fig. 5. [file 41556_2022_916_MOESM8_ESM.xlsx]

## Sheet: fig5a_scrna_integ_umap
cell	cellType	UMAP_1	UMAP_2	group
EZH2i_Naive_D2_10X_AAACCCACACTTCCTG	EZH2i_Naive_D2	3.25833	-5.85108	None
EZH2i_Naive_D2_10X_AAACGAAGTACCCAGC	EZH2i_Naive_D2	4.78591	-2.20226	None
EZH2i_Naive_D2_10X_AAACGAAGTGAGGAAA	EZH2i_Naive_D2	4.80798	-2.63422	None
EZH2i_Naive_D2_10X_AAACGAATCCACGGAC	EZH2i_Naive_D2	4.84895	-1.92192	None
EZH2i_Naive_D2_10X_AAACGAATCTAGACCA	EZH2i_Naive_D2	2.56877	-4.77801	None
EZH2i_Naive_D2_10X_AAAGAACAGGCTAGCA	EZH2i_Naive_D2	4.75326	-3.43974	None
EZH2i_Naive_D2_10X_AAAGAACTCTTCGGTC	EZH2i_Naive_D2	4.85786	-3.97534	None
EZH2i_Naive_D2_10X_AAAGGTAAGTTATGGA	EZH2i_Naive_D2	3.96194	-5.46412	None
EZH2i_Naive_D2_10X_AAAGGTAGTCTACACA	EZH2i_Naive_D2	4.63452	-4.12847	None
EZH2i_Naive_D2_10X_AACAGGGGTATGGTTC	EZH2i_Naive_D2	-2.34261	-7.29241	None
EZH2i_Naive_D2_10X_AACGAAAAGCCGATTT	EZH2i_Naive_D2	4.62026	-5.76034	None
EZH2i_Naive_D2_10X_AACGGGAAGAGGTGCT	EZH2i_Naive_D2	4.62041	-3.26914	None
EZH2i_Naive_D2_10X_AACGGGAGTCGTCGGT	EZH2i_Naive_D2	2.90107	-4.51261	None
EZH2i_Naive_D2_10X_AACTTCTCAATAGAGT	EZH2i_Naive_D2	2.54539	-4.17829	None
EZH2i_Naive_D2_10X_AAGACAACAACTCCAA	EZH2i_Naive_D2	3.38227	-6.15659	None
EZH2i_Naive_D2_10X_AAGACAACACCCATAA	EZH2i_Naive_D2	3.85008	-4.24153	None
EZH2i_Naive_D2_10X_AAGACAATCTGATGGT	EZH2i_Naive_D2	4.01682	-5.09084	None
EZH2i_Naive_D2_10X_AAGACTCGTTCAGGTT	EZH2i_Naive_D2	3.86073	-5.27906	None
EZH2i_Naive_D2_10X_AAGATAGCATGACTCA	EZH2i_Naive_D2	3.54924	-4.07944	None
EZH2i_Naive_D2_10X_AAGCATCGTATGAGCG	EZH2i_Naive_D2	3.20808	-3.29843	None
EZH2i_Naive_D2_10X_AAGCCATAGAGGATCC	EZH2i_Naive_D2	3.84696	-3.38851	None
EZH2i_Naive_D2_10X_AAGCGAGAGATACGAT	EZH2i_Naive_D2	3.28626	-4.62538	None
EZH2i_Naive_D2_10X_AAGCGAGGTTGCGGCT	EZH2i_Naive_D2	3.74399	-2.90797	None
EZH2i_Naive_D2_10X_AAGTACCTCTCGAGTA	EZH2i_Naive_D2	3.19122	-5.45244	None
EZH2i_Naive_D2_10X_AAGTGAACAATTGCTG	EZH2i_Naive_D2	4.2368	-3.49783	None
EZH2i_Naive_D2_10X_AAGTGAATCTCGCAGG	EZH2i_Naive_D2	4.91017	-3.9539	None
EZH2i_Naive_D2_10X_AATAGAGGTCATCACA	EZH2i_Naive_D2	3.99006	-4.27472	None
EZH2i_Naive_D2_10X_AATAGAGGTGTCATCA	EZH2i_Naive_D2	3.57732	-2.98476	None
EZH2i_Naive_D2_10X_AATCACGTCAAGTTGC	EZH2i_Naive_D2	3.51527	-1.5132	None
EZH2i_Naive_D2_10X_AATGAAGAGCATGAAT	EZH2i_Naive_D2	4.91965	-4.7285	None
EZH2i_Naive_D2_10X_AATGAAGGTCGCAACC	EZH2i_Naive_D2	5.13329	-5.50017	None
EZH2i_Naive_D2_10X_AATGACCTCGGCTTCT	EZH2i_Naive_D2	2.32012	-5.57771	None
EZH2i_Naive_D2_10X_AATGGCTCATCCCACT	EZH2i_Naive_D2	3.69624	-5.70618	None
EZH2i_Naive_D2_10X_AATGGCTCATTAAAGG	EZH2i_Naive_D2	3.05932	-5.84852	None
EZH2i_Naive_D2_10X_AATGGCTGTGTGTTTG	EZH2i_Naive_D2	5.09282	-5.07461	None
EZH2i_Naive_D2_10X_AATTCCTCAAATGATG	EZH2i_Naive_D2	2.18318	-5.25154	None
EZH2i_Naive_D2_10X_AATTCCTCAACCCTAA	EZH2i_Naive_D2	4.17212	-2.78772	None
EZH2i_Naive_D2_10X_AATTCCTTCTAACACG	EZH2i_Naive_D2	4.60003	-4.02633	None
EZH2i_Naive_D2_10X_AATTTCCTCAAGTCGT	EZH2i_Naive_D2	4.40915	-2.8771	None
EZH2i_Naive_D2_10X_ACAAAGAAGGTGATCG	EZH2i_Naive_D2	4.51666	-1.138	None
EZH2i_Naive_D2_10X_ACAAAGATCCAATGCA	EZH2i_Naive_D2	2.28348	-4.61384	None
EZH2i_Naive_D2_10X_ACAACCACAGGCATTT	EZH2i_Naive_D2	3.36053	-5.52198	None
EZH2i_Naive_D2_10X_ACAACCAGTGCCCGTA	EZH2i_Naive_D2	2.39085	-0.580809	None
EZH2i_Naive_D2_10X_ACACCAAAGTCCTGTA	EZH2i_Naive_D2	2.29086	-5.27193	None
EZH2i_Naive_D2_10X_ACACCAACAATTCGTG	EZH2i_Naive_D2	3.94455	-4.00879	None
EZH2i_Naive_D2_10X_ACAGGGAGTGTAGCAG	EZH2i_Naive_D2	4.80576	-3.97299	None
EZH2i_Naive_D2_10X_ACATCCCGTAACCCGC	EZH2i_Naive_D2	3.56505	-5.29161	None
EZH2i_Naive_D2_10X_ACATCCCTCGCGTTTC	EZH2i_Naive_D2	3.80472	-3.22001	None
EZH2i_Naive_D2_10X_ACATGCACAGGACTAG	EZH2i_Naive_D2	3.69929	-3.2908	None
EZH2i_Naive_D2_10X_ACATTTCGTAGAATGT	EZH2i_Naive_D2	2.90134	-5.63508	None
EZH2i_Naive_D2_10X_ACCAAACCAACACAAA	EZH2i_Naive_D2	4.97018	-4.36588	None
EZH2i_Naive_D2_10X_ACCAAACCAACACGAG	EZH2i_Naive_D2	3.40121	-5.82492	None
EZH2i_Naive_D2_10X_ACCAACACACCCTAGG	EZH2i_Naive_D2	5.17191	-4.73958	None
EZH2i_Naive_D2_10X_ACCATTTCACAATGCT	EZH2i_Naive_D2	4.22361	-5.74393	None
EZH2i_Naive_D2_10X_ACCCTTGCACACAGAG	EZH2i_Naive_D2	4.8434	-5.913	None
EZH2i_Naive_D2_10X_ACCGTTCTCAAGGAGC	EZH2i_Naive_D2	3.05998	-5.92071	None
EZH2i_Naive_D2_10X_ACCTGAACATGACACT	EZH2i_Naive_D2	3.64202	-5.85243	None
EZH2i_Naive_D2_10X_ACCTGTCAGTCCCTAA	EZH2i_Naive_D2	3.341	-5.36299	None
EZH2i_Naive_D2_10X_ACGATGTGTGTTACAC	EZH2i_Naive_D2	3.6383	-5.35569	None
EZH2i_Naive_D2_10X_ACGGAAGGTGTATCCA	EZH2i_Naive_D2	3.72714	-4.21764	None
EZH2i_Naive_D2_10X_ACGGGTCTCTACTCAT	EZH2i_Naive_D2	4.70486	-3.30935	None
EZH2i_Naive_D2_10X_ACGTAGTTCTGCTTAT	EZH2i_Naive_D2	5.34923	0.826639	None
EZH2i_Naive_D2_10X_ACGTCCTGTGTCTAAC	EZH2i_Naive_D2	2.62332	-5.55086	None
EZH2i_Naive_D2_10X_ACTATCTAGAAGCCAC	EZH2i_Naive_D2	4.00014	-6.11933	None
EZH2i_Naive_D2_10X_ACTATCTAGTCAGCGA	EZH2i_Naive_D2	3.57835	-3.6971	None
EZH2i_Naive_D2_10X_ACTATTCAGTGGATTA	EZH2i_Naive_D2	3.33012	-4.84133	None
EZH2i_Naive_D2_10X_ACTCTCGGTCACTCGG	EZH2i_Naive_D2	4.07351	-4.55499	None
EZH2i_Naive_D2_10X_ACTGATGAGACTTCAC	EZH2i_Naive_D2	2.106	-5.37763	None
EZH2i_Naive_D2_10X_ACTGCAACACATACGT	EZH2i_Naive_D2	4.98647	-4.19467	None
EZH2i_Naive_D2_10X_ACTGTCCCACGCCAGT	EZH2i_Naive_D2	2.32456	-5.52496	None
EZH2i_Naive_D2_10X_ACTGTCCTCGTTCATT	EZH2i_Naive_D2	2.05666	-5.52471	None
EZH2i_Naive_D2_10X_ACTGTGACAGCTACTA	EZH2i_Naive_D2	4.52644	-6.01966	None
EZH2i_Naive_D2_10X_ACTGTGACAGGTGTTT	EZH2i_Naive_D2	2.96078	-5.07195	None
EZH2i_Naive_D2_10X_ACTTCCGAGGCCACTC	EZH2i_Naive_D2	3.37362	-6.12491	None
EZH2i_Naive_D2_10X_ACTTCGCCAACGTATC	EZH2i_Naive_D2	-8.52787	6.77341	None
EZH2i_Naive_D2_10X_ACTTTGTCACAATCTG	EZH2i_Naive_D2	4.85126	-5.56329	None
EZH2i_Naive_D2_10X_AGAAGCGAGTTACGTC	EZH2i_Naive_D2	2.74575	-4.59307	None
EZH2i_Naive_D2_10X_AGAAGTATCTAGATCG	EZH2i_Naive_D2	4.08632	-3.44009	None
EZH2i_Naive_D2_10X_AGACAAAGTTCTGAGT	EZH2i_Naive_D2	3.22782	-5.47394	None
EZH2i_Naive_D2_10X_AGACACTGTATACCTG	EZH2i_Naive_D2	3.96217	-5.67844	None
EZH2i_Naive_D2_10X_AGACCATCACCAGGTC	EZH2i_Naive_D2	3.39102	-4.50362	None
EZH2i_Naive_D2_10X_AGACCATGTGGCTTAT	EZH2i_Naive_D2	2.65402	-5.10549	None
EZH2i_Naive_D2_10X_AGAGAATCAGTTCACA	EZH2i_Naive_D2	3.25873	-5.67159	None
EZH2i_Naive_D2_10X_AGAGAATTCAATGTCG	EZH2i_Naive_D2	4.59156	-3.78378	None
EZH2i_Naive_D2_10X_AGAGAGCGTGTCACAT	EZH2i_Naive_D2	3.75019	-3.04111	None
EZH2i_Naive_D2_10X_AGAGCCCTCTGGCTGG	EZH2i_Naive_D2	4.03025	-5.15138	None
EZH2i_Naive_D2_10X_AGATCCAAGGCCCGTT	EZH2i_Naive_D2	2.9634	-5.32273	None
EZH2i_Naive_D2_10X_AGATGCTTCGGCCCAA	EZH2i_Naive_D2	3.31529	-4.57024	None
EZH2i_Naive_D2_10X_AGCATCAAGTCAAGCG	EZH2i_Naive_D2	4.25444	-4.99251	None
EZH2i_Naive_D2_10X_AGCATCAGTGGCTTAT	EZH2i_Naive_D2	3.39555	-5.58272	None
EZH2i_Naive_D2_10X_AGCCAGCCACAGGATG	EZH2i_Naive_D2	3.98679	-5.90149	None
EZH2i_Naive_D2_10X_AGCGATTTCTGTGCTC	EZH2i_Naive_D2	4.39371	-4.53323	None
EZH2i_Naive_D2_10X_AGCGCTGAGTTGTCAC	EZH2i_Naive_D2	4.11312	-3.28234	None
EZH2i_Naive_D2_10X_AGCGCTGGTTGAGGAC	EZH2i_Naive_D2	4.17713	-3.36802	None
EZH2i_Naive_D2_10X_AGCGTATAGGTCATTC	EZH2i_Naive_D2	4.03958	-2.85122	None
EZH2i_Naive_D2_10X_AGCGTATTCGCATTGA	EZH2i_Naive_D2	2.45039	-7.18538	None
EZH2i_Naive_D2_10X_AGCTCAACACGCAAAG	EZH2i_Naive_D2	4.6247	-6.21017	None
EZH2i_Naive_D2_10X_AGCTCAAGTCAGGAGT	EZH2i_Naive_D2	4.30626	-5.59882	None
EZH2i_Naive_D2_10X_AGCTCAATCACCTGGG	EZH2i_Naive_D2	3.65529	-3.10543	None
EZH2i_Naive_D2_10X_AGCTCAATCACTGCTC	EZH2i_Naive_D2	3.66227	-4.95939	None
EZH2i_Naive_D2_10X_AGCTCAATCTAACGCA	EZH2i_Naive_D2	3.93686	-5.3667	None
EZH2i_Naive_D2_10X_AGCTCAATCTTCACAT	EZH2i_Naive_D2	2.77036	-4.9164	None
EZH2i_Naive_D2_10X_AGCTTCCCAACGGGTA	EZH2i_Naive_D2	4.28096	-5.04635	None
EZH2i_Naive_D2_10X_AGCTTCCGTTCGGTCG	EZH2i_Naive_D2	4.09883	-4.24238	None
EZH2i_Naive_D2_10X_AGGAATAAGCGATGAC	EZH2i_Naive_D2	5.07063	-5.23481	None
EZH2i_Naive_D2_10X_AGGAATAGTTAAACCC	EZH2i_Naive_D2	2.88649	-3.6579	None
EZH2i_Naive_D2_10X_AGGATAAAGGCTGAAC	EZH2i_Naive_D2	4.57834	-4.20292	None
EZH2i_Naive_D2_10X_AGGATCTCACCTATCC	EZH2i_Naive_D2	4.1603	-6.22917	None
EZH2i_Naive_D2_10X_AGGCATTTCGCTCCTA	EZH2i_Naive_D2	3.74275	-4.12803	None
EZH2i_Naive_D2_10X_AGGCTGCAGCTGTTCA	EZH2i_Naive_D2	4.76969	-1.8426	None
EZH2i_Naive_D2_10X_AGGGAGTAGTAGTCTC	EZH2i_Naive_D2	4.92881	-4.08723	None
EZH2i_Naive_D2_10X_AGGGCCTCAGTTTCGA	EZH2i_Naive_D2	4.8739	-3.9087	None
EZH2i_Naive_D2_10X_AGGGCCTTCAACTGGT	EZH2i_Naive_D2	4.99499	-4.68087	None
EZH2i_Naive_D2_10X_AGGGCCTTCTTAGCCC	EZH2i_Naive_D2	4.92849	-3.83294	None
EZH2i_Naive_D2_10X_AGGGTTTCACGCTATA	EZH2i_Naive_D2	4.5543	-2.29502	None
EZH2i_Naive_D2_10X_AGGGTTTTCCCAAGCG	EZH2i_Naive_D2	4.32445	-2.81408	None
EZH2i_Naive_D2_10X_AGGTCTAAGACCATAA	EZH2i_Naive_D2	4.91804	-5.28325	None
EZH2i_Naive_D2_10X_AGGTGTTAGTTCCAGT	EZH2i_Naive_D2	4.12009	-4.03383	None
EZH2i_Naive_D2_10X_AGGTTGTGTTTGGAGG	EZH2i_Naive_D2	4.16545	-2.18233	None
EZH2i_Naive_D2_10X_AGTACTGTCCCTCGTA	EZH2i_Naive_D2	4.0055	-3.59515	None
EZH2i_Naive_D2_10X_AGTACTGTCTGAGCAT	EZH2i_Naive_D2	2.95142	-5.39951	None
EZH2i_Naive_D2_10X_AGTAGCTAGGAAGTAG	EZH2i_Naive_D2	4.75532	-2.55257	None
EZH2i_Naive_D2_10X_AGTCAACAGGCACGAT	EZH2i_Naive_D2	4.82154	-2.3128	None
EZH2i_Naive_D2_10X_AGTCATGAGCCGTCGT	EZH2i_Naive_D2	4.52759	-3.3231	None
EZH2i_Naive_D2_10X_AGTCATGGTAGTATAG	EZH2i_Naive_D2	2.28224	-5.2124	None
EZH2i_Naive_D2_10X_AGTCATGGTCGAGCAA	EZH2i_Naive_D2	4.80133	-2.37668	None
EZH2i_Naive_D2_10X_AGTCATGTCGGCCAAC	EZH2i_Naive_D2	4.79894	-5.79381	None
EZH2i_Naive_D2_10X_AGTCTCCAGTCACTAC	EZH2i_Naive_D2	3.47863	-5.31007	None
EZH2i_Naive_D2_10X_AGTGCCGCAAACCGGA	EZH2i_Naive_D2	5.0076	-5.52127	None
EZH2i_Naive_D2_10X_AGTGCCGCACATACGT	EZH2i_Naive_D2	4.00315	-5.88234	None
EZH2i_Naive_D2_10X_AGTGTTGCACAGACGA	EZH2i_Naive_D2	4.63569	-1.5745	None
EZH2i_Naive_D2_10X_AGTGTTGGTCCGAAAG	EZH2i_Naive_D2	3.36222	-3.31222	None
EZH2i_Naive_D2_10X_AGTTCCCAGCATCAAA	EZH2i_Naive_D2	4.08999	-6.46668	None
EZH2i_Naive_D2_10X_AGTTCCCTCGTTCTAT	EZH2i_Naive_D2	4.03837	-5.42336	None
EZH2i_Naive_D2_10X_ATACCGATCCACATAG	EZH2i_Naive_D2	3.76192	-4.55695	None
EZH2i_Naive_D2_10X_ATACTTCTCCCAATAG	EZH2i_Naive_D2	2.29042	-5.53483	None
EZH2i_Naive_D2_10X_ATAGACCGTACTGTTG	EZH2i_Naive_D2	3.63595	-6.37934	None
EZH2i_Naive_D2_10X_ATAGAGAAGAATACAC	EZH2i_Naive_D2	3.39635	-6.29668	None
EZH2i_Naive_D2_10X_ATAGGCTGTTACCCAA	EZH2i_Naive_D2	3.37328	-4.72446	None
EZH2i_Naive_D2_10X_ATATCCTCAATAGGGC	EZH2i_Naive_D2	4.77994	-6.03975	None
EZH2i_Naive_D2_10X_ATATCCTGTACACGTT	EZH2i_Naive_D2	3.36056	-6.10535	None
EZH2i_Naive_D2_10X_ATATCCTGTCTGTGAT	EZH2i_Naive_D2	4.55711	-5.24639	None
EZH2i_Naive_D2_10X_ATCACAGTCACAACCA	EZH2i_Naive_D2	2.50421	-5.36092	None
EZH2i_Naive_D2_10X_ATCACAGTCGTTCCTG	EZH2i_Naive_D2	3.19998	-3.37065	None
EZH2i_Naive_D2_10X_ATCACGATCAAACTGC	EZH2i_Naive_D2	4.24956	-2.17746	None
EZH2i_Naive_D2_10X_ATCACGATCTGTGCAA	EZH2i_Naive_D2	4.16406	-5.63033	None
EZH2i_Naive_D2_10X_ATCCACCAGTCCCGGT	EZH2i_Naive_D2	2.58807	-0.858728	None
EZH2i_Naive_D2_10X_ATCCCTGAGGCAGGTT	EZH2i_Naive_D2	2.87064	-4.58633	None
EZH2i_Naive_D2_10X_ATCCCTGTCTTCGATT	EZH2i_Naive_D2	1.77712	-4.62881	None
EZH2i_Naive_D2_10X_ATCCTATTCACACGAT	EZH2i_Naive_D2	3.37686	-6.13522	None
EZH2i_Naive_D2_10X_ATCGGATTCCATAGAC	EZH2i_Naive_D2	3.04574	-5.86471	None
EZH2i_Naive_D2_10X_ATCGGATTCGCTTGAA	EZH2i_Naive_D2	4.39224	-2.83062	None
EZH2i_Naive_D2_10X_ATCGTCCGTCATCCCT	EZH2i_Naive_D2	4.47794	-5.16745	None
EZH2i_Naive_D2_10X_ATCGTGAAGGTCCTGC	EZH2i_Naive_D2	2.91118	-4.38819	None
EZH2i_Naive_D2_10X_ATCTCTACATGGAGAC	EZH2i_Naive_D2	3.31609	-5.50808	None
EZH2i_Naive_D2_10X_ATGATCGCAGCAGATG	EZH2i_Naive_D2	4.97588	-4.73546	None
EZH2i_Naive_D2_10X_ATGATCGCATACCAGT	EZH2i_Naive_D2	4.56433	-6.1515	None
EZH2i_Naive_D2_10X_ATGCATGAGTCATTGC	EZH2i_Naive_D2	5.0652	-5.40626	None
EZH2i_Naive_D2_10X_ATGCATGGTATCAGCT	EZH2i_Naive_D2	4.10477	-5.56059	None
EZH2i_Naive_D2_10X_ATGGATCTCGGAGATG	EZH2i_Naive_D2	2.87499	-4.9412	None
EZH2i_Naive_D2_10X_ATGGGAGAGGAGTCTG	EZH2i_Naive_D2	5.21254	-4.88173	None
EZH2i_Naive_D2_10X_ATGGGAGCAGACGCTC	EZH2i_Naive_D2	3.98672	-5.26338	None
EZH2i_Naive_D2_10X_ATGGGAGTCAGGAACG	EZH2i_Naive_D2	4.07673	-4.31072	None
EZH2i_Naive_D2_10X_ATGGGAGTCCAACTAG	EZH2i_Naive_D2	4.65633	-5.30089	None
EZH2i_Naive_D2_10X_ATGGTTGGTGCTGTCG	EZH2i_Naive_D2	-8.85218	6.63273	None
EZH2i_Naive_D2_10X_ATGTCCCAGGTGCTAG	EZH2i_Naive_D2	2.2056	-5.41069	None
EZH2i_Naive_D2_10X_ATGTCCCAGTCAGCCC	EZH2i_Naive_D2	3.74839	-5.62485	None
EZH2i_Naive_D2_10X_ATTACCTTCCCTTGGT	EZH2i_Naive_D2	2.74057	-4.31898	None
EZH2i_Naive_D2_10X_ATTATCCGTCTTGGTA	EZH2i_Naive_D2	2.76973	-5.06739	None
EZH2i_Naive_D2_10X_ATTCCCGAGAGAGGTA	EZH2i_Naive_D2	4.58711	-2.59856	None
EZH2i_Naive_D2_10X_ATTCCCGGTGAGTTGG	EZH2i_Naive_D2	3.4328	-5.29445	None
EZH2i_Naive_D2_10X_ATTCGTTTCGACACTA	EZH2i_Naive_D2	3.94105	-6.30642	None
EZH2i_Naive_D2_10X_ATTCGTTTCTTAGCTT	EZH2i_Naive_D2	2.7481	-4.93772	None
EZH2i_Naive_D2_10X_ATTCTTGCAATAACCC	EZH2i_Naive_D2	3.75189	-4.54969	None
EZH2i_Naive_D2_10X_ATTGGGTCAAGAGTGC	EZH2i_Naive_D2	4.72265	-3.26162	None
EZH2i_Naive_D2_10X_ATTTACCGTTCACGAT	EZH2i_Naive_D2	2.89675	-5.14058	None
EZH2i_Naive_D2_10X_ATTTCTGGTTCTCGTC	EZH2i_Naive_D2	3.82807	-5.16417	None
EZH2i_Naive_D2_10X_CAAAGAAGTATCTCTT	EZH2i_Naive_D2	3.71627	-5.71465	None
EZH2i_Naive_D2_10X_CAACAGTAGATTCGAA	EZH2i_Naive_D2	2.11664	-4.58671	None
EZH2i_Naive_D2_10X_CAACCAAGTCAGGTAG	EZH2i_Naive_D2	3.8613	-4.67533	None
EZH2i_Naive_D2_10X_CAACGATTCGGTAGGA	EZH2i_Naive_D2	4.12264	-4.04954	None
EZH2i_Naive_D2_10X_CAACGGCCAGCTGAAG	EZH2i_Naive_D2	2.88626	-4.90247	None
EZH2i_Naive_D2_10X_CAACGGCTCAAGTGGG	EZH2i_Naive_D2	3.89486	-5.10235	None
EZH2i_Naive_D2_10X_CAAGACTTCCTATTGT	EZH2i_Naive_D2	3.74578	-5.52017	None
EZH2i_Naive_D2_10X_CAAGAGGAGCATGTTC	EZH2i_Naive_D2	3.47399	-3.53842	None
EZH2i_Naive_D2_10X_CAAGCTACAGCTGTGC	EZH2i_Naive_D2	3.07756	-5.40043	None
EZH2i_Naive_D2_10X_CAAGGGAAGGCAGGTT	EZH2i_Naive_D2	3.80388	-4.36035	None
EZH2i_Naive_D2_10X_CAATGACCATAGGTAA	EZH2i_Naive_D2	2.9587	-5.19306	None
EZH2i_Naive_D2_10X_CAATGACTCCATACTT	EZH2i_Naive_D2	3.87597	-4.92009	None
EZH2i_Naive_D2_10X_CAATTTCGTGGCTAGA	EZH2i_Naive_D2	5.81569	3.07203	None
EZH2i_Naive_D2_10X_CAATTTCTCAGTCCGG	EZH2i_Naive_D2	3.34631	-5.61153	None
EZH2i_Naive_D2_10X_CACACAAAGATGGTCG	EZH2i_Naive_D2	4.91349	-4.32658	None
EZH2i_Naive_D2_10X_CACAGATAGCGACTAG	EZH2i_Naive_D2	4.15564	-2.4647	None
EZH2i_Naive_D2_10X_CACAGATTCATTACGG	EZH2i_Naive_D2	-3.55914	2.13904	None
EZH2i_Naive_D2_10X_CACAGGCCACTTCTCG	EZH2i_Naive_D2	3.92332	-5.87528	None
EZH2i_Naive_D2_10X_CACATGAGTCACCTTC	EZH2i_Naive_D2	2.98109	-6.03422	None
EZH2i_Naive_D2_10X_CACCAAAAGATTGAGT	EZH2i_Naive_D2	4.10343	-3.01117	None
EZH2i_Naive_D2_10X_CACCAAACACGTAACT	EZH2i_Naive_D2	2.43678	-5.26783	None
EZH2i_Naive_D2_10X_CACCAAAGTTGCCGAC	EZH2i_Naive_D2	3.58655	-6.27713	None
EZH2i_Naive_D2_10X_CACCAAATCACTAGCA	EZH2i_Naive_D2	3.23891	-4.28002	None
EZH2i_Naive_D2_10X_CACCGTTCAAGCGATG	EZH2i_Naive_D2	3.82494	-5.8297	None
EZH2i_Naive_D2_10X_CACGTTCGTAGATCCT	EZH2i_Naive_D2	4.57523	-5.50105	None
EZH2i_Naive_D2_10X_CACTGAAGTGTCTTAG	EZH2i_Naive_D2	4.74699	-5.36171	None
EZH2i_Naive_D2_10X_CACTTCGTCCACAGGC	EZH2i_Naive_D2	3.98429	-3.21876	None
EZH2i_Naive_D2_10X_CAGAGCCGTGTTTGCA	EZH2i_Naive_D2	3.77512	-2.92428	None
EZH2i_Naive_D2_10X_CAGATACCAAAGGCAC	EZH2i_Naive_D2	2.76364	-5.12062	None
EZH2i_Naive_D2_10X_CAGATTGGTTGGACTT	EZH2i_Naive_D2	3.78527	-6.19896	None
EZH2i_Naive_D2_10X_CAGCAATAGGTAAACT	EZH2i_Naive_D2	4.90188	-5.79632	None
EZH2i_Naive_D2_10X_CAGCACGGTTCCTTGC	EZH2i_Naive_D2	3.20747	-5.95209	None
EZH2i_Naive_D2_10X_CAGCAGCAGTCACGAG	EZH2i_Naive_D2	-3.23599	-8.66527	None
EZH2i_Naive_D2_10X_CAGCCAGGTTCACGAT	EZH2i_Naive_D2	-2.7775	-7.80975	None
EZH2i_Naive_D2_10X_CAGGCCACAATCTCGA	EZH2i_Naive_D2	3.65223	-5.9064	None
EZH2i_Naive_D2_10X_CAGGCCACAGCAGACA	EZH2i_Naive_D2	4.11049	-5.81423	None
EZH2i_Naive_D2_10X_CAGGTATTCGAGATAA	EZH2i_Naive_D2	4.92581	-4.24293	None
EZH2i_Naive_D2_10X_CAGTGCGGTCGGCTAC	EZH2i_Naive_D2	4.77316	-4.81716	None
EZH2i_Naive_D2_10X_CAGTTAGCACCGCTGA	EZH2i_Naive_D2	3.79994	-4.59432	None
EZH2i_Naive_D2_10X_CAGTTAGCATCGATAC	EZH2i_Naive_D2	2.67598	-4.70871	None
EZH2i_Naive_D2_10X_CAGTTCCTCACTGATG	EZH2i_Naive_D2	4.18441	-5.28419	None
EZH2i_Naive_D2_10X_CATAAGCAGGACTAAT	EZH2i_Naive_D2	2.14247	-5.3362	None
EZH2i_Naive_D2_10X_CATAAGCGTGTTGATC	EZH2i_Naive_D2	2.73946	-5.3684	None
EZH2i_Naive_D2_10X_CATACAGCACAGTCAT	EZH2i_Naive_D2	4.13105	-6.3102	None
EZH2i_Naive_D2_10X_CATACAGCACCCTCTA	EZH2i_Naive_D2	4.64025	-2.37287	None
EZH2i_Naive_D2_10X_CATACCCCACCTGCAG	EZH2i_Naive_D2	3.98869	-5.87744	None
EZH2i_Naive_D2_10X_CATACCCGTCGTATTG	EZH2i_Naive_D2	4.89962	-5.00776	None
EZH2i_Naive_D2_10X_CATCAAGCAAGTCGTT	EZH2i_Naive_D2	3.96846	-4.98265	None
EZH2i_Naive_D2_10X_CATCCACAGTTTGCTG	EZH2i_Naive_D2	3.4668	-5.63038	None
EZH2i_Naive_D2_10X_CATCCACCACAAGCAG	EZH2i_Naive_D2	3.08985	-5.23354	None
EZH2i_Naive_D2_10X_CATCGGGGTATTCCGA	EZH2i_Naive_D2	4.12049	-4.48522	None
EZH2i_Naive_D2_10X_CATGCAATCCTCTCTT	EZH2i_Naive_D2	3.71661	-5.44404	None
EZH2i_Naive_D2_10X_CATGCGGGTCTAGGCC	EZH2i_Naive_D2	4.97349	-5.35578	None
EZH2i_Naive_D2_10X_CATGCTCTCTGTCTCG	EZH2i_Naive_D2	4.61495	-3.7578	None
EZH2i_Naive_D2_10X_CATGGTAAGTATTAGG	EZH2i_Naive_D2	3.54621	-4.04209	None
EZH2i_Naive_D2_10X_CATGGTACATGTACGT	EZH2i_Naive_D2	3.17186	-3.93271	None
EZH2i_Naive_D2_10X_CATTCATCAGGGTTGA	EZH2i_Naive_D2	3.62008	-5.75181	None
EZH2i_Naive_D2_10X_CATTCATGTTTACTTC	EZH2i_Naive_D2	4.33302	-3.81483	None
EZH2i_Naive_D2_10X_CATTCCGAGCTAGTTC	EZH2i_Naive_D2	4.0908	-3.59785	None
EZH2i_Naive_D2_10X_CATTGAGAGACATGCG	EZH2i_Naive_D2	2.87841	-4.67894	None
EZH2i_Naive_D2_10X_CATTGAGTCTCTTGCG	EZH2i_Naive_D2	1.67915	-8.39321	None
EZH2i_Naive_D2_10X_CATTGCCAGGCGATAC	EZH2i_Naive_D2	3.16236	-6.0645	None
EZH2i_Naive_D2_10X_CATTGCCCATCACGGC	EZH2i_Naive_D2	3.91901	-2.23216	None
EZH2i_Naive_D2_10X_CATTGTTCAGTTTGGT	EZH2i_Naive_D2	3.945	-5.81744	None
EZH2i_Naive_D2_10X_CCACAAAAGGGAGATA	EZH2i_Naive_D2	3.48724	-2.23143	None
EZH2i_Naive_D2_10X_CCACAAACAATGCAGG	EZH2i_Naive_D2	3.37102	-5.71135	None
EZH2i_Naive_D2_10X_CCACAAACACGACGCT	EZH2i_Naive_D2	5.01969	-4.33985	None
EZH2i_Naive_D2_10X_CCACACTCAAAGCAAT	EZH2i_Naive_D2	2.93773	-4.98668	None
EZH2i_Naive_D2_10X_CCACACTTCGTGGAAG	EZH2i_Naive_D2	4.03818	-3.99893	None
EZH2i_Naive_D2_10X_CCACCATTCAATGCAC	EZH2i_Naive_D2	2.47776	-5.2897	None
EZH2i_Naive_D2_10X_CCATCACGTTAGAGTA	EZH2i_Naive_D2	4.69316	-4.85254	None
EZH2i_Naive_D2_10X_CCCGGAAGTAAGGCTG	EZH2i_Naive_D2	2.78063	-5.20748	None
EZH2i_Naive_D2_10X_CCCTAACGTCGACTTA	EZH2i_Naive_D2	2.1283	-5.57809	None
EZH2i_Naive_D2_10X_CCCTAACGTTTGGGTT	EZH2i_Naive_D2	3.19909	-4.44891	None
EZH2i_Naive_D2_10X_CCCTCTCCAAGTCATC	EZH2i_Naive_D2	2.62739	-5.66834	None
EZH2i_Naive_D2_10X_CCCTGATCACGACCTG	EZH2i_Naive_D2	3.66571	-2.25361	None
EZH2i_Naive_D2_10X_CCCTTAGAGAGATTCA	EZH2i_Naive_D2	2.9631	-5.15379	None
EZH2i_Naive_D2_10X_CCCTTAGTCTGAATGC	EZH2i_Naive_D2	3.92684	-5.34089	None
EZH2i_Naive_D2_10X_CCGAACGGTTGGGTTT	EZH2i_Naive_D2	3.33801	-5.50396	None
EZH2i_Naive_D2_10X_CCGAACGTCCTTATGT	EZH2i_Naive_D2	-9.0966	6.87526	None
EZH2i_Naive_D2_10X_CCGCAAGTCGAACTCA	EZH2i_Naive_D2	4.73657	-3.23013	None
EZH2i_Naive_D2_10X_CCGGACAGTAACATCC	EZH2i_Naive_D2	4.3757	-4.80484	None
EZH2i_Naive_D2_10X_CCGGACAGTTGCCAAT	EZH2i_Naive_D2	3.04115	-4.74007	None
EZH2i_Naive_D2_10X_CCGGTAGGTAACGCGA	EZH2i_Naive_D2	4.66737	-2.77059	None
EZH2i_Naive_D2_10X_CCGTTCATCGCGGACT	EZH2i_Naive_D2	3.44214	-5.34207	None
EZH2i_Naive_D2_10X_CCTAAGAAGACATCCT	EZH2i_Naive_D2	2.97693	-5.02083	None
EZH2i_Naive_D2_10X_CCTAAGAGTACCGCGT	EZH2i_Naive_D2	5.09372	-5.0129	None
EZH2i_Naive_D2_10X_CCTACGTCAAATCAAG	EZH2i_Naive_D2	4.19001	-4.43647	None
EZH2i_Naive_D2_10X_CCTATCGAGCGTGAGT	EZH2i_Naive_D2	4.0206	-4.63394	None
EZH2i_Naive_D2_10X_CCTATCGCAGCGTTGC	EZH2i_Naive_D2	3.82991	-4.93033	None
EZH2i_Naive_D2_10X_CCTCAACCACTACACA	EZH2i_Naive_D2	3.63339	-4.67326	None
EZH2i_Naive_D2_10X_CCTCACACACACACGC	EZH2i_Naive_D2	2.13248	-5.45065	None
EZH2i_Naive_D2_10X_CCTCAGTAGGTGCAGT	EZH2i_Naive_D2	3.61944	-5.50482	None
EZH2i_Naive_D2_10X_CCTCAGTGTCGACTTA	EZH2i_Naive_D2	4.89717	-5.62568	None
EZH2i_Naive_D2_10X_CCTCAGTTCCCGAATA	EZH2i_Naive_D2	3.73538	-6.03848	None
EZH2i_Naive_D2_10X_CCTCTCCTCTTGGTCC	EZH2i_Naive_D2	4.78856	-5.87221	None
EZH2i_Naive_D2_10X_CCTGCATGTTTACGTG	EZH2i_Naive_D2	2.73538	-5.45452	None
EZH2i_Naive_D2_10X_CCTGTTGTCTAGTCAG	EZH2i_Naive_D2	3.48946	-6.17729	None
EZH2i_Naive_D2_10X_CCTTCAGAGGATGCGT	EZH2i_Naive_D2	3.54206	-5.57979	None
EZH2i_Naive_D2_10X_CCTTGTGTCTCACTCG	EZH2i_Naive_D2	2.07934	-5.51528	None
EZH2i_Naive_D2_10X_CCTTTGGTCGACGCGT	EZH2i_Naive_D2	3.75979	-5.76196	None
EZH2i_Naive_D2_10X_CGAATTGAGTCACACT	EZH2i_Naive_D2	4.73522	-5.22908	None
EZH2i_Naive_D2_10X_CGAATTGGTGAAGCGT	EZH2i_Naive_D2	4.0702	-4.90165	None
EZH2i_Naive_D2_10X_CGAGAAGAGGTTTACC	EZH2i_Naive_D2	4.80982	-2.12506	None
EZH2i_Naive_D2_10X_CGAGAAGGTAACCCGC	EZH2i_Naive_D2	4.61112	-5.33931	None
EZH2i_Naive_D2_10X_CGAGGAAGTAGTCTTG	EZH2i_Naive_D2	4.92155	-5.88577	None
EZH2i_Naive_D2_10X_CGAGGAATCCATCTAT	EZH2i_Naive_D2	4.24263	-5.09837	None
EZH2i_Naive_D2_10X_CGAGGCTCACGGATCC	EZH2i_Naive_D2	4.73256	-5.1386	None
EZH2i_Naive_D2_10X_CGAGTGCGTAACCCTA	EZH2i_Naive_D2	3.35031	-1.20152	None
EZH2i_Naive_D2_10X_CGATCGGTCGTCCTTG	EZH2i_Naive_D2	4.90663	-1.50693	None
EZH2i_Naive_D2_10X_CGATGCGAGTTGAATG	EZH2i_Naive_D2	5.02462	-4.49304	None
EZH2i_Naive_D2_10X_CGATGGCAGGAAGTGA	EZH2i_Naive_D2	4.21118	-4.96404	None
EZH2i_Naive_D2_10X_CGCAGGTGTAAGATAC	EZH2i_Naive_D2	3.93807	-1.83968	None
EZH2i_Naive_D2_10X_CGCATAATCGTGGAAG	EZH2i_Naive_D2	5.12981	-4.7323	None
EZH2i_Naive_D2_10X_CGCATGGCAGATTTCG	EZH2i_Naive_D2	4.37077	-4.83128	None
EZH2i_Naive_D2_10X_CGCCAGAAGCCTCATA	EZH2i_Naive_D2	4.62517	-5.2254	None
EZH2i_Naive_D2_10X_CGGGTCATCGACGTCG	EZH2i_Naive_D2	3.52928	-4.4706	None
EZH2i_Naive_D2_10X_CGTAAGTGTAGGTTTC	EZH2i_Naive_D2	3.3371	-5.30367	None
EZH2i_Naive_D2_10X_CGTAAGTGTGGGCTCT	EZH2i_Naive_D2	4.56971	-5.47548	None
EZH2i_Naive_D2_10X_CGTAAGTTCACCCTGT	EZH2i_Naive_D2	4.13501	-4.04189	None
EZH2i_Naive_D2_10X_CGTCCATAGACCTCCG	EZH2i_Naive_D2	4.03107	-4.98169	None
EZH2i_Naive_D2_10X_CGTGAATAGGGCGAAG	EZH2i_Naive_D2	4.58802	-3.1396	None
EZH2i_Naive_D2_10X_CGTTAGAGTACACTCA	EZH2i_Naive_D2	4.29665	-4.26784	None
EZH2i_Naive_D2_10X_CTAACCCCAACATACC	EZH2i_Naive_D2	4.37747	-3.89378	None
EZH2i_Naive_D2_10X_CTAACCCGTGTTACAC	EZH2i_Naive_D2	4.50543	-4.93954	None
EZH2i_Naive_D2_10X_CTACATTTCGCGCCAA	EZH2i_Naive_D2	3.71007	-3.06016	None
EZH2i_Naive_D2_10X_CTAGGTATCGAGATAA	EZH2i_Naive_D2	4.77207	-3.6055	None
EZH2i_Naive_D2_10X_CTATCCGTCACTCGAA	EZH2i_Naive_D2	3.34608	-5.5023	None
EZH2i_Naive_D2_10X_CTATCCGTCTCTTGCG	EZH2i_Naive_D2	4.15391	-5.66484	None
EZH2i_Naive_D2_10X_CTATCTAAGGAGGCAG	EZH2i_Naive_D2	5.01407	-1.45638	None
EZH2i_Naive_D2_10X_CTCAATTAGCGCGTTC	EZH2i_Naive_D2	4.42679	-2.86878	None
EZH2i_Naive_D2_10X_CTCATCGAGCCGATAG	EZH2i_Naive_D2	3.76965	-3.45774	None
EZH2i_Naive_D2_10X_CTCATGCTCGTGACTA	EZH2i_Naive_D2	2.4579	-4.70526	None
EZH2i_Naive_D2_10X_CTCCACAGTATCGTTG	EZH2i_Naive_D2	4.65831	-5.66852	None
EZH2i_Naive_D2_10X_CTCCACATCAGCGCGT	EZH2i_Naive_D2	4.3094	-4.92067	None
EZH2i_Naive_D2_10X_CTCCATGGTACGTAGG	EZH2i_Naive_D2	4.14766	-5.14141	None
EZH2i_Naive_D2_10X_CTCCTTTGTAGACTGG	EZH2i_Naive_D2	4.48769	-3.95757	None
EZH2i_Naive_D2_10X_CTCTCAGGTACGTTCA	EZH2i_Naive_D2	2.24119	-5.46517	None
EZH2i_Naive_D2_10X_CTCTGGTGTATCTTCT	EZH2i_Naive_D2	3.46759	-5.12857	None
EZH2i_Naive_D2_10X_CTGAGCGAGAATTGCA	EZH2i_Naive_D2	4.68004	-4.04047	None
EZH2i_Naive_D2_10X_CTGAGCGGTCTTTATC	EZH2i_Naive_D2	0.388557	-5.32589	None
EZH2i_Naive_D2_10X_CTGCATCGTATGCTAC	EZH2i_Naive_D2	-2.27642	-7.24935	None
EZH2i_Naive_D2_10X_CTGCATCGTCTGTCAA	EZH2i_Naive_D2	3.70912	-5.89542	None
EZH2i_Naive_D2_10X_CTGCCATGTGGGTTGA	EZH2i_Naive_D2	3.28786	-5.97523	None
EZH2i_Naive_D2_10X_CTGCCATGTTGAGTCT	EZH2i_Naive_D2	4.54716	-3.9046	None
EZH2i_Naive_D2_10X_CTGCCATTCTCGGCTT	EZH2i_Naive_D2	3.81427	-4.95419	None
EZH2i_Naive_D2_10X_CTGCCTACAATACGCT	EZH2i_Naive_D2	3.08405	-5.64884	None
EZH2i_Naive_D2_10X_CTGCGAGTCCTTCTGG	EZH2i_Naive_D2	3.77032	-2.7925	None
EZH2i_Naive_D2_10X_CTGCGAGTCGGAGATG	EZH2i_Naive_D2	4.55158	-3.11354	None
EZH2i_Naive_D2_10X_CTGGCAGAGTTGCCCG	EZH2i_Naive_D2	3.28158	-6.27032	None
EZH2i_Naive_D2_10X_CTGTAGACAAGACCTT	EZH2i_Naive_D2	3.84958	-6.20505	None
EZH2i_Naive_D2_10X_CTGTATTCAGGCACTC	EZH2i_Naive_D2	3.33354	-6.19932	None
EZH2i_Naive_D2_10X_CTGTGAAAGTCGCCAC	EZH2i_Naive_D2	4.0276	-4.648	None
EZH2i_Naive_D2_10X_CTGTGAATCCTACGAA	EZH2i_Naive_D2	4.29786	-1.20263	None
EZH2i_Naive_D2_10X_CTTCAATCAGTGACCC	EZH2i_Naive_D2	4.26847	-5.44245	None
EZH2i_Naive_D2_10X_CTTCAATGTACATACC	EZH2i_Naive_D2	4.05553	-2.60735	None
EZH2i_Naive_D2_10X_CTTCTAAGTACAACGG	EZH2i_Naive_D2	4.28869	-6.04125	None
EZH2i_Naive_D2_10X_GAAACCTCAACCGTAT	EZH2i_Naive_D2	4.83467	-5.05582	None
EZH2i_Naive_D2_10X_GAAACCTTCGTTATCT	EZH2i_Naive_D2	2.4834	-0.647596	None
EZH2i_Naive_D2_10X_GAACACTCAGCTACAT	EZH2i_Naive_D2	3.43747	-5.98871	None
EZH2i_Naive_D2_10X_GAAGCGAAGTGCCGAA	EZH2i_Naive_D2	5.00632	-4.24064	None
EZH2i_Naive_D2_10X_GAAGCGATCATGTCTT	EZH2i_Naive_D2	4.99749	-5.17279	None
EZH2i_Naive_D2_10X_GAAGTAATCACTGGTA	EZH2i_Naive_D2	4.4046	-2.83098	None
EZH2i_Naive_D2_10X_GAAGTAATCAGCTAGT	EZH2i_Naive_D2	4.26884	-3.38205	None
EZH2i_Naive_D2_10X_GAAGTAATCTCACCCA	EZH2i_Naive_D2	3.52299	-3.898	None
EZH2i_Naive_D2_10X_GAATAGAGTTGGGACA	EZH2i_Naive_D2	4.72039	-5.45724	None
EZH2i_Naive_D2_10X_GAATCACGTGACTAAA	EZH2i_Naive_D2	4.77726	-3.20372	None
EZH2i_Naive_D2_10X_GACCCAGTCTGAGGTT	EZH2i_Naive_D2	4.95094	-4.99914	None
EZH2i_Naive_D2_10X_GACCCTTGTCATCACA	EZH2i_Naive_D2	3.62337	-6.0914	None
EZH2i_Naive_D2_10X_GACGTTAGTACCGCGT	EZH2i_Naive_D2	3.61712	-5.12519	None
EZH2i_Naive_D2_10X_GACGTTAGTCGCCTAG	EZH2i_Naive_D2	3.92766	-4.72181	None
EZH2i_Naive_D2_10X_GACGTTATCTTCCAGC	EZH2i_Naive_D2	3.57049	-3.96271	None
EZH2i_Naive_D2_10X_GACTATGAGAGCAACC	EZH2i_Naive_D2	4.49907	-4.60325	None
EZH2i_Naive_D2_10X_GACTCAAGTTGCGGCT	EZH2i_Naive_D2	4.81424	-4.21324	None
EZH2i_Naive_D2_10X_GACTCTCAGCATTTCG	EZH2i_Naive_D2	3.612	-4.25401	None
EZH2i_Naive_D2_10X_GACTCTCCATAGATGA	EZH2i_Naive_D2	3.00783	-5.52313	None
EZH2i_Naive_D2_10X_GACTTCCAGACTTAAG	EZH2i_Naive_D2	4.7337	-5.45098	None
EZH2i_Naive_D2_10X_GACTTCCAGTGTCATC	EZH2i_Naive_D2	4.4616	-2.6435	None
EZH2i_Naive_D2_10X_GACTTCCCATGACTAC	EZH2i_Naive_D2	3.39498	-4.92559	None
EZH2i_Naive_D2_10X_GAGAAATTCACGATAC	EZH2i_Naive_D2	4.80464	-4.08318	None
EZH2i_Naive_D2_10X_GAGACCCTCTGCTGAA	EZH2i_Naive_D2	4.29802	-5.85905	None
EZH2i_Naive_D2_10X_GAGCTGCCACGGTGTC	EZH2i_Naive_D2	2.30967	-5.24012	None
EZH2i_Naive_D2_10X_GAGGGATCAAACTGCT	EZH2i_Naive_D2	4.36336	-4.75777	None
EZH2i_Naive_D2_10X_GAGTCATAGTGAGTGC	EZH2i_Naive_D2	4.65771	-1.70377	None
EZH2i_Naive_D2_10X_GAGTCATGTGGGCTCT	EZH2i_Naive_D2	3.73024	-4.70341	None
EZH2i_Naive_D2_10X_GAGTGTTTCCGTTGGG	EZH2i_Naive_D2	4.92162	-3.85089	None
EZH2i_Naive_D2_10X_GATCACAGTCAGGCAA	EZH2i_Naive_D2	4.78674	-4.47565	None
EZH2i_Naive_D2_10X_GATCACATCAAGAATG	EZH2i_Naive_D2	4.67389	-5.46838	None
EZH2i_Naive_D2_10X_GATCAGTAGGATACGC	EZH2i_Naive_D2	4.76882	-4.1538	None
EZH2i_Naive_D2_10X_GATCATGTCGGACCAC	EZH2i_Naive_D2	4.14686	-3.71996	None
EZH2i_Naive_D2_10X_GATCGTAGTCACCGCA	EZH2i_Naive_D2	3.77841	-2.42941	None
EZH2i_Naive_D2_10X_GATCGTATCTGTAAGC	EZH2i_Naive_D2	3.10428	-3.62795	None
EZH2i_Naive_D2_10X_GATGACTGTGGAAGTC	EZH2i_Naive_D2	3.22739	-4.43611	None
EZH2i_Naive_D2_10X_GATGAGGCACGGCGTT	EZH2i_Naive_D2	5.60273	3.46264	None
EZH2i_Naive_D2_10X_GATGAGGGTCATAAAG	EZH2i_Naive_D2	4.04314	-3.30488	None
EZH2i_Naive_D2_10X_GATGGAGGTATGCGTT	EZH2i_Naive_D2	4.1956	-4.15961	None
EZH2i_Naive_D2_10X_GATTCGAAGCATCAGG	EZH2i_Naive_D2	4.03569	-4.96797	None
EZH2i_Naive_D2_10X_GATTCTTGTAGATTAG	EZH2i_Naive_D2	4.23514	-6.24741	None
EZH2i_Naive_D2_10X_GCACATAAGTTCACTG	EZH2i_Naive_D2	2.36153	-4.94303	None
EZH2i_Naive_D2_10X_GCACGGTTCTTCTGTA	EZH2i_Naive_D2	5.11184	-4.90667	None
EZH2i_Naive_D2_10X_GCACTAATCAGAACCT	EZH2i_Naive_D2	-2.46723	-7.74267	None
EZH2i_Naive_D2_10X_GCAGCCACACAGACGA	EZH2i_Naive_D2	4.15416	-5.4372	None
EZH2i_Naive_D2_10X_GCAGTTAGTAGCTTGT	EZH2i_Naive_D2	4.38093	-4.70394	None
EZH2i_Naive_D2_10X_GCAGTTATCGAGAGAC	EZH2i_Naive_D2	4.79579	-5.08849	None
EZH2i_Naive_D2_10X_GCATTAGCACATAACC	EZH2i_Naive_D2	3.12375	-5.60206	None
EZH2i_Naive_D2_10X_GCATTAGCAGCAGACA	EZH2i_Naive_D2	3.3945	-4.90338	None
EZH2i_Naive_D2_10X_GCCAACGGTTCTTGCC	EZH2i_Naive_D2	3.86386	-6.17203	None
EZH2i_Naive_D2_10X_GCCAACGTCTACGGGC	EZH2i_Naive_D2	2.88327	-4.93357	None
EZH2i_Naive_D2_10X_GCCAGCAGTTCTCAGA	EZH2i_Naive_D2	4.37091	-5.27965	None
EZH2i_Naive_D2_10X_GCCATGGAGCGACTAG	EZH2i_Naive_D2	4.59129	-3.72477	None
EZH2i_Naive_D2_10X_GCCATTCGTCCCTAAA	EZH2i_Naive_D2	3.29819	-6.18382	None
EZH2i_Naive_D2_10X_GCCCAGACACCAGCTG	EZH2i_Naive_D2	4.86837	-5.88272	None
EZH2i_Naive_D2_10X_GCCTGTTGTCCTGTTC	EZH2i_Naive_D2	4.16989	-6.13981	None
EZH2i_Naive_D2_10X_GCGATCGAGACATCAA	EZH2i_Naive_D2	3.90653	-5.97429	None
EZH2i_Naive_D2_10X_GCGATCGGTTGCCTAA	EZH2i_Naive_D2	2.94005	-5.72351	None
EZH2i_Naive_D2_10X_GCGTTTCAGACCATAA	EZH2i_Naive_D2	3.95745	-2.74684	None
EZH2i_Naive_D2_10X_GCTACCTCATGACCCG	EZH2i_Naive_D2	2.8998	-4.47481	None
EZH2i_Naive_D2_10X_GCTACCTGTCCTTAAG	EZH2i_Naive_D2	4.10284	-5.15458	None
EZH2i_Naive_D2_10X_GGAACCCTCCCTCGTA	EZH2i_Naive_D2	3.93502	-6.4503	None
EZH2i_Naive_D2_10X_GGAATCTAGGGTCACA	EZH2i_Naive_D2	4.21453	-4.90348	None
EZH2i_Naive_D2_10X_GGAATCTCAGATCACT	EZH2i_Naive_D2	3.09762	-5.76421	None
EZH2i_Naive_D2_10X_GGAATCTGTCGAATTC	EZH2i_Naive_D2	2.94257	-5.89115	None
EZH2i_Naive_D2_10X_GGAGATGCAAGCAATA	EZH2i_Naive_D2	2.88781	-4.00817	None
EZH2i_Naive_D2_10X_GGAGATGGTATTGCCA	EZH2i_Naive_D2	-1.20603	-6.12457	None
EZH2i_Naive_D2_10X_GGATCTAAGTCCTGTA	EZH2i_Naive_D2	3.04046	-4.09407	None
EZH2i_Naive_D2_10X_GGCAGTCCATCCTGTC	EZH2i_Naive_D2	3.38209	-4.42969	None
EZH2i_Naive_D2_10X_GGCAGTCGTGAGTAAT	EZH2i_Naive_D2	4.33454	-3.75074	None
EZH2i_Naive_D2_10X_GGCAGTCTCGGCCAAC	EZH2i_Naive_D2	4.81216	-4.66179	None
EZH2i_Naive_D2_10X_GGCGTCACAACACAAA	EZH2i_Naive_D2	5.01042	-5.55493	None
EZH2i_Naive_D2_10X_GGCTTGGAGGAGTATT	EZH2i_Naive_D2	3.47534	-4.74626	None
EZH2i_Naive_D2_10X_GGGACAAGTGGTTCTA	EZH2i_Naive_D2	3.04103	-4.93447	None
EZH2i_Naive_D2_10X_GGGACAATCCGGTTCT	EZH2i_Naive_D2	5.33985	-1.63373	None
EZH2i_Naive_D2_10X_GGGACCTGTAGGTACG	EZH2i_Naive_D2	4.19531	-3.86122	None
EZH2i_Naive_D2_10X_GGGAGATTCCTACTGC	EZH2i_Naive_D2	4.59801	-1.77819	None
EZH2i_Naive_D2_10X_GGGAGATTCCTCTGCA	EZH2i_Naive_D2	3.36226	-4.29205	None
EZH2i_Naive_D2_10X_GGGAGTAGTCACCACG	EZH2i_Naive_D2	4.21869	-5.14614	None
EZH2i_Naive_D2_10X_GGGAGTAGTCCCTCAT	EZH2i_Naive_D2	3.82008	-2.83054	None
EZH2i_Naive_D2_10X_GGGATCCGTTGCTGAT	EZH2i_Naive_D2	5.22749	-5.35653	None
EZH2i_Naive_D2_10X_GGGCCATCATGAATAG	EZH2i_Naive_D2	3.81563	-4.3244	None
EZH2i_Naive_D2_10X_GGGCTACCATCGCTCT	EZH2i_Naive_D2	4.25554	-6.07299	None
EZH2i_Naive_D2_10X_GGGTAGACAGCTCTGG	EZH2i_Naive_D2	4.18524	-2.48935	None
EZH2i_Naive_D2_10X_GGGTCACGTGTTGATC	EZH2i_Naive_D2	2.55586	-5.0016	None
EZH2i_Naive_D2_10X_GGGTGTCCAATTGAAG	EZH2i_Naive_D2	2.52862	-5.13556	None
EZH2i_Naive_D2_10X_GGGTGTCTCTTGCAGA	EZH2i_Naive_D2	4.23814	-4.11272	None
EZH2i_Naive_D2_10X_GGGTTTAAGGGCGAGA	EZH2i_Naive_D2	3.58495	-5.30642	None
EZH2i_Naive_D2_10X_GGTAACTGTTTAGACC	EZH2i_Naive_D2	4.12568	-3.77708	None
EZH2i_Naive_D2_10X_GGTAGAGTCCCTCGAT	EZH2i_Naive_D2	4.69177	-4.86099	None
EZH2i_Naive_D2_10X_GGTCACGCACTGTTCC	EZH2i_Naive_D2	4.41873	-4.40669	None
EZH2i_Naive_D2_10X_GGTCTGGAGATCGCCC	EZH2i_Naive_D2	-2.44981	-7.26464	None
EZH2i_Naive_D2_10X_GGTCTGGTCACAAGGG	EZH2i_Naive_D2	4.31198	-5.92993	None
EZH2i_Naive_D2_10X_GGTGAAGAGCCTATCA	EZH2i_Naive_D2	3.25483	-5.6509	None
EZH2i_Naive_D2_10X_GGTGATTAGTCTGTAC	EZH2i_Naive_D2	3.22293	-5.89054	None
EZH2i_Naive_D2_10X_GGTGTTACAAGTCCCG	EZH2i_Naive_D2	4.81563	-4.92406	None
EZH2i_Naive_D2_10X_GGTGTTATCAACGCTA	EZH2i_Naive_D2	4.3768	-2.41512	None
EZH2i_Naive_D2_10X_GGTTAACAGCGCCGTT	EZH2i_Naive_D2	3.50704	-5.2709	None
EZH2i_Naive_D2_10X_GGTTAACCAATCTCTT	EZH2i_Naive_D2	2.81848	-5.61195	None
EZH2i_Naive_D2_10X_GGTTAACCACAGAGCA	EZH2i_Naive_D2	4.48444	-5.50184	None
EZH2i_Naive_D2_10X_GTAATCGGTACTTGTG	EZH2i_Naive_D2	4.70504	-5.26702	None
EZH2i_Naive_D2_10X_GTAGAGGGTACTTCCC	EZH2i_Naive_D2	4.09909	-5.59522	None
EZH2i_Naive_D2_10X_GTAGGAGCATTGTGCA	EZH2i_Naive_D2	3.7261	-4.85478	None
EZH2i_Naive_D2_10X_GTAGGTTTCCGTTGGG	EZH2i_Naive_D2	4.87084	-2.95453	None
EZH2i_Naive_D2_10X_GTAGTACTCTATGCCC	EZH2i_Naive_D2	4.77282	-4.98047	None
EZH2i_Naive_D2_10X_GTATTGGAGAGGTATT	EZH2i_Naive_D2	3.91534	-2.84329	None
EZH2i_Naive_D2_10X_GTATTGGTCACCTCTG	EZH2i_Naive_D2	3.34707	-4.77644	None
EZH2i_Naive_D2_10X_GTCAAACGTCGATTCA	EZH2i_Naive_D2	3.80948	-5.75378	None
EZH2i_Naive_D2_10X_GTCAAACTCCCTCATG	EZH2i_Naive_D2	3.89607	-5.43901	None
EZH2i_Naive_D2_10X_GTCAAACTCTTGCAAG	EZH2i_Naive_D2	4.69834	-6.39174	None
EZH2i_Naive_D2_10X_GTCAAGTCATAATCCG	EZH2i_Naive_D2	3.63389	-5.89563	None
EZH2i_Naive_D2_10X_GTCACGGGTTGCATCA	EZH2i_Naive_D2	4.86071	-5.49676	None
EZH2i_Naive_D2_10X_GTCACTCGTCCGTTTC	EZH2i_Naive_D2	3.81361	-5.84238	None
EZH2i_Naive_D2_10X_GTCATCCTCCTGTAAG	EZH2i_Naive_D2	3.55417	-3.21239	None
EZH2i_Naive_D2_10X_GTCATGAGTTCGTAAC	EZH2i_Naive_D2	4.02961	-5.36468	None
EZH2i_Naive_D2_10X_GTCCACTTCTAGCCAA	EZH2i_Naive_D2	4.47526	-4.06778	None
EZH2i_Naive_D2_10X_GTCCTCAGTTAAACCC	EZH2i_Naive_D2	4.31001	-6.42472	None
EZH2i_Naive_D2_10X_GTCGTTCAGTTCATCG	EZH2i_Naive_D2	2.7547	-5.06657	None
EZH2i_Naive_D2_10X_GTCTACCTCCAAGAGG	EZH2i_Naive_D2	3.12645	-1.03295	None
EZH2i_Naive_D2_10X_GTCTTTAAGACGCAGT	EZH2i_Naive_D2	3.26625	-3.65351	None
EZH2i_Naive_D2_10X_GTCTTTATCGTACCTC	EZH2i_Naive_D2	3.20295	-5.68119	None
EZH2i_Naive_D2_10X_GTGAGGAAGCCTGACC	EZH2i_Naive_D2	3.32938	-3.11972	None
EZH2i_Naive_D2_10X_GTGAGGATCCATTCGC	EZH2i_Naive_D2	3.62351	-4.81816	None
EZH2i_Naive_D2_10X_GTGAGTTGTGCAATGG	EZH2i_Naive_D2	2.87333	-4.87476	None
EZH2i_Naive_D2_10X_GTGCTGGGTTCTTCAT	EZH2i_Naive_D2	2.941	-4.58615	None
EZH2i_Naive_D2_10X_GTGCTGGTCGTCTCAC	EZH2i_Naive_D2	3.44306	-5.93668	None
EZH2i_Naive_D2_10X_GTGCTTCTCGAACTCA	EZH2i_Naive_D2	4.0471	-5.30802	None
EZH2i_Naive_D2_10X_GTGGAGACAAATAGCA	EZH2i_Naive_D2	4.78421	-2.41294	None
EZH2i_Naive_D2_10X_GTGGCGTAGCGAATGC	EZH2i_Naive_D2	4.9535	-4.30905	None
EZH2i_Naive_D2_10X_GTGGCGTCAGCCCACA	EZH2i_Naive_D2	4.6793	-5.34116	None
EZH2i_Naive_D2_10X_GTGGGAAAGATACAGT	EZH2i_Naive_D2	4.39924	-3.29786	None
EZH2i_Naive_D2_10X_GTGTAACAGAGGATCC	EZH2i_Naive_D2	4.43437	-4.09565	None
EZH2i_Naive_D2_10X_GTGTGATCAATCTAGC	EZH2i_Naive_D2	4.8345	-3.95702	None
EZH2i_Naive_D2_10X_GTTACAGTCAGCCCAG	EZH2i_Naive_D2	4.72036	-5.97555	None
EZH2i_Naive_D2_10X_GTTACAGTCGCTGATA	EZH2i_Naive_D2	4.66752	-5.77369	None
EZH2i_Naive_D2_10X_GTTACCCCAACGACTT	EZH2i_Naive_D2	4.88322	-5.41103	None
EZH2i_Naive_D2_10X_GTTACGATCGTTAGTG	EZH2i_Naive_D2	4.75539	-5.55471	None
EZH2i_Naive_D2_10X_GTTAGACCATGAATCC	EZH2i_Naive_D2	2.92147	-5.78915	None
EZH2i_Naive_D2_10X_GTTAGACTCGACATTG	EZH2i_Naive_D2	2.63609	-5.11591	None
EZH2i_Naive_D2_10X_GTTCGCTAGGACTATA	EZH2i_Naive_D2	-2.11248	-6.80683	None
EZH2i_Naive_D2_10X_GTTCTATTCAGCATTG	EZH2i_Naive_D2	2.98544	-0.776996	None
EZH2i_Naive_D2_10X_GTTGAACCATGACTCA	EZH2i_Naive_D2	3.74048	-5.20273	None
EZH2i_Naive_D2_10X_GTTGAACTCCGAGTGC	EZH2i_Naive_D2	4.78204	-4.13863	None
EZH2i_Naive_D2_10X_GTTGCGGCACGACGAA	EZH2i_Naive_D2	5.01559	-4.92081	None
EZH2i_Naive_D2_10X_GTTGCTCCAGCAATTC	EZH2i_Naive_D2	4.62128	-5.76503	None
EZH2i_Naive_D2_10X_GTTGCTCTCAAGATAG	EZH2i_Naive_D2	4.04429	-4.96393	None
EZH2i_Naive_D2_10X_GTTGTGATCACCGGTG	EZH2i_Naive_D2	4.54311	-4.07212	None
EZH2i_Naive_D2_10X_GTTTGGAAGCTGTGCC	EZH2i_Naive_D2	3.5066	-5.2002	None
EZH2i_Naive_D2_10X_GTTTGGACAAATGAGT	EZH2i_Naive_D2	4.9569	-5.00164	None
EZH2i_Naive_D2_10X_GTTTGGATCTTGCAGA	EZH2i_Naive_D2	4.13657	-5.69019	None
EZH2i_Naive_D2_10X_TAACCAGCACTAGTAC	EZH2i_Naive_D2	6.29807	-0.895238	None
EZH2i_Naive_D2_10X_TAACGACAGTAGCTCT	EZH2i_Naive_D2	4.63148	-4.04603	None
EZH2i_Naive_D2_10X_TAACTTCTCAAGTAAG	EZH2i_Naive_D2	2.04613	-5.63109	None
EZH2i_Naive_D2_10X_TAACTTCTCCGTCCTA	EZH2i_Naive_D2	2.51416	-5.59226	None
EZH2i_Naive_D2_10X_TAAGCACTCATTTCCA	EZH2i_Naive_D2	4.03515	-5.76556	None
EZH2i_Naive_D2_10X_TAAGCCACAATTGCGT	EZH2i_Naive_D2	-3.48831	2.04966	None
EZH2i_Naive_D2_10X_TAAGCCATCCGCACTT	EZH2i_Naive_D2	3.70274	-5.83621	None
EZH2i_Naive_D2_10X_TAATCTCTCATGAGTC	EZH2i_Naive_D2	2.7739	-5.90862	None
EZH2i_Naive_D2_10X_TAATCTCTCGTAGGGA	EZH2i_Naive_D2	4.25678	-4.81168	None
EZH2i_Naive_D2_10X_TAATTCCCACGGTCTG	EZH2i_Naive_D2	2.36202	-5.4814	None
EZH2i_Naive_D2_10X_TACAACGAGACAACTA	EZH2i_Naive_D2	5.06983	-5.13477	None
EZH2i_Naive_D2_10X_TACAACGCAAGTGGAC	EZH2i_Naive_D2	3.40465	-5.39312	None
EZH2i_Naive_D2_10X_TACAACGTCTGAATCG	EZH2i_Naive_D2	4.13511	-4.56298	None
EZH2i_Naive_D2_10X_TACCCACCAAACCACT	EZH2i_Naive_D2	3.36029	-5.42403	None
EZH2i_Naive_D2_10X_TACCGGGAGATTAGTG	EZH2i_Naive_D2	4.2542	-4.58542	None
EZH2i_Naive_D2_10X_TACCGGGGTGATGAAT	EZH2i_Naive_D2	3.71752	-4.32316	None
EZH2i_Naive_D2_10X_TACGCTCTCACGGGCT	EZH2i_Naive_D2	2.85111	-4.17797	None
EZH2i_Naive_D2_10X_TACGTCCTCGCTTGCT	EZH2i_Naive_D2	-2.09157	-7.18315	None
EZH2i_Naive_D2_10X_TACTGCCTCTGACCCT	EZH2i_Naive_D2	4.02981	-5.77137	None
EZH2i_Naive_D2_10X_TACTTACTCACTACTT	EZH2i_Naive_D2	2.87636	-5.83646	None
EZH2i_Naive_D2_10X_TACTTACTCGAAACAA	EZH2i_Naive_D2	3.77048	-6.07228	None
EZH2i_Naive_D2_10X_TACTTGTAGCGAACTG	EZH2i_Naive_D2	3.87138	-4.95878	None
EZH2i_Naive_D2_10X_TACTTGTAGGTTGTTC	EZH2i_Naive_D2	4.34889	-3.4196	None
EZH2i_Naive_D2_10X_TAGCACACACATAACC	EZH2i_Naive_D2	2.81189	-5.3308	None
EZH2i_Naive_D2_10X_TAGCACAGTGCTGTCG	EZH2i_Naive_D2	4.18508	-4.32433	None
EZH2i_Naive_D2_10X_TAGTGCAGTTCAAGGG	EZH2i_Naive_D2	4.50561	-5.14349	None
EZH2i_Naive_D2_10X_TAGTGCAGTTGTTGTG	EZH2i_Naive_D2	4.4649	-2.99617	None
EZH2i_Naive_D2_10X_TAGTGCAGTTTGATCG	EZH2i_Naive_D2	3.16759	-5.92543	None
EZH2i_Naive_D2_10X_TATCAGGTCCTAACAG	EZH2i_Naive_D2	4.62846	-6.22405	None
EZH2i_Naive_D2_10X_TATCAGGTCTACTTCA	EZH2i_Naive_D2	3.81502	-5.05287	None
EZH2i_Naive_D2_10X_TATCCTAGTCGCAACC	EZH2i_Naive_D2	3.05754	-5.70301	None
EZH2i_Naive_D2_10X_TATCCTAGTCGTCAGC	EZH2i_Naive_D2	4.33515	-5.71618	None
EZH2i_Naive_D2_10X_TATCGCCAGTTGGCTT	EZH2i_Naive_D2	3.38932	-5.60714	None
EZH2i_Naive_D2_10X_TATCGCCCATAGGAGC	EZH2i_Naive_D2	2.98847	-1.64658	None
EZH2i_Naive_D2_10X_TATCGCCTCGTTCTCG	EZH2i_Naive_D2	4.14137	-5.49512	None
EZH2i_Naive_D2_10X_TATCTTGTCACCTGGG	EZH2i_Naive_D2	4.05428	-4.80038	None
EZH2i_Naive_D2_10X_TATCTTGTCTGTACAG	EZH2i_Naive_D2	2.07813	-5.47985	None
EZH2i_Naive_D2_10X_TATGTTCGTTTACGTG	EZH2i_Naive_D2	4.18622	-3.55175	None
EZH2i_Naive_D2_10X_TATTCCAAGACTGGGT	EZH2i_Naive_D2	5.02705	-4.75166	None
EZH2i_Naive_D2_10X_TATTCCACAGCTACCG	EZH2i_Naive_D2	3.76158	-5.90884	None
EZH2i_Naive_D2_10X_TATTGCTAGTGGCCTC	EZH2i_Naive_D2	3.4939	-4.56809	None
EZH2i_Naive_D2_10X_TCAAGACGTGGGAGAG	EZH2i_Naive_D2	5.1346	-4.98303	None
EZH2i_Naive_D2_10X_TCAAGACGTTTGGAAA	EZH2i_Naive_D2	4.89126	-2.53974	None
EZH2i_Naive_D2_10X_TCAAGCACACAAAGCG	EZH2i_Naive_D2	2.40978	-0.568804	None
EZH2i_Naive_D2_10X_TCAAGCACACCCATAA	EZH2i_Naive_D2	3.4054	-5.67454	None
EZH2i_Naive_D2_10X_TCAAGCATCAGAACCT	EZH2i_Naive_D2	3.54384	-5.53168	None
EZH2i_Naive_D2_10X_TCAATCTGTCTGTTAG	EZH2i_Naive_D2	3.69182	-2.66515	None
EZH2i_Naive_D2_10X_TCAATTCAGCAGCAGT	EZH2i_Naive_D2	3.12932	-3.45585	None
EZH2i_Naive_D2_10X_TCAATTCGTCGAATGG	EZH2i_Naive_D2	4.55408	-2.49798	None
EZH2i_Naive_D2_10X_TCACAAGCAGTGTACT	EZH2i_Naive_D2	4.81938	-2.36811	None
EZH2i_Naive_D2_10X_TCACAAGTCCTACGAA	EZH2i_Naive_D2	3.3962	-5.03647	None
EZH2i_Naive_D2_10X_TCACATTGTTCCTAAG	EZH2i_Naive_D2	3.03215	-5.92469	None
EZH2i_Naive_D2_10X_TCACGCTTCCTTATGT	EZH2i_Naive_D2	4.50044	-6.0026	None
EZH2i_Naive_D2_10X_TCACTATAGACTCGAG	EZH2i_Naive_D2	3.61232	-3.86651	None
EZH2i_Naive_D2_10X_TCAGCCTCATAGTCAC	EZH2i_Naive_D2	3.72721	-5.50981	None
EZH2i_Naive_D2_10X_TCAGGTAGTTGCACGC	EZH2i_Naive_D2	4.15867	-4.68263	None
EZH2i_Naive_D2_10X_TCAGGTATCCCTCGAT	EZH2i_Naive_D2	4.47445	-5.66086	None
EZH2i_Naive_D2_10X_TCAGTGAAGCACCCAC	EZH2i_Naive_D2	2.86407	-5.79975	None
EZH2i_Naive_D2_10X_TCAGTGACAATTCTCT	EZH2i_Naive_D2	2.89503	-5.07361	None
EZH2i_Naive_D2_10X_TCAGTTTAGGCAATGC	EZH2i_Naive_D2	4.08011	-5.83406	None
EZH2i_Naive_D2_10X_TCATACTAGAGGGTGG	EZH2i_Naive_D2	4.9225	-4.04278	None
EZH2i_Naive_D2_10X_TCATACTAGCGATGGT	EZH2i_Naive_D2	2.47486	-4.47425	None
EZH2i_Naive_D2_10X_TCATCATAGGTGCTAG	EZH2i_Naive_D2	4.63406	-2.73044	None
EZH2i_Naive_D2_10X_TCATCCGTCGTGGTAT	EZH2i_Naive_D2	1.91106	-5.2689	None
EZH2i_Naive_D2_10X_TCATGCCTCAGAGCAG	EZH2i_Naive_D2	4.03444	-2.46686	None
EZH2i_Naive_D2_10X_TCATGTTCACTAAACC	EZH2i_Naive_D2	2.91001	-4.82047	None
EZH2i_Naive_D2_10X_TCATTACAGTGACCTT	EZH2i_Naive_D2	4.73516	-3.25015	None
EZH2i_Naive_D2_10X_TCATTACAGTGGTTCT	EZH2i_Naive_D2	3.42391	-5.68452	None
EZH2i_Naive_D2_10X_TCATTACGTGAGCCAA	EZH2i_Naive_D2	-1.41231	-6.76127	None
EZH2i_Naive_D2_10X_TCATTACTCCATTGCC	EZH2i_Naive_D2	3.98457	-5.49746	None
EZH2i_Naive_D2_10X_TCATTACTCTCTGCTG	EZH2i_Naive_D2	4.57588	-3.588	None
EZH2i_Naive_D2_10X_TCATTTGCAGGGAGAG	EZH2i_Naive_D2	4.4272	-3.89299	None
EZH2i_Naive_D2_10X_TCCACCACAAAGCTAA	EZH2i_Naive_D2	2.46115	-0.626018	None
EZH2i_Naive_D2_10X_TCCACGTGTCATAAAG	EZH2i_Naive_D2	4.8039	-5.91635	None
EZH2i_Naive_D2_10X_TCCAGAAAGACTAAGT	EZH2i_Naive_D2	3.41341	-2.90915	None
EZH2i_Naive_D2_10X_TCCAGAAGTTCGGCCA	EZH2i_Naive_D2	4.93027	-2.59634	None
EZH2i_Naive_D2_10X_TCCAGAATCCTCATAT	EZH2i_Naive_D2	4.5667	-6.23257	None
EZH2i_Naive_D2_10X_TCCATGCGTTCGGTCG	EZH2i_Naive_D2	4.04985	-5.33829	None
EZH2i_Naive_D2_10X_TCCCATGAGTTGGCTT	EZH2i_Naive_D2	4.85745	-3.9787	None
EZH2i_Naive_D2_10X_TCCCATGGTTCGAACT	EZH2i_Naive_D2	4.65383	-4.55629	None
EZH2i_Naive_D2_10X_TCCGGGAAGCATGATA	EZH2i_Naive_D2	4.85031	-4.29264	None
EZH2i_Naive_D2_10X_TCCTAATCAAGTATAG	EZH2i_Naive_D2	-2.03139	-6.89887	None
EZH2i_Naive_D2_10X_TCCTCCCGTAGGGAGG	EZH2i_Naive_D2	2.32898	-5.51406	None
EZH2i_Naive_D2_10X_TCCTCTTAGAATCGAT	EZH2i_Naive_D2	3.88715	-5.77253	None
EZH2i_Naive_D2_10X_TCCTCTTGTCATAAAG	EZH2i_Naive_D2	4.31229	-4.39315	None
EZH2i_Naive_D2_10X_TCCTTCTCATGTGACT	EZH2i_Naive_D2	4.41715	-5.94644	None
EZH2i_Naive_D2_10X_TCCTTCTGTCCTGTTC	EZH2i_Naive_D2	4.38848	-4.54953	None
EZH2i_Naive_D2_10X_TCGAACACAGCAGTGA	EZH2i_Naive_D2	4.15712	-5.92197	None
EZH2i_Naive_D2_10X_TCGAAGTTCAAGAGGC	EZH2i_Naive_D2	3.72372	-3.19046	None
EZH2i_Naive_D2_10X_TCGACCTCAGTGTGGA	EZH2i_Naive_D2	3.33986	-5.44759	None
EZH2i_Naive_D2_10X_TCGATTTGTTCTCCAC	EZH2i_Naive_D2	2.74133	-5.59064	None
EZH2i_Naive_D2_10X_TCGCACTCAGTTTGGT	EZH2i_Naive_D2	4.31794	-4.61323	None
EZH2i_Naive_D2_10X_TCGCTCACATCCGAGC	EZH2i_Naive_D2	4.48579	-3.02665	None
EZH2i_Naive_D2_10X_TCGCTCATCGCCAATA	EZH2i_Naive_D2	2.4105	-5.19537	None
EZH2i_Naive_D2_10X_TCGCTTGCAGACAAAT	EZH2i_Naive_D2	2.9948	-5.11729	None
EZH2i_Naive_D2_10X_TCGGATACAGTTGAAA	EZH2i_Naive_D2	2.45851	-5.01996	None
EZH2i_Naive_D2_10X_TCTATCAAGAAACTGT	EZH2i_Naive_D2	2.80668	-5.81851	None
EZH2i_Naive_D2_10X_TCTCCGAGTTGCGTAT	EZH2i_Naive_D2	2.80433	-5.17841	None
EZH2i_Naive_D2_10X_TCTCTGGAGGTCACTT	EZH2i_Naive_D2	3.47879	-6.33037	None
EZH2i_Naive_D2_10X_TCTGCCAGTCCAACGC	EZH2i_Naive_D2	4.82372	-6.08046	None
EZH2i_Naive_D2_10X_TCTGGCTTCGAAGCAG	EZH2i_Naive_D2	3.61513	-4.41312	None
EZH2i_Naive_D2_10X_TCTGTCGAGACGCTCC	EZH2i_Naive_D2	3.98518	-4.71075	None
EZH2i_Naive_D2_10X_TCTGTCGCATGTTCGA	EZH2i_Naive_D2	4.96592	-3.01487	None
EZH2i_Naive_D2_10X_TCTTAGTGTGAATGTA	EZH2i_Naive_D2	4.08747	-5.44684	None
EZH2i_Naive_D2_10X_TCTTCCTCATCCCACT	EZH2i_Naive_D2	2.40619	-4.50561	None
EZH2i_Naive_D2_10X_TCTTCCTGTCTAACGT	EZH2i_Naive_D2	3.14362	-5.7265	None
EZH2i_Naive_D2_10X_TCTTCCTGTGCAATGG	EZH2i_Naive_D2	2.43056	-4.68068	None
EZH2i_Naive_D2_10X_TGAATCGGTCCTGTTC	EZH2i_Naive_D2	-6.36265	6.49495	None
EZH2i_Naive_D2_10X_TGAATGCGTACTTCCC	EZH2i_Naive_D2	4.36065	-5.58787	None
EZH2i_Naive_D2_10X_TGACCCTAGTAGCAAT	EZH2i_Naive_D2	4.35628	-5.85547	None
EZH2i_Naive_D2_10X_TGACGCGAGGTAAGTT	EZH2i_Naive_D2	4.20722	-4.26638	None
EZH2i_Naive_D2_10X_TGACTCCAGATCCGAG	EZH2i_Naive_D2	2.97115	-5.55645	None
EZH2i_Naive_D2_10X_TGACTCCCATCTAGAC	EZH2i_Naive_D2	3.25557	-5.78109	None
EZH2i_Naive_D2_10X_TGAGACTCACCAGTTA	EZH2i_Naive_D2	3.17589	-5.6853	None
EZH2i_Naive_D2_10X_TGAGGAGCATCGCTAA	EZH2i_Naive_D2	2.28447	-5.52174	None
EZH2i_Naive_D2_10X_TGATCAGTCTGGGCAC	EZH2i_Naive_D2	4.40345	-3.82873	None
EZH2i_Naive_D2_10X_TGATCTTAGTTAGTAG	EZH2i_Naive_D2	3.54937	-5.33436	None
EZH2i_Naive_D2_10X_TGCAGGCGTGATAGTA	EZH2i_Naive_D2	5.04819	-4.99755	None
EZH2i_Naive_D2_10X_TGCATCCCATCGCCTT	EZH2i_Naive_D2	4.43235	-3.31901	None
EZH2i_Naive_D2_10X_TGCATGATCCCTCTAG	EZH2i_Naive_D2	3.46848	-3.77605	None
EZH2i_Naive_D2_10X_TGCCGAGAGGCACCAA	EZH2i_Naive_D2	5.09476	-4.73359	None
EZH2i_Naive_D2_10X_TGCCGAGAGGCTCAAG	EZH2i_Naive_D2	3.83174	-2.88379	None
EZH2i_Naive_D2_10X_TGCGACGCAAACCACT	EZH2i_Naive_D2	3.48181	-6.06429	None
EZH2i_Naive_D2_10X_TGCGATATCCTACGAA	EZH2i_Naive_D2	4.61087	-4.43036	None
EZH2i_Naive_D2_10X_TGCTCGTGTTGATGTC	EZH2i_Naive_D2	4.51826	-5.85311	None
EZH2i_Naive_D2_10X_TGCTGAACATGTGGCC	EZH2i_Naive_D2	4.33862	-6.11074	None
EZH2i_Naive_D2_10X_TGGAGAGTCTTAAGGC	EZH2i_Naive_D2	4.95151	-2.38607	None
EZH2i_Naive_D2_10X_TGGAGGAGTAACATCC	EZH2i_Naive_D2	3.94797	-3.68098	None
EZH2i_Naive_D2_10X_TGGATCAGTAGATTGA	EZH2i_Naive_D2	4.08217	-4.36199	None
EZH2i_Naive_D2_10X_TGGATGTCAAGTTGGG	EZH2i_Naive_D2	4.5979	-2.96955	None
EZH2i_Naive_D2_10X_TGGGAAGCAACTGCCG	EZH2i_Naive_D2	2.55913	-0.720801	None
EZH2i_Naive_D2_10X_TGGGAGAAGCCGTAAG	EZH2i_Naive_D2	4.80283	-5.47397	None
EZH2i_Naive_D2_10X_TGGGAGAGTCGTACTA	EZH2i_Naive_D2	4.41834	-5.4671	None
EZH2i_Naive_D2_10X_TGGGATTCAGTTGCGC	EZH2i_Naive_D2	4.34817	-3.76057	None
EZH2i_Naive_D2_10X_TGGGATTTCCCTCTTT	EZH2i_Naive_D2	4.5816	-5.94065	None
EZH2i_Naive_D2_10X_TGGTACATCGCGAAGA	EZH2i_Naive_D2	4.52848	-4.71175	None
EZH2i_Naive_D2_10X_TGTAACGCAAACGTGG	EZH2i_Naive_D2	4.27458	-4.8017	None
EZH2i_Naive_D2_10X_TGTAACGGTGCCTTCT	EZH2i_Naive_D2	2.51584	-7.22068	None
EZH2i_Naive_D2_10X_TGTAAGCAGGGCAGTT	EZH2i_Naive_D2	2.62691	-5.11822	None
EZH2i_Naive_D2_10X_TGTAAGCGTTCCACGG	EZH2i_Naive_D2	4.31106	-4.10574	None
EZH2i_Naive_D2_10X_TGTAGACGTAACACGG	EZH2i_Naive_D2	3.47447	-6.1048	None
EZH2i_Naive_D2_10X_TGTCAGAGTAACTGCT	EZH2i_Naive_D2	3.89431	-5.86302	None
EZH2i_Naive_D2_10X_TGTCAGATCTGCTAGA	EZH2i_Naive_D2	5.02205	-4.5662	None
EZH2i_Naive_D2_10X_TGTCCACCAAGGCGTA	EZH2i_Naive_D2	3.47837	-5.10117	None
EZH2i_Naive_D2_10X_TGTGGCGTCCGCACGA	EZH2i_Naive_D2	2.81083	-3.76028	None
EZH2i_Naive_D2_10X_TGTGTGACACGTAGTT	EZH2i_Naive_D2	4.2257	-5.2514	None
EZH2i_Naive_D2_10X_TGTTACTCACGCTGCA	EZH2i_Naive_D2	4.57639	-5.70894	None
EZH2i_Naive_D2_10X_TGTTCTAAGAGCACTG	EZH2i_Naive_D2	3.11917	-5.78332	None
EZH2i_Naive_D2_10X_TGTTGAGCATCGGAAG	EZH2i_Naive_D2	4.58731	-2.46618	None
EZH2i_Naive_D2_10X_TTACCATTCACCATCC	EZH2i_Naive_D2	3.34746	-6.17493	None
EZH2i_Naive_D2_10X_TTACCGCTCCCTCGAT	EZH2i_Naive_D2	4.55889	-5.88213	None
EZH2i_Naive_D2_10X_TTACTGTGTTGCCTAA	EZH2i_Naive_D2	3.10397	-4.84311	None
EZH2i_Naive_D2_10X_TTCAATCGTAACGGTG	EZH2i_Naive_D2	3.92834	-5.37983	None
EZH2i_Naive_D2_10X_TTCACGCCACTATCCC	EZH2i_Naive_D2	3.44103	-4.00972	None
EZH2i_Naive_D2_10X_TTCATGTGTGCCTGCA	EZH2i_Naive_D2	3.78635	-5.9436	None
EZH2i_Naive_D2_10X_TTCCACGCAAATAGCA	EZH2i_Naive_D2	4.77806	-5.95687	None
EZH2i_Naive_D2_10X_TTCCGGTAGGTAAACT	EZH2i_Naive_D2	-8.15852	6.54502	None
EZH2i_Naive_D2_10X_TTCCGTGGTTGTGGCC	EZH2i_Naive_D2	4.6313	-6.25467	None
EZH2i_Naive_D2_10X_TTCCTAATCGTAGTGT	EZH2i_Naive_D2	4.22479	-3.94071	None
EZH2i_Naive_D2_10X_TTCCTCTCAAGATGGC	EZH2i_Naive_D2	4.81868	-4.54955	None
EZH2i_Naive_D2_10X_TTCCTCTTCTGCGTCT	EZH2i_Naive_D2	2.73065	-4.74797	None
EZH2i_Naive_D2_10X_TTCCTTCGTGAGTGAC	EZH2i_Naive_D2	3.28101	-5.38368	None
EZH2i_Naive_D2_10X_TTCGGTCAGACATAGT	EZH2i_Naive_D2	4.43163	-3.04976	None
EZH2i_Naive_D2_10X_TTCTCTCTCTTTGCGC	EZH2i_Naive_D2	3.36932	-3.9186	None
EZH2i_Naive_D2_10X_TTCTTCCTCTGGGCAC	EZH2i_Naive_D2	3.88709	-4.41718	None
EZH2i_Naive_D2_10X_TTCTTGATCTCTCGAC	EZH2i_Naive_D2	3.08496	-5.45891	None
EZH2i_Naive_D2_10X_TTGAACGTCTCCGATC	EZH2i_Naive_D2	3.64563	-3.90955	None
EZH2i_Naive_D2_10X_TTGACCCAGCCGTTAT	EZH2i_Naive_D2	2.0795	-5.43063	None
EZH2i_Naive_D2_10X_TTGATGGAGTCATGAA	EZH2i_Naive_D2	4.28224	-2.26669	None
EZH2i_Naive_D2_10X_TTGATGGTCGGACAAG	EZH2i_Naive_D2	4.90406	-4.56372	None
EZH2i_Naive_D2_10X_TTGCATTAGCAGAAAG	EZH2i_Naive_D2	2.39439	-5.05709	None
EZH2i_Naive_D2_10X_TTGCCTGCATCATTGG	EZH2i_Naive_D2	2.06131	-5.42751	None
EZH2i_Naive_D2_10X_TTGCTGCTCGCTTGCT	EZH2i_Naive_D2	2.40345	-5.48594	None
EZH2i_Naive_D2_10X_TTGGGCGTCTCAACCC	EZH2i_Naive_D2	2.95759	-4.81341	None
EZH2i_Naive_D2_10X_TTGGGTAGTGAGTAGC	EZH2i_Naive_D2	3.46004	-6.0231	None
EZH2i_Naive_D2_10X_TTGTGGAGTATCAGCT	EZH2i_Naive_D2	3.9811	-0.538128	None
EZH2i_Naive_D2_10X_TTGTTCAAGACGGTTG	EZH2i_Naive_D2	5.09652	-4.90305	None
EZH2i_Naive_D2_10X_TTGTTCATCCGTTGAA	EZH2i_Naive_D2	3.98698	-4.8047	None
EZH2i_Naive_D2_10X_TTTACCAAGGTCATAA	EZH2i_Naive_D2	3.83767	-3.59698	None
EZH2i_Naive_D2_10X_TTTACCACACAGCATT	EZH2i_Naive_D2	2.15985	-5.50773	None
EZH2i_Naive_D2_10X_TTTACTGAGGCGCTCT	EZH2i_Naive_D2	2.14896	-5.54778	None
EZH2i_Naive_D2_10X_TTTCAGTCAACAAAGT	EZH2i_Naive_D2	4.13008	-4.77071	None
EZH2i_Naive_D2_10X_TTTCAGTTCTTGGTGA	EZH2i_Naive_D2	2.16255	-4.81825	None
EZH2i_Naive_D2_10X_TTTCCTCCAGCCCAGT	EZH2i_Naive_D2	4.11732	-5.61589	None
EZH2i_Naive_D2_10X_TTTCGATAGCTACGTT	EZH2i_Naive_D2	4.90412	-4.23884	None
EZH2i_Naive_D2_10X_TTTCGATAGGGCAGTT	EZH2i_Naive_D2	3.53481	-4.67373	None
EZH2i_Naive_D2_10X_TTTCGATGTCTGTCCT	EZH2i_Naive_D2	4.92468	-4.78761	None
EZH2i_Naive_D2_10X_TTTGACTGTCCGAAAG	EZH2i_Naive_D2	3.99188	-2.98152	None
EZH2i_Naive_D2_10X_TTTGATCCATAAGCAA	EZH2i_Naive_D2	3.04467	-4.8825	None
EZH2i_Naive_D2_10X_TTTGGAGCAGTGTACT	EZH2i_Naive_D2	3.51124	-6.27069	None
EZH2i_Naive_D4_10X_AAACCCAAGCATCCTA	EZH2i_Naive_D4	3.17703	-6.08833	None
EZH2i_Naive_D4_10X_AAACCCACATGTCTAG	EZH2i_Naive_D4	2.78031	-3.78707	None
EZH2i_Naive_D4_10X_AAACCCACATGTGTCA	EZH2i_Naive_D4	2.44119	-4.83781	None
EZH2i_Naive_D4_10X_AAACGCTGTAGAGCTG	EZH2i_Naive_D4	3.35987	-3.66244	None
EZH2i_Naive_D4_10X_AAAGAACCAGCATGCC	EZH2i_Naive_D4	2.38004	-0.563155	None
EZH2i_Naive_D4_10X_AAAGAACTCGGTATGT	EZH2i_Naive_D4	2.65922	-4.00989	None
EZH2i_Naive_D4_10X_AAAGGATTCGTGCAGC	EZH2i_Naive_D4	2.34272	-5.60675	None
EZH2i_Naive_D4_10X_AAAGGGCAGGGAGGGT	EZH2i_Naive_D4	1.63918	-3.98114	None
EZH2i_Naive_D4_10X_AAAGGTAAGGTGCAGT	EZH2i_Naive_D4	4.93457	-0.657289	None
EZH2i_Naive_D4_10X_AAAGTGAGTGTCCATA	EZH2i_Naive_D4	-6.20788	7.57829	None
EZH2i_Naive_D4_10X_AAATGGAAGTAATACG	EZH2i_Naive_D4	4.75714	-2.80689	None
EZH2i_Naive_D4_10X_AAATGGATCCAAGCCG	EZH2i_Naive_D4	1.9336	-4.35012	None
EZH2i_Naive_D4_10X_AACAAGATCGATGCAT	EZH2i_Naive_D4	3.75118	-4.97684	None
EZH2i_Naive_D4_10X_AACAAGATCGGATAAA	EZH2i_Naive_D4	4.11206	-3.93705	None
EZH2i_Naive_D4_10X_AACAGGGCAGAGTTCT	EZH2i_Naive_D4	4.69598	-2.8925	None
EZH2i_Naive_D4_10X_AACCAACCACCAGTTA	EZH2i_Naive_D4	4.90373	-4.57774	None
EZH2i_Naive_D4_10X_AACCACATCGCACTCT	EZH2i_Naive_D4	-6.30803	5.35025	None
EZH2i_Naive_D4_10X_AACCATGGTAAGAACT	EZH2i_Naive_D4	5.09017	0.911923	None
EZH2i_Naive_D4_10X_AACCATGGTTCGGTCG	EZH2i_Naive_D4	4.36595	-1.37144	None
EZH2i_Naive_D4_10X_AACCTGACAAACGTGG	EZH2i_Naive_D4	3.72502	-4.88899	None
EZH2i_Naive_D4_10X_AACCTGACATGGGATG	EZH2i_Naive_D4	4.02977	-3.08373	None
EZH2i_Naive_D4_10X_AACGAAATCTCGGTCT	EZH2i_Naive_D4	1.98617	-4.69291	None
EZH2i_Naive_D4_10X_AACGGGACATCCTTCG	EZH2i_Naive_D4	4.00585	-3.66742	None
EZH2i_Naive_D4_10X_AACGGGATCTCCCATG	EZH2i_Naive_D4	-2.43276	-7.23244	None
EZH2i_Naive_D4_10X_AAGAACATCATGAGAA	EZH2i_Naive_D4	3.30595	-3.18262	None
EZH2i_Naive_D4_10X_AAGACAAGTCCTTTGC	EZH2i_Naive_D4	4.2935	-4.86951	None
EZH2i_Naive_D4_10X_AAGACTCAGTCGCCCA	EZH2i_Naive_D4	3.74885	-4.28477	None
EZH2i_Naive_D4_10X_AAGCATCGTCCATAGT	EZH2i_Naive_D4	4.98575	-4.30779	None
EZH2i_Naive_D4_10X_AAGCCATCACATATCG	EZH2i_Naive_D4	2.20763	-5.28272	None
EZH2i_Naive_D4_10X_AAGCGAGAGGTCACTT	EZH2i_Naive_D4	3.58223	-5.60132	None
EZH2i_Naive_D4_10X_AAGCGAGTCCCAAGCG	EZH2i_Naive_D4	3.98898	-4.25929	None
EZH2i_Naive_D4_10X_AAGCGAGTCTTACGTT	EZH2i_Naive_D4	3.59661	-3.72712	None
EZH2i_Naive_D4_10X_AAGCGTTGTCGCTTAA	EZH2i_Naive_D4	-0.198711	-5.59612	None
EZH2i_Naive_D4_10X_AAGGAATCACGGCCAT	EZH2i_Naive_D4	3.26892	-5.43431	None
EZH2i_Naive_D4_10X_AAGGTAACAAGACTGG	EZH2i_Naive_D4	3.70158	-2.85051	None
EZH2i_Naive_D4_10X_AAGGTAAGTTCTTGTT	EZH2i_Naive_D4	4.64025	-3.63013	None
EZH2i_Naive_D4_10X_AAGTCGTAGTAGGTTA	EZH2i_Naive_D4	4.64435	-4.77822	None
EZH2i_Naive_D4_10X_AAGTCGTGTGGAGGTT	EZH2i_Naive_D4	3.51449	-2.76301	None
EZH2i_Naive_D4_10X_AAGTCGTTCACAATGC	EZH2i_Naive_D4	2.90276	-3.55055	None
EZH2i_Naive_D4_10X_AAGTCGTTCATAGCAC	EZH2i_Naive_D4	4.95094	-4.64063	None
EZH2i_Naive_D4_10X_AATCACGAGCCACTCG	EZH2i_Naive_D4	2.27402	-4.68796	None
EZH2i_Naive_D4_10X_AATCACGCATCGAGCC	EZH2i_Naive_D4	1.77958	-4.68577	None
EZH2i_Naive_D4_10X_AATCGTGGTATCGCTA	EZH2i_Naive_D4	2.82652	-4.51222	None
EZH2i_Naive_D4_10X_AATGACCGTTGTTGTG	EZH2i_Naive_D4	3.56839	-3.0416	None
EZH2i_Naive_D4_10X_AATGACCTCAGTCACA	EZH2i_Naive_D4	2.27057	-5.5402	None
EZH2i_Naive_D4_10X_AATGCCATCATTGCTT	EZH2i_Naive_D4	1.85328	-2.46119	None
EZH2i_Naive_D4_10X_AATGGCTAGATGGTAT	EZH2i_Naive_D4	3.58469	-3.60214	None
EZH2i_Naive_D4_10X_AATGGCTCAGGAGGAG	EZH2i_Naive_D4	4.61847	-3.41615	None
EZH2i_Naive_D4_10X_AATGGCTGTAGGCTCC	EZH2i_Naive_D4	4.5152	-5.63105	None
EZH2i_Naive_D4_10X_AATTTCCCAAGAGTGC	EZH2i_Naive_D4	4.69347	-3.05549	None
EZH2i_Naive_D4_10X_ACAACCATCAGCTGTA	EZH2i_Naive_D4	4.49593	-3.78475	None
EZH2i_Naive_D4_10X_ACAAGCTAGCGGGTAT	EZH2i_Naive_D4	3.97052	-6.01071	None
EZH2i_Naive_D4_10X_ACAAGCTTCCCGTAAA	EZH2i_Naive_D4	4.34432	-2.62715	None
EZH2i_Naive_D4_10X_ACACAGTTCACTACTT	EZH2i_Naive_D4	2.94609	-4.69932	None
EZH2i_Naive_D4_10X_ACACAGTTCGCATTAG	EZH2i_Naive_D4	4.79519	-2.25079	None
EZH2i_Naive_D4_10X_ACACCAACAGCGTGAA	EZH2i_Naive_D4	4.85999	-1.94899	None
EZH2i_Naive_D4_10X_ACACGCGGTCAGGTGA	EZH2i_Naive_D4	3.10313	-4.93426	None
EZH2i_Naive_D4_10X_ACACTGAAGCAGTACG	EZH2i_Naive_D4	1.7981	-2.37071	None
EZH2i_Naive_D4_10X_ACAGGGATCGCCAATA	EZH2i_Naive_D4	4.23338	-3.06902	None
EZH2i_Naive_D4_10X_ACATCCCGTCCTCATC	EZH2i_Naive_D4	2.1837	-5.57254	None
EZH2i_Naive_D4_10X_ACATCCCTCGTAATGC	EZH2i_Naive_D4	3.43536	-6.2147	None
EZH2i_Naive_D4_10X_ACATCGAGTTCCCAAA	EZH2i_Naive_D4	3.53149	-3.18015	None
EZH2i_Naive_D4_10X_ACCACAACAGTGGCTC	EZH2i_Naive_D4	4.13604	-4.16626	None
EZH2i_Naive_D4_10X_ACCATTTTCGATAACC	EZH2i_Naive_D4	0.625923	-4.95532	None
EZH2i_Naive_D4_10X_ACCGTTCCACAGTATC	EZH2i_Naive_D4	2.73476	-4.39234	None
EZH2i_Naive_D4_10X_ACCGTTCTCGGTCTGG	EZH2i_Naive_D4	4.26219	-4.0878	None
EZH2i_Naive_D4_10X_ACCTACCGTGCATCTA	EZH2i_Naive_D4	2.19428	-5.59937	None
EZH2i_Naive_D4_10X_ACCTGAACACGCGCAT	EZH2i_Naive_D4	1.98576	-5.51212	None
EZH2i_Naive_D4_10X_ACCTGTCGTGAGGATC	EZH2i_Naive_D4	4.55664	-3.93275	None
EZH2i_Naive_D4_10X_ACGATCATCACGACTA	EZH2i_Naive_D4	4.66999	-3.24333	None
EZH2i_Naive_D4_10X_ACGATGTTCGAGGCAA	EZH2i_Naive_D4	3.24671	-1.99749	None
EZH2i_Naive_D4_10X_ACGGAAGTCAGCAGAG	EZH2i_Naive_D4	3.27127	-4.34509	None
EZH2i_Naive_D4_10X_ACGGTTAAGCCTGTCG	EZH2i_Naive_D4	5.23505	-1.29192	None
EZH2i_Naive_D4_10X_ACGTAACTCACCCTGT	EZH2i_Naive_D4	3.57793	-5.5452	None
EZH2i_Naive_D4_10X_ACGTAGTGTACAGAGC	EZH2i_Naive_D4	2.19656	-5.10761	None
EZH2i_Naive_D4_10X_ACGTAGTGTATGCGTT	EZH2i_Naive_D4	4.19349	-2.62414	None
EZH2i_Naive_D4_10X_ACGTCCTGTTAAACAG	EZH2i_Naive_D4	3.13736	-5.31367	None
EZH2i_Naive_D4_10X_ACTACGAGTTAAGGAT	EZH2i_Naive_D4	3.44747	-1.21898	None
EZH2i_Naive_D4_10X_ACTATCTTCTGAATCG	EZH2i_Naive_D4	4.24789	-4.94043	None
EZH2i_Naive_D4_10X_ACTATGGAGTTTGAGA	EZH2i_Naive_D4	3.40217	-4.67304	None
EZH2i_Naive_D4_10X_ACTATTCCAAATACGA	EZH2i_Naive_D4	3.1261	-3.19317	None
EZH2i_Naive_D4_10X_ACTCCCATCTCCTACG	EZH2i_Naive_D4	2.45645	-0.619884	None
EZH2i_Naive_D4_10X_ACTCTCGCAGATCCTA	EZH2i_Naive_D4	3.69545	-2.30942	None
EZH2i_Naive_D4_10X_ACTCTCGTCATAGACC	EZH2i_Naive_D4	4.50931	-3.0934	None
EZH2i_Naive_D4_10X_ACTGCAAAGCACTAGG	EZH2i_Naive_D4	3.32193	-2.2915	None
EZH2i_Naive_D4_10X_ACTGCAATCGGATAAA	EZH2i_Naive_D4	4.36128	-4.25785	None
EZH2i_Naive_D4_10X_ACTTAGGGTGGTTTAC	EZH2i_Naive_D4	4.81251	-2.75118	None
EZH2i_Naive_D4_10X_ACTTATCGTAGAGACC	EZH2i_Naive_D4	4.62046	-5.52251	None
EZH2i_Naive_D4_10X_AGAACCTCAAGCTGTT	EZH2i_Naive_D4	2.34936	-5.12597	None
EZH2i_Naive_D4_10X_AGACAAAAGAAGTCCG	EZH2i_Naive_D4	-0.245407	-5.41812	None
EZH2i_Naive_D4_10X_AGACACTAGATGGCGT	EZH2i_Naive_D4	4.91561	-4.14265	None
EZH2i_Naive_D4_10X_AGACACTGTTGGTACT	EZH2i_Naive_D4	-9.20942	6.73012	None
EZH2i_Naive_D4_10X_AGACACTTCCGTGCGA	EZH2i_Naive_D4	3.19523	-6.00221	None
EZH2i_Naive_D4_10X_AGACACTTCTAGCAAC	EZH2i_Naive_D4	3.0953	-5.09544	None
EZH2i_Naive_D4_10X_AGACAGGTCCCAACTC	EZH2i_Naive_D4	2.69483	-4.40834	None
EZH2i_Naive_D4_10X_AGACCATGTGAGACGT	EZH2i_Naive_D4	3.64719	-2.0806	None
EZH2i_Naive_D4_10X_AGACCCGCACTAAACC	EZH2i_Naive_D4	4.5292	-1.75237	None
EZH2i_Naive_D4_10X_AGACCCGGTAACCAGG	EZH2i_Naive_D4	3.90947	-6.16868	None
EZH2i_Naive_D4_10X_AGACTCATCCACAAGT	EZH2i_Naive_D4	4.24928	-4.69469	None
EZH2i_Naive_D4_10X_AGAGAATGTCTAATCG	EZH2i_Naive_D4	-6.13134	7.8099	None
EZH2i_Naive_D4_10X_AGAGAATGTGAATGAT	EZH2i_Naive_D4	4.4976	-2.39599	None
EZH2i_Naive_D4_10X_AGAGAGCCAGACCTAT	EZH2i_Naive_D4	2.16291	-5.1547	None
EZH2i_Naive_D4_10X_AGAGAGCTCGAGAACG	EZH2i_Naive_D4	3.40067	-3.64555	None
EZH2i_Naive_D4_10X_AGAGCCCCAAAGACGC	EZH2i_Naive_D4	3.78524	-2.9092	None
EZH2i_Naive_D4_10X_AGATAGACAGCGGTTC	EZH2i_Naive_D4	-6.10234	8.29536	None
EZH2i_Naive_D4_10X_AGATAGATCGTGTTCC	EZH2i_Naive_D4	3.87915	-3.96777	None
EZH2i_Naive_D4_10X_AGATGAAAGTTGCATC	EZH2i_Naive_D4	4.20499	-2.58841	None
EZH2i_Naive_D4_10X_AGATGCTAGATGTTAG	EZH2i_Naive_D4	3.7706	-4.66697	None
EZH2i_Naive_D4_10X_AGATGCTTCTATCGTT	EZH2i_Naive_D4	2.4509	-5.24162	None
EZH2i_Naive_D4_10X_AGCATCAAGACTCATC	EZH2i_Naive_D4	4.38302	-3.0231	None
EZH2i_Naive_D4_10X_AGCATCATCCTACGGG	EZH2i_Naive_D4	4.17561	-2.66986	None
EZH2i_Naive_D4_10X_AGCCAATGTCGAGCTC	EZH2i_Naive_D4	2.85579	-3.12209	None
EZH2i_Naive_D4_10X_AGCCACGAGGGTACGT	EZH2i_Naive_D4	3.12974	-1.5967	None
EZH2i_Naive_D4_10X_AGCCACGTCAAAGCCT	EZH2i_Naive_D4	3.9075	-6.16782	None
EZH2i_Naive_D4_10X_AGCGATTCAAGATGGC	EZH2i_Naive_D4	4.65115	-2.20539	None
EZH2i_Naive_D4_10X_AGCGCCAAGAATCGAT	EZH2i_Naive_D4	3.88902	-3.06352	None
EZH2i_Naive_D4_10X_AGCGCCAAGGAAGTGA	EZH2i_Naive_D4	2.88851	-4.32658	None
EZH2i_Naive_D4_10X_AGCGCCACATTGTACG	EZH2i_Naive_D4	3.09554	-3.71912	None
EZH2i_Naive_D4_10X_AGCGCCAGTAACTTCG	EZH2i_Naive_D4	4.17167	-3.31096	None
EZH2i_Naive_D4_10X_AGCGCTGAGAGAATCT	EZH2i_Naive_D4	3.10405	-3.10984	None
EZH2i_Naive_D4_10X_AGCGCTGAGTGCTCGC	EZH2i_Naive_D4	4.28817	-1.65327	None
EZH2i_Naive_D4_10X_AGCGCTGCAGGTTACT	EZH2i_Naive_D4	1.12475	-5.46122	None
EZH2i_Naive_D4_10X_AGCGTATAGAGCCGTA	EZH2i_Naive_D4	3.93752	-1.64545	None
EZH2i_Naive_D4_10X_AGCGTCGGTCATTGCA	EZH2i_Naive_D4	-8.90235	6.68945	None
EZH2i_Naive_D4_10X_AGCTACAGTTGTGCCG	EZH2i_Naive_D4	4.40195	-5.8137	None
EZH2i_Naive_D4_10X_AGCTACATCCCAGTGG	EZH2i_Naive_D4	3.9145	-5.72001	None
EZH2i_Naive_D4_10X_AGCTCAATCGTCCATC	EZH2i_Naive_D4	2.30479	-5.41353	None
EZH2i_Naive_D4_10X_AGCTTCCGTACGTGTT	EZH2i_Naive_D4	3.80955	-3.94992	None
EZH2i_Naive_D4_10X_AGGAAATAGGGTCACA	EZH2i_Naive_D4	3.77733	-2.81397	None
EZH2i_Naive_D4_10X_AGGAAATCAAGTGGCA	EZH2i_Naive_D4	4.62716	-6.13373	None
EZH2i_Naive_D4_10X_AGGAATAAGCTCTGTA	EZH2i_Naive_D4	4.79223	-4.62293	None
EZH2i_Naive_D4_10X_AGGACGAGTCTCACAA	EZH2i_Naive_D4	-0.55846	-5.43318	None
EZH2i_Naive_D4_10X_AGGACGATCGTTTACT	EZH2i_Naive_D4	4.63779	-1.66901	None
EZH2i_Naive_D4_10X_AGGAGGTGTAGTGTGG	EZH2i_Naive_D4	4.44196	-3.42464	None
EZH2i_Naive_D4_10X_AGGAGGTGTTCTATCT	EZH2i_Naive_D4	5.09657	-1.51302	None
EZH2i_Naive_D4_10X_AGGATAATCCGGCAGT	EZH2i_Naive_D4	4.13976	-2.16472	None
EZH2i_Naive_D4_10X_AGGATCTTCCTGCCAT	EZH2i_Naive_D4	3.27736	-3.31126	None
EZH2i_Naive_D4_10X_AGGCATTCACACACTA	EZH2i_Naive_D4	3.89339	-4.27005	None
EZH2i_Naive_D4_10X_AGGGAGTTCATGTCAG	EZH2i_Naive_D4	3.95213	-2.06525	None
EZH2i_Naive_D4_10X_AGGGCTCTCAATCTCT	EZH2i_Naive_D4	4.2521	-2.32233	None
EZH2i_Naive_D4_10X_AGGGTCCAGGAACGTC	EZH2i_Naive_D4	3.83946	-4.83011	None
EZH2i_Naive_D4_10X_AGGGTTTAGTCCGCGT	EZH2i_Naive_D4	7.8904	0.0358696	None
EZH2i_Naive_D4_10X_AGGTAGGCAACGTTAC	EZH2i_Naive_D4	4.78509	-2.65199	None
EZH2i_Naive_D4_10X_AGGTCATAGAAACACT	EZH2i_Naive_D4	4.02034	-1.11432	None
EZH2i_Naive_D4_10X_AGGTCATGTACAGTAA	EZH2i_Naive_D4	4.4385	-3.63888	None
EZH2i_Naive_D4_10X_AGGTGTTTCCCATAGA	EZH2i_Naive_D4	4.47037	-1.90628	None
EZH2i_Naive_D4_10X_AGTACCACACGAAAGC	EZH2i_Naive_D4	4.34817	-1.96756	None
EZH2i_Naive_D4_10X_AGTACCACAGTAGAGC	EZH2i_Naive_D4	4.77413	-0.354296	None
EZH2i_Naive_D4_10X_AGTACTGAGACCTGGA	EZH2i_Naive_D4	2.85873	-5.26584	None
EZH2i_Naive_D4_10X_AGTAGCTGTTATCTGG	EZH2i_Naive_D4	1.90721	-5.15975	None
EZH2i_Naive_D4_10X_AGTAGCTGTTGCGGAA	EZH2i_Naive_D4	3.85468	-4.45489	None
EZH2i_Naive_D4_10X_AGTCAACAGCAAACAT	EZH2i_Naive_D4	4.39821	-4.83389	None
EZH2i_Naive_D4_10X_AGTCAACAGTCATACC	EZH2i_Naive_D4	5.77872	0.0232134	None
EZH2i_Naive_D4_10X_AGTCAACGTCTCAGAT	EZH2i_Naive_D4	-5.17429	6.17845	None
EZH2i_Naive_D4_10X_AGTCAACGTGCCCACA	EZH2i_Naive_D4	2.58562	-5.0558	None
EZH2i_Naive_D4_10X_AGTCACAAGGGAACAA	EZH2i_Naive_D4	2.96104	-5.2846	None
EZH2i_Naive_D4_10X_AGTGACTCAGACATCT	EZH2i_Naive_D4	4.10892	-2.64623	None
EZH2i_Naive_D4_10X_AGTTAGCTCAGGACGA	EZH2i_Naive_D4	4.34494	-4.28688	None
EZH2i_Naive_D4_10X_ATACCGAGTTCGGCCA	EZH2i_Naive_D4	4.54892	-1.99525	None
EZH2i_Naive_D4_10X_ATACTTCGTGATAGAT	EZH2i_Naive_D4	4.05921	-2.27999	None
EZH2i_Naive_D4_10X_ATAGACCGTTTCACAG	EZH2i_Naive_D4	3.67192	-5.82461	None
EZH2i_Naive_D4_10X_ATAGGCTTCAAATGCC	EZH2i_Naive_D4	3.96724	-1.87793	None
EZH2i_Naive_D4_10X_ATATCCTCATACTGAC	EZH2i_Naive_D4	2.51819	-4.51432	None
EZH2i_Naive_D4_10X_ATCACGACACATTCTT	EZH2i_Naive_D4	2.5163	-5.30861	None
EZH2i_Naive_D4_10X_ATCACGATCGTCACCT	EZH2i_Naive_D4	3.7267	-3.5237	None
EZH2i_Naive_D4_10X_ATCACTTAGGCCATAG	EZH2i_Naive_D4	3.71864	-3.76467	None
EZH2i_Naive_D4_10X_ATCAGGTAGCGTCAAG	EZH2i_Naive_D4	4.28398	-1.53538	None
EZH2i_Naive_D4_10X_ATCAGGTAGTGCACCC	EZH2i_Naive_D4	2.6936	-4.50929	None
EZH2i_Naive_D4_10X_ATCAGGTCACGTCGTG	EZH2i_Naive_D4	4.96293	-4.57009	None
EZH2i_Naive_D4_10X_ATCCATTGTCGCACGT	EZH2i_Naive_D4	2.75658	-5.62796	None
EZH2i_Naive_D4_10X_ATCCTATTCCCGAATA	EZH2i_Naive_D4	4.26881	-6.00172	None
EZH2i_Naive_D4_10X_ATCGATGCATAGATGA	EZH2i_Naive_D4	-5.63719	4.3107	None
EZH2i_Naive_D4_10X_ATCGCCTTCGAATCCA	EZH2i_Naive_D4	2.38836	-4.35168	None
EZH2i_Naive_D4_10X_ATCGTCCAGATGTAGT	EZH2i_Naive_D4	2.52016	-3.20488	None
EZH2i_Naive_D4_10X_ATCGTCCAGGGTACGT	EZH2i_Naive_D4	2.75301	-2.51016	None
EZH2i_Naive_D4_10X_ATCGTGAGTTGTGTTG	EZH2i_Naive_D4	4.49382	-2.45466	None
EZH2i_Naive_D4_10X_ATCTTCACATGAAGGC	EZH2i_Naive_D4	3.20148	-4.62229	None
EZH2i_Naive_D4_10X_ATGAAAGTCAAGTGGG	EZH2i_Naive_D4	4.16291	-3.70893	None
EZH2i_Naive_D4_10X_ATGAAAGTCCACGGGT	EZH2i_Naive_D4	4.43062	-3.18831	None
EZH2i_Naive_D4_10X_ATGACCACATGAGTAA	EZH2i_Naive_D4	4.5965	-3.72216	None
EZH2i_Naive_D4_10X_ATGACCAGTTGTGCAT	EZH2i_Naive_D4	4.00736	-2.29145	None
EZH2i_Naive_D4_10X_ATGCATGTCAAGCTGT	EZH2i_Naive_D4	2.29967	-5.59467	None
EZH2i_Naive_D4_10X_ATGGATCCAGTACTAC	EZH2i_Naive_D4	4.72478	-2.28442	None
EZH2i_Naive_D4_10X_ATGTCCCAGTCACTAC	EZH2i_Naive_D4	3.75898	-3.81053	None
EZH2i_Naive_D4_10X_ATGTCTTGTACGCGTC	EZH2i_Naive_D4	3.30846	-5.70722	None
EZH2i_Naive_D4_10X_ATTACCTGTGTCCTAA	EZH2i_Naive_D4	3.19802	-4.93343	None
EZH2i_Naive_D4_10X_ATTACCTTCTTAGCCC	EZH2i_Naive_D4	4.86663	-2.49265	None
EZH2i_Naive_D4_10X_ATTACTCGTAAGTAGT	EZH2i_Naive_D4	4.8591	-4.68619	None
EZH2i_Naive_D4_10X_ATTACTCGTCCAGTTA	EZH2i_Naive_D4	4.25628	-4.4627	None
EZH2i_Naive_D4_10X_ATTACTCTCGCTCTAC	EZH2i_Naive_D4	2.71667	-4.11708	None
EZH2i_Naive_D4_10X_ATTATCCGTCGTTTCC	EZH2i_Naive_D4	4.16601	-3.80628	None
EZH2i_Naive_D4_10X_ATTATCCTCGAGCCAC	EZH2i_Naive_D4	3.79941	-1.65097	None
EZH2i_Naive_D4_10X_ATTCAGGCACCCTATC	EZH2i_Naive_D4	0.0763472	-6.04685	None
EZH2i_Naive_D4_10X_ATTCATCAGACGCCCT	EZH2i_Naive_D4	-9.21837	6.73409	None
EZH2i_Naive_D4_10X_ATTCCATCAGTCAGAG	EZH2i_Naive_D4	2.50198	-4.22885	None
EZH2i_Naive_D4_10X_ATTCCCGCAATTTCCT	EZH2i_Naive_D4	1.37544	-3.60669	None
EZH2i_Naive_D4_10X_ATTCGTTTCATTATCC	EZH2i_Naive_D4	3.64513	-5.12875	None
EZH2i_Naive_D4_10X_ATTGGGTGTCCAAAGG	EZH2i_Naive_D4	2.73615	-4.12864	None
EZH2i_Naive_D4_10X_ATTGTTCCACCAGGTC	EZH2i_Naive_D4	3.9905	-3.08987	None
EZH2i_Naive_D4_10X_CAAAGAAAGCGCTTCG	EZH2i_Naive_D4	4.40373	-2.92259	None
EZH2i_Naive_D4_10X_CAAAGAATCGGAACTT	EZH2i_Naive_D4	4.28165	-3.12695	None
EZH2i_Naive_D4_10X_CAACAACCACCTCTAC	EZH2i_Naive_D4	-9.17517	6.79442	None
EZH2i_Naive_D4_10X_CAACAGTAGCCTCTGG	EZH2i_Naive_D4	4.79615	-2.36741	None
EZH2i_Naive_D4_10X_CAACCAATCCACGTAA	EZH2i_Naive_D4	3.259	-3.38169	None
EZH2i_Naive_D4_10X_CAAGACTCATTGTGCA	EZH2i_Naive_D4	3.05912	-4.80634	None
EZH2i_Naive_D4_10X_CAAGACTGTACGAGTG	EZH2i_Naive_D4	-6.36357	8.24719	None
EZH2i_Naive_D4_10X_CAAGACTTCCCATTTA	EZH2i_Naive_D4	0.62226	-5.06024	None
EZH2i_Naive_D4_10X_CAAGAGGAGCGGTATG	EZH2i_Naive_D4	4.09796	-2.77109	None
EZH2i_Naive_D4_10X_CAAGCTAAGCTCCGAC	EZH2i_Naive_D4	3.58768	-2.73907	None
EZH2i_Naive_D4_10X_CAAGCTACACCCGTAG	EZH2i_Naive_D4	4.51505	-4.44601	None
EZH2i_Naive_D4_10X_CAATACGCATGAAGGC	EZH2i_Naive_D4	4.47952	-3.7816	None
EZH2i_Naive_D4_10X_CAATCGATCCAATCTT	EZH2i_Naive_D4	4.81903	-1.87763	None
EZH2i_Naive_D4_10X_CAATCGATCGCGCCAA	EZH2i_Naive_D4	5.11832	-0.696093	None
EZH2i_Naive_D4_10X_CAATGACCAGGAGGTT	EZH2i_Naive_D4	3.11638	-4.00264	None
EZH2i_Naive_D4_10X_CAATTTCTCACTGAAC	EZH2i_Naive_D4	4.74696	-2.41092	None
EZH2i_Naive_D4_10X_CACACAAAGAATCGTA	EZH2i_Naive_D4	4.39325	-3.51225	None
EZH2i_Naive_D4_10X_CACACAACATCCTAAG	EZH2i_Naive_D4	-9.21231	6.75229	None
EZH2i_Naive_D4_10X_CACAGGCAGTAACAGT	EZH2i_Naive_D4	3.6565	-3.65847	None
EZH2i_Naive_D4_10X_CACCGTTAGAATCGAT	EZH2i_Naive_D4	3.29629	-5.0061	None
EZH2i_Naive_D4_10X_CACGAATGTCCGGCAT	EZH2i_Naive_D4	4.31117	-2.42606	None
EZH2i_Naive_D4_10X_CACGTGGTCATCACTT	EZH2i_Naive_D4	3.9571	-4.14049	None
EZH2i_Naive_D4_10X_CACGTTCTCGTGCATA	EZH2i_Naive_D4	3.11389	-5.70618	None
EZH2i_Naive_D4_10X_CACTAAGAGACGAGCT	EZH2i_Naive_D4	4.14775	-3.72187	None
EZH2i_Naive_D4_10X_CACTGAAAGAACTGAT	EZH2i_Naive_D4	4.85386	-2.43083	None
EZH2i_Naive_D4_10X_CACTGGGAGTGCACCC	EZH2i_Naive_D4	2.71222	-5.76353	None
EZH2i_Naive_D4_10X_CACTGGGCATAGAGGC	EZH2i_Naive_D4	4.40776	-5.85777	None
EZH2i_Naive_D4_10X_CACTGTCCAGGCACTC	EZH2i_Naive_D4	4.57655	-2.96553	None
EZH2i_Naive_D4_10X_CACTTCGCATTGCTTT	EZH2i_Naive_D4	3.86381	-4.00136	None
EZH2i_Naive_D4_10X_CACTTCGTCGTAATGC	EZH2i_Naive_D4	5.34021	1.62218	None
EZH2i_Naive_D4_10X_CAGATACAGCTGTACT	EZH2i_Naive_D4	4.12462	-1.33253	None
EZH2i_Naive_D4_10X_CAGATACAGGAATGTT	EZH2i_Naive_D4	4.73147	-5.75681	None
EZH2i_Naive_D4_10X_CAGATACAGGGCCCTT	EZH2i_Naive_D4	-6.23326	6.15388	None
EZH2i_Naive_D4_10X_CAGCAATCATCGGAGA	EZH2i_Naive_D4	4.55978	-1.01902	None
EZH2i_Naive_D4_10X_CAGCAATGTGAATATG	EZH2i_Naive_D4	2.47931	-4.48639	None
EZH2i_Naive_D4_10X_CAGCACGTCAAGGACG	EZH2i_Naive_D4	4.22575	-5.17337	None
EZH2i_Naive_D4_10X_CAGCAGCGTATCACGT	EZH2i_Naive_D4	4.24254	-3.78002	None
EZH2i_Naive_D4_10X_CAGCCAGAGACTCTTG	EZH2i_Naive_D4	2.92974	-5.50592	None
EZH2i_Naive_D4_10X_CAGCCAGAGATCCCGC	EZH2i_Naive_D4	4.31603	-0.677786	None
EZH2i_Naive_D4_10X_CAGCCAGAGTGGATTA	EZH2i_Naive_D4	3.14489	-5.34866	None
EZH2i_Naive_D4_10X_CAGCGTGTCCAACACA	EZH2i_Naive_D4	-2.69802	-7.64266	None
EZH2i_Naive_D4_10X_CAGGCCAGTCGGTAAG	EZH2i_Naive_D4	-7.33351	7.80969	None
EZH2i_Naive_D4_10X_CAGGGCTTCCCAAGTA	EZH2i_Naive_D4	2.55604	-7.50156	None
EZH2i_Naive_D4_10X_CAGGTATCAGCGTAGA	EZH2i_Naive_D4	4.66505	-0.842634	None
EZH2i_Naive_D4_10X_CAGTGCGTCCGACATA	EZH2i_Naive_D4	4.49604	-1.66716	None
EZH2i_Naive_D4_10X_CAGTTAGCAGCACCCA	EZH2i_Naive_D4	4.58611	-5.68529	None
EZH2i_Naive_D4_10X_CAGTTAGGTCATTCCC	EZH2i_Naive_D4	2.30591	-4.34552	None
EZH2i_Naive_D4_10X_CATACAGGTCCGTACG	EZH2i_Naive_D4	3.37936	-5.76428	None
EZH2i_Naive_D4_10X_CATACAGTCACCATCC	EZH2i_Naive_D4	3.95615	-3.01883	None
EZH2i_Naive_D4_10X_CATACAGTCTCAGTCC	EZH2i_Naive_D4	2.74679	-5.69856	None
EZH2i_Naive_D4_10X_CATACTTCACTGAGGA	EZH2i_Naive_D4	2.444	-4.51076	None
EZH2i_Naive_D4_10X_CATAGACAGGCGTCCT	EZH2i_Naive_D4	4.50681	-0.730108	None
EZH2i_Naive_D4_10X_CATAGACAGGGAGGGT	EZH2i_Naive_D4	2.63661	-5.24571	None
EZH2i_Naive_D4_10X_CATAGACGTCTCAGGC	EZH2i_Naive_D4	3.86331	-4.0529	None
EZH2i_Naive_D4_10X_CATCAAGGTGCATACT	EZH2i_Naive_D4	3.76708	-4.4458	None
EZH2i_Naive_D4_10X_CATCCCAAGACATATG	EZH2i_Naive_D4	3.39998	-5.70447	None
EZH2i_Naive_D4_10X_CATCGCTAGCACCCAC	EZH2i_Naive_D4	2.98558	-4.19816	None
EZH2i_Naive_D4_10X_CATCGCTCAAGTGGAC	EZH2i_Naive_D4	2.98478	-4.81764	None
EZH2i_Naive_D4_10X_CATCGGGGTATGTGTC	EZH2i_Naive_D4	4.72862	-4.6367	None
EZH2i_Naive_D4_10X_CATCGTCAGCATCTTG	EZH2i_Naive_D4	3.51994	-5.4197	None
EZH2i_Naive_D4_10X_CATCGTCCAGTATTCG	EZH2i_Naive_D4	3.94871	-5.35728	None
EZH2i_Naive_D4_10X_CATGAGTGTGCACAAG	EZH2i_Naive_D4	4.64011	-2.74018	None
EZH2i_Naive_D4_10X_CATGCCTAGCGCCTAC	EZH2i_Naive_D4	3.68284	-4.55154	None
EZH2i_Naive_D4_10X_CATGCGGCATGACTAC	EZH2i_Naive_D4	2.8867	-5.18139	None
EZH2i_Naive_D4_10X_CATGCGGTCAACCGAT	EZH2i_Naive_D4	6.44235	-0.869026	None
EZH2i_Naive_D4_10X_CATGGATCACGACGCT	EZH2i_Naive_D4	4.07802	-2.44322	None
EZH2i_Naive_D4_10X_CATGGTAAGTACTGGG	EZH2i_Naive_D4	3.60696	-6.08138	None
EZH2i_Naive_D4_10X_CATGGTATCAAAGGAT	EZH2i_Naive_D4	3.67475	-2.42752	None
EZH2i_Naive_D4_10X_CATGGTATCGCAACAT	EZH2i_Naive_D4	2.58033	-4.0008	None
EZH2i_Naive_D4_10X_CATGGTATCTAGGCCG	EZH2i_Naive_D4	4.40161	-4.95849	None
EZH2i_Naive_D4_10X_CATTCATAGAGTGAAG	EZH2i_Naive_D4	4.64257	-1.75269	None
EZH2i_Naive_D4_10X_CATTCATAGTAACCGG	EZH2i_Naive_D4	3.89705	-2.85576	None
EZH2i_Naive_D4_10X_CATTCCGGTCGTTGCG	EZH2i_Naive_D4	3.53124	-5.98338	None
EZH2i_Naive_D4_10X_CATTCCGGTGAGTCAG	EZH2i_Naive_D4	-1.51371	-6.62589	None
EZH2i_Naive_D4_10X_CATTCTAAGATGTAGT	EZH2i_Naive_D4	4.68177	-2.27609	None
EZH2i_Naive_D4_10X_CATTGAGCATACAGAA	EZH2i_Naive_D4	2.14116	-4.60303	None
EZH2i_Naive_D4_10X_CATTGAGTCAACTTTC	EZH2i_Naive_D4	4.34123	-2.81011	None
EZH2i_Naive_D4_10X_CATTGTTCACGGCACT	EZH2i_Naive_D4	4.58364	-2.26735	None
EZH2i_Naive_D4_10X_CCAATGACATCGTCCT	EZH2i_Naive_D4	4.52085	-2.8798	None
EZH2i_Naive_D4_10X_CCACAAACATTGAGCT	EZH2i_Naive_D4	4.54122	-4.33898	None
EZH2i_Naive_D4_10X_CCACACTAGCTTGTTG	EZH2i_Naive_D4	3.2023	-3.88608	None
EZH2i_Naive_D4_10X_CCACACTGTTGTGCCG	EZH2i_Naive_D4	3.46526	-3.47455	None
EZH2i_Naive_D4_10X_CCACCATAGCAATAGT	EZH2i_Naive_D4	4.22917	-3.91274	None
EZH2i_Naive_D4_10X_CCACGTTGTGGACTGA	EZH2i_Naive_D4	4.51623	-1.4574	None
EZH2i_Naive_D4_10X_CCACTTGGTACTCGTA	EZH2i_Naive_D4	3.84934	-4.95258	None
EZH2i_Naive_D4_10X_CCATAAGTCATGAGGG	EZH2i_Naive_D4	4.24677	-6.054	None
EZH2i_Naive_D4_10X_CCCATTGTCATGGATC	EZH2i_Naive_D4	4.66249	-3.2248	None
EZH2i_Naive_D4_10X_CCCGAAGGTGCCTACG	EZH2i_Naive_D4	3.96558	-1.6117	None
EZH2i_Naive_D4_10X_CCCGAAGTCTGTCAGA	EZH2i_Naive_D4	3.59406	-4.16953	None
EZH2i_Naive_D4_10X_CCCGGAAAGTAGGGTC	EZH2i_Naive_D4	2.64789	-5.29714	None
EZH2i_Naive_D4_10X_CCCGGAAGTTGAGTCT	EZH2i_Naive_D4	3.14696	-2.83435	None
EZH2i_Naive_D4_10X_CCCTGATAGCAGCGAT	EZH2i_Naive_D4	-6.69791	7.87926	None
EZH2i_Naive_D4_10X_CCGATGGAGCACTTTG	EZH2i_Naive_D4	3.47718	-4.25631	None
EZH2i_Naive_D4_10X_CCGGACAGTAACACGG	EZH2i_Naive_D4	4.71272	-3.51127	None
EZH2i_Naive_D4_10X_CCGGACATCGTCACCT	EZH2i_Naive_D4	2.7713	-4.47771	None
EZH2i_Naive_D4_10X_CCGGGTATCCTTATCA	EZH2i_Naive_D4	4.46866	-2.60458	None
EZH2i_Naive_D4_10X_CCGGGTATCTTACGTT	EZH2i_Naive_D4	4.79392	-5.36931	None
EZH2i_Naive_D4_10X_CCGGTAGGTGAGCGAT	EZH2i_Naive_D4	4.43122	-2.91115	None
EZH2i_Naive_D4_10X_CCGTGAGAGCTAGTTC	EZH2i_Naive_D4	3.98576	-3.8399	None
EZH2i_Naive_D4_10X_CCGTGAGCAACATCGT	EZH2i_Naive_D4	4.86257	-3.10034	None
EZH2i_Naive_D4_10X_CCGTGAGGTGGGCTTC	EZH2i_Naive_D4	4.59933	-2.12	None
EZH2i_Naive_D4_10X_CCGTGAGTCAATGTCG	EZH2i_Naive_D4	4.88593	-4.79231	None
EZH2i_Naive_D4_10X_CCTAACCTCGAACCAT	EZH2i_Naive_D4	3.04128	-4.09894	None
EZH2i_Naive_D4_10X_CCTAAGACAGTCTTCC	EZH2i_Naive_D4	3.47275	-3.35463	None
EZH2i_Naive_D4_10X_CCTAAGAGTGCCTGAC	EZH2i_Naive_D4	3.19626	-3.46623	None
EZH2i_Naive_D4_10X_CCTAAGAGTTACCCTC	EZH2i_Naive_D4	3.14104	-4.09817	None
EZH2i_Naive_D4_10X_CCTACGTCAACAAGTA	EZH2i_Naive_D4	4.06225	-1.86679	None
EZH2i_Naive_D4_10X_CCTACGTCATGTCAGT	EZH2i_Naive_D4	-6.00468	6.42213	None
EZH2i_Naive_D4_10X_CCTACGTTCGAAACAA	EZH2i_Naive_D4	3.7162	-3.55736	None
EZH2i_Naive_D4_10X_CCTATCGGTTCGCGTG	EZH2i_Naive_D4	2.88185	-4.49984	None
EZH2i_Naive_D4_10X_CCTCAACGTTAGGGTG	EZH2i_Naive_D4	3.0596	-5.85508	None
EZH2i_Naive_D4_10X_CCTCACATCATAGCAC	EZH2i_Naive_D4	4.67476	-3.64626	None
EZH2i_Naive_D4_10X_CCTCATGCATTGCCGG	EZH2i_Naive_D4	4.24692	-4.76062	None
EZH2i_Naive_D4_10X_CCTCCAAAGGTGCATG	EZH2i_Naive_D4	4.31585	-4.39557	None
EZH2i_Naive_D4_10X_CCTCCAAGTACTCGAT	EZH2i_Naive_D4	-5.58031	5.03325	None
EZH2i_Naive_D4_10X_CCTCCAATCGGTATGT	EZH2i_Naive_D4	4.28164	-2.44924	None
EZH2i_Naive_D4_10X_CCTCTAGAGTCCCGGT	EZH2i_Naive_D4	-4.0552	3.05764	None
EZH2i_Naive_D4_10X_CCTGCATCAACGGCCT	EZH2i_Naive_D4	-2.47218	-7.24682	None
EZH2i_Naive_D4_10X_CCTGTTGGTGAATATG	EZH2i_Naive_D4	3.36357	-5.15602	None
EZH2i_Naive_D4_10X_CCTTTGGAGTGAGCCA	EZH2i_Naive_D4	2.27652	-5.37163	None
EZH2i_Naive_D4_10X_CGAAGGATCAAGCTGT	EZH2i_Naive_D4	5.46552	-1.70229	None
EZH2i_Naive_D4_10X_CGAATTGCAAGGTTGG	EZH2i_Naive_D4	4.48083	-5.45915	None
EZH2i_Naive_D4_10X_CGACAGCTCAATCTCT	EZH2i_Naive_D4	3.04734	-4.37008	None
EZH2i_Naive_D4_10X_CGAGAAGAGATCACTC	EZH2i_Naive_D4	3.95385	-2.58759	None
EZH2i_Naive_D4_10X_CGAGAAGCAGGAGGAG	EZH2i_Naive_D4	3.83517	-2.41747	None
EZH2i_Naive_D4_10X_CGAGTGCCACACCGAC	EZH2i_Naive_D4	4.28849	-2.51243	None
EZH2i_Naive_D4_10X_CGAGTGCCATAGAGGC	EZH2i_Naive_D4	3.53492	-3.45536	None
EZH2i_Naive_D4_10X_CGAGTTAAGCATCCCG	EZH2i_Naive_D4	3.41406	-4.01196	None
EZH2i_Naive_D4_10X_CGAGTTAGTACAAGCG	EZH2i_Naive_D4	5.18133	1.03791	None
EZH2i_Naive_D4_10X_CGATGCGAGCGACATG	EZH2i_Naive_D4	3.20843	-2.76506	None
EZH2i_Naive_D4_10X_CGCAGGTAGTGATAAC	EZH2i_Naive_D4	2.61495	-2.50792	None
EZH2i_Naive_D4_10X_CGCAGGTCAGGACAGT	EZH2i_Naive_D4	4.56547	-3.44149	None
EZH2i_Naive_D4_10X_CGCAGGTGTGAATATG	EZH2i_Naive_D4	4.62732	-5.22605	None
EZH2i_Naive_D4_10X_CGCAGGTGTTAGCGGA	EZH2i_Naive_D4	3.30785	-5.18369	None
EZH2i_Naive_D4_10X_CGCATGGAGTCGGGAT	EZH2i_Naive_D4	4.56203	-3.57063	None
EZH2i_Naive_D4_10X_CGCCAGATCAGGGTAG	EZH2i_Naive_D4	3.39185	-0.759706	None
EZH2i_Naive_D4_10X_CGCCATTGTCCACGCA	EZH2i_Naive_D4	5.08324	-4.32038	None
EZH2i_Naive_D4_10X_CGCCATTGTCCCTCAT	EZH2i_Naive_D4	4.66107	-5.40527	None
EZH2i_Naive_D4_10X_CGCCATTTCTTCCCAG	EZH2i_Naive_D4	2.69036	-4.65539	None
EZH2i_Naive_D4_10X_CGCGTGAGTTACGTAC	EZH2i_Naive_D4	4.17297	-5.20499	None
EZH2i_Naive_D4_10X_CGCGTGATCTCTAAGG	EZH2i_Naive_D4	4.26159	-3.21718	None
EZH2i_Naive_D4_10X_CGGAACCGTTCTCACC	EZH2i_Naive_D4	4.29858	-2.72564	None
EZH2i_Naive_D4_10X_CGGAACCTCCATATGG	EZH2i_Naive_D4	3.22911	-5.92524	None
EZH2i_Naive_D4_10X_CGGACACTCCTGTTGC	EZH2i_Naive_D4	4.76262	-2.52873	None
EZH2i_Naive_D4_10X_CGGGTGTGTTGGTGTT	EZH2i_Naive_D4	4.49558	-3.60422	None
EZH2i_Naive_D4_10X_CGGTCAGAGCAGCACA	EZH2i_Naive_D4	3.79226	-2.48081	None
EZH2i_Naive_D4_10X_CGTCAAACAACACGTT	EZH2i_Naive_D4	3.22069	-4.79595	None
EZH2i_Naive_D4_10X_CGTCAAATCTACTATC	EZH2i_Naive_D4	2.11853	-4.96198	None
EZH2i_Naive_D4_10X_CGTGATAAGTGGTGGT	EZH2i_Naive_D4	4.76256	-3.51857	None
EZH2i_Naive_D4_10X_CGTGATAGTCAACCAT	EZH2i_Naive_D4	3.99676	-5.43447	None
EZH2i_Naive_D4_10X_CGTGTCTAGTGACACG	EZH2i_Naive_D4	4.07398	-3.75666	None
EZH2i_Naive_D4_10X_CGTGTCTCATGATAGA	EZH2i_Naive_D4	3.50482	-2.26722	None
EZH2i_Naive_D4_10X_CGTTAGAGTGTCCGGT	EZH2i_Naive_D4	2.87046	-3.4269	None
EZH2i_Naive_D4_10X_CGTTAGATCGGCACTG	EZH2i_Naive_D4	3.87706	-3.36171	None
EZH2i_Naive_D4_10X_CGTTCTGGTGAGACGT	EZH2i_Naive_D4	7.57431	1.40057	None
EZH2i_Naive_D4_10X_CGTTCTGGTTGTATGC	EZH2i_Naive_D4	4.2306	-5.03208	None
EZH2i_Naive_D4_10X_CTAAGTGGTCAAGCGA	EZH2i_Naive_D4	3.0636	-4.59565	None
EZH2i_Naive_D4_10X_CTACAGACACTTACAG	EZH2i_Naive_D4	3.29616	-1.96009	None
EZH2i_Naive_D4_10X_CTACAGAGTCACTCTC	EZH2i_Naive_D4	3.09518	-3.54329	None
EZH2i_Naive_D4_10X_CTACATTTCGGTCACG	EZH2i_Naive_D4	3.96562	-3.36629	None
EZH2i_Naive_D4_10X_CTACCTGTCATTGCTT	EZH2i_Naive_D4	4.187	-2.59301	None
EZH2i_Naive_D4_10X_CTAGGTAAGCACTCAT	EZH2i_Naive_D4	2.80155	-4.23858	None
EZH2i_Naive_D4_10X_CTAGGTAGTCCGGTGT	EZH2i_Naive_D4	4.62716	-1.96493	None
EZH2i_Naive_D4_10X_CTAGGTAGTTGGAGAC	EZH2i_Naive_D4	4.59079	-2.72732	None
EZH2i_Naive_D4_10X_CTAGGTATCAGAATAG	EZH2i_Naive_D4	2.9587	-4.29824	None
EZH2i_Naive_D4_10X_CTATAGGCATAAGATG	EZH2i_Naive_D4	4.56038	-2.37259	None
EZH2i_Naive_D4_10X_CTATCTATCGACATTG	EZH2i_Naive_D4	-2.39909	-7.14307	None
EZH2i_Naive_D4_10X_CTCAACCGTTGCCGCA	EZH2i_Naive_D4	3.57898	-5.67745	None
EZH2i_Naive_D4_10X_CTCAAGATCACCATGA	EZH2i_Naive_D4	2.7802	-2.52576	None
EZH2i_Naive_D4_10X_CTCACTGGTCATTCCC	EZH2i_Naive_D4	3.13174	-1.93979	None
EZH2i_Naive_D4_10X_CTCAGAAGTGGCCTCA	EZH2i_Naive_D4	5.09535	-1.2404	None
EZH2i_Naive_D4_10X_CTCAGTCCATCCGGCA	EZH2i_Naive_D4	2.77372	-4.92435	None
EZH2i_Naive_D4_10X_CTCCACAAGAGCAGAA	EZH2i_Naive_D4	4.57302	-2.8208	None
EZH2i_Naive_D4_10X_CTCCACAGTTCAAGTC	EZH2i_Naive_D4	2.31869	-5.52102	None
EZH2i_Naive_D4_10X_CTCCATGTCAGTCCGG	EZH2i_Naive_D4	4.961	-1.58645	None
EZH2i_Naive_D4_10X_CTCCCAACATGTGCTA	EZH2i_Naive_D4	4.24459	-2.51493	None
EZH2i_Naive_D4_10X_CTCCCAAGTTCTAAGC	EZH2i_Naive_D4	3.0414	-5.52181	None
EZH2i_Naive_D4_10X_CTCCGATTCGTCTAAG	EZH2i_Naive_D4	3.74347	-5.66306	None
EZH2i_Naive_D4_10X_CTCCGATTCTTCGTAT	EZH2i_Naive_D4	4.26433	-2.20567	None
EZH2i_Naive_D4_10X_CTCCTCCAGGAGCTGT	EZH2i_Naive_D4	7.21885	-0.931243	None
EZH2i_Naive_D4_10X_CTCCTTTAGCCTCGTG	EZH2i_Naive_D4	2.69479	-5.57148	None
EZH2i_Naive_D4_10X_CTCGAGGCAGCTTTCC	EZH2i_Naive_D4	4.34496	-5.59176	None
EZH2i_Naive_D4_10X_CTCGAGGTCCTTGACC	EZH2i_Naive_D4	5.92208	-0.40133	None
EZH2i_Naive_D4_10X_CTCGAGGTCGAACTCA	EZH2i_Naive_D4	3.15797	-1.51575	None
EZH2i_Naive_D4_10X_CTCTCGACAGGATTCT	EZH2i_Naive_D4	0.772556	-5.0665	None
EZH2i_Naive_D4_10X_CTCTGGTAGCTCAGAG	EZH2i_Naive_D4	2.86835	-4.4528	None
EZH2i_Naive_D4_10X_CTGAATGAGGAGACCT	EZH2i_Naive_D4	2.30514	-4.55054	None
EZH2i_Naive_D4_10X_CTGAGGCCACCGAATT	EZH2i_Naive_D4	4.98072	-4.21105	None
EZH2i_Naive_D4_10X_CTGATCCGTGCAGATG	EZH2i_Naive_D4	1.98871	-4.30598	None
EZH2i_Naive_D4_10X_CTGCAGGAGAATTGCA	EZH2i_Naive_D4	2.78034	-4.92855	None
EZH2i_Naive_D4_10X_CTGCCATCATCCGAGC	EZH2i_Naive_D4	3.24397	-3.89032	None
EZH2i_Naive_D4_10X_CTGCTCACAATGGCCC	EZH2i_Naive_D4	2.99713	-5.0096	None
EZH2i_Naive_D4_10X_CTGCTCACAGACAAAT	EZH2i_Naive_D4	4.73257	-2.92715	None
EZH2i_Naive_D4_10X_CTGTAGAGTGACGCCT	EZH2i_Naive_D4	4.3262	-3.64664	None
EZH2i_Naive_D4_10X_CTGTATTGTGAATATG	EZH2i_Naive_D4	6.04467	0.975764	None
EZH2i_Naive_D4_10X_CTGTATTTCAGCATTG	EZH2i_Naive_D4	3.40841	-5.34172	None
EZH2i_Naive_D4_10X_CTGTCGTTCAGACATC	EZH2i_Naive_D4	3.59298	-2.98057	None
EZH2i_Naive_D4_10X_CTTACCGAGGAACATT	EZH2i_Naive_D4	4.10233	-2.58155	None
EZH2i_Naive_D4_10X_CTTCAATTCTCCCATG	EZH2i_Naive_D4	2.67167	-4.69452	None
EZH2i_Naive_D4_10X_CTTCCTTCAGGCTATT	EZH2i_Naive_D4	-0.929825	-6.51105	None
EZH2i_Naive_D4_10X_CTTCGGTAGTACAGAT	EZH2i_Naive_D4	1.56425	-4.52117	None
EZH2i_Naive_D4_10X_CTTCGGTAGTGAATAC	EZH2i_Naive_D4	4.01845	-5.39137	None
EZH2i_Naive_D4_10X_CTTCTAACATGACTTG	EZH2i_Naive_D4	4.27722	-3.88432	None
EZH2i_Naive_D4_10X_CTTTCAATCGACGTCG	EZH2i_Naive_D4	3.04718	-4.63922	None
EZH2i_Naive_D4_10X_GAACACTTCCTACAAG	EZH2i_Naive_D4	4.42934	-4.22636	None
EZH2i_Naive_D4_10X_GAACGTTCAAGTGTCT	EZH2i_Naive_D4	2.0617	-5.38579	None
EZH2i_Naive_D4_10X_GAAGAATAGAGCCTGA	EZH2i_Naive_D4	4.65531	-2.52302	None
EZH2i_Naive_D4_10X_GAAGAATTCATGCATG	EZH2i_Naive_D4	3.74734	-5.211	None
EZH2i_Naive_D4_10X_GAAGAATTCCTCAGGG	EZH2i_Naive_D4	4.4333	-3.58435	None
EZH2i_Naive_D4_10X_GAATAGATCATCTGTT	EZH2i_Naive_D4	3.44034	-5.18046	None
EZH2i_Naive_D4_10X_GAATCACAGGTACCTT	EZH2i_Naive_D4	2.721	-5.42839	None
EZH2i_Naive_D4_10X_GACACGCCAGCGTAGA	EZH2i_Naive_D4	1.92546	-4.72078	None
EZH2i_Naive_D4_10X_GACACGCCAGGAATCG	EZH2i_Naive_D4	2.67074	-1.33486	None
EZH2i_Naive_D4_10X_GACACGCTCCTTCAGC	EZH2i_Naive_D4	3.80157	-6.16224	None
EZH2i_Naive_D4_10X_GACAGCCAGCATTGAA	EZH2i_Naive_D4	3.0993	-1.19801	None
EZH2i_Naive_D4_10X_GACATCAGTAAGCTCT	EZH2i_Naive_D4	4.2117	-2.00287	None
EZH2i_Naive_D4_10X_GACCAATAGTGGTGAC	EZH2i_Naive_D4	3.96628	-5.35209	None
EZH2i_Naive_D4_10X_GACCAATCAGACCCGT	EZH2i_Naive_D4	3.03849	-3.37149	None
EZH2i_Naive_D4_10X_GACCAATGTCCGATCG	EZH2i_Naive_D4	3.42022	-3.56746	None
EZH2i_Naive_D4_10X_GACCAATGTGTAGGAC	EZH2i_Naive_D4	4.81702	-1.92891	None
EZH2i_Naive_D4_10X_GACCCAGAGTAGGATT	EZH2i_Naive_D4	3.79928	-3.83912	None
EZH2i_Naive_D4_10X_GACCGTGGTCCGACGT	EZH2i_Naive_D4	3.67345	-6.11523	None
EZH2i_Naive_D4_10X_GACCTTCAGAAATGGG	EZH2i_Naive_D4	2.1335	-2.3256	None
EZH2i_Naive_D4_10X_GACCTTCAGCTCGACC	EZH2i_Naive_D4	4.6675	-5.56357	None
EZH2i_Naive_D4_10X_GACCTTCGTCACAATC	EZH2i_Naive_D4	3.21153	-5.92448	None
EZH2i_Naive_D4_10X_GACGCTGGTTAAGACA	EZH2i_Naive_D4	3.23256	-3.95964	None
EZH2i_Naive_D4_10X_GACGTTAAGGTGGTTG	EZH2i_Naive_D4	3.11633	-2.92845	None
EZH2i_Naive_D4_10X_GACGTTAGTGAGATCG	EZH2i_Naive_D4	3.96594	-3.00107	None
EZH2i_Naive_D4_10X_GACTATGTCTCAAAGC	EZH2i_Naive_D4	2.53423	-5.10409	None
EZH2i_Naive_D4_10X_GACTCAAAGTTGTACC	EZH2i_Naive_D4	3.65295	-3.97676	None
EZH2i_Naive_D4_10X_GACTCTCTCGAACCTA	EZH2i_Naive_D4	4.30172	-2.56585	None
EZH2i_Naive_D4_10X_GACTGATCAATATCCG	EZH2i_Naive_D4	2.1904	-5.28815	None
EZH2i_Naive_D4_10X_GACTTCCGTCGATTTG	EZH2i_Naive_D4	2.85849	-5.17318	None
EZH2i_Naive_D4_10X_GACTTCCTCCCTTGGT	EZH2i_Naive_D4	3.77746	-3.9277	None
EZH2i_Naive_D4_10X_GACTTCCTCGCCTATC	EZH2i_Naive_D4	2.4897	-4.83819	None
EZH2i_Naive_D4_10X_GACTTCCTCTCTCGAC	EZH2i_Naive_D4	3.71913	-3.36097	None
EZH2i_Naive_D4_10X_GAGACCCCACAAGTGG	EZH2i_Naive_D4	4.41384	-2.52171	None
EZH2i_Naive_D4_10X_GAGAGGTTCTCGTGAA	EZH2i_Naive_D4	4.76894	-2.72396	None
EZH2i_Naive_D4_10X_GAGATGGTCTGCACCT	EZH2i_Naive_D4	4.76397	-4.76492	None
EZH2i_Naive_D4_10X_GAGGCCTCAATTGCAC	EZH2i_Naive_D4	3.29162	-4.1584	None
EZH2i_Naive_D4_10X_GAGTCATCAGATACTC	EZH2i_Naive_D4	5.81948	3.59355	None
EZH2i_Naive_D4_10X_GAGTCTATCTACCTTA	EZH2i_Naive_D4	4.2104	-1.01071	None
EZH2i_Naive_D4_10X_GAGTGAGGTCGCTTGG	EZH2i_Naive_D4	-0.400723	-6.26189	None
EZH2i_Naive_D4_10X_GAGTGTTCAGTCAGCC	EZH2i_Naive_D4	4.45346	-3.85157	None
EZH2i_Naive_D4_10X_GAGTTACGTCAGGCAA	EZH2i_Naive_D4	3.96087	-2.78446	None
EZH2i_Naive_D4_10X_GAGTTACGTGGTAATA	EZH2i_Naive_D4	-6.80388	8.23427	None
EZH2i_Naive_D4_10X_GAGTTACGTTCAGGTT	EZH2i_Naive_D4	4.77417	-3.95849	None
EZH2i_Naive_D4_10X_GATAGAACATACAGAA	EZH2i_Naive_D4	4.48534	-1.6259	None
EZH2i_Naive_D4_10X_GATAGAAGTATATGGA	EZH2i_Naive_D4	3.61006	-4.02219	None
EZH2i_Naive_D4_10X_GATAGAATCCCTTTGG	EZH2i_Naive_D4	2.54201	-7.49471	None
EZH2i_Naive_D4_10X_GATCACAGTGATTGGG	EZH2i_Naive_D4	3.18233	-3.28411	None
EZH2i_Naive_D4_10X_GATCAGTCACGTGAGA	EZH2i_Naive_D4	4.93977	-0.780295	None
EZH2i_Naive_D4_10X_GATCATGGTTAGGGTG	EZH2i_Naive_D4	4.8479	-2.27851	None
EZH2i_Naive_D4_10X_GATGACTGTGTGCTTA	EZH2i_Naive_D4	3.97022	-1.24723	None
EZH2i_Naive_D4_10X_GATGATCGTGAGCAGT	EZH2i_Naive_D4	4.55279	-3.69753	None
EZH2i_Naive_D4_10X_GATGATCTCCTTTGAT	EZH2i_Naive_D4	4.1854	-1.85214	None
EZH2i_Naive_D4_10X_GATGCTAAGGCATGCA	EZH2i_Naive_D4	4.837	-3.7691	None
EZH2i_Naive_D4_10X_GATGGAGCATCGTTCC	EZH2i_Naive_D4	3.83379	-4.08968	None
EZH2i_Naive_D4_10X_GATGGAGTCTCATAGG	EZH2i_Naive_D4	4.41477	-2.06317	None
EZH2i_Naive_D4_10X_GATTCTTAGGTAGACC	EZH2i_Naive_D4	4.57964	-1.72714	None
EZH2i_Naive_D4_10X_GATTCTTGTACAGTAA	EZH2i_Naive_D4	3.64468	-5.4498	None
EZH2i_Naive_D4_10X_GATTCTTGTCACTCGG	EZH2i_Naive_D4	2.05726	-5.5186	None
EZH2i_Naive_D4_10X_GATTCTTTCGACCTAA	EZH2i_Naive_D4	1.33649	-3.90623	None
EZH2i_Naive_D4_10X_GATTTCTGTAGCGTCC	EZH2i_Naive_D4	4.88353	-1.577	None
EZH2i_Naive_D4_10X_GCAACATCATATGGCT	EZH2i_Naive_D4	2.68401	-4.82286	None
EZH2i_Naive_D4_10X_GCACGGTAGACGGTCA	EZH2i_Naive_D4	3.0743	-3.30837	None
EZH2i_Naive_D4_10X_GCACGTGAGACTCAAA	EZH2i_Naive_D4	4.77061	-2.24688	None
EZH2i_Naive_D4_10X_GCACGTGGTATCGAAA	EZH2i_Naive_D4	4.49815	-4.83825	None
EZH2i_Naive_D4_10X_GCACGTGTCGTTGTAG	EZH2i_Naive_D4	2.16516	-5.03915	None
EZH2i_Naive_D4_10X_GCACTAATCACCCTTG	EZH2i_Naive_D4	4.30298	-3.2195	None
EZH2i_Naive_D4_10X_GCAGCCAAGGTTATAG	EZH2i_Naive_D4	3.13246	-4.33796	None
EZH2i_Naive_D4_10X_GCAGCCACAGACCTAT	EZH2i_Naive_D4	2.97891	-4.27724	None
EZH2i_Naive_D4_10X_GCAGCTGTCTGTCAGA	EZH2i_Naive_D4	4.42597	-5.39041	None
EZH2i_Naive_D4_10X_GCCAACGAGTACTCGT	EZH2i_Naive_D4	2.91222	-4.35848	None
EZH2i_Naive_D4_10X_GCCAGCAAGCTCATAC	EZH2i_Naive_D4	3.00678	-3.1737	None
EZH2i_Naive_D4_10X_GCCATTCAGCTAATCC	EZH2i_Naive_D4	4.34685	-1.8757	None
EZH2i_Naive_D4_10X_GCCCAGAAGCAAGCCA	EZH2i_Naive_D4	2.35592	-5.08184	None
EZH2i_Naive_D4_10X_GCCCAGAGTGGTCCGT	EZH2i_Naive_D4	2.37744	-0.577847	None
EZH2i_Naive_D4_10X_GCCCGAATCGTTGTTT	EZH2i_Naive_D4	4.55049	-2.05803	None
EZH2i_Naive_D4_10X_GCCGATGGTAACACCT	EZH2i_Naive_D4	2.52365	-7.26412	None
EZH2i_Naive_D4_10X_GCCGTGATCCACCTCA	EZH2i_Naive_D4	3.36739	-4.98774	None
EZH2i_Naive_D4_10X_GCCTGTTGTCTACTGA	EZH2i_Naive_D4	3.05257	-4.4317	None
EZH2i_Naive_D4_10X_GCGGAAATCAGTGTCA	EZH2i_Naive_D4	2.96963	-4.9603	None
EZH2i_Naive_D4_10X_GCGGATCAGCCACCGT	EZH2i_Naive_D4	1.86615	-5.20112	None
EZH2i_Naive_D4_10X_GCGTGCAAGGATATAC	EZH2i_Naive_D4	4.6243	-1.81455	None
EZH2i_Naive_D4_10X_GCGTGCAGTCCTCCTA	EZH2i_Naive_D4	2.79621	-4.45141	None
EZH2i_Naive_D4_10X_GCTACCTAGTTAGAAC	EZH2i_Naive_D4	2.18656	-5.53831	None
EZH2i_Naive_D4_10X_GCTACCTCAAACCACT	EZH2i_Naive_D4	2.45459	-4.95017	None
EZH2i_Naive_D4_10X_GCTGGGTTCAAGTAAG	EZH2i_Naive_D4	4.8254	-5.92033	None
EZH2i_Naive_D4_10X_GCTTCACCACTGGCGT	EZH2i_Naive_D4	4.32254	-5.53111	None
EZH2i_Naive_D4_10X_GCTTCACGTACGAAAT	EZH2i_Naive_D4	4.59563	-5.16594	None
EZH2i_Naive_D4_10X_GCTTGGGAGCCGTAAG	EZH2i_Naive_D4	4.39159	-0.421903	None
EZH2i_Naive_D4_10X_GGAACCCAGCGATGAC	EZH2i_Naive_D4	4.25744	-1.79043	None
EZH2i_Naive_D4_10X_GGAACCCTCTTTCTAG	EZH2i_Naive_D4	4.4695	-3.07636	None
EZH2i_Naive_D4_10X_GGAATCTAGGTGGCTA	EZH2i_Naive_D4	4.4366	-1.99973	None
EZH2i_Naive_D4_10X_GGAATCTAGTTACGTC	EZH2i_Naive_D4	4.04768	-2.85685	None
EZH2i_Naive_D4_10X_GGAATCTTCCCTCTTT	EZH2i_Naive_D4	4.39113	-5.98831	None
EZH2i_Naive_D4_10X_GGACGTCCAAAGCTAA	EZH2i_Naive_D4	4.60337	-3.56296	None
EZH2i_Naive_D4_10X_GGAGATGAGGTGGGTT	EZH2i_Naive_D4	5.3288	0.0221802	None
EZH2i_Naive_D4_10X_GGAGATGTCCTGATAG	EZH2i_Naive_D4	4.32077	-2.18098	None
EZH2i_Naive_D4_10X_GGAGCAATCTCGGTCT	EZH2i_Naive_D4	3.42252	-5.39345	None
EZH2i_Naive_D4_10X_GGAGGTATCATGGTAC	EZH2i_Naive_D4	4.37619	-5.1677	None
EZH2i_Naive_D4_10X_GGATCTAAGCCATATC	EZH2i_Naive_D4	4.48511	-4.20178	None
EZH2i_Naive_D4_10X_GGATCTAAGTTTCGAC	EZH2i_Naive_D4	3.28595	-5.15788	None
EZH2i_Naive_D4_10X_GGATCTATCTCATGCC	EZH2i_Naive_D4	2.7758	-4.52448	None
EZH2i_Naive_D4_10X_GGATGTTTCTGTCCCA	EZH2i_Naive_D4	4.44733	-2.80189	None
EZH2i_Naive_D4_10X_GGCACGTTCACCGGTG	EZH2i_Naive_D4	4.65294	-5.84195	None
EZH2i_Naive_D4_10X_GGCAGTCAGCGTTCAT	EZH2i_Naive_D4	-7.16536	-4.15478	None
EZH2i_Naive_D4_10X_GGCAGTCCAACGGTAG	EZH2i_Naive_D4	3.69752	-5.06156	None
EZH2i_Naive_D4_10X_GGCTTTCAGATGCTTC	EZH2i_Naive_D4	3.57272	-5.59848	None
EZH2i_Naive_D4_10X_GGCTTTCCACGCTGCA	EZH2i_Naive_D4	3.88078	-4.11885	None
EZH2i_Naive_D4_10X_GGCTTTCCAGAGTCTT	EZH2i_Naive_D4	3.74657	-2.79366	None
EZH2i_Naive_D4_10X_GGGAAGTGTTCAAAGA	EZH2i_Naive_D4	4.7454	-5.04682	None
EZH2i_Naive_D4_10X_GGGAAGTTCCCATACC	EZH2i_Naive_D4	4.09302	-5.62445	None
EZH2i_Naive_D4_10X_GGGACCTTCAAACCTG	EZH2i_Naive_D4	4.83565	-5.19441	None
EZH2i_Naive_D4_10X_GGGACTCAGGTGCTTT	EZH2i_Naive_D4	4.02692	-3.31226	None
EZH2i_Naive_D4_10X_GGGACTCCAACAGATA	EZH2i_Naive_D4	3.26103	-3.91477	None
EZH2i_Naive_D4_10X_GGGACTCGTAAGAACT	EZH2i_Naive_D4	4.47375	-5.67164	None
EZH2i_Naive_D4_10X_GGGACTCGTGCAATGG	EZH2i_Naive_D4	5.01637	-2.19365	None
EZH2i_Naive_D4_10X_GGGAGATTCTCATTGT	EZH2i_Naive_D4	2.81079	-1.53046	None
EZH2i_Naive_D4_10X_GGGAGTAAGGACTAAT	EZH2i_Naive_D4	4.13705	-4.25995	None
EZH2i_Naive_D4_10X_GGGATCCCACAAGCTT	EZH2i_Naive_D4	-4.76573	5.79855	None
EZH2i_Naive_D4_10X_GGGATCCGTCGTACTA	EZH2i_Naive_D4	2.80169	-3.14945	None
EZH2i_Naive_D4_10X_GGGATCCTCGAAATCC	EZH2i_Naive_D4	2.90377	-4.10862	None
EZH2i_Naive_D4_10X_GGGATCCTCGGTCACG	EZH2i_Naive_D4	2.33217	-7.68098	None
EZH2i_Naive_D4_10X_GGGATGAAGGCCCACT	EZH2i_Naive_D4	3.13785	-1.74338	None
EZH2i_Naive_D4_10X_GGGCCATGTCAAAGCG	EZH2i_Naive_D4	4.30241	-4.43215	None
EZH2i_Naive_D4_10X_GGGCGTTAGTATGGCG	EZH2i_Naive_D4	4.55063	-3.90996	None
EZH2i_Naive_D4_10X_GGGCGTTGTAAGCGGT	EZH2i_Naive_D4	3.83217	-2.55472	None
EZH2i_Naive_D4_10X_GGGCTACGTCTTCTAT	EZH2i_Naive_D4	4.47538	-2.75224	None
EZH2i_Naive_D4_10X_GGGTAGAAGAGTGTTA	EZH2i_Naive_D4	3.02791	-5.82376	None
EZH2i_Naive_D4_10X_GGGTAGAGTGACTATC	EZH2i_Naive_D4	3.78324	-1.73109	None
EZH2i_Naive_D4_10X_GGGTATTTCACTGGTA	EZH2i_Naive_D4	4.37155	-5.18845	None
EZH2i_Naive_D4_10X_GGGTCACCACTGTGAT	EZH2i_Naive_D4	3.6801	-5.75765	None
EZH2i_Naive_D4_10X_GGGTCTGGTTCGTAAC	EZH2i_Naive_D4	2.42155	-0.595595	None
EZH2i_Naive_D4_10X_GGGTGAAGTACCATAC	EZH2i_Naive_D4	3.39696	-4.29468	None
EZH2i_Naive_D4_10X_GGGTTATGTCAGTCCG	EZH2i_Naive_D4	4.13648	-3.95776	None
EZH2i_Naive_D4_10X_GGGTTTACAGTTACCA	EZH2i_Naive_D4	3.36924	-3.32861	None
EZH2i_Naive_D4_10X_GGGTTTATCCAGCTCT	EZH2i_Naive_D4	3.54933	-1.23773	None
EZH2i_Naive_D4_10X_GGGTTTATCCGTGACG	EZH2i_Naive_D4	4.07666	-4.67353	None
EZH2i_Naive_D4_10X_GGTAATCAGTGACACG	EZH2i_Naive_D4	3.71287	-5.98101	None
EZH2i_Naive_D4_10X_GGTCACGCATTACGGT	EZH2i_Naive_D4	-5.66244	5.31615	None
EZH2i_Naive_D4_10X_GGTCACGTCCTGGCTT	EZH2i_Naive_D4	2.54584	-4.91035	None
EZH2i_Naive_D4_10X_GGTCTGGAGTTGGCGA	EZH2i_Naive_D4	4.07601	-4.29888	None
EZH2i_Naive_D4_10X_GGTGATTCAAATGGTA	EZH2i_Naive_D4	4.1157	-4.74939	None
EZH2i_Naive_D4_10X_GGTGTCGAGACCACGA	EZH2i_Naive_D4	4.76227	-1.70946	None
EZH2i_Naive_D4_10X_GGTGTCGCAGTGTACT	EZH2i_Naive_D4	0.500315	-5.11619	None
EZH2i_Naive_D4_10X_GGTTCTCGTCAGGTGA	EZH2i_Naive_D4	2.58492	-5.20184	None
EZH2i_Naive_D4_10X_GGTTGTAAGTCAGCGA	EZH2i_Naive_D4	4.19728	-2.6079	None
EZH2i_Naive_D4_10X_GGTTGTAGTCAGACGA	EZH2i_Naive_D4	4.9224	-5.16131	None
EZH2i_Naive_D4_10X_GGTTGTAGTCTTCAAG	EZH2i_Naive_D4	4.2598	-2.26662	None
EZH2i_Naive_D4_10X_GTAACCAAGGATAATC	EZH2i_Naive_D4	3.08111	-1.83369	None
EZH2i_Naive_D4_10X_GTAACCAAGGGTAGCT	EZH2i_Naive_D4	4.14346	-2.67141	None
EZH2i_Naive_D4_10X_GTACAGTCAAGGACAC	EZH2i_Naive_D4	4.58312	-4.41323	None
EZH2i_Naive_D4_10X_GTACAGTTCGACATCA	EZH2i_Naive_D4	1.76163	-4.18327	None
EZH2i_Naive_D4_10X_GTAGAAAAGAAGCGGG	EZH2i_Naive_D4	-6.84073	7.67903	None
EZH2i_Naive_D4_10X_GTAGAAAGTAATGCTC	EZH2i_Naive_D4	4.95783	-1.42878	None
EZH2i_Naive_D4_10X_GTAGAGGGTCACCACG	EZH2i_Naive_D4	-6.51669	8.0442	None
EZH2i_Naive_D4_10X_GTAGATCCAAGTCGTT	EZH2i_Naive_D4	2.70889	-1.08894	None
EZH2i_Naive_D4_10X_GTAGATCGTCGAACGA	EZH2i_Naive_D4	4.4544	-3.03565	None
EZH2i_Naive_D4_10X_GTAGGTTGTCCATACA	EZH2i_Naive_D4	3.75799	-1.87506	None
EZH2i_Naive_D4_10X_GTAGTACGTCAAATCC	EZH2i_Naive_D4	3.9712	-5.29154	None
EZH2i_Naive_D4_10X_GTAGTACGTGAGATTA	EZH2i_Naive_D4	2.39452	-4.31525	None
EZH2i_Naive_D4_10X_GTAGTACGTGCCTGAC	EZH2i_Naive_D4	4.67426	-3.92749	None
EZH2i_Naive_D4_10X_GTCAAACTCGGAATTC	EZH2i_Naive_D4	3.97703	-2.69556	None
EZH2i_Naive_D4_10X_GTCAAGTAGCGTGAGT	EZH2i_Naive_D4	4.31913	-3.27369	None
EZH2i_Naive_D4_10X_GTCAAGTGTGCGAGTA	EZH2i_Naive_D4	0.453679	-5.18221	None
EZH2i_Naive_D4_10X_GTCAAGTTCTGTTGGA	EZH2i_Naive_D4	4.20919	-5.01872	None
EZH2i_Naive_D4_10X_GTCACGGAGTTGAAGT	EZH2i_Naive_D4	2.88048	-3.43066	None
EZH2i_Naive_D4_10X_GTCACTCTCGTTCAGA	EZH2i_Naive_D4	4.11859	-2.3558	None
EZH2i_Naive_D4_10X_GTCAGCGAGGTGCGAT	EZH2i_Naive_D4	4.5854	-2.25167	None
EZH2i_Naive_D4_10X_GTCATCCGTCTTACTT	EZH2i_Naive_D4	4.37851	-3.78385	None
EZH2i_Naive_D4_10X_GTCCACTAGCTGTACT	EZH2i_Naive_D4	3.52533	-1.54944	None
EZH2i_Naive_D4_10X_GTCCACTCAACCAACT	EZH2i_Naive_D4	4.5817	-3.08641	None
EZH2i_Naive_D4_10X_GTCCACTCAGAAACCG	EZH2i_Naive_D4	4.0701	-3.18546	None
EZH2i_Naive_D4_10X_GTCCCATGTCGTCATA	EZH2i_Naive_D4	2.53923	-0.67246	None
EZH2i_Naive_D4_10X_GTCCCATGTGTTCGAT	EZH2i_Naive_D4	4.72124	-1.65989	None
EZH2i_Naive_D4_10X_GTCCTCATCAAGCCGC	EZH2i_Naive_D4	3.26733	-5.63882	None
EZH2i_Naive_D4_10X_GTCGTTCCAGTCGAGA	EZH2i_Naive_D4	4.13653	-2.45688	None
EZH2i_Naive_D4_10X_GTCTGTCGTCTCCTGT	EZH2i_Naive_D4	4.38748	-2.658	None
EZH2i_Naive_D4_10X_GTGACGCGTCTGTAAC	EZH2i_Naive_D4	4.68729	-2.38909	None
EZH2i_Naive_D4_10X_GTGACGCTCGCGGACT	EZH2i_Naive_D4	4.1333	-1.53099	None
EZH2i_Naive_D4_10X_GTGAGGACAAGCGCAA	EZH2i_Naive_D4	2.37803	-0.55036	None
EZH2i_Naive_D4_10X_GTGCTGGGTTTAGACC	EZH2i_Naive_D4	3.65669	-4.53052	None
EZH2i_Naive_D4_10X_GTGCTTCGTGCTTCAA	EZH2i_Naive_D4	3.397	-5.59293	None
EZH2i_Naive_D4_10X_GTGGAAGTCGGCTGTG	EZH2i_Naive_D4	3.87563	-2.37614	None
EZH2i_Naive_D4_10X_GTGGAGAAGGGCCTCT	EZH2i_Naive_D4	-1.45795	-6.41388	None
EZH2i_Naive_D4_10X_GTGGCGTCACTAACGT	EZH2i_Naive_D4	4.75448	-3.44528	None
EZH2i_Naive_D4_10X_GTGGGAACATCGGAAG	EZH2i_Naive_D4	3.74932	-3.69194	None
EZH2i_Naive_D4_10X_GTGGGAATCCCTGTTG	EZH2i_Naive_D4	2.69561	-5.0004	None
EZH2i_Naive_D4_10X_GTGGTTACAACGACAG	EZH2i_Naive_D4	4.63873	-1.62551	None
EZH2i_Naive_D4_10X_GTGGTTACAGCATTGT	EZH2i_Naive_D4	0.556556	-5.10836	None
EZH2i_Naive_D4_10X_GTGGTTATCCGATTAG	EZH2i_Naive_D4	7.48435	0.845754	None
EZH2i_Naive_D4_10X_GTGTAACAGTCATACC	EZH2i_Naive_D4	3.5872	-2.82548	None
EZH2i_Naive_D4_10X_GTGTAACGTTGCCAAT	EZH2i_Naive_D4	3.88461	-2.69513	None
EZH2i_Naive_D4_10X_GTGTGATAGCACTTTG	EZH2i_Naive_D4	4.36034	-3.92355	None
EZH2i_Naive_D4_10X_GTGTGATCAGAGTGTG	EZH2i_Naive_D4	-5.71837	5.58887	None
EZH2i_Naive_D4_10X_GTGTGGCAGCGCTTCG	EZH2i_Naive_D4	3.2669	-1.4809	None
EZH2i_Naive_D4_10X_GTGTTAGGTTCGATTG	EZH2i_Naive_D4	3.91491	-2.62466	None
EZH2i_Naive_D4_10X_GTTACCCTCATCACCC	EZH2i_Naive_D4	-4.68734	4.88489	None
EZH2i_Naive_D4_10X_GTTAGTGAGGTGTGAC	EZH2i_Naive_D4	3.78922	-5.61329	None
EZH2i_Naive_D4_10X_GTTAGTGGTGGACAGT	EZH2i_Naive_D4	3.2479	-3.41731	None
EZH2i_Naive_D4_10X_GTTAGTGTCCCTCGTA	EZH2i_Naive_D4	3.70791	-5.25027	None
EZH2i_Naive_D4_10X_GTTAGTGTCGCAGATT	EZH2i_Naive_D4	-8.43326	6.78635	None
EZH2i_Naive_D4_10X_GTTATGGAGACGTCCC	EZH2i_Naive_D4	4.74449	-2.33449	None
EZH2i_Naive_D4_10X_GTTATGGCAATCCTAG	EZH2i_Naive_D4	3.32065	-3.8342	None
EZH2i_Naive_D4_10X_GTTATGGGTGTTTCTT	EZH2i_Naive_D4	4.02333	-3.79481	None
EZH2i_Naive_D4_10X_GTTGAACAGTTGAAGT	EZH2i_Naive_D4	4.75406	-4.87221	None
EZH2i_Naive_D4_10X_GTTGTAGCAACAGATA	EZH2i_Naive_D4	2.19806	-5.27942	None
EZH2i_Naive_D4_10X_GTTTGGAAGAGTCGAC	EZH2i_Naive_D4	3.97438	-3.96187	None
EZH2i_Naive_D4_10X_GTTTGGAAGGATTTAG	EZH2i_Naive_D4	4.0799	-1.3029	None
EZH2i_Naive_D4_10X_GTTTGGAAGGCGTTGA	EZH2i_Naive_D4	3.87762	-2.94237	None
EZH2i_Naive_D4_10X_TAACACGCATCCCACT	EZH2i_Naive_D4	2.19717	-5.3069	None
EZH2i_Naive_D4_10X_TAACGACGTAGAATAC	EZH2i_Naive_D4	3.81414	-3.97813	None
EZH2i_Naive_D4_10X_TAACGACTCATCTCTA	EZH2i_Naive_D4	4.85041	-4.30718	None
EZH2i_Naive_D4_10X_TAACTTCGTTTCGTTT	EZH2i_Naive_D4	2.52114	-5.02634	None
EZH2i_Naive_D4_10X_TAAGCGTGTAATCAGA	EZH2i_Naive_D4	4.10891	-4.02736	None
EZH2i_Naive_D4_10X_TAAGTCGAGGCCTAGA	EZH2i_Naive_D4	3.84858	-3.73777	None
EZH2i_Naive_D4_10X_TAAGTCGCAGAACATA	EZH2i_Naive_D4	3.90025	-3.43256	None
EZH2i_Naive_D4_10X_TAATCTCGTATGTGTC	EZH2i_Naive_D4	3.58476	-2.78499	None
EZH2i_Naive_D4_10X_TAATCTCGTCATCCCT	EZH2i_Naive_D4	4.91054	-2.04094	None
EZH2i_Naive_D4_10X_TAATCTCGTCTGTCAA	EZH2i_Naive_D4	3.55301	-3.24692	None
EZH2i_Naive_D4_10X_TAATTCCGTTACTCAG	EZH2i_Naive_D4	2.11832	-5.51979	None
EZH2i_Naive_D4_10X_TACAACGAGGGCGAAG	EZH2i_Naive_D4	3.73165	-1.88198	None
EZH2i_Naive_D4_10X_TACAACGTCTGGTCAA	EZH2i_Naive_D4	4.42826	-1.42322	None
EZH2i_Naive_D4_10X_TACACCCCATAAGATG	EZH2i_Naive_D4	4.52375	-2.7259	None
EZH2i_Naive_D4_10X_TACATTCAGGAACGTC	EZH2i_Naive_D4	4.82731	-2.75829	None
EZH2i_Naive_D4_10X_TACCCGTCACCATTCC	EZH2i_Naive_D4	4.65131	-2.53589	None
EZH2i_Naive_D4_10X_TACCGAAAGCATGAAT	EZH2i_Naive_D4	4.72916	-3.94621	None
EZH2i_Naive_D4_10X_TACCGGGGTATTCTCT	EZH2i_Naive_D4	1.95416	-5.41994	None
EZH2i_Naive_D4_10X_TACGCTCAGGAGTACC	EZH2i_Naive_D4	-4.89466	5.7756	None
EZH2i_Naive_D4_10X_TACGCTCGTGGTCTCG	EZH2i_Naive_D4	4.68183	-3.10019	None
EZH2i_Naive_D4_10X_TACGGGCTCCCATTTA	EZH2i_Naive_D4	2.24586	-5.46339	None
EZH2i_Naive_D4_10X_TACGGTATCTGGGCGT	EZH2i_Naive_D4	4.58258	-1.40931	None
EZH2i_Naive_D4_10X_TACGTCCGTAGCACGA	EZH2i_Naive_D4	4.19361	-3.57429	None
EZH2i_Naive_D4_10X_TACTTGTTCTGACAGT	EZH2i_Naive_D4	3.66546	-2.18797	None
EZH2i_Naive_D4_10X_TAGACCAAGCCTGTCG	EZH2i_Naive_D4	4.51846	-2.60683	None
EZH2i_Naive_D4_10X_TAGACCATCAAGCTTG	EZH2i_Naive_D4	2.1501	-5.58558	None
EZH2i_Naive_D4_10X_TAGACTGGTCACTAGT	EZH2i_Naive_D4	-0.382399	-6.49528	None
EZH2i_Naive_D4_10X_TAGACTGGTGAATGTA	EZH2i_Naive_D4	3.62164	-4.93106	None
EZH2i_Naive_D4_10X_TAGAGTCTCTGCCTCA	EZH2i_Naive_D4	3.03153	-5.82854	None
EZH2i_Naive_D4_10X_TAGATCGTCAAAGACA	EZH2i_Naive_D4	3.09501	-3.99286	None
EZH2i_Naive_D4_10X_TAGGAGGGTGAGAACC	EZH2i_Naive_D4	3.0324	-3.27283	None
EZH2i_Naive_D4_10X_TAGGTACCATGTCGTA	EZH2i_Naive_D4	4.81881	-3.96278	None
EZH2i_Naive_D4_10X_TAGGTTGGTAATGATG	EZH2i_Naive_D4	1.97578	-4.61904	None
EZH2i_Naive_D4_10X_TAGGTTGGTCATCTAG	EZH2i_Naive_D4	3.60616	-5.34156	None
EZH2i_Naive_D4_10X_TAGGTTGTCACTGTCC	EZH2i_Naive_D4	4.32142	-3.93874	None
EZH2i_Naive_D4_10X_TAGTGCAAGATTAGTG	EZH2i_Naive_D4	3.31511	-2.56767	None
EZH2i_Naive_D4_10X_TATACCTAGATCCCGC	EZH2i_Naive_D4	3.62241	-2.95191	None
EZH2i_Naive_D4_10X_TATATCCCATCCGGTG	EZH2i_Naive_D4	-1.17128	-5.9567	None
EZH2i_Naive_D4_10X_TATATCCTCTTCTTCC	EZH2i_Naive_D4	2.50455	-5.146	None
EZH2i_Naive_D4_10X_TATCCTACAGTATACC	EZH2i_Naive_D4	-6.10532	5.87433	None
EZH2i_Naive_D4_10X_TATCCTAGTTGGAGGT	EZH2i_Naive_D4	4.22901	-2.35106	None
EZH2i_Naive_D4_10X_TATCCTAGTTGGTGTT	EZH2i_Naive_D4	2.27813	-4.9065	None
EZH2i_Naive_D4_10X_TATCGCCGTCACAGTT	EZH2i_Naive_D4	3.49024	-3.82349	None
EZH2i_Naive_D4_10X_TATCTGTCAACAAAGT	EZH2i_Naive_D4	4.39796	-2.43736	None
EZH2i_Naive_D4_10X_TATGTTCAGATCCCGC	EZH2i_Naive_D4	4.37892	-3.25205	None
EZH2i_Naive_D4_10X_TATTGCTCAGCACGAA	EZH2i_Naive_D4	4.59076	-2.51841	None
EZH2i_Naive_D4_10X_TATTGCTTCACTCTTA	EZH2i_Naive_D4	1.66265	-3.95984	None
EZH2i_Naive_D4_10X_TCAAGACCAGTAGGAC	EZH2i_Naive_D4	4.49654	-3.73574	None
EZH2i_Naive_D4_10X_TCAAGACGTTATCTTC	EZH2i_Naive_D4	4.00002	-5.96292	None
EZH2i_Naive_D4_10X_TCAAGCATCATCTACT	EZH2i_Naive_D4	2.56137	-4.77057	None
EZH2i_Naive_D4_10X_TCAAGCATCTTGCAGA	EZH2i_Naive_D4	4.42454	-4.50584	None
EZH2i_Naive_D4_10X_TCAATCTGTTAGAGAT	EZH2i_Naive_D4	3.53957	-3.74882	None
EZH2i_Naive_D4_10X_TCAATTCCACCAATTG	EZH2i_Naive_D4	3.44492	-3.44049	None
EZH2i_Naive_D4_10X_TCAATTCGTCGTGCCA	EZH2i_Naive_D4	3.79825	-2.26076	None
EZH2i_Naive_D4_10X_TCACACCAGGTACAAT	EZH2i_Naive_D4	3.12176	-5.84036	None
EZH2i_Naive_D4_10X_TCACATTTCCAGCAAT	EZH2i_Naive_D4	4.76614	-1.87358	None
EZH2i_Naive_D4_10X_TCACGCTAGTACCGGA	EZH2i_Naive_D4	5.41391	-0.657885	None
EZH2i_Naive_D4_10X_TCACGCTGTAACCAGG	EZH2i_Naive_D4	3.16851	-5.71281	None
EZH2i_Naive_D4_10X_TCACGCTGTGTAGGAC	EZH2i_Naive_D4	2.97723	-2.18353	None
EZH2i_Naive_D4_10X_TCACGGGGTTAAGGGC	EZH2i_Naive_D4	3.86448	-2.21743	None
EZH2i_Naive_D4_10X_TCAGGGCGTTGACTGT	EZH2i_Naive_D4	3.90293	-4.17209	None
EZH2i_Naive_D4_10X_TCAGGGCTCACCTGGG	EZH2i_Naive_D4	2.92961	-2.46332	None
EZH2i_Naive_D4_10X_TCAGTGAAGATGGCAC	EZH2i_Naive_D4	4.71226	-2.70986	None
EZH2i_Naive_D4_10X_TCAGTGACATAGTCGT	EZH2i_Naive_D4	4.42335	-2.06405	None
EZH2i_Naive_D4_10X_TCAGTTTAGTCACACT	EZH2i_Naive_D4	3.25774	-2.46533	None
EZH2i_Naive_D4_10X_TCAGTTTTCATCAGTG	EZH2i_Naive_D4	4.73295	-3.17384	None
EZH2i_Naive_D4_10X_TCATATCAGTCCTGCG	EZH2i_Naive_D4	4.10892	-5.54338	None
EZH2i_Naive_D4_10X_TCATATCCATGCAGGA	EZH2i_Naive_D4	4.38312	-3.3591	None
EZH2i_Naive_D4_10X_TCATCCGTCTCTCTAA	EZH2i_Naive_D4	4.10986	-5.16145	None
EZH2i_Naive_D4_10X_TCATGCCAGTCTGCAT	EZH2i_Naive_D4	3.71872	-4.05183	None
EZH2i_Naive_D4_10X_TCATGTTAGCTGACTT	EZH2i_Naive_D4	3.45127	-4.2937	None
EZH2i_Naive_D4_10X_TCATGTTGTGTGAGCA	EZH2i_Naive_D4	4.82817	-2.20004	None
EZH2i_Naive_D4_10X_TCATTCACATTGCCTC	EZH2i_Naive_D4	5.14723	-1.20531	None
EZH2i_Naive_D4_10X_TCATTCATCAACTGAC	EZH2i_Naive_D4	4.97042	-2.47807	None
EZH2i_Naive_D4_10X_TCATTGTGTCATCTAG	EZH2i_Naive_D4	3.53654	-3.56676	None
EZH2i_Naive_D4_10X_TCATTTGAGTCGCCAC	EZH2i_Naive_D4	3.27008	-2.07127	None
EZH2i_Naive_D4_10X_TCATTTGTCATATGGC	EZH2i_Naive_D4	4.99615	-2.11395	None
EZH2i_Naive_D4_10X_TCCACCAAGACTGGGT	EZH2i_Naive_D4	4.53934	-2.92372	None
EZH2i_Naive_D4_10X_TCCACGTTCTAATTCC	EZH2i_Naive_D4	4.5182	-5.60358	None
EZH2i_Naive_D4_10X_TCCAGAACATCCGAAT	EZH2i_Naive_D4	5.81039	2.62754	None
EZH2i_Naive_D4_10X_TCCAGAACATTGTACG	EZH2i_Naive_D4	-6.18038	7.08872	None
EZH2i_Naive_D4_10X_TCCATCGTCAAGTCTG	EZH2i_Naive_D4	-7.71512	6.09667	None
EZH2i_Naive_D4_10X_TCCCACATCTTCTTCC	EZH2i_Naive_D4	2.81279	-5.66355	None
EZH2i_Naive_D4_10X_TCCCAGTTCATTCATC	EZH2i_Naive_D4	3.64607	-3.60211	None
EZH2i_Naive_D4_10X_TCCGAAAGTCACTTCC	EZH2i_Naive_D4	4.88564	-4.33422	None
EZH2i_Naive_D4_10X_TCCGAAAGTGCTATTG	EZH2i_Naive_D4	-5.65064	5.62007	None
EZH2i_Naive_D4_10X_TCCGAAATCGAACGGA	EZH2i_Naive_D4	4.82669	-2.33999	None
EZH2i_Naive_D4_10X_TCCGATCCAGCACACC	EZH2i_Naive_D4	4.51472	-5.47838	None
EZH2i_Naive_D4_10X_TCCGATCGTTCTCCAC	EZH2i_Naive_D4	3.06345	-6.07135	None
EZH2i_Naive_D4_10X_TCCGGGAGTCTGTCCT	EZH2i_Naive_D4	4.48654	-2.00414	None
EZH2i_Naive_D4_10X_TCCTGCAAGTATCTGC	EZH2i_Naive_D4	4.04368	-5.63244	None
EZH2i_Naive_D4_10X_TCCTGCACAAGCGAAC	EZH2i_Naive_D4	3.24306	-5.55347	None
EZH2i_Naive_D4_10X_TCCTTTCGTCTCGCGA	EZH2i_Naive_D4	3.09148	-3.09584	None
EZH2i_Naive_D4_10X_TCGAACAAGATACCAA	EZH2i_Naive_D4	2.00555	-3.31792	None
EZH2i_Naive_D4_10X_TCGACCTAGGTCGTGA	EZH2i_Naive_D4	4.16285	-5.57388	None
EZH2i_Naive_D4_10X_TCGACGGAGATTACCC	EZH2i_Naive_D4	1.93183	-3.93348	None
EZH2i_Naive_D4_10X_TCGCAGGAGAACAGGA	EZH2i_Naive_D4	4.04148	-3.47622	None
EZH2i_Naive_D4_10X_TCGCTCATCACAACCA	EZH2i_Naive_D4	2.33801	-5.29433	None
EZH2i_Naive_D4_10X_TCGCTTGTCAGGTAAA	EZH2i_Naive_D4	4.65478	-1.80209	None
EZH2i_Naive_D4_10X_TCGGATACATCTGGGC	EZH2i_Naive_D4	4.97159	-1.86205	None
EZH2i_Naive_D4_10X_TCGGGACCATCCGGCA	EZH2i_Naive_D4	4.91922	-5.45373	None
EZH2i_Naive_D4_10X_TCGGGCACACTCCTTG	EZH2i_Naive_D4	3.84943	-2.46839	None
EZH2i_Naive_D4_10X_TCGGGTGGTCCTGTTC	EZH2i_Naive_D4	3.40829	-2.56354	None
EZH2i_Naive_D4_10X_TCGGTCTCAAATACAG	EZH2i_Naive_D4	3.61494	-5.43649	None
EZH2i_Naive_D4_10X_TCGTAGAAGAGATGCC	EZH2i_Naive_D4	3.76564	-2.4536	None
EZH2i_Naive_D4_10X_TCGTCCAGTGATAGTA	EZH2i_Naive_D4	2.62722	-5.21433	None
EZH2i_Naive_D4_10X_TCGTGCTTCTGCACCT	EZH2i_Naive_D4	5.00452	-1.48146	None
EZH2i_Naive_D4_10X_TCGTGGGAGTAACGAT	EZH2i_Naive_D4	4.60731	-3.43787	None
EZH2i_Naive_D4_10X_TCTACATTCACACGAT	EZH2i_Naive_D4	4.20744	-4.56769	None
EZH2i_Naive_D4_10X_TCTACCGGTTAGGACG	EZH2i_Naive_D4	0.427497	-5.16814	None
EZH2i_Naive_D4_10X_TCTACCGTCAGGGTAG	EZH2i_Naive_D4	4.81448	-3.97029	None
EZH2i_Naive_D4_10X_TCTATCAAGGAGTACC	EZH2i_Naive_D4	2.55017	-2.72158	None
EZH2i_Naive_D4_10X_TCTATCATCGATAACC	EZH2i_Naive_D4	3.88613	-5.91945	None
EZH2i_Naive_D4_10X_TCTCCGAGTACAAGCG	EZH2i_Naive_D4	3.68985	-2.84389	None
EZH2i_Naive_D4_10X_TCTCTGGAGTCATGCT	EZH2i_Naive_D4	4.153	-2.56572	None
EZH2i_Naive_D4_10X_TCTGCCACAGCGTTTA	EZH2i_Naive_D4	4.0617	-3.79718	None
EZH2i_Naive_D4_10X_TCTGCCATCACTGATG	EZH2i_Naive_D4	3.71662	-1.39686	None
EZH2i_Naive_D4_10X_TCTGGCTCATGGCCAC	EZH2i_Naive_D4	2.01645	-3.90884	None
EZH2i_Naive_D4_10X_TCTGTCGAGCTCACTA	EZH2i_Naive_D4	3.14257	-3.97473	None
EZH2i_Naive_D4_10X_TCTGTCGAGTTAGTGA	EZH2i_Naive_D4	2.19841	-5.37564	None
EZH2i_Naive_D4_10X_TCTGTCGGTATACGGG	EZH2i_Naive_D4	4.59408	-3.82447	None
EZH2i_Naive_D4_10X_TCTGTCGTCTAAGAAG	EZH2i_Naive_D4	4.2281	-5.3901	None
EZH2i_Naive_D4_10X_TCTTGCGGTGGACTAG	EZH2i_Naive_D4	4.3128	-2.19336	None
EZH2i_Naive_D4_10X_TCTTGCGTCATTGTGG	EZH2i_Naive_D4	3.49901	-1.64388	None
EZH2i_Naive_D4_10X_TGAACGTGTCAGGTGA	EZH2i_Naive_D4	4.43404	-1.66665	None
EZH2i_Naive_D4_10X_TGAATCGAGCTGCGAA	EZH2i_Naive_D4	4.00814	-2.59823	None
EZH2i_Naive_D4_10X_TGAATCGGTCACTACA	EZH2i_Naive_D4	4.49982	-1.93077	None
EZH2i_Naive_D4_10X_TGAATGCCACACAGCC	EZH2i_Naive_D4	2.95263	-5.4018	None
EZH2i_Naive_D4_10X_TGAATGCGTCTGTTAG	EZH2i_Naive_D4	4.72259	-2.25296	None
EZH2i_Naive_D4_10X_TGAATGCGTTCTCTAT	EZH2i_Naive_D4	3.48304	-3.09194	None
EZH2i_Naive_D4_10X_TGACCCTCATCACGGC	EZH2i_Naive_D4	2.34128	-4.21604	None
EZH2i_Naive_D4_10X_TGACGCGGTACCCACG	EZH2i_Naive_D4	4.41377	-2.04201	None
EZH2i_Naive_D4_10X_TGAGCGCAGCTATCCA	EZH2i_Naive_D4	9.03638	2.69286	None
EZH2i_Naive_D4_10X_TGAGGAGGTACCTAGT	EZH2i_Naive_D4	4.48421	-2.82855	None
EZH2i_Naive_D4_10X_TGAGGAGTCACTTATC	EZH2i_Naive_D4	3.73936	-3.89797	None
EZH2i_Naive_D4_10X_TGAGTCAAGTGATTCC	EZH2i_Naive_D4	2.23404	-5.01078	None
EZH2i_Naive_D4_10X_TGAGTCACAGCACCCA	EZH2i_Naive_D4	6.81456	2.69349	None
EZH2i_Naive_D4_10X_TGAGTCAGTTAGTTCG	EZH2i_Naive_D4	3.60746	-5.16755	None
EZH2i_Naive_D4_10X_TGATCAGGTGCACAAG	EZH2i_Naive_D4	4.77388	-3.73254	None
EZH2i_Naive_D4_10X_TGATCTTGTCAGTTTG	EZH2i_Naive_D4	4.77824	-1.56822	None
EZH2i_Naive_D4_10X_TGATGCACACATGTTG	EZH2i_Naive_D4	2.698	-5.09684	None
EZH2i_Naive_D4_10X_TGATGCAGTGGTATGG	EZH2i_Naive_D4	4.21418	-5.46945	None
EZH2i_Naive_D4_10X_TGATGGTAGTGGTTCT	EZH2i_Naive_D4	4.1891	-1.86347	None
EZH2i_Naive_D4_10X_TGATGGTCAGCGCGTT	EZH2i_Naive_D4	2.21374	-5.24179	None
EZH2i_Naive_D4_10X_TGATTCTAGAATCGCG	EZH2i_Naive_D4	3.58299	-5.51416	None
EZH2i_Naive_D4_10X_TGATTCTTCCCGAGGT	EZH2i_Naive_D4	4.19791	-1.18881	None
EZH2i_Naive_D4_10X_TGATTTCAGATTACCC	EZH2i_Naive_D4	4.9214	-3.67085	None
EZH2i_Naive_D4_10X_TGATTTCCACGGATCC	EZH2i_Naive_D4	2.17211	-5.16516	None
EZH2i_Naive_D4_10X_TGCACGGTCCTACGGG	EZH2i_Naive_D4	3.39942	-3.76683	None
EZH2i_Naive_D4_10X_TGCAGTACATGACAAA	EZH2i_Naive_D4	2.99975	-5.19136	None
EZH2i_Naive_D4_10X_TGCATCCAGCATTTCG	EZH2i_Naive_D4	4.46599	-3.98297	None
EZH2i_Naive_D4_10X_TGCATCCTCCCGAACG	EZH2i_Naive_D4	4.25428	-3.30258	None
EZH2i_Naive_D4_10X_TGCATGAGTTACACAC	EZH2i_Naive_D4	4.79935	-4.42614	None
EZH2i_Naive_D4_10X_TGCCGAGGTGGATTTC	EZH2i_Naive_D4	4.56841	-1.3831	None
EZH2i_Naive_D4_10X_TGCCGAGTCACGATAC	EZH2i_Naive_D4	3.75453	-3.27453	None
EZH2i_Naive_D4_10X_TGCGACGTCGTTGCCT	EZH2i_Naive_D4	4.56881	-3.39722	None
EZH2i_Naive_D4_10X_TGCGGCAAGTCATGGG	EZH2i_Naive_D4	5.40014	0.124321	None
EZH2i_Naive_D4_10X_TGCGGGTAGACAGTCG	EZH2i_Naive_D4	3.98239	-1.88426	None
EZH2i_Naive_D4_10X_TGCGGGTGTCTTGCTC	EZH2i_Naive_D4	2.20212	-5.39339	None
EZH2i_Naive_D4_10X_TGCTCCAAGGCCTAGA	EZH2i_Naive_D4	1.60171	-5.0485	None
EZH2i_Naive_D4_10X_TGCTCCATCCACGTGG	EZH2i_Naive_D4	4.09051	-3.88332	None
EZH2i_Naive_D4_10X_TGCTGAACAACCGTGC	EZH2i_Naive_D4	4.63855	-2.55013	None
EZH2i_Naive_D4_10X_TGCTTGCAGGTCTTTG	EZH2i_Naive_D4	-2.3393	-7.17585	None
EZH2i_Naive_D4_10X_TGCTTGCCATACAGAA	EZH2i_Naive_D4	-2.43886	-7.39285	None
EZH2i_Naive_D4_10X_TGGAACTAGTAGGAAG	EZH2i_Naive_D4	2.45109	-0.614114	None
EZH2i_Naive_D4_10X_TGGAGAGAGGTTGAGC	EZH2i_Naive_D4	2.54435	-4.50183	None
EZH2i_Naive_D4_10X_TGGAGAGTCTCCACTG	EZH2i_Naive_D4	3.90116	-3.62305	None
EZH2i_Naive_D4_10X_TGGATCATCCTGCTAC	EZH2i_Naive_D4	2.15623	-5.48062	None
EZH2i_Naive_D4_10X_TGGATGTCACAGCCAC	EZH2i_Naive_D4	3.31564	-3.84878	None
EZH2i_Naive_D4_10X_TGGGAAGGTCCTCCAT	EZH2i_Naive_D4	1.85297	-3.39027	None
EZH2i_Naive_D4_10X_TGGGAGACAAAGGGTC	EZH2i_Naive_D4	4.64792	-3.62993	None
EZH2i_Naive_D4_10X_TGGGCGTAGTCTGTAC	EZH2i_Naive_D4	3.44239	-3.99785	None
EZH2i_Naive_D4_10X_TGGGCTGGTCTGGTTA	EZH2i_Naive_D4	4.82156	-3.15628	None
EZH2i_Naive_D4_10X_TGGGTTAAGGTAGCCA	EZH2i_Naive_D4	3.7295	-4.7269	None
EZH2i_Naive_D4_10X_TGGTAGTAGTATAGGT	EZH2i_Naive_D4	3.09292	-4.82178	None
EZH2i_Naive_D4_10X_TGGTGATAGAGGATGA	EZH2i_Naive_D4	4.60103	-1.92303	None
EZH2i_Naive_D4_10X_TGTACAGGTAACCCTA	EZH2i_Naive_D4	2.46644	-4.48453	None
EZH2i_Naive_D4_10X_TGTACAGGTGGACTAG	EZH2i_Naive_D4	4.29712	-2.63616	None
EZH2i_Naive_D4_10X_TGTAGACCATAATGAG	EZH2i_Naive_D4	4.26709	-3.78269	None
EZH2i_Naive_D4_10X_TGTCAGACACAGCTGC	EZH2i_Naive_D4	3.93056	-2.62407	None
EZH2i_Naive_D4_10X_TGTCCACAGTTACGAA	EZH2i_Naive_D4	4.88883	-2.31598	None
EZH2i_Naive_D4_10X_TGTCCCACAATTGGTC	EZH2i_Naive_D4	4.03046	-2.60601	None
EZH2i_Naive_D4_10X_TGTCCTGAGACATCAA	EZH2i_Naive_D4	2.13269	-3.70056	None
EZH2i_Naive_D4_10X_TGTGAGTTCTATGCCC	EZH2i_Naive_D4	4.51381	-2.2179	None
EZH2i_Naive_D4_10X_TGTGCGGAGGTACAGC	EZH2i_Naive_D4	-7.83854	7.38268	None
EZH2i_Naive_D4_10X_TGTGCGGGTACCAATC	EZH2i_Naive_D4	4.85123	-2.22334	None
EZH2i_Naive_D4_10X_TGTGGCGTCGCTTGAA	EZH2i_Naive_D4	3.12091	-1.37996	None
EZH2i_Naive_D4_10X_TGTTCCGCAATTTCGG	EZH2i_Naive_D4	3.31894	-4.74508	None
EZH2i_Naive_D4_10X_TGTTCTAGTCTGCCTT	EZH2i_Naive_D4	-8.79486	6.68802	None
EZH2i_Naive_D4_10X_TGTTGAGTCGTGTTCC	EZH2i_Naive_D4	1.93801	-8.15827	None
EZH2i_Naive_D4_10X_TGTTGGAAGGAACTAT	EZH2i_Naive_D4	2.84193	-5.16786	None
EZH2i_Naive_D4_10X_TGTTGGAGTTCCTACC	EZH2i_Naive_D4	4.37915	-3.47447	None
EZH2i_Naive_D4_10X_TGTTTGTGTCCTACAA	EZH2i_Naive_D4	2.65986	-4.68056	None
EZH2i_Naive_D4_10X_TGTTTGTTCTACACTT	EZH2i_Naive_D4	3.27538	-3.11339	None
EZH2i_Naive_D4_10X_TTACAGGAGCTCTTCC	EZH2i_Naive_D4	-0.916422	-6.50084	None
EZH2i_Naive_D4_10X_TTACCGCGTTCGTACA	EZH2i_Naive_D4	3.87486	-2.09933	None
EZH2i_Naive_D4_10X_TTACCGCTCTTTACAC	EZH2i_Naive_D4	3.59713	-5.75139	None
EZH2i_Naive_D4_10X_TTACGTTGTTGCTGAT	EZH2i_Naive_D4	2.5794	-5.06606	None
EZH2i_Naive_D4_10X_TTAGTCTCAAGTCCCG	EZH2i_Naive_D4	4.8038	-1.81496	None
EZH2i_Naive_D4_10X_TTAGTCTTCCCATAGA	EZH2i_Naive_D4	2.69664	-4.42018	None
EZH2i_Naive_D4_10X_TTAGTCTTCTAGCCTC	EZH2i_Naive_D4	3.38775	-5.75738	None
EZH2i_Naive_D4_10X_TTATTGCTCAGCTAGT	EZH2i_Naive_D4	2.86738	-1.66934	None
EZH2i_Naive_D4_10X_TTCAATCAGCAAATGT	EZH2i_Naive_D4	4.05573	-1.34205	None
EZH2i_Naive_D4_10X_TTCACCGAGTAATTGG	EZH2i_Naive_D4	-1.00445	-5.76898	None
EZH2i_Naive_D4_10X_TTCAGGATCGCAACAT	EZH2i_Naive_D4	3.14917	-3.04675	None
EZH2i_Naive_D4_10X_TTCATGTCATACCACA	EZH2i_Naive_D4	2.53493	-4.67822	None
EZH2i_Naive_D4_10X_TTCATGTGTGTGTCCG	EZH2i_Naive_D4	5.08601	-5.00055	None
EZH2i_Naive_D4_10X_TTCATGTGTTGCATAC	EZH2i_Naive_D4	4.60987	-2.89714	None
EZH2i_Naive_D4_10X_TTCATTGAGATACATG	EZH2i_Naive_D4	3.28845	-5.10814	None
EZH2i_Naive_D4_10X_TTCATTGGTCTACGTA	EZH2i_Naive_D4	4.76493	-3.88432	None
EZH2i_Naive_D4_10X_TTCCAATCATGTGCCG	EZH2i_Naive_D4	3.90639	-5.65776	None
EZH2i_Naive_D4_10X_TTCCAATGTTCAGTAC	EZH2i_Naive_D4	3.20367	-4.05511	None
EZH2i_Naive_D4_10X_TTCCACGTCCGGACTG	EZH2i_Naive_D4	3.80013	-1.75429	None
EZH2i_Naive_D4_10X_TTCCACGTCCTAAGTG	EZH2i_Naive_D4	3.74886	-4.71652	None
EZH2i_Naive_D4_10X_TTCCGGTCATGACTCA	EZH2i_Naive_D4	-0.310238	-5.16472	None
EZH2i_Naive_D4_10X_TTCCGTGTCTAGATCG	EZH2i_Naive_D4	2.46205	-4.5226	None
EZH2i_Naive_D4_10X_TTCCTAAGTAACATAG	EZH2i_Naive_D4	2.7563	-3.7729	None
EZH2i_Naive_D4_10X_TTCCTCTAGGCACCAA	EZH2i_Naive_D4	2.15959	-5.37985	None
EZH2i_Naive_D4_10X_TTCCTCTCATCCGTGG	EZH2i_Naive_D4	4.68038	-4.214	None
EZH2i_Naive_D4_10X_TTCCTCTTCAAATGCC	EZH2i_Naive_D4	3.13003	-5.85456	None
EZH2i_Naive_D4_10X_TTCCTTCAGATGAATC	EZH2i_Naive_D4	2.22016	-5.26107	None
EZH2i_Naive_D4_10X_TTCCTTCGTCCAAAGG	EZH2i_Naive_D4	-6.37647	7.96945	None
EZH2i_Naive_D4_10X_TTCCTTCTCGTAGCTA	EZH2i_Naive_D4	4.76669	-5.14804	None
EZH2i_Naive_D4_10X_TTCGCTGAGAGGATCC	EZH2i_Naive_D4	4.9452	-1.22397	None
EZH2i_Naive_D4_10X_TTGAACGAGTGGCGAT	EZH2i_Naive_D4	4.77608	-3.04798	None
EZH2i_Naive_D4_10X_TTGAACGTCAGTCAGT	EZH2i_Naive_D4	3.2562	-5.13063	None
EZH2i_Naive_D4_10X_TTGACCCTCAGAACCT	EZH2i_Naive_D4	4.57194	-5.43939	None
EZH2i_Naive_D4_10X_TTGACCCTCGGCTTCT	EZH2i_Naive_D4	4.10755	-3.98684	None
EZH2i_Naive_D4_10X_TTGAGTGGTCGAGCAA	EZH2i_Naive_D4	3.74179	-5.09296	None
EZH2i_Naive_D4_10X_TTGCATTTCAACCTTT	EZH2i_Naive_D4	3.14145	-4.41342	None
EZH2i_Naive_D4_10X_TTGTGTTTCTTAAGGC	EZH2i_Naive_D4	1.49045	-4.24974	None
EZH2i_Naive_D4_10X_TTGTTCATCACAAGAA	EZH2i_Naive_D4	3.88501	-1.99678	None
EZH2i_Naive_D4_10X_TTGTTTGAGAAGCGAA	EZH2i_Naive_D4	3.22383	-3.61927	None
EZH2i_Naive_D4_10X_TTTACTGCAGGCACAA	EZH2i_Naive_D4	3.9295	-3.93899	None
EZH2i_Naive_D4_10X_TTTCACAAGGAACGAA	EZH2i_Naive_D4	3.79485	-4.22093	None
EZH2i_Naive_D4_10X_TTTCATGGTGCGCTCA	EZH2i_Naive_D4	3.51475	-3.18264	None
EZH2i_Naive_D4_10X_TTTCCTCAGAAGTATC	EZH2i_Naive_D4	3.81224	-3.52872	None
EZH2i_Naive_D4_10X_TTTCCTCTCATAGCAC	EZH2i_Naive_D4	2.8627	-2.68396	None
EZH2i_Naive_D4_10X_TTTGATCGTTGCTGAT	EZH2i_Naive_D4	3.49716	-2.58676	None
EZH2i_Naive_D4_10X_TTTGATCTCCTCTAAT	EZH2i_Naive_D4	7.26449	1.07202	None
EZH2i_Naive_D4_10X_TTTGGTTAGATGCAGC	EZH2i_Naive_D4	2.05815	-5.48754	None
EZH2i_Naive_WT_10X_AAACCCAGTTCTCAGA	EZH2i_Naive_WT	4.65833	-5.53782	None
EZH2i_Naive_WT_10X_AAACGAAGTACCCACG	EZH2i_Naive_WT	4.47145	-5.39453	None
EZH2i_Naive_WT_10X_AAACGAATCGGTATGT	EZH2i_Naive_WT	4.25226	-6.02328	None
EZH2i_Naive_WT_10X_AAACGCTGTGATGTAA	EZH2i_Naive_WT	4.9563	-5.15164	None
EZH2i_Naive_WT_10X_AAAGAACAGGTAAGAG	EZH2i_Naive_WT	5.0206	-5.21392	None
EZH2i_Naive_WT_10X_AAAGGATAGCCACAAG	EZH2i_Naive_WT	1.69508	-4.98091	None
EZH2i_Naive_WT_10X_AAAGGGCAGCTAATGA	EZH2i_Naive_WT	4.4672	-5.64492	None
EZH2i_Naive_WT_10X_AAAGGGCGTAGGCAAC	EZH2i_Naive_WT	4.80962	-4.35524	None
EZH2i_Naive_WT_10X_AAAGGGCTCTGAGGCC	EZH2i_Naive_WT	3.80729	-6.36373	None
EZH2i_Naive_WT_10X_AAAGGTAAGGAGCTGT	EZH2i_Naive_WT	3.96413	-5.49701	None
EZH2i_Naive_WT_10X_AAAGGTACAAGAGCTG	EZH2i_Naive_WT	4.97806	-6.00295	None
EZH2i_Naive_WT_10X_AAAGGTAGTTTGCAGT	EZH2i_Naive_WT	5.13324	-4.51453	None
EZH2i_Naive_WT_10X_AAAGTCCCAACGCCCA	EZH2i_Naive_WT	4.7212	-3.55392	None
EZH2i_Naive_WT_10X_AAAGTCCCATGACAAA	EZH2i_Naive_WT	4.57365	-4.94437	None
EZH2i_Naive_WT_10X_AACAACCAGCTCCACG	EZH2i_Naive_WT	-3.51854	2.3195	None
EZH2i_Naive_WT_10X_AACACACTCAGGAAGC	EZH2i_Naive_WT	4.72561	-5.99214	None
EZH2i_Naive_WT_10X_AACAGGGCAGCGACCT	EZH2i_Naive_WT	2.5188	-4.87791	None
EZH2i_Naive_WT_10X_AACCAACAGTCATCGT	EZH2i_Naive_WT	4.71073	-3.80612	None
EZH2i_Naive_WT_10X_AACCAACGTACTTGTG	EZH2i_Naive_WT	2.25944	-5.58257	None
EZH2i_Naive_WT_10X_AACCACAAGTATTGCC	EZH2i_Naive_WT	4.81672	-4.79639	None
EZH2i_Naive_WT_10X_AACCATGGTGCACATT	EZH2i_Naive_WT	4.91686	-6.14022	None
EZH2i_Naive_WT_10X_AACCCAAAGACTTAAG	EZH2i_Naive_WT	4.15865	-6.17609	None
EZH2i_Naive_WT_10X_AACCTTTCAGATCATC	EZH2i_Naive_WT	4.79716	-2.25812	None
EZH2i_Naive_WT_10X_AACGAAATCTTCCACG	EZH2i_Naive_WT	4.83364	-5.42661	None
EZH2i_Naive_WT_10X_AACGGGAGTGCAACGA	EZH2i_Naive_WT	4.35796	-6.32323	None
EZH2i_Naive_WT_10X_AACGTCACAAGATGTA	EZH2i_Naive_WT	4.58074	-5.815	None
EZH2i_Naive_WT_10X_AACGTCAGTTCAAGTC	EZH2i_Naive_WT	4.37568	-6.10157	None
EZH2i_Naive_WT_10X_AACTTCTTCACCGCTT	EZH2i_Naive_WT	4.91545	-5.48401	None
EZH2i_Naive_WT_10X_AAGAACACAGAGCCCT	EZH2i_Naive_WT	3.95159	-5.85784	None
EZH2i_Naive_WT_10X_AAGACAAAGGAGAATG	EZH2i_Naive_WT	4.05743	-5.51361	None
EZH2i_Naive_WT_10X_AAGACAAAGTTTCGGT	EZH2i_Naive_WT	-7.32695	8.08989	None
EZH2i_Naive_WT_10X_AAGATAGAGCGTATGG	EZH2i_Naive_WT	4.30446	-6.34175	None
EZH2i_Naive_WT_10X_AAGCATCTCATGACAC	EZH2i_Naive_WT	3.98912	-5.04349	None
EZH2i_Naive_WT_10X_AAGGAATGTCGCATGC	EZH2i_Naive_WT	5.06224	-5.07678	None
EZH2i_Naive_WT_10X_AAGGTAATCTGAGAGG	EZH2i_Naive_WT	4.73851	-5.5182	None
EZH2i_Naive_WT_10X_AAGGTAATCTGCCCTA	EZH2i_Naive_WT	3.19865	-5.75851	None
EZH2i_Naive_WT_10X_AAGTACCAGACCAAAT	EZH2i_Naive_WT	4.64192	-4.08949	None
EZH2i_Naive_WT_10X_AAGTACCTCCACTGGG	EZH2i_Naive_WT	3.7467	-6.18658	None
EZH2i_Naive_WT_10X_AAGTGAAAGGAGGGTG	EZH2i_Naive_WT	3.74569	-5.97361	None
EZH2i_Naive_WT_10X_AAGTTCGCACACGGAA	EZH2i_Naive_WT	5.05696	-4.97543	None
EZH2i_Naive_WT_10X_AATCACGTCAAGAATG	EZH2i_Naive_WT	3.34317	-3.96471	None
EZH2i_Naive_WT_10X_AATCGACTCGTGGCTG	EZH2i_Naive_WT	-1.58633	-6.33769	None
EZH2i_Naive_WT_10X_AATCGTGTCTCGCCTA	EZH2i_Naive_WT	4.34757	-2.85201	None
EZH2i_Naive_WT_10X_AATCGTGTCTGGCCAG	EZH2i_Naive_WT	5.93085	-0.931633	None
EZH2i_Naive_WT_10X_AATGACCAGCATTTCG	EZH2i_Naive_WT	3.59199	-4.39581	None
EZH2i_Naive_WT_10X_AATGACCAGCCTCACG	EZH2i_Naive_WT	4.54734	-6.44353	None
EZH2i_Naive_WT_10X_AATGACCCAGGCATTT	EZH2i_Naive_WT	3.05759	-1.29107	None
EZH2i_Naive_WT_10X_AATGCCACAAGACTGG	EZH2i_Naive_WT	4.21946	-4.17943	None
EZH2i_Naive_WT_10X_AATGGAAGTTAGGAGC	EZH2i_Naive_WT	5.12811	-5.53805	None
EZH2i_Naive_WT_10X_AATGGCTCACTGGCGT	EZH2i_Naive_WT	4.37491	-5.02279	None
EZH2i_Naive_WT_10X_ACAAAGAGTCGTGATT	EZH2i_Naive_WT	4.86515	-3.72289	None
EZH2i_Naive_WT_10X_ACAACCAAGGCGAAGG	EZH2i_Naive_WT	4.25443	-3.14714	None
EZH2i_Naive_WT_10X_ACACCAACATAACCCA	EZH2i_Naive_WT	3.90126	-6.43635	None
EZH2i_Naive_WT_10X_ACACGCGGTGGAAGTC	EZH2i_Naive_WT	4.66703	-5.16552	None
EZH2i_Naive_WT_10X_ACACGCGGTTTGTGGT	EZH2i_Naive_WT	4.86256	-5.71174	None
EZH2i_Naive_WT_10X_ACACGCGTCCGCGATG	EZH2i_Naive_WT	3.97928	-5.83592	None
EZH2i_Naive_WT_10X_ACACTGATCTTTGCAT	EZH2i_Naive_WT	4.81909	-5.21947	None
EZH2i_Naive_WT_10X_ACAGGGATCGACGACC	EZH2i_Naive_WT	4.59821	-3.54058	None
EZH2i_Naive_WT_10X_ACATCGAGTGGGCTTC	EZH2i_Naive_WT	3.77371	-5.51939	None
EZH2i_Naive_WT_10X_ACATTTCAGCAAATGT	EZH2i_Naive_WT	2.37687	-7.87329	None
EZH2i_Naive_WT_10X_ACATTTCCAGATTCGT	EZH2i_Naive_WT	4.40558	-5.91218	None
EZH2i_Naive_WT_10X_ACATTTCTCGGTCAGC	EZH2i_Naive_WT	4.96351	-4.23877	None
EZH2i_Naive_WT_10X_ACCAAACTCGGTAACT	EZH2i_Naive_WT	4.673	-6.22568	None
EZH2i_Naive_WT_10X_ACCAACAAGGCATCGA	EZH2i_Naive_WT	4.26132	-3.60336	None
EZH2i_Naive_WT_10X_ACCATTTAGTGGTTGG	EZH2i_Naive_WT	4.06479	-5.58762	None
EZH2i_Naive_WT_10X_ACCATTTGTGGTCTGC	EZH2i_Naive_WT	3.68654	-5.94007	None
EZH2i_Naive_WT_10X_ACCCAAAAGCCGCACT	EZH2i_Naive_WT	4.60156	-5.86871	None
EZH2i_Naive_WT_10X_ACCTACCTCGACCAAT	EZH2i_Naive_WT	3.19872	-5.01355	None
EZH2i_Naive_WT_10X_ACCTACCTCGACGTCG	EZH2i_Naive_WT	4.37143	-6.00099	None
EZH2i_Naive_WT_10X_ACCTGAAGTAACCCGC	EZH2i_Naive_WT	4.50928	-6.09475	None
EZH2i_Naive_WT_10X_ACCTGAAGTGAGGCAT	EZH2i_Naive_WT	4.89408	-4.28487	None
EZH2i_Naive_WT_10X_ACCTGAATCCCAGGAC	EZH2i_Naive_WT	3.77365	-6.10518	None
EZH2i_Naive_WT_10X_ACCTGTCAGTATAGGT	EZH2i_Naive_WT	2.31957	-4.80316	None
EZH2i_Naive_WT_10X_ACGATCAAGCTAGATA	EZH2i_Naive_WT	4.79214	-6.09921	None
EZH2i_Naive_WT_10X_ACGATGTAGTACGTCT	EZH2i_Naive_WT	3.32178	-5.62501	None
EZH2i_Naive_WT_10X_ACGATGTCATGGACAG	EZH2i_Naive_WT	3.6566	-4.84825	None
EZH2i_Naive_WT_10X_ACGCACGAGGGATCGT	EZH2i_Naive_WT	3.5487	-5.95613	None
EZH2i_Naive_WT_10X_ACGCACGCATGGAAGC	EZH2i_Naive_WT	4.59067	-5.42402	None
EZH2i_Naive_WT_10X_ACGGAAGTCGTAGGAG	EZH2i_Naive_WT	4.55042	-5.94873	None
EZH2i_Naive_WT_10X_ACGGAAGTCTACGGTA	EZH2i_Naive_WT	3.34854	-5.19333	None
EZH2i_Naive_WT_10X_ACGGTCGAGAGAGTTT	EZH2i_Naive_WT	4.85034	-5.74286	None
EZH2i_Naive_WT_10X_ACGGTCGCAGAGGCTA	EZH2i_Naive_WT	3.75255	-4.45141	None
EZH2i_Naive_WT_10X_ACGGTTACAAGTCATC	EZH2i_Naive_WT	4.38893	-4.01752	None
EZH2i_Naive_WT_10X_ACGGTTACATCCGAGC	EZH2i_Naive_WT	5.04461	-4.44229	None
EZH2i_Naive_WT_10X_ACGGTTAGTAGACAGC	EZH2i_Naive_WT	4.46287	-5.39019	None
EZH2i_Naive_WT_10X_ACGGTTATCTCATGCC	EZH2i_Naive_WT	-8.2092	6.50176	None
EZH2i_Naive_WT_10X_ACGTAACGTTCCACAA	EZH2i_Naive_WT	4.6334	-6.08081	None
EZH2i_Naive_WT_10X_ACGTAGTGTAACGTTC	EZH2i_Naive_WT	3.22498	-3.43252	None
EZH2i_Naive_WT_10X_ACGTCCTCAGTCGGTC	EZH2i_Naive_WT	4.08986	-3.93354	None
EZH2i_Naive_WT_10X_ACTATCTCACATTCTT	EZH2i_Naive_WT	3.05314	-4.97257	None
EZH2i_Naive_WT_10X_ACTATCTCAGGAGGTT	EZH2i_Naive_WT	-7.44843	7.07213	None
EZH2i_Naive_WT_10X_ACTATGGAGAGTATAC	EZH2i_Naive_WT	4.02493	-6.12745	None
EZH2i_Naive_WT_10X_ACTATTCTCGTCCATC	EZH2i_Naive_WT	2.84189	-5.89651	None
EZH2i_Naive_WT_10X_ACTCCCACACTCCTTG	EZH2i_Naive_WT	4.65105	-3.59565	None
EZH2i_Naive_WT_10X_ACTCCCACAGGGAATC	EZH2i_Naive_WT	3.33076	-3.16745	None
EZH2i_Naive_WT_10X_ACTCCCATCTCCGTGT	EZH2i_Naive_WT	3.29845	-5.73972	None
EZH2i_Naive_WT_10X_ACTGCAACACACGCCA	EZH2i_Naive_WT	4.50332	-3.68872	None
EZH2i_Naive_WT_10X_ACTGCAAGTAAGCAAT	EZH2i_Naive_WT	3.3625	-5.89479	None
EZH2i_Naive_WT_10X_ACTGCAATCAGGGTAG	EZH2i_Naive_WT	4.01788	-5.54381	None
EZH2i_Naive_WT_10X_ACTGTGACACGTAGAG	EZH2i_Naive_WT	4.3153	-5.17211	None
EZH2i_Naive_WT_10X_ACTGTGAGTCGAGCAA	EZH2i_Naive_WT	4.16269	-3.40266	None
EZH2i_Naive_WT_10X_ACTGTGAGTTTCGGCG	EZH2i_Naive_WT	4.10661	-3.98535	None
EZH2i_Naive_WT_10X_ACTTCCGCAAAGTGTA	EZH2i_Naive_WT	2.48982	-5.24052	None
EZH2i_Naive_WT_10X_ACTTCCGTCACCGGTG	EZH2i_Naive_WT	3.51586	-6.30689	None
EZH2i_Naive_WT_10X_ACTTCGCCACTTGGGC	EZH2i_Naive_WT	4.79817	-5.76806	None
EZH2i_Naive_WT_10X_ACTTCGCTCTTGCAAG	EZH2i_Naive_WT	4.55353	-4.84485	None
EZH2i_Naive_WT_10X_ACTTTGTCAAATTAGG	EZH2i_Naive_WT	4.34166	-2.64684	None
EZH2i_Naive_WT_10X_ACTTTGTTCTCCAATT	EZH2i_Naive_WT	3.83207	-4.69067	None
EZH2i_Naive_WT_10X_AGAAATGGTCGAATTC	EZH2i_Naive_WT	4.22018	-4.68848	None
EZH2i_Naive_WT_10X_AGAACCTAGACCCGCT	EZH2i_Naive_WT	4.18155	-3.82502	None
EZH2i_Naive_WT_10X_AGAACCTAGAGGGTAA	EZH2i_Naive_WT	3.74328	-5.70951	None
EZH2i_Naive_WT_10X_AGAACCTCATGCCGCA	EZH2i_Naive_WT	3.48798	-6.18542	None
EZH2i_Naive_WT_10X_AGAACCTTCAAACGAA	EZH2i_Naive_WT	4.31639	-5.64561	None
EZH2i_Naive_WT_10X_AGACAAAGTCCAAGAG	EZH2i_Naive_WT	4.22612	-4.07812	None
EZH2i_Naive_WT_10X_AGACACTAGAGGTATT	EZH2i_Naive_WT	3.29799	-5.41421	None
EZH2i_Naive_WT_10X_AGACACTGTACGACAG	EZH2i_Naive_WT	3.43532	-5.65413	None
EZH2i_Naive_WT_10X_AGACAGGCACATGTTG	EZH2i_Naive_WT	3.97462	-5.19012	None
EZH2i_Naive_WT_10X_AGACAGGGTTGCTAGT	EZH2i_Naive_WT	4.21556	-5.40688	None
EZH2i_Naive_WT_10X_AGACCATAGCGATGGT	EZH2i_Naive_WT	2.80613	-5.50468	None
EZH2i_Naive_WT_10X_AGACCATAGTATAACG	EZH2i_Naive_WT	4.48018	-5.99543	None
EZH2i_Naive_WT_10X_AGACCATCAAGAAACT	EZH2i_Naive_WT	3.57327	-6.34479	None
EZH2i_Naive_WT_10X_AGACCATCACGTCATA	EZH2i_Naive_WT	4.84751	-6.02934	None
EZH2i_Naive_WT_10X_AGACCATTCATGGAGG	EZH2i_Naive_WT	4.4663	-5.61856	None
EZH2i_Naive_WT_10X_AGACCCGCACGACGCT	EZH2i_Naive_WT	4.75727	-4.77409	None
EZH2i_Naive_WT_10X_AGACCCGTCTCCGCAT	EZH2i_Naive_WT	4.34993	-5.7185	None
EZH2i_Naive_WT_10X_AGACTCAAGAGATTCA	EZH2i_Naive_WT	0.565261	-5.37373	None
EZH2i_Naive_WT_10X_AGAGAATAGCATTGTC	EZH2i_Naive_WT	4.04345	-3.6498	None
EZH2i_Naive_WT_10X_AGAGAGCAGGGATCTG	EZH2i_Naive_WT	4.56415	-5.22156	None
EZH2i_Naive_WT_10X_AGAGCCCCACAAGTGG	EZH2i_Naive_WT	4.49939	-5.51549	None
EZH2i_Naive_WT_10X_AGATAGATCAGCTGAT	EZH2i_Naive_WT	4.42794	-5.13952	None
EZH2i_Naive_WT_10X_AGATCCATCTCGCTCA	EZH2i_Naive_WT	3.25761	-8.84983	None
EZH2i_Naive_WT_10X_AGATCGTAGAACAAGG	EZH2i_Naive_WT	-2.08197	-6.90115	None
EZH2i_Naive_WT_10X_AGATCGTGTCCTCCAT	EZH2i_Naive_WT	4.86086	-5.42244	None
EZH2i_Naive_WT_10X_AGATCGTGTTTCGTGA	EZH2i_Naive_WT	3.77925	-5.70131	None
EZH2i_Naive_WT_10X_AGATGAAGTACAAGTA	EZH2i_Naive_WT	4.95244	-5.25167	None
EZH2i_Naive_WT_10X_AGCATCAGTGTAAATG	EZH2i_Naive_WT	3.44306	-5.60672	None
EZH2i_Naive_WT_10X_AGCATCATCATTACGG	EZH2i_Naive_WT	4.39494	-4.62118	None
EZH2i_Naive_WT_10X_AGCCAATAGCGGGTAT	EZH2i_Naive_WT	3.82644	-4.66067	None
EZH2i_Naive_WT_10X_AGCCAATTCACTACTT	EZH2i_Naive_WT	4.95355	-4.24702	None
EZH2i_Naive_WT_10X_AGCCAATTCAGCACCG	EZH2i_Naive_WT	-0.709478	-5.58817	None
EZH2i_Naive_WT_10X_AGCCACGCACTATGTG	EZH2i_Naive_WT	4.41324	-4.93397	None
EZH2i_Naive_WT_10X_AGCGATTTCCAAAGGG	EZH2i_Naive_WT	3.28147	-5.11115	None
EZH2i_Naive_WT_10X_AGCGCCAAGTCATCGT	EZH2i_Naive_WT	2.83657	-5.81809	None
EZH2i_Naive_WT_10X_AGCGCTGCATCGGAGA	EZH2i_Naive_WT	3.65728	-2.79163	None
EZH2i_Naive_WT_10X_AGCGCTGCATCGTGGC	EZH2i_Naive_WT	2.85829	-4.98301	None
EZH2i_Naive_WT_10X_AGCGCTGTCGGAGCAA	EZH2i_Naive_WT	3.78491	-6.1823	None
EZH2i_Naive_WT_10X_AGCGTCGTCGCACGAC	EZH2i_Naive_WT	4.5123	-3.65561	None
EZH2i_Naive_WT_10X_AGCTCAAAGTCACGCC	EZH2i_Naive_WT	3.83608	-5.98878	None
EZH2i_Naive_WT_10X_AGCTCAAGTTCTCCAC	EZH2i_Naive_WT	4.2012	-5.59602	None
EZH2i_Naive_WT_10X_AGCTTCCGTAACAGGC	EZH2i_Naive_WT	3.58877	-5.51025	None
EZH2i_Naive_WT_10X_AGGAATAAGGTCTGGA	EZH2i_Naive_WT	4.90533	-4.9174	None
EZH2i_Naive_WT_10X_AGGAATACATCCTATT	EZH2i_Naive_WT	4.29676	-5.48741	None
EZH2i_Naive_WT_10X_AGGAATAGTCCGATCG	EZH2i_Naive_WT	4.86827	-4.53569	None
EZH2i_Naive_WT_10X_AGGACGATCGAGAGCA	EZH2i_Naive_WT	3.76958	-5.9143	None
EZH2i_Naive_WT_10X_AGGACTTCATTGTAGC	EZH2i_Naive_WT	3.52266	-3.24096	None
EZH2i_Naive_WT_10X_AGGAGGTCAGTCACGC	EZH2i_Naive_WT	3.8242	-5.02352	None
EZH2i_Naive_WT_10X_AGGAGGTGTACGCTAT	EZH2i_Naive_WT	4.8883	-5.10418	None
EZH2i_Naive_WT_10X_AGGAGGTTCACCTCTG	EZH2i_Naive_WT	4.84001	-4.8961	None
EZH2i_Naive_WT_10X_AGGATAAAGCCTCGTG	EZH2i_Naive_WT	4.00203	-3.86973	None
EZH2i_Naive_WT_10X_AGGATCTAGGGAGATA	EZH2i_Naive_WT	3.86397	-5.55504	None
EZH2i_Naive_WT_10X_AGGATCTTCACGATAC	EZH2i_Naive_WT	0.371044	-5.14494	None
EZH2i_Naive_WT_10X_AGGCATTAGCTGACCC	EZH2i_Naive_WT	3.2999	-4.9841	None
EZH2i_Naive_WT_10X_AGGCCACGTTCTTCAT	EZH2i_Naive_WT	2.907	-5.30972	None
EZH2i_Naive_WT_10X_AGGCTGCGTGGTATGG	EZH2i_Naive_WT	4.04062	-6.16119	None
EZH2i_Naive_WT_10X_AGGGCCTAGCGACTGA	EZH2i_Naive_WT	4.77388	-3.29707	None
EZH2i_Naive_WT_10X_AGGGCCTCACTGGCCA	EZH2i_Naive_WT	3.83315	-5.10099	None
EZH2i_Naive_WT_10X_AGGGTCCAGGCATCAG	EZH2i_Naive_WT	4.6517	-4.11282	None
EZH2i_Naive_WT_10X_AGGGTCCGTAATGTGA	EZH2i_Naive_WT	5.20876	-4.85025	None
EZH2i_Naive_WT_10X_AGGGTGACACAGCCTG	EZH2i_Naive_WT	4.64887	-5.49507	None
EZH2i_Naive_WT_10X_AGGGTGATCGCTTGCT	EZH2i_Naive_WT	4.23016	-5.21986	None
EZH2i_Naive_WT_10X_AGGGTTTTCTAAGGAA	EZH2i_Naive_WT	3.35152	-5.01783	None
EZH2i_Naive_WT_10X_AGGTAGGCAGACAATA	EZH2i_Naive_WT	4.31862	-6.46443	None
EZH2i_Naive_WT_10X_AGGTGTTGTCGCTTGG	EZH2i_Naive_WT	2.6646	-7.76525	None
EZH2i_Naive_WT_10X_AGGTTGTAGGATTTCC	EZH2i_Naive_WT	4.86665	-5.28364	None
EZH2i_Naive_WT_10X_AGGTTGTTCGTTAGTG	EZH2i_Naive_WT	4.70556	-6.10794	None
EZH2i_Naive_WT_10X_AGTAACCTCATTCATC	EZH2i_Naive_WT	2.85918	-5.41673	None
EZH2i_Naive_WT_10X_AGTACCAAGATAACAC	EZH2i_Naive_WT	3.15065	-5.2387	None
EZH2i_Naive_WT_10X_AGTACTGAGTCAAGCG	EZH2i_Naive_WT	4.3139	-5.75428	None
EZH2i_Naive_WT_10X_AGTACTGCAAATGCTC	EZH2i_Naive_WT	3.11808	-5.4759	None
EZH2i_Naive_WT_10X_AGTAGCTTCTTCGGAA	EZH2i_Naive_WT	4.08606	-3.02276	None
EZH2i_Naive_WT_10X_AGTAGTCAGGGTTTCT	EZH2i_Naive_WT	4.58643	-5.65127	None
EZH2i_Naive_WT_10X_AGTCACACACGCTGCA	EZH2i_Naive_WT	4.0148	-4.7172	None
EZH2i_Naive_WT_10X_AGTCACACAGACGGAT	EZH2i_Naive_WT	4.67715	-2.41564	None
EZH2i_Naive_WT_10X_AGTCATGAGGTCATCT	EZH2i_Naive_WT	5.08686	-5.68173	None
EZH2i_Naive_WT_10X_AGTCTCCTCGTAGCCG	EZH2i_Naive_WT	4.05543	-5.13319	None
EZH2i_Naive_WT_10X_AGTGACTAGACGATAT	EZH2i_Naive_WT	2.27864	-4.50169	None
EZH2i_Naive_WT_10X_AGTGATCGTGCTGCAC	EZH2i_Naive_WT	4.0849	-6.13677	None
EZH2i_Naive_WT_10X_AGTTAGCCAGACCAAG	EZH2i_Naive_WT	3.55453	-5.18167	None
EZH2i_Naive_WT_10X_AGTTAGCGTCAAGTTC	EZH2i_Naive_WT	3.40788	-5.50569	None
EZH2i_Naive_WT_10X_AGTTAGCGTGTTCCAA	EZH2i_Naive_WT	4.65488	-3.67121	None
EZH2i_Naive_WT_10X_AGTTCGATCACGGGCT	EZH2i_Naive_WT	3.65676	-5.13181	None
EZH2i_Naive_WT_10X_ATACCGAAGATAGCAT	EZH2i_Naive_WT	4.65832	-5.64936	None
EZH2i_Naive_WT_10X_ATACCGATCGCTACAA	EZH2i_Naive_WT	4.80318	-4.08752	None
EZH2i_Naive_WT_10X_ATACCTTAGATCGCTT	EZH2i_Naive_WT	4.25937	-5.93546	None
EZH2i_Naive_WT_10X_ATACCTTTCTCGTGGG	EZH2i_Naive_WT	4.73513	-5.35166	None
EZH2i_Naive_WT_10X_ATACTTCCAAGGTACG	EZH2i_Naive_WT	4.19317	-5.85913	None
EZH2i_Naive_WT_10X_ATAGAGAGTCTCTCCA	EZH2i_Naive_WT	4.21023	-6.26595	None
EZH2i_Naive_WT_10X_ATAGAGATCGGTTAGT	EZH2i_Naive_WT	4.17209	-3.3613	None
EZH2i_Naive_WT_10X_ATAGGCTAGGCGCTCT	EZH2i_Naive_WT	5.063	-4.71938	None
EZH2i_Naive_WT_10X_ATAGGCTGTGCCGGTT	EZH2i_Naive_WT	4.33911	-4.5329	None
EZH2i_Naive_WT_10X_ATATCCTGTGACAACG	EZH2i_Naive_WT	4.8778	-5.30964	None
EZH2i_Naive_WT_10X_ATATCCTTCCCGAGAC	EZH2i_Naive_WT	3.99134	-6.29206	None
EZH2i_Naive_WT_10X_ATCACAGAGCCGAATG	EZH2i_Naive_WT	3.56476	-5.98656	None
EZH2i_Naive_WT_10X_ATCACAGCACTGTGTA	EZH2i_Naive_WT	4.08111	-5.60003	None
EZH2i_Naive_WT_10X_ATCACGATCGGAAACG	EZH2i_Naive_WT	4.97036	-4.72497	None
EZH2i_Naive_WT_10X_ATCACTTGTATCGCGC	EZH2i_Naive_WT	-0.779948	-6.55431	None
EZH2i_Naive_WT_10X_ATCAGGTAGAGAAGGT	EZH2i_Naive_WT	4.85545	-5.41582	None
EZH2i_Naive_WT_10X_ATCATTCCATCGTTCC	EZH2i_Naive_WT	4.27625	-4.5849	None
EZH2i_Naive_WT_10X_ATCCACCCAGAGGTAC	EZH2i_Naive_WT	4.72016	-5.72343	None
EZH2i_Naive_WT_10X_ATCCGTCAGTTGCTGT	EZH2i_Naive_WT	2.76444	-5.28282	None
EZH2i_Naive_WT_10X_ATCCGTCAGTTGGCTT	EZH2i_Naive_WT	3.67676	-5.26161	None
EZH2i_Naive_WT_10X_ATCGCCTTCGACCACG	EZH2i_Naive_WT	4.61057	-6.22917	None
EZH2i_Naive_WT_10X_ATCGGATGTGTTACTG	EZH2i_Naive_WT	3.72453	-4.3877	None
EZH2i_Naive_WT_10X_ATCGGCGGTGGGTTGA	EZH2i_Naive_WT	4.04388	-4.17738	None
EZH2i_Naive_WT_10X_ATCGTGAAGCGTATGG	EZH2i_Naive_WT	4.66378	-5.6928	None
EZH2i_Naive_WT_10X_ATCTCTAGTTTCTTAC	EZH2i_Naive_WT	3.13704	-5.49343	None
EZH2i_Naive_WT_10X_ATGAAAGGTTATTCCT	EZH2i_Naive_WT	4.30499	-5.36506	None
EZH2i_Naive_WT_10X_ATGACCAGTCGTGGAA	EZH2i_Naive_WT	4.74126	-6.23346	None
EZH2i_Naive_WT_10X_ATGAGGGCAAGTATCC	EZH2i_Naive_WT	4.47257	-5.70618	None
EZH2i_Naive_WT_10X_ATGAGGGTCTCTGAGA	EZH2i_Naive_WT	4.83807	-5.40108	None
EZH2i_Naive_WT_10X_ATGATCGAGTGGTTAA	EZH2i_Naive_WT	4.95345	-5.55238	None
EZH2i_Naive_WT_10X_ATGATCGCAACGACAG	EZH2i_Naive_WT	3.5695	-6.12417	None
EZH2i_Naive_WT_10X_ATGATCGCAGCGCTTG	EZH2i_Naive_WT	4.1805	-4.93615	None
EZH2i_Naive_WT_10X_ATGATCGCATAATGAG	EZH2i_Naive_WT	4.04472	-4.68875	None
EZH2i_Naive_WT_10X_ATGCATGGTGGGAGAG	EZH2i_Naive_WT	3.91713	-3.03962	None
EZH2i_Naive_WT_10X_ATGCCTCCATTGCAAC	EZH2i_Naive_WT	4.43878	-4.21638	None
EZH2i_Naive_WT_10X_ATGCCTCTCTGAGAGG	EZH2i_Naive_WT	4.91473	-6.13556	None
EZH2i_Naive_WT_10X_ATGGATCAGGCGCTCT	EZH2i_Naive_WT	3.33603	-5.05569	None
EZH2i_Naive_WT_10X_ATGGATCCACGCGGTT	EZH2i_Naive_WT	4.7925	-2.45652	None
EZH2i_Naive_WT_10X_ATGGATCGTGCACAAG	EZH2i_Naive_WT	4.51787	-5.494	None
EZH2i_Naive_WT_10X_ATGGGAGAGTCACGAG	EZH2i_Naive_WT	3.10959	-5.5574	None
EZH2i_Naive_WT_10X_ATGGGAGCACCCAAGC	EZH2i_Naive_WT	2.40335	-0.57637	None
EZH2i_Naive_WT_10X_ATGGGAGTCAAGAGGC	EZH2i_Naive_WT	3.17893	-3.44962	None
EZH2i_Naive_WT_10X_ATGGGTTCATGCAGGA	EZH2i_Naive_WT	3.9601	-3.05819	None
EZH2i_Naive_WT_10X_ATGGGTTTCAAGCTGT	EZH2i_Naive_WT	2.16217	-5.45237	None
EZH2i_Naive_WT_10X_ATGTCCCCATCGGATT	EZH2i_Naive_WT	4.23729	-6.05688	None
EZH2i_Naive_WT_10X_ATGTCCCTCTAGAACC	EZH2i_Naive_WT	-8.98928	6.65034	None
EZH2i_Naive_WT_10X_ATGTCTTGTGCCAAGA	EZH2i_Naive_WT	-9.30263	6.78094	None
EZH2i_Naive_WT_10X_ATTACTCAGCGTGTCC	EZH2i_Naive_WT	4.48055	-5.31104	None
EZH2i_Naive_WT_10X_ATTATCCCACATGGTT	EZH2i_Naive_WT	4.13799	-6.3335	None
EZH2i_Naive_WT_10X_ATTCACTGTCGGTGAA	EZH2i_Naive_WT	4.16701	-5.64857	None
EZH2i_Naive_WT_10X_ATTCACTTCCTGGGTG	EZH2i_Naive_WT	4.97056	-3.95791	None
EZH2i_Naive_WT_10X_ATTCATCCAATACCCA	EZH2i_Naive_WT	4.36494	-5.77237	None
EZH2i_Naive_WT_10X_ATTCCATTCGTCTACC	EZH2i_Naive_WT	2.77758	-1.52759	None
EZH2i_Naive_WT_10X_ATTCCCGAGATCGCTT	EZH2i_Naive_WT	4.9076	-5.85001	None
EZH2i_Naive_WT_10X_ATTCCTAAGCTTAGTC	EZH2i_Naive_WT	4.11206	-5.43552	None
EZH2i_Naive_WT_10X_ATTCCTACATTAAAGG	EZH2i_Naive_WT	4.99832	-5.45954	None
EZH2i_Naive_WT_10X_ATTCTACGTCGCGTTG	EZH2i_Naive_WT	3.14615	-3.62457	None
EZH2i_Naive_WT_10X_ATTCTTGTCACCGCTT	EZH2i_Naive_WT	3.40825	-3.64702	None
EZH2i_Naive_WT_10X_ATTGGGTGTGATGTAA	EZH2i_Naive_WT	4.55072	-4.49493	None
EZH2i_Naive_WT_10X_ATTTCACCAGAAGCTG	EZH2i_Naive_WT	4.19476	-5.52466	None
EZH2i_Naive_WT_10X_ATTTCACGTTTGCAGT	EZH2i_Naive_WT	2.69567	-5.17032	None
EZH2i_Naive_WT_10X_ATTTCTGTCCACGTCT	EZH2i_Naive_WT	4.13811	-6.34122	None
EZH2i_Naive_WT_10X_CAACAACAGGGTTTCT	EZH2i_Naive_WT	4.66302	-4.70696	None
EZH2i_Naive_WT_10X_CAACAGTAGTTGGACG	EZH2i_Naive_WT	3.88541	-6.28391	None
EZH2i_Naive_WT_10X_CAACAGTTCGGTGCAC	EZH2i_Naive_WT	4.8145	-3.81984	None
EZH2i_Naive_WT_10X_CAACCAACAGCTACCG	EZH2i_Naive_WT	3.92959	-5.49969	None
EZH2i_Naive_WT_10X_CAACCTCTCACATTGG	EZH2i_Naive_WT	3.21769	-5.45953	None
EZH2i_Naive_WT_10X_CAACGATCATGACTGT	EZH2i_Naive_WT	4.52945	-2.19596	None
EZH2i_Naive_WT_10X_CAACGATGTATCCTCC	EZH2i_Naive_WT	4.26145	-6.28152	None
EZH2i_Naive_WT_10X_CAACGATGTGGCCACT	EZH2i_Naive_WT	5.04538	-4.1559	None
EZH2i_Naive_WT_10X_CAACGGCGTACGTGAG	EZH2i_Naive_WT	4.98353	-5.37944	None
EZH2i_Naive_WT_10X_CAAGCTAAGGTAGCCA	EZH2i_Naive_WT	4.44738	-6.04286	None
EZH2i_Naive_WT_10X_CAATTTCCACCGGAAA	EZH2i_Naive_WT	5.03103	-4.61467	None
EZH2i_Naive_WT_10X_CAATTTCTCGCATAGT	EZH2i_Naive_WT	3.55681	-5.50951	None
EZH2i_Naive_WT_10X_CACAACAAGACGCAGT	EZH2i_Naive_WT	4.78532	-2.74375	None
EZH2i_Naive_WT_10X_CACAACAGTCAGCTTA	EZH2i_Naive_WT	4.18662	-6.21187	None
EZH2i_Naive_WT_10X_CACAACATCTCTATGT	EZH2i_Naive_WT	4.47597	-6.27312	None
EZH2i_Naive_WT_10X_CACACAATCTCCTACG	EZH2i_Naive_WT	4.52254	-5.86581	None
EZH2i_Naive_WT_10X_CACAGGCGTATCACGT	EZH2i_Naive_WT	3.13191	-4.86032	None
EZH2i_Naive_WT_10X_CACATGAAGACAACTA	EZH2i_Naive_WT	4.35621	-5.88097	None
EZH2i_Naive_WT_10X_CACATGAGTGCTGCAC	EZH2i_Naive_WT	4.32644	-5.48085	None
EZH2i_Naive_WT_10X_CACCAAACACTAAACC	EZH2i_Naive_WT	4.5202	-6.02647	None
EZH2i_Naive_WT_10X_CACCAAAGTGTATTGC	EZH2i_Naive_WT	4.94799	-5.87245	None
EZH2i_Naive_WT_10X_CACCGTTGTGCAAGAC	EZH2i_Naive_WT	4.82854	-3.82122	None
EZH2i_Naive_WT_10X_CACCGTTTCAGAATAG	EZH2i_Naive_WT	3.09569	-5.30752	None
EZH2i_Naive_WT_10X_CACGAATGTGCGGCTT	EZH2i_Naive_WT	2.43972	-0.598458	None
EZH2i_Naive_WT_10X_CACGTTCGTATGCAAA	EZH2i_Naive_WT	4.7465	-5.36278	None
EZH2i_Naive_WT_10X_CACTAAGCACTGAGTT	EZH2i_Naive_WT	3.30755	-1.4127	None
EZH2i_Naive_WT_10X_CACTAAGTCAGCTTGA	EZH2i_Naive_WT	3.97026	-6.41037	None
EZH2i_Naive_WT_10X_CACTGTCAGTCCCAAT	EZH2i_Naive_WT	3.97333	-5.66043	None
EZH2i_Naive_WT_10X_CACTGTCCAAGCCTGC	EZH2i_Naive_WT	4.6872	-3.59566	None
EZH2i_Naive_WT_10X_CACTGTCTCATGGTAC	EZH2i_Naive_WT	3.6021	-5.19123	None
EZH2i_Naive_WT_10X_CAGATACCACATACGT	EZH2i_Naive_WT	1.32025	-4.46093	None
EZH2i_Naive_WT_10X_CAGATCACATCGCTAA	EZH2i_Naive_WT	4.60808	-5.39639	None
EZH2i_Naive_WT_10X_CAGATCAGTTCTCTCG	EZH2i_Naive_WT	3.74764	-5.15669	None
EZH2i_Naive_WT_10X_CAGCAATCATGAATCC	EZH2i_Naive_WT	4.35683	-6.0284	None
EZH2i_Naive_WT_10X_CAGCACGAGTGCACAG	EZH2i_Naive_WT	3.65911	-6.01034	None
EZH2i_Naive_WT_10X_CAGCACGCATGGGTTT	EZH2i_Naive_WT	4.56174	-5.45923	None
EZH2i_Naive_WT_10X_CAGCAGCCATTCCTCG	EZH2i_Naive_WT	4.00943	-5.99536	None
EZH2i_Naive_WT_10X_CAGCAGCTCGGCTTCT	EZH2i_Naive_WT	3.45672	-5.91752	None
EZH2i_Naive_WT_10X_CAGCGTGGTTCATCTT	EZH2i_Naive_WT	2.82613	-4.65228	None
EZH2i_Naive_WT_10X_CAGGCCAAGCGATTCT	EZH2i_Naive_WT	4.71392	-5.01067	None
EZH2i_Naive_WT_10X_CAGGGCTAGCGGCTCT	EZH2i_Naive_WT	4.85192	-3.7136	None
EZH2i_Naive_WT_10X_CAGGGCTAGTTCCATG	EZH2i_Naive_WT	4.69495	-6.05904	None
EZH2i_Naive_WT_10X_CAGGGCTCATGGGAAC	EZH2i_Naive_WT	4.21719	-4.57867	None
EZH2i_Naive_WT_10X_CAGGGCTGTGTGTCCG	EZH2i_Naive_WT	3.58605	-5.1643	None
EZH2i_Naive_WT_10X_CAGGGCTTCGGTCACG	EZH2i_Naive_WT	4.2063	-3.56363	None
EZH2i_Naive_WT_10X_CAGTTAGAGGATTCCT	EZH2i_Naive_WT	4.99113	-5.11766	None
EZH2i_Naive_WT_10X_CAGTTAGAGGTTACAA	EZH2i_Naive_WT	4.19441	-4.69945	None
EZH2i_Naive_WT_10X_CAGTTCCTCTCCACTG	EZH2i_Naive_WT	4.79978	-4.17843	None
EZH2i_Naive_WT_10X_CATAAGCCAGCTGTTA	EZH2i_Naive_WT	4.55653	-6.00722	None
EZH2i_Naive_WT_10X_CATACAGAGAGAGAAC	EZH2i_Naive_WT	5.14802	-4.89299	None
EZH2i_Naive_WT_10X_CATACAGCACCCTTGT	EZH2i_Naive_WT	4.31616	-6.36171	None
EZH2i_Naive_WT_10X_CATACAGGTTACACTG	EZH2i_Naive_WT	5.13249	-4.99296	None
EZH2i_Naive_WT_10X_CATACCCAGCAAATGT	EZH2i_Naive_WT	4.65912	-4.79436	None
EZH2i_Naive_WT_10X_CATACCCCACTCTCGT	EZH2i_Naive_WT	3.68766	-5.67512	None
EZH2i_Naive_WT_10X_CATACTTTCCTCTAAT	EZH2i_Naive_WT	4.48305	-6.41463	None
EZH2i_Naive_WT_10X_CATAGACAGTCACTGT	EZH2i_Naive_WT	4.42234	-5.38242	None
EZH2i_Naive_WT_10X_CATAGACAGTCTCCTC	EZH2i_Naive_WT	4.64423	-4.79683	None
EZH2i_Naive_WT_10X_CATCGGGAGGTTAGTA	EZH2i_Naive_WT	4.7408	-2.98946	None
EZH2i_Naive_WT_10X_CATCGTCAGAATTGTG	EZH2i_Naive_WT	3.84403	-4.90811	None
EZH2i_Naive_WT_10X_CATGAGTAGCGTGAAC	EZH2i_Naive_WT	5.01547	-4.99931	None
EZH2i_Naive_WT_10X_CATGAGTCAGGAACCA	EZH2i_Naive_WT	1.98087	-4.8012	None
EZH2i_Naive_WT_10X_CATGAGTGTGGATTTC	EZH2i_Naive_WT	-3.27667	2.35295	None
EZH2i_Naive_WT_10X_CATGCAACATACCAGT	EZH2i_Naive_WT	3.95411	-5.77268	None
EZH2i_Naive_WT_10X_CATGCCTAGATGGTAT	EZH2i_Naive_WT	4.05834	-6.01126	None
EZH2i_Naive_WT_10X_CATGCCTGTGAGCAGT	EZH2i_Naive_WT	4.18205	-4.93545	None
EZH2i_Naive_WT_10X_CATGCCTTCGTGGACC	EZH2i_Naive_WT	3.84398	-3.97035	None
EZH2i_Naive_WT_10X_CATGCGGCAGTATGAA	EZH2i_Naive_WT	-2.70456	-7.67763	None
EZH2i_Naive_WT_10X_CATGCTCAGTCTTCGA	EZH2i_Naive_WT	3.89955	-5.38564	None
EZH2i_Naive_WT_10X_CATGCTCGTAGAGACC	EZH2i_Naive_WT	5.07672	-5.12562	None
EZH2i_Naive_WT_10X_CATGGTAGTCTGCGCA	EZH2i_Naive_WT	3.56956	-5.04534	None
EZH2i_Naive_WT_10X_CATTCATGTTGCGTAT	EZH2i_Naive_WT	4.3433	-5.50263	None
EZH2i_Naive_WT_10X_CATTCATTCGAACACT	EZH2i_Naive_WT	4.65743	-4.19178	None
EZH2i_Naive_WT_10X_CATTCATTCTTTGCGC	EZH2i_Naive_WT	4.44388	-5.46369	None
EZH2i_Naive_WT_10X_CATTCCGAGGGCTTCC	EZH2i_Naive_WT	4.56793	-5.22098	None
EZH2i_Naive_WT_10X_CATTCTACACAGCCAC	EZH2i_Naive_WT	4.70744	-5.6906	None
EZH2i_Naive_WT_10X_CATTCTAGTATTAAGG	EZH2i_Naive_WT	4.49374	-5.41851	None
EZH2i_Naive_WT_10X_CATTCTATCTACGCAA	EZH2i_Naive_WT	4.72794	-5.20627	None
EZH2i_Naive_WT_10X_CATTGCCGTCTCACGG	EZH2i_Naive_WT	4.90069	-5.94587	None
EZH2i_Naive_WT_10X_CATTTCACAAGAGTGC	EZH2i_Naive_WT	3.79536	-4.88705	None
EZH2i_Naive_WT_10X_CATTTCAGTGCATTAC	EZH2i_Naive_WT	3.58126	-6.32774	None
EZH2i_Naive_WT_10X_CCAAGCGGTGGATGAC	EZH2i_Naive_WT	3.70243	-6.17401	None
EZH2i_Naive_WT_10X_CCAATGATCGTGTGGC	EZH2i_Naive_WT	-2.38387	-7.759	None
EZH2i_Naive_WT_10X_CCAATTTCACCATTCC	EZH2i_Naive_WT	3.4797	-6.23078	None
EZH2i_Naive_WT_10X_CCAATTTTCGATTCCC	EZH2i_Naive_WT	4.31795	-5.57923	None
EZH2i_Naive_WT_10X_CCACACTTCCCGAAAT	EZH2i_Naive_WT	2.921	-5.67244	None
EZH2i_Naive_WT_10X_CCACCATAGTTTGCTG	EZH2i_Naive_WT	4.11992	-5.80181	None
EZH2i_Naive_WT_10X_CCACGAGGTTTGAACC	EZH2i_Naive_WT	2.18701	-5.47734	None
EZH2i_Naive_WT_10X_CCACGAGTCAAGTGGG	EZH2i_Naive_WT	3.67464	-6.15865	None
EZH2i_Naive_WT_10X_CCACGTTAGACTACGG	EZH2i_Naive_WT	2.11707	-5.47139	None
EZH2i_Naive_WT_10X_CCACGTTGTCAGTCTA	EZH2i_Naive_WT	4.60163	-5.69328	None
EZH2i_Naive_WT_10X_CCACTTGCAAGTTCGT	EZH2i_Naive_WT	4.32251	-3.8104	None
EZH2i_Naive_WT_10X_CCACTTGCACTATCCC	EZH2i_Naive_WT	3.57066	-6.29482	None
EZH2i_Naive_WT_10X_CCACTTGTCTATCCAT	EZH2i_Naive_WT	3.747	-6.01281	None
EZH2i_Naive_WT_10X_CCATAAGCACAAAGTA	EZH2i_Naive_WT	-1.90074	-6.8238	None
EZH2i_Naive_WT_10X_CCCATTGTCATGAGTC	EZH2i_Naive_WT	5.07952	-4.97116	None
EZH2i_Naive_WT_10X_CCCGAAGAGAGCCATG	EZH2i_Naive_WT	4.20528	-2.31426	None
EZH2i_Naive_WT_10X_CCCGAAGTCCATCTCG	EZH2i_Naive_WT	4.45148	-4.89047	None
EZH2i_Naive_WT_10X_CCCGGAACAGAATTCC	EZH2i_Naive_WT	2.64653	-5.1291	None
EZH2i_Naive_WT_10X_CCCTCAAGTGTTGCCG	EZH2i_Naive_WT	3.30346	-5.46032	None
EZH2i_Naive_WT_10X_CCCTCTCAGCATCAAA	EZH2i_Naive_WT	3.81506	-6.34914	None
EZH2i_Naive_WT_10X_CCCTCTCGTTCGGTCG	EZH2i_Naive_WT	3.55136	-5.67483	None
EZH2i_Naive_WT_10X_CCCTGATAGTTGCCTA	EZH2i_Naive_WT	4.58579	-5.36202	None
EZH2i_Naive_WT_10X_CCCTGATTCGGAGCAA	EZH2i_Naive_WT	3.4639	-5.24173	None
EZH2i_Naive_WT_10X_CCGATCTAGTCATGAA	EZH2i_Naive_WT	3.71916	-6.20986	None
EZH2i_Naive_WT_10X_CCGATGGGTAATGCTC	EZH2i_Naive_WT	4.80535	-5.8268	None
EZH2i_Naive_WT_10X_CCGATGGGTTCAAAGA	EZH2i_Naive_WT	3.81824	-6.28585	None
EZH2i_Naive_WT_10X_CCGATGGTCCCTTGTG	EZH2i_Naive_WT	4.2283	-6.13199	None
EZH2i_Naive_WT_10X_CCGCAAGAGTGGTTAA	EZH2i_Naive_WT	4.91147	-3.98769	None
EZH2i_Naive_WT_10X_CCGGACAAGCTCGAAG	EZH2i_Naive_WT	4.65118	-5.46323	None
EZH2i_Naive_WT_10X_CCGGGTAAGTAGATCA	EZH2i_Naive_WT	5.14912	-5.16789	None
EZH2i_Naive_WT_10X_CCGGTAGAGTTTGGCT	EZH2i_Naive_WT	4.58347	-4.0796	None
EZH2i_Naive_WT_10X_CCGGTAGGTGCTCTTC	EZH2i_Naive_WT	4.08085	-6.10217	None
EZH2i_Naive_WT_10X_CCGGTAGGTTGCGTAT	EZH2i_Naive_WT	4.527	-5.83524	None
EZH2i_Naive_WT_10X_CCGTTCACAAGGACAC	EZH2i_Naive_WT	3.86813	-5.63989	None
EZH2i_Naive_WT_10X_CCGTTCACAAGTAGTA	EZH2i_Naive_WT	3.27404	-5.49902	None
EZH2i_Naive_WT_10X_CCTAACCAGGTGCTTT	EZH2i_Naive_WT	2.8677	-5.49212	None
EZH2i_Naive_WT_10X_CCTAACCCAACGACTT	EZH2i_Naive_WT	4.02375	-5.52627	None
EZH2i_Naive_WT_10X_CCTAACCTCTCTCGAC	EZH2i_Naive_WT	4.53396	-6.13308	None
EZH2i_Naive_WT_10X_CCTACGTTCGGATAAA	EZH2i_Naive_WT	4.71231	-6.17077	None
EZH2i_Naive_WT_10X_CCTCAACGTCCCTCAT	EZH2i_Naive_WT	2.6081	-5.78792	None
EZH2i_Naive_WT_10X_CCTCAACTCGACCATA	EZH2i_Naive_WT	4.21585	-5.10939	None
EZH2i_Naive_WT_10X_CCTCAGTCAACAAGAT	EZH2i_Naive_WT	3.22445	-5.5937	None
EZH2i_Naive_WT_10X_CCTCATGTCTGTTCAT	EZH2i_Naive_WT	-2.3399	-6.99711	None
EZH2i_Naive_WT_10X_CCTCCAACAATCTAGC	EZH2i_Naive_WT	4.17237	-5.79003	None
EZH2i_Naive_WT_10X_CCTCCAACATGCACTA	EZH2i_Naive_WT	4.01425	-6.2552	None
EZH2i_Naive_WT_10X_CCTCCAAGTATAGCTC	EZH2i_Naive_WT	4.8263	-6.00211	None
EZH2i_Naive_WT_10X_CCTCCTCAGATTGGGC	EZH2i_Naive_WT	4.65784	-5.59307	None
EZH2i_Naive_WT_10X_CCTCCTCAGTAAAGCT	EZH2i_Naive_WT	4.01334	-6.42291	None
EZH2i_Naive_WT_10X_CCTCCTCGTAAGCAAT	EZH2i_Naive_WT	4.48155	-4.90623	None
EZH2i_Naive_WT_10X_CCTGCATGTTCCACAA	EZH2i_Naive_WT	4.72786	-3.89133	None
EZH2i_Naive_WT_10X_CCTGCATTCCCGAGGT	EZH2i_Naive_WT	4.65393	-5.82009	None
EZH2i_Naive_WT_10X_CCTTCAGGTCTGTTAG	EZH2i_Naive_WT	4.16698	-5.56289	None
EZH2i_Naive_WT_10X_CCTTTGGTCTCCAAGA	EZH2i_Naive_WT	4.04996	-5.8877	None
EZH2i_Naive_WT_10X_CGAGAAGAGGTAATCA	EZH2i_Naive_WT	4.68605	-4.13648	None
EZH2i_Naive_WT_10X_CGAGAAGGTGACTCTA	EZH2i_Naive_WT	3.70961	-3.80907	None
EZH2i_Naive_WT_10X_CGAGGAATCGGATAAA	EZH2i_Naive_WT	4.16588	-5.43245	None
EZH2i_Naive_WT_10X_CGAGGCTCAACTTGGT	EZH2i_Naive_WT	4.2993	-5.84587	None
EZH2i_Naive_WT_10X_CGAGTGCAGCCATTTG	EZH2i_Naive_WT	4.96604	-4.71149	None
EZH2i_Naive_WT_10X_CGAGTGCAGTCACGCC	EZH2i_Naive_WT	4.88326	-5.03858	None
EZH2i_Naive_WT_10X_CGAGTGCAGTGTACCT	EZH2i_Naive_WT	4.21351	-5.46416	None
EZH2i_Naive_WT_10X_CGAGTGCTCGATTCCC	EZH2i_Naive_WT	4.46422	-3.58133	None
EZH2i_Naive_WT_10X_CGAGTTAAGAGGCTGT	EZH2i_Naive_WT	4.46648	-5.38047	None
EZH2i_Naive_WT_10X_CGAGTTACAAGTGATA	EZH2i_Naive_WT	3.36974	-5.50411	None
EZH2i_Naive_WT_10X_CGAGTTACAGAAACCG	EZH2i_Naive_WT	4.64016	-5.43061	None
EZH2i_Naive_WT_10X_CGATGCGGTGACAGGT	EZH2i_Naive_WT	4.95718	-4.90009	None
EZH2i_Naive_WT_10X_CGATGGCAGGGTACAC	EZH2i_Naive_WT	4.74179	-5.60058	None
EZH2i_Naive_WT_10X_CGCAGGTAGTATGTAG	EZH2i_Naive_WT	5.03612	-3.86937	None
EZH2i_Naive_WT_10X_CGCATAACAATCTCTT	EZH2i_Naive_WT	4.41203	-6.00956	None
EZH2i_Naive_WT_10X_CGCCAGAAGTTGTCAC	EZH2i_Naive_WT	3.57539	-5.14124	None
EZH2i_Naive_WT_10X_CGCCAGAGTCTGCCTT	EZH2i_Naive_WT	3.65829	-5.67571	None
EZH2i_Naive_WT_10X_CGCCATTCAACTCGAT	EZH2i_Naive_WT	3.70081	-5.75815	None
EZH2i_Naive_WT_10X_CGCCATTCAATGTCTG	EZH2i_Naive_WT	4.08558	-3.46525	None
EZH2i_Naive_WT_10X_CGCGTGAGTCAATGGG	EZH2i_Naive_WT	5.11032	-5.51275	None
EZH2i_Naive_WT_10X_CGGAACCGTGCGTTTA	EZH2i_Naive_WT	4.06651	-5.9427	None
EZH2i_Naive_WT_10X_CGGAATTAGAGTCTTC	EZH2i_Naive_WT	3.5132	-4.44112	None
EZH2i_Naive_WT_10X_CGGAATTAGCTAAACA	EZH2i_Naive_WT	4.97208	-4.75273	None
EZH2i_Naive_WT_10X_CGGACACAGATGAAGG	EZH2i_Naive_WT	4.96322	-4.62359	None
EZH2i_Naive_WT_10X_CGGAGAAGTACAGAAT	EZH2i_Naive_WT	4.32783	-5.65226	None
EZH2i_Naive_WT_10X_CGGAGAATCCATCACC	EZH2i_Naive_WT	5.21259	-5.16421	None
EZH2i_Naive_WT_10X_CGGGACTAGTTTCAGC	EZH2i_Naive_WT	3.25044	-3.347	None
EZH2i_Naive_WT_10X_CGGGACTGTAGAAACT	EZH2i_Naive_WT	4.35039	-3.88381	None
EZH2i_Naive_WT_10X_CGGGACTTCGAACCAT	EZH2i_Naive_WT	3.96494	-6.15541	None
EZH2i_Naive_WT_10X_CGGGTGTTCATTGCGA	EZH2i_Naive_WT	4.84454	-3.92401	None
EZH2i_Naive_WT_10X_CGGGTGTTCCGTGGTG	EZH2i_Naive_WT	3.88177	-4.05193	None
EZH2i_Naive_WT_10X_CGGTCAGAGAGTCTTC	EZH2i_Naive_WT	4.77037	-5.27711	None
EZH2i_Naive_WT_10X_CGGTCAGTCTGCAGCG	EZH2i_Naive_WT	4.35573	-5.09472	None
EZH2i_Naive_WT_10X_CGTAATGCAGTCCCGA	EZH2i_Naive_WT	4.62749	-5.1205	None
EZH2i_Naive_WT_10X_CGTAATGGTCGCCACA	EZH2i_Naive_WT	4.4948	-3.89895	None
EZH2i_Naive_WT_10X_CGTAATGTCGAATGCT	EZH2i_Naive_WT	4.63189	-5.50655	None
EZH2i_Naive_WT_10X_CGTAATGTCGAGTTGT	EZH2i_Naive_WT	3.61363	-4.98783	None
EZH2i_Naive_WT_10X_CGTGAATCAACTTGGT	EZH2i_Naive_WT	3.71652	-3.07945	None
EZH2i_Naive_WT_10X_CGTGAATCACGAAGAC	EZH2i_Naive_WT	5.05194	-5.39883	None
EZH2i_Naive_WT_10X_CGTGATACAAGGATGC	EZH2i_Naive_WT	4.61002	-4.07296	None
EZH2i_Naive_WT_10X_CGTGTCTGTCATGGCC	EZH2i_Naive_WT	4.07818	-5.85692	None
EZH2i_Naive_WT_10X_CGTGTCTGTTGACGGA	EZH2i_Naive_WT	5.07183	-4.08341	None
EZH2i_Naive_WT_10X_CGTTAGAGTAGGACCA	EZH2i_Naive_WT	4.91657	-3.63671	None
EZH2i_Naive_WT_10X_CGTTAGATCGTGTGGC	EZH2i_Naive_WT	4.1097	-2.49193	None
EZH2i_Naive_WT_10X_CGTTGGGCAAACTCTG	EZH2i_Naive_WT	4.90131	-4.43879	None
EZH2i_Naive_WT_10X_CGTTGGGTCCTGCCAT	EZH2i_Naive_WT	2.90433	-5.20569	None
EZH2i_Naive_WT_10X_CTAACCCTCGAACCAT	EZH2i_Naive_WT	3.295	-5.56227	None
EZH2i_Naive_WT_10X_CTAACTTGTAAGATTG	EZH2i_Naive_WT	-1.92348	-6.81506	None
EZH2i_Naive_WT_10X_CTAAGTGAGATTGCGG	EZH2i_Naive_WT	3.76364	-4.85267	None
EZH2i_Naive_WT_10X_CTAAGTGCAGTAGGAC	EZH2i_Naive_WT	4.71937	-6.20278	None
EZH2i_Naive_WT_10X_CTAAGTGTCTGACGCG	EZH2i_Naive_WT	4.83369	-4.95876	None
EZH2i_Naive_WT_10X_CTACATTAGAAACCCG	EZH2i_Naive_WT	3.54382	-5.7613	None
EZH2i_Naive_WT_10X_CTACCTGCACGGCACT	EZH2i_Naive_WT	4.50211	-6.51369	None
EZH2i_Naive_WT_10X_CTACTATTCGCTGACG	EZH2i_Naive_WT	4.99834	-4.64047	None
EZH2i_Naive_WT_10X_CTAGACAGTCAGACGA	EZH2i_Naive_WT	4.79437	-6.28667	None
EZH2i_Naive_WT_10X_CTAGGTATCTTCGGTC	EZH2i_Naive_WT	4.17633	-4.60912	None
EZH2i_Naive_WT_10X_CTATCCGCACATATCG	EZH2i_Naive_WT	-6.96172	5.87136	None
EZH2i_Naive_WT_10X_CTATCCGGTTGCTCCT	EZH2i_Naive_WT	4.86781	-6.24074	None
EZH2i_Naive_WT_10X_CTATCTAAGAAGCTCG	EZH2i_Naive_WT	4.07244	-4.01079	None
EZH2i_Naive_WT_10X_CTATCTACAGCTCATA	EZH2i_Naive_WT	4.69656	-4.13742	None
EZH2i_Naive_WT_10X_CTCAACCGTAGCCAGA	EZH2i_Naive_WT	4.11991	-5.322	None
EZH2i_Naive_WT_10X_CTCAGAAGTACGTACT	EZH2i_Naive_WT	2.17146	-5.3838	None
EZH2i_Naive_WT_10X_CTCAGGGCACAGTATC	EZH2i_Naive_WT	3.13093	-5.78436	None
EZH2i_Naive_WT_10X_CTCAGTCGTTCTCGCT	EZH2i_Naive_WT	3.5919	-6.05667	None
EZH2i_Naive_WT_10X_CTCAGTCTCGAGAAGC	EZH2i_Naive_WT	4.1788	-2.04189	None
EZH2i_Naive_WT_10X_CTCATTAAGGTAGTAT	EZH2i_Naive_WT	4.07495	-5.14722	None
EZH2i_Naive_WT_10X_CTCATTAGTATGCTTG	EZH2i_Naive_WT	2.42437	-0.584124	None
EZH2i_Naive_WT_10X_CTCCAACAGCACTAGG	EZH2i_Naive_WT	4.05444	-5.33055	None
EZH2i_Naive_WT_10X_CTCCACACATGACTCA	EZH2i_Naive_WT	3.13512	-5.13315	None
EZH2i_Naive_WT_10X_CTCCATGCATGTACGT	EZH2i_Naive_WT	3.79113	-6.32128	None
EZH2i_Naive_WT_10X_CTCCATGGTCGATGCC	EZH2i_Naive_WT	4.97569	-4.52998	None
EZH2i_Naive_WT_10X_CTCCATGTCCCAGCGA	EZH2i_Naive_WT	3.74236	-5.9218	None
EZH2i_Naive_WT_10X_CTCCCAACACCAAATC	EZH2i_Naive_WT	3.82822	-5.86725	None
EZH2i_Naive_WT_10X_CTCCCTCTCGCATTGA	EZH2i_Naive_WT	-3.50488	2.33011	None
EZH2i_Naive_WT_10X_CTCCGATGTTCAAACC	EZH2i_Naive_WT	4.93266	-4.80362	None
EZH2i_Naive_WT_10X_CTCCTTTCACATCATG	EZH2i_Naive_WT	3.99191	-5.84786	None
EZH2i_Naive_WT_10X_CTCCTTTTCCTACAAG	EZH2i_Naive_WT	4.92825	-4.35988	None
EZH2i_Naive_WT_10X_CTCTCAGGTGCTCTTC	EZH2i_Naive_WT	3.37407	-5.18465	None
EZH2i_Naive_WT_10X_CTCTGGTTCCTCTAGC	EZH2i_Naive_WT	4.9076	-5.56481	None
EZH2i_Naive_WT_10X_CTGAGCGGTCGTATTG	EZH2i_Naive_WT	5.11552	-5.02341	None
EZH2i_Naive_WT_10X_CTGCAGGTCGCGGACT	EZH2i_Naive_WT	4.44561	-5.4112	None
EZH2i_Naive_WT_10X_CTGCATCAGGGTGAAA	EZH2i_Naive_WT	3.78676	-5.12696	None
EZH2i_Naive_WT_10X_CTGCATCGTTGGTACT	EZH2i_Naive_WT	5.03603	-5.84577	None
EZH2i_Naive_WT_10X_CTGCCATAGGTTACCT	EZH2i_Naive_WT	4.95147	-4.51758	None
EZH2i_Naive_WT_10X_CTGCCATGTTCAACGT	EZH2i_Naive_WT	-8.59457	6.6579	None
EZH2i_Naive_WT_10X_CTGCCTAAGGATTTGA	EZH2i_Naive_WT	3.45408	-5.95403	None
EZH2i_Naive_WT_10X_CTGCCTATCAACCGAT	EZH2i_Naive_WT	3.78476	-4.91917	None
[truncated: 19,504 more rows]

## Sheet: fig5b_umap
cell	cellType	UMAP_1	UMAP_2	group
EZH2i_Naive_D2_10X_AAACCCACACTTCCTG	EZH2i_Naive_D2	3.25833	-5.85108	ELC
EZH2i_Naive_D2_10X_AAACGAAGTACCCAGC	EZH2i_Naive_D2	4.78591	-2.20226	ELC
EZH2i_Naive_D2_10X_AAACGAAGTGAGGAAA	EZH2i_Naive_D2	4.80798	-2.63422	ELC
EZH2i_Naive_D2_10X_AAACGAATCCACGGAC	EZH2i_Naive_D2	4.84895	-1.92192	ELC
EZH2i_Naive_D2_10X_AAACGAATCTAGACCA	EZH2i_Naive_D2	2.56877	-4.77801	ELC
EZH2i_Naive_D2_10X_AAAGAACAGGCTAGCA	EZH2i_Naive_D2	4.75326	-3.43974	ELC
EZH2i_Naive_D2_10X_AAAGAACTCTTCGGTC	EZH2i_Naive_D2	4.85786	-3.97534	ELC
EZH2i_Naive_D2_10X_AAAGGTAAGTTATGGA	EZH2i_Naive_D2	3.96194	-5.46412	ELC
EZH2i_Naive_D2_10X_AAAGGTAGTCTACACA	EZH2i_Naive_D2	4.63452	-4.12847	ELC
EZH2i_Naive_D2_10X_AACAGGGGTATGGTTC	EZH2i_Naive_D2	-2.34261	-7.29241	TLC
EZH2i_Naive_D2_10X_AACGAAAAGCCGATTT	EZH2i_Naive_D2	4.62026	-5.76034	ELC
EZH2i_Naive_D2_10X_AACGGGAAGAGGTGCT	EZH2i_Naive_D2	4.62041	-3.26914	ELC
EZH2i_Naive_D2_10X_AACGGGAGTCGTCGGT	EZH2i_Naive_D2	2.90107	-4.51261	ELC
EZH2i_Naive_D2_10X_AACTTCTCAATAGAGT	EZH2i_Naive_D2	2.54539	-4.17829	ELC
EZH2i_Naive_D2_10X_AAGACAACAACTCCAA	EZH2i_Naive_D2	3.38227	-6.15659	ELC
EZH2i_Naive_D2_10X_AAGACAACACCCATAA	EZH2i_Naive_D2	3.85008	-4.24153	ELC
EZH2i_Naive_D2_10X_AAGACAATCTGATGGT	EZH2i_Naive_D2	4.01682	-5.09084	ELC
EZH2i_Naive_D2_10X_AAGACTCGTTCAGGTT	EZH2i_Naive_D2	3.86073	-5.27906	ELC
EZH2i_Naive_D2_10X_AAGATAGCATGACTCA	EZH2i_Naive_D2	3.54924	-4.07944	ELC
EZH2i_Naive_D2_10X_AAGCATCGTATGAGCG	EZH2i_Naive_D2	3.20808	-3.29843	ELC
EZH2i_Naive_D2_10X_AAGCCATAGAGGATCC	EZH2i_Naive_D2	3.84696	-3.38851	ELC
EZH2i_Naive_D2_10X_AAGCGAGAGATACGAT	EZH2i_Naive_D2	3.28626	-4.62538	ELC
EZH2i_Naive_D2_10X_AAGCGAGGTTGCGGCT	EZH2i_Naive_D2	3.74399	-2.90797	ELC
EZH2i_Naive_D2_10X_AAGTACCTCTCGAGTA	EZH2i_Naive_D2	3.19122	-5.45244	ELC
EZH2i_Naive_D2_10X_AAGTGAACAATTGCTG	EZH2i_Naive_D2	4.2368	-3.49783	ELC
EZH2i_Naive_D2_10X_AAGTGAATCTCGCAGG	EZH2i_Naive_D2	4.91017	-3.9539	ELC
EZH2i_Naive_D2_10X_AATAGAGGTCATCACA	EZH2i_Naive_D2	3.99006	-4.27472	ELC
EZH2i_Naive_D2_10X_AATAGAGGTGTCATCA	EZH2i_Naive_D2	3.57732	-2.98476	ELC
EZH2i_Naive_D2_10X_AATCACGTCAAGTTGC	EZH2i_Naive_D2	3.51527	-1.5132	ELC
EZH2i_Naive_D2_10X_AATGAAGAGCATGAAT	EZH2i_Naive_D2	4.91965	-4.7285	ELC
EZH2i_Naive_D2_10X_AATGAAGGTCGCAACC	EZH2i_Naive_D2	5.13329	-5.50017	ELC
EZH2i_Naive_D2_10X_AATGACCTCGGCTTCT	EZH2i_Naive_D2	2.32012	-5.57771	ELC
EZH2i_Naive_D2_10X_AATGGCTCATCCCACT	EZH2i_Naive_D2	3.69624	-5.70618	ELC
EZH2i_Naive_D2_10X_AATGGCTCATTAAAGG	EZH2i_Naive_D2	3.05932	-5.84852	ELC
EZH2i_Naive_D2_10X_AATGGCTGTGTGTTTG	EZH2i_Naive_D2	5.09282	-5.07461	ELC
EZH2i_Naive_D2_10X_AATTCCTCAAATGATG	EZH2i_Naive_D2	2.18318	-5.25154	ELC
EZH2i_Naive_D2_10X_AATTCCTCAACCCTAA	EZH2i_Naive_D2	4.17212	-2.78772	ELC
EZH2i_Naive_D2_10X_AATTCCTTCTAACACG	EZH2i_Naive_D2	4.60003	-4.02633	ELC
EZH2i_Naive_D2_10X_AATTTCCTCAAGTCGT	EZH2i_Naive_D2	4.40915	-2.8771	ELC
EZH2i_Naive_D2_10X_ACAAAGAAGGTGATCG	EZH2i_Naive_D2	4.51666	-1.138	ELC
EZH2i_Naive_D2_10X_ACAAAGATCCAATGCA	EZH2i_Naive_D2	2.28348	-4.61384	ELC
EZH2i_Naive_D2_10X_ACAACCACAGGCATTT	EZH2i_Naive_D2	3.36053	-5.52198	ELC
EZH2i_Naive_D2_10X_ACAACCAGTGCCCGTA	EZH2i_Naive_D2	2.39085	-0.580809	ELC
EZH2i_Naive_D2_10X_ACACCAAAGTCCTGTA	EZH2i_Naive_D2	2.29086	-5.27193	ELC
EZH2i_Naive_D2_10X_ACACCAACAATTCGTG	EZH2i_Naive_D2	3.94455	-4.00879	ELC
EZH2i_Naive_D2_10X_ACAGGGAGTGTAGCAG	EZH2i_Naive_D2	4.80576	-3.97299	ELC
EZH2i_Naive_D2_10X_ACATCCCGTAACCCGC	EZH2i_Naive_D2	3.56505	-5.29161	ELC
EZH2i_Naive_D2_10X_ACATCCCTCGCGTTTC	EZH2i_Naive_D2	3.80472	-3.22001	ELC
EZH2i_Naive_D2_10X_ACATGCACAGGACTAG	EZH2i_Naive_D2	3.69929	-3.2908	ELC
EZH2i_Naive_D2_10X_ACATTTCGTAGAATGT	EZH2i_Naive_D2	2.90134	-5.63508	ELC
EZH2i_Naive_D2_10X_ACCAAACCAACACAAA	EZH2i_Naive_D2	4.97018	-4.36588	ELC
EZH2i_Naive_D2_10X_ACCAAACCAACACGAG	EZH2i_Naive_D2	3.40121	-5.82492	ELC
EZH2i_Naive_D2_10X_ACCAACACACCCTAGG	EZH2i_Naive_D2	5.17191	-4.73958	ELC
EZH2i_Naive_D2_10X_ACCATTTCACAATGCT	EZH2i_Naive_D2	4.22361	-5.74393	ELC
EZH2i_Naive_D2_10X_ACCCTTGCACACAGAG	EZH2i_Naive_D2	4.8434	-5.913	ELC
EZH2i_Naive_D2_10X_ACCGTTCTCAAGGAGC	EZH2i_Naive_D2	3.05998	-5.92071	ELC
EZH2i_Naive_D2_10X_ACCTGAACATGACACT	EZH2i_Naive_D2	3.64202	-5.85243	ELC
EZH2i_Naive_D2_10X_ACCTGTCAGTCCCTAA	EZH2i_Naive_D2	3.341	-5.36299	ELC
EZH2i_Naive_D2_10X_ACGATGTGTGTTACAC	EZH2i_Naive_D2	3.6383	-5.35569	ELC
EZH2i_Naive_D2_10X_ACGGAAGGTGTATCCA	EZH2i_Naive_D2	3.72714	-4.21764	ELC
EZH2i_Naive_D2_10X_ACGGGTCTCTACTCAT	EZH2i_Naive_D2	4.70486	-3.30935	ELC
EZH2i_Naive_D2_10X_ACGTAGTTCTGCTTAT	EZH2i_Naive_D2	5.34923	0.826639	ELC
EZH2i_Naive_D2_10X_ACGTCCTGTGTCTAAC	EZH2i_Naive_D2	2.62332	-5.55086	ELC
EZH2i_Naive_D2_10X_ACTATCTAGAAGCCAC	EZH2i_Naive_D2	4.00014	-6.11933	ELC
EZH2i_Naive_D2_10X_ACTATCTAGTCAGCGA	EZH2i_Naive_D2	3.57835	-3.6971	ELC
EZH2i_Naive_D2_10X_ACTATTCAGTGGATTA	EZH2i_Naive_D2	3.33012	-4.84133	ELC
EZH2i_Naive_D2_10X_ACTCTCGGTCACTCGG	EZH2i_Naive_D2	4.07351	-4.55499	ELC
EZH2i_Naive_D2_10X_ACTGATGAGACTTCAC	EZH2i_Naive_D2	2.106	-5.37763	ELC
EZH2i_Naive_D2_10X_ACTGCAACACATACGT	EZH2i_Naive_D2	4.98647	-4.19467	ELC
EZH2i_Naive_D2_10X_ACTGTCCCACGCCAGT	EZH2i_Naive_D2	2.32456	-5.52496	ELC
EZH2i_Naive_D2_10X_ACTGTCCTCGTTCATT	EZH2i_Naive_D2	2.05666	-5.52471	ELC
EZH2i_Naive_D2_10X_ACTGTGACAGCTACTA	EZH2i_Naive_D2	4.52644	-6.01966	ELC
EZH2i_Naive_D2_10X_ACTGTGACAGGTGTTT	EZH2i_Naive_D2	2.96078	-5.07195	ELC
EZH2i_Naive_D2_10X_ACTTCCGAGGCCACTC	EZH2i_Naive_D2	3.37362	-6.12491	ELC
EZH2i_Naive_D2_10X_ACTTCGCCAACGTATC	EZH2i_Naive_D2	-8.52787	6.77341	MeLC
EZH2i_Naive_D2_10X_ACTTTGTCACAATCTG	EZH2i_Naive_D2	4.85126	-5.56329	ELC
EZH2i_Naive_D2_10X_AGAAGCGAGTTACGTC	EZH2i_Naive_D2	2.74575	-4.59307	ELC
EZH2i_Naive_D2_10X_AGAAGTATCTAGATCG	EZH2i_Naive_D2	4.08632	-3.44009	ELC
EZH2i_Naive_D2_10X_AGACAAAGTTCTGAGT	EZH2i_Naive_D2	3.22782	-5.47394	ELC
EZH2i_Naive_D2_10X_AGACACTGTATACCTG	EZH2i_Naive_D2	3.96217	-5.67844	ELC
EZH2i_Naive_D2_10X_AGACCATCACCAGGTC	EZH2i_Naive_D2	3.39102	-4.50362	ELC
EZH2i_Naive_D2_10X_AGACCATGTGGCTTAT	EZH2i_Naive_D2	2.65402	-5.10549	ELC
EZH2i_Naive_D2_10X_AGAGAATCAGTTCACA	EZH2i_Naive_D2	3.25873	-5.67159	ELC
EZH2i_Naive_D2_10X_AGAGAATTCAATGTCG	EZH2i_Naive_D2	4.59156	-3.78378	ELC
EZH2i_Naive_D2_10X_AGAGAGCGTGTCACAT	EZH2i_Naive_D2	3.75019	-3.04111	ELC
EZH2i_Naive_D2_10X_AGAGCCCTCTGGCTGG	EZH2i_Naive_D2	4.03025	-5.15138	ELC
EZH2i_Naive_D2_10X_AGATCCAAGGCCCGTT	EZH2i_Naive_D2	2.9634	-5.32273	ELC
EZH2i_Naive_D2_10X_AGATGCTTCGGCCCAA	EZH2i_Naive_D2	3.31529	-4.57024	ELC
EZH2i_Naive_D2_10X_AGCATCAAGTCAAGCG	EZH2i_Naive_D2	4.25444	-4.99251	ELC
EZH2i_Naive_D2_10X_AGCATCAGTGGCTTAT	EZH2i_Naive_D2	3.39555	-5.58272	ELC
EZH2i_Naive_D2_10X_AGCCAGCCACAGGATG	EZH2i_Naive_D2	3.98679	-5.90149	ELC
EZH2i_Naive_D2_10X_AGCGATTTCTGTGCTC	EZH2i_Naive_D2	4.39371	-4.53323	ELC
EZH2i_Naive_D2_10X_AGCGCTGAGTTGTCAC	EZH2i_Naive_D2	4.11312	-3.28234	ELC
EZH2i_Naive_D2_10X_AGCGCTGGTTGAGGAC	EZH2i_Naive_D2	4.17713	-3.36802	ELC
EZH2i_Naive_D2_10X_AGCGTATAGGTCATTC	EZH2i_Naive_D2	4.03958	-2.85122	ELC
EZH2i_Naive_D2_10X_AGCGTATTCGCATTGA	EZH2i_Naive_D2	2.45039	-7.18538	ELC
EZH2i_Naive_D2_10X_AGCTCAACACGCAAAG	EZH2i_Naive_D2	4.6247	-6.21017	ELC
EZH2i_Naive_D2_10X_AGCTCAAGTCAGGAGT	EZH2i_Naive_D2	4.30626	-5.59882	ELC
EZH2i_Naive_D2_10X_AGCTCAATCACCTGGG	EZH2i_Naive_D2	3.65529	-3.10543	ELC
EZH2i_Naive_D2_10X_AGCTCAATCACTGCTC	EZH2i_Naive_D2	3.66227	-4.95939	ELC
EZH2i_Naive_D2_10X_AGCTCAATCTAACGCA	EZH2i_Naive_D2	3.93686	-5.3667	ELC
EZH2i_Naive_D2_10X_AGCTCAATCTTCACAT	EZH2i_Naive_D2	2.77036	-4.9164	ELC
EZH2i_Naive_D2_10X_AGCTTCCCAACGGGTA	EZH2i_Naive_D2	4.28096	-5.04635	ELC
EZH2i_Naive_D2_10X_AGCTTCCGTTCGGTCG	EZH2i_Naive_D2	4.09883	-4.24238	ELC
EZH2i_Naive_D2_10X_AGGAATAAGCGATGAC	EZH2i_Naive_D2	5.07063	-5.23481	ELC
EZH2i_Naive_D2_10X_AGGAATAGTTAAACCC	EZH2i_Naive_D2	2.88649	-3.6579	ELC
EZH2i_Naive_D2_10X_AGGATAAAGGCTGAAC	EZH2i_Naive_D2	4.57834	-4.20292	ELC
EZH2i_Naive_D2_10X_AGGATCTCACCTATCC	EZH2i_Naive_D2	4.1603	-6.22917	ELC
EZH2i_Naive_D2_10X_AGGCATTTCGCTCCTA	EZH2i_Naive_D2	3.74275	-4.12803	ELC
EZH2i_Naive_D2_10X_AGGCTGCAGCTGTTCA	EZH2i_Naive_D2	4.76969	-1.8426	ELC
EZH2i_Naive_D2_10X_AGGGAGTAGTAGTCTC	EZH2i_Naive_D2	4.92881	-4.08723	ELC
EZH2i_Naive_D2_10X_AGGGCCTCAGTTTCGA	EZH2i_Naive_D2	4.8739	-3.9087	ELC
EZH2i_Naive_D2_10X_AGGGCCTTCAACTGGT	EZH2i_Naive_D2	4.99499	-4.68087	ELC
EZH2i_Naive_D2_10X_AGGGCCTTCTTAGCCC	EZH2i_Naive_D2	4.92849	-3.83294	ELC
EZH2i_Naive_D2_10X_AGGGTTTCACGCTATA	EZH2i_Naive_D2	4.5543	-2.29502	ELC
EZH2i_Naive_D2_10X_AGGGTTTTCCCAAGCG	EZH2i_Naive_D2	4.32445	-2.81408	ELC
EZH2i_Naive_D2_10X_AGGTCTAAGACCATAA	EZH2i_Naive_D2	4.91804	-5.28325	ELC
EZH2i_Naive_D2_10X_AGGTGTTAGTTCCAGT	EZH2i_Naive_D2	4.12009	-4.03383	ELC
EZH2i_Naive_D2_10X_AGGTTGTGTTTGGAGG	EZH2i_Naive_D2	4.16545	-2.18233	ELC
EZH2i_Naive_D2_10X_AGTACTGTCCCTCGTA	EZH2i_Naive_D2	4.0055	-3.59515	ELC
EZH2i_Naive_D2_10X_AGTACTGTCTGAGCAT	EZH2i_Naive_D2	2.95142	-5.39951	ELC
EZH2i_Naive_D2_10X_AGTAGCTAGGAAGTAG	EZH2i_Naive_D2	4.75532	-2.55257	ELC
EZH2i_Naive_D2_10X_AGTCAACAGGCACGAT	EZH2i_Naive_D2	4.82154	-2.3128	ELC
EZH2i_Naive_D2_10X_AGTCATGAGCCGTCGT	EZH2i_Naive_D2	4.52759	-3.3231	ELC
EZH2i_Naive_D2_10X_AGTCATGGTAGTATAG	EZH2i_Naive_D2	2.28224	-5.2124	ELC
EZH2i_Naive_D2_10X_AGTCATGGTCGAGCAA	EZH2i_Naive_D2	4.80133	-2.37668	ELC
EZH2i_Naive_D2_10X_AGTCATGTCGGCCAAC	EZH2i_Naive_D2	4.79894	-5.79381	ELC
EZH2i_Naive_D2_10X_AGTCTCCAGTCACTAC	EZH2i_Naive_D2	3.47863	-5.31007	ELC
EZH2i_Naive_D2_10X_AGTGCCGCAAACCGGA	EZH2i_Naive_D2	5.0076	-5.52127	ELC
EZH2i_Naive_D2_10X_AGTGCCGCACATACGT	EZH2i_Naive_D2	4.00315	-5.88234	ELC
EZH2i_Naive_D2_10X_AGTGTTGCACAGACGA	EZH2i_Naive_D2	4.63569	-1.5745	ELC
EZH2i_Naive_D2_10X_AGTGTTGGTCCGAAAG	EZH2i_Naive_D2	3.36222	-3.31222	ELC
EZH2i_Naive_D2_10X_AGTTCCCAGCATCAAA	EZH2i_Naive_D2	4.08999	-6.46668	ELC
EZH2i_Naive_D2_10X_AGTTCCCTCGTTCTAT	EZH2i_Naive_D2	4.03837	-5.42336	ELC
EZH2i_Naive_D2_10X_ATACCGATCCACATAG	EZH2i_Naive_D2	3.76192	-4.55695	ELC
EZH2i_Naive_D2_10X_ATACTTCTCCCAATAG	EZH2i_Naive_D2	2.29042	-5.53483	ELC
EZH2i_Naive_D2_10X_ATAGACCGTACTGTTG	EZH2i_Naive_D2	3.63595	-6.37934	ELC
EZH2i_Naive_D2_10X_ATAGAGAAGAATACAC	EZH2i_Naive_D2	3.39635	-6.29668	ELC
EZH2i_Naive_D2_10X_ATAGGCTGTTACCCAA	EZH2i_Naive_D2	3.37328	-4.72446	ELC
EZH2i_Naive_D2_10X_ATATCCTCAATAGGGC	EZH2i_Naive_D2	4.77994	-6.03975	ELC
EZH2i_Naive_D2_10X_ATATCCTGTACACGTT	EZH2i_Naive_D2	3.36056	-6.10535	ELC
EZH2i_Naive_D2_10X_ATATCCTGTCTGTGAT	EZH2i_Naive_D2	4.55711	-5.24639	ELC
EZH2i_Naive_D2_10X_ATCACAGTCACAACCA	EZH2i_Naive_D2	2.50421	-5.36092	ELC
EZH2i_Naive_D2_10X_ATCACAGTCGTTCCTG	EZH2i_Naive_D2	3.19998	-3.37065	ELC
EZH2i_Naive_D2_10X_ATCACGATCAAACTGC	EZH2i_Naive_D2	4.24956	-2.17746	ELC
EZH2i_Naive_D2_10X_ATCACGATCTGTGCAA	EZH2i_Naive_D2	4.16406	-5.63033	ELC
EZH2i_Naive_D2_10X_ATCCACCAGTCCCGGT	EZH2i_Naive_D2	2.58807	-0.858728	ELC
EZH2i_Naive_D2_10X_ATCCCTGAGGCAGGTT	EZH2i_Naive_D2	2.87064	-4.58633	ELC
EZH2i_Naive_D2_10X_ATCCCTGTCTTCGATT	EZH2i_Naive_D2	1.77712	-4.62881	ELC
EZH2i_Naive_D2_10X_ATCCTATTCACACGAT	EZH2i_Naive_D2	3.37686	-6.13522	ELC
EZH2i_Naive_D2_10X_ATCGGATTCCATAGAC	EZH2i_Naive_D2	3.04574	-5.86471	ELC
EZH2i_Naive_D2_10X_ATCGGATTCGCTTGAA	EZH2i_Naive_D2	4.39224	-2.83062	ELC
EZH2i_Naive_D2_10X_ATCGTCCGTCATCCCT	EZH2i_Naive_D2	4.47794	-5.16745	ELC
EZH2i_Naive_D2_10X_ATCGTGAAGGTCCTGC	EZH2i_Naive_D2	2.91118	-4.38819	ELC
EZH2i_Naive_D2_10X_ATCTCTACATGGAGAC	EZH2i_Naive_D2	3.31609	-5.50808	ELC
EZH2i_Naive_D2_10X_ATGATCGCAGCAGATG	EZH2i_Naive_D2	4.97588	-4.73546	ELC
EZH2i_Naive_D2_10X_ATGATCGCATACCAGT	EZH2i_Naive_D2	4.56433	-6.1515	ELC
EZH2i_Naive_D2_10X_ATGCATGAGTCATTGC	EZH2i_Naive_D2	5.0652	-5.40626	ELC
EZH2i_Naive_D2_10X_ATGCATGGTATCAGCT	EZH2i_Naive_D2	4.10477	-5.56059	ELC
EZH2i_Naive_D2_10X_ATGGATCTCGGAGATG	EZH2i_Naive_D2	2.87499	-4.9412	ELC
EZH2i_Naive_D2_10X_ATGGGAGAGGAGTCTG	EZH2i_Naive_D2	5.21254	-4.88173	ELC
EZH2i_Naive_D2_10X_ATGGGAGCAGACGCTC	EZH2i_Naive_D2	3.98672	-5.26338	ELC
EZH2i_Naive_D2_10X_ATGGGAGTCAGGAACG	EZH2i_Naive_D2	4.07673	-4.31072	ELC
EZH2i_Naive_D2_10X_ATGGGAGTCCAACTAG	EZH2i_Naive_D2	4.65633	-5.30089	ELC
EZH2i_Naive_D2_10X_ATGGTTGGTGCTGTCG	EZH2i_Naive_D2	-8.85218	6.63273	MeLC
EZH2i_Naive_D2_10X_ATGTCCCAGGTGCTAG	EZH2i_Naive_D2	2.2056	-5.41069	ELC
EZH2i_Naive_D2_10X_ATGTCCCAGTCAGCCC	EZH2i_Naive_D2	3.74839	-5.62485	ELC
EZH2i_Naive_D2_10X_ATTACCTTCCCTTGGT	EZH2i_Naive_D2	2.74057	-4.31898	ELC
EZH2i_Naive_D2_10X_ATTATCCGTCTTGGTA	EZH2i_Naive_D2	2.76973	-5.06739	ELC
EZH2i_Naive_D2_10X_ATTCCCGAGAGAGGTA	EZH2i_Naive_D2	4.58711	-2.59856	ELC
EZH2i_Naive_D2_10X_ATTCCCGGTGAGTTGG	EZH2i_Naive_D2	3.4328	-5.29445	ELC
EZH2i_Naive_D2_10X_ATTCGTTTCGACACTA	EZH2i_Naive_D2	3.94105	-6.30642	ELC
EZH2i_Naive_D2_10X_ATTCGTTTCTTAGCTT	EZH2i_Naive_D2	2.7481	-4.93772	ELC
EZH2i_Naive_D2_10X_ATTCTTGCAATAACCC	EZH2i_Naive_D2	3.75189	-4.54969	ELC
EZH2i_Naive_D2_10X_ATTGGGTCAAGAGTGC	EZH2i_Naive_D2	4.72265	-3.26162	ELC
EZH2i_Naive_D2_10X_ATTTACCGTTCACGAT	EZH2i_Naive_D2	2.89675	-5.14058	ELC
EZH2i_Naive_D2_10X_ATTTCTGGTTCTCGTC	EZH2i_Naive_D2	3.82807	-5.16417	ELC
EZH2i_Naive_D2_10X_CAAAGAAGTATCTCTT	EZH2i_Naive_D2	3.71627	-5.71465	ELC
EZH2i_Naive_D2_10X_CAACAGTAGATTCGAA	EZH2i_Naive_D2	2.11664	-4.58671	ELC
EZH2i_Naive_D2_10X_CAACCAAGTCAGGTAG	EZH2i_Naive_D2	3.8613	-4.67533	ELC
EZH2i_Naive_D2_10X_CAACGATTCGGTAGGA	EZH2i_Naive_D2	4.12264	-4.04954	ELC
EZH2i_Naive_D2_10X_CAACGGCCAGCTGAAG	EZH2i_Naive_D2	2.88626	-4.90247	ELC
EZH2i_Naive_D2_10X_CAACGGCTCAAGTGGG	EZH2i_Naive_D2	3.89486	-5.10235	ELC
EZH2i_Naive_D2_10X_CAAGACTTCCTATTGT	EZH2i_Naive_D2	3.74578	-5.52017	ELC
EZH2i_Naive_D2_10X_CAAGAGGAGCATGTTC	EZH2i_Naive_D2	3.47399	-3.53842	ELC
EZH2i_Naive_D2_10X_CAAGCTACAGCTGTGC	EZH2i_Naive_D2	3.07756	-5.40043	ELC
EZH2i_Naive_D2_10X_CAAGGGAAGGCAGGTT	EZH2i_Naive_D2	3.80388	-4.36035	ELC
EZH2i_Naive_D2_10X_CAATGACCATAGGTAA	EZH2i_Naive_D2	2.9587	-5.19306	ELC
EZH2i_Naive_D2_10X_CAATGACTCCATACTT	EZH2i_Naive_D2	3.87597	-4.92009	ELC
EZH2i_Naive_D2_10X_CAATTTCGTGGCTAGA	EZH2i_Naive_D2	5.81569	3.07203	ELC
EZH2i_Naive_D2_10X_CAATTTCTCAGTCCGG	EZH2i_Naive_D2	3.34631	-5.61153	ELC
EZH2i_Naive_D2_10X_CACACAAAGATGGTCG	EZH2i_Naive_D2	4.91349	-4.32658	ELC
EZH2i_Naive_D2_10X_CACAGATAGCGACTAG	EZH2i_Naive_D2	4.15564	-2.4647	ELC
EZH2i_Naive_D2_10X_CACAGATTCATTACGG	EZH2i_Naive_D2	-3.55914	2.13904	HLC
EZH2i_Naive_D2_10X_CACAGGCCACTTCTCG	EZH2i_Naive_D2	3.92332	-5.87528	ELC
EZH2i_Naive_D2_10X_CACATGAGTCACCTTC	EZH2i_Naive_D2	2.98109	-6.03422	ELC
EZH2i_Naive_D2_10X_CACCAAAAGATTGAGT	EZH2i_Naive_D2	4.10343	-3.01117	ELC
EZH2i_Naive_D2_10X_CACCAAACACGTAACT	EZH2i_Naive_D2	2.43678	-5.26783	ELC
EZH2i_Naive_D2_10X_CACCAAAGTTGCCGAC	EZH2i_Naive_D2	3.58655	-6.27713	ELC
EZH2i_Naive_D2_10X_CACCAAATCACTAGCA	EZH2i_Naive_D2	3.23891	-4.28002	ELC
EZH2i_Naive_D2_10X_CACCGTTCAAGCGATG	EZH2i_Naive_D2	3.82494	-5.8297	ELC
EZH2i_Naive_D2_10X_CACGTTCGTAGATCCT	EZH2i_Naive_D2	4.57523	-5.50105	ELC
EZH2i_Naive_D2_10X_CACTGAAGTGTCTTAG	EZH2i_Naive_D2	4.74699	-5.36171	ELC
EZH2i_Naive_D2_10X_CACTTCGTCCACAGGC	EZH2i_Naive_D2	3.98429	-3.21876	ELC
EZH2i_Naive_D2_10X_CAGAGCCGTGTTTGCA	EZH2i_Naive_D2	3.77512	-2.92428	ELC
EZH2i_Naive_D2_10X_CAGATACCAAAGGCAC	EZH2i_Naive_D2	2.76364	-5.12062	ELC
EZH2i_Naive_D2_10X_CAGATTGGTTGGACTT	EZH2i_Naive_D2	3.78527	-6.19896	ELC
EZH2i_Naive_D2_10X_CAGCAATAGGTAAACT	EZH2i_Naive_D2	4.90188	-5.79632	ELC
EZH2i_Naive_D2_10X_CAGCACGGTTCCTTGC	EZH2i_Naive_D2	3.20747	-5.95209	ELC
EZH2i_Naive_D2_10X_CAGCAGCAGTCACGAG	EZH2i_Naive_D2	-3.23599	-8.66527	TLC
EZH2i_Naive_D2_10X_CAGCCAGGTTCACGAT	EZH2i_Naive_D2	-2.7775	-7.80975	TLC
EZH2i_Naive_D2_10X_CAGGCCACAATCTCGA	EZH2i_Naive_D2	3.65223	-5.9064	ELC
EZH2i_Naive_D2_10X_CAGGCCACAGCAGACA	EZH2i_Naive_D2	4.11049	-5.81423	ELC
EZH2i_Naive_D2_10X_CAGGTATTCGAGATAA	EZH2i_Naive_D2	4.92581	-4.24293	ELC
EZH2i_Naive_D2_10X_CAGTGCGGTCGGCTAC	EZH2i_Naive_D2	4.77316	-4.81716	ELC
EZH2i_Naive_D2_10X_CAGTTAGCACCGCTGA	EZH2i_Naive_D2	3.79994	-4.59432	ELC
EZH2i_Naive_D2_10X_CAGTTAGCATCGATAC	EZH2i_Naive_D2	2.67598	-4.70871	ELC
EZH2i_Naive_D2_10X_CAGTTCCTCACTGATG	EZH2i_Naive_D2	4.18441	-5.28419	ELC
EZH2i_Naive_D2_10X_CATAAGCAGGACTAAT	EZH2i_Naive_D2	2.14247	-5.3362	ELC
EZH2i_Naive_D2_10X_CATAAGCGTGTTGATC	EZH2i_Naive_D2	2.73946	-5.3684	ELC
EZH2i_Naive_D2_10X_CATACAGCACAGTCAT	EZH2i_Naive_D2	4.13105	-6.3102	ELC
EZH2i_Naive_D2_10X_CATACAGCACCCTCTA	EZH2i_Naive_D2	4.64025	-2.37287	ELC
EZH2i_Naive_D2_10X_CATACCCCACCTGCAG	EZH2i_Naive_D2	3.98869	-5.87744	ELC
EZH2i_Naive_D2_10X_CATACCCGTCGTATTG	EZH2i_Naive_D2	4.89962	-5.00776	ELC
EZH2i_Naive_D2_10X_CATCAAGCAAGTCGTT	EZH2i_Naive_D2	3.96846	-4.98265	ELC
EZH2i_Naive_D2_10X_CATCCACAGTTTGCTG	EZH2i_Naive_D2	3.4668	-5.63038	ELC
EZH2i_Naive_D2_10X_CATCCACCACAAGCAG	EZH2i_Naive_D2	3.08985	-5.23354	ELC
EZH2i_Naive_D2_10X_CATCGGGGTATTCCGA	EZH2i_Naive_D2	4.12049	-4.48522	ELC
EZH2i_Naive_D2_10X_CATGCAATCCTCTCTT	EZH2i_Naive_D2	3.71661	-5.44404	ELC
EZH2i_Naive_D2_10X_CATGCGGGTCTAGGCC	EZH2i_Naive_D2	4.97349	-5.35578	ELC
EZH2i_Naive_D2_10X_CATGCTCTCTGTCTCG	EZH2i_Naive_D2	4.61495	-3.7578	ELC
EZH2i_Naive_D2_10X_CATGGTAAGTATTAGG	EZH2i_Naive_D2	3.54621	-4.04209	ELC
EZH2i_Naive_D2_10X_CATGGTACATGTACGT	EZH2i_Naive_D2	3.17186	-3.93271	ELC
EZH2i_Naive_D2_10X_CATTCATCAGGGTTGA	EZH2i_Naive_D2	3.62008	-5.75181	ELC
EZH2i_Naive_D2_10X_CATTCATGTTTACTTC	EZH2i_Naive_D2	4.33302	-3.81483	ELC
EZH2i_Naive_D2_10X_CATTCCGAGCTAGTTC	EZH2i_Naive_D2	4.0908	-3.59785	ELC
EZH2i_Naive_D2_10X_CATTGAGAGACATGCG	EZH2i_Naive_D2	2.87841	-4.67894	ELC
EZH2i_Naive_D2_10X_CATTGAGTCTCTTGCG	EZH2i_Naive_D2	1.67915	-8.39321	Undefined
EZH2i_Naive_D2_10X_CATTGCCAGGCGATAC	EZH2i_Naive_D2	3.16236	-6.0645	ELC
EZH2i_Naive_D2_10X_CATTGCCCATCACGGC	EZH2i_Naive_D2	3.91901	-2.23216	ELC
EZH2i_Naive_D2_10X_CATTGTTCAGTTTGGT	EZH2i_Naive_D2	3.945	-5.81744	ELC
EZH2i_Naive_D2_10X_CCACAAAAGGGAGATA	EZH2i_Naive_D2	3.48724	-2.23143	ELC
EZH2i_Naive_D2_10X_CCACAAACAATGCAGG	EZH2i_Naive_D2	3.37102	-5.71135	ELC
EZH2i_Naive_D2_10X_CCACAAACACGACGCT	EZH2i_Naive_D2	5.01969	-4.33985	ELC
EZH2i_Naive_D2_10X_CCACACTCAAAGCAAT	EZH2i_Naive_D2	2.93773	-4.98668	ELC
EZH2i_Naive_D2_10X_CCACACTTCGTGGAAG	EZH2i_Naive_D2	4.03818	-3.99893	ELC
EZH2i_Naive_D2_10X_CCACCATTCAATGCAC	EZH2i_Naive_D2	2.47776	-5.2897	ELC
EZH2i_Naive_D2_10X_CCATCACGTTAGAGTA	EZH2i_Naive_D2	4.69316	-4.85254	ELC
EZH2i_Naive_D2_10X_CCCGGAAGTAAGGCTG	EZH2i_Naive_D2	2.78063	-5.20748	ELC
EZH2i_Naive_D2_10X_CCCTAACGTCGACTTA	EZH2i_Naive_D2	2.1283	-5.57809	ELC
EZH2i_Naive_D2_10X_CCCTAACGTTTGGGTT	EZH2i_Naive_D2	3.19909	-4.44891	ELC
EZH2i_Naive_D2_10X_CCCTCTCCAAGTCATC	EZH2i_Naive_D2	2.62739	-5.66834	ELC
EZH2i_Naive_D2_10X_CCCTGATCACGACCTG	EZH2i_Naive_D2	3.66571	-2.25361	ELC
EZH2i_Naive_D2_10X_CCCTTAGAGAGATTCA	EZH2i_Naive_D2	2.9631	-5.15379	ELC
EZH2i_Naive_D2_10X_CCCTTAGTCTGAATGC	EZH2i_Naive_D2	3.92684	-5.34089	ELC
EZH2i_Naive_D2_10X_CCGAACGGTTGGGTTT	EZH2i_Naive_D2	3.33801	-5.50396	ELC
EZH2i_Naive_D2_10X_CCGAACGTCCTTATGT	EZH2i_Naive_D2	-9.0966	6.87526	MeLC
EZH2i_Naive_D2_10X_CCGCAAGTCGAACTCA	EZH2i_Naive_D2	4.73657	-3.23013	ELC
EZH2i_Naive_D2_10X_CCGGACAGTAACATCC	EZH2i_Naive_D2	4.3757	-4.80484	ELC
EZH2i_Naive_D2_10X_CCGGACAGTTGCCAAT	EZH2i_Naive_D2	3.04115	-4.74007	ELC
EZH2i_Naive_D2_10X_CCGGTAGGTAACGCGA	EZH2i_Naive_D2	4.66737	-2.77059	ELC
EZH2i_Naive_D2_10X_CCGTTCATCGCGGACT	EZH2i_Naive_D2	3.44214	-5.34207	ELC
EZH2i_Naive_D2_10X_CCTAAGAAGACATCCT	EZH2i_Naive_D2	2.97693	-5.02083	ELC
EZH2i_Naive_D2_10X_CCTAAGAGTACCGCGT	EZH2i_Naive_D2	5.09372	-5.0129	ELC
EZH2i_Naive_D2_10X_CCTACGTCAAATCAAG	EZH2i_Naive_D2	4.19001	-4.43647	ELC
EZH2i_Naive_D2_10X_CCTATCGAGCGTGAGT	EZH2i_Naive_D2	4.0206	-4.63394	ELC
EZH2i_Naive_D2_10X_CCTATCGCAGCGTTGC	EZH2i_Naive_D2	3.82991	-4.93033	ELC
EZH2i_Naive_D2_10X_CCTCAACCACTACACA	EZH2i_Naive_D2	3.63339	-4.67326	ELC
EZH2i_Naive_D2_10X_CCTCACACACACACGC	EZH2i_Naive_D2	2.13248	-5.45065	ELC
EZH2i_Naive_D2_10X_CCTCAGTAGGTGCAGT	EZH2i_Naive_D2	3.61944	-5.50482	ELC
EZH2i_Naive_D2_10X_CCTCAGTGTCGACTTA	EZH2i_Naive_D2	4.89717	-5.62568	ELC
EZH2i_Naive_D2_10X_CCTCAGTTCCCGAATA	EZH2i_Naive_D2	3.73538	-6.03848	ELC
EZH2i_Naive_D2_10X_CCTCTCCTCTTGGTCC	EZH2i_Naive_D2	4.78856	-5.87221	ELC
EZH2i_Naive_D2_10X_CCTGCATGTTTACGTG	EZH2i_Naive_D2	2.73538	-5.45452	ELC
EZH2i_Naive_D2_10X_CCTGTTGTCTAGTCAG	EZH2i_Naive_D2	3.48946	-6.17729	ELC
EZH2i_Naive_D2_10X_CCTTCAGAGGATGCGT	EZH2i_Naive_D2	3.54206	-5.57979	ELC
EZH2i_Naive_D2_10X_CCTTGTGTCTCACTCG	EZH2i_Naive_D2	2.07934	-5.51528	ELC
EZH2i_Naive_D2_10X_CCTTTGGTCGACGCGT	EZH2i_Naive_D2	3.75979	-5.76196	ELC
EZH2i_Naive_D2_10X_CGAATTGAGTCACACT	EZH2i_Naive_D2	4.73522	-5.22908	ELC
EZH2i_Naive_D2_10X_CGAATTGGTGAAGCGT	EZH2i_Naive_D2	4.0702	-4.90165	ELC
EZH2i_Naive_D2_10X_CGAGAAGAGGTTTACC	EZH2i_Naive_D2	4.80982	-2.12506	ELC
EZH2i_Naive_D2_10X_CGAGAAGGTAACCCGC	EZH2i_Naive_D2	4.61112	-5.33931	ELC
EZH2i_Naive_D2_10X_CGAGGAAGTAGTCTTG	EZH2i_Naive_D2	4.92155	-5.88577	ELC
EZH2i_Naive_D2_10X_CGAGGAATCCATCTAT	EZH2i_Naive_D2	4.24263	-5.09837	ELC
EZH2i_Naive_D2_10X_CGAGGCTCACGGATCC	EZH2i_Naive_D2	4.73256	-5.1386	ELC
EZH2i_Naive_D2_10X_CGAGTGCGTAACCCTA	EZH2i_Naive_D2	3.35031	-1.20152	ELC
EZH2i_Naive_D2_10X_CGATCGGTCGTCCTTG	EZH2i_Naive_D2	4.90663	-1.50693	ELC
EZH2i_Naive_D2_10X_CGATGCGAGTTGAATG	EZH2i_Naive_D2	5.02462	-4.49304	ELC
EZH2i_Naive_D2_10X_CGATGGCAGGAAGTGA	EZH2i_Naive_D2	4.21118	-4.96404	ELC
EZH2i_Naive_D2_10X_CGCAGGTGTAAGATAC	EZH2i_Naive_D2	3.93807	-1.83968	ELC
EZH2i_Naive_D2_10X_CGCATAATCGTGGAAG	EZH2i_Naive_D2	5.12981	-4.7323	ELC
EZH2i_Naive_D2_10X_CGCATGGCAGATTTCG	EZH2i_Naive_D2	4.37077	-4.83128	ELC
EZH2i_Naive_D2_10X_CGCCAGAAGCCTCATA	EZH2i_Naive_D2	4.62517	-5.2254	ELC
EZH2i_Naive_D2_10X_CGGGTCATCGACGTCG	EZH2i_Naive_D2	3.52928	-4.4706	ELC
EZH2i_Naive_D2_10X_CGTAAGTGTAGGTTTC	EZH2i_Naive_D2	3.3371	-5.30367	ELC
EZH2i_Naive_D2_10X_CGTAAGTGTGGGCTCT	EZH2i_Naive_D2	4.56971	-5.47548	ELC
EZH2i_Naive_D2_10X_CGTAAGTTCACCCTGT	EZH2i_Naive_D2	4.13501	-4.04189	ELC
EZH2i_Naive_D2_10X_CGTCCATAGACCTCCG	EZH2i_Naive_D2	4.03107	-4.98169	ELC
EZH2i_Naive_D2_10X_CGTGAATAGGGCGAAG	EZH2i_Naive_D2	4.58802	-3.1396	ELC
EZH2i_Naive_D2_10X_CGTTAGAGTACACTCA	EZH2i_Naive_D2	4.29665	-4.26784	ELC
EZH2i_Naive_D2_10X_CTAACCCCAACATACC	EZH2i_Naive_D2	4.37747	-3.89378	ELC
EZH2i_Naive_D2_10X_CTAACCCGTGTTACAC	EZH2i_Naive_D2	4.50543	-4.93954	ELC
EZH2i_Naive_D2_10X_CTACATTTCGCGCCAA	EZH2i_Naive_D2	3.71007	-3.06016	ELC
EZH2i_Naive_D2_10X_CTAGGTATCGAGATAA	EZH2i_Naive_D2	4.77207	-3.6055	ELC
EZH2i_Naive_D2_10X_CTATCCGTCACTCGAA	EZH2i_Naive_D2	3.34608	-5.5023	ELC
EZH2i_Naive_D2_10X_CTATCCGTCTCTTGCG	EZH2i_Naive_D2	4.15391	-5.66484	ELC
EZH2i_Naive_D2_10X_CTATCTAAGGAGGCAG	EZH2i_Naive_D2	5.01407	-1.45638	ELC
EZH2i_Naive_D2_10X_CTCAATTAGCGCGTTC	EZH2i_Naive_D2	4.42679	-2.86878	ELC
EZH2i_Naive_D2_10X_CTCATCGAGCCGATAG	EZH2i_Naive_D2	3.76965	-3.45774	ELC
EZH2i_Naive_D2_10X_CTCATGCTCGTGACTA	EZH2i_Naive_D2	2.4579	-4.70526	ELC
EZH2i_Naive_D2_10X_CTCCACAGTATCGTTG	EZH2i_Naive_D2	4.65831	-5.66852	ELC
EZH2i_Naive_D2_10X_CTCCACATCAGCGCGT	EZH2i_Naive_D2	4.3094	-4.92067	ELC
EZH2i_Naive_D2_10X_CTCCATGGTACGTAGG	EZH2i_Naive_D2	4.14766	-5.14141	ELC
EZH2i_Naive_D2_10X_CTCCTTTGTAGACTGG	EZH2i_Naive_D2	4.48769	-3.95757	ELC
EZH2i_Naive_D2_10X_CTCTCAGGTACGTTCA	EZH2i_Naive_D2	2.24119	-5.46517	ELC
EZH2i_Naive_D2_10X_CTCTGGTGTATCTTCT	EZH2i_Naive_D2	3.46759	-5.12857	ELC
EZH2i_Naive_D2_10X_CTGAGCGAGAATTGCA	EZH2i_Naive_D2	4.68004	-4.04047	ELC
EZH2i_Naive_D2_10X_CTGAGCGGTCTTTATC	EZH2i_Naive_D2	0.388557	-5.32589	ELC
EZH2i_Naive_D2_10X_CTGCATCGTATGCTAC	EZH2i_Naive_D2	-2.27642	-7.24935	TLC
EZH2i_Naive_D2_10X_CTGCATCGTCTGTCAA	EZH2i_Naive_D2	3.70912	-5.89542	ELC
EZH2i_Naive_D2_10X_CTGCCATGTGGGTTGA	EZH2i_Naive_D2	3.28786	-5.97523	ELC
EZH2i_Naive_D2_10X_CTGCCATGTTGAGTCT	EZH2i_Naive_D2	4.54716	-3.9046	ELC
EZH2i_Naive_D2_10X_CTGCCATTCTCGGCTT	EZH2i_Naive_D2	3.81427	-4.95419	ELC
EZH2i_Naive_D2_10X_CTGCCTACAATACGCT	EZH2i_Naive_D2	3.08405	-5.64884	ELC
EZH2i_Naive_D2_10X_CTGCGAGTCCTTCTGG	EZH2i_Naive_D2	3.77032	-2.7925	ELC
EZH2i_Naive_D2_10X_CTGCGAGTCGGAGATG	EZH2i_Naive_D2	4.55158	-3.11354	ELC
EZH2i_Naive_D2_10X_CTGGCAGAGTTGCCCG	EZH2i_Naive_D2	3.28158	-6.27032	ELC
EZH2i_Naive_D2_10X_CTGTAGACAAGACCTT	EZH2i_Naive_D2	3.84958	-6.20505	ELC
EZH2i_Naive_D2_10X_CTGTATTCAGGCACTC	EZH2i_Naive_D2	3.33354	-6.19932	ELC
EZH2i_Naive_D2_10X_CTGTGAAAGTCGCCAC	EZH2i_Naive_D2	4.0276	-4.648	ELC
EZH2i_Naive_D2_10X_CTGTGAATCCTACGAA	EZH2i_Naive_D2	4.29786	-1.20263	ELC
EZH2i_Naive_D2_10X_CTTCAATCAGTGACCC	EZH2i_Naive_D2	4.26847	-5.44245	ELC
EZH2i_Naive_D2_10X_CTTCAATGTACATACC	EZH2i_Naive_D2	4.05553	-2.60735	ELC
EZH2i_Naive_D2_10X_CTTCTAAGTACAACGG	EZH2i_Naive_D2	4.28869	-6.04125	ELC
EZH2i_Naive_D2_10X_GAAACCTCAACCGTAT	EZH2i_Naive_D2	4.83467	-5.05582	ELC
EZH2i_Naive_D2_10X_GAAACCTTCGTTATCT	EZH2i_Naive_D2	2.4834	-0.647596	ELC
EZH2i_Naive_D2_10X_GAACACTCAGCTACAT	EZH2i_Naive_D2	3.43747	-5.98871	ELC
EZH2i_Naive_D2_10X_GAAGCGAAGTGCCGAA	EZH2i_Naive_D2	5.00632	-4.24064	ELC
EZH2i_Naive_D2_10X_GAAGCGATCATGTCTT	EZH2i_Naive_D2	4.99749	-5.17279	ELC
EZH2i_Naive_D2_10X_GAAGTAATCACTGGTA	EZH2i_Naive_D2	4.4046	-2.83098	ELC
EZH2i_Naive_D2_10X_GAAGTAATCAGCTAGT	EZH2i_Naive_D2	4.26884	-3.38205	ELC
EZH2i_Naive_D2_10X_GAAGTAATCTCACCCA	EZH2i_Naive_D2	3.52299	-3.898	ELC
EZH2i_Naive_D2_10X_GAATAGAGTTGGGACA	EZH2i_Naive_D2	4.72039	-5.45724	ELC
EZH2i_Naive_D2_10X_GAATCACGTGACTAAA	EZH2i_Naive_D2	4.77726	-3.20372	ELC
EZH2i_Naive_D2_10X_GACCCAGTCTGAGGTT	EZH2i_Naive_D2	4.95094	-4.99914	ELC
EZH2i_Naive_D2_10X_GACCCTTGTCATCACA	EZH2i_Naive_D2	3.62337	-6.0914	ELC
EZH2i_Naive_D2_10X_GACGTTAGTACCGCGT	EZH2i_Naive_D2	3.61712	-5.12519	ELC
EZH2i_Naive_D2_10X_GACGTTAGTCGCCTAG	EZH2i_Naive_D2	3.92766	-4.72181	ELC
EZH2i_Naive_D2_10X_GACGTTATCTTCCAGC	EZH2i_Naive_D2	3.57049	-3.96271	ELC
EZH2i_Naive_D2_10X_GACTATGAGAGCAACC	EZH2i_Naive_D2	4.49907	-4.60325	ELC
EZH2i_Naive_D2_10X_GACTCAAGTTGCGGCT	EZH2i_Naive_D2	4.81424	-4.21324	ELC
EZH2i_Naive_D2_10X_GACTCTCAGCATTTCG	EZH2i_Naive_D2	3.612	-4.25401	ELC
EZH2i_Naive_D2_10X_GACTCTCCATAGATGA	EZH2i_Naive_D2	3.00783	-5.52313	ELC
EZH2i_Naive_D2_10X_GACTTCCAGACTTAAG	EZH2i_Naive_D2	4.7337	-5.45098	ELC
EZH2i_Naive_D2_10X_GACTTCCAGTGTCATC	EZH2i_Naive_D2	4.4616	-2.6435	ELC
EZH2i_Naive_D2_10X_GACTTCCCATGACTAC	EZH2i_Naive_D2	3.39498	-4.92559	ELC
EZH2i_Naive_D2_10X_GAGAAATTCACGATAC	EZH2i_Naive_D2	4.80464	-4.08318	ELC
EZH2i_Naive_D2_10X_GAGACCCTCTGCTGAA	EZH2i_Naive_D2	4.29802	-5.85905	ELC
EZH2i_Naive_D2_10X_GAGCTGCCACGGTGTC	EZH2i_Naive_D2	2.30967	-5.24012	ELC
EZH2i_Naive_D2_10X_GAGGGATCAAACTGCT	EZH2i_Naive_D2	4.36336	-4.75777	ELC
EZH2i_Naive_D2_10X_GAGTCATAGTGAGTGC	EZH2i_Naive_D2	4.65771	-1.70377	ELC
EZH2i_Naive_D2_10X_GAGTCATGTGGGCTCT	EZH2i_Naive_D2	3.73024	-4.70341	ELC
EZH2i_Naive_D2_10X_GAGTGTTTCCGTTGGG	EZH2i_Naive_D2	4.92162	-3.85089	ELC
EZH2i_Naive_D2_10X_GATCACAGTCAGGCAA	EZH2i_Naive_D2	4.78674	-4.47565	ELC
EZH2i_Naive_D2_10X_GATCACATCAAGAATG	EZH2i_Naive_D2	4.67389	-5.46838	ELC
EZH2i_Naive_D2_10X_GATCAGTAGGATACGC	EZH2i_Naive_D2	4.76882	-4.1538	ELC
EZH2i_Naive_D2_10X_GATCATGTCGGACCAC	EZH2i_Naive_D2	4.14686	-3.71996	ELC
EZH2i_Naive_D2_10X_GATCGTAGTCACCGCA	EZH2i_Naive_D2	3.77841	-2.42941	ELC
EZH2i_Naive_D2_10X_GATCGTATCTGTAAGC	EZH2i_Naive_D2	3.10428	-3.62795	ELC
EZH2i_Naive_D2_10X_GATGACTGTGGAAGTC	EZH2i_Naive_D2	3.22739	-4.43611	ELC
EZH2i_Naive_D2_10X_GATGAGGCACGGCGTT	EZH2i_Naive_D2	5.60273	3.46264	ELC
EZH2i_Naive_D2_10X_GATGAGGGTCATAAAG	EZH2i_Naive_D2	4.04314	-3.30488	ELC
EZH2i_Naive_D2_10X_GATGGAGGTATGCGTT	EZH2i_Naive_D2	4.1956	-4.15961	ELC
EZH2i_Naive_D2_10X_GATTCGAAGCATCAGG	EZH2i_Naive_D2	4.03569	-4.96797	ELC
EZH2i_Naive_D2_10X_GATTCTTGTAGATTAG	EZH2i_Naive_D2	4.23514	-6.24741	ELC
EZH2i_Naive_D2_10X_GCACATAAGTTCACTG	EZH2i_Naive_D2	2.36153	-4.94303	ELC
EZH2i_Naive_D2_10X_GCACGGTTCTTCTGTA	EZH2i_Naive_D2	5.11184	-4.90667	ELC
EZH2i_Naive_D2_10X_GCACTAATCAGAACCT	EZH2i_Naive_D2	-2.46723	-7.74267	TLC
EZH2i_Naive_D2_10X_GCAGCCACACAGACGA	EZH2i_Naive_D2	4.15416	-5.4372	ELC
EZH2i_Naive_D2_10X_GCAGTTAGTAGCTTGT	EZH2i_Naive_D2	4.38093	-4.70394	ELC
EZH2i_Naive_D2_10X_GCAGTTATCGAGAGAC	EZH2i_Naive_D2	4.79579	-5.08849	ELC
EZH2i_Naive_D2_10X_GCATTAGCACATAACC	EZH2i_Naive_D2	3.12375	-5.60206	ELC
EZH2i_Naive_D2_10X_GCATTAGCAGCAGACA	EZH2i_Naive_D2	3.3945	-4.90338	ELC
EZH2i_Naive_D2_10X_GCCAACGGTTCTTGCC	EZH2i_Naive_D2	3.86386	-6.17203	ELC
EZH2i_Naive_D2_10X_GCCAACGTCTACGGGC	EZH2i_Naive_D2	2.88327	-4.93357	ELC
EZH2i_Naive_D2_10X_GCCAGCAGTTCTCAGA	EZH2i_Naive_D2	4.37091	-5.27965	ELC
EZH2i_Naive_D2_10X_GCCATGGAGCGACTAG	EZH2i_Naive_D2	4.59129	-3.72477	ELC
EZH2i_Naive_D2_10X_GCCATTCGTCCCTAAA	EZH2i_Naive_D2	3.29819	-6.18382	ELC
EZH2i_Naive_D2_10X_GCCCAGACACCAGCTG	EZH2i_Naive_D2	4.86837	-5.88272	ELC
EZH2i_Naive_D2_10X_GCCTGTTGTCCTGTTC	EZH2i_Naive_D2	4.16989	-6.13981	ELC
EZH2i_Naive_D2_10X_GCGATCGAGACATCAA	EZH2i_Naive_D2	3.90653	-5.97429	ELC
EZH2i_Naive_D2_10X_GCGATCGGTTGCCTAA	EZH2i_Naive_D2	2.94005	-5.72351	ELC
EZH2i_Naive_D2_10X_GCGTTTCAGACCATAA	EZH2i_Naive_D2	3.95745	-2.74684	ELC
EZH2i_Naive_D2_10X_GCTACCTCATGACCCG	EZH2i_Naive_D2	2.8998	-4.47481	ELC
EZH2i_Naive_D2_10X_GCTACCTGTCCTTAAG	EZH2i_Naive_D2	4.10284	-5.15458	ELC
EZH2i_Naive_D2_10X_GGAACCCTCCCTCGTA	EZH2i_Naive_D2	3.93502	-6.4503	ELC
EZH2i_Naive_D2_10X_GGAATCTAGGGTCACA	EZH2i_Naive_D2	4.21453	-4.90348	ELC
EZH2i_Naive_D2_10X_GGAATCTCAGATCACT	EZH2i_Naive_D2	3.09762	-5.76421	ELC
EZH2i_Naive_D2_10X_GGAATCTGTCGAATTC	EZH2i_Naive_D2	2.94257	-5.89115	ELC
EZH2i_Naive_D2_10X_GGAGATGCAAGCAATA	EZH2i_Naive_D2	2.88781	-4.00817	ELC
EZH2i_Naive_D2_10X_GGAGATGGTATTGCCA	EZH2i_Naive_D2	-1.20603	-6.12457	TLC
EZH2i_Naive_D2_10X_GGATCTAAGTCCTGTA	EZH2i_Naive_D2	3.04046	-4.09407	ELC
EZH2i_Naive_D2_10X_GGCAGTCCATCCTGTC	EZH2i_Naive_D2	3.38209	-4.42969	ELC
EZH2i_Naive_D2_10X_GGCAGTCGTGAGTAAT	EZH2i_Naive_D2	4.33454	-3.75074	ELC
EZH2i_Naive_D2_10X_GGCAGTCTCGGCCAAC	EZH2i_Naive_D2	4.81216	-4.66179	ELC
EZH2i_Naive_D2_10X_GGCGTCACAACACAAA	EZH2i_Naive_D2	5.01042	-5.55493	ELC
EZH2i_Naive_D2_10X_GGCTTGGAGGAGTATT	EZH2i_Naive_D2	3.47534	-4.74626	ELC
EZH2i_Naive_D2_10X_GGGACAAGTGGTTCTA	EZH2i_Naive_D2	3.04103	-4.93447	ELC
EZH2i_Naive_D2_10X_GGGACAATCCGGTTCT	EZH2i_Naive_D2	5.33985	-1.63373	ELC
EZH2i_Naive_D2_10X_GGGACCTGTAGGTACG	EZH2i_Naive_D2	4.19531	-3.86122	ELC
EZH2i_Naive_D2_10X_GGGAGATTCCTACTGC	EZH2i_Naive_D2	4.59801	-1.77819	ELC
EZH2i_Naive_D2_10X_GGGAGATTCCTCTGCA	EZH2i_Naive_D2	3.36226	-4.29205	ELC
EZH2i_Naive_D2_10X_GGGAGTAGTCACCACG	EZH2i_Naive_D2	4.21869	-5.14614	ELC
EZH2i_Naive_D2_10X_GGGAGTAGTCCCTCAT	EZH2i_Naive_D2	3.82008	-2.83054	ELC
EZH2i_Naive_D2_10X_GGGATCCGTTGCTGAT	EZH2i_Naive_D2	5.22749	-5.35653	ELC
EZH2i_Naive_D2_10X_GGGCCATCATGAATAG	EZH2i_Naive_D2	3.81563	-4.3244	ELC
EZH2i_Naive_D2_10X_GGGCTACCATCGCTCT	EZH2i_Naive_D2	4.25554	-6.07299	ELC
EZH2i_Naive_D2_10X_GGGTAGACAGCTCTGG	EZH2i_Naive_D2	4.18524	-2.48935	ELC
EZH2i_Naive_D2_10X_GGGTCACGTGTTGATC	EZH2i_Naive_D2	2.55586	-5.0016	ELC
EZH2i_Naive_D2_10X_GGGTGTCCAATTGAAG	EZH2i_Naive_D2	2.52862	-5.13556	ELC
EZH2i_Naive_D2_10X_GGGTGTCTCTTGCAGA	EZH2i_Naive_D2	4.23814	-4.11272	ELC
EZH2i_Naive_D2_10X_GGGTTTAAGGGCGAGA	EZH2i_Naive_D2	3.58495	-5.30642	ELC
EZH2i_Naive_D2_10X_GGTAACTGTTTAGACC	EZH2i_Naive_D2	4.12568	-3.77708	ELC
EZH2i_Naive_D2_10X_GGTAGAGTCCCTCGAT	EZH2i_Naive_D2	4.69177	-4.86099	ELC
EZH2i_Naive_D2_10X_GGTCACGCACTGTTCC	EZH2i_Naive_D2	4.41873	-4.40669	ELC
EZH2i_Naive_D2_10X_GGTCTGGAGATCGCCC	EZH2i_Naive_D2	-2.44981	-7.26464	TLC
EZH2i_Naive_D2_10X_GGTCTGGTCACAAGGG	EZH2i_Naive_D2	4.31198	-5.92993	ELC
EZH2i_Naive_D2_10X_GGTGAAGAGCCTATCA	EZH2i_Naive_D2	3.25483	-5.6509	ELC
EZH2i_Naive_D2_10X_GGTGATTAGTCTGTAC	EZH2i_Naive_D2	3.22293	-5.89054	ELC
EZH2i_Naive_D2_10X_GGTGTTACAAGTCCCG	EZH2i_Naive_D2	4.81563	-4.92406	ELC
EZH2i_Naive_D2_10X_GGTGTTATCAACGCTA	EZH2i_Naive_D2	4.3768	-2.41512	ELC
EZH2i_Naive_D2_10X_GGTTAACAGCGCCGTT	EZH2i_Naive_D2	3.50704	-5.2709	ELC
EZH2i_Naive_D2_10X_GGTTAACCAATCTCTT	EZH2i_Naive_D2	2.81848	-5.61195	ELC
EZH2i_Naive_D2_10X_GGTTAACCACAGAGCA	EZH2i_Naive_D2	4.48444	-5.50184	ELC
EZH2i_Naive_D2_10X_GTAATCGGTACTTGTG	EZH2i_Naive_D2	4.70504	-5.26702	ELC
EZH2i_Naive_D2_10X_GTAGAGGGTACTTCCC	EZH2i_Naive_D2	4.09909	-5.59522	ELC
EZH2i_Naive_D2_10X_GTAGGAGCATTGTGCA	EZH2i_Naive_D2	3.7261	-4.85478	ELC
EZH2i_Naive_D2_10X_GTAGGTTTCCGTTGGG	EZH2i_Naive_D2	4.87084	-2.95453	ELC
EZH2i_Naive_D2_10X_GTAGTACTCTATGCCC	EZH2i_Naive_D2	4.77282	-4.98047	ELC
EZH2i_Naive_D2_10X_GTATTGGAGAGGTATT	EZH2i_Naive_D2	3.91534	-2.84329	ELC
EZH2i_Naive_D2_10X_GTATTGGTCACCTCTG	EZH2i_Naive_D2	3.34707	-4.77644	ELC
EZH2i_Naive_D2_10X_GTCAAACGTCGATTCA	EZH2i_Naive_D2	3.80948	-5.75378	ELC
EZH2i_Naive_D2_10X_GTCAAACTCCCTCATG	EZH2i_Naive_D2	3.89607	-5.43901	ELC
EZH2i_Naive_D2_10X_GTCAAACTCTTGCAAG	EZH2i_Naive_D2	4.69834	-6.39174	ELC
EZH2i_Naive_D2_10X_GTCAAGTCATAATCCG	EZH2i_Naive_D2	3.63389	-5.89563	ELC
EZH2i_Naive_D2_10X_GTCACGGGTTGCATCA	EZH2i_Naive_D2	4.86071	-5.49676	ELC
EZH2i_Naive_D2_10X_GTCACTCGTCCGTTTC	EZH2i_Naive_D2	3.81361	-5.84238	ELC
EZH2i_Naive_D2_10X_GTCATCCTCCTGTAAG	EZH2i_Naive_D2	3.55417	-3.21239	ELC
EZH2i_Naive_D2_10X_GTCATGAGTTCGTAAC	EZH2i_Naive_D2	4.02961	-5.36468	ELC
EZH2i_Naive_D2_10X_GTCCACTTCTAGCCAA	EZH2i_Naive_D2	4.47526	-4.06778	ELC
EZH2i_Naive_D2_10X_GTCCTCAGTTAAACCC	EZH2i_Naive_D2	4.31001	-6.42472	ELC
EZH2i_Naive_D2_10X_GTCGTTCAGTTCATCG	EZH2i_Naive_D2	2.7547	-5.06657	ELC
EZH2i_Naive_D2_10X_GTCTACCTCCAAGAGG	EZH2i_Naive_D2	3.12645	-1.03295	ELC
EZH2i_Naive_D2_10X_GTCTTTAAGACGCAGT	EZH2i_Naive_D2	3.26625	-3.65351	ELC
EZH2i_Naive_D2_10X_GTCTTTATCGTACCTC	EZH2i_Naive_D2	3.20295	-5.68119	ELC
EZH2i_Naive_D2_10X_GTGAGGAAGCCTGACC	EZH2i_Naive_D2	3.32938	-3.11972	ELC
EZH2i_Naive_D2_10X_GTGAGGATCCATTCGC	EZH2i_Naive_D2	3.62351	-4.81816	ELC
EZH2i_Naive_D2_10X_GTGAGTTGTGCAATGG	EZH2i_Naive_D2	2.87333	-4.87476	ELC
EZH2i_Naive_D2_10X_GTGCTGGGTTCTTCAT	EZH2i_Naive_D2	2.941	-4.58615	ELC
EZH2i_Naive_D2_10X_GTGCTGGTCGTCTCAC	EZH2i_Naive_D2	3.44306	-5.93668	ELC
EZH2i_Naive_D2_10X_GTGCTTCTCGAACTCA	EZH2i_Naive_D2	4.0471	-5.30802	ELC
EZH2i_Naive_D2_10X_GTGGAGACAAATAGCA	EZH2i_Naive_D2	4.78421	-2.41294	ELC
EZH2i_Naive_D2_10X_GTGGCGTAGCGAATGC	EZH2i_Naive_D2	4.9535	-4.30905	ELC
EZH2i_Naive_D2_10X_GTGGCGTCAGCCCACA	EZH2i_Naive_D2	4.6793	-5.34116	ELC
EZH2i_Naive_D2_10X_GTGGGAAAGATACAGT	EZH2i_Naive_D2	4.39924	-3.29786	ELC
EZH2i_Naive_D2_10X_GTGTAACAGAGGATCC	EZH2i_Naive_D2	4.43437	-4.09565	ELC
EZH2i_Naive_D2_10X_GTGTGATCAATCTAGC	EZH2i_Naive_D2	4.8345	-3.95702	ELC
EZH2i_Naive_D2_10X_GTTACAGTCAGCCCAG	EZH2i_Naive_D2	4.72036	-5.97555	ELC
EZH2i_Naive_D2_10X_GTTACAGTCGCTGATA	EZH2i_Naive_D2	4.66752	-5.77369	ELC
EZH2i_Naive_D2_10X_GTTACCCCAACGACTT	EZH2i_Naive_D2	4.88322	-5.41103	ELC
EZH2i_Naive_D2_10X_GTTACGATCGTTAGTG	EZH2i_Naive_D2	4.75539	-5.55471	ELC
EZH2i_Naive_D2_10X_GTTAGACCATGAATCC	EZH2i_Naive_D2	2.92147	-5.78915	ELC
EZH2i_Naive_D2_10X_GTTAGACTCGACATTG	EZH2i_Naive_D2	2.63609	-5.11591	ELC
EZH2i_Naive_D2_10X_GTTCGCTAGGACTATA	EZH2i_Naive_D2	-2.11248	-6.80683	TLC
EZH2i_Naive_D2_10X_GTTCTATTCAGCATTG	EZH2i_Naive_D2	2.98544	-0.776996	ELC
EZH2i_Naive_D2_10X_GTTGAACCATGACTCA	EZH2i_Naive_D2	3.74048	-5.20273	ELC
EZH2i_Naive_D2_10X_GTTGAACTCCGAGTGC	EZH2i_Naive_D2	4.78204	-4.13863	ELC
EZH2i_Naive_D2_10X_GTTGCGGCACGACGAA	EZH2i_Naive_D2	5.01559	-4.92081	ELC
EZH2i_Naive_D2_10X_GTTGCTCCAGCAATTC	EZH2i_Naive_D2	4.62128	-5.76503	ELC
EZH2i_Naive_D2_10X_GTTGCTCTCAAGATAG	EZH2i_Naive_D2	4.04429	-4.96393	ELC
EZH2i_Naive_D2_10X_GTTGTGATCACCGGTG	EZH2i_Naive_D2	4.54311	-4.07212	ELC
EZH2i_Naive_D2_10X_GTTTGGAAGCTGTGCC	EZH2i_Naive_D2	3.5066	-5.2002	ELC
EZH2i_Naive_D2_10X_GTTTGGACAAATGAGT	EZH2i_Naive_D2	4.9569	-5.00164	ELC
EZH2i_Naive_D2_10X_GTTTGGATCTTGCAGA	EZH2i_Naive_D2	4.13657	-5.69019	ELC
EZH2i_Naive_D2_10X_TAACCAGCACTAGTAC	EZH2i_Naive_D2	6.29807	-0.895238	ELC
EZH2i_Naive_D2_10X_TAACGACAGTAGCTCT	EZH2i_Naive_D2	4.63148	-4.04603	ELC
EZH2i_Naive_D2_10X_TAACTTCTCAAGTAAG	EZH2i_Naive_D2	2.04613	-5.63109	ELC
EZH2i_Naive_D2_10X_TAACTTCTCCGTCCTA	EZH2i_Naive_D2	2.51416	-5.59226	ELC
EZH2i_Naive_D2_10X_TAAGCACTCATTTCCA	EZH2i_Naive_D2	4.03515	-5.76556	ELC
EZH2i_Naive_D2_10X_TAAGCCACAATTGCGT	EZH2i_Naive_D2	-3.48831	2.04966	HLC
EZH2i_Naive_D2_10X_TAAGCCATCCGCACTT	EZH2i_Naive_D2	3.70274	-5.83621	ELC
EZH2i_Naive_D2_10X_TAATCTCTCATGAGTC	EZH2i_Naive_D2	2.7739	-5.90862	ELC
EZH2i_Naive_D2_10X_TAATCTCTCGTAGGGA	EZH2i_Naive_D2	4.25678	-4.81168	ELC
EZH2i_Naive_D2_10X_TAATTCCCACGGTCTG	EZH2i_Naive_D2	2.36202	-5.4814	ELC
EZH2i_Naive_D2_10X_TACAACGAGACAACTA	EZH2i_Naive_D2	5.06983	-5.13477	ELC
EZH2i_Naive_D2_10X_TACAACGCAAGTGGAC	EZH2i_Naive_D2	3.40465	-5.39312	ELC
EZH2i_Naive_D2_10X_TACAACGTCTGAATCG	EZH2i_Naive_D2	4.13511	-4.56298	ELC
EZH2i_Naive_D2_10X_TACCCACCAAACCACT	EZH2i_Naive_D2	3.36029	-5.42403	ELC
EZH2i_Naive_D2_10X_TACCGGGAGATTAGTG	EZH2i_Naive_D2	4.2542	-4.58542	ELC
EZH2i_Naive_D2_10X_TACCGGGGTGATGAAT	EZH2i_Naive_D2	3.71752	-4.32316	ELC
EZH2i_Naive_D2_10X_TACGCTCTCACGGGCT	EZH2i_Naive_D2	2.85111	-4.17797	ELC
EZH2i_Naive_D2_10X_TACGTCCTCGCTTGCT	EZH2i_Naive_D2	-2.09157	-7.18315	TLC
EZH2i_Naive_D2_10X_TACTGCCTCTGACCCT	EZH2i_Naive_D2	4.02981	-5.77137	ELC
EZH2i_Naive_D2_10X_TACTTACTCACTACTT	EZH2i_Naive_D2	2.87636	-5.83646	ELC
EZH2i_Naive_D2_10X_TACTTACTCGAAACAA	EZH2i_Naive_D2	3.77048	-6.07228	ELC
EZH2i_Naive_D2_10X_TACTTGTAGCGAACTG	EZH2i_Naive_D2	3.87138	-4.95878	ELC
EZH2i_Naive_D2_10X_TACTTGTAGGTTGTTC	EZH2i_Naive_D2	4.34889	-3.4196	ELC
EZH2i_Naive_D2_10X_TAGCACACACATAACC	EZH2i_Naive_D2	2.81189	-5.3308	ELC
EZH2i_Naive_D2_10X_TAGCACAGTGCTGTCG	EZH2i_Naive_D2	4.18508	-4.32433	ELC
EZH2i_Naive_D2_10X_TAGTGCAGTTCAAGGG	EZH2i_Naive_D2	4.50561	-5.14349	ELC
EZH2i_Naive_D2_10X_TAGTGCAGTTGTTGTG	EZH2i_Naive_D2	4.4649	-2.99617	ELC
EZH2i_Naive_D2_10X_TAGTGCAGTTTGATCG	EZH2i_Naive_D2	3.16759	-5.92543	ELC
EZH2i_Naive_D2_10X_TATCAGGTCCTAACAG	EZH2i_Naive_D2	4.62846	-6.22405	ELC
EZH2i_Naive_D2_10X_TATCAGGTCTACTTCA	EZH2i_Naive_D2	3.81502	-5.05287	ELC
EZH2i_Naive_D2_10X_TATCCTAGTCGCAACC	EZH2i_Naive_D2	3.05754	-5.70301	ELC
EZH2i_Naive_D2_10X_TATCCTAGTCGTCAGC	EZH2i_Naive_D2	4.33515	-5.71618	ELC
EZH2i_Naive_D2_10X_TATCGCCAGTTGGCTT	EZH2i_Naive_D2	3.38932	-5.60714	ELC
EZH2i_Naive_D2_10X_TATCGCCCATAGGAGC	EZH2i_Naive_D2	2.98847	-1.64658	ELC
EZH2i_Naive_D2_10X_TATCGCCTCGTTCTCG	EZH2i_Naive_D2	4.14137	-5.49512	ELC
EZH2i_Naive_D2_10X_TATCTTGTCACCTGGG	EZH2i_Naive_D2	4.05428	-4.80038	ELC
EZH2i_Naive_D2_10X_TATCTTGTCTGTACAG	EZH2i_Naive_D2	2.07813	-5.47985	ELC
EZH2i_Naive_D2_10X_TATGTTCGTTTACGTG	EZH2i_Naive_D2	4.18622	-3.55175	ELC
EZH2i_Naive_D2_10X_TATTCCAAGACTGGGT	EZH2i_Naive_D2	5.02705	-4.75166	ELC
EZH2i_Naive_D2_10X_TATTCCACAGCTACCG	EZH2i_Naive_D2	3.76158	-5.90884	ELC
EZH2i_Naive_D2_10X_TATTGCTAGTGGCCTC	EZH2i_Naive_D2	3.4939	-4.56809	ELC
EZH2i_Naive_D2_10X_TCAAGACGTGGGAGAG	EZH2i_Naive_D2	5.1346	-4.98303	ELC
EZH2i_Naive_D2_10X_TCAAGACGTTTGGAAA	EZH2i_Naive_D2	4.89126	-2.53974	ELC
EZH2i_Naive_D2_10X_TCAAGCACACAAAGCG	EZH2i_Naive_D2	2.40978	-0.568804	ELC
EZH2i_Naive_D2_10X_TCAAGCACACCCATAA	EZH2i_Naive_D2	3.4054	-5.67454	ELC
EZH2i_Naive_D2_10X_TCAAGCATCAGAACCT	EZH2i_Naive_D2	3.54384	-5.53168	ELC
EZH2i_Naive_D2_10X_TCAATCTGTCTGTTAG	EZH2i_Naive_D2	3.69182	-2.66515	ELC
EZH2i_Naive_D2_10X_TCAATTCAGCAGCAGT	EZH2i_Naive_D2	3.12932	-3.45585	ELC
EZH2i_Naive_D2_10X_TCAATTCGTCGAATGG	EZH2i_Naive_D2	4.55408	-2.49798	ELC
EZH2i_Naive_D2_10X_TCACAAGCAGTGTACT	EZH2i_Naive_D2	4.81938	-2.36811	ELC
EZH2i_Naive_D2_10X_TCACAAGTCCTACGAA	EZH2i_Naive_D2	3.3962	-5.03647	ELC
EZH2i_Naive_D2_10X_TCACATTGTTCCTAAG	EZH2i_Naive_D2	3.03215	-5.92469	ELC
EZH2i_Naive_D2_10X_TCACGCTTCCTTATGT	EZH2i_Naive_D2	4.50044	-6.0026	ELC
EZH2i_Naive_D2_10X_TCACTATAGACTCGAG	EZH2i_Naive_D2	3.61232	-3.86651	ELC
EZH2i_Naive_D2_10X_TCAGCCTCATAGTCAC	EZH2i_Naive_D2	3.72721	-5.50981	ELC
EZH2i_Naive_D2_10X_TCAGGTAGTTGCACGC	EZH2i_Naive_D2	4.15867	-4.68263	ELC
EZH2i_Naive_D2_10X_TCAGGTATCCCTCGAT	EZH2i_Naive_D2	4.47445	-5.66086	ELC
EZH2i_Naive_D2_10X_TCAGTGAAGCACCCAC	EZH2i_Naive_D2	2.86407	-5.79975	ELC
EZH2i_Naive_D2_10X_TCAGTGACAATTCTCT	EZH2i_Naive_D2	2.89503	-5.07361	ELC
EZH2i_Naive_D2_10X_TCAGTTTAGGCAATGC	EZH2i_Naive_D2	4.08011	-5.83406	ELC
EZH2i_Naive_D2_10X_TCATACTAGAGGGTGG	EZH2i_Naive_D2	4.9225	-4.04278	ELC
EZH2i_Naive_D2_10X_TCATACTAGCGATGGT	EZH2i_Naive_D2	2.47486	-4.47425	ELC
EZH2i_Naive_D2_10X_TCATCATAGGTGCTAG	EZH2i_Naive_D2	4.63406	-2.73044	ELC
EZH2i_Naive_D2_10X_TCATCCGTCGTGGTAT	EZH2i_Naive_D2	1.91106	-5.2689	ELC
EZH2i_Naive_D2_10X_TCATGCCTCAGAGCAG	EZH2i_Naive_D2	4.03444	-2.46686	ELC
EZH2i_Naive_D2_10X_TCATGTTCACTAAACC	EZH2i_Naive_D2	2.91001	-4.82047	ELC
EZH2i_Naive_D2_10X_TCATTACAGTGACCTT	EZH2i_Naive_D2	4.73516	-3.25015	ELC
EZH2i_Naive_D2_10X_TCATTACAGTGGTTCT	EZH2i_Naive_D2	3.42391	-5.68452	ELC
EZH2i_Naive_D2_10X_TCATTACGTGAGCCAA	EZH2i_Naive_D2	-1.41231	-6.76127	TLC
EZH2i_Naive_D2_10X_TCATTACTCCATTGCC	EZH2i_Naive_D2	3.98457	-5.49746	ELC
EZH2i_Naive_D2_10X_TCATTACTCTCTGCTG	EZH2i_Naive_D2	4.57588	-3.588	ELC
EZH2i_Naive_D2_10X_TCATTTGCAGGGAGAG	EZH2i_Naive_D2	4.4272	-3.89299	ELC
EZH2i_Naive_D2_10X_TCCACCACAAAGCTAA	EZH2i_Naive_D2	2.46115	-0.626018	ELC
EZH2i_Naive_D2_10X_TCCACGTGTCATAAAG	EZH2i_Naive_D2	4.8039	-5.91635	ELC
EZH2i_Naive_D2_10X_TCCAGAAAGACTAAGT	EZH2i_Naive_D2	3.41341	-2.90915	ELC
EZH2i_Naive_D2_10X_TCCAGAAGTTCGGCCA	EZH2i_Naive_D2	4.93027	-2.59634	ELC
EZH2i_Naive_D2_10X_TCCAGAATCCTCATAT	EZH2i_Naive_D2	4.5667	-6.23257	ELC
EZH2i_Naive_D2_10X_TCCATGCGTTCGGTCG	EZH2i_Naive_D2	4.04985	-5.33829	ELC
EZH2i_Naive_D2_10X_TCCCATGAGTTGGCTT	EZH2i_Naive_D2	4.85745	-3.9787	ELC
EZH2i_Naive_D2_10X_TCCCATGGTTCGAACT	EZH2i_Naive_D2	4.65383	-4.55629	ELC
EZH2i_Naive_D2_10X_TCCGGGAAGCATGATA	EZH2i_Naive_D2	4.85031	-4.29264	ELC
EZH2i_Naive_D2_10X_TCCTAATCAAGTATAG	EZH2i_Naive_D2	-2.03139	-6.89887	TLC
EZH2i_Naive_D2_10X_TCCTCCCGTAGGGAGG	EZH2i_Naive_D2	2.32898	-5.51406	ELC
EZH2i_Naive_D2_10X_TCCTCTTAGAATCGAT	EZH2i_Naive_D2	3.88715	-5.77253	ELC
EZH2i_Naive_D2_10X_TCCTCTTGTCATAAAG	EZH2i_Naive_D2	4.31229	-4.39315	ELC
EZH2i_Naive_D2_10X_TCCTTCTCATGTGACT	EZH2i_Naive_D2	4.41715	-5.94644	ELC
EZH2i_Naive_D2_10X_TCCTTCTGTCCTGTTC	EZH2i_Naive_D2	4.38848	-4.54953	ELC
EZH2i_Naive_D2_10X_TCGAACACAGCAGTGA	EZH2i_Naive_D2	4.15712	-5.92197	ELC
EZH2i_Naive_D2_10X_TCGAAGTTCAAGAGGC	EZH2i_Naive_D2	3.72372	-3.19046	ELC
EZH2i_Naive_D2_10X_TCGACCTCAGTGTGGA	EZH2i_Naive_D2	3.33986	-5.44759	ELC
EZH2i_Naive_D2_10X_TCGATTTGTTCTCCAC	EZH2i_Naive_D2	2.74133	-5.59064	ELC
EZH2i_Naive_D2_10X_TCGCACTCAGTTTGGT	EZH2i_Naive_D2	4.31794	-4.61323	ELC
EZH2i_Naive_D2_10X_TCGCTCACATCCGAGC	EZH2i_Naive_D2	4.48579	-3.02665	ELC
EZH2i_Naive_D2_10X_TCGCTCATCGCCAATA	EZH2i_Naive_D2	2.4105	-5.19537	ELC
EZH2i_Naive_D2_10X_TCGCTTGCAGACAAAT	EZH2i_Naive_D2	2.9948	-5.11729	ELC
EZH2i_Naive_D2_10X_TCGGATACAGTTGAAA	EZH2i_Naive_D2	2.45851	-5.01996	ELC
EZH2i_Naive_D2_10X_TCTATCAAGAAACTGT	EZH2i_Naive_D2	2.80668	-5.81851	ELC
EZH2i_Naive_D2_10X_TCTCCGAGTTGCGTAT	EZH2i_Naive_D2	2.80433	-5.17841	ELC
EZH2i_Naive_D2_10X_TCTCTGGAGGTCACTT	EZH2i_Naive_D2	3.47879	-6.33037	ELC
EZH2i_Naive_D2_10X_TCTGCCAGTCCAACGC	EZH2i_Naive_D2	4.82372	-6.08046	ELC
EZH2i_Naive_D2_10X_TCTGGCTTCGAAGCAG	EZH2i_Naive_D2	3.61513	-4.41312	ELC
EZH2i_Naive_D2_10X_TCTGTCGAGACGCTCC	EZH2i_Naive_D2	3.98518	-4.71075	ELC
EZH2i_Naive_D2_10X_TCTGTCGCATGTTCGA	EZH2i_Naive_D2	4.96592	-3.01487	ELC
EZH2i_Naive_D2_10X_TCTTAGTGTGAATGTA	EZH2i_Naive_D2	4.08747	-5.44684	ELC
EZH2i_Naive_D2_10X_TCTTCCTCATCCCACT	EZH2i_Naive_D2	2.40619	-4.50561	ELC
EZH2i_Naive_D2_10X_TCTTCCTGTCTAACGT	EZH2i_Naive_D2	3.14362	-5.7265	ELC
EZH2i_Naive_D2_10X_TCTTCCTGTGCAATGG	EZH2i_Naive_D2	2.43056	-4.68068	ELC
EZH2i_Naive_D2_10X_TGAATCGGTCCTGTTC	EZH2i_Naive_D2	-6.36265	6.49495	MeLC
EZH2i_Naive_D2_10X_TGAATGCGTACTTCCC	EZH2i_Naive_D2	4.36065	-5.58787	ELC
EZH2i_Naive_D2_10X_TGACCCTAGTAGCAAT	EZH2i_Naive_D2	4.35628	-5.85547	ELC
EZH2i_Naive_D2_10X_TGACGCGAGGTAAGTT	EZH2i_Naive_D2	4.20722	-4.26638	ELC
EZH2i_Naive_D2_10X_TGACTCCAGATCCGAG	EZH2i_Naive_D2	2.97115	-5.55645	ELC
EZH2i_Naive_D2_10X_TGACTCCCATCTAGAC	EZH2i_Naive_D2	3.25557	-5.78109	ELC
EZH2i_Naive_D2_10X_TGAGACTCACCAGTTA	EZH2i_Naive_D2	3.17589	-5.6853	ELC
EZH2i_Naive_D2_10X_TGAGGAGCATCGCTAA	EZH2i_Naive_D2	2.28447	-5.52174	ELC
EZH2i_Naive_D2_10X_TGATCAGTCTGGGCAC	EZH2i_Naive_D2	4.40345	-3.82873	ELC
EZH2i_Naive_D2_10X_TGATCTTAGTTAGTAG	EZH2i_Naive_D2	3.54937	-5.33436	ELC
EZH2i_Naive_D2_10X_TGCAGGCGTGATAGTA	EZH2i_Naive_D2	5.04819	-4.99755	ELC
EZH2i_Naive_D2_10X_TGCATCCCATCGCCTT	EZH2i_Naive_D2	4.43235	-3.31901	ELC
EZH2i_Naive_D2_10X_TGCATGATCCCTCTAG	EZH2i_Naive_D2	3.46848	-3.77605	ELC
EZH2i_Naive_D2_10X_TGCCGAGAGGCACCAA	EZH2i_Naive_D2	5.09476	-4.73359	ELC
EZH2i_Naive_D2_10X_TGCCGAGAGGCTCAAG	EZH2i_Naive_D2	3.83174	-2.88379	ELC
EZH2i_Naive_D2_10X_TGCGACGCAAACCACT	EZH2i_Naive_D2	3.48181	-6.06429	ELC
EZH2i_Naive_D2_10X_TGCGATATCCTACGAA	EZH2i_Naive_D2	4.61087	-4.43036	ELC
EZH2i_Naive_D2_10X_TGCTCGTGTTGATGTC	EZH2i_Naive_D2	4.51826	-5.85311	ELC
EZH2i_Naive_D2_10X_TGCTGAACATGTGGCC	EZH2i_Naive_D2	4.33862	-6.11074	ELC
EZH2i_Naive_D2_10X_TGGAGAGTCTTAAGGC	EZH2i_Naive_D2	4.95151	-2.38607	ELC
EZH2i_Naive_D2_10X_TGGAGGAGTAACATCC	EZH2i_Naive_D2	3.94797	-3.68098	ELC
EZH2i_Naive_D2_10X_TGGATCAGTAGATTGA	EZH2i_Naive_D2	4.08217	-4.36199	ELC
EZH2i_Naive_D2_10X_TGGATGTCAAGTTGGG	EZH2i_Naive_D2	4.5979	-2.96955	ELC
EZH2i_Naive_D2_10X_TGGGAAGCAACTGCCG	EZH2i_Naive_D2	2.55913	-0.720801	ELC
EZH2i_Naive_D2_10X_TGGGAGAAGCCGTAAG	EZH2i_Naive_D2	4.80283	-5.47397	ELC
EZH2i_Naive_D2_10X_TGGGAGAGTCGTACTA	EZH2i_Naive_D2	4.41834	-5.4671	ELC
EZH2i_Naive_D2_10X_TGGGATTCAGTTGCGC	EZH2i_Naive_D2	4.34817	-3.76057	ELC
EZH2i_Naive_D2_10X_TGGGATTTCCCTCTTT	EZH2i_Naive_D2	4.5816	-5.94065	ELC
EZH2i_Naive_D2_10X_TGGTACATCGCGAAGA	EZH2i_Naive_D2	4.52848	-4.71175	ELC
EZH2i_Naive_D2_10X_TGTAACGCAAACGTGG	EZH2i_Naive_D2	4.27458	-4.8017	ELC
EZH2i_Naive_D2_10X_TGTAACGGTGCCTTCT	EZH2i_Naive_D2	2.51584	-7.22068	ELC
EZH2i_Naive_D2_10X_TGTAAGCAGGGCAGTT	EZH2i_Naive_D2	2.62691	-5.11822	ELC
EZH2i_Naive_D2_10X_TGTAAGCGTTCCACGG	EZH2i_Naive_D2	4.31106	-4.10574	ELC
EZH2i_Naive_D2_10X_TGTAGACGTAACACGG	EZH2i_Naive_D2	3.47447	-6.1048	ELC
EZH2i_Naive_D2_10X_TGTCAGAGTAACTGCT	EZH2i_Naive_D2	3.89431	-5.86302	ELC
EZH2i_Naive_D2_10X_TGTCAGATCTGCTAGA	EZH2i_Naive_D2	5.02205	-4.5662	ELC
EZH2i_Naive_D2_10X_TGTCCACCAAGGCGTA	EZH2i_Naive_D2	3.47837	-5.10117	ELC
EZH2i_Naive_D2_10X_TGTGGCGTCCGCACGA	EZH2i_Naive_D2	2.81083	-3.76028	ELC
EZH2i_Naive_D2_10X_TGTGTGACACGTAGTT	EZH2i_Naive_D2	4.2257	-5.2514	ELC
EZH2i_Naive_D2_10X_TGTTACTCACGCTGCA	EZH2i_Naive_D2	4.57639	-5.70894	ELC
EZH2i_Naive_D2_10X_TGTTCTAAGAGCACTG	EZH2i_Naive_D2	3.11917	-5.78332	ELC
EZH2i_Naive_D2_10X_TGTTGAGCATCGGAAG	EZH2i_Naive_D2	4.58731	-2.46618	ELC
EZH2i_Naive_D2_10X_TTACCATTCACCATCC	EZH2i_Naive_D2	3.34746	-6.17493	ELC
EZH2i_Naive_D2_10X_TTACCGCTCCCTCGAT	EZH2i_Naive_D2	4.55889	-5.88213	ELC
EZH2i_Naive_D2_10X_TTACTGTGTTGCCTAA	EZH2i_Naive_D2	3.10397	-4.84311	ELC
EZH2i_Naive_D2_10X_TTCAATCGTAACGGTG	EZH2i_Naive_D2	3.92834	-5.37983	ELC
EZH2i_Naive_D2_10X_TTCACGCCACTATCCC	EZH2i_Naive_D2	3.44103	-4.00972	ELC
EZH2i_Naive_D2_10X_TTCATGTGTGCCTGCA	EZH2i_Naive_D2	3.78635	-5.9436	ELC
EZH2i_Naive_D2_10X_TTCCACGCAAATAGCA	EZH2i_Naive_D2	4.77806	-5.95687	ELC
EZH2i_Naive_D2_10X_TTCCGGTAGGTAAACT	EZH2i_Naive_D2	-8.15852	6.54502	MeLC
EZH2i_Naive_D2_10X_TTCCGTGGTTGTGGCC	EZH2i_Naive_D2	4.6313	-6.25467	ELC
EZH2i_Naive_D2_10X_TTCCTAATCGTAGTGT	EZH2i_Naive_D2	4.22479	-3.94071	ELC
EZH2i_Naive_D2_10X_TTCCTCTCAAGATGGC	EZH2i_Naive_D2	4.81868	-4.54955	ELC
EZH2i_Naive_D2_10X_TTCCTCTTCTGCGTCT	EZH2i_Naive_D2	2.73065	-4.74797	ELC
EZH2i_Naive_D2_10X_TTCCTTCGTGAGTGAC	EZH2i_Naive_D2	3.28101	-5.38368	ELC
EZH2i_Naive_D2_10X_TTCGGTCAGACATAGT	EZH2i_Naive_D2	4.43163	-3.04976	ELC
EZH2i_Naive_D2_10X_TTCTCTCTCTTTGCGC	EZH2i_Naive_D2	3.36932	-3.9186	ELC
EZH2i_Naive_D2_10X_TTCTTCCTCTGGGCAC	EZH2i_Naive_D2	3.88709	-4.41718	ELC
EZH2i_Naive_D2_10X_TTCTTGATCTCTCGAC	EZH2i_Naive_D2	3.08496	-5.45891	ELC
EZH2i_Naive_D2_10X_TTGAACGTCTCCGATC	EZH2i_Naive_D2	3.64563	-3.90955	ELC
EZH2i_Naive_D2_10X_TTGACCCAGCCGTTAT	EZH2i_Naive_D2	2.0795	-5.43063	ELC
EZH2i_Naive_D2_10X_TTGATGGAGTCATGAA	EZH2i_Naive_D2	4.28224	-2.26669	ELC
EZH2i_Naive_D2_10X_TTGATGGTCGGACAAG	EZH2i_Naive_D2	4.90406	-4.56372	ELC
EZH2i_Naive_D2_10X_TTGCATTAGCAGAAAG	EZH2i_Naive_D2	2.39439	-5.05709	ELC
EZH2i_Naive_D2_10X_TTGCCTGCATCATTGG	EZH2i_Naive_D2	2.06131	-5.42751	ELC
EZH2i_Naive_D2_10X_TTGCTGCTCGCTTGCT	EZH2i_Naive_D2	2.40345	-5.48594	ELC
EZH2i_Naive_D2_10X_TTGGGCGTCTCAACCC	EZH2i_Naive_D2	2.95759	-4.81341	ELC
EZH2i_Naive_D2_10X_TTGGGTAGTGAGTAGC	EZH2i_Naive_D2	3.46004	-6.0231	ELC
EZH2i_Naive_D2_10X_TTGTGGAGTATCAGCT	EZH2i_Naive_D2	3.9811	-0.538128	ELC
EZH2i_Naive_D2_10X_TTGTTCAAGACGGTTG	EZH2i_Naive_D2	5.09652	-4.90305	ELC
EZH2i_Naive_D2_10X_TTGTTCATCCGTTGAA	EZH2i_Naive_D2	3.98698	-4.8047	ELC
EZH2i_Naive_D2_10X_TTTACCAAGGTCATAA	EZH2i_Naive_D2	3.83767	-3.59698	ELC
EZH2i_Naive_D2_10X_TTTACCACACAGCATT	EZH2i_Naive_D2	2.15985	-5.50773	ELC
EZH2i_Naive_D2_10X_TTTACTGAGGCGCTCT	EZH2i_Naive_D2	2.14896	-5.54778	ELC
EZH2i_Naive_D2_10X_TTTCAGTCAACAAAGT	EZH2i_Naive_D2	4.13008	-4.77071	ELC
EZH2i_Naive_D2_10X_TTTCAGTTCTTGGTGA	EZH2i_Naive_D2	2.16255	-4.81825	ELC
EZH2i_Naive_D2_10X_TTTCCTCCAGCCCAGT	EZH2i_Naive_D2	4.11732	-5.61589	ELC
EZH2i_Naive_D2_10X_TTTCGATAGCTACGTT	EZH2i_Naive_D2	4.90412	-4.23884	ELC
EZH2i_Naive_D2_10X_TTTCGATAGGGCAGTT	EZH2i_Naive_D2	3.53481	-4.67373	ELC
EZH2i_Naive_D2_10X_TTTCGATGTCTGTCCT	EZH2i_Naive_D2	4.92468	-4.78761	ELC
EZH2i_Naive_D2_10X_TTTGACTGTCCGAAAG	EZH2i_Naive_D2	3.99188	-2.98152	ELC
EZH2i_Naive_D2_10X_TTTGATCCATAAGCAA	EZH2i_Naive_D2	3.04467	-4.8825	ELC
EZH2i_Naive_D2_10X_TTTGGAGCAGTGTACT	EZH2i_Naive_D2	3.51124	-6.27069	ELC
EZH2i_Naive_D4_10X_AAACCCAAGCATCCTA	EZH2i_Naive_D4	3.17703	-6.08833	ELC
EZH2i_Naive_D4_10X_AAACCCACATGTCTAG	EZH2i_Naive_D4	2.78031	-3.78707	ELC
EZH2i_Naive_D4_10X_AAACCCACATGTGTCA	EZH2i_Naive_D4	2.44119	-4.83781	ELC
EZH2i_Naive_D4_10X_AAACGCTGTAGAGCTG	EZH2i_Naive_D4	3.35987	-3.66244	ELC
EZH2i_Naive_D4_10X_AAAGAACCAGCATGCC	EZH2i_Naive_D4	2.38004	-0.563155	ELC
EZH2i_Naive_D4_10X_AAAGAACTCGGTATGT	EZH2i_Naive_D4	2.65922	-4.00989	ELC
EZH2i_Naive_D4_10X_AAAGGATTCGTGCAGC	EZH2i_Naive_D4	2.34272	-5.60675	ELC
EZH2i_Naive_D4_10X_AAAGGGCAGGGAGGGT	EZH2i_Naive_D4	1.63918	-3.98114	ELC
EZH2i_Naive_D4_10X_AAAGGTAAGGTGCAGT	EZH2i_Naive_D4	4.93457	-0.657289	ELC
EZH2i_Naive_D4_10X_AAAGTGAGTGTCCATA	EZH2i_Naive_D4	-6.20788	7.57829	MeLC
EZH2i_Naive_D4_10X_AAATGGAAGTAATACG	EZH2i_Naive_D4	4.75714	-2.80689	ELC
EZH2i_Naive_D4_10X_AAATGGATCCAAGCCG	EZH2i_Naive_D4	1.9336	-4.35012	ELC
EZH2i_Naive_D4_10X_AACAAGATCGATGCAT	EZH2i_Naive_D4	3.75118	-4.97684	ELC
EZH2i_Naive_D4_10X_AACAAGATCGGATAAA	EZH2i_Naive_D4	4.11206	-3.93705	ELC
EZH2i_Naive_D4_10X_AACAGGGCAGAGTTCT	EZH2i_Naive_D4	4.69598	-2.8925	ELC
EZH2i_Naive_D4_10X_AACCAACCACCAGTTA	EZH2i_Naive_D4	4.90373	-4.57774	ELC
EZH2i_Naive_D4_10X_AACCACATCGCACTCT	EZH2i_Naive_D4	-6.30803	5.35025	MeLC
EZH2i_Naive_D4_10X_AACCATGGTAAGAACT	EZH2i_Naive_D4	5.09017	0.911923	ELC
EZH2i_Naive_D4_10X_AACCATGGTTCGGTCG	EZH2i_Naive_D4	4.36595	-1.37144	ELC
EZH2i_Naive_D4_10X_AACCTGACAAACGTGG	EZH2i_Naive_D4	3.72502	-4.88899	ELC
EZH2i_Naive_D4_10X_AACCTGACATGGGATG	EZH2i_Naive_D4	4.02977	-3.08373	ELC
EZH2i_Naive_D4_10X_AACGAAATCTCGGTCT	EZH2i_Naive_D4	1.98617	-4.69291	ELC
EZH2i_Naive_D4_10X_AACGGGACATCCTTCG	EZH2i_Naive_D4	4.00585	-3.66742	ELC
EZH2i_Naive_D4_10X_AACGGGATCTCCCATG	EZH2i_Naive_D4	-2.43276	-7.23244	TLC
EZH2i_Naive_D4_10X_AAGAACATCATGAGAA	EZH2i_Naive_D4	3.30595	-3.18262	ELC
EZH2i_Naive_D4_10X_AAGACAAGTCCTTTGC	EZH2i_Naive_D4	4.2935	-4.86951	ELC
EZH2i_Naive_D4_10X_AAGACTCAGTCGCCCA	EZH2i_Naive_D4	3.74885	-4.28477	ELC
EZH2i_Naive_D4_10X_AAGCATCGTCCATAGT	EZH2i_Naive_D4	4.98575	-4.30779	ELC
EZH2i_Naive_D4_10X_AAGCCATCACATATCG	EZH2i_Naive_D4	2.20763	-5.28272	ELC
EZH2i_Naive_D4_10X_AAGCGAGAGGTCACTT	EZH2i_Naive_D4	3.58223	-5.60132	ELC
EZH2i_Naive_D4_10X_AAGCGAGTCCCAAGCG	EZH2i_Naive_D4	3.98898	-4.25929	ELC
EZH2i_Naive_D4_10X_AAGCGAGTCTTACGTT	EZH2i_Naive_D4	3.59661	-3.72712	ELC
EZH2i_Naive_D4_10X_AAGCGTTGTCGCTTAA	EZH2i_Naive_D4	-0.198711	-5.59612	ELC
EZH2i_Naive_D4_10X_AAGGAATCACGGCCAT	EZH2i_Naive_D4	3.26892	-5.43431	ELC
EZH2i_Naive_D4_10X_AAGGTAACAAGACTGG	EZH2i_Naive_D4	3.70158	-2.85051	ELC
EZH2i_Naive_D4_10X_AAGGTAAGTTCTTGTT	EZH2i_Naive_D4	4.64025	-3.63013	ELC
EZH2i_Naive_D4_10X_AAGTCGTAGTAGGTTA	EZH2i_Naive_D4	4.64435	-4.77822	ELC
EZH2i_Naive_D4_10X_AAGTCGTGTGGAGGTT	EZH2i_Naive_D4	3.51449	-2.76301	ELC
EZH2i_Naive_D4_10X_AAGTCGTTCACAATGC	EZH2i_Naive_D4	2.90276	-3.55055	ELC
EZH2i_Naive_D4_10X_AAGTCGTTCATAGCAC	EZH2i_Naive_D4	4.95094	-4.64063	ELC
EZH2i_Naive_D4_10X_AATCACGAGCCACTCG	EZH2i_Naive_D4	2.27402	-4.68796	ELC
EZH2i_Naive_D4_10X_AATCACGCATCGAGCC	EZH2i_Naive_D4	1.77958	-4.68577	ELC
EZH2i_Naive_D4_10X_AATCGTGGTATCGCTA	EZH2i_Naive_D4	2.82652	-4.51222	ELC
EZH2i_Naive_D4_10X_AATGACCGTTGTTGTG	EZH2i_Naive_D4	3.56839	-3.0416	ELC
EZH2i_Naive_D4_10X_AATGACCTCAGTCACA	EZH2i_Naive_D4	2.27057	-5.5402	ELC
EZH2i_Naive_D4_10X_AATGCCATCATTGCTT	EZH2i_Naive_D4	1.85328	-2.46119	ELC
EZH2i_Naive_D4_10X_AATGGCTAGATGGTAT	EZH2i_Naive_D4	3.58469	-3.60214	ELC
EZH2i_Naive_D4_10X_AATGGCTCAGGAGGAG	EZH2i_Naive_D4	4.61847	-3.41615	ELC
EZH2i_Naive_D4_10X_AATGGCTGTAGGCTCC	EZH2i_Naive_D4	4.5152	-5.63105	ELC
EZH2i_Naive_D4_10X_AATTTCCCAAGAGTGC	EZH2i_Naive_D4	4.69347	-3.05549	ELC
EZH2i_Naive_D4_10X_ACAACCATCAGCTGTA	EZH2i_Naive_D4	4.49593	-3.78475	ELC
EZH2i_Naive_D4_10X_ACAAGCTAGCGGGTAT	EZH2i_Naive_D4	3.97052	-6.01071	ELC
EZH2i_Naive_D4_10X_ACAAGCTTCCCGTAAA	EZH2i_Naive_D4	4.34432	-2.62715	ELC
EZH2i_Naive_D4_10X_ACACAGTTCACTACTT	EZH2i_Naive_D4	2.94609	-4.69932	ELC
EZH2i_Naive_D4_10X_ACACAGTTCGCATTAG	EZH2i_Naive_D4	4.79519	-2.25079	ELC
EZH2i_Naive_D4_10X_ACACCAACAGCGTGAA	EZH2i_Naive_D4	4.85999	-1.94899	ELC
EZH2i_Naive_D4_10X_ACACGCGGTCAGGTGA	EZH2i_Naive_D4	3.10313	-4.93426	ELC
EZH2i_Naive_D4_10X_ACACTGAAGCAGTACG	EZH2i_Naive_D4	1.7981	-2.37071	ELC
EZH2i_Naive_D4_10X_ACAGGGATCGCCAATA	EZH2i_Naive_D4	4.23338	-3.06902	ELC
EZH2i_Naive_D4_10X_ACATCCCGTCCTCATC	EZH2i_Naive_D4	2.1837	-5.57254	ELC
EZH2i_Naive_D4_10X_ACATCCCTCGTAATGC	EZH2i_Naive_D4	3.43536	-6.2147	ELC
EZH2i_Naive_D4_10X_ACATCGAGTTCCCAAA	EZH2i_Naive_D4	3.53149	-3.18015	ELC
EZH2i_Naive_D4_10X_ACCACAACAGTGGCTC	EZH2i_Naive_D4	4.13604	-4.16626	ELC
EZH2i_Naive_D4_10X_ACCATTTTCGATAACC	EZH2i_Naive_D4	0.625923	-4.95532	ELC
EZH2i_Naive_D4_10X_ACCGTTCCACAGTATC	EZH2i_Naive_D4	2.73476	-4.39234	ELC
EZH2i_Naive_D4_10X_ACCGTTCTCGGTCTGG	EZH2i_Naive_D4	4.26219	-4.0878	ELC
EZH2i_Naive_D4_10X_ACCTACCGTGCATCTA	EZH2i_Naive_D4	2.19428	-5.59937	ELC
EZH2i_Naive_D4_10X_ACCTGAACACGCGCAT	EZH2i_Naive_D4	1.98576	-5.51212	ELC
EZH2i_Naive_D4_10X_ACCTGTCGTGAGGATC	EZH2i_Naive_D4	4.55664	-3.93275	ELC
EZH2i_Naive_D4_10X_ACGATCATCACGACTA	EZH2i_Naive_D4	4.66999	-3.24333	ELC
EZH2i_Naive_D4_10X_ACGATGTTCGAGGCAA	EZH2i_Naive_D4	3.24671	-1.99749	ELC
EZH2i_Naive_D4_10X_ACGGAAGTCAGCAGAG	EZH2i_Naive_D4	3.27127	-4.34509	ELC
EZH2i_Naive_D4_10X_ACGGTTAAGCCTGTCG	EZH2i_Naive_D4	5.23505	-1.29192	ELC
EZH2i_Naive_D4_10X_ACGTAACTCACCCTGT	EZH2i_Naive_D4	3.57793	-5.5452	ELC
EZH2i_Naive_D4_10X_ACGTAGTGTACAGAGC	EZH2i_Naive_D4	2.19656	-5.10761	ELC
EZH2i_Naive_D4_10X_ACGTAGTGTATGCGTT	EZH2i_Naive_D4	4.19349	-2.62414	ELC
EZH2i_Naive_D4_10X_ACGTCCTGTTAAACAG	EZH2i_Naive_D4	3.13736	-5.31367	ELC
EZH2i_Naive_D4_10X_ACTACGAGTTAAGGAT	EZH2i_Naive_D4	3.44747	-1.21898	ELC
EZH2i_Naive_D4_10X_ACTATCTTCTGAATCG	EZH2i_Naive_D4	4.24789	-4.94043	ELC
EZH2i_Naive_D4_10X_ACTATGGAGTTTGAGA	EZH2i_Naive_D4	3.40217	-4.67304	ELC
EZH2i_Naive_D4_10X_ACTATTCCAAATACGA	EZH2i_Naive_D4	3.1261	-3.19317	ELC
EZH2i_Naive_D4_10X_ACTCCCATCTCCTACG	EZH2i_Naive_D4	2.45645	-0.619884	ELC
EZH2i_Naive_D4_10X_ACTCTCGCAGATCCTA	EZH2i_Naive_D4	3.69545	-2.30942	ELC
EZH2i_Naive_D4_10X_ACTCTCGTCATAGACC	EZH2i_Naive_D4	4.50931	-3.0934	ELC
EZH2i_Naive_D4_10X_ACTGCAAAGCACTAGG	EZH2i_Naive_D4	3.32193	-2.2915	ELC
EZH2i_Naive_D4_10X_ACTGCAATCGGATAAA	EZH2i_Naive_D4	4.36128	-4.25785	ELC
EZH2i_Naive_D4_10X_ACTTAGGGTGGTTTAC	EZH2i_Naive_D4	4.81251	-2.75118	ELC
EZH2i_Naive_D4_10X_ACTTATCGTAGAGACC	EZH2i_Naive_D4	4.62046	-5.52251	ELC
EZH2i_Naive_D4_10X_AGAACCTCAAGCTGTT	EZH2i_Naive_D4	2.34936	-5.12597	ELC
EZH2i_Naive_D4_10X_AGACAAAAGAAGTCCG	EZH2i_Naive_D4	-0.245407	-5.41812	ELC
EZH2i_Naive_D4_10X_AGACACTAGATGGCGT	EZH2i_Naive_D4	4.91561	-4.14265	ELC
EZH2i_Naive_D4_10X_AGACACTGTTGGTACT	EZH2i_Naive_D4	-9.20942	6.73012	MeLC
EZH2i_Naive_D4_10X_AGACACTTCCGTGCGA	EZH2i_Naive_D4	3.19523	-6.00221	ELC
EZH2i_Naive_D4_10X_AGACACTTCTAGCAAC	EZH2i_Naive_D4	3.0953	-5.09544	ELC
EZH2i_Naive_D4_10X_AGACAGGTCCCAACTC	EZH2i_Naive_D4	2.69483	-4.40834	ELC
EZH2i_Naive_D4_10X_AGACCATGTGAGACGT	EZH2i_Naive_D4	3.64719	-2.0806	ELC
EZH2i_Naive_D4_10X_AGACCCGCACTAAACC	EZH2i_Naive_D4	4.5292	-1.75237	ELC
EZH2i_Naive_D4_10X_AGACCCGGTAACCAGG	EZH2i_Naive_D4	3.90947	-6.16868	ELC
EZH2i_Naive_D4_10X_AGACTCATCCACAAGT	EZH2i_Naive_D4	4.24928	-4.69469	ELC
EZH2i_Naive_D4_10X_AGAGAATGTCTAATCG	EZH2i_Naive_D4	-6.13134	7.8099	MeLC
EZH2i_Naive_D4_10X_AGAGAATGTGAATGAT	EZH2i_Naive_D4	4.4976	-2.39599	ELC
EZH2i_Naive_D4_10X_AGAGAGCCAGACCTAT	EZH2i_Naive_D4	2.16291	-5.1547	ELC
EZH2i_Naive_D4_10X_AGAGAGCTCGAGAACG	EZH2i_Naive_D4	3.40067	-3.64555	ELC
EZH2i_Naive_D4_10X_AGAGCCCCAAAGACGC	EZH2i_Naive_D4	3.78524	-2.9092	ELC
EZH2i_Naive_D4_10X_AGATAGACAGCGGTTC	EZH2i_Naive_D4	-6.10234	8.29536	MeLC
EZH2i_Naive_D4_10X_AGATAGATCGTGTTCC	EZH2i_Naive_D4	3.87915	-3.96777	ELC
EZH2i_Naive_D4_10X_AGATGAAAGTTGCATC	EZH2i_Naive_D4	4.20499	-2.58841	ELC
EZH2i_Naive_D4_10X_AGATGCTAGATGTTAG	EZH2i_Naive_D4	3.7706	-4.66697	ELC
EZH2i_Naive_D4_10X_AGATGCTTCTATCGTT	EZH2i_Naive_D4	2.4509	-5.24162	ELC
EZH2i_Naive_D4_10X_AGCATCAAGACTCATC	EZH2i_Naive_D4	4.38302	-3.0231	ELC
EZH2i_Naive_D4_10X_AGCATCATCCTACGGG	EZH2i_Naive_D4	4.17561	-2.66986	ELC
EZH2i_Naive_D4_10X_AGCCAATGTCGAGCTC	EZH2i_Naive_D4	2.85579	-3.12209	ELC
EZH2i_Naive_D4_10X_AGCCACGAGGGTACGT	EZH2i_Naive_D4	3.12974	-1.5967	ELC
EZH2i_Naive_D4_10X_AGCCACGTCAAAGCCT	EZH2i_Naive_D4	3.9075	-6.16782	ELC
EZH2i_Naive_D4_10X_AGCGATTCAAGATGGC	EZH2i_Naive_D4	4.65115	-2.20539	ELC
EZH2i_Naive_D4_10X_AGCGCCAAGAATCGAT	EZH2i_Naive_D4	3.88902	-3.06352	ELC
EZH2i_Naive_D4_10X_AGCGCCAAGGAAGTGA	EZH2i_Naive_D4	2.88851	-4.32658	ELC
EZH2i_Naive_D4_10X_AGCGCCACATTGTACG	EZH2i_Naive_D4	3.09554	-3.71912	ELC
EZH2i_Naive_D4_10X_AGCGCCAGTAACTTCG	EZH2i_Naive_D4	4.17167	-3.31096	ELC
EZH2i_Naive_D4_10X_AGCGCTGAGAGAATCT	EZH2i_Naive_D4	3.10405	-3.10984	ELC
EZH2i_Naive_D4_10X_AGCGCTGAGTGCTCGC	EZH2i_Naive_D4	4.28817	-1.65327	ELC
EZH2i_Naive_D4_10X_AGCGCTGCAGGTTACT	EZH2i_Naive_D4	1.12475	-5.46122	ELC
EZH2i_Naive_D4_10X_AGCGTATAGAGCCGTA	EZH2i_Naive_D4	3.93752	-1.64545	ELC
EZH2i_Naive_D4_10X_AGCGTCGGTCATTGCA	EZH2i_Naive_D4	-8.90235	6.68945	MeLC
EZH2i_Naive_D4_10X_AGCTACAGTTGTGCCG	EZH2i_Naive_D4	4.40195	-5.8137	ELC
EZH2i_Naive_D4_10X_AGCTACATCCCAGTGG	EZH2i_Naive_D4	3.9145	-5.72001	ELC
EZH2i_Naive_D4_10X_AGCTCAATCGTCCATC	EZH2i_Naive_D4	2.30479	-5.41353	ELC
EZH2i_Naive_D4_10X_AGCTTCCGTACGTGTT	EZH2i_Naive_D4	3.80955	-3.94992	ELC
EZH2i_Naive_D4_10X_AGGAAATAGGGTCACA	EZH2i_Naive_D4	3.77733	-2.81397	ELC
EZH2i_Naive_D4_10X_AGGAAATCAAGTGGCA	EZH2i_Naive_D4	4.62716	-6.13373	ELC
EZH2i_Naive_D4_10X_AGGAATAAGCTCTGTA	EZH2i_Naive_D4	4.79223	-4.62293	ELC
EZH2i_Naive_D4_10X_AGGACGAGTCTCACAA	EZH2i_Naive_D4	-0.55846	-5.43318	ELC
EZH2i_Naive_D4_10X_AGGACGATCGTTTACT	EZH2i_Naive_D4	4.63779	-1.66901	ELC
EZH2i_Naive_D4_10X_AGGAGGTGTAGTGTGG	EZH2i_Naive_D4	4.44196	-3.42464	ELC
EZH2i_Naive_D4_10X_AGGAGGTGTTCTATCT	EZH2i_Naive_D4	5.09657	-1.51302	ELC
EZH2i_Naive_D4_10X_AGGATAATCCGGCAGT	EZH2i_Naive_D4	4.13976	-2.16472	ELC
EZH2i_Naive_D4_10X_AGGATCTTCCTGCCAT	EZH2i_Naive_D4	3.27736	-3.31126	ELC
EZH2i_Naive_D4_10X_AGGCATTCACACACTA	EZH2i_Naive_D4	3.89339	-4.27005	ELC
EZH2i_Naive_D4_10X_AGGGAGTTCATGTCAG	EZH2i_Naive_D4	3.95213	-2.06525	ELC
EZH2i_Naive_D4_10X_AGGGCTCTCAATCTCT	EZH2i_Naive_D4	4.2521	-2.32233	ELC
EZH2i_Naive_D4_10X_AGGGTCCAGGAACGTC	EZH2i_Naive_D4	3.83946	-4.83011	ELC
EZH2i_Naive_D4_10X_AGGGTTTAGTCCGCGT	EZH2i_Naive_D4	7.8904	0.0358696	ELC
EZH2i_Naive_D4_10X_AGGTAGGCAACGTTAC	EZH2i_Naive_D4	4.78509	-2.65199	ELC
EZH2i_Naive_D4_10X_AGGTCATAGAAACACT	EZH2i_Naive_D4	4.02034	-1.11432	ELC
EZH2i_Naive_D4_10X_AGGTCATGTACAGTAA	EZH2i_Naive_D4	4.4385	-3.63888	ELC
EZH2i_Naive_D4_10X_AGGTGTTTCCCATAGA	EZH2i_Naive_D4	4.47037	-1.90628	ELC
EZH2i_Naive_D4_10X_AGTACCACACGAAAGC	EZH2i_Naive_D4	4.34817	-1.96756	ELC
EZH2i_Naive_D4_10X_AGTACCACAGTAGAGC	EZH2i_Naive_D4	4.77413	-0.354296	ELC
EZH2i_Naive_D4_10X_AGTACTGAGACCTGGA	EZH2i_Naive_D4	2.85873	-5.26584	ELC
EZH2i_Naive_D4_10X_AGTAGCTGTTATCTGG	EZH2i_Naive_D4	1.90721	-5.15975	ELC
EZH2i_Naive_D4_10X_AGTAGCTGTTGCGGAA	EZH2i_Naive_D4	3.85468	-4.45489	ELC
EZH2i_Naive_D4_10X_AGTCAACAGCAAACAT	EZH2i_Naive_D4	4.39821	-4.83389	ELC
EZH2i_Naive_D4_10X_AGTCAACAGTCATACC	EZH2i_Naive_D4	5.77872	0.0232134	ELC
EZH2i_Naive_D4_10X_AGTCAACGTCTCAGAT	EZH2i_Naive_D4	-5.17429	6.17845	MeLC
EZH2i_Naive_D4_10X_AGTCAACGTGCCCACA	EZH2i_Naive_D4	2.58562	-5.0558	ELC
EZH2i_Naive_D4_10X_AGTCACAAGGGAACAA	EZH2i_Naive_D4	2.96104	-5.2846	ELC
EZH2i_Naive_D4_10X_AGTGACTCAGACATCT	EZH2i_Naive_D4	4.10892	-2.64623	ELC
EZH2i_Naive_D4_10X_AGTTAGCTCAGGACGA	EZH2i_Naive_D4	4.34494	-4.28688	ELC
EZH2i_Naive_D4_10X_ATACCGAGTTCGGCCA	EZH2i_Naive_D4	4.54892	-1.99525	ELC
EZH2i_Naive_D4_10X_ATACTTCGTGATAGAT	EZH2i_Naive_D4	4.05921	-2.27999	ELC
EZH2i_Naive_D4_10X_ATAGACCGTTTCACAG	EZH2i_Naive_D4	3.67192	-5.82461	ELC
EZH2i_Naive_D4_10X_ATAGGCTTCAAATGCC	EZH2i_Naive_D4	3.96724	-1.87793	ELC
EZH2i_Naive_D4_10X_ATATCCTCATACTGAC	EZH2i_Naive_D4	2.51819	-4.51432	ELC
EZH2i_Naive_D4_10X_ATCACGACACATTCTT	EZH2i_Naive_D4	2.5163	-5.30861	ELC
EZH2i_Naive_D4_10X_ATCACGATCGTCACCT	EZH2i_Naive_D4	3.7267	-3.5237	ELC
EZH2i_Naive_D4_10X_ATCACTTAGGCCATAG	EZH2i_Naive_D4	3.71864	-3.76467	ELC
EZH2i_Naive_D4_10X_ATCAGGTAGCGTCAAG	EZH2i_Naive_D4	4.28398	-1.53538	ELC
EZH2i_Naive_D4_10X_ATCAGGTAGTGCACCC	EZH2i_Naive_D4	2.6936	-4.50929	ELC
EZH2i_Naive_D4_10X_ATCAGGTCACGTCGTG	EZH2i_Naive_D4	4.96293	-4.57009	ELC
EZH2i_Naive_D4_10X_ATCCATTGTCGCACGT	EZH2i_Naive_D4	2.75658	-5.62796	ELC
EZH2i_Naive_D4_10X_ATCCTATTCCCGAATA	EZH2i_Naive_D4	4.26881	-6.00172	ELC
EZH2i_Naive_D4_10X_ATCGATGCATAGATGA	EZH2i_Naive_D4	-5.63719	4.3107	ELC
EZH2i_Naive_D4_10X_ATCGCCTTCGAATCCA	EZH2i_Naive_D4	2.38836	-4.35168	ELC
EZH2i_Naive_D4_10X_ATCGTCCAGATGTAGT	EZH2i_Naive_D4	2.52016	-3.20488	ELC
EZH2i_Naive_D4_10X_ATCGTCCAGGGTACGT	EZH2i_Naive_D4	2.75301	-2.51016	ELC
EZH2i_Naive_D4_10X_ATCGTGAGTTGTGTTG	EZH2i_Naive_D4	4.49382	-2.45466	ELC
EZH2i_Naive_D4_10X_ATCTTCACATGAAGGC	EZH2i_Naive_D4	3.20148	-4.62229	ELC
EZH2i_Naive_D4_10X_ATGAAAGTCAAGTGGG	EZH2i_Naive_D4	4.16291	-3.70893	ELC
EZH2i_Naive_D4_10X_ATGAAAGTCCACGGGT	EZH2i_Naive_D4	4.43062	-3.18831	ELC
EZH2i_Naive_D4_10X_ATGACCACATGAGTAA	EZH2i_Naive_D4	4.5965	-3.72216	ELC
EZH2i_Naive_D4_10X_ATGACCAGTTGTGCAT	EZH2i_Naive_D4	4.00736	-2.29145	ELC
EZH2i_Naive_D4_10X_ATGCATGTCAAGCTGT	EZH2i_Naive_D4	2.29967	-5.59467	ELC
EZH2i_Naive_D4_10X_ATGGATCCAGTACTAC	EZH2i_Naive_D4	4.72478	-2.28442	ELC
EZH2i_Naive_D4_10X_ATGTCCCAGTCACTAC	EZH2i_Naive_D4	3.75898	-3.81053	ELC
EZH2i_Naive_D4_10X_ATGTCTTGTACGCGTC	EZH2i_Naive_D4	3.30846	-5.70722	ELC
EZH2i_Naive_D4_10X_ATTACCTGTGTCCTAA	EZH2i_Naive_D4	3.19802	-4.93343	ELC
EZH2i_Naive_D4_10X_ATTACCTTCTTAGCCC	EZH2i_Naive_D4	4.86663	-2.49265	ELC
EZH2i_Naive_D4_10X_ATTACTCGTAAGTAGT	EZH2i_Naive_D4	4.8591	-4.68619	ELC
EZH2i_Naive_D4_10X_ATTACTCGTCCAGTTA	EZH2i_Naive_D4	4.25628	-4.4627	ELC
EZH2i_Naive_D4_10X_ATTACTCTCGCTCTAC	EZH2i_Naive_D4	2.71667	-4.11708	ELC
EZH2i_Naive_D4_10X_ATTATCCGTCGTTTCC	EZH2i_Naive_D4	4.16601	-3.80628	ELC
EZH2i_Naive_D4_10X_ATTATCCTCGAGCCAC	EZH2i_Naive_D4	3.79941	-1.65097	ELC
EZH2i_Naive_D4_10X_ATTCAGGCACCCTATC	EZH2i_Naive_D4	0.0763472	-6.04685	ELC
EZH2i_Naive_D4_10X_ATTCATCAGACGCCCT	EZH2i_Naive_D4	-9.21837	6.73409	MeLC
EZH2i_Naive_D4_10X_ATTCCATCAGTCAGAG	EZH2i_Naive_D4	2.50198	-4.22885	ELC
EZH2i_Naive_D4_10X_ATTCCCGCAATTTCCT	EZH2i_Naive_D4	1.37544	-3.60669	ELC
EZH2i_Naive_D4_10X_ATTCGTTTCATTATCC	EZH2i_Naive_D4	3.64513	-5.12875	ELC
EZH2i_Naive_D4_10X_ATTGGGTGTCCAAAGG	EZH2i_Naive_D4	2.73615	-4.12864	ELC
EZH2i_Naive_D4_10X_ATTGTTCCACCAGGTC	EZH2i_Naive_D4	3.9905	-3.08987	ELC
EZH2i_Naive_D4_10X_CAAAGAAAGCGCTTCG	EZH2i_Naive_D4	4.40373	-2.92259	ELC
EZH2i_Naive_D4_10X_CAAAGAATCGGAACTT	EZH2i_Naive_D4	4.28165	-3.12695	ELC
EZH2i_Naive_D4_10X_CAACAACCACCTCTAC	EZH2i_Naive_D4	-9.17517	6.79442	MeLC
EZH2i_Naive_D4_10X_CAACAGTAGCCTCTGG	EZH2i_Naive_D4	4.79615	-2.36741	ELC
EZH2i_Naive_D4_10X_CAACCAATCCACGTAA	EZH2i_Naive_D4	3.259	-3.38169	ELC
EZH2i_Naive_D4_10X_CAAGACTCATTGTGCA	EZH2i_Naive_D4	3.05912	-4.80634	ELC
EZH2i_Naive_D4_10X_CAAGACTGTACGAGTG	EZH2i_Naive_D4	-6.36357	8.24719	MeLC
EZH2i_Naive_D4_10X_CAAGACTTCCCATTTA	EZH2i_Naive_D4	0.62226	-5.06024	ELC
EZH2i_Naive_D4_10X_CAAGAGGAGCGGTATG	EZH2i_Naive_D4	4.09796	-2.77109	ELC
EZH2i_Naive_D4_10X_CAAGCTAAGCTCCGAC	EZH2i_Naive_D4	3.58768	-2.73907	ELC
EZH2i_Naive_D4_10X_CAAGCTACACCCGTAG	EZH2i_Naive_D4	4.51505	-4.44601	ELC
EZH2i_Naive_D4_10X_CAATACGCATGAAGGC	EZH2i_Naive_D4	4.47952	-3.7816	ELC
EZH2i_Naive_D4_10X_CAATCGATCCAATCTT	EZH2i_Naive_D4	4.81903	-1.87763	ELC
EZH2i_Naive_D4_10X_CAATCGATCGCGCCAA	EZH2i_Naive_D4	5.11832	-0.696093	ELC
EZH2i_Naive_D4_10X_CAATGACCAGGAGGTT	EZH2i_Naive_D4	3.11638	-4.00264	ELC
EZH2i_Naive_D4_10X_CAATTTCTCACTGAAC	EZH2i_Naive_D4	4.74696	-2.41092	ELC
EZH2i_Naive_D4_10X_CACACAAAGAATCGTA	EZH2i_Naive_D4	4.39325	-3.51225	ELC
EZH2i_Naive_D4_10X_CACACAACATCCTAAG	EZH2i_Naive_D4	-9.21231	6.75229	MeLC
EZH2i_Naive_D4_10X_CACAGGCAGTAACAGT	EZH2i_Naive_D4	3.6565	-3.65847	ELC
EZH2i_Naive_D4_10X_CACCGTTAGAATCGAT	EZH2i_Naive_D4	3.29629	-5.0061	ELC
EZH2i_Naive_D4_10X_CACGAATGTCCGGCAT	EZH2i_Naive_D4	4.31117	-2.42606	ELC
EZH2i_Naive_D4_10X_CACGTGGTCATCACTT	EZH2i_Naive_D4	3.9571	-4.14049	ELC
EZH2i_Naive_D4_10X_CACGTTCTCGTGCATA	EZH2i_Naive_D4	3.11389	-5.70618	ELC
EZH2i_Naive_D4_10X_CACTAAGAGACGAGCT	EZH2i_Naive_D4	4.14775	-3.72187	ELC
EZH2i_Naive_D4_10X_CACTGAAAGAACTGAT	EZH2i_Naive_D4	4.85386	-2.43083	ELC
EZH2i_Naive_D4_10X_CACTGGGAGTGCACCC	EZH2i_Naive_D4	2.71222	-5.76353	ELC
EZH2i_Naive_D4_10X_CACTGGGCATAGAGGC	EZH2i_Naive_D4	4.40776	-5.85777	ELC
EZH2i_Naive_D4_10X_CACTGTCCAGGCACTC	EZH2i_Naive_D4	4.57655	-2.96553	ELC
EZH2i_Naive_D4_10X_CACTTCGCATTGCTTT	EZH2i_Naive_D4	3.86381	-4.00136	ELC
EZH2i_Naive_D4_10X_CACTTCGTCGTAATGC	EZH2i_Naive_D4	5.34021	1.62218	ELC
EZH2i_Naive_D4_10X_CAGATACAGCTGTACT	EZH2i_Naive_D4	4.12462	-1.33253	ELC
EZH2i_Naive_D4_10X_CAGATACAGGAATGTT	EZH2i_Naive_D4	4.73147	-5.75681	ELC
EZH2i_Naive_D4_10X_CAGATACAGGGCCCTT	EZH2i_Naive_D4	-6.23326	6.15388	MeLC
EZH2i_Naive_D4_10X_CAGCAATCATCGGAGA	EZH2i_Naive_D4	4.55978	-1.01902	ELC
EZH2i_Naive_D4_10X_CAGCAATGTGAATATG	EZH2i_Naive_D4	2.47931	-4.48639	ELC
EZH2i_Naive_D4_10X_CAGCACGTCAAGGACG	EZH2i_Naive_D4	4.22575	-5.17337	ELC
EZH2i_Naive_D4_10X_CAGCAGCGTATCACGT	EZH2i_Naive_D4	4.24254	-3.78002	ELC
EZH2i_Naive_D4_10X_CAGCCAGAGACTCTTG	EZH2i_Naive_D4	2.92974	-5.50592	ELC
EZH2i_Naive_D4_10X_CAGCCAGAGATCCCGC	EZH2i_Naive_D4	4.31603	-0.677786	ELC
EZH2i_Naive_D4_10X_CAGCCAGAGTGGATTA	EZH2i_Naive_D4	3.14489	-5.34866	ELC
EZH2i_Naive_D4_10X_CAGCGTGTCCAACACA	EZH2i_Naive_D4	-2.69802	-7.64266	TLC
EZH2i_Naive_D4_10X_CAGGCCAGTCGGTAAG	EZH2i_Naive_D4	-7.33351	7.80969	MeLC
EZH2i_Naive_D4_10X_CAGGGCTTCCCAAGTA	EZH2i_Naive_D4	2.55604	-7.50156	Undefined
EZH2i_Naive_D4_10X_CAGGTATCAGCGTAGA	EZH2i_Naive_D4	4.66505	-0.842634	ELC
EZH2i_Naive_D4_10X_CAGTGCGTCCGACATA	EZH2i_Naive_D4	4.49604	-1.66716	ELC
EZH2i_Naive_D4_10X_CAGTTAGCAGCACCCA	EZH2i_Naive_D4	4.58611	-5.68529	ELC
EZH2i_Naive_D4_10X_CAGTTAGGTCATTCCC	EZH2i_Naive_D4	2.30591	-4.34552	ELC
EZH2i_Naive_D4_10X_CATACAGGTCCGTACG	EZH2i_Naive_D4	3.37936	-5.76428	ELC
EZH2i_Naive_D4_10X_CATACAGTCACCATCC	EZH2i_Naive_D4	3.95615	-3.01883	ELC
EZH2i_Naive_D4_10X_CATACAGTCTCAGTCC	EZH2i_Naive_D4	2.74679	-5.69856	ELC
EZH2i_Naive_D4_10X_CATACTTCACTGAGGA	EZH2i_Naive_D4	2.444	-4.51076	ELC
EZH2i_Naive_D4_10X_CATAGACAGGCGTCCT	EZH2i_Naive_D4	4.50681	-0.730108	ELC
EZH2i_Naive_D4_10X_CATAGACAGGGAGGGT	EZH2i_Naive_D4	2.63661	-5.24571	ELC
EZH2i_Naive_D4_10X_CATAGACGTCTCAGGC	EZH2i_Naive_D4	3.86331	-4.0529	ELC
EZH2i_Naive_D4_10X_CATCAAGGTGCATACT	EZH2i_Naive_D4	3.76708	-4.4458	ELC
EZH2i_Naive_D4_10X_CATCCCAAGACATATG	EZH2i_Naive_D4	3.39998	-5.70447	ELC
EZH2i_Naive_D4_10X_CATCGCTAGCACCCAC	EZH2i_Naive_D4	2.98558	-4.19816	ELC
EZH2i_Naive_D4_10X_CATCGCTCAAGTGGAC	EZH2i_Naive_D4	2.98478	-4.81764	ELC
EZH2i_Naive_D4_10X_CATCGGGGTATGTGTC	EZH2i_Naive_D4	4.72862	-4.6367	ELC
EZH2i_Naive_D4_10X_CATCGTCAGCATCTTG	EZH2i_Naive_D4	3.51994	-5.4197	ELC
EZH2i_Naive_D4_10X_CATCGTCCAGTATTCG	EZH2i_Naive_D4	3.94871	-5.35728	ELC
EZH2i_Naive_D4_10X_CATGAGTGTGCACAAG	EZH2i_Naive_D4	4.64011	-2.74018	ELC
EZH2i_Naive_D4_10X_CATGCCTAGCGCCTAC	EZH2i_Naive_D4	3.68284	-4.55154	ELC
EZH2i_Naive_D4_10X_CATGCGGCATGACTAC	EZH2i_Naive_D4	2.8867	-5.18139	ELC
EZH2i_Naive_D4_10X_CATGCGGTCAACCGAT	EZH2i_Naive_D4	6.44235	-0.869026	ELC
EZH2i_Naive_D4_10X_CATGGATCACGACGCT	EZH2i_Naive_D4	4.07802	-2.44322	ELC
EZH2i_Naive_D4_10X_CATGGTAAGTACTGGG	EZH2i_Naive_D4	3.60696	-6.08138	ELC
EZH2i_Naive_D4_10X_CATGGTATCAAAGGAT	EZH2i_Naive_D4	3.67475	-2.42752	ELC
EZH2i_Naive_D4_10X_CATGGTATCGCAACAT	EZH2i_Naive_D4	2.58033	-4.0008	ELC
EZH2i_Naive_D4_10X_CATGGTATCTAGGCCG	EZH2i_Naive_D4	4.40161	-4.95849	ELC
EZH2i_Naive_D4_10X_CATTCATAGAGTGAAG	EZH2i_Naive_D4	4.64257	-1.75269	ELC
EZH2i_Naive_D4_10X_CATTCATAGTAACCGG	EZH2i_Naive_D4	3.89705	-2.85576	ELC
EZH2i_Naive_D4_10X_CATTCCGGTCGTTGCG	EZH2i_Naive_D4	3.53124	-5.98338	ELC
EZH2i_Naive_D4_10X_CATTCCGGTGAGTCAG	EZH2i_Naive_D4	-1.51371	-6.62589	TLC
EZH2i_Naive_D4_10X_CATTCTAAGATGTAGT	EZH2i_Naive_D4	4.68177	-2.27609	ELC
EZH2i_Naive_D4_10X_CATTGAGCATACAGAA	EZH2i_Naive_D4	2.14116	-4.60303	ELC
EZH2i_Naive_D4_10X_CATTGAGTCAACTTTC	EZH2i_Naive_D4	4.34123	-2.81011	ELC
EZH2i_Naive_D4_10X_CATTGTTCACGGCACT	EZH2i_Naive_D4	4.58364	-2.26735	ELC
EZH2i_Naive_D4_10X_CCAATGACATCGTCCT	EZH2i_Naive_D4	4.52085	-2.8798	ELC
EZH2i_Naive_D4_10X_CCACAAACATTGAGCT	EZH2i_Naive_D4	4.54122	-4.33898	ELC
EZH2i_Naive_D4_10X_CCACACTAGCTTGTTG	EZH2i_Naive_D4	3.2023	-3.88608	ELC
EZH2i_Naive_D4_10X_CCACACTGTTGTGCCG	EZH2i_Naive_D4	3.46526	-3.47455	ELC
EZH2i_Naive_D4_10X_CCACCATAGCAATAGT	EZH2i_Naive_D4	4.22917	-3.91274	ELC
EZH2i_Naive_D4_10X_CCACGTTGTGGACTGA	EZH2i_Naive_D4	4.51623	-1.4574	ELC
EZH2i_Naive_D4_10X_CCACTTGGTACTCGTA	EZH2i_Naive_D4	3.84934	-4.95258	ELC
EZH2i_Naive_D4_10X_CCATAAGTCATGAGGG	EZH2i_Naive_D4	4.24677	-6.054	ELC
EZH2i_Naive_D4_10X_CCCATTGTCATGGATC	EZH2i_Naive_D4	4.66249	-3.2248	ELC
EZH2i_Naive_D4_10X_CCCGAAGGTGCCTACG	EZH2i_Naive_D4	3.96558	-1.6117	ELC
EZH2i_Naive_D4_10X_CCCGAAGTCTGTCAGA	EZH2i_Naive_D4	3.59406	-4.16953	ELC
EZH2i_Naive_D4_10X_CCCGGAAAGTAGGGTC	EZH2i_Naive_D4	2.64789	-5.29714	ELC
EZH2i_Naive_D4_10X_CCCGGAAGTTGAGTCT	EZH2i_Naive_D4	3.14696	-2.83435	ELC
EZH2i_Naive_D4_10X_CCCTGATAGCAGCGAT	EZH2i_Naive_D4	-6.69791	7.87926	MeLC
EZH2i_Naive_D4_10X_CCGATGGAGCACTTTG	EZH2i_Naive_D4	3.47718	-4.25631	ELC
EZH2i_Naive_D4_10X_CCGGACAGTAACACGG	EZH2i_Naive_D4	4.71272	-3.51127	ELC
EZH2i_Naive_D4_10X_CCGGACATCGTCACCT	EZH2i_Naive_D4	2.7713	-4.47771	ELC
EZH2i_Naive_D4_10X_CCGGGTATCCTTATCA	EZH2i_Naive_D4	4.46866	-2.60458	ELC
EZH2i_Naive_D4_10X_CCGGGTATCTTACGTT	EZH2i_Naive_D4	4.79392	-5.36931	ELC
EZH2i_Naive_D4_10X_CCGGTAGGTGAGCGAT	EZH2i_Naive_D4	4.43122	-2.91115	ELC
EZH2i_Naive_D4_10X_CCGTGAGAGCTAGTTC	EZH2i_Naive_D4	3.98576	-3.8399	ELC
EZH2i_Naive_D4_10X_CCGTGAGCAACATCGT	EZH2i_Naive_D4	4.86257	-3.10034	ELC
EZH2i_Naive_D4_10X_CCGTGAGGTGGGCTTC	EZH2i_Naive_D4	4.59933	-2.12	ELC
EZH2i_Naive_D4_10X_CCGTGAGTCAATGTCG	EZH2i_Naive_D4	4.88593	-4.79231	ELC
EZH2i_Naive_D4_10X_CCTAACCTCGAACCAT	EZH2i_Naive_D4	3.04128	-4.09894	ELC
EZH2i_Naive_D4_10X_CCTAAGACAGTCTTCC	EZH2i_Naive_D4	3.47275	-3.35463	ELC
EZH2i_Naive_D4_10X_CCTAAGAGTGCCTGAC	EZH2i_Naive_D4	3.19626	-3.46623	ELC
EZH2i_Naive_D4_10X_CCTAAGAGTTACCCTC	EZH2i_Naive_D4	3.14104	-4.09817	ELC
EZH2i_Naive_D4_10X_CCTACGTCAACAAGTA	EZH2i_Naive_D4	4.06225	-1.86679	ELC
EZH2i_Naive_D4_10X_CCTACGTCATGTCAGT	EZH2i_Naive_D4	-6.00468	6.42213	MeLC
EZH2i_Naive_D4_10X_CCTACGTTCGAAACAA	EZH2i_Naive_D4	3.7162	-3.55736	ELC
EZH2i_Naive_D4_10X_CCTATCGGTTCGCGTG	EZH2i_Naive_D4	2.88185	-4.49984	ELC
EZH2i_Naive_D4_10X_CCTCAACGTTAGGGTG	EZH2i_Naive_D4	3.0596	-5.85508	ELC
EZH2i_Naive_D4_10X_CCTCACATCATAGCAC	EZH2i_Naive_D4	4.67476	-3.64626	ELC
EZH2i_Naive_D4_10X_CCTCATGCATTGCCGG	EZH2i_Naive_D4	4.24692	-4.76062	ELC
EZH2i_Naive_D4_10X_CCTCCAAAGGTGCATG	EZH2i_Naive_D4	4.31585	-4.39557	ELC
EZH2i_Naive_D4_10X_CCTCCAAGTACTCGAT	EZH2i_Naive_D4	-5.58031	5.03325	MeLC
EZH2i_Naive_D4_10X_CCTCCAATCGGTATGT	EZH2i_Naive_D4	4.28164	-2.44924	ELC
EZH2i_Naive_D4_10X_CCTCTAGAGTCCCGGT	EZH2i_Naive_D4	-4.0552	3.05764	HLC
EZH2i_Naive_D4_10X_CCTGCATCAACGGCCT	EZH2i_Naive_D4	-2.47218	-7.24682	TLC
EZH2i_Naive_D4_10X_CCTGTTGGTGAATATG	EZH2i_Naive_D4	3.36357	-5.15602	ELC
EZH2i_Naive_D4_10X_CCTTTGGAGTGAGCCA	EZH2i_Naive_D4	2.27652	-5.37163	ELC
EZH2i_Naive_D4_10X_CGAAGGATCAAGCTGT	EZH2i_Naive_D4	5.46552	-1.70229	ELC
EZH2i_Naive_D4_10X_CGAATTGCAAGGTTGG	EZH2i_Naive_D4	4.48083	-5.45915	ELC
EZH2i_Naive_D4_10X_CGACAGCTCAATCTCT	EZH2i_Naive_D4	3.04734	-4.37008	ELC
EZH2i_Naive_D4_10X_CGAGAAGAGATCACTC	EZH2i_Naive_D4	3.95385	-2.58759	ELC
EZH2i_Naive_D4_10X_CGAGAAGCAGGAGGAG	EZH2i_Naive_D4	3.83517	-2.41747	ELC
EZH2i_Naive_D4_10X_CGAGTGCCACACCGAC	EZH2i_Naive_D4	4.28849	-2.51243	ELC
EZH2i_Naive_D4_10X_CGAGTGCCATAGAGGC	EZH2i_Naive_D4	3.53492	-3.45536	ELC
EZH2i_Naive_D4_10X_CGAGTTAAGCATCCCG	EZH2i_Naive_D4	3.41406	-4.01196	ELC
EZH2i_Naive_D4_10X_CGAGTTAGTACAAGCG	EZH2i_Naive_D4	5.18133	1.03791	ELC
EZH2i_Naive_D4_10X_CGATGCGAGCGACATG	EZH2i_Naive_D4	3.20843	-2.76506	ELC
EZH2i_Naive_D4_10X_CGCAGGTAGTGATAAC	EZH2i_Naive_D4	2.61495	-2.50792	ELC
EZH2i_Naive_D4_10X_CGCAGGTCAGGACAGT	EZH2i_Naive_D4	4.56547	-3.44149	ELC
EZH2i_Naive_D4_10X_CGCAGGTGTGAATATG	EZH2i_Naive_D4	4.62732	-5.22605	ELC
EZH2i_Naive_D4_10X_CGCAGGTGTTAGCGGA	EZH2i_Naive_D4	3.30785	-5.18369	ELC
EZH2i_Naive_D4_10X_CGCATGGAGTCGGGAT	EZH2i_Naive_D4	4.56203	-3.57063	ELC
EZH2i_Naive_D4_10X_CGCCAGATCAGGGTAG	EZH2i_Naive_D4	3.39185	-0.759706	ELC
EZH2i_Naive_D4_10X_CGCCATTGTCCACGCA	EZH2i_Naive_D4	5.08324	-4.32038	ELC
EZH2i_Naive_D4_10X_CGCCATTGTCCCTCAT	EZH2i_Naive_D4	4.66107	-5.40527	ELC
EZH2i_Naive_D4_10X_CGCCATTTCTTCCCAG	EZH2i_Naive_D4	2.69036	-4.65539	ELC
EZH2i_Naive_D4_10X_CGCGTGAGTTACGTAC	EZH2i_Naive_D4	4.17297	-5.20499	ELC
EZH2i_Naive_D4_10X_CGCGTGATCTCTAAGG	EZH2i_Naive_D4	4.26159	-3.21718	ELC
EZH2i_Naive_D4_10X_CGGAACCGTTCTCACC	EZH2i_Naive_D4	4.29858	-2.72564	ELC
EZH2i_Naive_D4_10X_CGGAACCTCCATATGG	EZH2i_Naive_D4	3.22911	-5.92524	ELC
EZH2i_Naive_D4_10X_CGGACACTCCTGTTGC	EZH2i_Naive_D4	4.76262	-2.52873	ELC
EZH2i_Naive_D4_10X_CGGGTGTGTTGGTGTT	EZH2i_Naive_D4	4.49558	-3.60422	ELC
EZH2i_Naive_D4_10X_CGGTCAGAGCAGCACA	EZH2i_Naive_D4	3.79226	-2.48081	ELC
EZH2i_Naive_D4_10X_CGTCAAACAACACGTT	EZH2i_Naive_D4	3.22069	-4.79595	ELC
EZH2i_Naive_D4_10X_CGTCAAATCTACTATC	EZH2i_Naive_D4	2.11853	-4.96198	ELC
EZH2i_Naive_D4_10X_CGTGATAAGTGGTGGT	EZH2i_Naive_D4	4.76256	-3.51857	ELC
EZH2i_Naive_D4_10X_CGTGATAGTCAACCAT	EZH2i_Naive_D4	3.99676	-5.43447	ELC
EZH2i_Naive_D4_10X_CGTGTCTAGTGACACG	EZH2i_Naive_D4	4.07398	-3.75666	ELC
EZH2i_Naive_D4_10X_CGTGTCTCATGATAGA	EZH2i_Naive_D4	3.50482	-2.26722	ELC
EZH2i_Naive_D4_10X_CGTTAGAGTGTCCGGT	EZH2i_Naive_D4	2.87046	-3.4269	ELC
EZH2i_Naive_D4_10X_CGTTAGATCGGCACTG	EZH2i_Naive_D4	3.87706	-3.36171	ELC
EZH2i_Naive_D4_10X_CGTTCTGGTGAGACGT	EZH2i_Naive_D4	7.57431	1.40057	ELC
EZH2i_Naive_D4_10X_CGTTCTGGTTGTATGC	EZH2i_Naive_D4	4.2306	-5.03208	ELC
EZH2i_Naive_D4_10X_CTAAGTGGTCAAGCGA	EZH2i_Naive_D4	3.0636	-4.59565	ELC
EZH2i_Naive_D4_10X_CTACAGACACTTACAG	EZH2i_Naive_D4	3.29616	-1.96009	ELC
EZH2i_Naive_D4_10X_CTACAGAGTCACTCTC	EZH2i_Naive_D4	3.09518	-3.54329	ELC
EZH2i_Naive_D4_10X_CTACATTTCGGTCACG	EZH2i_Naive_D4	3.96562	-3.36629	ELC
EZH2i_Naive_D4_10X_CTACCTGTCATTGCTT	EZH2i_Naive_D4	4.187	-2.59301	ELC
EZH2i_Naive_D4_10X_CTAGGTAAGCACTCAT	EZH2i_Naive_D4	2.80155	-4.23858	ELC
EZH2i_Naive_D4_10X_CTAGGTAGTCCGGTGT	EZH2i_Naive_D4	4.62716	-1.96493	ELC
EZH2i_Naive_D4_10X_CTAGGTAGTTGGAGAC	EZH2i_Naive_D4	4.59079	-2.72732	ELC
EZH2i_Naive_D4_10X_CTAGGTATCAGAATAG	EZH2i_Naive_D4	2.9587	-4.29824	ELC
EZH2i_Naive_D4_10X_CTATAGGCATAAGATG	EZH2i_Naive_D4	4.56038	-2.37259	ELC
EZH2i_Naive_D4_10X_CTATCTATCGACATTG	EZH2i_Naive_D4	-2.39909	-7.14307	TLC
EZH2i_Naive_D4_10X_CTCAACCGTTGCCGCA	EZH2i_Naive_D4	3.57898	-5.67745	ELC
EZH2i_Naive_D4_10X_CTCAAGATCACCATGA	EZH2i_Naive_D4	2.7802	-2.52576	ELC
EZH2i_Naive_D4_10X_CTCACTGGTCATTCCC	EZH2i_Naive_D4	3.13174	-1.93979	ELC
EZH2i_Naive_D4_10X_CTCAGAAGTGGCCTCA	EZH2i_Naive_D4	5.09535	-1.2404	ELC
EZH2i_Naive_D4_10X_CTCAGTCCATCCGGCA	EZH2i_Naive_D4	2.77372	-4.92435	ELC
EZH2i_Naive_D4_10X_CTCCACAAGAGCAGAA	EZH2i_Naive_D4	4.57302	-2.8208	ELC
EZH2i_Naive_D4_10X_CTCCACAGTTCAAGTC	EZH2i_Naive_D4	2.31869	-5.52102	ELC
EZH2i_Naive_D4_10X_CTCCATGTCAGTCCGG	EZH2i_Naive_D4	4.961	-1.58645	ELC
EZH2i_Naive_D4_10X_CTCCCAACATGTGCTA	EZH2i_Naive_D4	4.24459	-2.51493	ELC
EZH2i_Naive_D4_10X_CTCCCAAGTTCTAAGC	EZH2i_Naive_D4	3.0414	-5.52181	ELC
EZH2i_Naive_D4_10X_CTCCGATTCGTCTAAG	EZH2i_Naive_D4	3.74347	-5.66306	ELC
EZH2i_Naive_D4_10X_CTCCGATTCTTCGTAT	EZH2i_Naive_D4	4.26433	-2.20567	ELC
EZH2i_Naive_D4_10X_CTCCTCCAGGAGCTGT	EZH2i_Naive_D4	7.21885	-0.931243	ELC
EZH2i_Naive_D4_10X_CTCCTTTAGCCTCGTG	EZH2i_Naive_D4	2.69479	-5.57148	ELC
EZH2i_Naive_D4_10X_CTCGAGGCAGCTTTCC	EZH2i_Naive_D4	4.34496	-5.59176	ELC
EZH2i_Naive_D4_10X_CTCGAGGTCCTTGACC	EZH2i_Naive_D4	5.92208	-0.40133	ELC
EZH2i_Naive_D4_10X_CTCGAGGTCGAACTCA	EZH2i_Naive_D4	3.15797	-1.51575	ELC
EZH2i_Naive_D4_10X_CTCTCGACAGGATTCT	EZH2i_Naive_D4	0.772556	-5.0665	ELC
EZH2i_Naive_D4_10X_CTCTGGTAGCTCAGAG	EZH2i_Naive_D4	2.86835	-4.4528	ELC
EZH2i_Naive_D4_10X_CTGAATGAGGAGACCT	EZH2i_Naive_D4	2.30514	-4.55054	ELC
EZH2i_Naive_D4_10X_CTGAGGCCACCGAATT	EZH2i_Naive_D4	4.98072	-4.21105	ELC
EZH2i_Naive_D4_10X_CTGATCCGTGCAGATG	EZH2i_Naive_D4	1.98871	-4.30598	ELC
EZH2i_Naive_D4_10X_CTGCAGGAGAATTGCA	EZH2i_Naive_D4	2.78034	-4.92855	ELC
EZH2i_Naive_D4_10X_CTGCCATCATCCGAGC	EZH2i_Naive_D4	3.24397	-3.89032	ELC
EZH2i_Naive_D4_10X_CTGCTCACAATGGCCC	EZH2i_Naive_D4	2.99713	-5.0096	ELC
EZH2i_Naive_D4_10X_CTGCTCACAGACAAAT	EZH2i_Naive_D4	4.73257	-2.92715	ELC
EZH2i_Naive_D4_10X_CTGTAGAGTGACGCCT	EZH2i_Naive_D4	4.3262	-3.64664	ELC
EZH2i_Naive_D4_10X_CTGTATTGTGAATATG	EZH2i_Naive_D4	6.04467	0.975764	ELC
EZH2i_Naive_D4_10X_CTGTATTTCAGCATTG	EZH2i_Naive_D4	3.40841	-5.34172	ELC
EZH2i_Naive_D4_10X_CTGTCGTTCAGACATC	EZH2i_Naive_D4	3.59298	-2.98057	ELC
EZH2i_Naive_D4_10X_CTTACCGAGGAACATT	EZH2i_Naive_D4	4.10233	-2.58155	ELC
EZH2i_Naive_D4_10X_CTTCAATTCTCCCATG	EZH2i_Naive_D4	2.67167	-4.69452	ELC
EZH2i_Naive_D4_10X_CTTCCTTCAGGCTATT	EZH2i_Naive_D4	-0.929825	-6.51105	TLC
EZH2i_Naive_D4_10X_CTTCGGTAGTACAGAT	EZH2i_Naive_D4	1.56425	-4.52117	ELC
EZH2i_Naive_D4_10X_CTTCGGTAGTGAATAC	EZH2i_Naive_D4	4.01845	-5.39137	ELC
EZH2i_Naive_D4_10X_CTTCTAACATGACTTG	EZH2i_Naive_D4	4.27722	-3.88432	ELC
EZH2i_Naive_D4_10X_CTTTCAATCGACGTCG	EZH2i_Naive_D4	3.04718	-4.63922	ELC
EZH2i_Naive_D4_10X_GAACACTTCCTACAAG	EZH2i_Naive_D4	4.42934	-4.22636	ELC
EZH2i_Naive_D4_10X_GAACGTTCAAGTGTCT	EZH2i_Naive_D4	2.0617	-5.38579	ELC
EZH2i_Naive_D4_10X_GAAGAATAGAGCCTGA	EZH2i_Naive_D4	4.65531	-2.52302	ELC
EZH2i_Naive_D4_10X_GAAGAATTCATGCATG	EZH2i_Naive_D4	3.74734	-5.211	ELC
EZH2i_Naive_D4_10X_GAAGAATTCCTCAGGG	EZH2i_Naive_D4	4.4333	-3.58435	ELC
EZH2i_Naive_D4_10X_GAATAGATCATCTGTT	EZH2i_Naive_D4	3.44034	-5.18046	ELC
EZH2i_Naive_D4_10X_GAATCACAGGTACCTT	EZH2i_Naive_D4	2.721	-5.42839	ELC
EZH2i_Naive_D4_10X_GACACGCCAGCGTAGA	EZH2i_Naive_D4	1.92546	-4.72078	ELC
EZH2i_Naive_D4_10X_GACACGCCAGGAATCG	EZH2i_Naive_D4	2.67074	-1.33486	ELC
EZH2i_Naive_D4_10X_GACACGCTCCTTCAGC	EZH2i_Naive_D4	3.80157	-6.16224	ELC
EZH2i_Naive_D4_10X_GACAGCCAGCATTGAA	EZH2i_Naive_D4	3.0993	-1.19801	ELC
EZH2i_Naive_D4_10X_GACATCAGTAAGCTCT	EZH2i_Naive_D4	4.2117	-2.00287	ELC
EZH2i_Naive_D4_10X_GACCAATAGTGGTGAC	EZH2i_Naive_D4	3.96628	-5.35209	ELC
EZH2i_Naive_D4_10X_GACCAATCAGACCCGT	EZH2i_Naive_D4	3.03849	-3.37149	ELC
EZH2i_Naive_D4_10X_GACCAATGTCCGATCG	EZH2i_Naive_D4	3.42022	-3.56746	ELC
EZH2i_Naive_D4_10X_GACCAATGTGTAGGAC	EZH2i_Naive_D4	4.81702	-1.92891	ELC
EZH2i_Naive_D4_10X_GACCCAGAGTAGGATT	EZH2i_Naive_D4	3.79928	-3.83912	ELC
EZH2i_Naive_D4_10X_GACCGTGGTCCGACGT	EZH2i_Naive_D4	3.67345	-6.11523	ELC
EZH2i_Naive_D4_10X_GACCTTCAGAAATGGG	EZH2i_Naive_D4	2.1335	-2.3256	ELC
EZH2i_Naive_D4_10X_GACCTTCAGCTCGACC	EZH2i_Naive_D4	4.6675	-5.56357	ELC
EZH2i_Naive_D4_10X_GACCTTCGTCACAATC	EZH2i_Naive_D4	3.21153	-5.92448	ELC
EZH2i_Naive_D4_10X_GACGCTGGTTAAGACA	EZH2i_Naive_D4	3.23256	-3.95964	ELC
EZH2i_Naive_D4_10X_GACGTTAAGGTGGTTG	EZH2i_Naive_D4	3.11633	-2.92845	ELC
EZH2i_Naive_D4_10X_GACGTTAGTGAGATCG	EZH2i_Naive_D4	3.96594	-3.00107	ELC
EZH2i_Naive_D4_10X_GACTATGTCTCAAAGC	EZH2i_Naive_D4	2.53423	-5.10409	ELC
EZH2i_Naive_D4_10X_GACTCAAAGTTGTACC	EZH2i_Naive_D4	3.65295	-3.97676	ELC
EZH2i_Naive_D4_10X_GACTCTCTCGAACCTA	EZH2i_Naive_D4	4.30172	-2.56585	ELC
EZH2i_Naive_D4_10X_GACTGATCAATATCCG	EZH2i_Naive_D4	2.1904	-5.28815	ELC
EZH2i_Naive_D4_10X_GACTTCCGTCGATTTG	EZH2i_Naive_D4	2.85849	-5.17318	ELC
EZH2i_Naive_D4_10X_GACTTCCTCCCTTGGT	EZH2i_Naive_D4	3.77746	-3.9277	ELC
EZH2i_Naive_D4_10X_GACTTCCTCGCCTATC	EZH2i_Naive_D4	2.4897	-4.83819	ELC
EZH2i_Naive_D4_10X_GACTTCCTCTCTCGAC	EZH2i_Naive_D4	3.71913	-3.36097	ELC
EZH2i_Naive_D4_10X_GAGACCCCACAAGTGG	EZH2i_Naive_D4	4.41384	-2.52171	ELC
EZH2i_Naive_D4_10X_GAGAGGTTCTCGTGAA	EZH2i_Naive_D4	4.76894	-2.72396	ELC
EZH2i_Naive_D4_10X_GAGATGGTCTGCACCT	EZH2i_Naive_D4	4.76397	-4.76492	ELC
EZH2i_Naive_D4_10X_GAGGCCTCAATTGCAC	EZH2i_Naive_D4	3.29162	-4.1584	ELC
EZH2i_Naive_D4_10X_GAGTCATCAGATACTC	EZH2i_Naive_D4	5.81948	3.59355	ELC
EZH2i_Naive_D4_10X_GAGTCTATCTACCTTA	EZH2i_Naive_D4	4.2104	-1.01071	ELC
EZH2i_Naive_D4_10X_GAGTGAGGTCGCTTGG	EZH2i_Naive_D4	-0.400723	-6.26189	TLC
EZH2i_Naive_D4_10X_GAGTGTTCAGTCAGCC	EZH2i_Naive_D4	4.45346	-3.85157	ELC
EZH2i_Naive_D4_10X_GAGTTACGTCAGGCAA	EZH2i_Naive_D4	3.96087	-2.78446	ELC
EZH2i_Naive_D4_10X_GAGTTACGTGGTAATA	EZH2i_Naive_D4	-6.80388	8.23427	MeLC
EZH2i_Naive_D4_10X_GAGTTACGTTCAGGTT	EZH2i_Naive_D4	4.77417	-3.95849	ELC
EZH2i_Naive_D4_10X_GATAGAACATACAGAA	EZH2i_Naive_D4	4.48534	-1.6259	ELC
EZH2i_Naive_D4_10X_GATAGAAGTATATGGA	EZH2i_Naive_D4	3.61006	-4.02219	ELC
EZH2i_Naive_D4_10X_GATAGAATCCCTTTGG	EZH2i_Naive_D4	2.54201	-7.49471	Undefined
EZH2i_Naive_D4_10X_GATCACAGTGATTGGG	EZH2i_Naive_D4	3.18233	-3.28411	ELC
EZH2i_Naive_D4_10X_GATCAGTCACGTGAGA	EZH2i_Naive_D4	4.93977	-0.780295	ELC
EZH2i_Naive_D4_10X_GATCATGGTTAGGGTG	EZH2i_Naive_D4	4.8479	-2.27851	ELC
EZH2i_Naive_D4_10X_GATGACTGTGTGCTTA	EZH2i_Naive_D4	3.97022	-1.24723	ELC
EZH2i_Naive_D4_10X_GATGATCGTGAGCAGT	EZH2i_Naive_D4	4.55279	-3.69753	ELC
EZH2i_Naive_D4_10X_GATGATCTCCTTTGAT	EZH2i_Naive_D4	4.1854	-1.85214	ELC
EZH2i_Naive_D4_10X_GATGCTAAGGCATGCA	EZH2i_Naive_D4	4.837	-3.7691	ELC
EZH2i_Naive_D4_10X_GATGGAGCATCGTTCC	EZH2i_Naive_D4	3.83379	-4.08968	ELC
EZH2i_Naive_D4_10X_GATGGAGTCTCATAGG	EZH2i_Naive_D4	4.41477	-2.06317	ELC
EZH2i_Naive_D4_10X_GATTCTTAGGTAGACC	EZH2i_Naive_D4	4.57964	-1.72714	ELC
EZH2i_Naive_D4_10X_GATTCTTGTACAGTAA	EZH2i_Naive_D4	3.64468	-5.4498	ELC
EZH2i_Naive_D4_10X_GATTCTTGTCACTCGG	EZH2i_Naive_D4	2.05726	-5.5186	ELC
EZH2i_Naive_D4_10X_GATTCTTTCGACCTAA	EZH2i_Naive_D4	1.33649	-3.90623	ELC
EZH2i_Naive_D4_10X_GATTTCTGTAGCGTCC	EZH2i_Naive_D4	4.88353	-1.577	ELC
EZH2i_Naive_D4_10X_GCAACATCATATGGCT	EZH2i_Naive_D4	2.68401	-4.82286	ELC
EZH2i_Naive_D4_10X_GCACGGTAGACGGTCA	EZH2i_Naive_D4	3.0743	-3.30837	ELC
EZH2i_Naive_D4_10X_GCACGTGAGACTCAAA	EZH2i_Naive_D4	4.77061	-2.24688	ELC
EZH2i_Naive_D4_10X_GCACGTGGTATCGAAA	EZH2i_Naive_D4	4.49815	-4.83825	ELC
EZH2i_Naive_D4_10X_GCACGTGTCGTTGTAG	EZH2i_Naive_D4	2.16516	-5.03915	ELC
EZH2i_Naive_D4_10X_GCACTAATCACCCTTG	EZH2i_Naive_D4	4.30298	-3.2195	ELC
EZH2i_Naive_D4_10X_GCAGCCAAGGTTATAG	EZH2i_Naive_D4	3.13246	-4.33796	ELC
EZH2i_Naive_D4_10X_GCAGCCACAGACCTAT	EZH2i_Naive_D4	2.97891	-4.27724	ELC
EZH2i_Naive_D4_10X_GCAGCTGTCTGTCAGA	EZH2i_Naive_D4	4.42597	-5.39041	ELC
EZH2i_Naive_D4_10X_GCCAACGAGTACTCGT	EZH2i_Naive_D4	2.91222	-4.35848	ELC
EZH2i_Naive_D4_10X_GCCAGCAAGCTCATAC	EZH2i_Naive_D4	3.00678	-3.1737	ELC
EZH2i_Naive_D4_10X_GCCATTCAGCTAATCC	EZH2i_Naive_D4	4.34685	-1.8757	ELC
EZH2i_Naive_D4_10X_GCCCAGAAGCAAGCCA	EZH2i_Naive_D4	2.35592	-5.08184	ELC
EZH2i_Naive_D4_10X_GCCCAGAGTGGTCCGT	EZH2i_Naive_D4	2.37744	-0.577847	ELC
EZH2i_Naive_D4_10X_GCCCGAATCGTTGTTT	EZH2i_Naive_D4	4.55049	-2.05803	ELC
EZH2i_Naive_D4_10X_GCCGATGGTAACACCT	EZH2i_Naive_D4	2.52365	-7.26412	ELC
EZH2i_Naive_D4_10X_GCCGTGATCCACCTCA	EZH2i_Naive_D4	3.36739	-4.98774	ELC
EZH2i_Naive_D4_10X_GCCTGTTGTCTACTGA	EZH2i_Naive_D4	3.05257	-4.4317	ELC
EZH2i_Naive_D4_10X_GCGGAAATCAGTGTCA	EZH2i_Naive_D4	2.96963	-4.9603	ELC
EZH2i_Naive_D4_10X_GCGGATCAGCCACCGT	EZH2i_Naive_D4	1.86615	-5.20112	ELC
EZH2i_Naive_D4_10X_GCGTGCAAGGATATAC	EZH2i_Naive_D4	4.6243	-1.81455	ELC
EZH2i_Naive_D4_10X_GCGTGCAGTCCTCCTA	EZH2i_Naive_D4	2.79621	-4.45141	ELC
EZH2i_Naive_D4_10X_GCTACCTAGTTAGAAC	EZH2i_Naive_D4	2.18656	-5.53831	ELC
EZH2i_Naive_D4_10X_GCTACCTCAAACCACT	EZH2i_Naive_D4	2.45459	-4.95017	ELC
EZH2i_Naive_D4_10X_GCTGGGTTCAAGTAAG	EZH2i_Naive_D4	4.8254	-5.92033	ELC
EZH2i_Naive_D4_10X_GCTTCACCACTGGCGT	EZH2i_Naive_D4	4.32254	-5.53111	ELC
EZH2i_Naive_D4_10X_GCTTCACGTACGAAAT	EZH2i_Naive_D4	4.59563	-5.16594	ELC
EZH2i_Naive_D4_10X_GCTTGGGAGCCGTAAG	EZH2i_Naive_D4	4.39159	-0.421903	ELC
EZH2i_Naive_D4_10X_GGAACCCAGCGATGAC	EZH2i_Naive_D4	4.25744	-1.79043	ELC
EZH2i_Naive_D4_10X_GGAACCCTCTTTCTAG	EZH2i_Naive_D4	4.4695	-3.07636	ELC
EZH2i_Naive_D4_10X_GGAATCTAGGTGGCTA	EZH2i_Naive_D4	4.4366	-1.99973	ELC
EZH2i_Naive_D4_10X_GGAATCTAGTTACGTC	EZH2i_Naive_D4	4.04768	-2.85685	ELC
EZH2i_Naive_D4_10X_GGAATCTTCCCTCTTT	EZH2i_Naive_D4	4.39113	-5.98831	ELC
EZH2i_Naive_D4_10X_GGACGTCCAAAGCTAA	EZH2i_Naive_D4	4.60337	-3.56296	ELC
EZH2i_Naive_D4_10X_GGAGATGAGGTGGGTT	EZH2i_Naive_D4	5.3288	0.0221802	ELC
EZH2i_Naive_D4_10X_GGAGATGTCCTGATAG	EZH2i_Naive_D4	4.32077	-2.18098	ELC
EZH2i_Naive_D4_10X_GGAGCAATCTCGGTCT	EZH2i_Naive_D4	3.42252	-5.39345	ELC
EZH2i_Naive_D4_10X_GGAGGTATCATGGTAC	EZH2i_Naive_D4	4.37619	-5.1677	ELC
EZH2i_Naive_D4_10X_GGATCTAAGCCATATC	EZH2i_Naive_D4	4.48511	-4.20178	ELC
EZH2i_Naive_D4_10X_GGATCTAAGTTTCGAC	EZH2i_Naive_D4	3.28595	-5.15788	ELC
EZH2i_Naive_D4_10X_GGATCTATCTCATGCC	EZH2i_Naive_D4	2.7758	-4.52448	ELC
EZH2i_Naive_D4_10X_GGATGTTTCTGTCCCA	EZH2i_Naive_D4	4.44733	-2.80189	ELC
EZH2i_Naive_D4_10X_GGCACGTTCACCGGTG	EZH2i_Naive_D4	4.65294	-5.84195	ELC
EZH2i_Naive_D4_10X_GGCAGTCAGCGTTCAT	EZH2i_Naive_D4	-7.16536	-4.15478	AMLC
EZH2i_Naive_D4_10X_GGCAGTCCAACGGTAG	EZH2i_Naive_D4	3.69752	-5.06156	ELC
EZH2i_Naive_D4_10X_GGCTTTCAGATGCTTC	EZH2i_Naive_D4	3.57272	-5.59848	ELC
EZH2i_Naive_D4_10X_GGCTTTCCACGCTGCA	EZH2i_Naive_D4	3.88078	-4.11885	ELC
EZH2i_Naive_D4_10X_GGCTTTCCAGAGTCTT	EZH2i_Naive_D4	3.74657	-2.79366	ELC
EZH2i_Naive_D4_10X_GGGAAGTGTTCAAAGA	EZH2i_Naive_D4	4.7454	-5.04682	ELC
EZH2i_Naive_D4_10X_GGGAAGTTCCCATACC	EZH2i_Naive_D4	4.09302	-5.62445	ELC
EZH2i_Naive_D4_10X_GGGACCTTCAAACCTG	EZH2i_Naive_D4	4.83565	-5.19441	ELC
EZH2i_Naive_D4_10X_GGGACTCAGGTGCTTT	EZH2i_Naive_D4	4.02692	-3.31226	ELC
EZH2i_Naive_D4_10X_GGGACTCCAACAGATA	EZH2i_Naive_D4	3.26103	-3.91477	ELC
EZH2i_Naive_D4_10X_GGGACTCGTAAGAACT	EZH2i_Naive_D4	4.47375	-5.67164	ELC
EZH2i_Naive_D4_10X_GGGACTCGTGCAATGG	EZH2i_Naive_D4	5.01637	-2.19365	ELC
EZH2i_Naive_D4_10X_GGGAGATTCTCATTGT	EZH2i_Naive_D4	2.81079	-1.53046	ELC
EZH2i_Naive_D4_10X_GGGAGTAAGGACTAAT	EZH2i_Naive_D4	4.13705	-4.25995	ELC
EZH2i_Naive_D4_10X_GGGATCCCACAAGCTT	EZH2i_Naive_D4	-4.76573	5.79855	ELC
EZH2i_Naive_D4_10X_GGGATCCGTCGTACTA	EZH2i_Naive_D4	2.80169	-3.14945	ELC
EZH2i_Naive_D4_10X_GGGATCCTCGAAATCC	EZH2i_Naive_D4	2.90377	-4.10862	ELC
EZH2i_Naive_D4_10X_GGGATCCTCGGTCACG	EZH2i_Naive_D4	2.33217	-7.68098	Undefined
EZH2i_Naive_D4_10X_GGGATGAAGGCCCACT	EZH2i_Naive_D4	3.13785	-1.74338	ELC
EZH2i_Naive_D4_10X_GGGCCATGTCAAAGCG	EZH2i_Naive_D4	4.30241	-4.43215	ELC
EZH2i_Naive_D4_10X_GGGCGTTAGTATGGCG	EZH2i_Naive_D4	4.55063	-3.90996	ELC
EZH2i_Naive_D4_10X_GGGCGTTGTAAGCGGT	EZH2i_Naive_D4	3.83217	-2.55472	ELC
EZH2i_Naive_D4_10X_GGGCTACGTCTTCTAT	EZH2i_Naive_D4	4.47538	-2.75224	ELC
EZH2i_Naive_D4_10X_GGGTAGAAGAGTGTTA	EZH2i_Naive_D4	3.02791	-5.82376	ELC
EZH2i_Naive_D4_10X_GGGTAGAGTGACTATC	EZH2i_Naive_D4	3.78324	-1.73109	ELC
EZH2i_Naive_D4_10X_GGGTATTTCACTGGTA	EZH2i_Naive_D4	4.37155	-5.18845	ELC
EZH2i_Naive_D4_10X_GGGTCACCACTGTGAT	EZH2i_Naive_D4	3.6801	-5.75765	ELC
EZH2i_Naive_D4_10X_GGGTCTGGTTCGTAAC	EZH2i_Naive_D4	2.42155	-0.595595	ELC
EZH2i_Naive_D4_10X_GGGTGAAGTACCATAC	EZH2i_Naive_D4	3.39696	-4.29468	ELC
EZH2i_Naive_D4_10X_GGGTTATGTCAGTCCG	EZH2i_Naive_D4	4.13648	-3.95776	ELC
EZH2i_Naive_D4_10X_GGGTTTACAGTTACCA	EZH2i_Naive_D4	3.36924	-3.32861	ELC
EZH2i_Naive_D4_10X_GGGTTTATCCAGCTCT	EZH2i_Naive_D4	3.54933	-1.23773	ELC
EZH2i_Naive_D4_10X_GGGTTTATCCGTGACG	EZH2i_Naive_D4	4.07666	-4.67353	ELC
EZH2i_Naive_D4_10X_GGTAATCAGTGACACG	EZH2i_Naive_D4	3.71287	-5.98101	ELC
EZH2i_Naive_D4_10X_GGTCACGCATTACGGT	EZH2i_Naive_D4	-5.66244	5.31615	MeLC
EZH2i_Naive_D4_10X_GGTCACGTCCTGGCTT	EZH2i_Naive_D4	2.54584	-4.91035	ELC
EZH2i_Naive_D4_10X_GGTCTGGAGTTGGCGA	EZH2i_Naive_D4	4.07601	-4.29888	ELC
EZH2i_Naive_D4_10X_GGTGATTCAAATGGTA	EZH2i_Naive_D4	4.1157	-4.74939	ELC
EZH2i_Naive_D4_10X_GGTGTCGAGACCACGA	EZH2i_Naive_D4	4.76227	-1.70946	ELC
EZH2i_Naive_D4_10X_GGTGTCGCAGTGTACT	EZH2i_Naive_D4	0.500315	-5.11619	ELC
EZH2i_Naive_D4_10X_GGTTCTCGTCAGGTGA	EZH2i_Naive_D4	2.58492	-5.20184	ELC
EZH2i_Naive_D4_10X_GGTTGTAAGTCAGCGA	EZH2i_Naive_D4	4.19728	-2.6079	ELC
EZH2i_Naive_D4_10X_GGTTGTAGTCAGACGA	EZH2i_Naive_D4	4.9224	-5.16131	ELC
EZH2i_Naive_D4_10X_GGTTGTAGTCTTCAAG	EZH2i_Naive_D4	4.2598	-2.26662	ELC
EZH2i_Naive_D4_10X_GTAACCAAGGATAATC	EZH2i_Naive_D4	3.08111	-1.83369	ELC
EZH2i_Naive_D4_10X_GTAACCAAGGGTAGCT	EZH2i_Naive_D4	4.14346	-2.67141	ELC
EZH2i_Naive_D4_10X_GTACAGTCAAGGACAC	EZH2i_Naive_D4	4.58312	-4.41323	ELC
EZH2i_Naive_D4_10X_GTACAGTTCGACATCA	EZH2i_Naive_D4	1.76163	-4.18327	ELC
EZH2i_Naive_D4_10X_GTAGAAAAGAAGCGGG	EZH2i_Naive_D4	-6.84073	7.67903	MeLC
EZH2i_Naive_D4_10X_GTAGAAAGTAATGCTC	EZH2i_Naive_D4	4.95783	-1.42878	ELC
EZH2i_Naive_D4_10X_GTAGAGGGTCACCACG	EZH2i_Naive_D4	-6.51669	8.0442	MeLC
EZH2i_Naive_D4_10X_GTAGATCCAAGTCGTT	EZH2i_Naive_D4	2.70889	-1.08894	ELC
EZH2i_Naive_D4_10X_GTAGATCGTCGAACGA	EZH2i_Naive_D4	4.4544	-3.03565	ELC
EZH2i_Naive_D4_10X_GTAGGTTGTCCATACA	EZH2i_Naive_D4	3.75799	-1.87506	ELC
EZH2i_Naive_D4_10X_GTAGTACGTCAAATCC	EZH2i_Naive_D4	3.9712	-5.29154	ELC
EZH2i_Naive_D4_10X_GTAGTACGTGAGATTA	EZH2i_Naive_D4	2.39452	-4.31525	ELC
EZH2i_Naive_D4_10X_GTAGTACGTGCCTGAC	EZH2i_Naive_D4	4.67426	-3.92749	ELC
EZH2i_Naive_D4_10X_GTCAAACTCGGAATTC	EZH2i_Naive_D4	3.97703	-2.69556	ELC
EZH2i_Naive_D4_10X_GTCAAGTAGCGTGAGT	EZH2i_Naive_D4	4.31913	-3.27369	ELC
EZH2i_Naive_D4_10X_GTCAAGTGTGCGAGTA	EZH2i_Naive_D4	0.453679	-5.18221	ELC
EZH2i_Naive_D4_10X_GTCAAGTTCTGTTGGA	EZH2i_Naive_D4	4.20919	-5.01872	ELC
EZH2i_Naive_D4_10X_GTCACGGAGTTGAAGT	EZH2i_Naive_D4	2.88048	-3.43066	ELC
EZH2i_Naive_D4_10X_GTCACTCTCGTTCAGA	EZH2i_Naive_D4	4.11859	-2.3558	ELC
EZH2i_Naive_D4_10X_GTCAGCGAGGTGCGAT	EZH2i_Naive_D4	4.5854	-2.25167	ELC
EZH2i_Naive_D4_10X_GTCATCCGTCTTACTT	EZH2i_Naive_D4	4.37851	-3.78385	ELC
EZH2i_Naive_D4_10X_GTCCACTAGCTGTACT	EZH2i_Naive_D4	3.52533	-1.54944	ELC
EZH2i_Naive_D4_10X_GTCCACTCAACCAACT	EZH2i_Naive_D4	4.5817	-3.08641	ELC
EZH2i_Naive_D4_10X_GTCCACTCAGAAACCG	EZH2i_Naive_D4	4.0701	-3.18546	ELC
EZH2i_Naive_D4_10X_GTCCCATGTCGTCATA	EZH2i_Naive_D4	2.53923	-0.67246	ELC
EZH2i_Naive_D4_10X_GTCCCATGTGTTCGAT	EZH2i_Naive_D4	4.72124	-1.65989	ELC
EZH2i_Naive_D4_10X_GTCCTCATCAAGCCGC	EZH2i_Naive_D4	3.26733	-5.63882	ELC
EZH2i_Naive_D4_10X_GTCGTTCCAGTCGAGA	EZH2i_Naive_D4	4.13653	-2.45688	ELC
EZH2i_Naive_D4_10X_GTCTGTCGTCTCCTGT	EZH2i_Naive_D4	4.38748	-2.658	ELC
EZH2i_Naive_D4_10X_GTGACGCGTCTGTAAC	EZH2i_Naive_D4	4.68729	-2.38909	ELC
EZH2i_Naive_D4_10X_GTGACGCTCGCGGACT	EZH2i_Naive_D4	4.1333	-1.53099	ELC
EZH2i_Naive_D4_10X_GTGAGGACAAGCGCAA	EZH2i_Naive_D4	2.37803	-0.55036	ELC
EZH2i_Naive_D4_10X_GTGCTGGGTTTAGACC	EZH2i_Naive_D4	3.65669	-4.53052	ELC
EZH2i_Naive_D4_10X_GTGCTTCGTGCTTCAA	EZH2i_Naive_D4	3.397	-5.59293	ELC
EZH2i_Naive_D4_10X_GTGGAAGTCGGCTGTG	EZH2i_Naive_D4	3.87563	-2.37614	ELC
EZH2i_Naive_D4_10X_GTGGAGAAGGGCCTCT	EZH2i_Naive_D4	-1.45795	-6.41388	TLC
EZH2i_Naive_D4_10X_GTGGCGTCACTAACGT	EZH2i_Naive_D4	4.75448	-3.44528	ELC
EZH2i_Naive_D4_10X_GTGGGAACATCGGAAG	EZH2i_Naive_D4	3.74932	-3.69194	ELC
EZH2i_Naive_D4_10X_GTGGGAATCCCTGTTG	EZH2i_Naive_D4	2.69561	-5.0004	ELC
EZH2i_Naive_D4_10X_GTGGTTACAACGACAG	EZH2i_Naive_D4	4.63873	-1.62551	ELC
EZH2i_Naive_D4_10X_GTGGTTACAGCATTGT	EZH2i_Naive_D4	0.556556	-5.10836	ELC
EZH2i_Naive_D4_10X_GTGGTTATCCGATTAG	EZH2i_Naive_D4	7.48435	0.845754	ELC
EZH2i_Naive_D4_10X_GTGTAACAGTCATACC	EZH2i_Naive_D4	3.5872	-2.82548	ELC
EZH2i_Naive_D4_10X_GTGTAACGTTGCCAAT	EZH2i_Naive_D4	3.88461	-2.69513	ELC
EZH2i_Naive_D4_10X_GTGTGATAGCACTTTG	EZH2i_Naive_D4	4.36034	-3.92355	ELC
EZH2i_Naive_D4_10X_GTGTGATCAGAGTGTG	EZH2i_Naive_D4	-5.71837	5.58887	MeLC
EZH2i_Naive_D4_10X_GTGTGGCAGCGCTTCG	EZH2i_Naive_D4	3.2669	-1.4809	ELC
EZH2i_Naive_D4_10X_GTGTTAGGTTCGATTG	EZH2i_Naive_D4	3.91491	-2.62466	ELC
EZH2i_Naive_D4_10X_GTTACCCTCATCACCC	EZH2i_Naive_D4	-4.68734	4.88489	ELC
EZH2i_Naive_D4_10X_GTTAGTGAGGTGTGAC	EZH2i_Naive_D4	3.78922	-5.61329	ELC
EZH2i_Naive_D4_10X_GTTAGTGGTGGACAGT	EZH2i_Naive_D4	3.2479	-3.41731	ELC
EZH2i_Naive_D4_10X_GTTAGTGTCCCTCGTA	EZH2i_Naive_D4	3.70791	-5.25027	ELC
EZH2i_Naive_D4_10X_GTTAGTGTCGCAGATT	EZH2i_Naive_D4	-8.43326	6.78635	MeLC
EZH2i_Naive_D4_10X_GTTATGGAGACGTCCC	EZH2i_Naive_D4	4.74449	-2.33449	ELC
EZH2i_Naive_D4_10X_GTTATGGCAATCCTAG	EZH2i_Naive_D4	3.32065	-3.8342	ELC
EZH2i_Naive_D4_10X_GTTATGGGTGTTTCTT	EZH2i_Naive_D4	4.02333	-3.79481	ELC
EZH2i_Naive_D4_10X_GTTGAACAGTTGAAGT	EZH2i_Naive_D4	4.75406	-4.87221	ELC
EZH2i_Naive_D4_10X_GTTGTAGCAACAGATA	EZH2i_Naive_D4	2.19806	-5.27942	ELC
EZH2i_Naive_D4_10X_GTTTGGAAGAGTCGAC	EZH2i_Naive_D4	3.97438	-3.96187	ELC
EZH2i_Naive_D4_10X_GTTTGGAAGGATTTAG	EZH2i_Naive_D4	4.0799	-1.3029	ELC
EZH2i_Naive_D4_10X_GTTTGGAAGGCGTTGA	EZH2i_Naive_D4	3.87762	-2.94237	ELC
EZH2i_Naive_D4_10X_TAACACGCATCCCACT	EZH2i_Naive_D4	2.19717	-5.3069	ELC
EZH2i_Naive_D4_10X_TAACGACGTAGAATAC	EZH2i_Naive_D4	3.81414	-3.97813	ELC
EZH2i_Naive_D4_10X_TAACGACTCATCTCTA	EZH2i_Naive_D4	4.85041	-4.30718	ELC
EZH2i_Naive_D4_10X_TAACTTCGTTTCGTTT	EZH2i_Naive_D4	2.52114	-5.02634	ELC
EZH2i_Naive_D4_10X_TAAGCGTGTAATCAGA	EZH2i_Naive_D4	4.10891	-4.02736	ELC
EZH2i_Naive_D4_10X_TAAGTCGAGGCCTAGA	EZH2i_Naive_D4	3.84858	-3.73777	ELC
EZH2i_Naive_D4_10X_TAAGTCGCAGAACATA	EZH2i_Naive_D4	3.90025	-3.43256	ELC
EZH2i_Naive_D4_10X_TAATCTCGTATGTGTC	EZH2i_Naive_D4	3.58476	-2.78499	ELC
EZH2i_Naive_D4_10X_TAATCTCGTCATCCCT	EZH2i_Naive_D4	4.91054	-2.04094	ELC
EZH2i_Naive_D4_10X_TAATCTCGTCTGTCAA	EZH2i_Naive_D4	3.55301	-3.24692	ELC
EZH2i_Naive_D4_10X_TAATTCCGTTACTCAG	EZH2i_Naive_D4	2.11832	-5.51979	ELC
EZH2i_Naive_D4_10X_TACAACGAGGGCGAAG	EZH2i_Naive_D4	3.73165	-1.88198	ELC
EZH2i_Naive_D4_10X_TACAACGTCTGGTCAA	EZH2i_Naive_D4	4.42826	-1.42322	ELC
EZH2i_Naive_D4_10X_TACACCCCATAAGATG	EZH2i_Naive_D4	4.52375	-2.7259	ELC
EZH2i_Naive_D4_10X_TACATTCAGGAACGTC	EZH2i_Naive_D4	4.82731	-2.75829	ELC
EZH2i_Naive_D4_10X_TACCCGTCACCATTCC	EZH2i_Naive_D4	4.65131	-2.53589	ELC
EZH2i_Naive_D4_10X_TACCGAAAGCATGAAT	EZH2i_Naive_D4	4.72916	-3.94621	ELC
EZH2i_Naive_D4_10X_TACCGGGGTATTCTCT	EZH2i_Naive_D4	1.95416	-5.41994	ELC
EZH2i_Naive_D4_10X_TACGCTCAGGAGTACC	EZH2i_Naive_D4	-4.89466	5.7756	MeLC
EZH2i_Naive_D4_10X_TACGCTCGTGGTCTCG	EZH2i_Naive_D4	4.68183	-3.10019	ELC
EZH2i_Naive_D4_10X_TACGGGCTCCCATTTA	EZH2i_Naive_D4	2.24586	-5.46339	ELC
EZH2i_Naive_D4_10X_TACGGTATCTGGGCGT	EZH2i_Naive_D4	4.58258	-1.40931	ELC
EZH2i_Naive_D4_10X_TACGTCCGTAGCACGA	EZH2i_Naive_D4	4.19361	-3.57429	ELC
EZH2i_Naive_D4_10X_TACTTGTTCTGACAGT	EZH2i_Naive_D4	3.66546	-2.18797	ELC
EZH2i_Naive_D4_10X_TAGACCAAGCCTGTCG	EZH2i_Naive_D4	4.51846	-2.60683	ELC
EZH2i_Naive_D4_10X_TAGACCATCAAGCTTG	EZH2i_Naive_D4	2.1501	-5.58558	ELC
EZH2i_Naive_D4_10X_TAGACTGGTCACTAGT	EZH2i_Naive_D4	-0.382399	-6.49528	TLC
EZH2i_Naive_D4_10X_TAGACTGGTGAATGTA	EZH2i_Naive_D4	3.62164	-4.93106	ELC
EZH2i_Naive_D4_10X_TAGAGTCTCTGCCTCA	EZH2i_Naive_D4	3.03153	-5.82854	ELC
EZH2i_Naive_D4_10X_TAGATCGTCAAAGACA	EZH2i_Naive_D4	3.09501	-3.99286	ELC
EZH2i_Naive_D4_10X_TAGGAGGGTGAGAACC	EZH2i_Naive_D4	3.0324	-3.27283	ELC
EZH2i_Naive_D4_10X_TAGGTACCATGTCGTA	EZH2i_Naive_D4	4.81881	-3.96278	ELC
EZH2i_Naive_D4_10X_TAGGTTGGTAATGATG	EZH2i_Naive_D4	1.97578	-4.61904	ELC
EZH2i_Naive_D4_10X_TAGGTTGGTCATCTAG	EZH2i_Naive_D4	3.60616	-5.34156	ELC
EZH2i_Naive_D4_10X_TAGGTTGTCACTGTCC	EZH2i_Naive_D4	4.32142	-3.93874	ELC
EZH2i_Naive_D4_10X_TAGTGCAAGATTAGTG	EZH2i_Naive_D4	3.31511	-2.56767	ELC
EZH2i_Naive_D4_10X_TATACCTAGATCCCGC	EZH2i_Naive_D4	3.62241	-2.95191	ELC
EZH2i_Naive_D4_10X_TATATCCCATCCGGTG	EZH2i_Naive_D4	-1.17128	-5.9567	TLC
EZH2i_Naive_D4_10X_TATATCCTCTTCTTCC	EZH2i_Naive_D4	2.50455	-5.146	ELC
EZH2i_Naive_D4_10X_TATCCTACAGTATACC	EZH2i_Naive_D4	-6.10532	5.87433	MeLC
EZH2i_Naive_D4_10X_TATCCTAGTTGGAGGT	EZH2i_Naive_D4	4.22901	-2.35106	ELC
EZH2i_Naive_D4_10X_TATCCTAGTTGGTGTT	EZH2i_Naive_D4	2.27813	-4.9065	ELC
EZH2i_Naive_D4_10X_TATCGCCGTCACAGTT	EZH2i_Naive_D4	3.49024	-3.82349	ELC
EZH2i_Naive_D4_10X_TATCTGTCAACAAAGT	EZH2i_Naive_D4	4.39796	-2.43736	ELC
EZH2i_Naive_D4_10X_TATGTTCAGATCCCGC	EZH2i_Naive_D4	4.37892	-3.25205	ELC
EZH2i_Naive_D4_10X_TATTGCTCAGCACGAA	EZH2i_Naive_D4	4.59076	-2.51841	ELC
EZH2i_Naive_D4_10X_TATTGCTTCACTCTTA	EZH2i_Naive_D4	1.66265	-3.95984	ELC
EZH2i_Naive_D4_10X_TCAAGACCAGTAGGAC	EZH2i_Naive_D4	4.49654	-3.73574	ELC
EZH2i_Naive_D4_10X_TCAAGACGTTATCTTC	EZH2i_Naive_D4	4.00002	-5.96292	ELC
EZH2i_Naive_D4_10X_TCAAGCATCATCTACT	EZH2i_Naive_D4	2.56137	-4.77057	ELC
EZH2i_Naive_D4_10X_TCAAGCATCTTGCAGA	EZH2i_Naive_D4	4.42454	-4.50584	ELC
EZH2i_Naive_D4_10X_TCAATCTGTTAGAGAT	EZH2i_Naive_D4	3.53957	-3.74882	ELC
EZH2i_Naive_D4_10X_TCAATTCCACCAATTG	EZH2i_Naive_D4	3.44492	-3.44049	ELC
EZH2i_Naive_D4_10X_TCAATTCGTCGTGCCA	EZH2i_Naive_D4	3.79825	-2.26076	ELC
EZH2i_Naive_D4_10X_TCACACCAGGTACAAT	EZH2i_Naive_D4	3.12176	-5.84036	ELC
EZH2i_Naive_D4_10X_TCACATTTCCAGCAAT	EZH2i_Naive_D4	4.76614	-1.87358	ELC
EZH2i_Naive_D4_10X_TCACGCTAGTACCGGA	EZH2i_Naive_D4	5.41391	-0.657885	ELC
EZH2i_Naive_D4_10X_TCACGCTGTAACCAGG	EZH2i_Naive_D4	3.16851	-5.71281	ELC
EZH2i_Naive_D4_10X_TCACGCTGTGTAGGAC	EZH2i_Naive_D4	2.97723	-2.18353	ELC
EZH2i_Naive_D4_10X_TCACGGGGTTAAGGGC	EZH2i_Naive_D4	3.86448	-2.21743	ELC
EZH2i_Naive_D4_10X_TCAGGGCGTTGACTGT	EZH2i_Naive_D4	3.90293	-4.17209	ELC
EZH2i_Naive_D4_10X_TCAGGGCTCACCTGGG	EZH2i_Naive_D4	2.92961	-2.46332	ELC
EZH2i_Naive_D4_10X_TCAGTGAAGATGGCAC	EZH2i_Naive_D4	4.71226	-2.70986	ELC
EZH2i_Naive_D4_10X_TCAGTGACATAGTCGT	EZH2i_Naive_D4	4.42335	-2.06405	ELC
EZH2i_Naive_D4_10X_TCAGTTTAGTCACACT	EZH2i_Naive_D4	3.25774	-2.46533	ELC
EZH2i_Naive_D4_10X_TCAGTTTTCATCAGTG	EZH2i_Naive_D4	4.73295	-3.17384	ELC
EZH2i_Naive_D4_10X_TCATATCAGTCCTGCG	EZH2i_Naive_D4	4.10892	-5.54338	ELC
EZH2i_Naive_D4_10X_TCATATCCATGCAGGA	EZH2i_Naive_D4	4.38312	-3.3591	ELC
EZH2i_Naive_D4_10X_TCATCCGTCTCTCTAA	EZH2i_Naive_D4	4.10986	-5.16145	ELC
EZH2i_Naive_D4_10X_TCATGCCAGTCTGCAT	EZH2i_Naive_D4	3.71872	-4.05183	ELC
EZH2i_Naive_D4_10X_TCATGTTAGCTGACTT	EZH2i_Naive_D4	3.45127	-4.2937	ELC
EZH2i_Naive_D4_10X_TCATGTTGTGTGAGCA	EZH2i_Naive_D4	4.82817	-2.20004	ELC
EZH2i_Naive_D4_10X_TCATTCACATTGCCTC	EZH2i_Naive_D4	5.14723	-1.20531	ELC
EZH2i_Naive_D4_10X_TCATTCATCAACTGAC	EZH2i_Naive_D4	4.97042	-2.47807	ELC
EZH2i_Naive_D4_10X_TCATTGTGTCATCTAG	EZH2i_Naive_D4	3.53654	-3.56676	ELC
EZH2i_Naive_D4_10X_TCATTTGAGTCGCCAC	EZH2i_Naive_D4	3.27008	-2.07127	ELC
EZH2i_Naive_D4_10X_TCATTTGTCATATGGC	EZH2i_Naive_D4	4.99615	-2.11395	ELC
EZH2i_Naive_D4_10X_TCCACCAAGACTGGGT	EZH2i_Naive_D4	4.53934	-2.92372	ELC
EZH2i_Naive_D4_10X_TCCACGTTCTAATTCC	EZH2i_Naive_D4	4.5182	-5.60358	ELC
EZH2i_Naive_D4_10X_TCCAGAACATCCGAAT	EZH2i_Naive_D4	5.81039	2.62754	ELC
EZH2i_Naive_D4_10X_TCCAGAACATTGTACG	EZH2i_Naive_D4	-6.18038	7.08872	MeLC
EZH2i_Naive_D4_10X_TCCATCGTCAAGTCTG	EZH2i_Naive_D4	-7.71512	6.09667	MeLC
EZH2i_Naive_D4_10X_TCCCACATCTTCTTCC	EZH2i_Naive_D4	2.81279	-5.66355	ELC
EZH2i_Naive_D4_10X_TCCCAGTTCATTCATC	EZH2i_Naive_D4	3.64607	-3.60211	ELC
EZH2i_Naive_D4_10X_TCCGAAAGTCACTTCC	EZH2i_Naive_D4	4.88564	-4.33422	ELC
EZH2i_Naive_D4_10X_TCCGAAAGTGCTATTG	EZH2i_Naive_D4	-5.65064	5.62007	MeLC
EZH2i_Naive_D4_10X_TCCGAAATCGAACGGA	EZH2i_Naive_D4	4.82669	-2.33999	ELC
EZH2i_Naive_D4_10X_TCCGATCCAGCACACC	EZH2i_Naive_D4	4.51472	-5.47838	ELC
EZH2i_Naive_D4_10X_TCCGATCGTTCTCCAC	EZH2i_Naive_D4	3.06345	-6.07135	ELC
EZH2i_Naive_D4_10X_TCCGGGAGTCTGTCCT	EZH2i_Naive_D4	4.48654	-2.00414	ELC
EZH2i_Naive_D4_10X_TCCTGCAAGTATCTGC	EZH2i_Naive_D4	4.04368	-5.63244	ELC
EZH2i_Naive_D4_10X_TCCTGCACAAGCGAAC	EZH2i_Naive_D4	3.24306	-5.55347	ELC
EZH2i_Naive_D4_10X_TCCTTTCGTCTCGCGA	EZH2i_Naive_D4	3.09148	-3.09584	ELC
EZH2i_Naive_D4_10X_TCGAACAAGATACCAA	EZH2i_Naive_D4	2.00555	-3.31792	ELC
EZH2i_Naive_D4_10X_TCGACCTAGGTCGTGA	EZH2i_Naive_D4	4.16285	-5.57388	ELC
EZH2i_Naive_D4_10X_TCGACGGAGATTACCC	EZH2i_Naive_D4	1.93183	-3.93348	ELC
EZH2i_Naive_D4_10X_TCGCAGGAGAACAGGA	EZH2i_Naive_D4	4.04148	-3.47622	ELC
EZH2i_Naive_D4_10X_TCGCTCATCACAACCA	EZH2i_Naive_D4	2.33801	-5.29433	ELC
EZH2i_Naive_D4_10X_TCGCTTGTCAGGTAAA	EZH2i_Naive_D4	4.65478	-1.80209	ELC
EZH2i_Naive_D4_10X_TCGGATACATCTGGGC	EZH2i_Naive_D4	4.97159	-1.86205	ELC
EZH2i_Naive_D4_10X_TCGGGACCATCCGGCA	EZH2i_Naive_D4	4.91922	-5.45373	ELC
EZH2i_Naive_D4_10X_TCGGGCACACTCCTTG	EZH2i_Naive_D4	3.84943	-2.46839	ELC
EZH2i_Naive_D4_10X_TCGGGTGGTCCTGTTC	EZH2i_Naive_D4	3.40829	-2.56354	ELC
EZH2i_Naive_D4_10X_TCGGTCTCAAATACAG	EZH2i_Naive_D4	3.61494	-5.43649	ELC
EZH2i_Naive_D4_10X_TCGTAGAAGAGATGCC	EZH2i_Naive_D4	3.76564	-2.4536	ELC
EZH2i_Naive_D4_10X_TCGTCCAGTGATAGTA	EZH2i_Naive_D4	2.62722	-5.21433	ELC
EZH2i_Naive_D4_10X_TCGTGCTTCTGCACCT	EZH2i_Naive_D4	5.00452	-1.48146	ELC
EZH2i_Naive_D4_10X_TCGTGGGAGTAACGAT	EZH2i_Naive_D4	4.60731	-3.43787	ELC
EZH2i_Naive_D4_10X_TCTACATTCACACGAT	EZH2i_Naive_D4	4.20744	-4.56769	ELC
EZH2i_Naive_D4_10X_TCTACCGGTTAGGACG	EZH2i_Naive_D4	0.427497	-5.16814	ELC
EZH2i_Naive_D4_10X_TCTACCGTCAGGGTAG	EZH2i_Naive_D4	4.81448	-3.97029	ELC
EZH2i_Naive_D4_10X_TCTATCAAGGAGTACC	EZH2i_Naive_D4	2.55017	-2.72158	ELC
EZH2i_Naive_D4_10X_TCTATCATCGATAACC	EZH2i_Naive_D4	3.88613	-5.91945	ELC
EZH2i_Naive_D4_10X_TCTCCGAGTACAAGCG	EZH2i_Naive_D4	3.68985	-2.84389	ELC
EZH2i_Naive_D4_10X_TCTCTGGAGTCATGCT	EZH2i_Naive_D4	4.153	-2.56572	ELC
EZH2i_Naive_D4_10X_TCTGCCACAGCGTTTA	EZH2i_Naive_D4	4.0617	-3.79718	ELC
EZH2i_Naive_D4_10X_TCTGCCATCACTGATG	EZH2i_Naive_D4	3.71662	-1.39686	ELC
EZH2i_Naive_D4_10X_TCTGGCTCATGGCCAC	EZH2i_Naive_D4	2.01645	-3.90884	ELC
EZH2i_Naive_D4_10X_TCTGTCGAGCTCACTA	EZH2i_Naive_D4	3.14257	-3.97473	ELC
EZH2i_Naive_D4_10X_TCTGTCGAGTTAGTGA	EZH2i_Naive_D4	2.19841	-5.37564	ELC
EZH2i_Naive_D4_10X_TCTGTCGGTATACGGG	EZH2i_Naive_D4	4.59408	-3.82447	ELC
EZH2i_Naive_D4_10X_TCTGTCGTCTAAGAAG	EZH2i_Naive_D4	4.2281	-5.3901	ELC
EZH2i_Naive_D4_10X_TCTTGCGGTGGACTAG	EZH2i_Naive_D4	4.3128	-2.19336	ELC
EZH2i_Naive_D4_10X_TCTTGCGTCATTGTGG	EZH2i_Naive_D4	3.49901	-1.64388	ELC
EZH2i_Naive_D4_10X_TGAACGTGTCAGGTGA	EZH2i_Naive_D4	4.43404	-1.66665	ELC
EZH2i_Naive_D4_10X_TGAATCGAGCTGCGAA	EZH2i_Naive_D4	4.00814	-2.59823	ELC
EZH2i_Naive_D4_10X_TGAATCGGTCACTACA	EZH2i_Naive_D4	4.49982	-1.93077	ELC
EZH2i_Naive_D4_10X_TGAATGCCACACAGCC	EZH2i_Naive_D4	2.95263	-5.4018	ELC
EZH2i_Naive_D4_10X_TGAATGCGTCTGTTAG	EZH2i_Naive_D4	4.72259	-2.25296	ELC
EZH2i_Naive_D4_10X_TGAATGCGTTCTCTAT	EZH2i_Naive_D4	3.48304	-3.09194	ELC
EZH2i_Naive_D4_10X_TGACCCTCATCACGGC	EZH2i_Naive_D4	2.34128	-4.21604	ELC
EZH2i_Naive_D4_10X_TGACGCGGTACCCACG	EZH2i_Naive_D4	4.41377	-2.04201	ELC
EZH2i_Naive_D4_10X_TGAGCGCAGCTATCCA	EZH2i_Naive_D4	9.03638	2.69286	ELC
EZH2i_Naive_D4_10X_TGAGGAGGTACCTAGT	EZH2i_Naive_D4	4.48421	-2.82855	ELC
EZH2i_Naive_D4_10X_TGAGGAGTCACTTATC	EZH2i_Naive_D4	3.73936	-3.89797	ELC
EZH2i_Naive_D4_10X_TGAGTCAAGTGATTCC	EZH2i_Naive_D4	2.23404	-5.01078	ELC
EZH2i_Naive_D4_10X_TGAGTCACAGCACCCA	EZH2i_Naive_D4	6.81456	2.69349	ELC
EZH2i_Naive_D4_10X_TGAGTCAGTTAGTTCG	EZH2i_Naive_D4	3.60746	-5.16755	ELC
EZH2i_Naive_D4_10X_TGATCAGGTGCACAAG	EZH2i_Naive_D4	4.77388	-3.73254	ELC
EZH2i_Naive_D4_10X_TGATCTTGTCAGTTTG	EZH2i_Naive_D4	4.77824	-1.56822	ELC
EZH2i_Naive_D4_10X_TGATGCACACATGTTG	EZH2i_Naive_D4	2.698	-5.09684	ELC
EZH2i_Naive_D4_10X_TGATGCAGTGGTATGG	EZH2i_Naive_D4	4.21418	-5.46945	ELC
EZH2i_Naive_D4_10X_TGATGGTAGTGGTTCT	EZH2i_Naive_D4	4.1891	-1.86347	ELC
EZH2i_Naive_D4_10X_TGATGGTCAGCGCGTT	EZH2i_Naive_D4	2.21374	-5.24179	ELC
EZH2i_Naive_D4_10X_TGATTCTAGAATCGCG	EZH2i_Naive_D4	3.58299	-5.51416	ELC
EZH2i_Naive_D4_10X_TGATTCTTCCCGAGGT	EZH2i_Naive_D4	4.19791	-1.18881	ELC
EZH2i_Naive_D4_10X_TGATTTCAGATTACCC	EZH2i_Naive_D4	4.9214	-3.67085	ELC
EZH2i_Naive_D4_10X_TGATTTCCACGGATCC	EZH2i_Naive_D4	2.17211	-5.16516	ELC
EZH2i_Naive_D4_10X_TGCACGGTCCTACGGG	EZH2i_Naive_D4	3.39942	-3.76683	ELC
EZH2i_Naive_D4_10X_TGCAGTACATGACAAA	EZH2i_Naive_D4	2.99975	-5.19136	ELC
EZH2i_Naive_D4_10X_TGCATCCAGCATTTCG	EZH2i_Naive_D4	4.46599	-3.98297	ELC
EZH2i_Naive_D4_10X_TGCATCCTCCCGAACG	EZH2i_Naive_D4	4.25428	-3.30258	ELC
EZH2i_Naive_D4_10X_TGCATGAGTTACACAC	EZH2i_Naive_D4	4.79935	-4.42614	ELC
EZH2i_Naive_D4_10X_TGCCGAGGTGGATTTC	EZH2i_Naive_D4	4.56841	-1.3831	ELC
EZH2i_Naive_D4_10X_TGCCGAGTCACGATAC	EZH2i_Naive_D4	3.75453	-3.27453	ELC
EZH2i_Naive_D4_10X_TGCGACGTCGTTGCCT	EZH2i_Naive_D4	4.56881	-3.39722	ELC
EZH2i_Naive_D4_10X_TGCGGCAAGTCATGGG	EZH2i_Naive_D4	5.40014	0.124321	ELC
EZH2i_Naive_D4_10X_TGCGGGTAGACAGTCG	EZH2i_Naive_D4	3.98239	-1.88426	ELC
EZH2i_Naive_D4_10X_TGCGGGTGTCTTGCTC	EZH2i_Naive_D4	2.20212	-5.39339	ELC
EZH2i_Naive_D4_10X_TGCTCCAAGGCCTAGA	EZH2i_Naive_D4	1.60171	-5.0485	ELC
EZH2i_Naive_D4_10X_TGCTCCATCCACGTGG	EZH2i_Naive_D4	4.09051	-3.88332	ELC
EZH2i_Naive_D4_10X_TGCTGAACAACCGTGC	EZH2i_Naive_D4	4.63855	-2.55013	ELC
EZH2i_Naive_D4_10X_TGCTTGCAGGTCTTTG	EZH2i_Naive_D4	-2.3393	-7.17585	TLC
EZH2i_Naive_D4_10X_TGCTTGCCATACAGAA	EZH2i_Naive_D4	-2.43886	-7.39285	TLC
EZH2i_Naive_D4_10X_TGGAACTAGTAGGAAG	EZH2i_Naive_D4	2.45109	-0.614114	ELC
EZH2i_Naive_D4_10X_TGGAGAGAGGTTGAGC	EZH2i_Naive_D4	2.54435	-4.50183	ELC
EZH2i_Naive_D4_10X_TGGAGAGTCTCCACTG	EZH2i_Naive_D4	3.90116	-3.62305	ELC
EZH2i_Naive_D4_10X_TGGATCATCCTGCTAC	EZH2i_Naive_D4	2.15623	-5.48062	ELC
EZH2i_Naive_D4_10X_TGGATGTCACAGCCAC	EZH2i_Naive_D4	3.31564	-3.84878	ELC
EZH2i_Naive_D4_10X_TGGGAAGGTCCTCCAT	EZH2i_Naive_D4	1.85297	-3.39027	ELC
EZH2i_Naive_D4_10X_TGGGAGACAAAGGGTC	EZH2i_Naive_D4	4.64792	-3.62993	ELC
EZH2i_Naive_D4_10X_TGGGCGTAGTCTGTAC	EZH2i_Naive_D4	3.44239	-3.99785	ELC
EZH2i_Naive_D4_10X_TGGGCTGGTCTGGTTA	EZH2i_Naive_D4	4.82156	-3.15628	ELC
EZH2i_Naive_D4_10X_TGGGTTAAGGTAGCCA	EZH2i_Naive_D4	3.7295	-4.7269	ELC
EZH2i_Naive_D4_10X_TGGTAGTAGTATAGGT	EZH2i_Naive_D4	3.09292	-4.82178	ELC
EZH2i_Naive_D4_10X_TGGTGATAGAGGATGA	EZH2i_Naive_D4	4.60103	-1.92303	ELC
EZH2i_Naive_D4_10X_TGTACAGGTAACCCTA	EZH2i_Naive_D4	2.46644	-4.48453	ELC
EZH2i_Naive_D4_10X_TGTACAGGTGGACTAG	EZH2i_Naive_D4	4.29712	-2.63616	ELC
EZH2i_Naive_D4_10X_TGTAGACCATAATGAG	EZH2i_Naive_D4	4.26709	-3.78269	ELC
EZH2i_Naive_D4_10X_TGTCAGACACAGCTGC	EZH2i_Naive_D4	3.93056	-2.62407	ELC
EZH2i_Naive_D4_10X_TGTCCACAGTTACGAA	EZH2i_Naive_D4	4.88883	-2.31598	ELC
EZH2i_Naive_D4_10X_TGTCCCACAATTGGTC	EZH2i_Naive_D4	4.03046	-2.60601	ELC
EZH2i_Naive_D4_10X_TGTCCTGAGACATCAA	EZH2i_Naive_D4	2.13269	-3.70056	ELC
EZH2i_Naive_D4_10X_TGTGAGTTCTATGCCC	EZH2i_Naive_D4	4.51381	-2.2179	ELC
EZH2i_Naive_D4_10X_TGTGCGGAGGTACAGC	EZH2i_Naive_D4	-7.83854	7.38268	MeLC
EZH2i_Naive_D4_10X_TGTGCGGGTACCAATC	EZH2i_Naive_D4	4.85123	-2.22334	ELC
EZH2i_Naive_D4_10X_TGTGGCGTCGCTTGAA	EZH2i_Naive_D4	3.12091	-1.37996	ELC
EZH2i_Naive_D4_10X_TGTTCCGCAATTTCGG	EZH2i_Naive_D4	3.31894	-4.74508	ELC
EZH2i_Naive_D4_10X_TGTTCTAGTCTGCCTT	EZH2i_Naive_D4	-8.79486	6.68802	MeLC
EZH2i_Naive_D4_10X_TGTTGAGTCGTGTTCC	EZH2i_Naive_D4	1.93801	-8.15827	ELC
EZH2i_Naive_D4_10X_TGTTGGAAGGAACTAT	EZH2i_Naive_D4	2.84193	-5.16786	ELC
EZH2i_Naive_D4_10X_TGTTGGAGTTCCTACC	EZH2i_Naive_D4	4.37915	-3.47447	ELC
EZH2i_Naive_D4_10X_TGTTTGTGTCCTACAA	EZH2i_Naive_D4	2.65986	-4.68056	ELC
EZH2i_Naive_D4_10X_TGTTTGTTCTACACTT	EZH2i_Naive_D4	3.27538	-3.11339	ELC
EZH2i_Naive_D4_10X_TTACAGGAGCTCTTCC	EZH2i_Naive_D4	-0.916422	-6.50084	TLC
EZH2i_Naive_D4_10X_TTACCGCGTTCGTACA	EZH2i_Naive_D4	3.87486	-2.09933	ELC
EZH2i_Naive_D4_10X_TTACCGCTCTTTACAC	EZH2i_Naive_D4	3.59713	-5.75139	ELC
EZH2i_Naive_D4_10X_TTACGTTGTTGCTGAT	EZH2i_Naive_D4	2.5794	-5.06606	ELC
EZH2i_Naive_D4_10X_TTAGTCTCAAGTCCCG	EZH2i_Naive_D4	4.8038	-1.81496	ELC
EZH2i_Naive_D4_10X_TTAGTCTTCCCATAGA	EZH2i_Naive_D4	2.69664	-4.42018	ELC
EZH2i_Naive_D4_10X_TTAGTCTTCTAGCCTC	EZH2i_Naive_D4	3.38775	-5.75738	ELC
EZH2i_Naive_D4_10X_TTATTGCTCAGCTAGT	EZH2i_Naive_D4	2.86738	-1.66934	ELC
EZH2i_Naive_D4_10X_TTCAATCAGCAAATGT	EZH2i_Naive_D4	4.05573	-1.34205	ELC
EZH2i_Naive_D4_10X_TTCACCGAGTAATTGG	EZH2i_Naive_D4	-1.00445	-5.76898	TLC
EZH2i_Naive_D4_10X_TTCAGGATCGCAACAT	EZH2i_Naive_D4	3.14917	-3.04675	ELC
EZH2i_Naive_D4_10X_TTCATGTCATACCACA	EZH2i_Naive_D4	2.53493	-4.67822	ELC
EZH2i_Naive_D4_10X_TTCATGTGTGTGTCCG	EZH2i_Naive_D4	5.08601	-5.00055	ELC
EZH2i_Naive_D4_10X_TTCATGTGTTGCATAC	EZH2i_Naive_D4	4.60987	-2.89714	ELC
EZH2i_Naive_D4_10X_TTCATTGAGATACATG	EZH2i_Naive_D4	3.28845	-5.10814	ELC
EZH2i_Naive_D4_10X_TTCATTGGTCTACGTA	EZH2i_Naive_D4	4.76493	-3.88432	ELC
EZH2i_Naive_D4_10X_TTCCAATCATGTGCCG	EZH2i_Naive_D4	3.90639	-5.65776	ELC
EZH2i_Naive_D4_10X_TTCCAATGTTCAGTAC	EZH2i_Naive_D4	3.20367	-4.05511	ELC
EZH2i_Naive_D4_10X_TTCCACGTCCGGACTG	EZH2i_Naive_D4	3.80013	-1.75429	ELC
EZH2i_Naive_D4_10X_TTCCACGTCCTAAGTG	EZH2i_Naive_D4	3.74886	-4.71652	ELC
EZH2i_Naive_D4_10X_TTCCGGTCATGACTCA	EZH2i_Naive_D4	-0.310238	-5.16472	ELC
EZH2i_Naive_D4_10X_TTCCGTGTCTAGATCG	EZH2i_Naive_D4	2.46205	-4.5226	ELC
EZH2i_Naive_D4_10X_TTCCTAAGTAACATAG	EZH2i_Naive_D4	2.7563	-3.7729	ELC
EZH2i_Naive_D4_10X_TTCCTCTAGGCACCAA	EZH2i_Naive_D4	2.15959	-5.37985	ELC
EZH2i_Naive_D4_10X_TTCCTCTCATCCGTGG	EZH2i_Naive_D4	4.68038	-4.214	ELC
EZH2i_Naive_D4_10X_TTCCTCTTCAAATGCC	EZH2i_Naive_D4	3.13003	-5.85456	ELC
EZH2i_Naive_D4_10X_TTCCTTCAGATGAATC	EZH2i_Naive_D4	2.22016	-5.26107	ELC
EZH2i_Naive_D4_10X_TTCCTTCGTCCAAAGG	EZH2i_Naive_D4	-6.37647	7.96945	MeLC
EZH2i_Naive_D4_10X_TTCCTTCTCGTAGCTA	EZH2i_Naive_D4	4.76669	-5.14804	ELC
EZH2i_Naive_D4_10X_TTCGCTGAGAGGATCC	EZH2i_Naive_D4	4.9452	-1.22397	ELC
EZH2i_Naive_D4_10X_TTGAACGAGTGGCGAT	EZH2i_Naive_D4	4.77608	-3.04798	ELC
EZH2i_Naive_D4_10X_TTGAACGTCAGTCAGT	EZH2i_Naive_D4	3.2562	-5.13063	ELC
EZH2i_Naive_D4_10X_TTGACCCTCAGAACCT	EZH2i_Naive_D4	4.57194	-5.43939	ELC
EZH2i_Naive_D4_10X_TTGACCCTCGGCTTCT	EZH2i_Naive_D4	4.10755	-3.98684	ELC
EZH2i_Naive_D4_10X_TTGAGTGGTCGAGCAA	EZH2i_Naive_D4	3.74179	-5.09296	ELC
EZH2i_Naive_D4_10X_TTGCATTTCAACCTTT	EZH2i_Naive_D4	3.14145	-4.41342	ELC
EZH2i_Naive_D4_10X_TTGTGTTTCTTAAGGC	EZH2i_Naive_D4	1.49045	-4.24974	ELC
EZH2i_Naive_D4_10X_TTGTTCATCACAAGAA	EZH2i_Naive_D4	3.88501	-1.99678	ELC
EZH2i_Naive_D4_10X_TTGTTTGAGAAGCGAA	EZH2i_Naive_D4	3.22383	-3.61927	ELC
EZH2i_Naive_D4_10X_TTTACTGCAGGCACAA	EZH2i_Naive_D4	3.9295	-3.93899	ELC
EZH2i_Naive_D4_10X_TTTCACAAGGAACGAA	EZH2i_Naive_D4	3.79485	-4.22093	ELC
EZH2i_Naive_D4_10X_TTTCATGGTGCGCTCA	EZH2i_Naive_D4	3.51475	-3.18264	ELC
EZH2i_Naive_D4_10X_TTTCCTCAGAAGTATC	EZH2i_Naive_D4	3.81224	-3.52872	ELC
EZH2i_Naive_D4_10X_TTTCCTCTCATAGCAC	EZH2i_Naive_D4	2.8627	-2.68396	ELC
EZH2i_Naive_D4_10X_TTTGATCGTTGCTGAT	EZH2i_Naive_D4	3.49716	-2.58676	ELC
EZH2i_Naive_D4_10X_TTTGATCTCCTCTAAT	EZH2i_Naive_D4	7.26449	1.07202	ELC
EZH2i_Naive_D4_10X_TTTGGTTAGATGCAGC	EZH2i_Naive_D4	2.05815	-5.48754	ELC
EZH2i_Naive_WT_10X_AAACCCAGTTCTCAGA	EZH2i_Naive_WT	4.65833	-5.53782	ELC
EZH2i_Naive_WT_10X_AAACGAAGTACCCACG	EZH2i_Naive_WT	4.47145	-5.39453	ELC
EZH2i_Naive_WT_10X_AAACGAATCGGTATGT	EZH2i_Naive_WT	4.25226	-6.02328	ELC
EZH2i_Naive_WT_10X_AAACGCTGTGATGTAA	EZH2i_Naive_WT	4.9563	-5.15164	ELC
EZH2i_Naive_WT_10X_AAAGAACAGGTAAGAG	EZH2i_Naive_WT	5.0206	-5.21392	ELC
EZH2i_Naive_WT_10X_AAAGGATAGCCACAAG	EZH2i_Naive_WT	1.69508	-4.98091	ELC
EZH2i_Naive_WT_10X_AAAGGGCAGCTAATGA	EZH2i_Naive_WT	4.4672	-5.64492	ELC
EZH2i_Naive_WT_10X_AAAGGGCGTAGGCAAC	EZH2i_Naive_WT	4.80962	-4.35524	ELC
EZH2i_Naive_WT_10X_AAAGGGCTCTGAGGCC	EZH2i_Naive_WT	3.80729	-6.36373	ELC
EZH2i_Naive_WT_10X_AAAGGTAAGGAGCTGT	EZH2i_Naive_WT	3.96413	-5.49701	ELC
EZH2i_Naive_WT_10X_AAAGGTACAAGAGCTG	EZH2i_Naive_WT	4.97806	-6.00295	ELC
EZH2i_Naive_WT_10X_AAAGGTAGTTTGCAGT	EZH2i_Naive_WT	5.13324	-4.51453	ELC
EZH2i_Naive_WT_10X_AAAGTCCCAACGCCCA	EZH2i_Naive_WT	4.7212	-3.55392	ELC
EZH2i_Naive_WT_10X_AAAGTCCCATGACAAA	EZH2i_Naive_WT	4.57365	-4.94437	ELC
EZH2i_Naive_WT_10X_AACAACCAGCTCCACG	EZH2i_Naive_WT	-3.51854	2.3195	HLC
EZH2i_Naive_WT_10X_AACACACTCAGGAAGC	EZH2i_Naive_WT	4.72561	-5.99214	ELC
EZH2i_Naive_WT_10X_AACAGGGCAGCGACCT	EZH2i_Naive_WT	2.5188	-4.87791	ELC
EZH2i_Naive_WT_10X_AACCAACAGTCATCGT	EZH2i_Naive_WT	4.71073	-3.80612	ELC
EZH2i_Naive_WT_10X_AACCAACGTACTTGTG	EZH2i_Naive_WT	2.25944	-5.58257	ELC
EZH2i_Naive_WT_10X_AACCACAAGTATTGCC	EZH2i_Naive_WT	4.81672	-4.79639	ELC
EZH2i_Naive_WT_10X_AACCATGGTGCACATT	EZH2i_Naive_WT	4.91686	-6.14022	ELC
EZH2i_Naive_WT_10X_AACCCAAAGACTTAAG	EZH2i_Naive_WT	4.15865	-6.17609	ELC
EZH2i_Naive_WT_10X_AACCTTTCAGATCATC	EZH2i_Naive_WT	4.79716	-2.25812	ELC
EZH2i_Naive_WT_10X_AACGAAATCTTCCACG	EZH2i_Naive_WT	4.83364	-5.42661	ELC
EZH2i_Naive_WT_10X_AACGGGAGTGCAACGA	EZH2i_Naive_WT	4.35796	-6.32323	ELC
EZH2i_Naive_WT_10X_AACGTCACAAGATGTA	EZH2i_Naive_WT	4.58074	-5.815	ELC
EZH2i_Naive_WT_10X_AACGTCAGTTCAAGTC	EZH2i_Naive_WT	4.37568	-6.10157	ELC
EZH2i_Naive_WT_10X_AACTTCTTCACCGCTT	EZH2i_Naive_WT	4.91545	-5.48401	ELC
EZH2i_Naive_WT_10X_AAGAACACAGAGCCCT	EZH2i_Naive_WT	3.95159	-5.85784	ELC
EZH2i_Naive_WT_10X_AAGACAAAGGAGAATG	EZH2i_Naive_WT	4.05743	-5.51361	ELC
EZH2i_Naive_WT_10X_AAGACAAAGTTTCGGT	EZH2i_Naive_WT	-7.32695	8.08989	MeLC
EZH2i_Naive_WT_10X_AAGATAGAGCGTATGG	EZH2i_Naive_WT	4.30446	-6.34175	ELC
EZH2i_Naive_WT_10X_AAGCATCTCATGACAC	EZH2i_Naive_WT	3.98912	-5.04349	ELC
EZH2i_Naive_WT_10X_AAGGAATGTCGCATGC	EZH2i_Naive_WT	5.06224	-5.07678	ELC
EZH2i_Naive_WT_10X_AAGGTAATCTGAGAGG	EZH2i_Naive_WT	4.73851	-5.5182	ELC
EZH2i_Naive_WT_10X_AAGGTAATCTGCCCTA	EZH2i_Naive_WT	3.19865	-5.75851	ELC
EZH2i_Naive_WT_10X_AAGTACCAGACCAAAT	EZH2i_Naive_WT	4.64192	-4.08949	ELC
EZH2i_Naive_WT_10X_AAGTACCTCCACTGGG	EZH2i_Naive_WT	3.7467	-6.18658	ELC
EZH2i_Naive_WT_10X_AAGTGAAAGGAGGGTG	EZH2i_Naive_WT	3.74569	-5.97361	ELC
EZH2i_Naive_WT_10X_AAGTTCGCACACGGAA	EZH2i_Naive_WT	5.05696	-4.97543	ELC
EZH2i_Naive_WT_10X_AATCACGTCAAGAATG	EZH2i_Naive_WT	3.34317	-3.96471	ELC
EZH2i_Naive_WT_10X_AATCGACTCGTGGCTG	EZH2i_Naive_WT	-1.58633	-6.33769	TLC
EZH2i_Naive_WT_10X_AATCGTGTCTCGCCTA	EZH2i_Naive_WT	4.34757	-2.85201	ELC
EZH2i_Naive_WT_10X_AATCGTGTCTGGCCAG	EZH2i_Naive_WT	5.93085	-0.931633	ELC
EZH2i_Naive_WT_10X_AATGACCAGCATTTCG	EZH2i_Naive_WT	3.59199	-4.39581	ELC
EZH2i_Naive_WT_10X_AATGACCAGCCTCACG	EZH2i_Naive_WT	4.54734	-6.44353	ELC
EZH2i_Naive_WT_10X_AATGACCCAGGCATTT	EZH2i_Naive_WT	3.05759	-1.29107	ELC
EZH2i_Naive_WT_10X_AATGCCACAAGACTGG	EZH2i_Naive_WT	4.21946	-4.17943	ELC
EZH2i_Naive_WT_10X_AATGGAAGTTAGGAGC	EZH2i_Naive_WT	5.12811	-5.53805	ELC
EZH2i_Naive_WT_10X_AATGGCTCACTGGCGT	EZH2i_Naive_WT	4.37491	-5.02279	ELC
EZH2i_Naive_WT_10X_ACAAAGAGTCGTGATT	EZH2i_Naive_WT	4.86515	-3.72289	ELC
EZH2i_Naive_WT_10X_ACAACCAAGGCGAAGG	EZH2i_Naive_WT	4.25443	-3.14714	ELC
EZH2i_Naive_WT_10X_ACACCAACATAACCCA	EZH2i_Naive_WT	3.90126	-6.43635	ELC
EZH2i_Naive_WT_10X_ACACGCGGTGGAAGTC	EZH2i_Naive_WT	4.66703	-5.16552	ELC
EZH2i_Naive_WT_10X_ACACGCGGTTTGTGGT	EZH2i_Naive_WT	4.86256	-5.71174	ELC
EZH2i_Naive_WT_10X_ACACGCGTCCGCGATG	EZH2i_Naive_WT	3.97928	-5.83592	ELC
EZH2i_Naive_WT_10X_ACACTGATCTTTGCAT	EZH2i_Naive_WT	4.81909	-5.21947	ELC
EZH2i_Naive_WT_10X_ACAGGGATCGACGACC	EZH2i_Naive_WT	4.59821	-3.54058	ELC
EZH2i_Naive_WT_10X_ACATCGAGTGGGCTTC	EZH2i_Naive_WT	3.77371	-5.51939	ELC
EZH2i_Naive_WT_10X_ACATTTCAGCAAATGT	EZH2i_Naive_WT	2.37687	-7.87329	Undefined
EZH2i_Naive_WT_10X_ACATTTCCAGATTCGT	EZH2i_Naive_WT	4.40558	-5.91218	ELC
EZH2i_Naive_WT_10X_ACATTTCTCGGTCAGC	EZH2i_Naive_WT	4.96351	-4.23877	ELC
EZH2i_Naive_WT_10X_ACCAAACTCGGTAACT	EZH2i_Naive_WT	4.673	-6.22568	ELC
EZH2i_Naive_WT_10X_ACCAACAAGGCATCGA	EZH2i_Naive_WT	4.26132	-3.60336	ELC
EZH2i_Naive_WT_10X_ACCATTTAGTGGTTGG	EZH2i_Naive_WT	4.06479	-5.58762	ELC
EZH2i_Naive_WT_10X_ACCATTTGTGGTCTGC	EZH2i_Naive_WT	3.68654	-5.94007	ELC
EZH2i_Naive_WT_10X_ACCCAAAAGCCGCACT	EZH2i_Naive_WT	4.60156	-5.86871	ELC
EZH2i_Naive_WT_10X_ACCTACCTCGACCAAT	EZH2i_Naive_WT	3.19872	-5.01355	ELC
EZH2i_Naive_WT_10X_ACCTACCTCGACGTCG	EZH2i_Naive_WT	4.37143	-6.00099	ELC
EZH2i_Naive_WT_10X_ACCTGAAGTAACCCGC	EZH2i_Naive_WT	4.50928	-6.09475	ELC
EZH2i_Naive_WT_10X_ACCTGAAGTGAGGCAT	EZH2i_Naive_WT	4.89408	-4.28487	ELC
EZH2i_Naive_WT_10X_ACCTGAATCCCAGGAC	EZH2i_Naive_WT	3.77365	-6.10518	ELC
EZH2i_Naive_WT_10X_ACCTGTCAGTATAGGT	EZH2i_Naive_WT	2.31957	-4.80316	ELC
EZH2i_Naive_WT_10X_ACGATCAAGCTAGATA	EZH2i_Naive_WT	4.79214	-6.09921	ELC
EZH2i_Naive_WT_10X_ACGATGTAGTACGTCT	EZH2i_Naive_WT	3.32178	-5.62501	ELC
EZH2i_Naive_WT_10X_ACGATGTCATGGACAG	EZH2i_Naive_WT	3.6566	-4.84825	ELC
EZH2i_Naive_WT_10X_ACGCACGAGGGATCGT	EZH2i_Naive_WT	3.5487	-5.95613	ELC
EZH2i_Naive_WT_10X_ACGCACGCATGGAAGC	EZH2i_Naive_WT	4.59067	-5.42402	ELC
EZH2i_Naive_WT_10X_ACGGAAGTCGTAGGAG	EZH2i_Naive_WT	4.55042	-5.94873	ELC
EZH2i_Naive_WT_10X_ACGGAAGTCTACGGTA	EZH2i_Naive_WT	3.34854	-5.19333	ELC
EZH2i_Naive_WT_10X_ACGGTCGAGAGAGTTT	EZH2i_Naive_WT	4.85034	-5.74286	ELC
EZH2i_Naive_WT_10X_ACGGTCGCAGAGGCTA	EZH2i_Naive_WT	3.75255	-4.45141	ELC
EZH2i_Naive_WT_10X_ACGGTTACAAGTCATC	EZH2i_Naive_WT	4.38893	-4.01752	ELC
EZH2i_Naive_WT_10X_ACGGTTACATCCGAGC	EZH2i_Naive_WT	5.04461	-4.44229	ELC
EZH2i_Naive_WT_10X_ACGGTTAGTAGACAGC	EZH2i_Naive_WT	4.46287	-5.39019	ELC
EZH2i_Naive_WT_10X_ACGGTTATCTCATGCC	EZH2i_Naive_WT	-8.2092	6.50176	MeLC
EZH2i_Naive_WT_10X_ACGTAACGTTCCACAA	EZH2i_Naive_WT	4.6334	-6.08081	ELC
EZH2i_Naive_WT_10X_ACGTAGTGTAACGTTC	EZH2i_Naive_WT	3.22498	-3.43252	ELC
EZH2i_Naive_WT_10X_ACGTCCTCAGTCGGTC	EZH2i_Naive_WT	4.08986	-3.93354	ELC
EZH2i_Naive_WT_10X_ACTATCTCACATTCTT	EZH2i_Naive_WT	3.05314	-4.97257	ELC
EZH2i_Naive_WT_10X_ACTATCTCAGGAGGTT	EZH2i_Naive_WT	-7.44843	7.07213	MeLC
EZH2i_Naive_WT_10X_ACTATGGAGAGTATAC	EZH2i_Naive_WT	4.02493	-6.12745	ELC
EZH2i_Naive_WT_10X_ACTATTCTCGTCCATC	EZH2i_Naive_WT	2.84189	-5.89651	ELC
EZH2i_Naive_WT_10X_ACTCCCACACTCCTTG	EZH2i_Naive_WT	4.65105	-3.59565	ELC
EZH2i_Naive_WT_10X_ACTCCCACAGGGAATC	EZH2i_Naive_WT	3.33076	-3.16745	ELC
EZH2i_Naive_WT_10X_ACTCCCATCTCCGTGT	EZH2i_Naive_WT	3.29845	-5.73972	ELC
EZH2i_Naive_WT_10X_ACTGCAACACACGCCA	EZH2i_Naive_WT	4.50332	-3.68872	ELC
EZH2i_Naive_WT_10X_ACTGCAAGTAAGCAAT	EZH2i_Naive_WT	3.3625	-5.89479	ELC
EZH2i_Naive_WT_10X_ACTGCAATCAGGGTAG	EZH2i_Naive_WT	4.01788	-5.54381	ELC
EZH2i_Naive_WT_10X_ACTGTGACACGTAGAG	EZH2i_Naive_WT	4.3153	-5.17211	ELC
EZH2i_Naive_WT_10X_ACTGTGAGTCGAGCAA	EZH2i_Naive_WT	4.16269	-3.40266	ELC
EZH2i_Naive_WT_10X_ACTGTGAGTTTCGGCG	EZH2i_Naive_WT	4.10661	-3.98535	ELC
EZH2i_Naive_WT_10X_ACTTCCGCAAAGTGTA	EZH2i_Naive_WT	2.48982	-5.24052	ELC
EZH2i_Naive_WT_10X_ACTTCCGTCACCGGTG	EZH2i_Naive_WT	3.51586	-6.30689	ELC
EZH2i_Naive_WT_10X_ACTTCGCCACTTGGGC	EZH2i_Naive_WT	4.79817	-5.76806	ELC
EZH2i_Naive_WT_10X_ACTTCGCTCTTGCAAG	EZH2i_Naive_WT	4.55353	-4.84485	ELC
EZH2i_Naive_WT_10X_ACTTTGTCAAATTAGG	EZH2i_Naive_WT	4.34166	-2.64684	ELC
EZH2i_Naive_WT_10X_ACTTTGTTCTCCAATT	EZH2i_Naive_WT	3.83207	-4.69067	ELC
EZH2i_Naive_WT_10X_AGAAATGGTCGAATTC	EZH2i_Naive_WT	4.22018	-4.68848	ELC
EZH2i_Naive_WT_10X_AGAACCTAGACCCGCT	EZH2i_Naive_WT	4.18155	-3.82502	ELC
EZH2i_Naive_WT_10X_AGAACCTAGAGGGTAA	EZH2i_Naive_WT	3.74328	-5.70951	ELC
EZH2i_Naive_WT_10X_AGAACCTCATGCCGCA	EZH2i_Naive_WT	3.48798	-6.18542	ELC
EZH2i_Naive_WT_10X_AGAACCTTCAAACGAA	EZH2i_Naive_WT	4.31639	-5.64561	ELC
EZH2i_Naive_WT_10X_AGACAAAGTCCAAGAG	EZH2i_Naive_WT	4.22612	-4.07812	ELC
EZH2i_Naive_WT_10X_AGACACTAGAGGTATT	EZH2i_Naive_WT	3.29799	-5.41421	ELC
EZH2i_Naive_WT_10X_AGACACTGTACGACAG	EZH2i_Naive_WT	3.43532	-5.65413	ELC
EZH2i_Naive_WT_10X_AGACAGGCACATGTTG	EZH2i_Naive_WT	3.97462	-5.19012	ELC
EZH2i_Naive_WT_10X_AGACAGGGTTGCTAGT	EZH2i_Naive_WT	4.21556	-5.40688	ELC
EZH2i_Naive_WT_10X_AGACCATAGCGATGGT	EZH2i_Naive_WT	2.80613	-5.50468	ELC
EZH2i_Naive_WT_10X_AGACCATAGTATAACG	EZH2i_Naive_WT	4.48018	-5.99543	ELC
EZH2i_Naive_WT_10X_AGACCATCAAGAAACT	EZH2i_Naive_WT	3.57327	-6.34479	ELC
EZH2i_Naive_WT_10X_AGACCATCACGTCATA	EZH2i_Naive_WT	4.84751	-6.02934	ELC
EZH2i_Naive_WT_10X_AGACCATTCATGGAGG	EZH2i_Naive_WT	4.4663	-5.61856	ELC
EZH2i_Naive_WT_10X_AGACCCGCACGACGCT	EZH2i_Naive_WT	4.75727	-4.77409	ELC
EZH2i_Naive_WT_10X_AGACCCGTCTCCGCAT	EZH2i_Naive_WT	4.34993	-5.7185	ELC
EZH2i_Naive_WT_10X_AGACTCAAGAGATTCA	EZH2i_Naive_WT	0.565261	-5.37373	ELC
EZH2i_Naive_WT_10X_AGAGAATAGCATTGTC	EZH2i_Naive_WT	4.04345	-3.6498	ELC
EZH2i_Naive_WT_10X_AGAGAGCAGGGATCTG	EZH2i_Naive_WT	4.56415	-5.22156	ELC
EZH2i_Naive_WT_10X_AGAGCCCCACAAGTGG	EZH2i_Naive_WT	4.49939	-5.51549	ELC
EZH2i_Naive_WT_10X_AGATAGATCAGCTGAT	EZH2i_Naive_WT	4.42794	-5.13952	ELC
EZH2i_Naive_WT_10X_AGATCCATCTCGCTCA	EZH2i_Naive_WT	3.25761	-8.84983	Undefined
EZH2i_Naive_WT_10X_AGATCGTAGAACAAGG	EZH2i_Naive_WT	-2.08197	-6.90115	TLC
EZH2i_Naive_WT_10X_AGATCGTGTCCTCCAT	EZH2i_Naive_WT	4.86086	-5.42244	ELC
EZH2i_Naive_WT_10X_AGATCGTGTTTCGTGA	EZH2i_Naive_WT	3.77925	-5.70131	ELC
EZH2i_Naive_WT_10X_AGATGAAGTACAAGTA	EZH2i_Naive_WT	4.95244	-5.25167	ELC
EZH2i_Naive_WT_10X_AGCATCAGTGTAAATG	EZH2i_Naive_WT	3.44306	-5.60672	ELC
EZH2i_Naive_WT_10X_AGCATCATCATTACGG	EZH2i_Naive_WT	4.39494	-4.62118	ELC
EZH2i_Naive_WT_10X_AGCCAATAGCGGGTAT	EZH2i_Naive_WT	3.82644	-4.66067	ELC
EZH2i_Naive_WT_10X_AGCCAATTCACTACTT	EZH2i_Naive_WT	4.95355	-4.24702	ELC
EZH2i_Naive_WT_10X_AGCCAATTCAGCACCG	EZH2i_Naive_WT	-0.709478	-5.58817	ELC
EZH2i_Naive_WT_10X_AGCCACGCACTATGTG	EZH2i_Naive_WT	4.41324	-4.93397	ELC
EZH2i_Naive_WT_10X_AGCGATTTCCAAAGGG	EZH2i_Naive_WT	3.28147	-5.11115	ELC
EZH2i_Naive_WT_10X_AGCGCCAAGTCATCGT	EZH2i_Naive_WT	2.83657	-5.81809	ELC
EZH2i_Naive_WT_10X_AGCGCTGCATCGGAGA	EZH2i_Naive_WT	3.65728	-2.79163	ELC
EZH2i_Naive_WT_10X_AGCGCTGCATCGTGGC	EZH2i_Naive_WT	2.85829	-4.98301	ELC
EZH2i_Naive_WT_10X_AGCGCTGTCGGAGCAA	EZH2i_Naive_WT	3.78491	-6.1823	ELC
EZH2i_Naive_WT_10X_AGCGTCGTCGCACGAC	EZH2i_Naive_WT	4.5123	-3.65561	ELC
EZH2i_Naive_WT_10X_AGCTCAAAGTCACGCC	EZH2i_Naive_WT	3.83608	-5.98878	ELC
EZH2i_Naive_WT_10X_AGCTCAAGTTCTCCAC	EZH2i_Naive_WT	4.2012	-5.59602	ELC
EZH2i_Naive_WT_10X_AGCTTCCGTAACAGGC	EZH2i_Naive_WT	3.58877	-5.51025	ELC
EZH2i_Naive_WT_10X_AGGAATAAGGTCTGGA	EZH2i_Naive_WT	4.90533	-4.9174	ELC
EZH2i_Naive_WT_10X_AGGAATACATCCTATT	EZH2i_Naive_WT	4.29676	-5.48741	ELC
EZH2i_Naive_WT_10X_AGGAATAGTCCGATCG	EZH2i_Naive_WT	4.86827	-4.53569	ELC
EZH2i_Naive_WT_10X_AGGACGATCGAGAGCA	EZH2i_Naive_WT	3.76958	-5.9143	ELC
EZH2i_Naive_WT_10X_AGGACTTCATTGTAGC	EZH2i_Naive_WT	3.52266	-3.24096	ELC
EZH2i_Naive_WT_10X_AGGAGGTCAGTCACGC	EZH2i_Naive_WT	3.8242	-5.02352	ELC
EZH2i_Naive_WT_10X_AGGAGGTGTACGCTAT	EZH2i_Naive_WT	4.8883	-5.10418	ELC
EZH2i_Naive_WT_10X_AGGAGGTTCACCTCTG	EZH2i_Naive_WT	4.84001	-4.8961	ELC
EZH2i_Naive_WT_10X_AGGATAAAGCCTCGTG	EZH2i_Naive_WT	4.00203	-3.86973	ELC
EZH2i_Naive_WT_10X_AGGATCTAGGGAGATA	EZH2i_Naive_WT	3.86397	-5.55504	ELC
EZH2i_Naive_WT_10X_AGGATCTTCACGATAC	EZH2i_Naive_WT	0.371044	-5.14494	ELC
EZH2i_Naive_WT_10X_AGGCATTAGCTGACCC	EZH2i_Naive_WT	3.2999	-4.9841	ELC
EZH2i_Naive_WT_10X_AGGCCACGTTCTTCAT	EZH2i_Naive_WT	2.907	-5.30972	ELC
EZH2i_Naive_WT_10X_AGGCTGCGTGGTATGG	EZH2i_Naive_WT	4.04062	-6.16119	ELC
EZH2i_Naive_WT_10X_AGGGCCTAGCGACTGA	EZH2i_Naive_WT	4.77388	-3.29707	ELC
EZH2i_Naive_WT_10X_AGGGCCTCACTGGCCA	EZH2i_Naive_WT	3.83315	-5.10099	ELC
EZH2i_Naive_WT_10X_AGGGTCCAGGCATCAG	EZH2i_Naive_WT	4.6517	-4.11282	ELC
EZH2i_Naive_WT_10X_AGGGTCCGTAATGTGA	EZH2i_Naive_WT	5.20876	-4.85025	ELC
EZH2i_Naive_WT_10X_AGGGTGACACAGCCTG	EZH2i_Naive_WT	4.64887	-5.49507	ELC
EZH2i_Naive_WT_10X_AGGGTGATCGCTTGCT	EZH2i_Naive_WT	4.23016	-5.21986	ELC
EZH2i_Naive_WT_10X_AGGGTTTTCTAAGGAA	EZH2i_Naive_WT	3.35152	-5.01783	ELC
EZH2i_Naive_WT_10X_AGGTAGGCAGACAATA	EZH2i_Naive_WT	4.31862	-6.46443	ELC
EZH2i_Naive_WT_10X_AGGTGTTGTCGCTTGG	EZH2i_Naive_WT	2.6646	-7.76525	Undefined
EZH2i_Naive_WT_10X_AGGTTGTAGGATTTCC	EZH2i_Naive_WT	4.86665	-5.28364	ELC
EZH2i_Naive_WT_10X_AGGTTGTTCGTTAGTG	EZH2i_Naive_WT	4.70556	-6.10794	ELC
EZH2i_Naive_WT_10X_AGTAACCTCATTCATC	EZH2i_Naive_WT	2.85918	-5.41673	ELC
EZH2i_Naive_WT_10X_AGTACCAAGATAACAC	EZH2i_Naive_WT	3.15065	-5.2387	ELC
EZH2i_Naive_WT_10X_AGTACTGAGTCAAGCG	EZH2i_Naive_WT	4.3139	-5.75428	ELC
EZH2i_Naive_WT_10X_AGTACTGCAAATGCTC	EZH2i_Naive_WT	3.11808	-5.4759	ELC
EZH2i_Naive_WT_10X_AGTAGCTTCTTCGGAA	EZH2i_Naive_WT	4.08606	-3.02276	ELC
EZH2i_Naive_WT_10X_AGTAGTCAGGGTTTCT	EZH2i_Naive_WT	4.58643	-5.65127	ELC
EZH2i_Naive_WT_10X_AGTCACACACGCTGCA	EZH2i_Naive_WT	4.0148	-4.7172	ELC
EZH2i_Naive_WT_10X_AGTCACACAGACGGAT	EZH2i_Naive_WT	4.67715	-2.41564	ELC
EZH2i_Naive_WT_10X_AGTCATGAGGTCATCT	EZH2i_Naive_WT	5.08686	-5.68173	ELC
EZH2i_Naive_WT_10X_AGTCTCCTCGTAGCCG	EZH2i_Naive_WT	4.05543	-5.13319	ELC
EZH2i_Naive_WT_10X_AGTGACTAGACGATAT	EZH2i_Naive_WT	2.27864	-4.50169	ELC
EZH2i_Naive_WT_10X_AGTGATCGTGCTGCAC	EZH2i_Naive_WT	4.0849	-6.13677	ELC
EZH2i_Naive_WT_10X_AGTTAGCCAGACCAAG	EZH2i_Naive_WT	3.55453	-5.18167	ELC
EZH2i_Naive_WT_10X_AGTTAGCGTCAAGTTC	EZH2i_Naive_WT	3.40788	-5.50569	ELC
EZH2i_Naive_WT_10X_AGTTAGCGTGTTCCAA	EZH2i_Naive_WT	4.65488	-3.67121	ELC
EZH2i_Naive_WT_10X_AGTTCGATCACGGGCT	EZH2i_Naive_WT	3.65676	-5.13181	ELC
EZH2i_Naive_WT_10X_ATACCGAAGATAGCAT	EZH2i_Naive_WT	4.65832	-5.64936	ELC
EZH2i_Naive_WT_10X_ATACCGATCGCTACAA	EZH2i_Naive_WT	4.80318	-4.08752	ELC
EZH2i_Naive_WT_10X_ATACCTTAGATCGCTT	EZH2i_Naive_WT	4.25937	-5.93546	ELC
EZH2i_Naive_WT_10X_ATACCTTTCTCGTGGG	EZH2i_Naive_WT	4.73513	-5.35166	ELC
EZH2i_Naive_WT_10X_ATACTTCCAAGGTACG	EZH2i_Naive_WT	4.19317	-5.85913	ELC
EZH2i_Naive_WT_10X_ATAGAGAGTCTCTCCA	EZH2i_Naive_WT	4.21023	-6.26595	ELC
EZH2i_Naive_WT_10X_ATAGAGATCGGTTAGT	EZH2i_Naive_WT	4.17209	-3.3613	ELC
EZH2i_Naive_WT_10X_ATAGGCTAGGCGCTCT	EZH2i_Naive_WT	5.063	-4.71938	ELC
EZH2i_Naive_WT_10X_ATAGGCTGTGCCGGTT	EZH2i_Naive_WT	4.33911	-4.5329	ELC
EZH2i_Naive_WT_10X_ATATCCTGTGACAACG	EZH2i_Naive_WT	4.8778	-5.30964	ELC
EZH2i_Naive_WT_10X_ATATCCTTCCCGAGAC	EZH2i_Naive_WT	3.99134	-6.29206	ELC
EZH2i_Naive_WT_10X_ATCACAGAGCCGAATG	EZH2i_Naive_WT	3.56476	-5.98656	ELC
EZH2i_Naive_WT_10X_ATCACAGCACTGTGTA	EZH2i_Naive_WT	4.08111	-5.60003	ELC
EZH2i_Naive_WT_10X_ATCACGATCGGAAACG	EZH2i_Naive_WT	4.97036	-4.72497	ELC
EZH2i_Naive_WT_10X_ATCACTTGTATCGCGC	EZH2i_Naive_WT	-0.779948	-6.55431	TLC
EZH2i_Naive_WT_10X_ATCAGGTAGAGAAGGT	EZH2i_Naive_WT	4.85545	-5.41582	ELC
EZH2i_Naive_WT_10X_ATCATTCCATCGTTCC	EZH2i_Naive_WT	4.27625	-4.5849	ELC
EZH2i_Naive_WT_10X_ATCCACCCAGAGGTAC	EZH2i_Naive_WT	4.72016	-5.72343	ELC
EZH2i_Naive_WT_10X_ATCCGTCAGTTGCTGT	EZH2i_Naive_WT	2.76444	-5.28282	ELC
EZH2i_Naive_WT_10X_ATCCGTCAGTTGGCTT	EZH2i_Naive_WT	3.67676	-5.26161	ELC
EZH2i_Naive_WT_10X_ATCGCCTTCGACCACG	EZH2i_Naive_WT	4.61057	-6.22917	ELC
EZH2i_Naive_WT_10X_ATCGGATGTGTTACTG	EZH2i_Naive_WT	3.72453	-4.3877	ELC
EZH2i_Naive_WT_10X_ATCGGCGGTGGGTTGA	EZH2i_Naive_WT	4.04388	-4.17738	ELC
EZH2i_Naive_WT_10X_ATCGTGAAGCGTATGG	EZH2i_Naive_WT	4.66378	-5.6928	ELC
EZH2i_Naive_WT_10X_ATCTCTAGTTTCTTAC	EZH2i_Naive_WT	3.13704	-5.49343	ELC
EZH2i_Naive_WT_10X_ATGAAAGGTTATTCCT	EZH2i_Naive_WT	4.30499	-5.36506	ELC
EZH2i_Naive_WT_10X_ATGACCAGTCGTGGAA	EZH2i_Naive_WT	4.74126	-6.23346	ELC
EZH2i_Naive_WT_10X_ATGAGGGCAAGTATCC	EZH2i_Naive_WT	4.47257	-5.70618	ELC
EZH2i_Naive_WT_10X_ATGAGGGTCTCTGAGA	EZH2i_Naive_WT	4.83807	-5.40108	ELC
EZH2i_Naive_WT_10X_ATGATCGAGTGGTTAA	EZH2i_Naive_WT	4.95345	-5.55238	ELC
EZH2i_Naive_WT_10X_ATGATCGCAACGACAG	EZH2i_Naive_WT	3.5695	-6.12417	ELC
EZH2i_Naive_WT_10X_ATGATCGCAGCGCTTG	EZH2i_Naive_WT	4.1805	-4.93615	ELC
EZH2i_Naive_WT_10X_ATGATCGCATAATGAG	EZH2i_Naive_WT	4.04472	-4.68875	ELC
EZH2i_Naive_WT_10X_ATGCATGGTGGGAGAG	EZH2i_Naive_WT	3.91713	-3.03962	ELC
EZH2i_Naive_WT_10X_ATGCCTCCATTGCAAC	EZH2i_Naive_WT	4.43878	-4.21638	ELC
EZH2i_Naive_WT_10X_ATGCCTCTCTGAGAGG	EZH2i_Naive_WT	4.91473	-6.13556	ELC
EZH2i_Naive_WT_10X_ATGGATCAGGCGCTCT	EZH2i_Naive_WT	3.33603	-5.05569	ELC
EZH2i_Naive_WT_10X_ATGGATCCACGCGGTT	EZH2i_Naive_WT	4.7925	-2.45652	ELC
EZH2i_Naive_WT_10X_ATGGATCGTGCACAAG	EZH2i_Naive_WT	4.51787	-5.494	ELC
EZH2i_Naive_WT_10X_ATGGGAGAGTCACGAG	EZH2i_Naive_WT	3.10959	-5.5574	ELC
EZH2i_Naive_WT_10X_ATGGGAGCACCCAAGC	EZH2i_Naive_WT	2.40335	-0.57637	ELC
EZH2i_Naive_WT_10X_ATGGGAGTCAAGAGGC	EZH2i_Naive_WT	3.17893	-3.44962	ELC
EZH2i_Naive_WT_10X_ATGGGTTCATGCAGGA	EZH2i_Naive_WT	3.9601	-3.05819	ELC
EZH2i_Naive_WT_10X_ATGGGTTTCAAGCTGT	EZH2i_Naive_WT	2.16217	-5.45237	ELC
EZH2i_Naive_WT_10X_ATGTCCCCATCGGATT	EZH2i_Naive_WT	4.23729	-6.05688	ELC
EZH2i_Naive_WT_10X_ATGTCCCTCTAGAACC	EZH2i_Naive_WT	-8.98928	6.65034	MeLC
EZH2i_Naive_WT_10X_ATGTCTTGTGCCAAGA	EZH2i_Naive_WT	-9.30263	6.78094	MeLC
EZH2i_Naive_WT_10X_ATTACTCAGCGTGTCC	EZH2i_Naive_WT	4.48055	-5.31104	ELC
EZH2i_Naive_WT_10X_ATTATCCCACATGGTT	EZH2i_Naive_WT	4.13799	-6.3335	ELC
EZH2i_Naive_WT_10X_ATTCACTGTCGGTGAA	EZH2i_Naive_WT	4.16701	-5.64857	ELC
EZH2i_Naive_WT_10X_ATTCACTTCCTGGGTG	EZH2i_Naive_WT	4.97056	-3.95791	ELC
EZH2i_Naive_WT_10X_ATTCATCCAATACCCA	EZH2i_Naive_WT	4.36494	-5.77237	ELC
EZH2i_Naive_WT_10X_ATTCCATTCGTCTACC	EZH2i_Naive_WT	2.77758	-1.52759	ELC
EZH2i_Naive_WT_10X_ATTCCCGAGATCGCTT	EZH2i_Naive_WT	4.9076	-5.85001	ELC
EZH2i_Naive_WT_10X_ATTCCTAAGCTTAGTC	EZH2i_Naive_WT	4.11206	-5.43552	ELC
EZH2i_Naive_WT_10X_ATTCCTACATTAAAGG	EZH2i_Naive_WT	4.99832	-5.45954	ELC
EZH2i_Naive_WT_10X_ATTCTACGTCGCGTTG	EZH2i_Naive_WT	3.14615	-3.62457	ELC
EZH2i_Naive_WT_10X_ATTCTTGTCACCGCTT	EZH2i_Naive_WT	3.40825	-3.64702	ELC
EZH2i_Naive_WT_10X_ATTGGGTGTGATGTAA	EZH2i_Naive_WT	4.55072	-4.49493	ELC
EZH2i_Naive_WT_10X_ATTTCACCAGAAGCTG	EZH2i_Naive_WT	4.19476	-5.52466	ELC
EZH2i_Naive_WT_10X_ATTTCACGTTTGCAGT	EZH2i_Naive_WT	2.69567	-5.17032	ELC
EZH2i_Naive_WT_10X_ATTTCTGTCCACGTCT	EZH2i_Naive_WT	4.13811	-6.34122	ELC
EZH2i_Naive_WT_10X_CAACAACAGGGTTTCT	EZH2i_Naive_WT	4.66302	-4.70696	ELC
EZH2i_Naive_WT_10X_CAACAGTAGTTGGACG	EZH2i_Naive_WT	3.88541	-6.28391	ELC
EZH2i_Naive_WT_10X_CAACAGTTCGGTGCAC	EZH2i_Naive_WT	4.8145	-3.81984	ELC
EZH2i_Naive_WT_10X_CAACCAACAGCTACCG	EZH2i_Naive_WT	3.92959	-5.49969	ELC
EZH2i_Naive_WT_10X_CAACCTCTCACATTGG	EZH2i_Naive_WT	3.21769	-5.45953	ELC
EZH2i_Naive_WT_10X_CAACGATCATGACTGT	EZH2i_Naive_WT	4.52945	-2.19596	ELC
EZH2i_Naive_WT_10X_CAACGATGTATCCTCC	EZH2i_Naive_WT	4.26145	-6.28152	ELC
EZH2i_Naive_WT_10X_CAACGATGTGGCCACT	EZH2i_Naive_WT	5.04538	-4.1559	ELC
EZH2i_Naive_WT_10X_CAACGGCGTACGTGAG	EZH2i_Naive_WT	4.98353	-5.37944	ELC
EZH2i_Naive_WT_10X_CAAGCTAAGGTAGCCA	EZH2i_Naive_WT	4.44738	-6.04286	ELC
EZH2i_Naive_WT_10X_CAATTTCCACCGGAAA	EZH2i_Naive_WT	5.03103	-4.61467	ELC
EZH2i_Naive_WT_10X_CAATTTCTCGCATAGT	EZH2i_Naive_WT	3.55681	-5.50951	ELC
EZH2i_Naive_WT_10X_CACAACAAGACGCAGT	EZH2i_Naive_WT	4.78532	-2.74375	ELC
EZH2i_Naive_WT_10X_CACAACAGTCAGCTTA	EZH2i_Naive_WT	4.18662	-6.21187	ELC
EZH2i_Naive_WT_10X_CACAACATCTCTATGT	EZH2i_Naive_WT	4.47597	-6.27312	ELC
EZH2i_Naive_WT_10X_CACACAATCTCCTACG	EZH2i_Naive_WT	4.52254	-5.86581	ELC
EZH2i_Naive_WT_10X_CACAGGCGTATCACGT	EZH2i_Naive_WT	3.13191	-4.86032	ELC
EZH2i_Naive_WT_10X_CACATGAAGACAACTA	EZH2i_Naive_WT	4.35621	-5.88097	ELC
EZH2i_Naive_WT_10X_CACATGAGTGCTGCAC	EZH2i_Naive_WT	4.32644	-5.48085	ELC
EZH2i_Naive_WT_10X_CACCAAACACTAAACC	EZH2i_Naive_WT	4.5202	-6.02647	ELC
EZH2i_Naive_WT_10X_CACCAAAGTGTATTGC	EZH2i_Naive_WT	4.94799	-5.87245	ELC
EZH2i_Naive_WT_10X_CACCGTTGTGCAAGAC	EZH2i_Naive_WT	4.82854	-3.82122	ELC
EZH2i_Naive_WT_10X_CACCGTTTCAGAATAG	EZH2i_Naive_WT	3.09569	-5.30752	ELC
EZH2i_Naive_WT_10X_CACGAATGTGCGGCTT	EZH2i_Naive_WT	2.43972	-0.598458	ELC
EZH2i_Naive_WT_10X_CACGTTCGTATGCAAA	EZH2i_Naive_WT	4.7465	-5.36278	ELC
EZH2i_Naive_WT_10X_CACTAAGCACTGAGTT	EZH2i_Naive_WT	3.30755	-1.4127	ELC
EZH2i_Naive_WT_10X_CACTAAGTCAGCTTGA	EZH2i_Naive_WT	3.97026	-6.41037	ELC
EZH2i_Naive_WT_10X_CACTGTCAGTCCCAAT	EZH2i_Naive_WT	3.97333	-5.66043	ELC
EZH2i_Naive_WT_10X_CACTGTCCAAGCCTGC	EZH2i_Naive_WT	4.6872	-3.59566	ELC
EZH2i_Naive_WT_10X_CACTGTCTCATGGTAC	EZH2i_Naive_WT	3.6021	-5.19123	ELC
EZH2i_Naive_WT_10X_CAGATACCACATACGT	EZH2i_Naive_WT	1.32025	-4.46093	ELC
EZH2i_Naive_WT_10X_CAGATCACATCGCTAA	EZH2i_Naive_WT	4.60808	-5.39639	ELC
EZH2i_Naive_WT_10X_CAGATCAGTTCTCTCG	EZH2i_Naive_WT	3.74764	-5.15669	ELC
EZH2i_Naive_WT_10X_CAGCAATCATGAATCC	EZH2i_Naive_WT	4.35683	-6.0284	ELC
EZH2i_Naive_WT_10X_CAGCACGAGTGCACAG	EZH2i_Naive_WT	3.65911	-6.01034	ELC
EZH2i_Naive_WT_10X_CAGCACGCATGGGTTT	EZH2i_Naive_WT	4.56174	-5.45923	ELC
EZH2i_Naive_WT_10X_CAGCAGCCATTCCTCG	EZH2i_Naive_WT	4.00943	-5.99536	ELC
EZH2i_Naive_WT_10X_CAGCAGCTCGGCTTCT	EZH2i_Naive_WT	3.45672	-5.91752	ELC
EZH2i_Naive_WT_10X_CAGCGTGGTTCATCTT	EZH2i_Naive_WT	2.82613	-4.65228	ELC
EZH2i_Naive_WT_10X_CAGGCCAAGCGATTCT	EZH2i_Naive_WT	4.71392	-5.01067	ELC
EZH2i_Naive_WT_10X_CAGGGCTAGCGGCTCT	EZH2i_Naive_WT	4.85192	-3.7136	ELC
EZH2i_Naive_WT_10X_CAGGGCTAGTTCCATG	EZH2i_Naive_WT	4.69495	-6.05904	ELC
EZH2i_Naive_WT_10X_CAGGGCTCATGGGAAC	EZH2i_Naive_WT	4.21719	-4.57867	ELC
EZH2i_Naive_WT_10X_CAGGGCTGTGTGTCCG	EZH2i_Naive_WT	3.58605	-5.1643	ELC
EZH2i_Naive_WT_10X_CAGGGCTTCGGTCACG	EZH2i_Naive_WT	4.2063	-3.56363	ELC
EZH2i_Naive_WT_10X_CAGTTAGAGGATTCCT	EZH2i_Naive_WT	4.99113	-5.11766	ELC
EZH2i_Naive_WT_10X_CAGTTAGAGGTTACAA	EZH2i_Naive_WT	4.19441	-4.69945	ELC
EZH2i_Naive_WT_10X_CAGTTCCTCTCCACTG	EZH2i_Naive_WT	4.79978	-4.17843	ELC
EZH2i_Naive_WT_10X_CATAAGCCAGCTGTTA	EZH2i_Naive_WT	4.55653	-6.00722	ELC
EZH2i_Naive_WT_10X_CATACAGAGAGAGAAC	EZH2i_Naive_WT	5.14802	-4.89299	ELC
EZH2i_Naive_WT_10X_CATACAGCACCCTTGT	EZH2i_Naive_WT	4.31616	-6.36171	ELC
EZH2i_Naive_WT_10X_CATACAGGTTACACTG	EZH2i_Naive_WT	5.13249	-4.99296	ELC
EZH2i_Naive_WT_10X_CATACCCAGCAAATGT	EZH2i_Naive_WT	4.65912	-4.79436	ELC
EZH2i_Naive_WT_10X_CATACCCCACTCTCGT	EZH2i_Naive_WT	3.68766	-5.67512	ELC
EZH2i_Naive_WT_10X_CATACTTTCCTCTAAT	EZH2i_Naive_WT	4.48305	-6.41463	ELC
EZH2i_Naive_WT_10X_CATAGACAGTCACTGT	EZH2i_Naive_WT	4.42234	-5.38242	ELC
EZH2i_Naive_WT_10X_CATAGACAGTCTCCTC	EZH2i_Naive_WT	4.64423	-4.79683	ELC
EZH2i_Naive_WT_10X_CATCGGGAGGTTAGTA	EZH2i_Naive_WT	4.7408	-2.98946	ELC
EZH2i_Naive_WT_10X_CATCGTCAGAATTGTG	EZH2i_Naive_WT	3.84403	-4.90811	ELC
EZH2i_Naive_WT_10X_CATGAGTAGCGTGAAC	EZH2i_Naive_WT	5.01547	-4.99931	ELC
EZH2i_Naive_WT_10X_CATGAGTCAGGAACCA	EZH2i_Naive_WT	1.98087	-4.8012	ELC
EZH2i_Naive_WT_10X_CATGAGTGTGGATTTC	EZH2i_Naive_WT	-3.27667	2.35295	HLC
EZH2i_Naive_WT_10X_CATGCAACATACCAGT	EZH2i_Naive_WT	3.95411	-5.77268	ELC
EZH2i_Naive_WT_10X_CATGCCTAGATGGTAT	EZH2i_Naive_WT	4.05834	-6.01126	ELC
EZH2i_Naive_WT_10X_CATGCCTGTGAGCAGT	EZH2i_Naive_WT	4.18205	-4.93545	ELC
EZH2i_Naive_WT_10X_CATGCCTTCGTGGACC	EZH2i_Naive_WT	3.84398	-3.97035	ELC
EZH2i_Naive_WT_10X_CATGCGGCAGTATGAA	EZH2i_Naive_WT	-2.70456	-7.67763	TLC
EZH2i_Naive_WT_10X_CATGCTCAGTCTTCGA	EZH2i_Naive_WT	3.89955	-5.38564	ELC
EZH2i_Naive_WT_10X_CATGCTCGTAGAGACC	EZH2i_Naive_WT	5.07672	-5.12562	ELC
EZH2i_Naive_WT_10X_CATGGTAGTCTGCGCA	EZH2i_Naive_WT	3.56956	-5.04534	ELC
EZH2i_Naive_WT_10X_CATTCATGTTGCGTAT	EZH2i_Naive_WT	4.3433	-5.50263	ELC
EZH2i_Naive_WT_10X_CATTCATTCGAACACT	EZH2i_Naive_WT	4.65743	-4.19178	ELC
EZH2i_Naive_WT_10X_CATTCATTCTTTGCGC	EZH2i_Naive_WT	4.44388	-5.46369	ELC
EZH2i_Naive_WT_10X_CATTCCGAGGGCTTCC	EZH2i_Naive_WT	4.56793	-5.22098	ELC
EZH2i_Naive_WT_10X_CATTCTACACAGCCAC	EZH2i_Naive_WT	4.70744	-5.6906	ELC
EZH2i_Naive_WT_10X_CATTCTAGTATTAAGG	EZH2i_Naive_WT	4.49374	-5.41851	ELC
EZH2i_Naive_WT_10X_CATTCTATCTACGCAA	EZH2i_Naive_WT	4.72794	-5.20627	ELC
EZH2i_Naive_WT_10X_CATTGCCGTCTCACGG	EZH2i_Naive_WT	4.90069	-5.94587	ELC
EZH2i_Naive_WT_10X_CATTTCACAAGAGTGC	EZH2i_Naive_WT	3.79536	-4.88705	ELC
EZH2i_Naive_WT_10X_CATTTCAGTGCATTAC	EZH2i_Naive_WT	3.58126	-6.32774	ELC
EZH2i_Naive_WT_10X_CCAAGCGGTGGATGAC	EZH2i_Naive_WT	3.70243	-6.17401	ELC
EZH2i_Naive_WT_10X_CCAATGATCGTGTGGC	EZH2i_Naive_WT	-2.38387	-7.759	TLC
EZH2i_Naive_WT_10X_CCAATTTCACCATTCC	EZH2i_Naive_WT	3.4797	-6.23078	ELC
EZH2i_Naive_WT_10X_CCAATTTTCGATTCCC	EZH2i_Naive_WT	4.31795	-5.57923	ELC
EZH2i_Naive_WT_10X_CCACACTTCCCGAAAT	EZH2i_Naive_WT	2.921	-5.67244	ELC
EZH2i_Naive_WT_10X_CCACCATAGTTTGCTG	EZH2i_Naive_WT	4.11992	-5.80181	ELC
EZH2i_Naive_WT_10X_CCACGAGGTTTGAACC	EZH2i_Naive_WT	2.18701	-5.47734	ELC
EZH2i_Naive_WT_10X_CCACGAGTCAAGTGGG	EZH2i_Naive_WT	3.67464	-6.15865	ELC
EZH2i_Naive_WT_10X_CCACGTTAGACTACGG	EZH2i_Naive_WT	2.11707	-5.47139	ELC
EZH2i_Naive_WT_10X_CCACGTTGTCAGTCTA	EZH2i_Naive_WT	4.60163	-5.69328	ELC
EZH2i_Naive_WT_10X_CCACTTGCAAGTTCGT	EZH2i_Naive_WT	4.32251	-3.8104	ELC
EZH2i_Naive_WT_10X_CCACTTGCACTATCCC	EZH2i_Naive_WT	3.57066	-6.29482	ELC
EZH2i_Naive_WT_10X_CCACTTGTCTATCCAT	EZH2i_Naive_WT	3.747	-6.01281	ELC
EZH2i_Naive_WT_10X_CCATAAGCACAAAGTA	EZH2i_Naive_WT	-1.90074	-6.8238	TLC
EZH2i_Naive_WT_10X_CCCATTGTCATGAGTC	EZH2i_Naive_WT	5.07952	-4.97116	ELC
EZH2i_Naive_WT_10X_CCCGAAGAGAGCCATG	EZH2i_Naive_WT	4.20528	-2.31426	ELC
EZH2i_Naive_WT_10X_CCCGAAGTCCATCTCG	EZH2i_Naive_WT	4.45148	-4.89047	ELC
EZH2i_Naive_WT_10X_CCCGGAACAGAATTCC	EZH2i_Naive_WT	2.64653	-5.1291	ELC
EZH2i_Naive_WT_10X_CCCTCAAGTGTTGCCG	EZH2i_Naive_WT	3.30346	-5.46032	ELC
EZH2i_Naive_WT_10X_CCCTCTCAGCATCAAA	EZH2i_Naive_WT	3.81506	-6.34914	ELC
EZH2i_Naive_WT_10X_CCCTCTCGTTCGGTCG	EZH2i_Naive_WT	3.55136	-5.67483	ELC
EZH2i_Naive_WT_10X_CCCTGATAGTTGCCTA	EZH2i_Naive_WT	4.58579	-5.36202	ELC
EZH2i_Naive_WT_10X_CCCTGATTCGGAGCAA	EZH2i_Naive_WT	3.4639	-5.24173	ELC
EZH2i_Naive_WT_10X_CCGATCTAGTCATGAA	EZH2i_Naive_WT	3.71916	-6.20986	ELC
EZH2i_Naive_WT_10X_CCGATGGGTAATGCTC	EZH2i_Naive_WT	4.80535	-5.8268	ELC
EZH2i_Naive_WT_10X_CCGATGGGTTCAAAGA	EZH2i_Naive_WT	3.81824	-6.28585	ELC
EZH2i_Naive_WT_10X_CCGATGGTCCCTTGTG	EZH2i_Naive_WT	4.2283	-6.13199	ELC
EZH2i_Naive_WT_10X_CCGCAAGAGTGGTTAA	EZH2i_Naive_WT	4.91147	-3.98769	ELC
EZH2i_Naive_WT_10X_CCGGACAAGCTCGAAG	EZH2i_Naive_WT	4.65118	-5.46323	ELC
EZH2i_Naive_WT_10X_CCGGGTAAGTAGATCA	EZH2i_Naive_WT	5.14912	-5.16789	ELC
EZH2i_Naive_WT_10X_CCGGTAGAGTTTGGCT	EZH2i_Naive_WT	4.58347	-4.0796	ELC
EZH2i_Naive_WT_10X_CCGGTAGGTGCTCTTC	EZH2i_Naive_WT	4.08085	-6.10217	ELC
EZH2i_Naive_WT_10X_CCGGTAGGTTGCGTAT	EZH2i_Naive_WT	4.527	-5.83524	ELC
EZH2i_Naive_WT_10X_CCGTTCACAAGGACAC	EZH2i_Naive_WT	3.86813	-5.63989	ELC
EZH2i_Naive_WT_10X_CCGTTCACAAGTAGTA	EZH2i_Naive_WT	3.27404	-5.49902	ELC
EZH2i_Naive_WT_10X_CCTAACCAGGTGCTTT	EZH2i_Naive_WT	2.8677	-5.49212	ELC
EZH2i_Naive_WT_10X_CCTAACCCAACGACTT	EZH2i_Naive_WT	4.02375	-5.52627	ELC
EZH2i_Naive_WT_10X_CCTAACCTCTCTCGAC	EZH2i_Naive_WT	4.53396	-6.13308	ELC
EZH2i_Naive_WT_10X_CCTACGTTCGGATAAA	EZH2i_Naive_WT	4.71231	-6.17077	ELC
EZH2i_Naive_WT_10X_CCTCAACGTCCCTCAT	EZH2i_Naive_WT	2.6081	-5.78792	ELC
EZH2i_Naive_WT_10X_CCTCAACTCGACCATA	EZH2i_Naive_WT	4.21585	-5.10939	ELC
EZH2i_Naive_WT_10X_CCTCAGTCAACAAGAT	EZH2i_Naive_WT	3.22445	-5.5937	ELC
EZH2i_Naive_WT_10X_CCTCATGTCTGTTCAT	EZH2i_Naive_WT	-2.3399	-6.99711	TLC
EZH2i_Naive_WT_10X_CCTCCAACAATCTAGC	EZH2i_Naive_WT	4.17237	-5.79003	ELC
EZH2i_Naive_WT_10X_CCTCCAACATGCACTA	EZH2i_Naive_WT	4.01425	-6.2552	ELC
EZH2i_Naive_WT_10X_CCTCCAAGTATAGCTC	EZH2i_Naive_WT	4.8263	-6.00211	ELC
EZH2i_Naive_WT_10X_CCTCCTCAGATTGGGC	EZH2i_Naive_WT	4.65784	-5.59307	ELC
EZH2i_Naive_WT_10X_CCTCCTCAGTAAAGCT	EZH2i_Naive_WT	4.01334	-6.42291	ELC
EZH2i_Naive_WT_10X_CCTCCTCGTAAGCAAT	EZH2i_Naive_WT	4.48155	-4.90623	ELC
EZH2i_Naive_WT_10X_CCTGCATGTTCCACAA	EZH2i_Naive_WT	4.72786	-3.89133	ELC
EZH2i_Naive_WT_10X_CCTGCATTCCCGAGGT	EZH2i_Naive_WT	4.65393	-5.82009	ELC
EZH2i_Naive_WT_10X_CCTTCAGGTCTGTTAG	EZH2i_Naive_WT	4.16698	-5.56289	ELC
EZH2i_Naive_WT_10X_CCTTTGGTCTCCAAGA	EZH2i_Naive_WT	4.04996	-5.8877	ELC
EZH2i_Naive_WT_10X_CGAGAAGAGGTAATCA	EZH2i_Naive_WT	4.68605	-4.13648	ELC
EZH2i_Naive_WT_10X_CGAGAAGGTGACTCTA	EZH2i_Naive_WT	3.70961	-3.80907	ELC
EZH2i_Naive_WT_10X_CGAGGAATCGGATAAA	EZH2i_Naive_WT	4.16588	-5.43245	ELC
EZH2i_Naive_WT_10X_CGAGGCTCAACTTGGT	EZH2i_Naive_WT	4.2993	-5.84587	ELC
EZH2i_Naive_WT_10X_CGAGTGCAGCCATTTG	EZH2i_Naive_WT	4.96604	-4.71149	ELC
EZH2i_Naive_WT_10X_CGAGTGCAGTCACGCC	EZH2i_Naive_WT	4.88326	-5.03858	ELC
EZH2i_Naive_WT_10X_CGAGTGCAGTGTACCT	EZH2i_Naive_WT	4.21351	-5.46416	ELC
EZH2i_Naive_WT_10X_CGAGTGCTCGATTCCC	EZH2i_Naive_WT	4.46422	-3.58133	ELC
EZH2i_Naive_WT_10X_CGAGTTAAGAGGCTGT	EZH2i_Naive_WT	4.46648	-5.38047	ELC
EZH2i_Naive_WT_10X_CGAGTTACAAGTGATA	EZH2i_Naive_WT	3.36974	-5.50411	ELC
EZH2i_Naive_WT_10X_CGAGTTACAGAAACCG	EZH2i_Naive_WT	4.64016	-5.43061	ELC
EZH2i_Naive_WT_10X_CGATGCGGTGACAGGT	EZH2i_Naive_WT	4.95718	-4.90009	ELC
EZH2i_Naive_WT_10X_CGATGGCAGGGTACAC	EZH2i_Naive_WT	4.74179	-5.60058	ELC
EZH2i_Naive_WT_10X_CGCAGGTAGTATGTAG	EZH2i_Naive_WT	5.03612	-3.86937	ELC
EZH2i_Naive_WT_10X_CGCATAACAATCTCTT	EZH2i_Naive_WT	4.41203	-6.00956	ELC
EZH2i_Naive_WT_10X_CGCCAGAAGTTGTCAC	EZH2i_Naive_WT	3.57539	-5.14124	ELC
EZH2i_Naive_WT_10X_CGCCAGAGTCTGCCTT	EZH2i_Naive_WT	3.65829	-5.67571	ELC
EZH2i_Naive_WT_10X_CGCCATTCAACTCGAT	EZH2i_Naive_WT	3.70081	-5.75815	ELC
EZH2i_Naive_WT_10X_CGCCATTCAATGTCTG	EZH2i_Naive_WT	4.08558	-3.46525	ELC
EZH2i_Naive_WT_10X_CGCGTGAGTCAATGGG	EZH2i_Naive_WT	5.11032	-5.51275	ELC
EZH2i_Naive_WT_10X_CGGAACCGTGCGTTTA	EZH2i_Naive_WT	4.06651	-5.9427	ELC
EZH2i_Naive_WT_10X_CGGAATTAGAGTCTTC	EZH2i_Naive_WT	3.5132	-4.44112	ELC
EZH2i_Naive_WT_10X_CGGAATTAGCTAAACA	EZH2i_Naive_WT	4.97208	-4.75273	ELC
EZH2i_Naive_WT_10X_CGGACACAGATGAAGG	EZH2i_Naive_WT	4.96322	-4.62359	ELC
EZH2i_Naive_WT_10X_CGGAGAAGTACAGAAT	EZH2i_Naive_WT	4.32783	-5.65226	ELC
EZH2i_Naive_WT_10X_CGGAGAATCCATCACC	EZH2i_Naive_WT	5.21259	-5.16421	ELC
EZH2i_Naive_WT_10X_CGGGACTAGTTTCAGC	EZH2i_Naive_WT	3.25044	-3.347	ELC
EZH2i_Naive_WT_10X_CGGGACTGTAGAAACT	EZH2i_Naive_WT	4.35039	-3.88381	ELC
EZH2i_Naive_WT_10X_CGGGACTTCGAACCAT	EZH2i_Naive_WT	3.96494	-6.15541	ELC
EZH2i_Naive_WT_10X_CGGGTGTTCATTGCGA	EZH2i_Naive_WT	4.84454	-3.92401	ELC
EZH2i_Naive_WT_10X_CGGGTGTTCCGTGGTG	EZH2i_Naive_WT	3.88177	-4.05193	ELC
EZH2i_Naive_WT_10X_CGGTCAGAGAGTCTTC	EZH2i_Naive_WT	4.77037	-5.27711	ELC
EZH2i_Naive_WT_10X_CGGTCAGTCTGCAGCG	EZH2i_Naive_WT	4.35573	-5.09472	ELC
EZH2i_Naive_WT_10X_CGTAATGCAGTCCCGA	EZH2i_Naive_WT	4.62749	-5.1205	ELC
EZH2i_Naive_WT_10X_CGTAATGGTCGCCACA	EZH2i_Naive_WT	4.4948	-3.89895	ELC
EZH2i_Naive_WT_10X_CGTAATGTCGAATGCT	EZH2i_Naive_WT	4.63189	-5.50655	ELC
EZH2i_Naive_WT_10X_CGTAATGTCGAGTTGT	EZH2i_Naive_WT	3.61363	-4.98783	ELC
EZH2i_Naive_WT_10X_CGTGAATCAACTTGGT	EZH2i_Naive_WT	3.71652	-3.07945	ELC
EZH2i_Naive_WT_10X_CGTGAATCACGAAGAC	EZH2i_Naive_WT	5.05194	-5.39883	ELC
EZH2i_Naive_WT_10X_CGTGATACAAGGATGC	EZH2i_Naive_WT	4.61002	-4.07296	ELC
EZH2i_Naive_WT_10X_CGTGTCTGTCATGGCC	EZH2i_Naive_WT	4.07818	-5.85692	ELC
EZH2i_Naive_WT_10X_CGTGTCTGTTGACGGA	EZH2i_Naive_WT	5.07183	-4.08341	ELC
EZH2i_Naive_WT_10X_CGTTAGAGTAGGACCA	EZH2i_Naive_WT	4.91657	-3.63671	ELC
EZH2i_Naive_WT_10X_CGTTAGATCGTGTGGC	EZH2i_Naive_WT	4.1097	-2.49193	ELC
EZH2i_Naive_WT_10X_CGTTGGGCAAACTCTG	EZH2i_Naive_WT	4.90131	-4.43879	ELC
EZH2i_Naive_WT_10X_CGTTGGGTCCTGCCAT	EZH2i_Naive_WT	2.90433	-5.20569	ELC
EZH2i_Naive_WT_10X_CTAACCCTCGAACCAT	EZH2i_Naive_WT	3.295	-5.56227	ELC
EZH2i_Naive_WT_10X_CTAACTTGTAAGATTG	EZH2i_Naive_WT	-1.92348	-6.81506	TLC
EZH2i_Naive_WT_10X_CTAAGTGAGATTGCGG	EZH2i_Naive_WT	3.76364	-4.85267	ELC
EZH2i_Naive_WT_10X_CTAAGTGCAGTAGGAC	EZH2i_Naive_WT	4.71937	-6.20278	ELC
EZH2i_Naive_WT_10X_CTAAGTGTCTGACGCG	EZH2i_Naive_WT	4.83369	-4.95876	ELC
EZH2i_Naive_WT_10X_CTACATTAGAAACCCG	EZH2i_Naive_WT	3.54382	-5.7613	ELC
EZH2i_Naive_WT_10X_CTACCTGCACGGCACT	EZH2i_Naive_WT	4.50211	-6.51369	ELC
EZH2i_Naive_WT_10X_CTACTATTCGCTGACG	EZH2i_Naive_WT	4.99834	-4.64047	ELC
EZH2i_Naive_WT_10X_CTAGACAGTCAGACGA	EZH2i_Naive_WT	4.79437	-6.28667	ELC
EZH2i_Naive_WT_10X_CTAGGTATCTTCGGTC	EZH2i_Naive_WT	4.17633	-4.60912	ELC
EZH2i_Naive_WT_10X_CTATCCGCACATATCG	EZH2i_Naive_WT	-6.96172	5.87136	MeLC
EZH2i_Naive_WT_10X_CTATCCGGTTGCTCCT	EZH2i_Naive_WT	4.86781	-6.24074	ELC
EZH2i_Naive_WT_10X_CTATCTAAGAAGCTCG	EZH2i_Naive_WT	4.07244	-4.01079	ELC
EZH2i_Naive_WT_10X_CTATCTACAGCTCATA	EZH2i_Naive_WT	4.69656	-4.13742	ELC
EZH2i_Naive_WT_10X_CTCAACCGTAGCCAGA	EZH2i_Naive_WT	4.11991	-5.322	ELC
EZH2i_Naive_WT_10X_CTCAGAAGTACGTACT	EZH2i_Naive_WT	2.17146	-5.3838	ELC
EZH2i_Naive_WT_10X_CTCAGGGCACAGTATC	EZH2i_Naive_WT	3.13093	-5.78436	ELC
EZH2i_Naive_WT_10X_CTCAGTCGTTCTCGCT	EZH2i_Naive_WT	3.5919	-6.05667	ELC
EZH2i_Naive_WT_10X_CTCAGTCTCGAGAAGC	EZH2i_Naive_WT	4.1788	-2.04189	ELC
EZH2i_Naive_WT_10X_CTCATTAAGGTAGTAT	EZH2i_Naive_WT	4.07495	-5.14722	ELC
EZH2i_Naive_WT_10X_CTCATTAGTATGCTTG	EZH2i_Naive_WT	2.42437	-0.584124	ELC
EZH2i_Naive_WT_10X_CTCCAACAGCACTAGG	EZH2i_Naive_WT	4.05444	-5.33055	ELC
EZH2i_Naive_WT_10X_CTCCACACATGACTCA	EZH2i_Naive_WT	3.13512	-5.13315	ELC
EZH2i_Naive_WT_10X_CTCCATGCATGTACGT	EZH2i_Naive_WT	3.79113	-6.32128	ELC
EZH2i_Naive_WT_10X_CTCCATGGTCGATGCC	EZH2i_Naive_WT	4.97569	-4.52998	ELC
EZH2i_Naive_WT_10X_CTCCATGTCCCAGCGA	EZH2i_Naive_WT	3.74236	-5.9218	ELC
EZH2i_Naive_WT_10X_CTCCCAACACCAAATC	EZH2i_Naive_WT	3.82822	-5.86725	ELC
EZH2i_Naive_WT_10X_CTCCCTCTCGCATTGA	EZH2i_Naive_WT	-3.50488	2.33011	HLC
EZH2i_Naive_WT_10X_CTCCGATGTTCAAACC	EZH2i_Naive_WT	4.93266	-4.80362	ELC
EZH2i_Naive_WT_10X_CTCCTTTCACATCATG	EZH2i_Naive_WT	3.99191	-5.84786	ELC
EZH2i_Naive_WT_10X_CTCCTTTTCCTACAAG	EZH2i_Naive_WT	4.92825	-4.35988	ELC
EZH2i_Naive_WT_10X_CTCTCAGGTGCTCTTC	EZH2i_Naive_WT	3.37407	-5.18465	ELC
EZH2i_Naive_WT_10X_CTCTGGTTCCTCTAGC	EZH2i_Naive_WT	4.9076	-5.56481	ELC
EZH2i_Naive_WT_10X_CTGAGCGGTCGTATTG	EZH2i_Naive_WT	5.11552	-5.02341	ELC
EZH2i_Naive_WT_10X_CTGCAGGTCGCGGACT	EZH2i_Naive_WT	4.44561	-5.4112	ELC
EZH2i_Naive_WT_10X_CTGCATCAGGGTGAAA	EZH2i_Naive_WT	3.78676	-5.12696	ELC
EZH2i_Naive_WT_10X_CTGCATCGTTGGTACT	EZH2i_Naive_WT	5.03603	-5.84577	ELC
EZH2i_Naive_WT_10X_CTGCCATAGGTTACCT	EZH2i_Naive_WT	4.95147	-4.51758	ELC
EZH2i_Naive_WT_10X_CTGCCATGTTCAACGT	EZH2i_Naive_WT	-8.59457	6.6579	MeLC
EZH2i_Naive_WT_10X_CTGCCTAAGGATTTGA	EZH2i_Naive_WT	3.45408	-5.95403	ELC
EZH2i_Naive_WT_10X_CTGCCTATCAACCGAT	EZH2i_Naive_WT	3.78476	-4.91917	ELC
[truncated: 2,197 more rows]

## Sheet: fig5b_barplot_table
cellType	classification	n	perc
EZH2i_Naive_D2	ELC	655	97.181
EZH2i_Naive_D2	HLC	2	0.296736
EZH2i_Naive_D2	MeLC	5	0.74184
EZH2i_Naive_D2	TLC	11	1.63205
EZH2i_Naive_D2	Undefined	1	0.148368
EZH2i_Naive_D4	AMLC	1	0.117371
EZH2i_Naive_D4	ELC	803	94.2488
EZH2i_Naive_D4	HLC	1	0.117371
EZH2i_Naive_D4	MeLC	30	3.52113
EZH2i_Naive_D4	TLC	14	1.64319
EZH2i_Naive_D4	Undefined	3	0.352113
EZH2i_Naive_D7	AMLC	25	1.54991
EZH2i_Naive_D7	ELC	1243	77.0614
EZH2i_Naive_D7	HLC	3	0.185989
EZH2i_Naive_D7	MeLC	189	11.7173
EZH2i_Naive_D7	TLC	147	9.11345
EZH2i_Naive_D7	Undefined	6	0.371978
EZH2i_Naive_WT	ELC	1017	96.2157
EZH2i_Naive_WT	HLC	4	0.37843
EZH2i_Naive_WT	MeLC	11	1.04068
EZH2i_Naive_WT	TLC	19	1.79754
EZH2i_Naive_WT	Undefined	6	0.567644

## Sheet: fig5c_primed_vs_EZH2i_umap
cell	cellType	UMAP_1	UMAP_2
EZH2i_Primed_D7_10X_AAACCCAGTCTGGTTA	EZH2i_Primed_D7	5.69253	3.50781
EZH2i_Primed_D7_10X_AAACCCAGTCTGTGGC	EZH2i_Primed_D7	6.15793	3.56025
EZH2i_Primed_D7_10X_AAACCCAGTGTAGCAG	EZH2i_Primed_D7	6.47181	1.62803
EZH2i_Primed_D7_10X_AAACGAACATGAGTAA	EZH2i_Primed_D7	7.88921	-0.338497
EZH2i_Primed_D7_10X_AAACGCTAGCGCTTCG	EZH2i_Primed_D7	5.713	1.4735
EZH2i_Primed_D7_10X_AAACGCTTCACGGAGA	EZH2i_Primed_D7	7.64299	-0.41425
EZH2i_Primed_D7_10X_AAAGAACAGGCATTTC	EZH2i_Primed_D7	7.33774	-0.498468
EZH2i_Primed_D7_10X_AAAGAACGTGGTACAG	EZH2i_Primed_D7	7.50491	1.5773
EZH2i_Primed_D7_10X_AAAGAACGTTTGGAGG	EZH2i_Primed_D7	6.324	2.96301
EZH2i_Primed_D7_10X_AAAGGATCAAAGGAGA	EZH2i_Primed_D7	7.9213	1.89038
EZH2i_Primed_D7_10X_AAAGGGCAGATACATG	EZH2i_Primed_D7	6.34699	3.54306
EZH2i_Primed_D7_10X_AAAGGGCAGCCGGATA	EZH2i_Primed_D7	7.27017	-0.0130899
EZH2i_Primed_D7_10X_AAAGGGCAGGGCAGAG	EZH2i_Primed_D7	6.6517	0.752203
EZH2i_Primed_D7_10X_AAAGGTACACAAATAG	EZH2i_Primed_D7	6.20311	-0.166626
EZH2i_Primed_D7_10X_AAAGGTATCATTCACT	EZH2i_Primed_D7	6.79999	0.289528
EZH2i_Primed_D7_10X_AAAGTCCCAAGGCTTT	EZH2i_Primed_D7	6.92188	2.01101
EZH2i_Primed_D7_10X_AAAGTCCGTGGCAGAT	EZH2i_Primed_D7	7.94153	1.05551
EZH2i_Primed_D7_10X_AAAGTGACAATAGGAT	EZH2i_Primed_D7	5.73209	1.38226
EZH2i_Primed_D7_10X_AAAGTGACAGCTCCTT	EZH2i_Primed_D7	6.90864	1.2691
EZH2i_Primed_D7_10X_AAAGTGAGTACCAATC	EZH2i_Primed_D7	6.61196	-0.591649
EZH2i_Primed_D7_10X_AAAGTGAGTATGCTAC	EZH2i_Primed_D7	7.44569	-0.763185
EZH2i_Primed_D7_10X_AAATGGAAGAAGCTCG	EZH2i_Primed_D7	7.08248	-0.75194
EZH2i_Primed_D7_10X_AAATGGATCACAATGC	EZH2i_Primed_D7	5.53131	3.10149
EZH2i_Primed_D7_10X_AACAAAGCAATTCTTC	EZH2i_Primed_D7	5.1514	3.52606
EZH2i_Primed_D7_10X_AACAAAGCACGCGCAT	EZH2i_Primed_D7	5.52557	1.98944
EZH2i_Primed_D7_10X_AACAAAGCATGACCCG	EZH2i_Primed_D7	4.85106	3.52095
EZH2i_Primed_D7_10X_AACAAAGCATGAGTAA	EZH2i_Primed_D7	5.60197	2.90869
EZH2i_Primed_D7_10X_AACAAAGGTGACTAAA	EZH2i_Primed_D7	7.18986	0.769049
EZH2i_Primed_D7_10X_AACAAGAGTGCATGAG	EZH2i_Primed_D7	6.51427	2.13913
EZH2i_Primed_D7_10X_AACAAGATCTAGTCAG	EZH2i_Primed_D7	5.62162	4.24071
EZH2i_Primed_D7_10X_AACACACGTAACACCT	EZH2i_Primed_D7	7.39764	0.396041
EZH2i_Primed_D7_10X_AACAGGGAGAGTCAAT	EZH2i_Primed_D7	6.89426	3.0892
EZH2i_Primed_D7_10X_AACAGGGCAGTAACGG	EZH2i_Primed_D7	6.91585	-0.854866
EZH2i_Primed_D7_10X_AACCAACCAGTTCTAG	EZH2i_Primed_D7	7.3211	-0.147836
EZH2i_Primed_D7_10X_AACCACATCACGAGGA	EZH2i_Primed_D7	7.12559	0.449146
EZH2i_Primed_D7_10X_AACCACATCCAGTGTA	EZH2i_Primed_D7	4.08966	-0.73126
EZH2i_Primed_D7_10X_AACCATGAGCGCTGCT	EZH2i_Primed_D7	6.45244	-0.0117401
EZH2i_Primed_D7_10X_AACCTGACAGGTCAGA	EZH2i_Primed_D7	6.7636	1.79187
EZH2i_Primed_D7_10X_AACCTGAGTCGCACGT	EZH2i_Primed_D7	6.58904	0.186873
EZH2i_Primed_D7_10X_AACCTGAGTGAGATCG	EZH2i_Primed_D7	7.52993	-0.771433
EZH2i_Primed_D7_10X_AACCTTTAGCCATTTG	EZH2i_Primed_D7	6.21972	-0.042358
EZH2i_Primed_D7_10X_AACCTTTAGCCTCAAT	EZH2i_Primed_D7	5.11049	2.97019
EZH2i_Primed_D7_10X_AACCTTTCATGGAGAC	EZH2i_Primed_D7	7.44317	0.665824
EZH2i_Primed_D7_10X_AACCTTTTCCTATTGT	EZH2i_Primed_D7	6.19592	0.791161
EZH2i_Primed_D7_10X_AACCTTTTCTTGTGCC	EZH2i_Primed_D7	5.65485	3.15272
EZH2i_Primed_D7_10X_AACGAAAAGAGGGCGA	EZH2i_Primed_D7	7.75869	-0.333872
EZH2i_Primed_D7_10X_AACGTCACACCTGATA	EZH2i_Primed_D7	6.10905	2.45392
EZH2i_Primed_D7_10X_AACTTCTGTAACTTCG	EZH2i_Primed_D7	6.48235	0.439608
EZH2i_Primed_D7_10X_AAGAACAAGGCCCGTT	EZH2i_Primed_D7	7.34153	1.74789
EZH2i_Primed_D7_10X_AAGAACACAAAGGATT	EZH2i_Primed_D7	5.69515	0.793257
EZH2i_Primed_D7_10X_AAGAACACATAAGCAA	EZH2i_Primed_D7	6.05141	2.85527
EZH2i_Primed_D7_10X_AAGAACAGTCTTGAGT	EZH2i_Primed_D7	6.73406	-0.690651
EZH2i_Primed_D7_10X_AAGACAAAGGTCACCC	EZH2i_Primed_D7	6.28749	3.43609
EZH2i_Primed_D7_10X_AAGACAACAGAACTCT	EZH2i_Primed_D7	7.63424	-0.0485016
EZH2i_Primed_D7_10X_AAGACAACAGCCATTA	EZH2i_Primed_D7	6.40884	-0.157781
EZH2i_Primed_D7_10X_AAGACAAGTGTCCGTG	EZH2i_Primed_D7	5.64862	3.79369
EZH2i_Primed_D7_10X_AAGATAGAGGGATCTG	EZH2i_Primed_D7	7.45424	3.07986
EZH2i_Primed_D7_10X_AAGATAGCAGCTATAC	EZH2i_Primed_D7	6.91369	1.14456
EZH2i_Primed_D7_10X_AAGATAGTCAAGCCCG	EZH2i_Primed_D7	7.29974	-0.965091
EZH2i_Primed_D7_10X_AAGATAGTCGTGCAGC	EZH2i_Primed_D7	6.04524	0.646101
EZH2i_Primed_D7_10X_AAGATAGTCGTGGACC	EZH2i_Primed_D7	6.12259	3.82165
EZH2i_Primed_D7_10X_AAGCATCAGCCGTTGC	EZH2i_Primed_D7	5.99716	-0.610177
EZH2i_Primed_D7_10X_AAGCCATGTGACGTCC	EZH2i_Primed_D7	7.54006	-0.290741
EZH2i_Primed_D7_10X_AAGCGAGAGGAGCAAA	EZH2i_Primed_D7	5.99346	4.22134
EZH2i_Primed_D7_10X_AAGCGTTCAAGACGAC	EZH2i_Primed_D7	6.94027	-0.464968
EZH2i_Primed_D7_10X_AAGCGTTGTCGTGGAA	EZH2i_Primed_D7	6.10409	3.99317
EZH2i_Primed_D7_10X_AAGCGTTTCTCCTGCA	EZH2i_Primed_D7	5.81283	1.52132
EZH2i_Primed_D7_10X_AAGGAATAGACTTGTC	EZH2i_Primed_D7	6.52666	2.73554
EZH2i_Primed_D7_10X_AAGGAATCAATTCACG	EZH2i_Primed_D7	5.37441	1.61619
EZH2i_Primed_D7_10X_AAGGAATCACATCCCT	EZH2i_Primed_D7	5.7439	4.19185
EZH2i_Primed_D7_10X_AAGGTAAAGGTACCTT	EZH2i_Primed_D7	5.95831	3.14662
EZH2i_Primed_D7_10X_AAGGTAATCCTTTGAT	EZH2i_Primed_D7	5.56615	4.11529
EZH2i_Primed_D7_10X_AAGTACCAGCCTGAGA	EZH2i_Primed_D7	6.3637	0.897151
EZH2i_Primed_D7_10X_AAGTACCGTCAAAGTA	EZH2i_Primed_D7	7.97108	-0.241107
EZH2i_Primed_D7_10X_AAGTCGTCAGACACAG	EZH2i_Primed_D7	6.39321	0.298264
EZH2i_Primed_D7_10X_AAGTCGTCAGTAACAA	EZH2i_Primed_D7	6.28562	3.38211
EZH2i_Primed_D7_10X_AAGTGAAAGATAACGT	EZH2i_Primed_D7	6.92099	0.300494
EZH2i_Primed_D7_10X_AAGTGAAGTAGGTTTC	EZH2i_Primed_D7	7.23562	1.2364
EZH2i_Primed_D7_10X_AAGTGAAGTATGTGTC	EZH2i_Primed_D7	7.15912	-0.465691
EZH2i_Primed_D7_10X_AAGTTCGTCCCGATCT	EZH2i_Primed_D7	7.94895	-0.455896
EZH2i_Primed_D7_10X_AATAGAGAGCACCTGC	EZH2i_Primed_D7	7.67679	-0.592827
EZH2i_Primed_D7_10X_AATAGAGCAGTCCCGA	EZH2i_Primed_D7	6.55288	-0.288893
EZH2i_Primed_D7_10X_AATCGACCAATCCTAG	EZH2i_Primed_D7	5.93786	1.43905
EZH2i_Primed_D7_10X_AATCGACGTGTTCGAT	EZH2i_Primed_D7	6.08366	4.2091
EZH2i_Primed_D7_10X_AATCGACTCTTAATCC	EZH2i_Primed_D7	4.94462	3.48884
EZH2i_Primed_D7_10X_AATCGTGCAGCTCTGG	EZH2i_Primed_D7	5.18867	3.68801
EZH2i_Primed_D7_10X_AATCGTGGTCTTAGTG	EZH2i_Primed_D7	7.20361	2.01942
EZH2i_Primed_D7_10X_AATCGTGTCAATCAGC	EZH2i_Primed_D7	7.70424	-0.636698
EZH2i_Primed_D7_10X_AATCGTGTCAGTGTCA	EZH2i_Primed_D7	6.09907	1.23676
EZH2i_Primed_D7_10X_AATGAAGCAGCTGGTC	EZH2i_Primed_D7	6.98628	-0.71731
EZH2i_Primed_D7_10X_AATGAAGCATGACCCG	EZH2i_Primed_D7	5.86919	1.90925
EZH2i_Primed_D7_10X_AATGACCCATCTTTCA	EZH2i_Primed_D7	5.29917	1.59039
EZH2i_Primed_D7_10X_AATGACCGTTAAGGAT	EZH2i_Primed_D7	5.87166	1.01296
EZH2i_Primed_D7_10X_AATGCCAAGTCTTGGT	EZH2i_Primed_D7	7.12601	1.24202
EZH2i_Primed_D7_10X_AATGCCACACAATCTG	EZH2i_Primed_D7	7.08592	0.46325
EZH2i_Primed_D7_10X_AATGCCATCAGACATC	EZH2i_Primed_D7	6.77616	-0.595147
EZH2i_Primed_D7_10X_AATGGAACACTGTGTA	EZH2i_Primed_D7	5.74448	3.84372
EZH2i_Primed_D7_10X_AATGGAATCGGTAACT	EZH2i_Primed_D7	6.32727	0.970268
EZH2i_Primed_D7_10X_AATTTCCAGCTGTACT	EZH2i_Primed_D7	6.01396	-0.374604
EZH2i_Primed_D7_10X_AATTTCCGTAATGCTC	EZH2i_Primed_D7	6.8764	-0.456581
EZH2i_Primed_D7_10X_AATTTCCGTGCAATGG	EZH2i_Primed_D7	6.93982	-0.300231
EZH2i_Primed_D7_10X_AATTTCCTCTAGGAAA	EZH2i_Primed_D7	7.20019	0.847943
EZH2i_Primed_D7_10X_ACAAAGACATTCACAG	EZH2i_Primed_D7	7.67069	0.977423
EZH2i_Primed_D7_10X_ACAAAGATCAATCTTC	EZH2i_Primed_D7	7.26487	1.13426
EZH2i_Primed_D7_10X_ACAAAGATCGCTAATG	EZH2i_Primed_D7	6.79201	1.7482
EZH2i_Primed_D7_10X_ACAAAGATCTCATTTG	EZH2i_Primed_D7	8.53935	1.02295
EZH2i_Primed_D7_10X_ACAACCACAGGGACTA	EZH2i_Primed_D7	4.18319	-0.640776
EZH2i_Primed_D7_10X_ACAAGCTCACAATGTC	EZH2i_Primed_D7	6.73997	-0.494852
EZH2i_Primed_D7_10X_ACAAGCTTCCGTATGA	EZH2i_Primed_D7	5.51097	3.43342
EZH2i_Primed_D7_10X_ACACAGTAGGACCCAA	EZH2i_Primed_D7	5.33893	3.61683
EZH2i_Primed_D7_10X_ACACAGTCATAACTCG	EZH2i_Primed_D7	6.01604	3.71604
EZH2i_Primed_D7_10X_ACACCAACAACTACGT	EZH2i_Primed_D7	5.97317	2.48635
EZH2i_Primed_D7_10X_ACACCAAGTTGTAGCT	EZH2i_Primed_D7	7.12191	2.75658
EZH2i_Primed_D7_10X_ACACCAATCCAAAGGG	EZH2i_Primed_D7	5.82435	1.73106
EZH2i_Primed_D7_10X_ACACGCGAGTAACGAT	EZH2i_Primed_D7	7.5752	-0.601468
EZH2i_Primed_D7_10X_ACACTGAAGGGCGAGA	EZH2i_Primed_D7	7.53428	-0.624061
EZH2i_Primed_D7_10X_ACACTGACATCGATGT	EZH2i_Primed_D7	6.26307	0.540849
EZH2i_Primed_D7_10X_ACACTGAGTTTCTTAC	EZH2i_Primed_D7	6.12591	1.16299
EZH2i_Primed_D7_10X_ACAGAAAAGATACAGT	EZH2i_Primed_D7	7.45986	-0.280002
EZH2i_Primed_D7_10X_ACAGAAACAAACGGCA	EZH2i_Primed_D7	6.36034	1.32552
EZH2i_Primed_D7_10X_ACAGAAAGTAACCCGC	EZH2i_Primed_D7	7.53006	-0.363113
EZH2i_Primed_D7_10X_ACAGAAAGTCGACGCT	EZH2i_Primed_D7	7.59739	1.85103
EZH2i_Primed_D7_10X_ACAGAAATCATAGACC	EZH2i_Primed_D7	7.12571	0.955489
EZH2i_Primed_D7_10X_ACAGCCGGTAGATCCT	EZH2i_Primed_D7	8.3195	0.971495
EZH2i_Primed_D7_10X_ACAGGGAAGATGGCGT	EZH2i_Primed_D7	8.09899	0.930367
EZH2i_Primed_D7_10X_ACAGGGAAGCGGACAT	EZH2i_Primed_D7	8.51581	1.00597
EZH2i_Primed_D7_10X_ACATCCCGTATGAGGC	EZH2i_Primed_D7	6.77458	-0.435508
EZH2i_Primed_D7_10X_ACATCCCTCAGATGCT	EZH2i_Primed_D7	5.74857	2.35665
EZH2i_Primed_D7_10X_ACATCCCTCTTCGTAT	EZH2i_Primed_D7	5.80332	1.61689
EZH2i_Primed_D7_10X_ACATCGAAGAGCAACC	EZH2i_Primed_D7	4.92973	3.16469
EZH2i_Primed_D7_10X_ACATGCAAGGTTTACC	EZH2i_Primed_D7	6.51788	1.13651
EZH2i_Primed_D7_10X_ACATGCACACTGGATT	EZH2i_Primed_D7	7.75103	-0.329668
EZH2i_Primed_D7_10X_ACATGCAGTTGCGGAA	EZH2i_Primed_D7	6.69256	3.61818
EZH2i_Primed_D7_10X_ACATTTCCACATAACC	EZH2i_Primed_D7	6.00418	0.761932
EZH2i_Primed_D7_10X_ACATTTCTCACTTATC	EZH2i_Primed_D7	7.25538	-0.513645
EZH2i_Primed_D7_10X_ACCAAACAGAGAATCT	EZH2i_Primed_D7	8.01577	0.620189
EZH2i_Primed_D7_10X_ACCAAACAGATTGCGG	EZH2i_Primed_D7	5.66632	4.01384
EZH2i_Primed_D7_10X_ACCAAACAGCATACTC	EZH2i_Primed_D7	5.68855	4.05867
EZH2i_Primed_D7_10X_ACCAAACGTTTGGAGG	EZH2i_Primed_D7	6.90947	-0.215813
EZH2i_Primed_D7_10X_ACCAAACTCGAGAATA	EZH2i_Primed_D7	5.548	3.07167
EZH2i_Primed_D7_10X_ACCAACAAGAATCGAT	EZH2i_Primed_D7	6.38737	0.0545784
EZH2i_Primed_D7_10X_ACCAACAGTCGCCACA	EZH2i_Primed_D7	6.8443	0.0412179
EZH2i_Primed_D7_10X_ACCAACAGTTCCGGTG	EZH2i_Primed_D7	5.87621	1.48959
EZH2i_Primed_D7_10X_ACCACAAAGCGGTATG	EZH2i_Primed_D7	7.07899	-0.16948
EZH2i_Primed_D7_10X_ACCACAAAGGGCATGT	EZH2i_Primed_D7	6.99757	0.665832
EZH2i_Primed_D7_10X_ACCACAACAGGTGTGA	EZH2i_Primed_D7	5.48158	2.53996
EZH2i_Primed_D7_10X_ACCACAATCGCGGTAC	EZH2i_Primed_D7	7.15391	-0.472429
EZH2i_Primed_D7_10X_ACCATTTCAGGAAGTC	EZH2i_Primed_D7	5.48443	2.89665
EZH2i_Primed_D7_10X_ACCATTTTCCGAGTGC	EZH2i_Primed_D7	5.70108	1.30821
EZH2i_Primed_D7_10X_ACCCAAAAGACTCAAA	EZH2i_Primed_D7	6.36353	0.361591
EZH2i_Primed_D7_10X_ACCCAAAAGAGAGTTT	EZH2i_Primed_D7	5.59053	3.61903
EZH2i_Primed_D7_10X_ACCCAAACATGACTCA	EZH2i_Primed_D7	4.99523	3.5054
EZH2i_Primed_D7_10X_ACCCAAACATGATAGA	EZH2i_Primed_D7	7.89389	1.5622
EZH2i_Primed_D7_10X_ACCCAAAGTCGAATGG	EZH2i_Primed_D7	8.00298	0.756126
EZH2i_Primed_D7_10X_ACCCAAATCCTGGCTT	EZH2i_Primed_D7	5.86912	1.96704
EZH2i_Primed_D7_10X_ACCCTCAGTCGATTAC	EZH2i_Primed_D7	7.55503	-0.574255
EZH2i_Primed_D7_10X_ACCCTCAGTTAGTCGT	EZH2i_Primed_D7	8.42367	0.543145
EZH2i_Primed_D7_10X_ACCCTTGAGGCGTCCT	EZH2i_Primed_D7	5.18281	3.0429
EZH2i_Primed_D7_10X_ACCCTTGCAGCGACAA	EZH2i_Primed_D7	6.25197	0.720324
EZH2i_Primed_D7_10X_ACCGTTCAGGTCACAG	EZH2i_Primed_D7	6.18724	0.650249
EZH2i_Primed_D7_10X_ACCGTTCCAGAAGCGT	EZH2i_Primed_D7	6.26996	0.891374
EZH2i_Primed_D7_10X_ACCGTTCTCAAATGAG	EZH2i_Primed_D7	5.30367	2.92677
EZH2i_Primed_D7_10X_ACCGTTCTCATACGAC	EZH2i_Primed_D7	4.9591	3.50342
EZH2i_Primed_D7_10X_ACCTACCAGCGGTAAC	EZH2i_Primed_D7	7.40736	-0.303916
EZH2i_Primed_D7_10X_ACCTACCAGCTGCGAA	EZH2i_Primed_D7	5.32059	3.63954
EZH2i_Primed_D7_10X_ACCTACCAGGACACTG	EZH2i_Primed_D7	6.07141	-0.672648
EZH2i_Primed_D7_10X_ACCTACCAGGGATCTG	EZH2i_Primed_D7	5.52018	3.91293
EZH2i_Primed_D7_10X_ACCTACCCATGAAAGT	EZH2i_Primed_D7	7.77258	-0.659698
EZH2i_Primed_D7_10X_ACCTGAACAACCTAAC	EZH2i_Primed_D7	5.56519	2.10402
EZH2i_Primed_D7_10X_ACCTGAATCTATCGGA	EZH2i_Primed_D7	7.03096	-0.809332
EZH2i_Primed_D7_10X_ACGATCACATAGTCAC	EZH2i_Primed_D7	6.8741	-0.36499
EZH2i_Primed_D7_10X_ACGATCACATGACTGT	EZH2i_Primed_D7	7.20357	2.39032
EZH2i_Primed_D7_10X_ACGATCAGTTCGGTAT	EZH2i_Primed_D7	5.20616	1.55216
EZH2i_Primed_D7_10X_ACGATGTAGGTAAGTT	EZH2i_Primed_D7	6.44635	-0.67879
EZH2i_Primed_D7_10X_ACGATGTGTCAGGTAG	EZH2i_Primed_D7	8.53866	0.582593
EZH2i_Primed_D7_10X_ACGATGTTCGATGGAG	EZH2i_Primed_D7	5.70724	3.57418
EZH2i_Primed_D7_10X_ACGCACGTCACACCGG	EZH2i_Primed_D7	6.72853	0.762179
EZH2i_Primed_D7_10X_ACGGGTCAGCATTGAA	EZH2i_Primed_D7	8.21534	0.33566
EZH2i_Primed_D7_10X_ACGGGTCCATGACAGG	EZH2i_Primed_D7	5.34535	0.839696
EZH2i_Primed_D7_10X_ACGGGTCGTTCGAACT	EZH2i_Primed_D7	5.74065	3.42835
EZH2i_Primed_D7_10X_ACGGGTCTCTACTCAT	EZH2i_Primed_D7	5.41402	2.09571
EZH2i_Primed_D7_10X_ACGGTCGGTACCACGC	EZH2i_Primed_D7	7.26047	-0.565315
EZH2i_Primed_D7_10X_ACGGTCGTCACTCACC	EZH2i_Primed_D7	6.95217	3.19101
EZH2i_Primed_D7_10X_ACGTAACAGGTTGTTC	EZH2i_Primed_D7	6.08635	1.65045
EZH2i_Primed_D7_10X_ACGTAACTCCTTGAAG	EZH2i_Primed_D7	5.97944	3.80552
EZH2i_Primed_D7_10X_ACGTACAAGCGGCTCT	EZH2i_Primed_D7	7.0916	-0.599546
EZH2i_Primed_D7_10X_ACGTACACATAGCTGT	EZH2i_Primed_D7	7.07938	1.18732
EZH2i_Primed_D7_10X_ACGTACACATCCGGCA	EZH2i_Primed_D7	5.60534	1.13672
EZH2i_Primed_D7_10X_ACGTACATCTCACTCG	EZH2i_Primed_D7	5.68449	1.67492
EZH2i_Primed_D7_10X_ACGTAGTAGGTACCTT	EZH2i_Primed_D7	5.58225	3.35279
EZH2i_Primed_D7_10X_ACGTAGTCATCAGCTA	EZH2i_Primed_D7	7.96162	0.619471
EZH2i_Primed_D7_10X_ACGTAGTCATGGCTAT	EZH2i_Primed_D7	7.88438	-0.673798
EZH2i_Primed_D7_10X_ACGTAGTGTCCAGCAC	EZH2i_Primed_D7	6.27024	0.519628
EZH2i_Primed_D7_10X_ACGTAGTTCGTTGCCT	EZH2i_Primed_D7	6.63636	3.14624
EZH2i_Primed_D7_10X_ACGTCCTTCAAGCCGC	EZH2i_Primed_D7	5.41853	1.68136
EZH2i_Primed_D7_10X_ACGTCCTTCACCCATC	EZH2i_Primed_D7	4.99374	2.35565
EZH2i_Primed_D7_10X_ACGTTCCCATGACAGG	EZH2i_Primed_D7	7.51435	1.22159
EZH2i_Primed_D7_10X_ACGTTCCTCTGGACTA	EZH2i_Primed_D7	5.50762	3.85362
EZH2i_Primed_D7_10X_ACTACGATCATTTGGG	EZH2i_Primed_D7	6.37408	0.0797773
EZH2i_Primed_D7_10X_ACTACGATCCGGCAGT	EZH2i_Primed_D7	5.77541	2.94513
EZH2i_Primed_D7_10X_ACTATCTAGGAAGAAC	EZH2i_Primed_D7	6.34442	0.34303
EZH2i_Primed_D7_10X_ACTATCTCAAGCCATT	EZH2i_Primed_D7	5.26833	2.18642
EZH2i_Primed_D7_10X_ACTATCTCACTCCGAG	EZH2i_Primed_D7	5.68492	0.70858
EZH2i_Primed_D7_10X_ACTATCTCACTGGACC	EZH2i_Primed_D7	6.74701	0.281132
EZH2i_Primed_D7_10X_ACTATCTGTACGAGTG	EZH2i_Primed_D7	5.80764	1.29118
EZH2i_Primed_D7_10X_ACTATCTGTAGGCTGA	EZH2i_Primed_D7	6.60936	2.90248
EZH2i_Primed_D7_10X_ACTATGGGTATCTTCT	EZH2i_Primed_D7	7.38162	0.809874
EZH2i_Primed_D7_10X_ACTATTCCAGGTCTCG	EZH2i_Primed_D7	5.92227	1.55945
EZH2i_Primed_D7_10X_ACTATTCTCCGCATAA	EZH2i_Primed_D7	7.62522	0.580391
EZH2i_Primed_D7_10X_ACTCCCACATAGGTAA	EZH2i_Primed_D7	6.75211	0.0626325
EZH2i_Primed_D7_10X_ACTCCCAGTGCACATT	EZH2i_Primed_D7	5.0953	3.41013
EZH2i_Primed_D7_10X_ACTCCCATCATCTATC	EZH2i_Primed_D7	7.4804	1.75043
EZH2i_Primed_D7_10X_ACTCCCATCCTGTTAT	EZH2i_Primed_D7	5.20765	3.66995
EZH2i_Primed_D7_10X_ACTCCCATCTATTCGT	EZH2i_Primed_D7	5.35881	2.79774
EZH2i_Primed_D7_10X_ACTCTCGGTCCACTTC	EZH2i_Primed_D7	7.56215	1.09878
EZH2i_Primed_D7_10X_ACTGATGGTTGTGGCC	EZH2i_Primed_D7	6.89741	-1.11204
EZH2i_Primed_D7_10X_ACTGCAATCGTTGTTT	EZH2i_Primed_D7	5.53756	4.16975
EZH2i_Primed_D7_10X_ACTGTCCCACCGTGGT	EZH2i_Primed_D7	5.78713	0.183156
EZH2i_Primed_D7_10X_ACTGTCCGTCCCGGTA	EZH2i_Primed_D7	6.04708	0.0111209
EZH2i_Primed_D7_10X_ACTGTCCGTCCTTTGC	EZH2i_Primed_D7	5.68506	3.195
EZH2i_Primed_D7_10X_ACTGTCCTCGAGAAAT	EZH2i_Primed_D7	7.07927	-0.685687
EZH2i_Primed_D7_10X_ACTGTGAGTCACTCAA	EZH2i_Primed_D7	6.5298	1.29206
EZH2i_Primed_D7_10X_ACTTAGGAGAAATTGC	EZH2i_Primed_D7	6.02395	-0.665878
EZH2i_Primed_D7_10X_ACTTAGGGTATCCTCC	EZH2i_Primed_D7	5.35373	3.66171
EZH2i_Primed_D7_10X_ACTTAGGGTTCAAGGG	EZH2i_Primed_D7	6.75779	3.21283
EZH2i_Primed_D7_10X_ACTTATCTCGCATAGT	EZH2i_Primed_D7	7.7133	0.524973
EZH2i_Primed_D7_10X_ACTTCCGAGATAGCAT	EZH2i_Primed_D7	7.17355	1.37062
EZH2i_Primed_D7_10X_ACTTCCGAGATGCTAA	EZH2i_Primed_D7	5.11355	3.49882
EZH2i_Primed_D7_10X_ACTTCCGAGTCCTGCG	EZH2i_Primed_D7	6.98188	1.53467
EZH2i_Primed_D7_10X_ACTTCCGCACACACGC	EZH2i_Primed_D7	4.94442	3.44533
EZH2i_Primed_D7_10X_ACTTCCGGTCTACAAC	EZH2i_Primed_D7	6.89285	1.71699
EZH2i_Primed_D7_10X_ACTTCCGGTTGACGGA	EZH2i_Primed_D7	5.777	2.56655
EZH2i_Primed_D7_10X_ACTTCCGTCAAGTCTG	EZH2i_Primed_D7	5.83112	1.40449
EZH2i_Primed_D7_10X_ACTTCGCCACTTGGCG	EZH2i_Primed_D7	7.81244	1.44424
EZH2i_Primed_D7_10X_ACTTCGCTCACCTCTG	EZH2i_Primed_D7	7.82332	1.36208
EZH2i_Primed_D7_10X_ACTTTCAAGACATACA	EZH2i_Primed_D7	6.98471	0.196778
EZH2i_Primed_D7_10X_ACTTTCAAGGCTCTCG	EZH2i_Primed_D7	6.50396	2.1749
EZH2i_Primed_D7_10X_ACTTTCAGTTGAGTCT	EZH2i_Primed_D7	2.86948	-1.69444
EZH2i_Primed_D7_10X_ACTTTCATCGTGGGTC	EZH2i_Primed_D7	6.49859	1.33945
EZH2i_Primed_D7_10X_ACTTTGTAGCACCTGC	EZH2i_Primed_D7	7.27492	0.329083
EZH2i_Primed_D7_10X_ACTTTGTCAAACACCT	EZH2i_Primed_D7	8.79533	2.54358
EZH2i_Primed_D7_10X_ACTTTGTCAATTGCGT	EZH2i_Primed_D7	6.43038	3.02876
EZH2i_Primed_D7_10X_AGAACAAAGGAATGTT	EZH2i_Primed_D7	6.85846	0.11285
EZH2i_Primed_D7_10X_AGAACAACAAAGTGTA	EZH2i_Primed_D7	6.99045	-0.562069
EZH2i_Primed_D7_10X_AGAACAATCGGACTGC	EZH2i_Primed_D7	5.84199	3.79732
EZH2i_Primed_D7_10X_AGAACCTAGCAATAAC	EZH2i_Primed_D7	7.30264	0.415272
EZH2i_Primed_D7_10X_AGAACCTAGCGCTTCG	EZH2i_Primed_D7	5.17248	1.52954
EZH2i_Primed_D7_10X_AGAAGCGCACACCGAC	EZH2i_Primed_D7	6.8685	-0.662281
EZH2i_Primed_D7_10X_AGAAGCGCATACCATG	EZH2i_Primed_D7	7.09251	0.16256
EZH2i_Primed_D7_10X_AGAAGCGTCACTGATG	EZH2i_Primed_D7	7.45172	2.6728
EZH2i_Primed_D7_10X_AGAAGTAAGAGCATTA	EZH2i_Primed_D7	6.3709	0.246382
EZH2i_Primed_D7_10X_AGAAGTAAGGGCTAAC	EZH2i_Primed_D7	9.17822	1.42432
EZH2i_Primed_D7_10X_AGAAGTACACTCTCGT	EZH2i_Primed_D7	7.04722	-0.863492
EZH2i_Primed_D7_10X_AGAAGTATCTTTGATC	EZH2i_Primed_D7	6.90766	1.16425
EZH2i_Primed_D7_10X_AGACAAAAGGATGGCT	EZH2i_Primed_D7	7.79356	-0.668474
EZH2i_Primed_D7_10X_AGACAAAAGTGGGAAA	EZH2i_Primed_D7	5.72203	1.16465
EZH2i_Primed_D7_10X_AGACACTAGATTGAGT	EZH2i_Primed_D7	8.28192	0.181692
EZH2i_Primed_D7_10X_AGACAGGCAATAGAGT	EZH2i_Primed_D7	7.27311	0.202702
EZH2i_Primed_D7_10X_AGACAGGGTCTCGACG	EZH2i_Primed_D7	5.79463	3.10569
EZH2i_Primed_D7_10X_AGACCATTCGAGTCTA	EZH2i_Primed_D7	6.4139	0.328353
EZH2i_Primed_D7_10X_AGACCCGTCAACACGT	EZH2i_Primed_D7	6.20856	4.04104
EZH2i_Primed_D7_10X_AGACTCACATAACAGA	EZH2i_Primed_D7	6.46637	1.4197
EZH2i_Primed_D7_10X_AGACTCATCGGAGATG	EZH2i_Primed_D7	7.98313	-0.20411
EZH2i_Primed_D7_10X_AGAGAATTCAAAGCCT	EZH2i_Primed_D7	6.85053	1.85048
EZH2i_Primed_D7_10X_AGAGCAGCACATATCG	EZH2i_Primed_D7	7.34526	3.1091
EZH2i_Primed_D7_10X_AGAGCCCAGTCCTACA	EZH2i_Primed_D7	5.61329	3.56263
EZH2i_Primed_D7_10X_AGAGCCCAGTTACGGG	EZH2i_Primed_D7	6.55987	-0.537011
EZH2i_Primed_D7_10X_AGAGCCCGTGTGTTTG	EZH2i_Primed_D7	5.94681	4.21896
EZH2i_Primed_D7_10X_AGAGCCCTCCCGTTCA	EZH2i_Primed_D7	4.48374	0.671551
EZH2i_Primed_D7_10X_AGATCCAAGGGCAGGA	EZH2i_Primed_D7	6.56446	1.21899
EZH2i_Primed_D7_10X_AGATCGTAGTTGCATC	EZH2i_Primed_D7	7.49304	-0.620313
EZH2i_Primed_D7_10X_AGATGAAAGGATATGT	EZH2i_Primed_D7	6.08853	3.98202
EZH2i_Primed_D7_10X_AGATGAACAAGAAATC	EZH2i_Primed_D7	7.72372	1.67706
EZH2i_Primed_D7_10X_AGATGCTAGCATTTGC	EZH2i_Primed_D7	6.79041	-0.708276
EZH2i_Primed_D7_10X_AGATGCTAGTTCTACG	EZH2i_Primed_D7	5.77603	2.73689
EZH2i_Primed_D7_10X_AGCATCAAGGTGAGCT	EZH2i_Primed_D7	5.70858	0.0299061
EZH2i_Primed_D7_10X_AGCATCACAATCGCGC	EZH2i_Primed_D7	7.95267	1.75897
EZH2i_Primed_D7_10X_AGCCAATAGGCCACCT	EZH2i_Primed_D7	6.55286	0.0288921
EZH2i_Primed_D7_10X_AGCCAATCATCATCCC	EZH2i_Primed_D7	6.91175	-0.142701
EZH2i_Primed_D7_10X_AGCCACGCAGGTCCCA	EZH2i_Primed_D7	7.2335	2.98035
EZH2i_Primed_D7_10X_AGCCACGCATGTGCCG	EZH2i_Primed_D7	5.78083	4.19521
EZH2i_Primed_D7_10X_AGCCACGTCGTTGTGA	EZH2i_Primed_D7	7.49534	-0.351414
EZH2i_Primed_D7_10X_AGCCAGCAGGTCTGGA	EZH2i_Primed_D7	7.7908	-0.144881
EZH2i_Primed_D7_10X_AGCCAGCTCATTTCCA	EZH2i_Primed_D7	6.09169	0.774985
EZH2i_Primed_D7_10X_AGCGATTAGCGAACTG	EZH2i_Primed_D7	5.57105	2.12206
EZH2i_Primed_D7_10X_AGCGATTCACCTCTGT	EZH2i_Primed_D7	6.71905	0.956978
EZH2i_Primed_D7_10X_AGCGCCACACAAATGA	EZH2i_Primed_D7	8.20149	1.52933
EZH2i_Primed_D7_10X_AGCGCTGAGTGAGTTA	EZH2i_Primed_D7	7.45419	2.5566
EZH2i_Primed_D7_10X_AGCGCTGGTCGATTCA	EZH2i_Primed_D7	6.21527	3.39562
EZH2i_Primed_D7_10X_AGCGCTGTCCCGAATA	EZH2i_Primed_D7	8.05421	1.03777
EZH2i_Primed_D7_10X_AGCGTATAGCTTTCCC	EZH2i_Primed_D7	5.42732	3.13028
EZH2i_Primed_D7_10X_AGCGTATGTCCCACGA	EZH2i_Primed_D7	9.31321	2.17278
EZH2i_Primed_D7_10X_AGCGTCGAGAGGACTC	EZH2i_Primed_D7	7.45386	1.12865
EZH2i_Primed_D7_10X_AGCGTCGGTCATACCA	EZH2i_Primed_D7	6.31916	-0.846785
EZH2i_Primed_D7_10X_AGCGTCGTCAGACTGT	EZH2i_Primed_D7	4.29268	-1.07026
EZH2i_Primed_D7_10X_AGCTACAGTCAAAGCG	EZH2i_Primed_D7	7.44368	0.745555
EZH2i_Primed_D7_10X_AGCTACAGTTATAGCC	EZH2i_Primed_D7	6.35177	0.998079
EZH2i_Primed_D7_10X_AGCTACATCTTCCTAA	EZH2i_Primed_D7	5.33447	3.19883
EZH2i_Primed_D7_10X_AGCTCAACACCCAACG	EZH2i_Primed_D7	6.41287	1.81992
EZH2i_Primed_D7_10X_AGCTTCCGTTGAGGAC	EZH2i_Primed_D7	7.64274	-0.535011
EZH2i_Primed_D7_10X_AGCTTCCTCCTACCGT	EZH2i_Primed_D7	5.86647	3.25034
EZH2i_Primed_D7_10X_AGCTTCCTCGCATTGA	EZH2i_Primed_D7	7.30894	1.32444
EZH2i_Primed_D7_10X_AGGAATAAGTAACCGG	EZH2i_Primed_D7	6.11678	3.92255
EZH2i_Primed_D7_10X_AGGAATAGTCGGCACT	EZH2i_Primed_D7	6.77409	-0.806705
EZH2i_Primed_D7_10X_AGGAATATCGAACGGA	EZH2i_Primed_D7	6.85445	1.23039
EZH2i_Primed_D7_10X_AGGACGACAGGCACAA	EZH2i_Primed_D7	5.93632	2.28697
EZH2i_Primed_D7_10X_AGGACGACATGACGAG	EZH2i_Primed_D7	7.95896	-0.0833516
EZH2i_Primed_D7_10X_AGGACGATCCTATTGT	EZH2i_Primed_D7	6.59844	-0.824003
EZH2i_Primed_D7_10X_AGGACGATCGGCTATA	EZH2i_Primed_D7	6.60396	0.836662
EZH2i_Primed_D7_10X_AGGACTTAGATGAACT	EZH2i_Primed_D7	6.53709	0.910136
EZH2i_Primed_D7_10X_AGGAGGTCACATGAAA	EZH2i_Primed_D7	5.87397	3.69841
EZH2i_Primed_D7_10X_AGGATAACAATGTCTG	EZH2i_Primed_D7	6.59438	0.674504
EZH2i_Primed_D7_10X_AGGATAACATGGGTTT	EZH2i_Primed_D7	6.39629	2.34488
EZH2i_Primed_D7_10X_AGGATCTAGAACAAGG	EZH2i_Primed_D7	7.58229	-0.20794
EZH2i_Primed_D7_10X_AGGATCTAGATGGTCG	EZH2i_Primed_D7	7.04715	0.639184
EZH2i_Primed_D7_10X_AGGATCTAGGGCAGGA	EZH2i_Primed_D7	8.08708	0.231426
EZH2i_Primed_D7_10X_AGGATCTCAATCGCGC	EZH2i_Primed_D7	7.68469	2.59645
EZH2i_Primed_D7_10X_AGGATCTCACCAATTG	EZH2i_Primed_D7	7.43554	-0.136475
EZH2i_Primed_D7_10X_AGGATCTTCCCAGCGA	EZH2i_Primed_D7	8.2917	1.23526
EZH2i_Primed_D7_10X_AGGCATTAGTGCAAAT	EZH2i_Primed_D7	5.21652	3.77293
EZH2i_Primed_D7_10X_AGGCATTAGTTACGTC	EZH2i_Primed_D7	6.25506	0.172975
EZH2i_Primed_D7_10X_AGGCATTGTGCAATAA	EZH2i_Primed_D7	6.82623	2.88936
EZH2i_Primed_D7_10X_AGGCATTGTTGGTGTT	EZH2i_Primed_D7	6.0652	0.969547
EZH2i_Primed_D7_10X_AGGCATTTCCGATTAG	EZH2i_Primed_D7	5.41633	3.71419
EZH2i_Primed_D7_10X_AGGCCACAGCCACAAG	EZH2i_Primed_D7	6.05376	1.59553
EZH2i_Primed_D7_10X_AGGCCACGTTGAGTCT	EZH2i_Primed_D7	5.44288	3.76531
EZH2i_Primed_D7_10X_AGGCTGCAGTTACGAA	EZH2i_Primed_D7	5.51573	3.93151
EZH2i_Primed_D7_10X_AGGCTGCCAACCACAT	EZH2i_Primed_D7	7.41269	0.862611
EZH2i_Primed_D7_10X_AGGCTGCCAATTGAAG	EZH2i_Primed_D7	6.73565	0.918019
EZH2i_Primed_D7_10X_AGGCTGCCACTGCTTC	EZH2i_Primed_D7	8.29868	0.661211
EZH2i_Primed_D7_10X_AGGCTGCCAGCAGTGA	EZH2i_Primed_D7	2.51059	-1.87281
EZH2i_Primed_D7_10X_AGGGAGTAGTTGTACC	EZH2i_Primed_D7	6.94958	2.86308
EZH2i_Primed_D7_10X_AGGGAGTCACCAATTG	EZH2i_Primed_D7	7.0632	1.24399
EZH2i_Primed_D7_10X_AGGGAGTCACCTTCCA	EZH2i_Primed_D7	8.61855	1.64261
EZH2i_Primed_D7_10X_AGGGAGTGTGCATACT	EZH2i_Primed_D7	7.84403	-0.172688
EZH2i_Primed_D7_10X_AGGGAGTTCGCTGTCT	EZH2i_Primed_D7	5.92107	3.11266
EZH2i_Primed_D7_10X_AGGGAGTTCTTCCACG	EZH2i_Primed_D7	7.79468	0.837133
EZH2i_Primed_D7_10X_AGGGCCTAGCGTTACT	EZH2i_Primed_D7	6.13755	3.42241
EZH2i_Primed_D7_10X_AGGGCCTCAGCCTTCT	EZH2i_Primed_D7	7.56829	-0.38822
EZH2i_Primed_D7_10X_AGGGCCTTCGCCTTGT	EZH2i_Primed_D7	6.34552	0.012472
EZH2i_Primed_D7_10X_AGGGCTCAGGAAAGAC	EZH2i_Primed_D7	5.37758	1.49269
EZH2i_Primed_D7_10X_AGGGTGAAGGTCGACA	EZH2i_Primed_D7	8.10296	2.23399
EZH2i_Primed_D7_10X_AGGGTGAAGTTTCAGC	EZH2i_Primed_D7	6.36199	3.95907
EZH2i_Primed_D7_10X_AGGGTGACAAGCTACT	EZH2i_Primed_D7	5.78757	3.71415
EZH2i_Primed_D7_10X_AGGGTGACAATTTCCT	EZH2i_Primed_D7	5.86281	0.943814
EZH2i_Primed_D7_10X_AGGGTGACAGTGGCTC	EZH2i_Primed_D7	5.88359	4.05917
EZH2i_Primed_D7_10X_AGGGTGAGTCGCCTAG	EZH2i_Primed_D7	6.2677	3.88117
EZH2i_Primed_D7_10X_AGGGTTTAGCTCGTGC	EZH2i_Primed_D7	6.54833	2.80866
EZH2i_Primed_D7_10X_AGGGTTTCAGGCACTC	EZH2i_Primed_D7	5.87855	-0.0329733
EZH2i_Primed_D7_10X_AGGTAGGGTACAATAG	EZH2i_Primed_D7	7.44341	0.981212
EZH2i_Primed_D7_10X_AGGTCATGTCAGACGA	EZH2i_Primed_D7	5.58902	4.00977
EZH2i_Primed_D7_10X_AGGTCATGTCCTGTTC	EZH2i_Primed_D7	6.69812	1.40588
EZH2i_Primed_D7_10X_AGGTCATTCTGAATGC	EZH2i_Primed_D7	5.42544	-0.140014
EZH2i_Primed_D7_10X_AGGTTACCAGTTAAAG	EZH2i_Primed_D7	5.53762	4.01126
EZH2i_Primed_D7_10X_AGGTTACTCCTCGCAT	EZH2i_Primed_D7	5.85	3.42171
EZH2i_Primed_D7_10X_AGGTTGTAGATTAGAC	EZH2i_Primed_D7	5.76831	2.49043
EZH2i_Primed_D7_10X_AGGTTGTAGTGATAGT	EZH2i_Primed_D7	6.78191	0.951399
EZH2i_Primed_D7_10X_AGGTTGTCACAAGTTC	EZH2i_Primed_D7	7.74581	-0.288567
EZH2i_Primed_D7_10X_AGTAACCAGCCTAACT	EZH2i_Primed_D7	5.6829	1.08421
EZH2i_Primed_D7_10X_AGTAACCGTCATAAAG	EZH2i_Primed_D7	6.53852	-0.692866
EZH2i_Primed_D7_10X_AGTAACCTCAGCGCGT	EZH2i_Primed_D7	7.26877	-0.81054
EZH2i_Primed_D7_10X_AGTACCAAGGAGGGTG	EZH2i_Primed_D7	7.56425	-0.392148
EZH2i_Primed_D7_10X_AGTACCAAGGCTTCCG	EZH2i_Primed_D7	7.30099	1.57163
EZH2i_Primed_D7_10X_AGTACCATCTGCATGA	EZH2i_Primed_D7	6.8892	1.31158
EZH2i_Primed_D7_10X_AGTAGCTAGAAGCGAA	EZH2i_Primed_D7	5.71275	2.07997
EZH2i_Primed_D7_10X_AGTAGCTCACAGTACT	EZH2i_Primed_D7	7.65612	1.26587
EZH2i_Primed_D7_10X_AGTAGTCAGCAGCCCT	EZH2i_Primed_D7	7.14411	0.708687
EZH2i_Primed_D7_10X_AGTAGTCCACGGCGTT	EZH2i_Primed_D7	7.24147	-0.394831
EZH2i_Primed_D7_10X_AGTCAACAGTGCGTCC	EZH2i_Primed_D7	5.77962	0.782938
EZH2i_Primed_D7_10X_AGTCACAGTCCTCAGG	EZH2i_Primed_D7	7.39289	0.297118
EZH2i_Primed_D7_10X_AGTCACATCCTCTTTC	EZH2i_Primed_D7	5.18881	3.19925
EZH2i_Primed_D7_10X_AGTCATGTCATGTCAG	EZH2i_Primed_D7	7.28231	1.10482
EZH2i_Primed_D7_10X_AGTCTCCAGAAGCCTG	EZH2i_Primed_D7	7.10295	1.58067
EZH2i_Primed_D7_10X_AGTCTCCTCTTCCACG	EZH2i_Primed_D7	6.60496	0.0212515
EZH2i_Primed_D7_10X_AGTGACTAGTATGTAG	EZH2i_Primed_D7	6.26796	3.38627
EZH2i_Primed_D7_10X_AGTGATCCAAGGTCAG	EZH2i_Primed_D7	5.41376	3.83336
EZH2i_Primed_D7_10X_AGTGATCCACCTATCC	EZH2i_Primed_D7	4.93138	3.77825
EZH2i_Primed_D7_10X_AGTGATCTCGCCGTGA	EZH2i_Primed_D7	6.22871	1.83273
EZH2i_Primed_D7_10X_AGTGCCGAGTTAGTGA	EZH2i_Primed_D7	5.9609	3.50212
EZH2i_Primed_D7_10X_AGTGCCGCACACCAGC	EZH2i_Primed_D7	5.42429	2.35439
EZH2i_Primed_D7_10X_AGTGCCGGTCCGTTTC	EZH2i_Primed_D7	6.24838	2.38345
EZH2i_Primed_D7_10X_AGTGCCGTCCGTACGG	EZH2i_Primed_D7	6.82993	0.292482
EZH2i_Primed_D7_10X_AGTGCCGTCGTCAAAC	EZH2i_Primed_D7	8.13096	-0.549162
EZH2i_Primed_D7_10X_AGTGTTGAGGTTCTAC	EZH2i_Primed_D7	7.61198	-0.457332
EZH2i_Primed_D7_10X_AGTGTTGAGTAGATCA	EZH2i_Primed_D7	7.84461	1.53363
EZH2i_Primed_D7_10X_AGTGTTGCAACCGATT	EZH2i_Primed_D7	7.42516	1.19245
EZH2i_Primed_D7_10X_AGTGTTGGTGAGAACC	EZH2i_Primed_D7	5.56574	3.87654
EZH2i_Primed_D7_10X_AGTTAGCAGGACAGCT	EZH2i_Primed_D7	5.31595	3.80805
EZH2i_Primed_D7_10X_AGTTCCCAGTGTTGTC	EZH2i_Primed_D7	5.04608	3.69606
EZH2i_Primed_D7_10X_AGTTCCCCAACAGTGG	EZH2i_Primed_D7	6.9589	-0.078372
EZH2i_Primed_D7_10X_AGTTCCCTCTAACGGT	EZH2i_Primed_D7	7.26696	1.33348
EZH2i_Primed_D7_10X_AGTTCGACACGAGGTA	EZH2i_Primed_D7	6.33098	1.05681
EZH2i_Primed_D7_10X_AGTTCGAGTAACGATA	EZH2i_Primed_D7	5.77525	1.12406
EZH2i_Primed_D7_10X_AGTTCGAGTGAGGATC	EZH2i_Primed_D7	3.67222	-1.19778
EZH2i_Primed_D7_10X_ATACCGACACCAAATC	EZH2i_Primed_D7	6.09036	0.411204
EZH2i_Primed_D7_10X_ATACCGACACCGGAAA	EZH2i_Primed_D7	4.93519	3.41716
EZH2i_Primed_D7_10X_ATACCTTAGGCTATCT	EZH2i_Primed_D7	5.3462	3.13813
EZH2i_Primed_D7_10X_ATACTTCAGCTCAGAG	EZH2i_Primed_D7	8.29643	-0.0512151
EZH2i_Primed_D7_10X_ATAGAGAAGACGTCCC	EZH2i_Primed_D7	7.67261	-0.360117
EZH2i_Primed_D7_10X_ATAGAGACATCCTCAC	EZH2i_Primed_D7	8.43812	0.413003
EZH2i_Primed_D7_10X_ATAGAGATCCGAAATC	EZH2i_Primed_D7	5.84523	4.15616
EZH2i_Primed_D7_10X_ATAGGCTCATCGTGCG	EZH2i_Primed_D7	6.82261	-0.760103
EZH2i_Primed_D7_10X_ATAGGCTTCGAGTTGT	EZH2i_Primed_D7	8.04357	-0.267899
EZH2i_Primed_D7_10X_ATAGGCTTCTGCGGAC	EZH2i_Primed_D7	6.45531	-0.970188
EZH2i_Primed_D7_10X_ATCACAGCAACAAAGT	EZH2i_Primed_D7	6.21996	1.35526
EZH2i_Primed_D7_10X_ATCACAGGTGAATATG	EZH2i_Primed_D7	7.3023	0.846924
EZH2i_Primed_D7_10X_ATCACAGTCGGTTGTA	EZH2i_Primed_D7	6.27567	0.950442
EZH2i_Primed_D7_10X_ATCACGATCCGCGGAT	EZH2i_Primed_D7	5.85104	2.07531
EZH2i_Primed_D7_10X_ATCACTTAGGAAGAAC	EZH2i_Primed_D7	6.62099	-0.0751672
EZH2i_Primed_D7_10X_ATCACTTCACCAGCGT	EZH2i_Primed_D7	6.82193	2.82256
EZH2i_Primed_D7_10X_ATCACTTTCACTGGGC	EZH2i_Primed_D7	5.2507	3.68719
EZH2i_Primed_D7_10X_ATCAGGTCAATCGCCG	EZH2i_Primed_D7	5.86913	1.74632
EZH2i_Primed_D7_10X_ATCAGGTTCTTGAACG	EZH2i_Primed_D7	5.58181	3.34847
EZH2i_Primed_D7_10X_ATCATTCAGATAGGGA	EZH2i_Primed_D7	6.4999	0.43001
EZH2i_Primed_D7_10X_ATCATTCCAAGACGAC	EZH2i_Primed_D7	5.97509	2.54453
EZH2i_Primed_D7_10X_ATCATTCCACAATGTC	EZH2i_Primed_D7	5.60795	3.43972
EZH2i_Primed_D7_10X_ATCATTCGTACAGAAT	EZH2i_Primed_D7	6.21159	2.6319
EZH2i_Primed_D7_10X_ATCATTCGTAGCGTTT	EZH2i_Primed_D7	7.33432	-0.660908
EZH2i_Primed_D7_10X_ATCATTCGTAGTTCCA	EZH2i_Primed_D7	7.6185	2.53858
EZH2i_Primed_D7_10X_ATCATTCGTTGAGTCT	EZH2i_Primed_D7	7.08377	-0.300825
EZH2i_Primed_D7_10X_ATCATTCTCAGAGCAG	EZH2i_Primed_D7	6.19666	-0.0605379
EZH2i_Primed_D7_10X_ATCATTCTCCAAAGGG	EZH2i_Primed_D7	6.78221	0.532407
EZH2i_Primed_D7_10X_ATCATTCTCTTGGATG	EZH2i_Primed_D7	6.66144	0.502634
EZH2i_Primed_D7_10X_ATCCACCCAATGCAAA	EZH2i_Primed_D7	7.65416	0.306272
EZH2i_Primed_D7_10X_ATCCACCGTGCCGAAA	EZH2i_Primed_D7	5.60346	3.96837
EZH2i_Primed_D7_10X_ATCCATTTCGTGGGTC	EZH2i_Primed_D7	5.62566	3.49112
EZH2i_Primed_D7_10X_ATCCCTGGTCGCGTCA	EZH2i_Primed_D7	7.1132	1.65429
EZH2i_Primed_D7_10X_ATCCCTGGTGACACGA	EZH2i_Primed_D7	6.17549	3.93406
EZH2i_Primed_D7_10X_ATCCGTCTCGGCAGTC	EZH2i_Primed_D7	6.7599	1.36041
EZH2i_Primed_D7_10X_ATCCTATAGGCATCAG	EZH2i_Primed_D7	6.66193	0.372867
EZH2i_Primed_D7_10X_ATCCTATGTCACATTG	EZH2i_Primed_D7	6.34402	1.23518
EZH2i_Primed_D7_10X_ATCGATGCAGACACAG	EZH2i_Primed_D7	5.82187	3.83739
EZH2i_Primed_D7_10X_ATCGATGCAGAGTGAC	EZH2i_Primed_D7	5.89971	2.71913
EZH2i_Primed_D7_10X_ATCGATGCAGCCTACG	EZH2i_Primed_D7	5.31526	4.13214
EZH2i_Primed_D7_10X_ATCGATGGTTGAGGAC	EZH2i_Primed_D7	8.34463	0.710314
EZH2i_Primed_D7_10X_ATCGCCTAGGGACACT	EZH2i_Primed_D7	5.4339	0.995575
EZH2i_Primed_D7_10X_ATCGCCTCATCAGCGC	EZH2i_Primed_D7	8.36219	1.55944
EZH2i_Primed_D7_10X_ATCGCCTTCGGTATGT	EZH2i_Primed_D7	7.1872	1.88691
EZH2i_Primed_D7_10X_ATCGGATGTCGCGTTG	EZH2i_Primed_D7	5.7848	1.5583
EZH2i_Primed_D7_10X_ATCGGATTCAAAGCCT	EZH2i_Primed_D7	7.45577	0.524809
EZH2i_Primed_D7_10X_ATCGGCGCAAATGAGT	EZH2i_Primed_D7	6.80016	-0.819492
EZH2i_Primed_D7_10X_ATCGTAGAGGAGTACC	EZH2i_Primed_D7	4.41418	-3.27814
EZH2i_Primed_D7_10X_ATCGTAGTCTGGGTCG	EZH2i_Primed_D7	7.94254	1.83421
EZH2i_Primed_D7_10X_ATCGTGACACGACAGA	EZH2i_Primed_D7	5.37903	1.03564
EZH2i_Primed_D7_10X_ATCGTGAGTACTCGTA	EZH2i_Primed_D7	6.99625	1.3939
EZH2i_Primed_D7_10X_ATCGTGATCAAACGTC	EZH2i_Primed_D7	6.50446	1.42022
EZH2i_Primed_D7_10X_ATCGTGATCATTCTTG	EZH2i_Primed_D7	5.32902	3.77078
EZH2i_Primed_D7_10X_ATCTCTAAGTATGAGT	EZH2i_Primed_D7	5.81008	2.06825
EZH2i_Primed_D7_10X_ATCTTCACAGTCTACA	EZH2i_Primed_D7	4.10779	-0.739525
EZH2i_Primed_D7_10X_ATGAAAGAGATGCTAA	EZH2i_Primed_D7	5.10331	3.87242
EZH2i_Primed_D7_10X_ATGAAAGAGGCTCTAT	EZH2i_Primed_D7	5.69728	1.86195
EZH2i_Primed_D7_10X_ATGACCAAGACGCTCC	EZH2i_Primed_D7	6.45997	1.06391
EZH2i_Primed_D7_10X_ATGACCACAAGTGATA	EZH2i_Primed_D7	6.97072	1.42175
EZH2i_Primed_D7_10X_ATGACCAGTACTGGGA	EZH2i_Primed_D7	8.47356	1.76618
EZH2i_Primed_D7_10X_ATGAGGGGTTTAAGGA	EZH2i_Primed_D7	7.03868	1.30889
EZH2i_Primed_D7_10X_ATGAGTCAGAAGAGCA	EZH2i_Primed_D7	6.86888	-0.818915
EZH2i_Primed_D7_10X_ATGAGTCTCAGTGTGT	EZH2i_Primed_D7	6.73484	-0.625455
EZH2i_Primed_D7_10X_ATGAGTCTCCACGGGT	EZH2i_Primed_D7	5.50334	3.65433
EZH2i_Primed_D7_10X_ATGAGTCTCCACGTGG	EZH2i_Primed_D7	6.70949	-0.39073
EZH2i_Primed_D7_10X_ATGATCGCATCCGGTG	EZH2i_Primed_D7	5.87687	0.492787
EZH2i_Primed_D7_10X_ATGATCGGTACGACTT	EZH2i_Primed_D7	6.76865	0.701196
EZH2i_Primed_D7_10X_ATGCATGAGTAAGCAT	EZH2i_Primed_D7	7.98193	0.80688
EZH2i_Primed_D7_10X_ATGCCTCTCGCTGACG	EZH2i_Primed_D7	7.13403	0.106678
EZH2i_Primed_D7_10X_ATGCCTCTCTCTCGAC	EZH2i_Primed_D7	6.03507	0.773473
EZH2i_Primed_D7_10X_ATGCGATAGATGTTCC	EZH2i_Primed_D7	6.57845	0.910407
EZH2i_Primed_D7_10X_ATGCGATAGGGCAGGA	EZH2i_Primed_D7	5.62379	3.07359
EZH2i_Primed_D7_10X_ATGGATCCATTCGATG	EZH2i_Primed_D7	6.67227	-0.660983
EZH2i_Primed_D7_10X_ATGGATCGTGGTCAAG	EZH2i_Primed_D7	7.41638	-0.195767
EZH2i_Primed_D7_10X_ATGGGAGCACTGCGAC	EZH2i_Primed_D7	5.63753	3.60138
EZH2i_Primed_D7_10X_ATGGGAGGTGCCTTTC	EZH2i_Primed_D7	6.9825	2.64489
EZH2i_Primed_D7_10X_ATGGGTTAGGAACATT	EZH2i_Primed_D7	6.74838	2.06819
EZH2i_Primed_D7_10X_ATGGGTTCACCTGTCT	EZH2i_Primed_D7	5.84724	3.4164
EZH2i_Primed_D7_10X_ATGGGTTGTTCTTCAT	EZH2i_Primed_D7	7.82574	-0.155373
EZH2i_Primed_D7_10X_ATGGGTTGTTTACGTG	EZH2i_Primed_D7	6.68535	2.12487
EZH2i_Primed_D7_10X_ATGGTTGAGCAGTAAT	EZH2i_Primed_D7	7.31836	1.77536
EZH2i_Primed_D7_10X_ATGGTTGGTGCCGTTG	EZH2i_Primed_D7	5.65182	2.81988
EZH2i_Primed_D7_10X_ATGGTTGGTTGGGTAG	EZH2i_Primed_D7	7.15572	-0.635315
EZH2i_Primed_D7_10X_ATGTCCCTCTGGGCGT	EZH2i_Primed_D7	7.94336	-0.0347732
EZH2i_Primed_D7_10X_ATGTCTTCAATAACGA	EZH2i_Primed_D7	7.26058	-0.76134
EZH2i_Primed_D7_10X_ATGTCTTTCAAGTCTG	EZH2i_Primed_D7	5.83626	1.41402
EZH2i_Primed_D7_10X_ATGTCTTTCTGTTGGA	EZH2i_Primed_D7	7.18253	1.25067
EZH2i_Primed_D7_10X_ATTACCTGTGCCTGCA	EZH2i_Primed_D7	7.32468	-1.00543
EZH2i_Primed_D7_10X_ATTATCCAGGACGCAT	EZH2i_Primed_D7	5.37104	1.83116
EZH2i_Primed_D7_10X_ATTATCCAGGCTCAAG	EZH2i_Primed_D7	7.71807	-0.50107
EZH2i_Primed_D7_10X_ATTATCCCATGTTCGA	EZH2i_Primed_D7	6.7934	2.71169
EZH2i_Primed_D7_10X_ATTATCCTCAAGCCCG	EZH2i_Primed_D7	5.72208	3.29411
EZH2i_Primed_D7_10X_ATTCACTAGCCTCAAT	EZH2i_Primed_D7	7.56181	0.178641
EZH2i_Primed_D7_10X_ATTCACTCACTGGCGT	EZH2i_Primed_D7	6.67651	0.845775
EZH2i_Primed_D7_10X_ATTCACTTCTAGCATG	EZH2i_Primed_D7	7.22555	1.62359
EZH2i_Primed_D7_10X_ATTCAGGAGTGGACTG	EZH2i_Primed_D7	7.83513	0.82603
EZH2i_Primed_D7_10X_ATTCATCAGGCCTGCT	EZH2i_Primed_D7	6.17666	3.33081
EZH2i_Primed_D7_10X_ATTCCATCATGGGCAA	EZH2i_Primed_D7	6.41374	2.09086
EZH2i_Primed_D7_10X_ATTCCATGTCGCGGTT	EZH2i_Primed_D7	5.68811	3.16912
EZH2i_Primed_D7_10X_ATTCCATTCAGATTGC	EZH2i_Primed_D7	4.79968	3.54852
EZH2i_Primed_D7_10X_ATTCCATTCTTTGGAG	EZH2i_Primed_D7	6.2631	0.127899
EZH2i_Primed_D7_10X_ATTCCCGCACTGCTTC	EZH2i_Primed_D7	6.45536	1.08856
EZH2i_Primed_D7_10X_ATTCCCGGTGCACGCT	EZH2i_Primed_D7	5.93381	-0.533704
EZH2i_Primed_D7_10X_ATTCCTAAGGAAGTCC	EZH2i_Primed_D7	7.20659	-0.452792
EZH2i_Primed_D7_10X_ATTCCTACAGGCCTGT	EZH2i_Primed_D7	6.71948	-0.200475
EZH2i_Primed_D7_10X_ATTCCTACATAAGATG	EZH2i_Primed_D7	7.47457	0.329621
EZH2i_Primed_D7_10X_ATTCCTATCACACCCT	EZH2i_Primed_D7	8.15119	1.36579
EZH2i_Primed_D7_10X_ATTCGTTAGGCTAACG	EZH2i_Primed_D7	5.96666	0.619094
EZH2i_Primed_D7_10X_ATTCGTTCACAGCGCT	EZH2i_Primed_D7	5.32064	1.60742
EZH2i_Primed_D7_10X_ATTCTACAGGGCGAGA	EZH2i_Primed_D7	4.8933	0.746541
EZH2i_Primed_D7_10X_ATTCTACTCCGTGACG	EZH2i_Primed_D7	5.25414	3.84321
EZH2i_Primed_D7_10X_ATTCTTGAGCAGGTCA	EZH2i_Primed_D7	5.96054	2.15727
EZH2i_Primed_D7_10X_ATTCTTGAGCAGTACG	EZH2i_Primed_D7	7.47437	-0.273976
EZH2i_Primed_D7_10X_ATTCTTGTCCCTGTTG	EZH2i_Primed_D7	7.27705	0.0602445
EZH2i_Primed_D7_10X_ATTCTTGTCTCCAATT	EZH2i_Primed_D7	4.76722	3.25312
EZH2i_Primed_D7_10X_ATTGGGTAGTCGGCCT	EZH2i_Primed_D7	8.15179	1.13646
EZH2i_Primed_D7_10X_ATTGGGTGTTGCCGAC	EZH2i_Primed_D7	5.2624	1.22342
EZH2i_Primed_D7_10X_ATTGGGTTCCGCACGA	EZH2i_Primed_D7	6.19507	-0.512647
EZH2i_Primed_D7_10X_ATTGTTCAGTTGAAAC	EZH2i_Primed_D7	5.34469	3.62738
EZH2i_Primed_D7_10X_ATTGTTCCACACACTA	EZH2i_Primed_D7	5.45121	2.04265
EZH2i_Primed_D7_10X_ATTGTTCGTTAGGCTT	EZH2i_Primed_D7	7.57856	0.933596
EZH2i_Primed_D7_10X_ATTGTTCTCGCCTTGT	EZH2i_Primed_D7	6.84876	0.994759
EZH2i_Primed_D7_10X_ATTTCACAGACGACTG	EZH2i_Primed_D7	5.65037	3.07035
EZH2i_Primed_D7_10X_ATTTCTGTCCTGTTGC	EZH2i_Primed_D7	2.73612	-1.6265
EZH2i_Primed_D7_10X_CAACAACAGGATGCGT	EZH2i_Primed_D7	7.64017	1.3272
EZH2i_Primed_D7_10X_CAACAGTCAGCTTTCC	EZH2i_Primed_D7	6.13264	-0.212579
EZH2i_Primed_D7_10X_CAACAGTTCGTCCATC	EZH2i_Primed_D7	7.18438	1.75264
EZH2i_Primed_D7_10X_CAACCAAAGCCATATC	EZH2i_Primed_D7	6.32857	-0.89277
EZH2i_Primed_D7_10X_CAACCAAAGCTCTTCC	EZH2i_Primed_D7	6.23872	1.83371
EZH2i_Primed_D7_10X_CAACCAATCCAAGCCG	EZH2i_Primed_D7	9.52698	2.57727
EZH2i_Primed_D7_10X_CAACCAATCGTCGACG	EZH2i_Primed_D7	5.5319	3.5978
EZH2i_Primed_D7_10X_CAACCTCAGCGTGCCT	EZH2i_Primed_D7	7.74964	1.41197
EZH2i_Primed_D7_10X_CAACCTCTCCTGCCAT	EZH2i_Primed_D7	5.86642	0.699763
EZH2i_Primed_D7_10X_CAACGATCAAATAGCA	EZH2i_Primed_D7	6.79566	2.61941
EZH2i_Primed_D7_10X_CAAGACTAGATCGACG	EZH2i_Primed_D7	6.36944	0.857891
EZH2i_Primed_D7_10X_CAAGACTCACGACAGA	EZH2i_Primed_D7	4.95835	3.61147
EZH2i_Primed_D7_10X_CAAGAGGGTGAGAACC	EZH2i_Primed_D7	7.58055	1.36619
EZH2i_Primed_D7_10X_CAAGAGGGTGGTCTCG	EZH2i_Primed_D7	7.96154	0.243979
EZH2i_Primed_D7_10X_CAAGAGGTCCTCCACA	EZH2i_Primed_D7	5.86717	2.84944
EZH2i_Primed_D7_10X_CAAGCTACAGGATTCT	EZH2i_Primed_D7	2.7097	-1.51837
EZH2i_Primed_D7_10X_CAAGCTATCAACCGAT	EZH2i_Primed_D7	6.05113	0.993947
EZH2i_Primed_D7_10X_CAAGCTATCTAGCCAA	EZH2i_Primed_D7	6.18655	0.159185
EZH2i_Primed_D7_10X_CAAGGGAAGGTAGATT	EZH2i_Primed_D7	5.6695	3.61314
EZH2i_Primed_D7_10X_CAATACGGTCCAACGC	EZH2i_Primed_D7	6.69159	0.984745
EZH2i_Primed_D7_10X_CAATACGTCGCGATCG	EZH2i_Primed_D7	7.83707	0.318175
EZH2i_Primed_D7_10X_CAATCGAGTACAACGG	EZH2i_Primed_D7	5.88201	3.60856
EZH2i_Primed_D7_10X_CAATCGAGTCCCGGTA	EZH2i_Primed_D7	6.45369	-0.269528
EZH2i_Primed_D7_10X_CAATCGAGTTAAGAAC	EZH2i_Primed_D7	5.4549	1.03268
EZH2i_Primed_D7_10X_CAATCGATCTCCGAGG	EZH2i_Primed_D7	8.04492	2.94371
EZH2i_Primed_D7_10X_CAATGACAGCTGGAGT	EZH2i_Primed_D7	6.35156	-0.754264
EZH2i_Primed_D7_10X_CAATGACGTCGCAACC	EZH2i_Primed_D7	6.15558	2.63641
EZH2i_Primed_D7_10X_CAATGACGTCGCACGT	EZH2i_Primed_D7	6.69395	0.377469
EZH2i_Primed_D7_10X_CAATGACTCAATGTCG	EZH2i_Primed_D7	6.92109	1.56165
EZH2i_Primed_D7_10X_CAATGACTCATGCTAG	EZH2i_Primed_D7	6.07788	2.43894
EZH2i_Primed_D7_10X_CAATTTCGTCCCGCAA	EZH2i_Primed_D7	6.28079	-0.60623
EZH2i_Primed_D7_10X_CACAACAAGCACTCCG	EZH2i_Primed_D7	6.82808	-0.195529
EZH2i_Primed_D7_10X_CACAACATCCCTCTCC	EZH2i_Primed_D7	5.27942	1.77682
EZH2i_Primed_D7_10X_CACACAAAGCATGCAG	EZH2i_Primed_D7	6.68606	-0.932584
EZH2i_Primed_D7_10X_CACACAACACGAGAAC	EZH2i_Primed_D7	5.04465	3.29511
EZH2i_Primed_D7_10X_CACACAAGTGAGACGT	EZH2i_Primed_D7	6.06939	2.25875
EZH2i_Primed_D7_10X_CACAGATAGAGCGACT	EZH2i_Primed_D7	7.06373	1.49228
EZH2i_Primed_D7_10X_CACAGATCATCGTTCC	EZH2i_Primed_D7	5.57143	3.55924
EZH2i_Primed_D7_10X_CACAGGCAGGAAAGAC	EZH2i_Primed_D7	7.03392	2.72943
EZH2i_Primed_D7_10X_CACAGGCGTACTGCCG	EZH2i_Primed_D7	6.22379	3.58265
EZH2i_Primed_D7_10X_CACATGAAGACCTCCG	EZH2i_Primed_D7	4.72309	3.4463
EZH2i_Primed_D7_10X_CACATGAAGGATTTGA	EZH2i_Primed_D7	6.81383	-0.171537
EZH2i_Primed_D7_10X_CACATGAGTAACCCTA	EZH2i_Primed_D7	6.75067	0.643258
EZH2i_Primed_D7_10X_CACCAAAAGCGTTCCG	EZH2i_Primed_D7	5.65772	3.10038
EZH2i_Primed_D7_10X_CACCAAACAATGCAGG	EZH2i_Primed_D7	6.99592	1.96779
EZH2i_Primed_D7_10X_CACCAAATCAATCTTC	EZH2i_Primed_D7	5.23299	3.82883
EZH2i_Primed_D7_10X_CACCAAATCCGTTGAA	EZH2i_Primed_D7	5.32285	0.587215
EZH2i_Primed_D7_10X_CACCGTTAGAGGTATT	EZH2i_Primed_D7	6.69701	-0.381339
EZH2i_Primed_D7_10X_CACCGTTGTGGGTTGA	EZH2i_Primed_D7	8.14638	1.12974
EZH2i_Primed_D7_10X_CACCGTTTCTCCTACG	EZH2i_Primed_D7	6.93478	1.90348
EZH2i_Primed_D7_10X_CACGAATCAATCAAGA	EZH2i_Primed_D7	7.39817	1.70854
EZH2i_Primed_D7_10X_CACGGGTAGCAGCGAT	EZH2i_Primed_D7	6.39447	-0.905873
EZH2i_Primed_D7_10X_CACGGGTAGGCGCTTC	EZH2i_Primed_D7	7.49051	3.14752
EZH2i_Primed_D7_10X_CACGTGGGTGTTCCAA	EZH2i_Primed_D7	8.26849	1.16516
EZH2i_Primed_D7_10X_CACGTGGTCACTTGTT	EZH2i_Primed_D7	3.53071	-0.685474
EZH2i_Primed_D7_10X_CACGTGGTCTTAGCTT	EZH2i_Primed_D7	7.13639	-0.855948
EZH2i_Primed_D7_10X_CACGTTCAGTTCGCAT	EZH2i_Primed_D7	6.17711	0.49769
EZH2i_Primed_D7_10X_CACGTTCCACTAGGCC	EZH2i_Primed_D7	8.13813	1.18923
EZH2i_Primed_D7_10X_CACTAAGCACGTTGGC	EZH2i_Primed_D7	5.56279	4.12491
EZH2i_Primed_D7_10X_CACTGAACACATTCTT	EZH2i_Primed_D7	5.2952	3.65296
EZH2i_Primed_D7_10X_CACTGGGGTTCCACGG	EZH2i_Primed_D7	5.01932	3.85817
EZH2i_Primed_D7_10X_CACTGTCCAAACGTGG	EZH2i_Primed_D7	7.17399	-0.791405
EZH2i_Primed_D7_10X_CACTGTCCACTCAAGT	EZH2i_Primed_D7	5.86441	0.869706
EZH2i_Primed_D7_10X_CACTGTCTCTGAGCAT	EZH2i_Primed_D7	7.23902	1.12756
EZH2i_Primed_D7_10X_CACTTCGAGCTGACTT	EZH2i_Primed_D7	6.18378	4.07308
EZH2i_Primed_D7_10X_CAGAGCCAGTCACGAG	EZH2i_Primed_D7	7.31606	-0.989853
EZH2i_Primed_D7_10X_CAGATACTCGGTCACG	EZH2i_Primed_D7	7.74395	-0.301469
EZH2i_Primed_D7_10X_CAGATCAGTTGACTGT	EZH2i_Primed_D7	6.39981	0.148297
EZH2i_Primed_D7_10X_CAGCAATAGAAGCGCT	EZH2i_Primed_D7	5.40459	2.00964
EZH2i_Primed_D7_10X_CAGCAATCATCGGAGA	EZH2i_Primed_D7	5.10024	1.51787
EZH2i_Primed_D7_10X_CAGCAATTCTACGCAA	EZH2i_Primed_D7	7.24905	1.47298
EZH2i_Primed_D7_10X_CAGCAGCAGGCAGGTT	EZH2i_Primed_D7	7.68715	-0.101947
EZH2i_Primed_D7_10X_CAGCAGCCACAATGAA	EZH2i_Primed_D7	6.62057	1.54187
EZH2i_Primed_D7_10X_CAGCCAGAGAGCCGAT	EZH2i_Primed_D7	3.08845	-1.12482
EZH2i_Primed_D7_10X_CAGCGTGAGGTTCCAT	EZH2i_Primed_D7	5.85622	2.53679
EZH2i_Primed_D7_10X_CAGCGTGGTGAGTAGC	EZH2i_Primed_D7	6.35996	1.39148
EZH2i_Primed_D7_10X_CAGCGTGGTTGCATGT	EZH2i_Primed_D7	5.04723	3.9264
EZH2i_Primed_D7_10X_CAGCGTGGTTGGAGGT	EZH2i_Primed_D7	7.61126	0.265221
EZH2i_Primed_D7_10X_CAGGCCACAGTCGGTC	EZH2i_Primed_D7	7.99582	1.28096
EZH2i_Primed_D7_10X_CAGGGCTAGCGTCAAG	EZH2i_Primed_D7	7.33723	1.55007
EZH2i_Primed_D7_10X_CAGGGCTCAACAGAGC	EZH2i_Primed_D7	5.28669	3.04611
EZH2i_Primed_D7_10X_CAGGGCTCAAGGCCTC	EZH2i_Primed_D7	5.36074	1.17121
EZH2i_Primed_D7_10X_CAGGGCTCACCACTGG	EZH2i_Primed_D7	6.85698	2.40504
EZH2i_Primed_D7_10X_CAGGGCTCAGTCGGAA	EZH2i_Primed_D7	5.65894	1.1265
EZH2i_Primed_D7_10X_CAGGGCTGTGAGGCAT	EZH2i_Primed_D7	6.92306	-0.860019
EZH2i_Primed_D7_10X_CAGGGCTTCTTACTGT	EZH2i_Primed_D7	4.85635	3.35105
EZH2i_Primed_D7_10X_CAGGTATCACCAGGTC	EZH2i_Primed_D7	6.88768	0.0556719
EZH2i_Primed_D7_10X_CAGGTATTCCCTTCCC	EZH2i_Primed_D7	6.84509	-0.808666
EZH2i_Primed_D7_10X_CAGTGCGTCACTGAAC	EZH2i_Primed_D7	7.03349	0.375925
EZH2i_Primed_D7_10X_CAGTGCGTCTTCGGTC	EZH2i_Primed_D7	7.27641	-0.0451684
EZH2i_Primed_D7_10X_CAGTTAGGTAAGTCAA	EZH2i_Primed_D7	7.18147	-0.587272
EZH2i_Primed_D7_10X_CAGTTAGGTTGCCTAA	EZH2i_Primed_D7	5.58608	3.82113
EZH2i_Primed_D7_10X_CAGTTCCAGTCGCCCA	EZH2i_Primed_D7	7.85584	2.99558
EZH2i_Primed_D7_10X_CAGTTCCCATAGTCGT	EZH2i_Primed_D7	7.05565	-1.08307
EZH2i_Primed_D7_10X_CAGTTCCGTACGCTTA	EZH2i_Primed_D7	6.88973	-0.110961
EZH2i_Primed_D7_10X_CATAAGCTCGGCTTGG	EZH2i_Primed_D7	5.87888	1.54685
EZH2i_Primed_D7_10X_CATACCCAGAGCATAT	EZH2i_Primed_D7	6.67717	2.2272
EZH2i_Primed_D7_10X_CATACCCGTAGAATGT	EZH2i_Primed_D7	6.03844	2.63816
EZH2i_Primed_D7_10X_CATACCCGTAGGACTG	EZH2i_Primed_D7	5.77837	3.29675
EZH2i_Primed_D7_10X_CATACTTGTAGAAACT	EZH2i_Primed_D7	6.30383	-0.503847
EZH2i_Primed_D7_10X_CATAGACAGTCGCCCA	EZH2i_Primed_D7	7.06483	0.119067
EZH2i_Primed_D7_10X_CATAGACCAGACACCC	EZH2i_Primed_D7	6.97342	1.5147
EZH2i_Primed_D7_10X_CATAGACGTTGTGTAC	EZH2i_Primed_D7	5.41425	3.85035
EZH2i_Primed_D7_10X_CATCAAGCAATAACCC	EZH2i_Primed_D7	7.04455	2.23152
EZH2i_Primed_D7_10X_CATCAAGTCCGTATAG	EZH2i_Primed_D7	6.71091	0.859792
EZH2i_Primed_D7_10X_CATCAAGTCTCTCAAT	EZH2i_Primed_D7	5.07926	2.89167
EZH2i_Primed_D7_10X_CATCCACCATAGATGA	EZH2i_Primed_D7	6.39388	1.24476
EZH2i_Primed_D7_10X_CATCCACGTGGGCTTC	EZH2i_Primed_D7	7.91268	1.19019
EZH2i_Primed_D7_10X_CATCCACTCTACTATC	EZH2i_Primed_D7	6.03244	1.05969
EZH2i_Primed_D7_10X_CATCCCAAGGCTTAAA	EZH2i_Primed_D7	5.21389	3.56673
EZH2i_Primed_D7_10X_CATCCCACAGACACCC	EZH2i_Primed_D7	7.14066	1.51926
EZH2i_Primed_D7_10X_CATCCGTAGCGTGTCC	EZH2i_Primed_D7	6.33211	4.15281
EZH2i_Primed_D7_10X_CATCCGTGTCAAAGCG	EZH2i_Primed_D7	5.71748	2.79753
EZH2i_Primed_D7_10X_CATCCGTGTCCTGAAT	EZH2i_Primed_D7	7.21321	1.22281
EZH2i_Primed_D7_10X_CATCCGTGTCTTTCAT	EZH2i_Primed_D7	5.65702	2.74175
EZH2i_Primed_D7_10X_CATCCGTTCTATTGTC	EZH2i_Primed_D7	6.56673	-0.744911
EZH2i_Primed_D7_10X_CATCCGTTCTCGCCTA	EZH2i_Primed_D7	6.01674	0.453818
EZH2i_Primed_D7_10X_CATCCGTTCTGGGATT	EZH2i_Primed_D7	5.6887	1.72917
EZH2i_Primed_D7_10X_CATCGCTCAGGGAATC	EZH2i_Primed_D7	5.83418	2.98065
EZH2i_Primed_D7_10X_CATCGGGCAAGAAATC	EZH2i_Primed_D7	8.22598	-0.289663
EZH2i_Primed_D7_10X_CATCGGGTCTCTTAAC	EZH2i_Primed_D7	7.08169	-0.428938
EZH2i_Primed_D7_10X_CATCGTCTCTAGTGAC	EZH2i_Primed_D7	5.9041	2.63054
EZH2i_Primed_D7_10X_CATCGTCTCTGCCCTA	EZH2i_Primed_D7	6.20665	2.28893
EZH2i_Primed_D7_10X_CATGAGTCACAGTCGC	EZH2i_Primed_D7	7.45045	1.55414
EZH2i_Primed_D7_10X_CATGAGTCATCGGAGA	EZH2i_Primed_D7	5.75534	4.27947
EZH2i_Primed_D7_10X_CATGAGTGTGAGATTA	EZH2i_Primed_D7	7.07016	1.52446
EZH2i_Primed_D7_10X_CATGAGTGTTTGGCTA	EZH2i_Primed_D7	8.05174	-0.0110781
EZH2i_Primed_D7_10X_CATGAGTTCACCTGTC	EZH2i_Primed_D7	5.87244	0.290146
EZH2i_Primed_D7_10X_CATGCAACAGAATGTA	EZH2i_Primed_D7	5.4541	3.70556
EZH2i_Primed_D7_10X_CATGCAATCTATGTGG	EZH2i_Primed_D7	6.27569	1.31473
EZH2i_Primed_D7_10X_CATGCCTCATCCGAGC	EZH2i_Primed_D7	6.6123	-0.0878665
EZH2i_Primed_D7_10X_CATGCGGCACTCACTC	EZH2i_Primed_D7	5.61982	2.85674
EZH2i_Primed_D7_10X_CATGCTCCAGGAGGAG	EZH2i_Primed_D7	7.3414	0.657465
EZH2i_Primed_D7_10X_CATGCTCTCAGGAGAC	EZH2i_Primed_D7	5.71517	3.51632
EZH2i_Primed_D7_10X_CATGGATAGCTAGATA	EZH2i_Primed_D7	5.14862	3.69647
EZH2i_Primed_D7_10X_CATGGTACACGATAGG	EZH2i_Primed_D7	7.88893	0.247015
EZH2i_Primed_D7_10X_CATGGTATCACCTGGG	EZH2i_Primed_D7	5.53506	1.73686
EZH2i_Primed_D7_10X_CATGGTATCAGCTTCC	EZH2i_Primed_D7	6.42832	0.336329
EZH2i_Primed_D7_10X_CATTCATCATAGATCC	EZH2i_Primed_D7	3.16928	-1.24749
EZH2i_Primed_D7_10X_CATTCATCATTGAGGG	EZH2i_Primed_D7	6.99215	1.33355
EZH2i_Primed_D7_10X_CATTCATGTATATGGA	EZH2i_Primed_D7	7.17766	-0.283163
EZH2i_Primed_D7_10X_CATTCTACACATATCG	EZH2i_Primed_D7	6.61908	-0.126817
EZH2i_Primed_D7_10X_CATTCTAGTAGGGAGG	EZH2i_Primed_D7	7.48459	-0.564083
EZH2i_Primed_D7_10X_CATTCTATCTCCCATG	EZH2i_Primed_D7	5.79905	1.0154
EZH2i_Primed_D7_10X_CATTCTATCTTCGACC	EZH2i_Primed_D7	5.51932	2.23049
EZH2i_Primed_D7_10X_CATTGCCCAAGTGATA	EZH2i_Primed_D7	7.25061	-0.257814
EZH2i_Primed_D7_10X_CATTGCCGTATCAGCT	EZH2i_Primed_D7	7.10237	0.264149
EZH2i_Primed_D7_10X_CATTGCCGTTACACTG	EZH2i_Primed_D7	6.93518	-0.378477
EZH2i_Primed_D7_10X_CATTGCCGTTGCGAAG	EZH2i_Primed_D7	6.60945	0.104531
EZH2i_Primed_D7_10X_CATTGCCGTTGCTCGG	EZH2i_Primed_D7	5.5376	4.16377
EZH2i_Primed_D7_10X_CATTGTTAGGTATAGT	EZH2i_Primed_D7	6.67605	1.01965
EZH2i_Primed_D7_10X_CATTGTTCATACCGTA	EZH2i_Primed_D7	6.39769	0.323488
EZH2i_Primed_D7_10X_CATTTCAAGCTCTATG	EZH2i_Primed_D7	5.82197	1.79342
EZH2i_Primed_D7_10X_CATTTCAAGGACTTCT	EZH2i_Primed_D7	6.36289	1.51381
EZH2i_Primed_D7_10X_CATTTCAGTGCGTCGT	EZH2i_Primed_D7	6.96011	1.16705
EZH2i_Primed_D7_10X_CATTTCATCGGAAGGT	EZH2i_Primed_D7	7.32007	-0.541643
EZH2i_Primed_D7_10X_CATTTCATCTCATGGA	EZH2i_Primed_D7	7.08089	-0.297025
EZH2i_Primed_D7_10X_CCAAGCGCAGCTACCG	EZH2i_Primed_D7	5.77208	3.85259
EZH2i_Primed_D7_10X_CCAAGCGGTGCTCTCT	EZH2i_Primed_D7	8.26849	0.948735
EZH2i_Primed_D7_10X_CCAAGCGTCTCATGCC	EZH2i_Primed_D7	6.65341	-0.350813
EZH2i_Primed_D7_10X_CCAATGATCCCATTCG	EZH2i_Primed_D7	7.20954	0.746721
EZH2i_Primed_D7_10X_CCAATTTCACACCTGG	EZH2i_Primed_D7	6.69334	-0.0577641
EZH2i_Primed_D7_10X_CCAATTTCAGGTGACA	EZH2i_Primed_D7	5.62545	2.82475
EZH2i_Primed_D7_10X_CCAATTTGTCTTCCGT	EZH2i_Primed_D7	8.48985	1.26811
EZH2i_Primed_D7_10X_CCACAAACAAGTAGTA	EZH2i_Primed_D7	5.52805	3.8395
EZH2i_Primed_D7_10X_CCACAAATCAACTGGT	EZH2i_Primed_D7	5.62003	2.28981
EZH2i_Primed_D7_10X_CCACACTAGAGAGGGC	EZH2i_Primed_D7	7.32741	-0.130639
EZH2i_Primed_D7_10X_CCACACTGTCAAGCCC	EZH2i_Primed_D7	5.99669	-0.225946
EZH2i_Primed_D7_10X_CCACACTTCCCTCATG	EZH2i_Primed_D7	6.72199	2.33069
EZH2i_Primed_D7_10X_CCACCATCAATTCGTG	EZH2i_Primed_D7	7.25203	1.24308
EZH2i_Primed_D7_10X_CCACCATCACGCTATA	EZH2i_Primed_D7	5.28655	3.70135
EZH2i_Primed_D7_10X_CCACCATCATGAGTAA	EZH2i_Primed_D7	7.46952	1.29668
EZH2i_Primed_D7_10X_CCACCATTCAGCAGAG	EZH2i_Primed_D7	6.02017	1.55637
EZH2i_Primed_D7_10X_CCACGAGTCAGTGATC	EZH2i_Primed_D7	8.64262	0.73026
EZH2i_Primed_D7_10X_CCACGAGTCTCGGCTT	EZH2i_Primed_D7	7.81007	-0.697743
EZH2i_Primed_D7_10X_CCACGTTAGGTGTGAC	EZH2i_Primed_D7	6.51523	2.41591
EZH2i_Primed_D7_10X_CCACGTTCAGTAGAAT	EZH2i_Primed_D7	7.37517	1.96736
EZH2i_Primed_D7_10X_CCACGTTTCATCCTAT	EZH2i_Primed_D7	5.64909	-0.10801
EZH2i_Primed_D7_10X_CCACTTGTCACAGAGG	EZH2i_Primed_D7	6.17505	1.61848
EZH2i_Primed_D7_10X_CCATAAGAGAGCCGTA	EZH2i_Primed_D7	7.98336	-0.156296
EZH2i_Primed_D7_10X_CCATAAGAGCTACGTT	EZH2i_Primed_D7	6.92215	-0.64952
EZH2i_Primed_D7_10X_CCATCACGTTGCCGCA	EZH2i_Primed_D7	6.53413	1.20075
EZH2i_Primed_D7_10X_CCCGAAGGTCGTGCCA	EZH2i_Primed_D7	6.63654	2.41546
EZH2i_Primed_D7_10X_CCCGAAGTCACGGTCG	EZH2i_Primed_D7	7.14365	-0.635704
EZH2i_Primed_D7_10X_CCCGGAAAGTAACCGG	EZH2i_Primed_D7	6.67729	-0.748982
EZH2i_Primed_D7_10X_CCCGGAAGTAATGCGG	EZH2i_Primed_D7	5.63234	4.14784
EZH2i_Primed_D7_10X_CCCGGAAGTGCGTTTA	EZH2i_Primed_D7	7.37143	0.842182
EZH2i_Primed_D7_10X_CCCGGAAGTTCCAGGC	EZH2i_Primed_D7	6.06922	0.435696
EZH2i_Primed_D7_10X_CCCGGAATCGTGTCAA	EZH2i_Primed_D7	5.70594	3.55933
EZH2i_Primed_D7_10X_CCCTAACAGAAATTCG	EZH2i_Primed_D7	6.63358	-0.713567
EZH2i_Primed_D7_10X_CCCTAACTCACCGACG	EZH2i_Primed_D7	7.56497	1.41582
EZH2i_Primed_D7_10X_CCCTCAACATCCGAAT	EZH2i_Primed_D7	7.66608	0.911364
EZH2i_Primed_D7_10X_CCCTCAATCATGCCCT	EZH2i_Primed_D7	4.61615	3.30648
EZH2i_Primed_D7_10X_CCCTCAATCGGAGTGA	EZH2i_Primed_D7	5.76369	3.62962
EZH2i_Primed_D7_10X_CCCTCAATCGTCGACG	EZH2i_Primed_D7	6.26858	3.27372
EZH2i_Primed_D7_10X_CCCTCTCCAGCATTGT	EZH2i_Primed_D7	6.79588	-0.344001
EZH2i_Primed_D7_10X_CCCTCTCCATTCTCCG	EZH2i_Primed_D7	5.52736	0.72873
EZH2i_Primed_D7_10X_CCCTCTCTCAAGAGTA	EZH2i_Primed_D7	6.16931	0.436012
EZH2i_Primed_D7_10X_CCCTCTCTCATAGCAC	EZH2i_Primed_D7	8.09132	0.0818078
EZH2i_Primed_D7_10X_CCCTCTCTCGATAACC	EZH2i_Primed_D7	2.67313	-2.79216
EZH2i_Primed_D7_10X_CCCTGATCATCCGCGA	EZH2i_Primed_D7	5.93808	3.35735
EZH2i_Primed_D7_10X_CCCTGATCATCTATCT	EZH2i_Primed_D7	6.38867	2.01267
EZH2i_Primed_D7_10X_CCCTTAGGTTGTTGCA	EZH2i_Primed_D7	6.16505	-0.595924
EZH2i_Primed_D7_10X_CCGAACGCAACCGTGC	EZH2i_Primed_D7	6.09238	0.348721
EZH2i_Primed_D7_10X_CCGAACGGTGGACCAA	EZH2i_Primed_D7	6.92878	3.18682
EZH2i_Primed_D7_10X_CCGAACGTCCATAGGT	EZH2i_Primed_D7	6.74625	-0.0673479
EZH2i_Primed_D7_10X_CCGATCTCACAAATAG	EZH2i_Primed_D7	5.91736	2.85653
EZH2i_Primed_D7_10X_CCGATCTCATACCATG	EZH2i_Primed_D7	7.84407	-0.302079
EZH2i_Primed_D7_10X_CCGATCTTCGTAGTGT	EZH2i_Primed_D7	5.59204	4.11146
EZH2i_Primed_D7_10X_CCGATCTTCTGCAGCG	EZH2i_Primed_D7	5.39628	3.05094
EZH2i_Primed_D7_10X_CCGATGGCAAACTCGT	EZH2i_Primed_D7	6.05962	-0.160534
EZH2i_Primed_D7_10X_CCGATGGCAGACCATT	EZH2i_Primed_D7	5.75272	2.91648
EZH2i_Primed_D7_10X_CCGATGGGTGCCTAAT	EZH2i_Primed_D7	7.62928	1.57477
EZH2i_Primed_D7_10X_CCGATGGTCGCGAAGA	EZH2i_Primed_D7	6.12814	1.4221
EZH2i_Primed_D7_10X_CCGGACAAGCGTTCAT	EZH2i_Primed_D7	6.64001	1.87716
EZH2i_Primed_D7_10X_CCGGACACAAACTAGA	EZH2i_Primed_D7	6.4124	2.44475
EZH2i_Primed_D7_10X_CCGGACACAAACTGCT	EZH2i_Primed_D7	5.66552	3.60057
EZH2i_Primed_D7_10X_CCGGGTACACAATGTC	EZH2i_Primed_D7	6.43733	0.457408
EZH2i_Primed_D7_10X_CCGGGTATCGGTGTTA	EZH2i_Primed_D7	6.48305	2.77608
EZH2i_Primed_D7_10X_CCGGTAGAGTGCACAG	EZH2i_Primed_D7	8.25227	1.46081
EZH2i_Primed_D7_10X_CCGGTAGCAAGTCGTT	EZH2i_Primed_D7	5.65781	2.79761
EZH2i_Primed_D7_10X_CCGGTAGCAGATACTC	EZH2i_Primed_D7	6.57053	-1.0196
EZH2i_Primed_D7_10X_CCGGTAGGTGAGTTTC	EZH2i_Primed_D7	6.36864	2.74653
EZH2i_Primed_D7_10X_CCGGTGACACCACTGG	EZH2i_Primed_D7	7.62142	-0.508854
EZH2i_Primed_D7_10X_CCGGTGAGTCCCTAAA	EZH2i_Primed_D7	6.59482	0.144573
EZH2i_Primed_D7_10X_CCGGTGATCAAGCCGC	EZH2i_Primed_D7	6.2116	1.91908
EZH2i_Primed_D7_10X_CCGTAGGAGGTAGATT	EZH2i_Primed_D7	5.7523	1.29626
EZH2i_Primed_D7_10X_CCGTAGGTCCGTAGGC	EZH2i_Primed_D7	5.64185	3.82295
EZH2i_Primed_D7_10X_CCGTGAGAGTCAGCCC	EZH2i_Primed_D7	7.7473	2.69794
EZH2i_Primed_D7_10X_CCGTGAGCACGCCAGT	EZH2i_Primed_D7	5.87679	1.43384
EZH2i_Primed_D7_10X_CCGTGAGTCTGGAGAG	EZH2i_Primed_D7	7.18806	1.46546
EZH2i_Primed_D7_10X_CCGTTCAGTGGAGGTT	EZH2i_Primed_D7	4.99506	3.70814
EZH2i_Primed_D7_10X_CCGTTCATCTAGCAAC	EZH2i_Primed_D7	6.24077	0.782124
EZH2i_Primed_D7_10X_CCGTTCATCTTGAGCA	EZH2i_Primed_D7	7.47437	0.544491
EZH2i_Primed_D7_10X_CCTAACCAGTCGTCTA	EZH2i_Primed_D7	8.03514	-0.0351504
EZH2i_Primed_D7_10X_CCTAACCGTTCTCCTG	EZH2i_Primed_D7	6.92276	-0.0538219
EZH2i_Primed_D7_10X_CCTAACCTCGGATAAA	EZH2i_Primed_D7	5.5733	3.5002
EZH2i_Primed_D7_10X_CCTAAGACACTGAGGA	EZH2i_Primed_D7	5.2871	3.96976
EZH2i_Primed_D7_10X_CCTAAGATCTCTCTAA	EZH2i_Primed_D7	7.4571	0.273295
EZH2i_Primed_D7_10X_CCTACGTAGATGACCG	EZH2i_Primed_D7	6.26327	-0.716507
EZH2i_Primed_D7_10X_CCTACGTAGTGCAGCA	EZH2i_Primed_D7	5.86368	3.55382
EZH2i_Primed_D7_10X_CCTACGTGTAACATGA	EZH2i_Primed_D7	6.688	-0.324565
EZH2i_Primed_D7_10X_CCTACGTGTGCCGAAA	EZH2i_Primed_D7	4.98486	3.63889
EZH2i_Primed_D7_10X_CCTACGTTCAATCAGC	EZH2i_Primed_D7	6.45235	2.55884
EZH2i_Primed_D7_10X_CCTATCGAGCAACAGC	EZH2i_Primed_D7	7.67359	0.387291
EZH2i_Primed_D7_10X_CCTATCGAGCACCGTC	EZH2i_Primed_D7	7.8535	1.17441
EZH2i_Primed_D7_10X_CCTATCGTCGTGGACC	EZH2i_Primed_D7	7.25199	-0.930826
EZH2i_Primed_D7_10X_CCTCAACAGAGATTCA	EZH2i_Primed_D7	5.734	2.51092
EZH2i_Primed_D7_10X_CCTCATGAGAGGCCAT	EZH2i_Primed_D7	5.49286	3.63777
EZH2i_Primed_D7_10X_CCTCATGCAACCAATC	EZH2i_Primed_D7	5.56063	3.36084
EZH2i_Primed_D7_10X_CCTCCAAAGCCGTTGC	EZH2i_Primed_D7	5.36464	3.24827
EZH2i_Primed_D7_10X_CCTCCAACACGCTGCA	EZH2i_Primed_D7	6.04348	1.01471
EZH2i_Primed_D7_10X_CCTCCAAGTCTAGTGT	EZH2i_Primed_D7	5.78362	4.0497
EZH2i_Primed_D7_10X_CCTCCAATCAGACCCG	EZH2i_Primed_D7	5.756	3.66082
EZH2i_Primed_D7_10X_CCTCCTCGTGTGTCCG	EZH2i_Primed_D7	7.28282	-0.791234
EZH2i_Primed_D7_10X_CCTCCTCGTGTTCGTA	EZH2i_Primed_D7	6.27111	-0.647509
EZH2i_Primed_D7_10X_CCTCTAGAGTTGTAGA	EZH2i_Primed_D7	8.17466	0.263314
EZH2i_Primed_D7_10X_CCTCTAGTCCTACAAG	EZH2i_Primed_D7	6.64904	-0.778829
EZH2i_Primed_D7_10X_CCTGCATCAGAAGCGT	EZH2i_Primed_D7	7.94141	-0.141048
EZH2i_Primed_D7_10X_CCTGCATGTACTAGCT	EZH2i_Primed_D7	5.24242	2.47677
EZH2i_Primed_D7_10X_CCTGCATTCTAACACG	EZH2i_Primed_D7	6.4214	-0.00308561
EZH2i_Primed_D7_10X_CCTGTTGGTACCGTGC	EZH2i_Primed_D7	5.27898	3.97575
EZH2i_Primed_D7_10X_CCTTCAGAGGCACTCC	EZH2i_Primed_D7	4.84467	3.41296
EZH2i_Primed_D7_10X_CCTTCAGCACAGAAGC	EZH2i_Primed_D7	6.46409	-0.689899
EZH2i_Primed_D7_10X_CCTTGTGGTAGCCAGA	EZH2i_Primed_D7	6.66882	-0.309738
EZH2i_Primed_D7_10X_CCTTTGGAGTATAGGT	EZH2i_Primed_D7	5.58624	3.34978
EZH2i_Primed_D7_10X_CCTTTGGTCCGTGGTG	EZH2i_Primed_D7	8.08573	1.06329
EZH2i_Primed_D7_10X_CGAAGGAGTAACGATA	EZH2i_Primed_D7	8.00664	0.655308
EZH2i_Primed_D7_10X_CGAAGTTTCGTGCGAC	EZH2i_Primed_D7	7.62123	2.30166
EZH2i_Primed_D7_10X_CGAAGTTTCTTTGCAT	EZH2i_Primed_D7	7.77738	1.45501
EZH2i_Primed_D7_10X_CGAATTGTCAACGCTA	EZH2i_Primed_D7	5.89687	-0.306858
EZH2i_Primed_D7_10X_CGACAGCAGCCTTCTC	EZH2i_Primed_D7	7.10778	-0.114177
EZH2i_Primed_D7_10X_CGACAGCCAAGGTCTT	EZH2i_Primed_D7	6.56196	-0.56805
EZH2i_Primed_D7_10X_CGACAGCGTAGATCCT	EZH2i_Primed_D7	5.0501	3.77859
EZH2i_Primed_D7_10X_CGACAGCGTTACCTGA	EZH2i_Primed_D7	7.78621	-0.702581
EZH2i_Primed_D7_10X_CGACAGCTCATCTATC	EZH2i_Primed_D7	6.06793	1.9258
EZH2i_Primed_D7_10X_CGACAGCTCCATGAGT	EZH2i_Primed_D7	5.97775	2.88465
EZH2i_Primed_D7_10X_CGAGAAGGTCCACTCT	EZH2i_Primed_D7	7.0495	1.79276
EZH2i_Primed_D7_10X_CGAGAAGGTGTGCTTA	EZH2i_Primed_D7	5.64893	3.70058
EZH2i_Primed_D7_10X_CGAGAAGGTTGCCGCA	EZH2i_Primed_D7	6.58861	-0.822837
EZH2i_Primed_D7_10X_CGAGGAAAGCCTGAAG	EZH2i_Primed_D7	6.85947	0.853342
EZH2i_Primed_D7_10X_CGAGGAAAGGGTGAAA	EZH2i_Primed_D7	8.04826	0.338005
EZH2i_Primed_D7_10X_CGAGGAACAACCCTAA	EZH2i_Primed_D7	5.32122	-0.457513
EZH2i_Primed_D7_10X_CGAGGAATCATGGTAC	EZH2i_Primed_D7	5.74205	3.07735
EZH2i_Primed_D7_10X_CGAGGCTAGTGGACTG	EZH2i_Primed_D7	5.70286	4.1171
EZH2i_Primed_D7_10X_CGAGGCTCAGACCATT	EZH2i_Primed_D7	6.50133	3.3442
EZH2i_Primed_D7_10X_CGAGGCTGTGCGAACA	EZH2i_Primed_D7	5.55081	3.64412
EZH2i_Primed_D7_10X_CGAGTGCGTATCAGCT	EZH2i_Primed_D7	7.30352	1.64978
EZH2i_Primed_D7_10X_CGAGTGCTCCACAAGT	EZH2i_Primed_D7	7.32821	0.00142813
EZH2i_Primed_D7_10X_CGAGTTACAGTGTGCC	EZH2i_Primed_D7	7.80023	0.537438
EZH2i_Primed_D7_10X_CGAGTTACATGCACTA	EZH2i_Primed_D7	6.13918	3.04307
EZH2i_Primed_D7_10X_CGATCGGAGGAACGTC	EZH2i_Primed_D7	8.0687	0.623646
EZH2i_Primed_D7_10X_CGATCGGCACTTTATC	EZH2i_Primed_D7	6.67259	-0.607554
EZH2i_Primed_D7_10X_CGATCGGTCAGTCCGG	EZH2i_Primed_D7	7.73196	1.41301
EZH2i_Primed_D7_10X_CGATGCGCAACACGTT	EZH2i_Primed_D7	7.4868	0.910729
EZH2i_Primed_D7_10X_CGATGCGGTATGCAAA	EZH2i_Primed_D7	6.07218	1.29786
EZH2i_Primed_D7_10X_CGATGGCAGCCAGACA	EZH2i_Primed_D7	7.47045	-0.0452215
EZH2i_Primed_D7_10X_CGATGGCAGCCGTCGT	EZH2i_Primed_D7	6.11911	4.13617
EZH2i_Primed_D7_10X_CGATGGCTCGTCGCTT	EZH2i_Primed_D7	5.36717	1.63596
EZH2i_Primed_D7_10X_CGCAGGTAGATTGCGG	EZH2i_Primed_D7	7.68691	0.970349
EZH2i_Primed_D7_10X_CGCAGGTCAAGGACAC	EZH2i_Primed_D7	6.65891	2.12274
EZH2i_Primed_D7_10X_CGCAGGTCACTCCACT	EZH2i_Primed_D7	8.13986	1.55981
EZH2i_Primed_D7_10X_CGCAGGTTCGGACGTC	EZH2i_Primed_D7	5.84798	2.66247
EZH2i_Primed_D7_10X_CGCATGGAGGTCATTC	EZH2i_Primed_D7	7.88853	0.689849
EZH2i_Primed_D7_10X_CGCATGGGTGCGACAA	EZH2i_Primed_D7	5.52121	3.64584
EZH2i_Primed_D7_10X_CGCCATTAGAGCCCAA	EZH2i_Primed_D7	5.70459	1.57017
EZH2i_Primed_D7_10X_CGCCATTCAAGCACAG	EZH2i_Primed_D7	5.79286	1.66119
EZH2i_Primed_D7_10X_CGCGTGAAGTGGATAT	EZH2i_Primed_D7	6.69148	2.98414
EZH2i_Primed_D7_10X_CGCGTGACACCTGCTT	EZH2i_Primed_D7	7.03009	0.889783
EZH2i_Primed_D7_10X_CGCGTGATCGCCAGAC	EZH2i_Primed_D7	5.0775	3.57575
EZH2i_Primed_D7_10X_CGGAACCTCAAAGCCT	EZH2i_Primed_D7	6.77162	1.13704
EZH2i_Primed_D7_10X_CGGAATTAGGCACTCC	EZH2i_Primed_D7	6.7731	0.530838
EZH2i_Primed_D7_10X_CGGAATTAGGGTAATT	EZH2i_Primed_D7	6.06181	2.24637
EZH2i_Primed_D7_10X_CGGAATTTCTCCCATG	EZH2i_Primed_D7	6.67147	3.50936
EZH2i_Primed_D7_10X_CGGAGAAAGCACAAAT	EZH2i_Primed_D7	7.0152	1.15592
EZH2i_Primed_D7_10X_CGGCAGTGTTTGGGTT	EZH2i_Primed_D7	6.30859	3.71771
EZH2i_Primed_D7_10X_CGGGCATCAGCGTTTA	EZH2i_Primed_D7	5.91564	2.93485
EZH2i_Primed_D7_10X_CGGGCATCATCGCTGG	EZH2i_Primed_D7	-8.79635	6.59889
EZH2i_Primed_D7_10X_CGGGCATTCTCGGTCT	EZH2i_Primed_D7	6.98407	0.988916
EZH2i_Primed_D7_10X_CGGGTCAAGCGTCAAG	EZH2i_Primed_D7	6.1052	0.349788
EZH2i_Primed_D7_10X_CGGGTCAGTACCAATC	EZH2i_Primed_D7	7.07474	1.21764
EZH2i_Primed_D7_10X_CGGGTCATCCCAAGCG	EZH2i_Primed_D7	6.06941	2.03553
EZH2i_Primed_D7_10X_CGGTCAGGTCTCCTGT	EZH2i_Primed_D7	7.28687	1.50901
EZH2i_Primed_D7_10X_CGTAAGTCACATACTG	EZH2i_Primed_D7	6.29949	1.55702
EZH2i_Primed_D7_10X_CGTAATGAGTATGGAT	EZH2i_Primed_D7	8.1318	1.02587
EZH2i_Primed_D7_10X_CGTAATGCATCGAGCC	EZH2i_Primed_D7	7.80266	1.50598
EZH2i_Primed_D7_10X_CGTAGTAAGATGGTCG	EZH2i_Primed_D7	7.77291	-0.359888
EZH2i_Primed_D7_10X_CGTAGTAGTCGATTTG	EZH2i_Primed_D7	7.64482	-0.63198
EZH2i_Primed_D7_10X_CGTCAAAAGACAACTA	EZH2i_Primed_D7	5.76134	1.19016
EZH2i_Primed_D7_10X_CGTCAAAAGAGTCAGC	EZH2i_Primed_D7	7.83155	-0.257106
EZH2i_Primed_D7_10X_CGTCAAAGTCGCCACA	EZH2i_Primed_D7	7.59463	-0.278494
EZH2i_Primed_D7_10X_CGTCAAATCTCTCAAT	EZH2i_Primed_D7	5.6528	1.15092
EZH2i_Primed_D7_10X_CGTGAATCAGGCACTC	EZH2i_Primed_D7	8.10307	1.51314
EZH2i_Primed_D7_10X_CGTGAATGTCGCGGTT	EZH2i_Primed_D7	5.84268	1.18975
EZH2i_Primed_D7_10X_CGTGAATTCTAGACCA	EZH2i_Primed_D7	6.68616	0.611049
EZH2i_Primed_D7_10X_CGTGATAAGGAAAGAC	EZH2i_Primed_D7	7.6504	1.52122
EZH2i_Primed_D7_10X_CGTGATAGTAGAGCTG	EZH2i_Primed_D7	6.46322	1.74595
EZH2i_Primed_D7_10X_CGTGATAGTATCCCAA	EZH2i_Primed_D7	7.14616	2.65617
EZH2i_Primed_D7_10X_CGTGATATCACCTGGG	EZH2i_Primed_D7	8.0543	0.430067
EZH2i_Primed_D7_10X_CGTGTCTAGCTGGTGA	EZH2i_Primed_D7	5.75319	0.956729
EZH2i_Primed_D7_10X_CGTGTCTGTACTCGAT	EZH2i_Primed_D7	5.15426	3.66066
EZH2i_Primed_D7_10X_CGTGTCTTCTTGCGCT	EZH2i_Primed_D7	7.80691	-0.285274
EZH2i_Primed_D7_10X_CGTTAGAAGCGTGAGT	EZH2i_Primed_D7	7.74401	2.20644
EZH2i_Primed_D7_10X_CGTTAGACAGCAGTGA	EZH2i_Primed_D7	6.1528	4.12886
EZH2i_Primed_D7_10X_CGTTAGAGTGGATCAG	EZH2i_Primed_D7	5.82902	4.14837
EZH2i_Primed_D7_10X_CGTTCTGAGTTTGCTG	EZH2i_Primed_D7	7.16593	1.03713
EZH2i_Primed_D7_10X_CGTTCTGGTGGTGATG	EZH2i_Primed_D7	7.18289	1.29678
EZH2i_Primed_D7_10X_CGTTCTGTCATAGAGA	EZH2i_Primed_D7	6.53626	-0.592873
EZH2i_Primed_D7_10X_CGTTGGGTCTGGCTGG	EZH2i_Primed_D7	7.92421	0.757678
EZH2i_Primed_D7_10X_CTAACCCGTACAGCGA	EZH2i_Primed_D7	6.96654	0.726877
EZH2i_Primed_D7_10X_CTAACCCGTGACACAG	EZH2i_Primed_D7	6.32559	1.37725
EZH2i_Primed_D7_10X_CTAACCCTCTTAGCTT	EZH2i_Primed_D7	6.49287	1.31863
EZH2i_Primed_D7_10X_CTAACTTTCCACAAGT	EZH2i_Primed_D7	5.53901	3.83505
EZH2i_Primed_D7_10X_CTAAGTGTCACCTCGT	EZH2i_Primed_D7	5.28099	3.77674
EZH2i_Primed_D7_10X_CTACAGATCACCATAG	EZH2i_Primed_D7	3.34856	-1.43081
EZH2i_Primed_D7_10X_CTACATTCAGGTTACT	EZH2i_Primed_D7	4.96954	2.61598
EZH2i_Primed_D7_10X_CTACATTTCGGAAGGT	EZH2i_Primed_D7	7.9207	0.17259
EZH2i_Primed_D7_10X_CTACCCAAGTTGGACG	EZH2i_Primed_D7	5.41558	0.660926
EZH2i_Primed_D7_10X_CTACCTGCAATACGAA	EZH2i_Primed_D7	6.17871	1.30368
EZH2i_Primed_D7_10X_CTACGGGAGACTTCGT	EZH2i_Primed_D7	7.89153	-0.402866
EZH2i_Primed_D7_10X_CTACGGGTCCATAGAC	EZH2i_Primed_D7	7.30125	-0.606635
EZH2i_Primed_D7_10X_CTACGGGTCGATACGT	EZH2i_Primed_D7	7.87114	-0.201717
EZH2i_Primed_D7_10X_CTACTATCAATAGAGT	EZH2i_Primed_D7	5.21711	0.485844
EZH2i_Primed_D7_10X_CTACTATGTTGATGTC	EZH2i_Primed_D7	6.86281	1.2506
EZH2i_Primed_D7_10X_CTAGACAAGATTTGCC	EZH2i_Primed_D7	5.87114	2.21114
EZH2i_Primed_D7_10X_CTAGACAAGCACACAG	EZH2i_Primed_D7	5.80194	2.20639
EZH2i_Primed_D7_10X_CTAGACAAGGCCTTGC	EZH2i_Primed_D7	6.93457	1.15567
EZH2i_Primed_D7_10X_CTAGACACACTGGAAG	EZH2i_Primed_D7	7.44547	-0.284039
EZH2i_Primed_D7_10X_CTAGACAGTTACTCAG	EZH2i_Primed_D7	7.05478	-0.396831
EZH2i_Primed_D7_10X_CTATAGGCACATATGC	EZH2i_Primed_D7	7.33165	1.26476
EZH2i_Primed_D7_10X_CTATAGGCAGGTGACA	EZH2i_Primed_D7	8.18892	0.0175481
EZH2i_Primed_D7_10X_CTATAGGTCTGGGAGA	EZH2i_Primed_D7	6.33078	-0.0913428
EZH2i_Primed_D7_10X_CTATCCGAGAATAACC	EZH2i_Primed_D7	8.38215	0.185934
EZH2i_Primed_D7_10X_CTATCCGAGTACAACA	EZH2i_Primed_D7	6.39762	0.526778
EZH2i_Primed_D7_10X_CTATCCGCACATGAAA	EZH2i_Primed_D7	7.98559	0.871425
EZH2i_Primed_D7_10X_CTATCCGCAGACCTGC	EZH2i_Primed_D7	6.8339	0.355576
EZH2i_Primed_D7_10X_CTATCCGGTAGAAACT	EZH2i_Primed_D7	5.96556	3.48584
EZH2i_Primed_D7_10X_CTATCCGGTATCAGCT	EZH2i_Primed_D7	7.50948	0.993404
EZH2i_Primed_D7_10X_CTATCTACAATCGCAT	EZH2i_Primed_D7	7.94606	1.78302
EZH2i_Primed_D7_10X_CTCAACCAGCAATTAG	EZH2i_Primed_D7	6.30595	0.476676
EZH2i_Primed_D7_10X_CTCAACCCATTGTAGC	EZH2i_Primed_D7	7.32062	0.4268
EZH2i_Primed_D7_10X_CTCAAGAAGGAGAGTA	EZH2i_Primed_D7	5.33093	3.52717
EZH2i_Primed_D7_10X_CTCAAGAGTATCAAGA	EZH2i_Primed_D7	5.65601	1.51673
EZH2i_Primed_D7_10X_CTCAAGAGTCAGACGA	EZH2i_Primed_D7	7.02818	1.52237
EZH2i_Primed_D7_10X_CTCAATTCACAACGCC	EZH2i_Primed_D7	5.77996	3.22337
EZH2i_Primed_D7_10X_CTCAATTGTCAGTCGC	EZH2i_Primed_D7	6.48277	-0.0995939
EZH2i_Primed_D7_10X_CTCAATTGTGCCCGTA	EZH2i_Primed_D7	6.39084	3.11424
EZH2i_Primed_D7_10X_CTCAATTGTGTTCGAT	EZH2i_Primed_D7	7.58038	1.53683
EZH2i_Primed_D7_10X_CTCAATTGTTAGAAAC	EZH2i_Primed_D7	7.94222	0.582768
EZH2i_Primed_D7_10X_CTCAATTTCATTTGCT	EZH2i_Primed_D7	5.20876	3.75236
EZH2i_Primed_D7_10X_CTCACTGAGCAGGGAG	EZH2i_Primed_D7	5.44149	1.40688
EZH2i_Primed_D7_10X_CTCACTGCACTCCTGT	EZH2i_Primed_D7	4.91398	3.51177
EZH2i_Primed_D7_10X_CTCACTGGTCCATACA	EZH2i_Primed_D7	5.27571	2.95044
EZH2i_Primed_D7_10X_CTCAGAACACTAAACC	EZH2i_Primed_D7	6.59316	-0.793951
EZH2i_Primed_D7_10X_CTCAGGGAGAAACTCA	EZH2i_Primed_D7	5.51575	3.08341
EZH2i_Primed_D7_10X_CTCAGGGGTCTATGAC	EZH2i_Primed_D7	6.62813	0.28251
EZH2i_Primed_D7_10X_CTCAGTCAGCACGTCC	EZH2i_Primed_D7	7.48736	0.179137
EZH2i_Primed_D7_10X_CTCAGTCCACGCTTAA	EZH2i_Primed_D7	2.9469	-0.99995
EZH2i_Primed_D7_10X_CTCAGTCCATCAGTCA	EZH2i_Primed_D7	6.65794	0.606493
EZH2i_Primed_D7_10X_CTCATCGAGAGTCAGC	EZH2i_Primed_D7	6.90078	1.26075
EZH2i_Primed_D7_10X_CTCATTATCACTTATC	EZH2i_Primed_D7	5.72226	1.31111
EZH2i_Primed_D7_10X_CTCCAACAGTCAAGCG	EZH2i_Primed_D7	6.58944	-0.266342
EZH2i_Primed_D7_10X_CTCCAACTCGAGAGCA	EZH2i_Primed_D7	5.21049	3.85086
EZH2i_Primed_D7_10X_CTCCACACAAGCAATA	EZH2i_Primed_D7	6.9615	-0.695459
EZH2i_Primed_D7_10X_CTCCACACATTGTAGC	EZH2i_Primed_D7	3.70023	-0.982781
EZH2i_Primed_D7_10X_CTCCCAAAGCCATATC	EZH2i_Primed_D7	6.90569	0.869711
EZH2i_Primed_D7_10X_CTCCCAACAAATAGCA	EZH2i_Primed_D7	6.92799	1.48695
EZH2i_Primed_D7_10X_CTCCCAAGTAGATTGA	EZH2i_Primed_D7	5.48035	1.92281
EZH2i_Primed_D7_10X_CTCCCTCCAGGTGACA	EZH2i_Primed_D7	5.9706	1.00317
EZH2i_Primed_D7_10X_CTCCGATGTATCAGGG	EZH2i_Primed_D7	5.62768	1.00465
EZH2i_Primed_D7_10X_CTCCGATGTCATATGC	EZH2i_Primed_D7	5.75621	2.39706
EZH2i_Primed_D7_10X_CTCCGATGTCCTTAAG	EZH2i_Primed_D7	7.59802	1.27843
EZH2i_Primed_D7_10X_CTCCGATTCGTCGGGT	EZH2i_Primed_D7	6.98693	-0.794769
EZH2i_Primed_D7_10X_CTCCTCCTCTTCTTCC	EZH2i_Primed_D7	6.5687	-0.550899
EZH2i_Primed_D7_10X_CTCCTTTGTGTCTTGA	EZH2i_Primed_D7	5.53591	0.637077
EZH2i_Primed_D7_10X_CTCGAGGGTACAAACA	EZH2i_Primed_D7	5.28559	3.87706
EZH2i_Primed_D7_10X_CTCTCAGAGCGCCTAC	EZH2i_Primed_D7	5.01199	-0.421795
EZH2i_Primed_D7_10X_CTCTCAGGTCAACCAT	EZH2i_Primed_D7	5.00163	3.6446
EZH2i_Primed_D7_10X_CTCTGGTCAGTAGTGG	EZH2i_Primed_D7	6.28057	3.96424
EZH2i_Primed_D7_10X_CTGAATGAGCTCGTGC	EZH2i_Primed_D7	8.41243	1.5019
EZH2i_Primed_D7_10X_CTGAATGGTAACGTTC	EZH2i_Primed_D7	8.25164	0.41151
EZH2i_Primed_D7_10X_CTGAATGGTATGCAAA	EZH2i_Primed_D7	7.17856	1.13961
EZH2i_Primed_D7_10X_CTGAATGTCGCTTGCT	EZH2i_Primed_D7	5.9954	3.58421
EZH2i_Primed_D7_10X_CTGAGCGCACATCATG	EZH2i_Primed_D7	6.3631	1.00833
EZH2i_Primed_D7_10X_CTGAGCGCACGTTGGC	EZH2i_Primed_D7	8.0407	1.50225
EZH2i_Primed_D7_10X_CTGAGGCGTCTACAAC	EZH2i_Primed_D7	8.55484	3.01077
EZH2i_Primed_D7_10X_CTGAGGCTCGAGTCCG	EZH2i_Primed_D7	5.37608	3.71257
EZH2i_Primed_D7_10X_CTGATCCCAATCTAGC	EZH2i_Primed_D7	6.7597	0.751199
EZH2i_Primed_D7_10X_CTGATCCGTCCGGCAT	EZH2i_Primed_D7	5.48121	3.1398
EZH2i_Primed_D7_10X_CTGATCCGTCTCCTGT	EZH2i_Primed_D7	6.4449	2.45164
EZH2i_Primed_D7_10X_CTGATCCGTTTACTTC	EZH2i_Primed_D7	6.00526	3.76767
EZH2i_Primed_D7_10X_CTGATCCTCAGACCTA	EZH2i_Primed_D7	6.90724	1.95496
EZH2i_Primed_D7_10X_CTGATCCTCTCATTGT	EZH2i_Primed_D7	6.65711	-0.479389
EZH2i_Primed_D7_10X_CTGATCCTCTTCACGC	EZH2i_Primed_D7	6.42144	1.19546
EZH2i_Primed_D7_10X_CTGCAGGGTCGAAACG	EZH2i_Primed_D7	7.67828	2.20941
EZH2i_Primed_D7_10X_CTGCATCAGACATGCG	EZH2i_Primed_D7	5.47847	4.00757
EZH2i_Primed_D7_10X_CTGCATCTCATCTCTA	EZH2i_Primed_D7	6.96009	3.25021
EZH2i_Primed_D7_10X_CTGCCATAGAAGGATG	EZH2i_Primed_D7	5.81413	3.52783
EZH2i_Primed_D7_10X_CTGCCATAGCACTTTG	EZH2i_Primed_D7	6.30206	-0.49264
EZH2i_Primed_D7_10X_CTGCCATGTTGTTGTG	EZH2i_Primed_D7	5.98315	1.29655
EZH2i_Primed_D7_10X_CTGCCATTCTGCCTCA	EZH2i_Primed_D7	7.16204	-0.384461
EZH2i_Primed_D7_10X_CTGCCATTCTGGCCAG	EZH2i_Primed_D7	5.12564	3.6126
EZH2i_Primed_D7_10X_CTGCGAGAGGTACAGC	EZH2i_Primed_D7	6.63769	-0.791177
EZH2i_Primed_D7_10X_CTGCGAGCACACGGTC	EZH2i_Primed_D7	5.9738	3.30005
EZH2i_Primed_D7_10X_CTGCGAGCACTACACA	EZH2i_Primed_D7	7.97072	-0.246633
EZH2i_Primed_D7_10X_CTGCGAGCATCCGCGA	EZH2i_Primed_D7	7.23737	-0.544938
EZH2i_Primed_D7_10X_CTGCGAGGTATTGGCT	EZH2i_Primed_D7	3.49661	-0.983974
EZH2i_Primed_D7_10X_CTGCTCAAGCTCCCTT	EZH2i_Primed_D7	5.46979	1.11122
EZH2i_Primed_D7_10X_CTGCTCAAGGTTGCCC	EZH2i_Primed_D7	7.4113	0.0336926
EZH2i_Primed_D7_10X_CTGCTCATCCGTATAG	EZH2i_Primed_D7	5.14096	3.6004
EZH2i_Primed_D7_10X_CTGGACGAGCTCGCAC	EZH2i_Primed_D7	6.62843	0.34084
EZH2i_Primed_D7_10X_CTGGACGAGTAGGTTA	EZH2i_Primed_D7	7.03956	2.2181
EZH2i_Primed_D7_10X_CTGGCAGCAGTGGTGA	EZH2i_Primed_D7	6.09678	0.909491
EZH2i_Primed_D7_10X_CTGGCAGGTTGTCAGT	EZH2i_Primed_D7	6.67307	0.339186
EZH2i_Primed_D7_10X_CTGGTCTAGCAGTAAT	EZH2i_Primed_D7	7.11856	-0.41464
EZH2i_Primed_D7_10X_CTGGTCTCACGCACCA	EZH2i_Primed_D7	5.69234	1.04192
EZH2i_Primed_D7_10X_CTGTACCAGTATAACG	EZH2i_Primed_D7	7.2885	0.296702
EZH2i_Primed_D7_10X_CTGTACCGTATTGCCA	EZH2i_Primed_D7	6.96082	1.58195
EZH2i_Primed_D7_10X_CTGTACCTCGCGGTAC	EZH2i_Primed_D7	7.52859	0.890521
EZH2i_Primed_D7_10X_CTGTACCTCTGATGGT	EZH2i_Primed_D7	6.37874	-0.0398771
EZH2i_Primed_D7_10X_CTGTAGAAGAAACTGT	EZH2i_Primed_D7	7.15264	0.273864
EZH2i_Primed_D7_10X_CTGTAGAAGATCCGAG	EZH2i_Primed_D7	6.10463	1.09986
EZH2i_Primed_D7_10X_CTGTAGAGTTGGAGGT	EZH2i_Primed_D7	7.2327	3.83755
EZH2i_Primed_D7_10X_CTGTAGATCCTACCGT	EZH2i_Primed_D7	9.60079	2.00618
EZH2i_Primed_D7_10X_CTGTAGATCTTCGGTC	EZH2i_Primed_D7	6.16614	1.39141
EZH2i_Primed_D7_10X_CTGTATTGTGGTCTAT	EZH2i_Primed_D7	7.56036	-0.387887
EZH2i_Primed_D7_10X_CTGTATTGTTTGTTGG	EZH2i_Primed_D7	5.596	1.14892
EZH2i_Primed_D7_10X_CTGTATTTCGGATAAA	EZH2i_Primed_D7	6.92161	1.70894
EZH2i_Primed_D7_10X_CTGTGAAAGCGTCAAG	EZH2i_Primed_D7	6.68017	1.54655
EZH2i_Primed_D7_10X_CTGTGAACAATCGCGC	EZH2i_Primed_D7	7.14656	0.885916
EZH2i_Primed_D7_10X_CTGTGAATCCTACAAG	EZH2i_Primed_D7	5.17166	0.589628
EZH2i_Primed_D7_10X_CTGTGAATCGAAACAA	EZH2i_Primed_D7	6.20988	3.45316
EZH2i_Primed_D7_10X_CTGTGGGAGTTGCTGT	EZH2i_Primed_D7	7.91474	1.36479
EZH2i_Primed_D7_10X_CTGTGGGTCGCTGACG	EZH2i_Primed_D7	7.80733	0.343069
EZH2i_Primed_D7_10X_CTTACCGAGCAGGTCA	EZH2i_Primed_D7	6.20886	0.53565
EZH2i_Primed_D7_10X_CTTACCGTCCACGTCT	EZH2i_Primed_D7	6.53185	-0.765558
EZH2i_Primed_D7_10X_CTTAGGAAGTACAACA	EZH2i_Primed_D7	5.77003	2.96009
EZH2i_Primed_D7_10X_CTTAGGACAAGAGCTG	EZH2i_Primed_D7	7.19782	-0.354802
EZH2i_Primed_D7_10X_CTTAGGAGTGTTCATG	EZH2i_Primed_D7	7.90426	0.908278
EZH2i_Primed_D7_10X_CTTAGGATCACCACAA	EZH2i_Primed_D7	5.47827	1.93041
EZH2i_Primed_D7_10X_CTTCAATAGAGGGTGG	EZH2i_Primed_D7	5.677	1.94899
EZH2i_Primed_D7_10X_CTTCAATCACATAACC	EZH2i_Primed_D7	7.57472	1.37213
EZH2i_Primed_D7_10X_CTTCAATCAGCTCCTT	EZH2i_Primed_D7	2.90481	-1.03618
EZH2i_Primed_D7_10X_CTTCAATTCAGTCATG	EZH2i_Primed_D7	7.42429	1.2715
EZH2i_Primed_D7_10X_CTTCAATTCGGTAACT	EZH2i_Primed_D7	5.7678	2.90043
EZH2i_Primed_D7_10X_CTTCAATTCTGGTGGC	EZH2i_Primed_D7	5.71826	3.66896
EZH2i_Primed_D7_10X_CTTCCGATCCACTTCG	EZH2i_Primed_D7	5.53716	3.31056
EZH2i_Primed_D7_10X_CTTCCTTCATACTTTC	EZH2i_Primed_D7	4.79517	3.51779
EZH2i_Primed_D7_10X_CTTCGGTAGGTCACTT	EZH2i_Primed_D7	7.05385	3.76429
EZH2i_Primed_D7_10X_CTTCGGTGTATGAAAC	EZH2i_Primed_D7	7.50093	-0.450034
EZH2i_Primed_D7_10X_CTTCTAAAGAGAGCCT	EZH2i_Primed_D7	6.18475	-0.727673
EZH2i_Primed_D7_10X_CTTCTAACAGCTATTG	EZH2i_Primed_D7	7.18004	0.779882
EZH2i_Primed_D7_10X_CTTCTAAGTCGTCGGT	EZH2i_Primed_D7	7.21126	1.45688
EZH2i_Primed_D7_10X_CTTCTCTAGAGTGTTA	EZH2i_Primed_D7	7.54149	0.832926
EZH2i_Primed_D7_10X_CTTCTCTAGGATGGCT	EZH2i_Primed_D7	5.12761	-0.84083
EZH2i_Primed_D7_10X_CTTGATTGTTTGGGTT	EZH2i_Primed_D7	6.97629	-0.967902
EZH2i_Primed_D7_10X_CTTGATTTCATAGGCT	EZH2i_Primed_D7	6.42447	1.49012
EZH2i_Primed_D7_10X_CTTGATTTCCACGAAT	EZH2i_Primed_D7	5.54338	0.902312
EZH2i_Primed_D7_10X_CTTGATTTCGTGTGAT	EZH2i_Primed_D7	5.80132	1.77644
EZH2i_Primed_D7_10X_CTTTCAAAGTCTAACC	EZH2i_Primed_D7	5.31322	3.86879
EZH2i_Primed_D7_10X_CTTTCAAGTCTAACTG	EZH2i_Primed_D7	7.3951	1.9192
EZH2i_Primed_D7_10X_CTTTCGGAGACGCATG	EZH2i_Primed_D7	5.73539	3.3154
EZH2i_Primed_D7_10X_CTTTCGGTCTGTTCAT	EZH2i_Primed_D7	6.38893	0.659337
EZH2i_Primed_D7_10X_GAAATGACATCTCATT	EZH2i_Primed_D7	5.46193	3.39673
EZH2i_Primed_D7_10X_GAAATGAGTCACTAGT	EZH2i_Primed_D7	5.71218	0.53426
EZH2i_Primed_D7_10X_GAAATGATCTTTGATC	EZH2i_Primed_D7	7.0156	-0.402096
EZH2i_Primed_D7_10X_GAACACTCAGCACGAA	EZH2i_Primed_D7	4.74617	3.53639
EZH2i_Primed_D7_10X_GAACACTGTACTAAGA	EZH2i_Primed_D7	5.36094	3.9364
EZH2i_Primed_D7_10X_GAAGAATCAATGGCCC	EZH2i_Primed_D7	6.0035	3.68024
EZH2i_Primed_D7_10X_GAAGAATCAGTTTCGA	EZH2i_Primed_D7	7.08452	0.603261
EZH2i_Primed_D7_10X_GAAGAATTCTATTGTC	EZH2i_Primed_D7	6.85668	1.39692
EZH2i_Primed_D7_10X_GAAGCCCAGGAAGTGA	EZH2i_Primed_D7	7.22454	3.54568
EZH2i_Primed_D7_10X_GAAGCCCAGTAGCATA	EZH2i_Primed_D7	7.31484	1.91123
EZH2i_Primed_D7_10X_GAAGCCCCATACCAGT	EZH2i_Primed_D7	7.13081	-0.535447
EZH2i_Primed_D7_10X_GAAGCCCTCCAGTGCG	EZH2i_Primed_D7	6.81119	-0.44263
EZH2i_Primed_D7_10X_GAAGCCCTCCTCTAGC	EZH2i_Primed_D7	5.54036	4.11741
EZH2i_Primed_D7_10X_GAAGCCCTCTTCCCAG	EZH2i_Primed_D7	6.49147	0.0898942
EZH2i_Primed_D7_10X_GAAGCGACAGGAGGTT	EZH2i_Primed_D7	5.67758	4.014
EZH2i_Primed_D7_10X_GAAGGACAGGTAATCA	EZH2i_Primed_D7	4.43882	3.26054
EZH2i_Primed_D7_10X_GAAGGACCAGTAGATA	EZH2i_Primed_D7	7.43641	1.44072
EZH2i_Primed_D7_10X_GAAGGGTAGCACCCAC	EZH2i_Primed_D7	7.81177	0.967514
EZH2i_Primed_D7_10X_GAAGGGTGTGGCGTAA	EZH2i_Primed_D7	5.25981	3.47027
EZH2i_Primed_D7_10X_GAAGGGTGTTTGCAGT	EZH2i_Primed_D7	6.53122	1.22457
EZH2i_Primed_D7_10X_GAATAGAAGTAGCATA	EZH2i_Primed_D7	6.45814	0.336895
EZH2i_Primed_D7_10X_GAATAGAGTCCGGACT	EZH2i_Primed_D7	6.25397	-0.000438187
EZH2i_Primed_D7_10X_GAATCACAGGACACTG	EZH2i_Primed_D7	8.03219	-0.221649
EZH2i_Primed_D7_10X_GAATCACTCCCAATAG	EZH2i_Primed_D7	7.38683	0.999207
EZH2i_Primed_D7_10X_GAATCGTAGTAGCCAG	EZH2i_Primed_D7	7.08649	-0.810625
EZH2i_Primed_D7_10X_GAATCGTCACGACGAA	EZH2i_Primed_D7	6.47574	-0.732909
EZH2i_Primed_D7_10X_GAATCGTTCTGAGGTT	EZH2i_Primed_D7	5.77298	4.23545
EZH2i_Primed_D7_10X_GACACGCAGGTTGGAC	EZH2i_Primed_D7	7.14666	3.14023
EZH2i_Primed_D7_10X_GACACGCTCATCACTT	EZH2i_Primed_D7	5.23604	-0.364944
EZH2i_Primed_D7_10X_GACACGCTCTAACACG	EZH2i_Primed_D7	7.31235	-0.362086
EZH2i_Primed_D7_10X_GACAGCCAGCAACTCT	EZH2i_Primed_D7	7.66597	1.30132
EZH2i_Primed_D7_10X_GACAGCCCAGAATGTA	EZH2i_Primed_D7	6.68127	-0.557329
EZH2i_Primed_D7_10X_GACAGCCCATGCACTA	EZH2i_Primed_D7	5.94358	1.55083
EZH2i_Primed_D7_10X_GACATCACAAGTATCC	EZH2i_Primed_D7	6.941	-0.498626
EZH2i_Primed_D7_10X_GACCAATAGCTTGTTG	EZH2i_Primed_D7	5.34701	3.50558
EZH2i_Primed_D7_10X_GACCAATCACTGTTCC	EZH2i_Primed_D7	6.76002	-0.275815
EZH2i_Primed_D7_10X_GACCAATGTGTTACTG	EZH2i_Primed_D7	7.24649	-0.502963
EZH2i_Primed_D7_10X_GACCCAGAGAATACAC	EZH2i_Primed_D7	5.51774	2.35186
EZH2i_Primed_D7_10X_GACCCAGAGATAGTGT	EZH2i_Primed_D7	3.29455	-0.952259
EZH2i_Primed_D7_10X_GACCCTTTCGCTGTTC	EZH2i_Primed_D7	6.97264	1.09505
EZH2i_Primed_D7_10X_GACCCTTTCGGTTAGT	EZH2i_Primed_D7	5.25125	3.88508
EZH2i_Primed_D7_10X_GACCGTGCAGACCAAG	EZH2i_Primed_D7	7.39155	-0.562529
EZH2i_Primed_D7_10X_GACCTTCTCCTAGCGG	EZH2i_Primed_D7	5.71816	-0.294866
EZH2i_Primed_D7_10X_GACGTTAGTAGGCTCC	EZH2i_Primed_D7	6.99515	-1.08875
EZH2i_Primed_D7_10X_GACGTTATCCGTGTGG	EZH2i_Primed_D7	8.01822	1.95005
EZH2i_Primed_D7_10X_GACTATGAGCCAAGGT	EZH2i_Primed_D7	8.01911	1.07954
EZH2i_Primed_D7_10X_GACTATGGTACACGCC	EZH2i_Primed_D7	6.84324	0.279061
EZH2i_Primed_D7_10X_GACTCAAAGTGGATAT	EZH2i_Primed_D7	6.24291	0.221398
EZH2i_Primed_D7_10X_GACTCAAGTTCGTACA	EZH2i_Primed_D7	7.57897	-0.29791
EZH2i_Primed_D7_10X_GACTCTCCACAACATC	EZH2i_Primed_D7	6.55308	-0.629419
EZH2i_Primed_D7_10X_GACTCTCGTACAACGG	EZH2i_Primed_D7	7.99026	0.42165
EZH2i_Primed_D7_10X_GACTCTCGTGGCTGAA	EZH2i_Primed_D7	6.08772	0.775007
EZH2i_Primed_D7_10X_GACTCTCTCATCACCC	EZH2i_Primed_D7	6.23489	0.882316
EZH2i_Primed_D7_10X_GACTGATCAAACTCGT	EZH2i_Primed_D7	5.78538	2.32374
EZH2i_Primed_D7_10X_GACTGATGTAGATGTA	EZH2i_Primed_D7	7.43611	-0.320262
EZH2i_Primed_D7_10X_GACTTCCGTGGATCGA	EZH2i_Primed_D7	7.60752	1.50046
EZH2i_Primed_D7_10X_GAGACCCAGACCAGAC	EZH2i_Primed_D7	5.41784	4.09275
EZH2i_Primed_D7_10X_GAGACCCAGCCTCACG	EZH2i_Primed_D7	5.94441	1.5707
EZH2i_Primed_D7_10X_GAGACCCGTACGATGG	EZH2i_Primed_D7	7.0104	-1.1142
EZH2i_Primed_D7_10X_GAGACCCGTACGCGTC	EZH2i_Primed_D7	7.24539	-0.730089
EZH2i_Primed_D7_10X_GAGACTTCAGCATGCC	EZH2i_Primed_D7	6.40674	2.14262
EZH2i_Primed_D7_10X_GAGACTTCATAGAAAC	EZH2i_Primed_D7	6.40954	0.199348
EZH2i_Primed_D7_10X_GAGAGGTTCTCACCCA	EZH2i_Primed_D7	7.33439	1.21831
EZH2i_Primed_D7_10X_GAGATGGCATACCAGT	EZH2i_Primed_D7	6.7704	1.28276
EZH2i_Primed_D7_10X_GAGATGGTCTAACACG	EZH2i_Primed_D7	5.65533	4.11247
EZH2i_Primed_D7_10X_GAGCCTGCACGGGTAA	EZH2i_Primed_D7	6.99452	-0.534456
EZH2i_Primed_D7_10X_GAGCTGCCACAACCGC	EZH2i_Primed_D7	7.68228	0.220511
EZH2i_Primed_D7_10X_GAGCTGCGTGCAGATG	EZH2i_Primed_D7	5.89121	1.90049
EZH2i_Primed_D7_10X_GAGGCAAAGGGTGAGG	EZH2i_Primed_D7	6.89123	1.82361
EZH2i_Primed_D7_10X_GAGGCAAAGTAAACGT	EZH2i_Primed_D7	8.12268	0.827185
EZH2i_Primed_D7_10X_GAGGCAACAATGGCCC	EZH2i_Primed_D7	7.0622	-0.873179
EZH2i_Primed_D7_10X_GAGGCAAGTCCGGTGT	EZH2i_Primed_D7	6.99293	1.88005
EZH2i_Primed_D7_10X_GAGGCAATCCATGATG	EZH2i_Primed_D7	5.50181	1.35712
EZH2i_Primed_D7_10X_GAGGCAATCTACTATC	EZH2i_Primed_D7	4.79222	-1.18254
EZH2i_Primed_D7_10X_GAGGCCTAGAGAAGGT	EZH2i_Primed_D7	8.67078	0.936472
EZH2i_Primed_D7_10X_GAGGCCTAGCAAGTGC	EZH2i_Primed_D7	8.21257	0.535506
EZH2i_Primed_D7_10X_GAGGCCTAGGATCATA	EZH2i_Primed_D7	5.84073	3.3957
EZH2i_Primed_D7_10X_GAGGCCTCATGAGAAT	EZH2i_Primed_D7	5.81208	0.789965
EZH2i_Primed_D7_10X_GAGGGATGTGTGATGG	EZH2i_Primed_D7	7.63003	-0.521707
EZH2i_Primed_D7_10X_GAGGGTAAGCACAAAT	EZH2i_Primed_D7	6.03151	4.16235
EZH2i_Primed_D7_10X_GAGGGTACAAATTAGG	EZH2i_Primed_D7	7.64768	0.149714
EZH2i_Primed_D7_10X_GAGGGTACAACAGCTT	EZH2i_Primed_D7	5.76976	1.75304
EZH2i_Primed_D7_10X_GAGGGTAGTCGCAGTC	EZH2i_Primed_D7	7.94732	-0.424436
EZH2i_Primed_D7_10X_GAGTCATAGCATAGGC	EZH2i_Primed_D7	5.99826	0.0669014
EZH2i_Primed_D7_10X_GAGTCATAGGCTATCT	EZH2i_Primed_D7	6.88726	-0.5701
EZH2i_Primed_D7_10X_GAGTCATGTCGACTGC	EZH2i_Primed_D7	7.97554	1.14373
EZH2i_Primed_D7_10X_GAGTCATGTGCCTTTC	EZH2i_Primed_D7	7.03668	1.53469
EZH2i_Primed_D7_10X_GAGTCTAAGTTACGTC	EZH2i_Primed_D7	5.62879	4.07295
EZH2i_Primed_D7_10X_GAGTCTAGTGCCTATA	EZH2i_Primed_D7	6.89924	1.32609
EZH2i_Primed_D7_10X_GAGTCTATCGGTAGGA	EZH2i_Primed_D7	6.9046	3.78613
EZH2i_Primed_D7_10X_GAGTGAGAGCCATTCA	EZH2i_Primed_D7	5.94162	4.05561
EZH2i_Primed_D7_10X_GAGTGAGTCATATGGC	EZH2i_Primed_D7	7.34969	1.64159
EZH2i_Primed_D7_10X_GAGTGAGTCCAAGGGA	EZH2i_Primed_D7	5.65818	3.71876
EZH2i_Primed_D7_10X_GAGTGAGTCTAGGCAT	EZH2i_Primed_D7	6.23447	0.634789
EZH2i_Primed_D7_10X_GAGTGTTCACACCTGG	EZH2i_Primed_D7	8.12286	0.243619
EZH2i_Primed_D7_10X_GAGTGTTCATGTGGTT	EZH2i_Primed_D7	6.38526	1.59372
EZH2i_Primed_D7_10X_GAGTGTTTCATCTGTT	EZH2i_Primed_D7	7.05113	1.02318
EZH2i_Primed_D7_10X_GAGTGTTTCTGCTTAT	EZH2i_Primed_D7	5.36967	0.701589
EZH2i_Primed_D7_10X_GAGTTGTAGAGAGCAA	EZH2i_Primed_D7	8.2798	0.327223
EZH2i_Primed_D7_10X_GAGTTGTAGTAGAGTT	EZH2i_Primed_D7	7.48138	-0.525098
EZH2i_Primed_D7_10X_GAGTTGTTCTTGCGCT	EZH2i_Primed_D7	6.30308	-0.672744
EZH2i_Primed_D7_10X_GAGTTTGAGCCGATTT	EZH2i_Primed_D7	7.41632	1.12252
EZH2i_Primed_D7_10X_GAGTTTGGTTCCTAGA	EZH2i_Primed_D7	5.82902	3.15741
EZH2i_Primed_D7_10X_GAGTTTGTCGCATAGT	EZH2i_Primed_D7	7.42141	3.0343
EZH2i_Primed_D7_10X_GATAGAAAGAACGCGT	EZH2i_Primed_D7	5.97576	4.04783
EZH2i_Primed_D7_10X_GATAGAACATAGGCGA	EZH2i_Primed_D7	6.04026	0.83917
EZH2i_Primed_D7_10X_GATAGAATCCGCCTAT	EZH2i_Primed_D7	8.13558	-0.06576
EZH2i_Primed_D7_10X_GATAGAATCGCTCTAC	EZH2i_Primed_D7	5.96722	3.9641
EZH2i_Primed_D7_10X_GATAGCTAGTAGGTTA	EZH2i_Primed_D7	5.65846	1.73634
EZH2i_Primed_D7_10X_GATAGCTCAGCAATTC	EZH2i_Primed_D7	6.88363	0.0244605
EZH2i_Primed_D7_10X_GATAGCTGTACGCTAT	EZH2i_Primed_D7	7.53096	-0.424665
EZH2i_Primed_D7_10X_GATAGCTGTATAGGGC	EZH2i_Primed_D7	6.33326	0.690672
EZH2i_Primed_D7_10X_GATAGCTGTGGAAATT	EZH2i_Primed_D7	6.98668	-1.03026
EZH2i_Primed_D7_10X_GATCACAGTGACCGAA	EZH2i_Primed_D7	7.76806	1.87474
EZH2i_Primed_D7_10X_GATCACATCCATACAG	EZH2i_Primed_D7	5.67892	2.88598
EZH2i_Primed_D7_10X_GATCAGTCATCGCTAA	EZH2i_Primed_D7	5.93842	3.12089
EZH2i_Primed_D7_10X_GATCAGTGTAAGTAGT	EZH2i_Primed_D7	7.20985	-0.288793
EZH2i_Primed_D7_10X_GATCATGCAACAGAGC	EZH2i_Primed_D7	7.29423	1.29439
EZH2i_Primed_D7_10X_GATCATGTCTACTGAG	EZH2i_Primed_D7	6.54964	-0.801166
EZH2i_Primed_D7_10X_GATCCCTCACCGAATT	EZH2i_Primed_D7	6.51687	0.0621475
EZH2i_Primed_D7_10X_GATCCCTGTCTAGGCC	EZH2i_Primed_D7	6.52817	3.20907
EZH2i_Primed_D7_10X_GATCGTACACAAGGTG	EZH2i_Primed_D7	7.16145	-0.530314
EZH2i_Primed_D7_10X_GATCGTACAGCGGTCT	EZH2i_Primed_D7	6.26134	-0.600332
EZH2i_Primed_D7_10X_GATCGTACATGTGGTT	EZH2i_Primed_D7	7.59178	-0.544202
EZH2i_Primed_D7_10X_GATCGTATCAGTCTTT	EZH2i_Primed_D7	6.40875	1.15497
EZH2i_Primed_D7_10X_GATCGTATCCGATCTC	EZH2i_Primed_D7	7.24183	-0.241165
EZH2i_Primed_D7_10X_GATGACTAGGTCCCTG	EZH2i_Primed_D7	5.35632	3.95781
EZH2i_Primed_D7_10X_GATGACTCAGTTCTAG	EZH2i_Primed_D7	7.64341	0.268931
EZH2i_Primed_D7_10X_GATGAGGAGCTGAAGC	EZH2i_Primed_D7	8.04514	2.46067
EZH2i_Primed_D7_10X_GATGAGGCAACCGACC	EZH2i_Primed_D7	5.37216	1.13479
EZH2i_Primed_D7_10X_GATGATCAGAAACTGT	EZH2i_Primed_D7	5.58159	4.00357
EZH2i_Primed_D7_10X_GATGATCCAGTCTGGC	EZH2i_Primed_D7	7.14659	0.0677177
EZH2i_Primed_D7_10X_GATGATCTCATCACAG	EZH2i_Primed_D7	7.18052	1.50594
EZH2i_Primed_D7_10X_GATGATCTCCACGGAC	EZH2i_Primed_D7	7.23191	-0.185486
EZH2i_Primed_D7_10X_GATGCTAAGCTGACCC	EZH2i_Primed_D7	6.83416	0.0567959
EZH2i_Primed_D7_10X_GATGCTACAGGTGTTT	EZH2i_Primed_D7	6.32968	0.737449
EZH2i_Primed_D7_10X_GATGCTAGTGAATGAT	EZH2i_Primed_D7	7.39602	0.456193
EZH2i_Primed_D7_10X_GATGGAGCAATAACGA	EZH2i_Primed_D7	6.88848	0.925556
EZH2i_Primed_D7_10X_GATGTTGCAGGTGACA	EZH2i_Primed_D7	6.47237	0.403505
EZH2i_Primed_D7_10X_GATGTTGGTTGGACTT	EZH2i_Primed_D7	6.482	2.65119
EZH2i_Primed_D7_10X_GATGTTGTCTACGGTA	EZH2i_Primed_D7	6.13123	0.0317692
EZH2i_Primed_D7_10X_GATTCTTCACATTCGA	EZH2i_Primed_D7	1.99699	-2.24089
EZH2i_Primed_D7_10X_GATTCTTGTTCGTAAC	EZH2i_Primed_D7	6.48385	-0.357172
EZH2i_Primed_D7_10X_GATTCTTTCTGATTCT	EZH2i_Primed_D7	6.95059	0.185133
EZH2i_Primed_D7_10X_GATTGGTAGGGAGGAC	EZH2i_Primed_D7	8.49825	0.47277
EZH2i_Primed_D7_10X_GATTGGTGTCGACGCT	EZH2i_Primed_D7	6.67745	0.348993
EZH2i_Primed_D7_10X_GATTTCTAGGGTGAGG	EZH2i_Primed_D7	7.28334	-0.206074
EZH2i_Primed_D7_10X_GATTTCTAGTGGAATT	EZH2i_Primed_D7	6.3263	0.757393
EZH2i_Primed_D7_10X_GATTTCTCAACACAGG	EZH2i_Primed_D7	6.47658	1.07904
EZH2i_Primed_D7_10X_GCAACATCAAGTTCGT	EZH2i_Primed_D7	6.14957	3.90284
EZH2i_Primed_D7_10X_GCAACATGTGACTCGC	EZH2i_Primed_D7	7.64339	0.0865088
EZH2i_Primed_D7_10X_GCAACCGAGGATACGC	EZH2i_Primed_D7	5.50789	1.37357
EZH2i_Primed_D7_10X_GCAACCGCAGTTGAAA	EZH2i_Primed_D7	6.47256	3.41397
EZH2i_Primed_D7_10X_GCAACCGGTGGAACAC	EZH2i_Primed_D7	5.75441	3.15451
EZH2i_Primed_D7_10X_GCACGGTCAAGCGATG	EZH2i_Primed_D7	7.8683	-0.197976
EZH2i_Primed_D7_10X_GCACGGTGTCATAAAG	EZH2i_Primed_D7	7.49065	2.52201
EZH2i_Primed_D7_10X_GCACGTGTCGGACGTC	EZH2i_Primed_D7	6.14588	0.931461
EZH2i_Primed_D7_10X_GCACTAAAGTTGCCCG	EZH2i_Primed_D7	5.58267	3.20632
EZH2i_Primed_D7_10X_GCACTAACACGGCACT	EZH2i_Primed_D7	6.51196	1.66624
EZH2i_Primed_D7_10X_GCACTAACACTAGTAC	EZH2i_Primed_D7	7.70513	1.02967
EZH2i_Primed_D7_10X_GCACTAACATGAAGGC	EZH2i_Primed_D7	5.51305	1.30882
EZH2i_Primed_D7_10X_GCAGCTGCAAGTCGTT	EZH2i_Primed_D7	5.02109	3.81149
EZH2i_Primed_D7_10X_GCAGCTGGTCGCATCG	EZH2i_Primed_D7	5.88736	4.13197
EZH2i_Primed_D7_10X_GCATCTCCATGAATAG	EZH2i_Primed_D7	7.1262	1.36135
EZH2i_Primed_D7_10X_GCATCTCGTTCCGCAG	EZH2i_Primed_D7	5.85049	2.40487
EZH2i_Primed_D7_10X_GCATCTCGTTTGAACC	EZH2i_Primed_D7	6.68799	1.26121
EZH2i_Primed_D7_10X_GCATGATAGAGTCCGA	EZH2i_Primed_D7	6.70643	0.76821
EZH2i_Primed_D7_10X_GCATGATCAGGAGGAG	EZH2i_Primed_D7	7.05676	0.0455744
EZH2i_Primed_D7_10X_GCATGATGTACCTAGT	EZH2i_Primed_D7	6.50537	-0.314254
EZH2i_Primed_D7_10X_GCATGATTCATTTCGT	EZH2i_Primed_D7	7.45415	1.78757
EZH2i_Primed_D7_10X_GCATGATTCCAAACCA	EZH2i_Primed_D7	6.43841	0.40115
EZH2i_Primed_D7_10X_GCATTAGGTAAGCTCT	EZH2i_Primed_D7	6.68458	1.14306
EZH2i_Primed_D7_10X_GCCAACGAGGCATCAG	EZH2i_Primed_D7	5.91115	1.39715
EZH2i_Primed_D7_10X_GCCAACGCAGCGCGTT	EZH2i_Primed_D7	7.52359	1.36509
EZH2i_Primed_D7_10X_GCCAGCAAGTCCGCCA	EZH2i_Primed_D7	5.57393	3.69945
EZH2i_Primed_D7_10X_GCCAGCACAGCACCCA	EZH2i_Primed_D7	6.55153	-0.366796
EZH2i_Primed_D7_10X_GCCAGCAGTTCGAACT	EZH2i_Primed_D7	6.9091	-0.055477
EZH2i_Primed_D7_10X_GCCAGGTCAGCTCGGT	EZH2i_Primed_D7	6.79807	-0.952444
EZH2i_Primed_D7_10X_GCCAGGTGTGCAATGG	EZH2i_Primed_D7	8.60982	1.23163
EZH2i_Primed_D7_10X_GCCAGGTGTGTGCCTG	EZH2i_Primed_D7	5.54505	4.16364
EZH2i_Primed_D7_10X_GCCAGTGCATTCAGCA	EZH2i_Primed_D7	7.78415	-0.271457
EZH2i_Primed_D7_10X_GCCAGTGTCACCGCTT	EZH2i_Primed_D7	6.87931	-0.620372
EZH2i_Primed_D7_10X_GCCAGTGTCAGGACAG	EZH2i_Primed_D7	7.42235	1.89728
EZH2i_Primed_D7_10X_GCCATGGAGTAATTGG	EZH2i_Primed_D7	5.98493	3.32002
EZH2i_Primed_D7_10X_GCCATGGGTCTCTCCA	EZH2i_Primed_D7	6.89136	-0.18846
EZH2i_Primed_D7_10X_GCCATTCGTCATGGCC	EZH2i_Primed_D7	7.28236	1.17845
EZH2i_Primed_D7_10X_GCCATTCTCGCACTCT	EZH2i_Primed_D7	6.2684	1.0257
EZH2i_Primed_D7_10X_GCCATTCTCGGTGAAG	EZH2i_Primed_D7	5.71559	0.556336
EZH2i_Primed_D7_10X_GCCCAGAAGCCTCGTG	EZH2i_Primed_D7	5.76557	1.13375
EZH2i_Primed_D7_10X_GCCCAGACAAGTGACG	EZH2i_Primed_D7	5.94779	3.16651
EZH2i_Primed_D7_10X_GCCCGAAAGATTCGAA	EZH2i_Primed_D7	7.71589	0.681447
EZH2i_Primed_D7_10X_GCCCGAACACCGCTGA	EZH2i_Primed_D7	6.13146	1.38469
EZH2i_Primed_D7_10X_GCCCGAATCTACAGGT	EZH2i_Primed_D7	4.96058	3.62128
EZH2i_Primed_D7_10X_GCCGATGAGACCTCCG	EZH2i_Primed_D7	7.57431	0.296019
EZH2i_Primed_D7_10X_GCCGATGAGGGAGGAC	EZH2i_Primed_D7	7.91117	-0.0825762
EZH2i_Primed_D7_10X_GCCGATGAGTGGCCTC	EZH2i_Primed_D7	6.18053	4.15297
EZH2i_Primed_D7_10X_GCCGTGAAGTTAACGA	EZH2i_Primed_D7	6.18535	3.14794
EZH2i_Primed_D7_10X_GCCGTGACACAGCCAC	EZH2i_Primed_D7	6.7298	1.89192
EZH2i_Primed_D7_10X_GCCGTGAGTACGACTT	EZH2i_Primed_D7	7.21065	0.360548
EZH2i_Primed_D7_10X_GCCGTGAGTCAGCTTA	EZH2i_Primed_D7	7.26342	0.852219
EZH2i_Primed_D7_10X_GCCTGTTCATCGTGCG	EZH2i_Primed_D7	4.1293	-2.09224
EZH2i_Primed_D7_10X_GCGATCGAGAAGGATG	EZH2i_Primed_D7	7.50539	-0.308754
EZH2i_Primed_D7_10X_GCGATCGAGCTTGTGT	EZH2i_Primed_D7	5.9197	1.68394
EZH2i_Primed_D7_10X_GCGGAAAGTCGTAATC	EZH2i_Primed_D7	6.37849	2.46951
EZH2i_Primed_D7_10X_GCGGATCAGTTAGTAG	EZH2i_Primed_D7	7.87522	1.58088
EZH2i_Primed_D7_10X_GCGGATCCATAACGGG	EZH2i_Primed_D7	5.79721	1.27604
EZH2i_Primed_D7_10X_GCGTGCATCGATGCTA	EZH2i_Primed_D7	4.84269	3.59062
EZH2i_Primed_D7_10X_GCTACAAAGGTCGAGT	EZH2i_Primed_D7	5.90586	3.49017
EZH2i_Primed_D7_10X_GCTACAACACGCCAGT	EZH2i_Primed_D7	6.34013	-0.666879
EZH2i_Primed_D7_10X_GCTACAACAGGAATCG	EZH2i_Primed_D7	8.49635	0.784199
EZH2i_Primed_D7_10X_GCTACCTCACTGGCGT	EZH2i_Primed_D7	6.49982	1.84288
EZH2i_Primed_D7_10X_GCTACCTTCGATTGAC	EZH2i_Primed_D7	6.05266	0.668907
EZH2i_Primed_D7_10X_GCTACCTTCTCATGGA	EZH2i_Primed_D7	6.11418	0.304314
EZH2i_Primed_D7_10X_GCTCAAACAGACCTAT	EZH2i_Primed_D7	5.29948	3.57552
EZH2i_Primed_D7_10X_GCTCAAAGTAAGTCAA	EZH2i_Primed_D7	6.02571	1.26093
EZH2i_Primed_D7_10X_GCTCAAAGTCCACAGC	EZH2i_Primed_D7	6.9076	0.0975345
EZH2i_Primed_D7_10X_GCTGAATAGGTCACTT	EZH2i_Primed_D7	6.69446	-0.463247
EZH2i_Primed_D7_10X_GCTGAATCAGATTTCG	EZH2i_Primed_D7	5.7632	4.18629
EZH2i_Primed_D7_10X_GCTGAATTCCTATTTG	EZH2i_Primed_D7	7.47883	2.30599
EZH2i_Primed_D7_10X_GCTGCAGCATGTGCCG	EZH2i_Primed_D7	6.44488	-0.27446
EZH2i_Primed_D7_10X_GCTGGGTAGTACAGAT	EZH2i_Primed_D7	8.23559	0.903481
EZH2i_Primed_D7_10X_GCTGGGTAGTAGATCA	EZH2i_Primed_D7	4.81178	3.62924
EZH2i_Primed_D7_10X_GCTTCACCATCCGTTC	EZH2i_Primed_D7	6.19109	0.059716
EZH2i_Primed_D7_10X_GCTTCACTCTGTCTCG	EZH2i_Primed_D7	6.54555	1.47184
EZH2i_Primed_D7_10X_GCTTGGGCAGCTCCTT	EZH2i_Primed_D7	6.34094	-0.763247
EZH2i_Primed_D7_10X_GCTTTCGAGCCTCCAG	EZH2i_Primed_D7	7.18307	1.89248
EZH2i_Primed_D7_10X_GCTTTCGCAGCCGTCA	EZH2i_Primed_D7	6.3833	0.961043
EZH2i_Primed_D7_10X_GCTTTCGGTCGTGGAA	EZH2i_Primed_D7	6.93443	0.748327
EZH2i_Primed_D7_10X_GGAACCCCATGCCGGT	EZH2i_Primed_D7	7.7009	0.0801234
EZH2i_Primed_D7_10X_GGAACCCGTGTCTAAC	EZH2i_Primed_D7	5.45523	3.79896
EZH2i_Primed_D7_10X_GGAATCTAGACTTAAG	EZH2i_Primed_D7	5.70961	2.21122
EZH2i_Primed_D7_10X_GGAATCTCATAAGATG	EZH2i_Primed_D7	7.07086	1.227
EZH2i_Primed_D7_10X_GGAATCTCATCATCCC	EZH2i_Primed_D7	6.29461	-0.555709
EZH2i_Primed_D7_10X_GGAATGGTCGCGTCGA	EZH2i_Primed_D7	5.37995	1.52948
EZH2i_Primed_D7_10X_GGACGTCAGCGAATGC	EZH2i_Primed_D7	6.11378	-0.531918
EZH2i_Primed_D7_10X_GGACGTCCAACCGTAT	EZH2i_Primed_D7	7.92557	1.56998
EZH2i_Primed_D7_10X_GGACGTCCATCGATCA	EZH2i_Primed_D7	4.72264	3.59834
EZH2i_Primed_D7_10X_GGACGTCGTAGCTGCC	EZH2i_Primed_D7	7.98154	3.04432
EZH2i_Primed_D7_10X_GGAGAACCAACTTGCA	EZH2i_Primed_D7	5.57474	3.54805
EZH2i_Primed_D7_10X_GGAGAACGTAGGAGGG	EZH2i_Primed_D7	7.42336	-0.293068
EZH2i_Primed_D7_10X_GGAGAACTCTGAATCG	EZH2i_Primed_D7	6.47167	1.55276
EZH2i_Primed_D7_10X_GGAGATGAGATCCAAA	EZH2i_Primed_D7	6.38645	0.30045
EZH2i_Primed_D7_10X_GGAGATGCACAAGTTC	EZH2i_Primed_D7	5.42424	4.09774
EZH2i_Primed_D7_10X_GGAGATGTCACCGCTT	EZH2i_Primed_D7	5.7752	4.22696
EZH2i_Primed_D7_10X_GGAGCAAAGGTCGAGT	EZH2i_Primed_D7	4.96669	3.49145
EZH2i_Primed_D7_10X_GGAGCAACATTCAGCA	EZH2i_Primed_D7	7.09739	1.95945
EZH2i_Primed_D7_10X_GGAGCAATCGAACTCA	EZH2i_Primed_D7	7.04918	1.21551
EZH2i_Primed_D7_10X_GGAGGATAGACCATTC	EZH2i_Primed_D7	7.09315	0.653461
EZH2i_Primed_D7_10X_GGAGGATCATCCGCGA	EZH2i_Primed_D7	6.26878	2.31076
EZH2i_Primed_D7_10X_GGAGGATTCGGTCATA	EZH2i_Primed_D7	6.53707	3.41543
EZH2i_Primed_D7_10X_GGAGGTACAACAACAA	EZH2i_Primed_D7	7.27546	-0.53612
EZH2i_Primed_D7_10X_GGAGGTACACCCTCTA	EZH2i_Primed_D7	5.80134	0.833958
EZH2i_Primed_D7_10X_GGAGGTAGTGTCACAT	EZH2i_Primed_D7	7.97036	0.041303
EZH2i_Primed_D7_10X_GGATCTAAGGCGAACT	EZH2i_Primed_D7	6.39437	3.98986
EZH2i_Primed_D7_10X_GGATCTACATGGAAGC	EZH2i_Primed_D7	5.63791	1.29749
EZH2i_Primed_D7_10X_GGATCTAGTCACGACC	EZH2i_Primed_D7	8.05037	0.642468
EZH2i_Primed_D7_10X_GGATCTATCATTGCCC	EZH2i_Primed_D7	6.77858	1.46855
EZH2i_Primed_D7_10X_GGATCTATCGCGGACT	EZH2i_Primed_D7	6.36694	2.79093
EZH2i_Primed_D7_10X_GGATCTATCTTTCCGG	EZH2i_Primed_D7	9.30799	1.77678
EZH2i_Primed_D7_10X_GGATGTTAGTTTGGCT	EZH2i_Primed_D7	6.43638	2.90086
EZH2i_Primed_D7_10X_GGATGTTGTTGAGTCT	EZH2i_Primed_D7	7.41648	-0.43982
EZH2i_Primed_D7_10X_GGATGTTTCAAAGAAC	EZH2i_Primed_D7	5.69215	1.55055
EZH2i_Primed_D7_10X_GGCACGTTCTCCAAGA	EZH2i_Primed_D7	6.60109	2.84863
EZH2i_Primed_D7_10X_GGCGTCAAGTCCCAGC	EZH2i_Primed_D7	5.32336	3.96692
EZH2i_Primed_D7_10X_GGCTGTGCAGATCCAT	EZH2i_Primed_D7	6.93158	-0.603359
EZH2i_Primed_D7_10X_GGCTGTGCAGGCATGA	EZH2i_Primed_D7	6.69719	0.0888297
EZH2i_Primed_D7_10X_GGCTGTGTCGCCATAA	EZH2i_Primed_D7	5.88287	4.26512
EZH2i_Primed_D7_10X_GGCTGTGTCTCCTGCA	EZH2i_Primed_D7	5.46368	1.48236
EZH2i_Primed_D7_10X_GGCTTGGGTGAACTAA	EZH2i_Primed_D7	5.05748	2.27607
EZH2i_Primed_D7_10X_GGGAAGTAGGCGCTTC	EZH2i_Primed_D7	7.11688	-0.507505
EZH2i_Primed_D7_10X_GGGAAGTCACCCATAA	EZH2i_Primed_D7	5.34958	3.69091
EZH2i_Primed_D7_10X_GGGAAGTCATACTTTC	EZH2i_Primed_D7	7.23803	1.33326
EZH2i_Primed_D7_10X_GGGAAGTGTATGACAA	EZH2i_Primed_D7	7.73131	1.83317
EZH2i_Primed_D7_10X_GGGAAGTGTGTTACTG	EZH2i_Primed_D7	8.37826	0.301282
EZH2i_Primed_D7_10X_GGGAAGTGTGTTCCAA	EZH2i_Primed_D7	4.89705	0.707352
EZH2i_Primed_D7_10X_GGGACAAAGCATGCAG	EZH2i_Primed_D7	7.13701	0.339171
EZH2i_Primed_D7_10X_GGGACAAGTAGGTTTC	EZH2i_Primed_D7	6.71343	0.438473
EZH2i_Primed_D7_10X_GGGACAAGTGAGTAAT	EZH2i_Primed_D7	5.67477	3.64814
EZH2i_Primed_D7_10X_GGGACAAGTGTATACC	EZH2i_Primed_D7	8.74746	0.841507
EZH2i_Primed_D7_10X_GGGACCTCAAACGAGC	EZH2i_Primed_D7	6.89075	1.57074
EZH2i_Primed_D7_10X_GGGACCTCACCCTTGT	EZH2i_Primed_D7	6.10152	-0.498899
EZH2i_Primed_D7_10X_GGGACCTCAGCGTTGC	EZH2i_Primed_D7	5.96864	3.44609
EZH2i_Primed_D7_10X_GGGACTCAGTAAGACT	EZH2i_Primed_D7	4.91037	3.17259
EZH2i_Primed_D7_10X_GGGACTCCAGTTACCA	EZH2i_Primed_D7	7.36784	-0.0808013
EZH2i_Primed_D7_10X_GGGAGATCACTGGCCA	EZH2i_Primed_D7	7.78078	-0.688561
EZH2i_Primed_D7_10X_GGGAGTATCGATTGAC	EZH2i_Primed_D7	7.4548	2.7198
EZH2i_Primed_D7_10X_GGGATCCCATCGTGCG	EZH2i_Primed_D7	7.12952	1.38451
EZH2i_Primed_D7_10X_GGGATGACAATGAGCG	EZH2i_Primed_D7	7.44268	-0.639256
EZH2i_Primed_D7_10X_GGGATGACAGGTGTGA	EZH2i_Primed_D7	7.30223	-0.331869
EZH2i_Primed_D7_10X_GGGATGATCATAGCAC	EZH2i_Primed_D7	5.63582	2.09437
EZH2i_Primed_D7_10X_GGGCCATGTGGCTGAA	EZH2i_Primed_D7	7.63163	1.69424
EZH2i_Primed_D7_10X_GGGCGTTTCCTTGAAG	EZH2i_Primed_D7	6.72837	-0.740122
EZH2i_Primed_D7_10X_GGGCTACCACACCTAA	EZH2i_Primed_D7	6.53193	-0.56106
EZH2i_Primed_D7_10X_GGGCTACCAGAATCGG	EZH2i_Primed_D7	7.43392	0.686639
EZH2i_Primed_D7_10X_GGGCTCAAGATGACCG	EZH2i_Primed_D7	6.77632	1.30337
EZH2i_Primed_D7_10X_GGGTAGATCGACACTA	EZH2i_Primed_D7	5.9936	4.20177
EZH2i_Primed_D7_10X_GGGTAGATCTGGTCAA	EZH2i_Primed_D7	5.42155	4.05435
EZH2i_Primed_D7_10X_GGGTATTAGGTCTTTG	EZH2i_Primed_D7	5.25434	0.14303
EZH2i_Primed_D7_10X_GGGTATTCAGCGAACA	EZH2i_Primed_D7	8.12791	0.167059
EZH2i_Primed_D7_10X_GGGTATTTCTCTGCCA	EZH2i_Primed_D7	8.07005	0.00615172
EZH2i_Primed_D7_10X_GGGTCACAGTCTGCGC	EZH2i_Primed_D7	6.53817	0.687768
EZH2i_Primed_D7_10X_GGGTCACGTACGGGAT	EZH2i_Primed_D7	7.87832	2.3203
EZH2i_Primed_D7_10X_GGGTCACTCACGTCCT	EZH2i_Primed_D7	6.97053	0.210035
EZH2i_Primed_D7_10X_GGGTCACTCATGAAAG	EZH2i_Primed_D7	5.44689	2.51296
EZH2i_Primed_D7_10X_GGGTGAAAGCTGAGTG	EZH2i_Primed_D7	5.7262	2.84805
EZH2i_Primed_D7_10X_GGGTGAAGTATGAGAT	EZH2i_Primed_D7	5.89288	2.55817
EZH2i_Primed_D7_10X_GGGTGTCAGTTGCATC	EZH2i_Primed_D7	7.3442	-0.288788
EZH2i_Primed_D7_10X_GGGTGTCCAAGGGTCA	EZH2i_Primed_D7	8.07788	0.56386
EZH2i_Primed_D7_10X_GGGTTATAGCGTGTTT	EZH2i_Primed_D7	5.58455	2.99377
EZH2i_Primed_D7_10X_GGGTTATAGGTCGACA	EZH2i_Primed_D7	5.76342	1.09378
EZH2i_Primed_D7_10X_GGGTTATAGTATGACA	EZH2i_Primed_D7	7.30049	0.914934
EZH2i_Primed_D7_10X_GGGTTATCAAGTGCTT	EZH2i_Primed_D7	7.83113	0.158549
EZH2i_Primed_D7_10X_GGGTTATCACGCGCTA	EZH2i_Primed_D7	6.53419	-0.711071
EZH2i_Primed_D7_10X_GGGTTATCAGGAGGTT	EZH2i_Primed_D7	6.19411	0.124504
EZH2i_Primed_D7_10X_GGGTTATGTCCCTAAA	EZH2i_Primed_D7	5.87416	-0.00209487
EZH2i_Primed_D7_10X_GGGTTTAAGGACCCAA	EZH2i_Primed_D7	6.57751	0.574028
EZH2i_Primed_D7_10X_GGGTTTAGTACGAAAT	EZH2i_Primed_D7	6.44914	2.338
EZH2i_Primed_D7_10X_GGGTTTATCCACGTGG	EZH2i_Primed_D7	6.57829	-0.514909
EZH2i_Primed_D7_10X_GGTAACTTCAAACCCA	EZH2i_Primed_D7	6.67337	0.413925
EZH2i_Primed_D7_10X_GGTAACTTCTGAGTCA	EZH2i_Primed_D7	6.05643	1.73045
EZH2i_Primed_D7_10X_GGTAATCCATGATAGA	EZH2i_Primed_D7	7.16465	-0.80502
EZH2i_Primed_D7_10X_GGTAGAGCACAGTGAG	EZH2i_Primed_D7	6.36031	1.6042
EZH2i_Primed_D7_10X_GGTAGAGGTGCAGGAT	EZH2i_Primed_D7	7.08997	0.528505
EZH2i_Primed_D7_10X_GGTAGAGGTGGACCTC	EZH2i_Primed_D7	7.14189	1.05841
EZH2i_Primed_D7_10X_GGTAGAGGTGTTACAC	EZH2i_Primed_D7	6.90068	1.10479
EZH2i_Primed_D7_10X_GGTCACGTCTAACGCA	EZH2i_Primed_D7	7.42159	-0.280964
EZH2i_Primed_D7_10X_GGTCTGGCACATTCTT	EZH2i_Primed_D7	5.75534	1.04453
EZH2i_Primed_D7_10X_GGTCTGGTCTGTTCAT	EZH2i_Primed_D7	7.66134	1.08794
EZH2i_Primed_D7_10X_GGTGAAGGTTTGGCTA	EZH2i_Primed_D7	6.53091	2.27817
EZH2i_Primed_D7_10X_GGTGAAGTCAGTCCGG	EZH2i_Primed_D7	7.78776	-0.0692211
EZH2i_Primed_D7_10X_GGTGAAGTCTCGGTAA	EZH2i_Primed_D7	5.91713	3.60666
EZH2i_Primed_D7_10X_GGTGATTCAGTGAGCA	EZH2i_Primed_D7	7.67032	0.13521
EZH2i_Primed_D7_10X_GGTGATTGTGACCGTC	EZH2i_Primed_D7	6.62127	-0.732947
EZH2i_Primed_D7_10X_GGTGATTTCGATTGGT	EZH2i_Primed_D7	7.50866	-0.414341
EZH2i_Primed_D7_10X_GGTGGCTCACGCAGTC	EZH2i_Primed_D7	7.58433	0.833275
EZH2i_Primed_D7_10X_GGTGGCTGTGTGTCCG	EZH2i_Primed_D7	7.60947	2.43991
EZH2i_Primed_D7_10X_GGTGGCTTCATATGGC	EZH2i_Primed_D7	5.87048	3.7693
EZH2i_Primed_D7_10X_GGTGGCTTCCACAGGC	EZH2i_Primed_D7	2.97535	-1.28576
EZH2i_Primed_D7_10X_GGTGGCTTCGCTATTT	EZH2i_Primed_D7	6.48776	3.17173
EZH2i_Primed_D7_10X_GGTGGCTTCTACCACC	EZH2i_Primed_D7	7.43149	0.796585
EZH2i_Primed_D7_10X_GGTGGCTTCTCGCCTA	EZH2i_Primed_D7	6.19023	-0.842992
EZH2i_Primed_D7_10X_GGTGGCTTCTTTCGAT	EZH2i_Primed_D7	7.21963	-0.115601
EZH2i_Primed_D7_10X_GGTGTCGAGCAAGTGC	EZH2i_Primed_D7	7.52767	-0.237625
EZH2i_Primed_D7_10X_GGTGTCGAGCGGTAGT	EZH2i_Primed_D7	8.42487	0.45785
EZH2i_Primed_D7_10X_GGTGTTACAGGACTAG	EZH2i_Primed_D7	7.0263	0.814774
EZH2i_Primed_D7_10X_GGTGTTATCATGCAGT	EZH2i_Primed_D7	8.02374	0.437298
EZH2i_Primed_D7_10X_GGTTAACAGGGAGAAT	EZH2i_Primed_D7	6.42694	1.92709
EZH2i_Primed_D7_10X_GGTTCTCTCAGACCCG	EZH2i_Primed_D7	5.3997	4.05371
EZH2i_Primed_D7_10X_GGTTGTACATGTACGT	EZH2i_Primed_D7	6.83914	0.211523
EZH2i_Primed_D7_10X_GGTTGTAGTACAGTCT	EZH2i_Primed_D7	5.98592	2.55385
EZH2i_Primed_D7_10X_GGTTGTAGTGAACTAA	EZH2i_Primed_D7	7.46605	-0.233576
EZH2i_Primed_D7_10X_GGTTGTATCACTGTCC	EZH2i_Primed_D7	5.48922	2.53116
EZH2i_Primed_D7_10X_GGTTGTATCCATCACC	EZH2i_Primed_D7	5.57455	3.65564
EZH2i_Primed_D7_10X_GTAACACAGATGGTAT	EZH2i_Primed_D7	5.74982	2.03379
EZH2i_Primed_D7_10X_GTAACACCAAGCCTGC	EZH2i_Primed_D7	5.12884	3.7564
EZH2i_Primed_D7_10X_GTAACACCAGCCCACA	EZH2i_Primed_D7	5.14393	2.36018
EZH2i_Primed_D7_10X_GTAACACCATCTCAAG	EZH2i_Primed_D7	6.08072	4.03901
EZH2i_Primed_D7_10X_GTAACACGTGACTCTA	EZH2i_Primed_D7	7.05179	-0.174728
EZH2i_Primed_D7_10X_GTAACCACATGGGAAC	EZH2i_Primed_D7	7.44527	-0.467748
EZH2i_Primed_D7_10X_GTAACCAGTGAGAACC	EZH2i_Primed_D7	7.52541	1.16111
EZH2i_Primed_D7_10X_GTAAGTCAGAGATTCA	EZH2i_Primed_D7	9.01215	1.96585
EZH2i_Primed_D7_10X_GTAAGTCCAGCGTTGC	EZH2i_Primed_D7	6.3376	0.0980507
EZH2i_Primed_D7_10X_GTAAGTCTCGCTGCGA	EZH2i_Primed_D7	6.7246	1.95178
EZH2i_Primed_D7_10X_GTAATCGCAATGCAAA	EZH2i_Primed_D7	8.07793	0.137839
EZH2i_Primed_D7_10X_GTAATCGCAGGAGGAG	EZH2i_Primed_D7	6.05501	2.42806
EZH2i_Primed_D7_10X_GTAATCGGTGCAGTGA	EZH2i_Primed_D7	7.75981	1.88724
EZH2i_Primed_D7_10X_GTAATGCCATCGATAC	EZH2i_Primed_D7	5.83489	1.77184
EZH2i_Primed_D7_10X_GTACAACCAATATCCG	EZH2i_Primed_D7	5.55733	3.18655
EZH2i_Primed_D7_10X_GTACAGTAGGCTAGCA	EZH2i_Primed_D7	5.95412	1.33834
EZH2i_Primed_D7_10X_GTACAGTCATAATGCC	EZH2i_Primed_D7	6.32482	-0.615154
EZH2i_Primed_D7_10X_GTACAGTGTCAACGCC	EZH2i_Primed_D7	7.72855	-0.276273
EZH2i_Primed_D7_10X_GTAGAAAAGGGTGGGA	EZH2i_Primed_D7	8.58765	0.515248
EZH2i_Primed_D7_10X_GTAGAAACAACCACAT	EZH2i_Primed_D7	6.52162	0.189901
EZH2i_Primed_D7_10X_GTAGAAACAACGGCTC	EZH2i_Primed_D7	6.05182	0.554533
EZH2i_Primed_D7_10X_GTAGAAACATTGAGCT	EZH2i_Primed_D7	6.9051	1.55349
EZH2i_Primed_D7_10X_GTAGAGGGTGATACAA	EZH2i_Primed_D7	8.30989	0.302582
EZH2i_Primed_D7_10X_GTAGAGGTCTTAGTTC	EZH2i_Primed_D7	6.50019	-0.667471
EZH2i_Primed_D7_10X_GTAGATCAGTTGCCTA	EZH2i_Primed_D7	7.28346	0.58013
EZH2i_Primed_D7_10X_GTAGATCCACGTAGTT	EZH2i_Primed_D7	7.96575	-0.399491
EZH2i_Primed_D7_10X_GTAGCTACAAGTGGGT	EZH2i_Primed_D7	5.72573	3.53297
EZH2i_Primed_D7_10X_GTAGCTACACCACATA	EZH2i_Primed_D7	6.23283	1.08884
EZH2i_Primed_D7_10X_GTAGCTACAGATTAAG	EZH2i_Primed_D7	5.68419	0.663269
EZH2i_Primed_D7_10X_GTAGCTAGTAGCTTGT	EZH2i_Primed_D7	6.20342	1.36968
EZH2i_Primed_D7_10X_GTAGCTAGTTAGGACG	EZH2i_Primed_D7	5.8073	3.03653
EZH2i_Primed_D7_10X_GTAGCTATCATTGCTT	EZH2i_Primed_D7	6.24507	2.94321
EZH2i_Primed_D7_10X_GTAGGAGAGTGGACGT	EZH2i_Primed_D7	7.60259	1.07825
EZH2i_Primed_D7_10X_GTAGGTTTCTTCGACC	EZH2i_Primed_D7	5.97704	2.41316
EZH2i_Primed_D7_10X_GTAGTACAGGCGAAGG	EZH2i_Primed_D7	7.27661	3.49719
EZH2i_Primed_D7_10X_GTAGTACGTTGCATCA	EZH2i_Primed_D7	7.81432	-0.589666
EZH2i_Primed_D7_10X_GTAGTACTCGTTACCC	EZH2i_Primed_D7	5.79854	0.676965
EZH2i_Primed_D7_10X_GTATTGGGTGATCATC	EZH2i_Primed_D7	6.63027	0.858493
EZH2i_Primed_D7_10X_GTATTTCAGTGGTTGG	EZH2i_Primed_D7	6.87847	1.13366
EZH2i_Primed_D7_10X_GTATTTCCATGTCGTA	EZH2i_Primed_D7	5.02704	0.990159
EZH2i_Primed_D7_10X_GTATTTCGTCATAACC	EZH2i_Primed_D7	5.24248	3.33114
EZH2i_Primed_D7_10X_GTCAAACAGCATTGAA	EZH2i_Primed_D7	7.08164	-0.82548
EZH2i_Primed_D7_10X_GTCAAACCACTACCCT	EZH2i_Primed_D7	6.86181	-0.884552
EZH2i_Primed_D7_10X_GTCAAACCAGGTTCCG	EZH2i_Primed_D7	6.82863	0.664011
EZH2i_Primed_D7_10X_GTCAAACGTATACCTG	EZH2i_Primed_D7	6.60624	0.836526
EZH2i_Primed_D7_10X_GTCAAACTCTCTTGCG	EZH2i_Primed_D7	7.1234	-0.116308
EZH2i_Primed_D7_10X_GTCAAGTCAACCCGCA	EZH2i_Primed_D7	6.90248	0.412599
EZH2i_Primed_D7_10X_GTCAAGTGTGCACAAG	EZH2i_Primed_D7	8.4424	0.97515
EZH2i_Primed_D7_10X_GTCACGGGTAGATCGG	EZH2i_Primed_D7	7.15922	1.47189
EZH2i_Primed_D7_10X_GTCACGGGTCTCGGAC	EZH2i_Primed_D7	7.80177	0.819159
EZH2i_Primed_D7_10X_GTCACTCAGTTCCTGA	EZH2i_Primed_D7	6.32317	3.46699
EZH2i_Primed_D7_10X_GTCACTCCATAGATCC	EZH2i_Primed_D7	8.28525	0.104631
EZH2i_Primed_D7_10X_GTCAGCGAGATTTGCC	EZH2i_Primed_D7	5.02989	3.30252
EZH2i_Primed_D7_10X_GTCAGCGTCCACACCT	EZH2i_Primed_D7	6.82163	-0.789271
EZH2i_Primed_D7_10X_GTCATGAAGATCGCTT	EZH2i_Primed_D7	6.76196	-0.69538
EZH2i_Primed_D7_10X_GTCATGAAGCTAATCC	EZH2i_Primed_D7	5.53594	3.34734
EZH2i_Primed_D7_10X_GTCATGAGTGAGGATC	EZH2i_Primed_D7	6.52556	1.19701
EZH2i_Primed_D7_10X_GTCATGATCAAATGCC	EZH2i_Primed_D7	7.30269	1.22839
EZH2i_Primed_D7_10X_GTCATGATCCTCGATC	EZH2i_Primed_D7	6.36435	1.44009
EZH2i_Primed_D7_10X_GTCATGATCCTGCTAC	EZH2i_Primed_D7	4.9935	3.20587
EZH2i_Primed_D7_10X_GTCATTTTCGTCGCTT	EZH2i_Primed_D7	7.26127	2.47921
EZH2i_Primed_D7_10X_GTCCACTCACCTGTCT	EZH2i_Primed_D7	6.90685	-0.142187
EZH2i_Primed_D7_10X_GTCCTCACAGTTTGGT	EZH2i_Primed_D7	8.40704	0.973086
EZH2i_Primed_D7_10X_GTCCTCACATGACAGG	EZH2i_Primed_D7	7.58662	1.17315
EZH2i_Primed_D7_10X_GTCCTCACATGTGTCA	EZH2i_Primed_D7	5.37532	3.62729
EZH2i_Primed_D7_10X_GTCCTCAGTAGCGATG	EZH2i_Primed_D7	5.96024	2.55526
EZH2i_Primed_D7_10X_GTCCTCAGTAGCGTAG	EZH2i_Primed_D7	7.851	1.67543
EZH2i_Primed_D7_10X_GTCCTCAGTTCTCCTG	EZH2i_Primed_D7	7.51663	-0.278631
EZH2i_Primed_D7_10X_GTCCTCATCTGCGGGT	EZH2i_Primed_D7	8.13472	0.178087
EZH2i_Primed_D7_10X_GTCGAATAGCTAAACA	EZH2i_Primed_D7	8.08246	0.466137
EZH2i_Primed_D7_10X_GTCGAATCACATGAAA	EZH2i_Primed_D7	7.37908	0.358561
EZH2i_Primed_D7_10X_GTCGAATGTTCTAAGC	EZH2i_Primed_D7	5.62231	3.75689
EZH2i_Primed_D7_10X_GTCGAATTCAGACATC	EZH2i_Primed_D7	2.9093	-1.37235
EZH2i_Primed_D7_10X_GTCGAATTCTTGGTCC	EZH2i_Primed_D7	7.61696	-0.264293
EZH2i_Primed_D7_10X_GTCGCGAAGCACTCCG	EZH2i_Primed_D7	6.06445	3.75915
EZH2i_Primed_D7_10X_GTCGCGAAGCAGAAAG	EZH2i_Primed_D7	5.48296	2.15559
EZH2i_Primed_D7_10X_GTCGTAAAGGAGTCTG	EZH2i_Primed_D7	6.80414	1.18867
EZH2i_Primed_D7_10X_GTCGTAACACGTTCGG	EZH2i_Primed_D7	5.76658	1.41056
EZH2i_Primed_D7_10X_GTCGTTCGTGTCCGGT	EZH2i_Primed_D7	6.87066	0.320372
EZH2i_Primed_D7_10X_GTCTACCAGGAGAATG	EZH2i_Primed_D7	5.32362	3.75543
EZH2i_Primed_D7_10X_GTCTACCGTCGGTACC	EZH2i_Primed_D7	7.13765	0.448078
EZH2i_Primed_D7_10X_GTCTAGAAGGACAAGA	EZH2i_Primed_D7	6.8697	0.813095
EZH2i_Primed_D7_10X_GTCTCACGTTCAGGTT	EZH2i_Primed_D7	6.05006	4.13089
EZH2i_Primed_D7_10X_GTCTGTCCAGGCACTC	EZH2i_Primed_D7	2.93018	-0.878463
EZH2i_Primed_D7_10X_GTCTGTCCATTGCCGG	EZH2i_Primed_D7	4.03957	-1.58397
EZH2i_Primed_D7_10X_GTCTGTCTCGTCGGGT	EZH2i_Primed_D7	6.12214	3.54471
EZH2i_Primed_D7_10X_GTCTTTAAGACACACG	EZH2i_Primed_D7	6.53427	0.0512725
EZH2i_Primed_D7_10X_GTCTTTAAGTGCACTT	EZH2i_Primed_D7	5.63661	1.28861
EZH2i_Primed_D7_10X_GTCTTTACAAATGCGG	EZH2i_Primed_D7	8.29556	1.06898
EZH2i_Primed_D7_10X_GTCTTTACAACGGCCT	EZH2i_Primed_D7	4.87509	3.25077
EZH2i_Primed_D7_10X_GTCTTTACACGGCGTT	EZH2i_Primed_D7	6.5729	2.19616
EZH2i_Primed_D7_10X_GTCTTTATCAGACTGT	EZH2i_Primed_D7	5.48754	3.81546
EZH2i_Primed_D7_10X_GTGACGCAGGAAGTCC	EZH2i_Primed_D7	7.03823	0.160864
EZH2i_Primed_D7_10X_GTGACGCAGTGGATTA	EZH2i_Primed_D7	5.82512	4.01554
EZH2i_Primed_D7_10X_GTGACGCGTGTAACGG	EZH2i_Primed_D7	7.88089	-0.0103706
EZH2i_Primed_D7_10X_GTGAGCCAGGATACGC	EZH2i_Primed_D7	7.21648	-0.498502
EZH2i_Primed_D7_10X_GTGAGCCGTACCACGC	EZH2i_Primed_D7	5.24975	3.65826
EZH2i_Primed_D7_10X_GTGAGGACACCCATAA	EZH2i_Primed_D7	4.41066	3.21153
EZH2i_Primed_D7_10X_GTGAGGAGTCCGTACG	EZH2i_Primed_D7	5.35072	3.51223
EZH2i_Primed_D7_10X_GTGAGTTCAACTCATG	EZH2i_Primed_D7	5.2063	3.24934
EZH2i_Primed_D7_10X_GTGATGTAGCCTGTCG	EZH2i_Primed_D7	7.36537	-0.710705
EZH2i_Primed_D7_10X_GTGATGTAGGTCTACT	EZH2i_Primed_D7	6.35846	-0.582397
EZH2i_Primed_D7_10X_GTGATGTCATGACTGT	EZH2i_Primed_D7	6.87147	-0.35533
EZH2i_Primed_D7_10X_GTGATGTTCTACGGGC	EZH2i_Primed_D7	7.23966	0.0596595
EZH2i_Primed_D7_10X_GTGCACGCACAGCCTG	EZH2i_Primed_D7	5.76706	3.96032
EZH2i_Primed_D7_10X_GTGCACGCACCAGTAT	EZH2i_Primed_D7	6.68208	2.49142
EZH2i_Primed_D7_10X_GTGCACGCAGTTACCA	EZH2i_Primed_D7	5.32311	3.92132
EZH2i_Primed_D7_10X_GTGCACGTCATCGTAG	EZH2i_Primed_D7	4.95215	3.56244
EZH2i_Primed_D7_10X_GTGCAGCAGCATGCAG	EZH2i_Primed_D7	6.78575	0.901188
EZH2i_Primed_D7_10X_GTGCGTGAGAACTTCC	EZH2i_Primed_D7	5.38555	3.08868
EZH2i_Primed_D7_10X_GTGCGTGAGAGGTTTA	EZH2i_Primed_D7	7.18714	1.14763
EZH2i_Primed_D7_10X_GTGCGTGCACGACTAT	EZH2i_Primed_D7	6.11396	1.59753
EZH2i_Primed_D7_10X_GTGCGTGGTAGGTACG	EZH2i_Primed_D7	7.14032	-0.122224
EZH2i_Primed_D7_10X_GTGCGTGTCCATTTCA	EZH2i_Primed_D7	7.84947	1.42074
EZH2i_Primed_D7_10X_GTGCTGGAGACCATGG	EZH2i_Primed_D7	6.92838	-0.623609
EZH2i_Primed_D7_10X_GTGCTGGCACAGTGTT	EZH2i_Primed_D7	6.5941	-0.231083
EZH2i_Primed_D7_10X_GTGCTGGCATAATCGC	EZH2i_Primed_D7	6.15815	2.98884
EZH2i_Primed_D7_10X_GTGGAGAGTATGAGCG	EZH2i_Primed_D7	7.00994	0.421975
EZH2i_Primed_D7_10X_GTGGCGTGTAACTTCG	EZH2i_Primed_D7	8.28567	0.987418
EZH2i_Primed_D7_10X_GTGGCGTGTTAACAGA	EZH2i_Primed_D7	8.19569	-0.252905
EZH2i_Primed_D7_10X_GTGGCGTTCGAACACT	EZH2i_Primed_D7	6.499	-0.707899
EZH2i_Primed_D7_10X_GTGGGAAGTCGCATTA	EZH2i_Primed_D7	5.74326	3.88211
EZH2i_Primed_D7_10X_GTGGGAATCGTAGAGG	EZH2i_Primed_D7	7.58321	2.9664
EZH2i_Primed_D7_10X_GTGGTTACAAGGTACG	EZH2i_Primed_D7	7.25498	3.27131
EZH2i_Primed_D7_10X_GTGGTTAGTCGTTATG	EZH2i_Primed_D7	7.73108	-0.503286
EZH2i_Primed_D7_10X_GTGTAACAGAACAGGA	EZH2i_Primed_D7	6.77629	1.66024
EZH2i_Primed_D7_10X_GTGTAACGTATACAGA	EZH2i_Primed_D7	8.05631	0.337101
EZH2i_Primed_D7_10X_GTGTAACGTCGATTAC	EZH2i_Primed_D7	7.28213	-0.777105
EZH2i_Primed_D7_10X_GTGTCCTAGACTGAGC	EZH2i_Primed_D7	6.2728	3.13446
EZH2i_Primed_D7_10X_GTGTCCTAGTATGATG	EZH2i_Primed_D7	7.41721	0.935367
EZH2i_Primed_D7_10X_GTGTCCTCATCAACCA	EZH2i_Primed_D7	5.95604	0.861374
EZH2i_Primed_D7_10X_GTGTCCTGTCTCAAGT	EZH2i_Primed_D7	5.51095	1.27937
EZH2i_Primed_D7_10X_GTGTCCTGTTAGCGGA	EZH2i_Primed_D7	7.45205	2.7748
EZH2i_Primed_D7_10X_GTGTGATAGCTACTGT	EZH2i_Primed_D7	7.89687	3.40289
EZH2i_Primed_D7_10X_GTGTGATTCATCGCCT	EZH2i_Primed_D7	5.88986	3.43605
EZH2i_Primed_D7_10X_GTGTGATTCGCTTGAA	EZH2i_Primed_D7	7.70285	-0.73863
EZH2i_Primed_D7_10X_GTGTTAGAGGAAAGAC	EZH2i_Primed_D7	7.65171	-0.298566
EZH2i_Primed_D7_10X_GTTACAGTCCTACGGG	EZH2i_Primed_D7	7.86806	0.470626
EZH2i_Primed_D7_10X_GTTACCCTCCGTCACT	EZH2i_Primed_D7	6.14286	1.77694
EZH2i_Primed_D7_10X_GTTACGAAGACCACGA	EZH2i_Primed_D7	7.06876	0.539075
EZH2i_Primed_D7_10X_GTTACGAAGGTGATCG	EZH2i_Primed_D7	6.01496	-0.557021
EZH2i_Primed_D7_10X_GTTACGACACTGCGTG	EZH2i_Primed_D7	7.44703	-0.303817
EZH2i_Primed_D7_10X_GTTACGAGTAGATTAG	EZH2i_Primed_D7	5.74145	3.96341
EZH2i_Primed_D7_10X_GTTACGATCGAGATGG	EZH2i_Primed_D7	5.83269	3.83769
EZH2i_Primed_D7_10X_GTTAGACCATAACGGG	EZH2i_Primed_D7	4.82709	3.63182
EZH2i_Primed_D7_10X_GTTAGACTCCGTGACG	EZH2i_Primed_D7	5.86378	1.99991
EZH2i_Primed_D7_10X_GTTAGTGTCCTATGGA	EZH2i_Primed_D7	5.57939	3.58627
EZH2i_Primed_D7_10X_GTTATGGCAAGCGAAC	EZH2i_Primed_D7	6.57893	0.336912
EZH2i_Primed_D7_10X_GTTATGGCATTGGCAT	EZH2i_Primed_D7	5.46282	4.02061
[truncated: 3,085 more rows]

## Sheet: fig5eg_expression
cell	GATA2	TMEM88	GATA3	TBXT	HAND1	CDX1	UMAP_1	UMAP_2
[truncated: 8,804 more rows]
