# Supplementary material for: Polycomb repressive complex 2 shields naïve human pluripotent cells from trophectoderm differentiation
Source: Nat Cell Biol. 2022 May 30;24(6):845–57. doi: 10.1038/s41556-022-00916-w (PMC9203276; doi:10.1038/s41556-022-00916-w)
Supplement: Supplementary file 9 — Statistical source data corresponding to Fig. 6. [file 41556_2022_916_MOESM9_ESM.xlsx]

## Sheet: fig6a_to_d_trajectory_table
cell	SID	batch	seqType	cellType	devTime	EML	subCT	libsize	nGene	pj	mt.perc	seurat_clusters	Pseudotime	State	cluster_EML_state	traj_dim1	traj_Dim2
EZH2i_Naive_D2_10X_AAACCCACACTTCCTG	EZH2i_Naive_D2_10X	Nerges_EZH2i_Naive	10X	EZH2i_Naive_D2	EZH2i_Naive_D2	EZH2i_Naive_s1	None	8156	2772	Nerges_EZH2i_Naive	0.0321236	C2	2.36682	1	gELC	2.96147	-0.0892486
EZH2i_Naive_D2_10X_AAACGAAGTACCCAGC	EZH2i_Naive_D2_10X	Nerges_EZH2i_Naive	10X	EZH2i_Naive_D2	EZH2i_Naive_D2	EZH2i_Naive_s1	None	6157	2170	Nerges_EZH2i_Naive	0.0948514	C2	0.413666	1	gELC	4.88322	0.315511
EZH2i_Naive_D2_10X_AAACGAAGTGAGGAAA	EZH2i_Naive_D2_10X	Nerges_EZH2i_Naive	10X	EZH2i_Naive_D2	EZH2i_Naive_D2	EZH2i_Naive_s1	None	6623	2575	Nerges_EZH2i_Naive	0.068247	C2	2.98242	1	gELC	2.33357	0.128904
EZH2i_Naive_D2_10X_AAACGAATCCACGGAC	EZH2i_Naive_D2_10X	Nerges_EZH2i_Naive	10X	EZH2i_Naive_D2	EZH2i_Naive_D2	EZH2i_Naive_s1	None	5756	2184	Nerges_EZH2i_Naive	0.0403058	C2	3.56458	1	gELC	1.75181	0.115556
EZH2i_Naive_D2_10X_AAACGAATCTAGACCA	EZH2i_Naive_D2_10X	Nerges_EZH2i_Naive	10X	EZH2i_Naive_D2	EZH2i_Naive_D2	EZH2i_Naive_s1	None	7791	2672	Nerges_EZH2i_Naive	0.0700809	C2	3.78303	1	gELC	1.55002	-0.256989
EZH2i_Naive_D2_10X_AAAGAACAGGCTAGCA	EZH2i_Naive_D2_10X	Nerges_EZH2i_Naive	10X	EZH2i_Naive_D2	EZH2i_Naive_D2	EZH2i_Naive_s1	None	7420	2745	Nerges_EZH2i_Naive	0.054717	C2	0.311538	1	gELC	4.95461	0.465149
EZH2i_Naive_D2_10X_AAAGAACTCTTCGGTC	EZH2i_Naive_D2_10X	Nerges_EZH2i_Naive	10X	EZH2i_Naive_D2	EZH2i_Naive_D2	EZH2i_Naive_s1	None	7477	2579	Nerges_EZH2i_Naive	0.113013	C2	0.874524	1	gELC	4.42924	0.234964
EZH2i_Naive_D2_10X_AAAGGTAAGTTATGGA	EZH2i_Naive_D2_10X	Nerges_EZH2i_Naive	10X	EZH2i_Naive_D2	EZH2i_Naive_D2	EZH2i_Naive_s1	None	9597	3097	Nerges_EZH2i_Naive	0.07742	C2	2.85909	1	gELC	2.46301	-0.00215968
EZH2i_Naive_D2_10X_AAAGGTAGTCTACACA	EZH2i_Naive_D2_10X	Nerges_EZH2i_Naive	10X	EZH2i_Naive_D2	EZH2i_Naive_D2	EZH2i_Naive_s1	None	5036	2014	Nerges_EZH2i_Naive	0.0869738	C2	2.37364	1	gELC	2.95163	-0.0408461
EZH2i_Naive_D2_10X_AACAGGGGTATGGTTC	EZH2i_Naive_D2_10X	Nerges_EZH2i_Naive	10X	EZH2i_Naive_D2	EZH2i_Naive_D2	EZH2i_Naive_s2	None	7150	2612	Nerges_EZH2i_Naive	0.137483	C7	14.4294	2	TLC	-7.6535	-3.73504
EZH2i_Naive_D2_10X_AACGAAAAGCCGATTT	EZH2i_Naive_D2_10X	Nerges_EZH2i_Naive	10X	EZH2i_Naive_D2	EZH2i_Naive_D2	EZH2i_Naive_s1	None	7968	2788	Nerges_EZH2i_Naive	0.0587349	C2	0.286209	1	gELC	5.01153	0.324793
EZH2i_Naive_D2_10X_AACGGGAAGAGGTGCT	EZH2i_Naive_D2_10X	Nerges_EZH2i_Naive	10X	EZH2i_Naive_D2	EZH2i_Naive_D2	EZH2i_Naive_s1	None	7096	2573	Nerges_EZH2i_Naive	0.0880778	C2	3.26333	1	gELC	2.05297	0.110977
EZH2i_Naive_D2_10X_AACGGGAGTCGTCGGT	EZH2i_Naive_D2_10X	Nerges_EZH2i_Naive	10X	EZH2i_Naive_D2	EZH2i_Naive_D2	EZH2i_Naive_s1	None	3367	1554	Nerges_EZH2i_Naive	0.030591	C2	6.65516	1	aELC	-1.33153	-0.124961
EZH2i_Naive_D2_10X_AACTTCTCAATAGAGT	EZH2i_Naive_D2_10X	Nerges_EZH2i_Naive	10X	EZH2i_Naive_D2	EZH2i_Naive_D2	EZH2i_Naive_s1	None	3952	1716	Nerges_EZH2i_Naive	0.106275	C2	8.33197	1	aELC	-2.9985	-0.50221
EZH2i_Naive_D2_10X_AAGACAACAACTCCAA	EZH2i_Naive_D2_10X	Nerges_EZH2i_Naive	10X	EZH2i_Naive_D2	EZH2i_Naive_D2	EZH2i_Naive_s1	None	9040	3380	Nerges_EZH2i_Naive	0.0685841	C2	5.17594	1	gELC	0.147958	-0.0944919
EZH2i_Naive_D2_10X_AAGACAACACCCATAA	EZH2i_Naive_D2_10X	Nerges_EZH2i_Naive	10X	EZH2i_Naive_D2	EZH2i_Naive_D2	EZH2i_Naive_s1	None	7426	2741	Nerges_EZH2i_Naive	0.140587	C2	5.02159	1	gELC	0.306022	-0.150677
EZH2i_Naive_D2_10X_AAGACAATCTGATGGT	EZH2i_Naive_D2_10X	Nerges_EZH2i_Naive	10X	EZH2i_Naive_D2	EZH2i_Naive_D2	EZH2i_Naive_s1	None	5663	2148	Nerges_EZH2i_Naive	0.126965	C2	0.35179	1	gELC	4.91402	0.462598
EZH2i_Naive_D2_10X_AAGACTCGTTCAGGTT	EZH2i_Naive_D2_10X	Nerges_EZH2i_Naive	10X	EZH2i_Naive_D2	EZH2i_Naive_D2	EZH2i_Naive_s1	None	7329	2685	Nerges_EZH2i_Naive	0.0605813	C2	0.333697	1	gELC	4.96814	0.301338
EZH2i_Naive_D2_10X_AAGATAGCATGACTCA	EZH2i_Naive_D2_10X	Nerges_EZH2i_Naive	10X	EZH2i_Naive_D2	EZH2i_Naive_D2	EZH2i_Naive_s1	None	3521	1554	Nerges_EZH2i_Naive	0.143425	C2	2.55662	1	gELC	2.77362	-0.18718
EZH2i_Naive_D2_10X_AAGCATCGTATGAGCG	EZH2i_Naive_D2_10X	Nerges_EZH2i_Naive	10X	EZH2i_Naive_D2	EZH2i_Naive_D2	EZH2i_Naive_s1	None	5296	2097	Nerges_EZH2i_Naive	0.0742069	C2	2.18558	1	gELC	3.1415	-0.0337176
EZH2i_Naive_D2_10X_AAGCCATAGAGGATCC	EZH2i_Naive_D2_10X	Nerges_EZH2i_Naive	10X	EZH2i_Naive_D2	EZH2i_Naive_D2	EZH2i_Naive_s1	None	3549	1688	Nerges_EZH2i_Naive	0.0442378	C2	1.84772	1	gELC	3.47327	0.0515118
EZH2i_Naive_D2_10X_AAGCGAGAGATACGAT	EZH2i_Naive_D2_10X	Nerges_EZH2i_Naive	10X	EZH2i_Naive_D2	EZH2i_Naive_D2	EZH2i_Naive_s1	None	8134	2688	Nerges_EZH2i_Naive	0.0636833	C2	0.562474	1	gELC	4.74899	0.233535
EZH2i_Naive_D2_10X_AAGCGAGGTTGCGGCT	EZH2i_Naive_D2_10X	Nerges_EZH2i_Naive	10X	EZH2i_Naive_D2	EZH2i_Naive_D2	EZH2i_Naive_s1	None	2686	1303	Nerges_EZH2i_Naive	0.0889799	C2	6.18851	1	aELC	-0.871121	-0.00315497
EZH2i_Naive_D2_10X_AAGTACCTCTCGAGTA	EZH2i_Naive_D2_10X	Nerges_EZH2i_Naive	10X	EZH2i_Naive_D2	EZH2i_Naive_D2	EZH2i_Naive_s1	None	6228	2311	Nerges_EZH2i_Naive	0.125723	C2	1.14953	1	gELC	4.17033	0.125027
EZH2i_Naive_D2_10X_AAGTGAACAATTGCTG	EZH2i_Naive_D2_10X	Nerges_EZH2i_Naive	10X	EZH2i_Naive_D2	EZH2i_Naive_D2	EZH2i_Naive_s1	None	4705	1895	Nerges_EZH2i_Naive	0.0899044	C2	0.728866	1	gELC	4.58698	0.193341
EZH2i_Naive_D2_10X_AAGTGAATCTCGCAGG	EZH2i_Naive_D2_10X	Nerges_EZH2i_Naive	10X	EZH2i_Naive_D2	EZH2i_Naive_D2	EZH2i_Naive_s1	None	5915	2199	Nerges_EZH2i_Naive	0.0505495	C2	0.336286	1	gELC	4.95581	0.345137
EZH2i_Naive_D2_10X_AATAGAGGTCATCACA	EZH2i_Naive_D2_10X	Nerges_EZH2i_Naive	10X	EZH2i_Naive_D2	EZH2i_Naive_D2	EZH2i_Naive_s1	None	14990	3735	Nerges_EZH2i_Naive	0.103069	C2	0.522141	1	gELC	4.75892	0.375295
EZH2i_Naive_D2_10X_AATAGAGGTGTCATCA	EZH2i_Naive_D2_10X	Nerges_EZH2i_Naive	10X	EZH2i_Naive_D2	EZH2i_Naive_D2	EZH2i_Naive_s1	None	2431	1260	Nerges_EZH2i_Naive	0.112299	C2	4.61843	1	gELC	0.706825	-0.102189
EZH2i_Naive_D2_10X_AATCACGTCAAGTTGC	EZH2i_Naive_D2_10X	Nerges_EZH2i_Naive	10X	EZH2i_Naive_D2	EZH2i_Naive_D2	EZH2i_Naive_s4	None	2361	1212	Nerges_EZH2i_Naive	0.0122829	C2	11.5673	3	MaELC	-5.50465	1.36862
EZH2i_Naive_D2_10X_AATGAAGAGCATGAAT	EZH2i_Naive_D2_10X	Nerges_EZH2i_Naive	10X	EZH2i_Naive_D2	EZH2i_Naive_D2	EZH2i_Naive_s1	None	13411	3354	Nerges_EZH2i_Naive	0.0701663	C2	0.324315	1	gELC	4.96125	0.375952
EZH2i_Naive_D2_10X_AATGAAGGTCGCAACC	EZH2i_Naive_D2_10X	Nerges_EZH2i_Naive	10X	EZH2i_Naive_D2	EZH2i_Naive_D2	EZH2i_Naive_s1	None	5994	2165	Nerges_EZH2i_Naive	0.0815816	C2	3.24187	1	gELC	2.07941	0.00698034
EZH2i_Naive_D2_10X_AATGACCTCGGCTTCT	EZH2i_Naive_D2_10X	Nerges_EZH2i_Naive	10X	EZH2i_Naive_D2	EZH2i_Naive_D2	EZH2i_Naive_s1	None	2510	1369	Nerges_EZH2i_Naive	0.063745	C2	6.25161	1	aELC	-0.92651	-0.143943
EZH2i_Naive_D2_10X_AATGGCTCATCCCACT	EZH2i_Naive_D2_10X	Nerges_EZH2i_Naive	10X	EZH2i_Naive_D2	EZH2i_Naive_D2	EZH2i_Naive_s1	None	5156	2059	Nerges_EZH2i_Naive	0.0787432	C2	0.615587	1	gELC	4.68172	0.291876
EZH2i_Naive_D2_10X_AATGGCTCATTAAAGG	EZH2i_Naive_D2_10X	Nerges_EZH2i_Naive	10X	EZH2i_Naive_D2	EZH2i_Naive_D2	EZH2i_Naive_s1	None	7954	2889	Nerges_EZH2i_Naive	0.112145	C2	3.97652	1	gELC	1.34496	-0.000259996
EZH2i_Naive_D2_10X_AATGGCTGTGTGTTTG	EZH2i_Naive_D2_10X	Nerges_EZH2i_Naive	10X	EZH2i_Naive_D2	EZH2i_Naive_D2	EZH2i_Naive_s1	None	15642	3605	Nerges_EZH2i_Naive	0.122938	C2	0.195878	1	gELC	5.08746	0.39952
EZH2i_Naive_D2_10X_AATTCCTCAAATGATG	EZH2i_Naive_D2_10X	Nerges_EZH2i_Naive	10X	EZH2i_Naive_D2	EZH2i_Naive_D2	EZH2i_Naive_s1	None	2589	1356	Nerges_EZH2i_Naive	0.12669	C2	3.78086	1	gELC	1.55204	-0.253878
EZH2i_Naive_D2_10X_AATTCCTCAACCCTAA	EZH2i_Naive_D2_10X	Nerges_EZH2i_Naive	10X	EZH2i_Naive_D2	EZH2i_Naive_D2	EZH2i_Naive_s1	None	4508	1746	Nerges_EZH2i_Naive	0.0980479	C2	3.54987	1	gELC	1.7709	0.0150512
EZH2i_Naive_D2_10X_AATTCCTTCTAACACG	EZH2i_Naive_D2_10X	Nerges_EZH2i_Naive	10X	EZH2i_Naive_D2	EZH2i_Naive_D2	EZH2i_Naive_s1	None	7161	2648	Nerges_EZH2i_Naive	0.0819718	C2	0.368561	1	gELC	4.90965	0.404725
EZH2i_Naive_D2_10X_AATTTCCTCAAGTCGT	EZH2i_Naive_D2_10X	Nerges_EZH2i_Naive	10X	EZH2i_Naive_D2	EZH2i_Naive_D2	EZH2i_Naive_s1	None	6227	2265	Nerges_EZH2i_Naive	0.105829	C2	2.2699	1	gELC	3.05599	-0.0309135
EZH2i_Naive_D2_10X_ACAAAGAAGGTGATCG	EZH2i_Naive_D2_10X	Nerges_EZH2i_Naive	10X	EZH2i_Naive_D2	EZH2i_Naive_D2	EZH2i_Naive_s1	None	3937	1625	Nerges_EZH2i_Naive	0.105664	C2	0.806635	1	gELC	4.47445	0.348267
EZH2i_Naive_D2_10X_ACAAAGATCCAATGCA	EZH2i_Naive_D2_10X	Nerges_EZH2i_Naive	10X	EZH2i_Naive_D2	EZH2i_Naive_D2	EZH2i_Naive_s1	None	6269	2221	Nerges_EZH2i_Naive	0.11836	C2	6.43027	1	aELC	-1.09524	-0.337508
EZH2i_Naive_D2_10X_ACAACCACAGGCATTT	EZH2i_Naive_D2_10X	Nerges_EZH2i_Naive	10X	EZH2i_Naive_D2	EZH2i_Naive_D2	EZH2i_Naive_s1	None	7234	2645	Nerges_EZH2i_Naive	0.0489356	C2	0.376181	1	gELC	4.92453	0.30211
EZH2i_Naive_D2_10X_ACAACCAGTGCCCGTA	EZH2i_Naive_D2_10X	Nerges_EZH2i_Naive	10X	EZH2i_Naive_D2	EZH2i_Naive_D2	EZH2i_Naive_s4	None	4262	1765	Nerges_EZH2i_Naive	0.0875176	C2	15.2423	3	MaELC	-8.43559	3.59573
EZH2i_Naive_D2_10X_ACACCAAAGTCCTGTA	EZH2i_Naive_D2_10X	Nerges_EZH2i_Naive	10X	EZH2i_Naive_D2	EZH2i_Naive_D2	EZH2i_Naive_s1	None	2637	1491	Nerges_EZH2i_Naive	0.07281	C2	5.63817	1	gELC	-0.308774	-0.202787
EZH2i_Naive_D2_10X_ACACCAACAATTCGTG	EZH2i_Naive_D2_10X	Nerges_EZH2i_Naive	10X	EZH2i_Naive_D2	EZH2i_Naive_D2	EZH2i_Naive_s1	None	3565	1558	Nerges_EZH2i_Naive	0.133801	C2	0.915127	1	gELC	4.3896	0.226446
EZH2i_Naive_D2_10X_ACAGGGAGTGTAGCAG	EZH2i_Naive_D2_10X	Nerges_EZH2i_Naive	10X	EZH2i_Naive_D2	EZH2i_Naive_D2	EZH2i_Naive_s1	None	7616	2415	Nerges_EZH2i_Naive	0.137605	C2	2.10875	1	gELC	3.20765	0.0827568
EZH2i_Naive_D2_10X_ACATCCCGTAACCCGC	EZH2i_Naive_D2_10X	Nerges_EZH2i_Naive	10X	EZH2i_Naive_D2	EZH2i_Naive_D2	EZH2i_Naive_s1	None	19572	4211	Nerges_EZH2i_Naive	0.100143	C2	2.09201	1	gELC	3.23245	0.00486136
EZH2i_Naive_D2_10X_ACATCCCTCGCGTTTC	EZH2i_Naive_D2_10X	Nerges_EZH2i_Naive	10X	EZH2i_Naive_D2	EZH2i_Naive_D2	EZH2i_Naive_s1	None	5906	2386	Nerges_EZH2i_Naive	0.0531663	C2	4.10801	1	gELC	1.21218	0.0198742
EZH2i_Naive_D2_10X_ACATGCACAGGACTAG	EZH2i_Naive_D2_10X	Nerges_EZH2i_Naive	10X	EZH2i_Naive_D2	EZH2i_Naive_D2	EZH2i_Naive_s4	None	7272	2383	Nerges_EZH2i_Naive	0.110424	C2	2.5328	1	gELC	2.79299	-0.082631
EZH2i_Naive_D2_10X_ACATTTCGTAGAATGT	EZH2i_Naive_D2_10X	Nerges_EZH2i_Naive	10X	EZH2i_Naive_D2	EZH2i_Naive_D2	EZH2i_Naive_s1	None	3389	1763	Nerges_EZH2i_Naive	0.0398348	C2	5.13296	1	gELC	0.191636	-0.105606
EZH2i_Naive_D2_10X_ACCAAACCAACACAAA	EZH2i_Naive_D2_10X	Nerges_EZH2i_Naive	10X	EZH2i_Naive_D2	EZH2i_Naive_D2	EZH2i_Naive_s1	None	2173	1078	Nerges_EZH2i_Naive	0.14358	C2	3.08608	1	gELC	2.23302	0.05673
EZH2i_Naive_D2_10X_ACCAAACCAACACGAG	EZH2i_Naive_D2_10X	Nerges_EZH2i_Naive	10X	EZH2i_Naive_D2	EZH2i_Naive_D2	EZH2i_Naive_s1	None	9948	3114	Nerges_EZH2i_Naive	0.0249296	C2	0.362252	1	gELC	4.93291	0.328658
EZH2i_Naive_D2_10X_ACCAACACACCCTAGG	EZH2i_Naive_D2_10X	Nerges_EZH2i_Naive	10X	EZH2i_Naive_D2	EZH2i_Naive_D2	EZH2i_Naive_s1	None	12332	3299	Nerges_EZH2i_Naive	0.0940642	C2	0.378881	1	gELC	4.91355	0.339347
EZH2i_Naive_D2_10X_ACCATTTCACAATGCT	EZH2i_Naive_D2_10X	Nerges_EZH2i_Naive	10X	EZH2i_Naive_D2	EZH2i_Naive_D2	EZH2i_Naive_s1	None	11855	3502	Nerges_EZH2i_Naive	0.142978	C2	2.78594	1	gELC	2.53185	0.10456
EZH2i_Naive_D2_10X_ACCCTTGCACACAGAG	EZH2i_Naive_D2_10X	Nerges_EZH2i_Naive	10X	EZH2i_Naive_D2	EZH2i_Naive_D2	EZH2i_Naive_s1	None	8940	3212	Nerges_EZH2i_Naive	0.0414989	C2	6.15729	1	aELC	-0.841586	0.0321846
EZH2i_Naive_D2_10X_ACCGTTCTCAAGGAGC	EZH2i_Naive_D2_10X	Nerges_EZH2i_Naive	10X	EZH2i_Naive_D2	EZH2i_Naive_D2	EZH2i_Naive_s1	None	6838	2541	Nerges_EZH2i_Naive	0.126938	C2	0.682474	1	gELC	4.61836	0.268627
EZH2i_Naive_D2_10X_ACCTGAACATGACACT	EZH2i_Naive_D2_10X	Nerges_EZH2i_Naive	10X	EZH2i_Naive_D2	EZH2i_Naive_D2	EZH2i_Naive_s1	None	5747	2380	Nerges_EZH2i_Naive	0.0226205	C2	0.341086	1	gELC	4.95953	0.306114
EZH2i_Naive_D2_10X_ACCTGTCAGTCCCTAA	EZH2i_Naive_D2_10X	Nerges_EZH2i_Naive	10X	EZH2i_Naive_D2	EZH2i_Naive_D2	EZH2i_Naive_s1	None	7814	2647	Nerges_EZH2i_Naive	0.145892	C2	1.28678	1	gELC	4.0347	0.100671
EZH2i_Naive_D2_10X_ACGATGTGTGTTACAC	EZH2i_Naive_D2_10X	Nerges_EZH2i_Naive	10X	EZH2i_Naive_D2	EZH2i_Naive_D2	EZH2i_Naive_s1	None	5362	2034	Nerges_EZH2i_Naive	0.0859754	C2	1.1508	1	gELC	4.17477	0.0943731
EZH2i_Naive_D2_10X_ACGGAAGGTGTATCCA	EZH2i_Naive_D2_10X	Nerges_EZH2i_Naive	10X	EZH2i_Naive_D2	EZH2i_Naive_D2	EZH2i_Naive_s1	None	5521	1967	Nerges_EZH2i_Naive	0.134034	C2	0.357333	1	gELC	4.91413	0.43644
EZH2i_Naive_D2_10X_ACGGGTCTCTACTCAT	EZH2i_Naive_D2_10X	Nerges_EZH2i_Naive	10X	EZH2i_Naive_D2	EZH2i_Naive_D2	EZH2i_Naive_s1	None	5283	2114	Nerges_EZH2i_Naive	0.0414537	C2	2.52367	1	gELC	2.79686	0.0406432
EZH2i_Naive_D2_10X_ACGTAGTTCTGCTTAT	EZH2i_Naive_D2_10X	Nerges_EZH2i_Naive	10X	EZH2i_Naive_D2	EZH2i_Naive_D2	EZH2i_Naive_s1	None	4395	1768	Nerges_EZH2i_Naive	0.126962	C0	5.94662	1	gELC	-0.622934	-0.109028
EZH2i_Naive_D2_10X_ACGTCCTGTGTCTAAC	EZH2i_Naive_D2_10X	Nerges_EZH2i_Naive	10X	EZH2i_Naive_D2	EZH2i_Naive_D2	EZH2i_Naive_s1	None	16503	4145	Nerges_EZH2i_Naive	0.108526	C2	6.96358	1	aELC	-1.63654	-0.195675
EZH2i_Naive_D2_10X_ACTATCTAGAAGCCAC	EZH2i_Naive_D2_10X	Nerges_EZH2i_Naive	10X	EZH2i_Naive_D2	EZH2i_Naive_D2	EZH2i_Naive_s1	None	17023	4087	Nerges_EZH2i_Naive	0.0863538	C2	0.560778	1	gELC	4.74703	0.250238
EZH2i_Naive_D2_10X_ACTATCTAGTCAGCGA	EZH2i_Naive_D2_10X	Nerges_EZH2i_Naive	10X	EZH2i_Naive_D2	EZH2i_Naive_D2	EZH2i_Naive_s1	None	7398	2550	Nerges_EZH2i_Naive	0.106921	C2	0.360166	1	gELC	4.93518	0.328036
EZH2i_Naive_D2_10X_ACTATTCAGTGGATTA	EZH2i_Naive_D2_10X	Nerges_EZH2i_Naive	10X	EZH2i_Naive_D2	EZH2i_Naive_D2	EZH2i_Naive_s1	None	6687	2416	Nerges_EZH2i_Naive	0.128309	C2	2.69722	1	gELC	2.62298	0.0515473
EZH2i_Naive_D2_10X_ACTCTCGGTCACTCGG	EZH2i_Naive_D2_10X	Nerges_EZH2i_Naive	10X	EZH2i_Naive_D2	EZH2i_Naive_D2	EZH2i_Naive_s1	None	11416	3377	Nerges_EZH2i_Naive	0.118255	C2	3.11862	1	gELC	2.19715	0.127021
EZH2i_Naive_D2_10X_ACTGATGAGACTTCAC	EZH2i_Naive_D2_10X	Nerges_EZH2i_Naive	10X	EZH2i_Naive_D2	EZH2i_Naive_D2	EZH2i_Naive_s1	None	3532	1666	Nerges_EZH2i_Naive	0.147225	C2	4.87808	1	gELC	0.450659	-0.164715
EZH2i_Naive_D2_10X_ACTGCAACACATACGT	EZH2i_Naive_D2_10X	Nerges_EZH2i_Naive	10X	EZH2i_Naive_D2	EZH2i_Naive_D2	EZH2i_Naive_s1	None	6813	2430	Nerges_EZH2i_Naive	0.101864	C2	2.39708	1	gELC	2.9119	0.219711
EZH2i_Naive_D2_10X_ACTGTCCCACGCCAGT	EZH2i_Naive_D2_10X	Nerges_EZH2i_Naive	10X	EZH2i_Naive_D2	EZH2i_Naive_D2	EZH2i_Naive_s1	None	2475	1330	Nerges_EZH2i_Naive	0.0767677	C2	6.96615	1	aELC	-1.63407	-0.297499
EZH2i_Naive_D2_10X_ACTGTCCTCGTTCATT	EZH2i_Naive_D2_10X	Nerges_EZH2i_Naive	10X	EZH2i_Naive_D2	EZH2i_Naive_D2	EZH2i_Naive_s1	None	2016	1189	Nerges_EZH2i_Naive	0.149306	C2	7.63777	1	aELC	-2.31198	-0.151949
EZH2i_Naive_D2_10X_ACTGTGACAGCTACTA	EZH2i_Naive_D2_10X	Nerges_EZH2i_Naive	10X	EZH2i_Naive_D2	EZH2i_Naive_D2	EZH2i_Naive_s1	None	7823	2718	Nerges_EZH2i_Naive	0.0694107	C2	0.387864	1	gELC	4.91663	0.28379
EZH2i_Naive_D2_10X_ACTGTGACAGGTGTTT	EZH2i_Naive_D2_10X	Nerges_EZH2i_Naive	10X	EZH2i_Naive_D2	EZH2i_Naive_D2	EZH2i_Naive_s1	None	9331	2848	Nerges_EZH2i_Naive	0.121745	C2	3.86059	1	gELC	1.46107	-0.00897035
EZH2i_Naive_D2_10X_ACTTCCGAGGCCACTC	EZH2i_Naive_D2_10X	Nerges_EZH2i_Naive	10X	EZH2i_Naive_D2	EZH2i_Naive_D2	EZH2i_Naive_s1	None	8624	2945	Nerges_EZH2i_Naive	0.125696	C2	0.178676	1	gELC	5.10214	0.412791
EZH2i_Naive_D2_10X_ACTTCGCCAACGTATC	EZH2i_Naive_D2_10X	Nerges_EZH2i_Naive	10X	EZH2i_Naive_D2	EZH2i_Naive_D2	EZH2i_Naive_s3	None	7951	2848	Nerges_EZH2i_Naive	0.0284241	C10	16.5891	3	MeLC	-9.41915	4.52622
EZH2i_Naive_D2_10X_ACTTTGTCACAATCTG	EZH2i_Naive_D2_10X	Nerges_EZH2i_Naive	10X	EZH2i_Naive_D2	EZH2i_Naive_D2	EZH2i_Naive_s1	None	7740	2496	Nerges_EZH2i_Naive	0.136822	C2	2.27164	1	gELC	3.0466	0.0631821
EZH2i_Naive_D2_10X_AGAAGCGAGTTACGTC	EZH2i_Naive_D2_10X	Nerges_EZH2i_Naive	10X	EZH2i_Naive_D2	EZH2i_Naive_D2	EZH2i_Naive_s1	None	2293	1224	Nerges_EZH2i_Naive	0.146969	C2	3.90694	1	gELC	1.40562	0.214828
EZH2i_Naive_D2_10X_AGAAGTATCTAGATCG	EZH2i_Naive_D2_10X	Nerges_EZH2i_Naive	10X	EZH2i_Naive_D2	EZH2i_Naive_D2	EZH2i_Naive_s1	None	5459	2091	Nerges_EZH2i_Naive	0.0862795	C2	2.39248	1	gELC	2.9283	0.0305409
EZH2i_Naive_D2_10X_AGACAAAGTTCTGAGT	EZH2i_Naive_D2_10X	Nerges_EZH2i_Naive	10X	EZH2i_Naive_D2	EZH2i_Naive_D2	EZH2i_Naive_s1	None	4733	1897	Nerges_EZH2i_Naive	0.0517642	C2	1.57374	1	gELC	3.76086	-0.0254573
EZH2i_Naive_D2_10X_AGACACTGTATACCTG	EZH2i_Naive_D2_10X	Nerges_EZH2i_Naive	10X	EZH2i_Naive_D2	EZH2i_Naive_D2	EZH2i_Naive_s1	None	24181	5135	Nerges_EZH2i_Naive	0.0723709	C2	0.28546	1	gELC	5.0162	0.307098
EZH2i_Naive_D2_10X_AGACCATCACCAGGTC	EZH2i_Naive_D2_10X	Nerges_EZH2i_Naive	10X	EZH2i_Naive_D2	EZH2i_Naive_D2	EZH2i_Naive_s1	None	16401	3899	Nerges_EZH2i_Naive	0.108408	C2	0.30201	1	gELC	4.99538	0.324711
EZH2i_Naive_D2_10X_AGACCATGTGGCTTAT	EZH2i_Naive_D2_10X	Nerges_EZH2i_Naive	10X	EZH2i_Naive_D2	EZH2i_Naive_D2	EZH2i_Naive_s1	None	2720	1350	Nerges_EZH2i_Naive	0.105882	C2	0.468857	1	gELC	4.80904	0.395514
EZH2i_Naive_D2_10X_AGAGAATCAGTTCACA	EZH2i_Naive_D2_10X	Nerges_EZH2i_Naive	10X	EZH2i_Naive_D2	EZH2i_Naive_D2	EZH2i_Naive_s1	None	16034	3914	Nerges_EZH2i_Naive	0.109954	C2	0.307802	1	gELC	5.00326	0.262195
EZH2i_Naive_D2_10X_AGAGAATTCAATGTCG	EZH2i_Naive_D2_10X	Nerges_EZH2i_Naive	10X	EZH2i_Naive_D2	EZH2i_Naive_D2	EZH2i_Naive_s1	None	4727	1778	Nerges_EZH2i_Naive	0.0801777	C2	1.10351	1	gELC	4.20721	0.178198
EZH2i_Naive_D2_10X_AGAGAGCGTGTCACAT	EZH2i_Naive_D2_10X	Nerges_EZH2i_Naive	10X	EZH2i_Naive_D2	EZH2i_Naive_D2	EZH2i_Naive_s1	None	3614	1506	Nerges_EZH2i_Naive	0.127006	C2	4.91368	1	gELC	0.415293	-0.169388
EZH2i_Naive_D2_10X_AGAGCCCTCTGGCTGG	EZH2i_Naive_D2_10X	Nerges_EZH2i_Naive	10X	EZH2i_Naive_D2	EZH2i_Naive_D2	EZH2i_Naive_s1	None	6376	2284	Nerges_EZH2i_Naive	0.131587	C2	2.41335	1	gELC	2.90216	0.114625
EZH2i_Naive_D2_10X_AGATCCAAGGCCCGTT	EZH2i_Naive_D2_10X	Nerges_EZH2i_Naive	10X	EZH2i_Naive_D2	EZH2i_Naive_D2	EZH2i_Naive_s1	None	5519	2294	Nerges_EZH2i_Naive	0.00851604	C2	6.61179	1	aELC	-1.28002	-0.277041
EZH2i_Naive_D2_10X_AGATGCTTCGGCCCAA	EZH2i_Naive_D2_10X	Nerges_EZH2i_Naive	10X	EZH2i_Naive_D2	EZH2i_Naive_D2	EZH2i_Naive_s1	None	5103	2030	Nerges_EZH2i_Naive	0.0942583	C2	4.11417	1	gELC	1.20887	-0.0478577
EZH2i_Naive_D2_10X_AGCATCAAGTCAAGCG	EZH2i_Naive_D2_10X	Nerges_EZH2i_Naive	10X	EZH2i_Naive_D2	EZH2i_Naive_D2	EZH2i_Naive_s1	None	5794	2114	Nerges_EZH2i_Naive	0.119952	C2	0.809694	1	gELC	4.51228	0.156295
EZH2i_Naive_D2_10X_AGCATCAGTGGCTTAT	EZH2i_Naive_D2_10X	Nerges_EZH2i_Naive	10X	EZH2i_Naive_D2	EZH2i_Naive_D2	EZH2i_Naive_s1	None	9852	3165	Nerges_EZH2i_Naive	0.124848	C2	0.405687	1	gELC	4.88726	0.33421
EZH2i_Naive_D2_10X_AGCCAGCCACAGGATG	EZH2i_Naive_D2_10X	Nerges_EZH2i_Naive	10X	EZH2i_Naive_D2	EZH2i_Naive_D2	EZH2i_Naive_s1	None	15800	3970	Nerges_EZH2i_Naive	0.0831646	C2	0.327709	1	gELC	4.96482	0.344062
EZH2i_Naive_D2_10X_AGCGATTTCTGTGCTC	EZH2i_Naive_D2_10X	Nerges_EZH2i_Naive	10X	EZH2i_Naive_D2	EZH2i_Naive_D2	EZH2i_Naive_s1	None	4891	1873	Nerges_EZH2i_Naive	0.0750358	C2	2.16977	1	gELC	3.15977	-0.0529694
EZH2i_Naive_D2_10X_AGCGCTGAGTTGTCAC	EZH2i_Naive_D2_10X	Nerges_EZH2i_Naive	10X	EZH2i_Naive_D2	EZH2i_Naive_D2	EZH2i_Naive_s1	None	3785	1653	Nerges_EZH2i_Naive	0.133686	C2	0.644756	1	gELC	4.63544	0.368596
EZH2i_Naive_D2_10X_AGCGCTGGTTGAGGAC	EZH2i_Naive_D2_10X	Nerges_EZH2i_Naive	10X	EZH2i_Naive_D2	EZH2i_Naive_D2	EZH2i_Naive_s1	None	6339	2305	Nerges_EZH2i_Naive	0.101436	C2	2.68194	1	gELC	2.63673	0.0888776
EZH2i_Naive_D2_10X_AGCGTATAGGTCATTC	EZH2i_Naive_D2_10X	Nerges_EZH2i_Naive	10X	EZH2i_Naive_D2	EZH2i_Naive_D2	EZH2i_Naive_s1	None	3823	1551	Nerges_EZH2i_Naive	0.116139	C2	2.49907	1	gELC	2.82457	-0.0230409
EZH2i_Naive_D2_10X_AGCGTATTCGCATTGA	EZH2i_Naive_D2_10X	Nerges_EZH2i_Naive	10X	EZH2i_Naive_D2	EZH2i_Naive_D2	EZH2i_Naive_s1	None	2183	1122	Nerges_EZH2i_Naive	0.13147	C2	6.3981	1	aELC	-1.06958	-0.210973
EZH2i_Naive_D2_10X_AGCTCAACACGCAAAG	EZH2i_Naive_D2_10X	Nerges_EZH2i_Naive	10X	EZH2i_Naive_D2	EZH2i_Naive_D2	EZH2i_Naive_s1	None	6293	2348	Nerges_EZH2i_Naive	0.0624503	C2	4.62196	1	gELC	0.702604	-0.0907626
EZH2i_Naive_D2_10X_AGCTCAAGTCAGGAGT	EZH2i_Naive_D2_10X	Nerges_EZH2i_Naive	10X	EZH2i_Naive_D2	EZH2i_Naive_D2	EZH2i_Naive_s1	None	15134	3837	Nerges_EZH2i_Naive	0.143716	C2	0.37393	1	gELC	4.9187	0.338918
EZH2i_Naive_D2_10X_AGCTCAATCACCTGGG	EZH2i_Naive_D2_10X	Nerges_EZH2i_Naive	10X	EZH2i_Naive_D2	EZH2i_Naive_D2	EZH2i_Naive_s1	None	6031	2231	Nerges_EZH2i_Naive	0.049743	C2	3.33167	1	gELC	1.99427	-0.0919792
EZH2i_Naive_D2_10X_AGCTCAATCACTGCTC	EZH2i_Naive_D2_10X	Nerges_EZH2i_Naive	10X	EZH2i_Naive_D2	EZH2i_Naive_D2	EZH2i_Naive_s1	None	12117	3444	Nerges_EZH2i_Naive	0.097879	C2	1.84701	1	gELC	3.47489	0.0435629
EZH2i_Naive_D2_10X_AGCTCAATCTAACGCA	EZH2i_Naive_D2_10X	Nerges_EZH2i_Naive	10X	EZH2i_Naive_D2	EZH2i_Naive_D2	EZH2i_Naive_s1	None	11945	3475	Nerges_EZH2i_Naive	0.0276266	C2	0.227902	1	gELC	5.05045	0.41869
EZH2i_Naive_D2_10X_AGCTCAATCTTCACAT	EZH2i_Naive_D2_10X	Nerges_EZH2i_Naive	10X	EZH2i_Naive_D2	EZH2i_Naive_D2	EZH2i_Naive_s1	None	3684	1776	Nerges_EZH2i_Naive	0.0966341	C2	3.10743	1	gELC	2.211	0.0705541
EZH2i_Naive_D2_10X_AGCTTCCCAACGGGTA	EZH2i_Naive_D2_10X	Nerges_EZH2i_Naive	10X	EZH2i_Naive_D2	EZH2i_Naive_D2	EZH2i_Naive_s1	None	10027	3064	Nerges_EZH2i_Naive	0.117483	C2	0.557306	1	gELC	4.74926	0.256225
EZH2i_Naive_D2_10X_AGCTTCCGTTCGGTCG	EZH2i_Naive_D2_10X	Nerges_EZH2i_Naive	10X	EZH2i_Naive_D2	EZH2i_Naive_D2	EZH2i_Naive_s1	None	5949	2191	Nerges_EZH2i_Naive	0.0763153	C2	0.37682	1	gELC	4.90516	0.386828
EZH2i_Naive_D2_10X_AGGAATAAGCGATGAC	EZH2i_Naive_D2_10X	Nerges_EZH2i_Naive	10X	EZH2i_Naive_D2	EZH2i_Naive_D2	EZH2i_Naive_s1	None	6653	2570	Nerges_EZH2i_Naive	0.0846235	C2	4.11748	1	gELC	1.20445	-0.0215295
EZH2i_Naive_D2_10X_AGGAATAGTTAAACCC	EZH2i_Naive_D2_10X	Nerges_EZH2i_Naive	10X	EZH2i_Naive_D2	EZH2i_Naive_D2	EZH2i_Naive_s1	None	11543	3190	Nerges_EZH2i_Naive	0.021225	C2	6.78983	1	aELC	-1.45303	-0.390556
EZH2i_Naive_D2_10X_AGGATAAAGGCTGAAC	EZH2i_Naive_D2_10X	Nerges_EZH2i_Naive	10X	EZH2i_Naive_D2	EZH2i_Naive_D2	EZH2i_Naive_s1	None	7613	2672	Nerges_EZH2i_Naive	0.087876	C2	2.41876	1	gELC	2.89814	0.104614
EZH2i_Naive_D2_10X_AGGATCTCACCTATCC	EZH2i_Naive_D2_10X	Nerges_EZH2i_Naive	10X	EZH2i_Naive_D2	EZH2i_Naive_D2	EZH2i_Naive_s1	None	10041	3078	Nerges_EZH2i_Naive	0.0735982	C2	0.704267	1	gELC	4.61785	0.16643
EZH2i_Naive_D2_10X_AGGCATTTCGCTCCTA	EZH2i_Naive_D2_10X	Nerges_EZH2i_Naive	10X	EZH2i_Naive_D2	EZH2i_Naive_D2	EZH2i_Naive_s1	None	5709	2083	Nerges_EZH2i_Naive	0.0150639	C2	0.364216	1	gELC	4.9222	0.36805
EZH2i_Naive_D2_10X_AGGCTGCAGCTGTTCA	EZH2i_Naive_D2_10X	Nerges_EZH2i_Naive	10X	EZH2i_Naive_D2	EZH2i_Naive_D2	EZH2i_Naive_s1	None	5345	2050	Nerges_EZH2i_Naive	0.0830683	C2	2.08628	1	gELC	3.23637	0.0222227
EZH2i_Naive_D2_10X_AGGGAGTAGTAGTCTC	EZH2i_Naive_D2_10X	Nerges_EZH2i_Naive	10X	EZH2i_Naive_D2	EZH2i_Naive_D2	EZH2i_Naive_s1	None	6166	2303	Nerges_EZH2i_Naive	0.0791437	C2	2.99146	1	gELC	2.32633	0.0894633
EZH2i_Naive_D2_10X_AGGGCCTCAGTTTCGA	EZH2i_Naive_D2_10X	Nerges_EZH2i_Naive	10X	EZH2i_Naive_D2	EZH2i_Naive_D2	EZH2i_Naive_s1	None	7397	2406	Nerges_EZH2i_Naive	0.061917	C2	0.431482	1	gELC	4.87283	0.280016
EZH2i_Naive_D2_10X_AGGGCCTTCAACTGGT	EZH2i_Naive_D2_10X	Nerges_EZH2i_Naive	10X	EZH2i_Naive_D2	EZH2i_Naive_D2	EZH2i_Naive_s1	None	5584	2243	Nerges_EZH2i_Naive	0.114255	C2	2.21676	1	gELC	3.09043	0.181863
EZH2i_Naive_D2_10X_AGGGCCTTCTTAGCCC	EZH2i_Naive_D2_10X	Nerges_EZH2i_Naive	10X	EZH2i_Naive_D2	EZH2i_Naive_D2	EZH2i_Naive_s1	None	6066	2187	Nerges_EZH2i_Naive	0.080943	C2	3.51741	1	gELC	1.80148	0.0587942
EZH2i_Naive_D2_10X_AGGGTTTCACGCTATA	EZH2i_Naive_D2_10X	Nerges_EZH2i_Naive	10X	EZH2i_Naive_D2	EZH2i_Naive_D2	EZH2i_Naive_s1	None	5452	2039	Nerges_EZH2i_Naive	0.0685987	C2	4.11006	1	gELC	1.21296	-0.0471754
EZH2i_Naive_D2_10X_AGGGTTTTCCCAAGCG	EZH2i_Naive_D2_10X	Nerges_EZH2i_Naive	10X	EZH2i_Naive_D2	EZH2i_Naive_D2	EZH2i_Naive_s1	None	4474	1933	Nerges_EZH2i_Naive	0.104381	C2	3.14057	1	gELC	2.18084	0.00668957
EZH2i_Naive_D2_10X_AGGTCTAAGACCATAA	EZH2i_Naive_D2_10X	Nerges_EZH2i_Naive	10X	EZH2i_Naive_D2	EZH2i_Naive_D2	EZH2i_Naive_s1	None	6887	2500	Nerges_EZH2i_Naive	0.0782634	C2	4.98052	1	gELC	0.334512	0.0486665
EZH2i_Naive_D2_10X_AGGTGTTAGTTCCAGT	EZH2i_Naive_D2_10X	Nerges_EZH2i_Naive	10X	EZH2i_Naive_D2	EZH2i_Naive_D2	EZH2i_Naive_s1	None	4382	1797	Nerges_EZH2i_Naive	0.0842081	C2	2.02923	1	gELC	3.28926	0.0642889
EZH2i_Naive_D2_10X_AGGTTGTGTTTGGAGG	EZH2i_Naive_D2_10X	Nerges_EZH2i_Naive	10X	EZH2i_Naive_D2	EZH2i_Naive_D2	EZH2i_Naive_s1	None	6019	2172	Nerges_EZH2i_Naive	0.126599	C2	0.398523	1	gELC	4.87523	0.421827
EZH2i_Naive_D2_10X_AGTACTGTCCCTCGTA	EZH2i_Naive_D2_10X	Nerges_EZH2i_Naive	10X	EZH2i_Naive_D2	EZH2i_Naive_D2	EZH2i_Naive_s1	None	5363	2019	Nerges_EZH2i_Naive	0.114675	C2	0.686088	1	gELC	4.63607	0.169079
EZH2i_Naive_D2_10X_AGTACTGTCTGAGCAT	EZH2i_Naive_D2_10X	Nerges_EZH2i_Naive	10X	EZH2i_Naive_D2	EZH2i_Naive_D2	EZH2i_Naive_s1	None	6331	2350	Nerges_EZH2i_Naive	0.118465	C2	2.26421	1	gELC	3.06052	-0.0163752
EZH2i_Naive_D2_10X_AGTAGCTAGGAAGTAG	EZH2i_Naive_D2_10X	Nerges_EZH2i_Naive	10X	EZH2i_Naive_D2	EZH2i_Naive_D2	EZH2i_Naive_s1	None	7022	2493	Nerges_EZH2i_Naive	0.111934	C2	3.10168	1	gELC	2.21501	0.107925
EZH2i_Naive_D2_10X_AGTCAACAGGCACGAT	EZH2i_Naive_D2_10X	Nerges_EZH2i_Naive	10X	EZH2i_Naive_D2	EZH2i_Naive_D2	EZH2i_Naive_s1	None	5050	1972	Nerges_EZH2i_Naive	0.125743	C2	3.11892	1	gELC	2.20082	0.0427005
EZH2i_Naive_D2_10X_AGTCATGAGCCGTCGT	EZH2i_Naive_D2_10X	Nerges_EZH2i_Naive	10X	EZH2i_Naive_D2	EZH2i_Naive_D2	EZH2i_Naive_s1	None	7727	2447	Nerges_EZH2i_Naive	0.128769	C2	0.358378	1	gELC	4.93895	0.319258
EZH2i_Naive_D2_10X_AGTCATGGTAGTATAG	EZH2i_Naive_D2_10X	Nerges_EZH2i_Naive	10X	EZH2i_Naive_D2	EZH2i_Naive_D2	EZH2i_Naive_s1	None	2549	1381	Nerges_EZH2i_Naive	0.0525696	C2	5.48279	1	gELC	-0.154264	-0.181435
EZH2i_Naive_D2_10X_AGTCATGGTCGAGCAA	EZH2i_Naive_D2_10X	Nerges_EZH2i_Naive	10X	EZH2i_Naive_D2	EZH2i_Naive_D2	EZH2i_Naive_s1	None	6379	2127	Nerges_EZH2i_Naive	0.115849	C2	1.10643	1	gELC	4.18266	0.293724
EZH2i_Naive_D2_10X_AGTCATGTCGGCCAAC	EZH2i_Naive_D2_10X	Nerges_EZH2i_Naive	10X	EZH2i_Naive_D2	EZH2i_Naive_D2	EZH2i_Naive_s1	None	6697	2369	Nerges_EZH2i_Naive	0.0828729	C2	0.536607	1	gELC	4.75282	0.335915
EZH2i_Naive_D2_10X_AGTCTCCAGTCACTAC	EZH2i_Naive_D2_10X	Nerges_EZH2i_Naive	10X	EZH2i_Naive_D2	EZH2i_Naive_D2	EZH2i_Naive_s1	None	4830	1986	Nerges_EZH2i_Naive	0.0660455	C2	2.50458	1	gELC	2.81435	0.0783022
EZH2i_Naive_D2_10X_AGTGCCGCAAACCGGA	EZH2i_Naive_D2_10X	Nerges_EZH2i_Naive	10X	EZH2i_Naive_D2	EZH2i_Naive_D2	EZH2i_Naive_s1	None	16492	3914	Nerges_EZH2i_Naive	0.133459	C2	2.68965	1	gELC	2.62865	0.102248
EZH2i_Naive_D2_10X_AGTGCCGCACATACGT	EZH2i_Naive_D2_10X	Nerges_EZH2i_Naive	10X	EZH2i_Naive_D2	EZH2i_Naive_D2	EZH2i_Naive_s1	None	16995	4144	Nerges_EZH2i_Naive	0.127449	C2	0.310753	1	gELC	4.95598	0.462607
EZH2i_Naive_D2_10X_AGTGTTGCACAGACGA	EZH2i_Naive_D2_10X	Nerges_EZH2i_Naive	10X	EZH2i_Naive_D2	EZH2i_Naive_D2	EZH2i_Naive_s1	None	4111	1620	Nerges_EZH2i_Naive	0.0822184	C2	5.95175	1	aELC	-0.624838	-0.168788
EZH2i_Naive_D2_10X_AGTGTTGGTCCGAAAG	EZH2i_Naive_D2_10X	Nerges_EZH2i_Naive	10X	EZH2i_Naive_D2	EZH2i_Naive_D2	EZH2i_Naive_s1	None	6622	2392	Nerges_EZH2i_Naive	0.063576	C2	0.42018	1	gELC	4.88075	0.296529
EZH2i_Naive_D2_10X_AGTTCCCAGCATCAAA	EZH2i_Naive_D2_10X	Nerges_EZH2i_Naive	10X	EZH2i_Naive_D2	EZH2i_Naive_D2	EZH2i_Naive_s1	None	18503	4624	Nerges_EZH2i_Naive	0.0936064	C2	0.828621	1	gELC	4.48809	0.178287
EZH2i_Naive_D2_10X_AGTTCCCTCGTTCTAT	EZH2i_Naive_D2_10X	Nerges_EZH2i_Naive	10X	EZH2i_Naive_D2	EZH2i_Naive_D2	EZH2i_Naive_s1	None	6505	2426	Nerges_EZH2i_Naive	0.121906	C2	3.49893	1	gELC	1.82133	0.0278697
EZH2i_Naive_D2_10X_ATACCGATCCACATAG	EZH2i_Naive_D2_10X	Nerges_EZH2i_Naive	10X	EZH2i_Naive_D2	EZH2i_Naive_D2	EZH2i_Naive_s1	None	4206	1797	Nerges_EZH2i_Naive	0.148597	C2	4.10132	1	gELC	1.22298	-0.0776533
EZH2i_Naive_D2_10X_ATACTTCTCCCAATAG	EZH2i_Naive_D2_10X	Nerges_EZH2i_Naive	10X	EZH2i_Naive_D2	EZH2i_Naive_D2	EZH2i_Naive_s1	None	4376	2025	Nerges_EZH2i_Naive	0.128656	C2	2.93552	1	gELC	2.39326	-0.151791
EZH2i_Naive_D2_10X_ATAGACCGTACTGTTG	EZH2i_Naive_D2_10X	Nerges_EZH2i_Naive	10X	EZH2i_Naive_D2	EZH2i_Naive_D2	EZH2i_Naive_s1	None	15964	4188	Nerges_EZH2i_Naive	0.088449	C2	1.29215	1	gELC	4.03093	0.0881771
EZH2i_Naive_D2_10X_ATAGAGAAGAATACAC	EZH2i_Naive_D2_10X	Nerges_EZH2i_Naive	10X	EZH2i_Naive_D2	EZH2i_Naive_D2	EZH2i_Naive_s1	None	5028	2065	Nerges_EZH2i_Naive	0.140016	C2	3.96629	1	gELC	1.35585	-0.0186197
EZH2i_Naive_D2_10X_ATAGGCTGTTACCCAA	EZH2i_Naive_D2_10X	Nerges_EZH2i_Naive	10X	EZH2i_Naive_D2	EZH2i_Naive_D2	EZH2i_Naive_s1	None	4557	1866	Nerges_EZH2i_Naive	0.0713189	C2	2.17493	1	gELC	3.15558	-0.0707034
EZH2i_Naive_D2_10X_ATATCCTCAATAGGGC	EZH2i_Naive_D2_10X	Nerges_EZH2i_Naive	10X	EZH2i_Naive_D2	EZH2i_Naive_D2	EZH2i_Naive_s1	None	20764	4244	Nerges_EZH2i_Naive	0.089241	C2	0.354685	1	gELC	4.95693	0.254913
EZH2i_Naive_D2_10X_ATATCCTGTACACGTT	EZH2i_Naive_D2_10X	Nerges_EZH2i_Naive	10X	EZH2i_Naive_D2	EZH2i_Naive_D2	EZH2i_Naive_s1	None	14746	3971	Nerges_EZH2i_Naive	0.112098	C2	0.38252	1	gELC	4.9358	0.22177
EZH2i_Naive_D2_10X_ATATCCTGTCTGTGAT	EZH2i_Naive_D2_10X	Nerges_EZH2i_Naive	10X	EZH2i_Naive_D2	EZH2i_Naive_D2	EZH2i_Naive_s1	None	8451	2828	Nerges_EZH2i_Naive	0.110519	C2	0.534131	1	gELC	4.76961	0.271516
EZH2i_Naive_D2_10X_ATCACAGTCACAACCA	EZH2i_Naive_D2_10X	Nerges_EZH2i_Naive	10X	EZH2i_Naive_D2	EZH2i_Naive_D2	EZH2i_Naive_s1	None	4950	2202	Nerges_EZH2i_Naive	0.134343	C2	1.70231	1	gELC	3.62033	0.0486407
EZH2i_Naive_D2_10X_ATCACAGTCGTTCCTG	EZH2i_Naive_D2_10X	Nerges_EZH2i_Naive	10X	EZH2i_Naive_D2	EZH2i_Naive_D2	EZH2i_Naive_s1	None	2883	1412	Nerges_EZH2i_Naive	0.105793	C2	9.6361	3	MaELC	-4.13872	-0.0445287
EZH2i_Naive_D2_10X_ATCACGATCAAACTGC	EZH2i_Naive_D2_10X	Nerges_EZH2i_Naive	10X	EZH2i_Naive_D2	EZH2i_Naive_D2	EZH2i_Naive_s1	None	8648	2927	Nerges_EZH2i_Naive	0.100139	C2	4.11325	1	gELC	1.2087	-0.0220345
EZH2i_Naive_D2_10X_ATCACGATCTGTGCAA	EZH2i_Naive_D2_10X	Nerges_EZH2i_Naive	10X	EZH2i_Naive_D2	EZH2i_Naive_D2	EZH2i_Naive_s1	None	10519	3213	Nerges_EZH2i_Naive	0.0682574	C2	0.352056	1	gELC	4.97462	0.187013
EZH2i_Naive_D2_10X_ATCCACCAGTCCCGGT	EZH2i_Naive_D2_10X	Nerges_EZH2i_Naive	10X	EZH2i_Naive_D2	EZH2i_Naive_D2	EZH2i_Naive_s4	None	3121	1300	Nerges_EZH2i_Naive	0.142583	C2	14.8765	3	MaELC	-8.18068	3.32706
EZH2i_Naive_D2_10X_ATCCCTGAGGCAGGTT	EZH2i_Naive_D2_10X	Nerges_EZH2i_Naive	10X	EZH2i_Naive_D2	EZH2i_Naive_D2	EZH2i_Naive_s1	None	9557	2920	Nerges_EZH2i_Naive	0.0393429	C2	7.37958	1	aELC	-2.04371	-0.425364
EZH2i_Naive_D2_10X_ATCCCTGTCTTCGATT	EZH2i_Naive_D2_10X	Nerges_EZH2i_Naive	10X	EZH2i_Naive_D2	EZH2i_Naive_D2	EZH2i_Naive_s1	None	4162	1739	Nerges_EZH2i_Naive	0.0502162	C2	12.7429	2	TaELC	-6.41003	-2.59483
EZH2i_Naive_D2_10X_ATCCTATTCACACGAT	EZH2i_Naive_D2_10X	Nerges_EZH2i_Naive	10X	EZH2i_Naive_D2	EZH2i_Naive_D2	EZH2i_Naive_s1	None	7981	2775	Nerges_EZH2i_Naive	0.114021	C2	0.984733	1	gELC	4.32475	0.196162
EZH2i_Naive_D2_10X_ATCGGATTCCATAGAC	EZH2i_Naive_D2_10X	Nerges_EZH2i_Naive	10X	EZH2i_Naive_D2	EZH2i_Naive_D2	EZH2i_Naive_s1	None	6691	2658	Nerges_EZH2i_Naive	0.0304887	C2	2.01638	1	gELC	3.31319	-0.0358671
EZH2i_Naive_D2_10X_ATCGGATTCGCTTGAA	EZH2i_Naive_D2_10X	Nerges_EZH2i_Naive	10X	EZH2i_Naive_D2	EZH2i_Naive_D2	EZH2i_Naive_s1	None	6470	2322	Nerges_EZH2i_Naive	0.0295209	C2	0.841603	1	gELC	4.4788	0.15942
EZH2i_Naive_D2_10X_ATCGTCCGTCATCCCT	EZH2i_Naive_D2_10X	Nerges_EZH2i_Naive	10X	EZH2i_Naive_D2	EZH2i_Naive_D2	EZH2i_Naive_s1	None	9075	3034	Nerges_EZH2i_Naive	0.0827548	C2	0.358301	1	gELC	4.95235	0.258902
EZH2i_Naive_D2_10X_ATCGTGAAGGTCCTGC	EZH2i_Naive_D2_10X	Nerges_EZH2i_Naive	10X	EZH2i_Naive_D2	EZH2i_Naive_D2	EZH2i_Naive_s1	None	2061	1110	Nerges_EZH2i_Naive	0.0975255	C2	6.26779	1	aELC	-0.942674	-0.144592
EZH2i_Naive_D2_10X_ATCTCTACATGGAGAC	EZH2i_Naive_D2_10X	Nerges_EZH2i_Naive	10X	EZH2i_Naive_D2	EZH2i_Naive_D2	EZH2i_Naive_s1	None	9930	3194	Nerges_EZH2i_Naive	0.08429	C2	0.42644	1	gELC	4.89082	0.221934
EZH2i_Naive_D2_10X_ATGATCGCAGCAGATG	EZH2i_Naive_D2_10X	Nerges_EZH2i_Naive	10X	EZH2i_Naive_D2	EZH2i_Naive_D2	EZH2i_Naive_s1	None	10883	3122	Nerges_EZH2i_Naive	0.0667095	C2	2.07997	1	gELC	3.24325	0.0170695
EZH2i_Naive_D2_10X_ATGATCGCATACCAGT	EZH2i_Naive_D2_10X	Nerges_EZH2i_Naive	10X	EZH2i_Naive_D2	EZH2i_Naive_D2	EZH2i_Naive_s1	None	7449	2644	Nerges_EZH2i_Naive	0.0933011	C2	0.311758	1	gELC	4.97788	0.358821
EZH2i_Naive_D2_10X_ATGCATGAGTCATTGC	EZH2i_Naive_D2_10X	Nerges_EZH2i_Naive	10X	EZH2i_Naive_D2	EZH2i_Naive_D2	EZH2i_Naive_s1	None	11678	3496	Nerges_EZH2i_Naive	0.0501798	C2	0.409754	1	gELC	4.89148	0.296256
EZH2i_Naive_D2_10X_ATGCATGGTATCAGCT	EZH2i_Naive_D2_10X	Nerges_EZH2i_Naive	10X	EZH2i_Naive_D2	EZH2i_Naive_D2	EZH2i_Naive_s1	None	9432	3088	Nerges_EZH2i_Naive	0.101357	C2	6.93797	1	aELC	-1.61824	-0.0472364
EZH2i_Naive_D2_10X_ATGGATCTCGGAGATG	EZH2i_Naive_D2_10X	Nerges_EZH2i_Naive	10X	EZH2i_Naive_D2	EZH2i_Naive_D2	EZH2i_Naive_s1	None	6472	2332	Nerges_EZH2i_Naive	0.0224042	C2	0.740614	1	gELC	4.59801	0.085112
EZH2i_Naive_D2_10X_ATGGGAGAGGAGTCTG	EZH2i_Naive_D2_10X	Nerges_EZH2i_Naive	10X	EZH2i_Naive_D2	EZH2i_Naive_D2	EZH2i_Naive_s1	None	10253	3014	Nerges_EZH2i_Naive	0.0904126	C2	0.576646	1	gELC	4.70856	0.351298
EZH2i_Naive_D2_10X_ATGGGAGCAGACGCTC	EZH2i_Naive_D2_10X	Nerges_EZH2i_Naive	10X	EZH2i_Naive_D2	EZH2i_Naive_D2	EZH2i_Naive_s1	None	17251	4198	Nerges_EZH2i_Naive	0.115993	C2	0.371956	1	gELC	4.90356	0.416584
EZH2i_Naive_D2_10X_ATGGGAGTCAGGAACG	EZH2i_Naive_D2_10X	Nerges_EZH2i_Naive	10X	EZH2i_Naive_D2	EZH2i_Naive_D2	EZH2i_Naive_s1	None	6851	2415	Nerges_EZH2i_Naive	0.0779448	C2	0.515369	1	gELC	4.78233	0.300816
EZH2i_Naive_D2_10X_ATGGGAGTCCAACTAG	EZH2i_Naive_D2_10X	Nerges_EZH2i_Naive	10X	EZH2i_Naive_D2	EZH2i_Naive_D2	EZH2i_Naive_s1	None	7552	2469	Nerges_EZH2i_Naive	0.136653	C2	1.9909	1	gELC	3.33201	0.0257727
EZH2i_Naive_D2_10X_ATGGTTGGTGCTGTCG	EZH2i_Naive_D2_10X	Nerges_EZH2i_Naive	10X	EZH2i_Naive_D2	EZH2i_Naive_D2	EZH2i_Naive_s3	None	2021	1082	Nerges_EZH2i_Naive	0.0217714	C10	15.9803	3	MeLC	-8.83526	4.28707
EZH2i_Naive_D2_10X_ATGTCCCAGGTGCTAG	EZH2i_Naive_D2_10X	Nerges_EZH2i_Naive	10X	EZH2i_Naive_D2	EZH2i_Naive_D2	EZH2i_Naive_s1	None	2095	1225	Nerges_EZH2i_Naive	0.112172	C2	7.15358	1	aELC	-1.82194	-0.298043
EZH2i_Naive_D2_10X_ATGTCCCAGTCAGCCC	EZH2i_Naive_D2_10X	Nerges_EZH2i_Naive	10X	EZH2i_Naive_D2	EZH2i_Naive_D2	EZH2i_Naive_s1	None	12450	3760	Nerges_EZH2i_Naive	0.0590361	C2	0.373944	1	gELC	4.92251	0.321607
EZH2i_Naive_D2_10X_ATTACCTTCCCTTGGT	EZH2i_Naive_D2_10X	Nerges_EZH2i_Naive	10X	EZH2i_Naive_D2	EZH2i_Naive_D2	EZH2i_Naive_s1	None	3968	1780	Nerges_EZH2i_Naive	0.123236	C2	5.29473	1	gELC	0.0335529	-0.172691
EZH2i_Naive_D2_10X_ATTATCCGTCTTGGTA	EZH2i_Naive_D2_10X	Nerges_EZH2i_Naive	10X	EZH2i_Naive_D2	EZH2i_Naive_D2	EZH2i_Naive_s1	None	5385	2049	Nerges_EZH2i_Naive	0.0960074	C2	0.68764	1	gELC	4.63716	0.156661
EZH2i_Naive_D2_10X_ATTCCCGAGAGAGGTA	EZH2i_Naive_D2_10X	Nerges_EZH2i_Naive	10X	EZH2i_Naive_D2	EZH2i_Naive_D2	EZH2i_Naive_s1	None	4972	1892	Nerges_EZH2i_Naive	0.141392	C2	2.64511	1	gELC	2.67461	0.0625831
EZH2i_Naive_D2_10X_ATTCCCGGTGAGTTGG	EZH2i_Naive_D2_10X	Nerges_EZH2i_Naive	10X	EZH2i_Naive_D2	EZH2i_Naive_D2	EZH2i_Naive_s1	None	5403	2096	Nerges_EZH2i_Naive	0.0384971	C2	1.28906	1	gELC	4.02931	0.118321
EZH2i_Naive_D2_10X_ATTCGTTTCGACACTA	EZH2i_Naive_D2_10X	Nerges_EZH2i_Naive	10X	EZH2i_Naive_D2	EZH2i_Naive_D2	EZH2i_Naive_s1	None	9815	3238	Nerges_EZH2i_Naive	0.0455425	C2	2.08457	1	gELC	3.24012	0.00306653
EZH2i_Naive_D2_10X_ATTCGTTTCTTAGCTT	EZH2i_Naive_D2_10X	Nerges_EZH2i_Naive	10X	EZH2i_Naive_D2	EZH2i_Naive_D2	EZH2i_Naive_s1	None	5816	2309	Nerges_EZH2i_Naive	0.0969739	C2	6.23338	1	aELC	-0.911303	-0.0889223
EZH2i_Naive_D2_10X_ATTCTTGCAATAACCC	EZH2i_Naive_D2_10X	Nerges_EZH2i_Naive	10X	EZH2i_Naive_D2	EZH2i_Naive_D2	EZH2i_Naive_s1	None	10792	3150	Nerges_EZH2i_Naive	0.0727391	C2	0.273757	1	gELC	5.00523	0.410983
EZH2i_Naive_D2_10X_ATTGGGTCAAGAGTGC	EZH2i_Naive_D2_10X	Nerges_EZH2i_Naive	10X	EZH2i_Naive_D2	EZH2i_Naive_D2	EZH2i_Naive_s1	None	8477	2838	Nerges_EZH2i_Naive	0.141442	C2	5.48429	1	gELC	-0.163979	-0.0449213
EZH2i_Naive_D2_10X_ATTTACCGTTCACGAT	EZH2i_Naive_D2_10X	Nerges_EZH2i_Naive	10X	EZH2i_Naive_D2	EZH2i_Naive_D2	EZH2i_Naive_s1	None	5138	2158	Nerges_EZH2i_Naive	0.0694823	C2	4.72953	1	gELC	0.592398	-0.0516297
EZH2i_Naive_D2_10X_ATTTCTGGTTCTCGTC	EZH2i_Naive_D2_10X	Nerges_EZH2i_Naive	10X	EZH2i_Naive_D2	EZH2i_Naive_D2	EZH2i_Naive_s1	None	5125	2285	Nerges_EZH2i_Naive	0.0819512	C2	3.10344	1	gELC	2.21627	0.0434543
EZH2i_Naive_D2_10X_CAAAGAAGTATCTCTT	EZH2i_Naive_D2_10X	Nerges_EZH2i_Naive	10X	EZH2i_Naive_D2	EZH2i_Naive_D2	EZH2i_Naive_s1	None	7225	2609	Nerges_EZH2i_Naive	0.0654671	C2	0.3957	1	gELC	4.90414	0.304032
EZH2i_Naive_D2_10X_CAACAGTAGATTCGAA	EZH2i_Naive_D2_10X	Nerges_EZH2i_Naive	10X	EZH2i_Naive_D2	EZH2i_Naive_D2	EZH2i_Naive_s1	None	5331	2015	Nerges_EZH2i_Naive	0.0697805	C2	9.77343	2	TaELC	-4.14684	-0.631151
EZH2i_Naive_D2_10X_CAACCAAGTCAGGTAG	EZH2i_Naive_D2_10X	Nerges_EZH2i_Naive	10X	EZH2i_Naive_D2	EZH2i_Naive_D2	EZH2i_Naive_s1	None	4863	1975	Nerges_EZH2i_Naive	0.0841045	C2	0.336605	1	gELC	4.96053	0.322289
EZH2i_Naive_D2_10X_CAACGATTCGGTAGGA	EZH2i_Naive_D2_10X	Nerges_EZH2i_Naive	10X	EZH2i_Naive_D2	EZH2i_Naive_D2	EZH2i_Naive_s1	None	11136	3201	Nerges_EZH2i_Naive	0.115481	C2	4.12013	1	gELC	1.20077	0.00286255
EZH2i_Naive_D2_10X_CAACGGCCAGCTGAAG	EZH2i_Naive_D2_10X	Nerges_EZH2i_Naive	10X	EZH2i_Naive_D2	EZH2i_Naive_D2	EZH2i_Naive_s1	None	4261	1931	Nerges_EZH2i_Naive	0.0812016	C2	2.26714	1	gELC	3.06024	-0.0491258
EZH2i_Naive_D2_10X_CAACGGCTCAAGTGGG	EZH2i_Naive_D2_10X	Nerges_EZH2i_Naive	10X	EZH2i_Naive_D2	EZH2i_Naive_D2	EZH2i_Naive_s1	None	7180	2681	Nerges_EZH2i_Naive	0.0385794	C2	0.715305	1	gELC	4.57311	0.323617
EZH2i_Naive_D2_10X_CAAGACTTCCTATTGT	EZH2i_Naive_D2_10X	Nerges_EZH2i_Naive	10X	EZH2i_Naive_D2	EZH2i_Naive_D2	EZH2i_Naive_s1	None	9241	3104	Nerges_EZH2i_Naive	0.11384	C2	2.22428	1	gELC	3.08507	0.157895
EZH2i_Naive_D2_10X_CAAGAGGAGCATGTTC	EZH2i_Naive_D2_10X	Nerges_EZH2i_Naive	10X	EZH2i_Naive_D2	EZH2i_Naive_D2	EZH2i_Naive_s1	None	3126	1454	Nerges_EZH2i_Naive	0.133397	C2	4.11522	1	gELC	1.20773	-0.0457631
EZH2i_Naive_D2_10X_CAAGCTACAGCTGTGC	EZH2i_Naive_D2_10X	Nerges_EZH2i_Naive	10X	EZH2i_Naive_D2	EZH2i_Naive_D2	EZH2i_Naive_s1	None	9934	2862	Nerges_EZH2i_Naive	0.0430844	C2	4.87011	1	gELC	0.458153	-0.156994
EZH2i_Naive_D2_10X_CAAGGGAAGGCAGGTT	EZH2i_Naive_D2_10X	Nerges_EZH2i_Naive	10X	EZH2i_Naive_D2	EZH2i_Naive_D2	EZH2i_Naive_s1	None	6661	2409	Nerges_EZH2i_Naive	0.0448882	C2	0.404393	1	gELC	4.90732	0.249384
EZH2i_Naive_D2_10X_CAATGACCATAGGTAA	EZH2i_Naive_D2_10X	Nerges_EZH2i_Naive	10X	EZH2i_Naive_D2	EZH2i_Naive_D2	EZH2i_Naive_s1	None	21018	4834	Nerges_EZH2i_Naive	0.0795509	C2	5.79182	1	gELC	-0.461066	-0.233134
EZH2i_Naive_D2_10X_CAATGACTCCATACTT	EZH2i_Naive_D2_10X	Nerges_EZH2i_Naive	10X	EZH2i_Naive_D2	EZH2i_Naive_D2	EZH2i_Naive_s1	None	8163	2510	Nerges_EZH2i_Naive	0.0948181	C2	1.50186	1	gELC	3.83377	-0.0171702
EZH2i_Naive_D2_10X_CAATTTCGTGGCTAGA	EZH2i_Naive_D2_10X	Nerges_EZH2i_Naive	10X	EZH2i_Naive_D2	EZH2i_Naive_D2	EZH2i_Naive_s1	None	7587	2583	Nerges_EZH2i_Naive	0.12561	C0	4.12162	1	gELC	1.19966	-0.00619854
EZH2i_Naive_D2_10X_CAATTTCTCAGTCCGG	EZH2i_Naive_D2_10X	Nerges_EZH2i_Naive	10X	EZH2i_Naive_D2	EZH2i_Naive_D2	EZH2i_Naive_s1	None	7455	2664	Nerges_EZH2i_Naive	0.0832998	C2	4.87773	1	gELC	0.451011	-0.164727
EZH2i_Naive_D2_10X_CACACAAAGATGGTCG	EZH2i_Naive_D2_10X	Nerges_EZH2i_Naive	10X	EZH2i_Naive_D2	EZH2i_Naive_D2	EZH2i_Naive_s1	None	8451	2677	Nerges_EZH2i_Naive	0.100698	C2	0.269005	1	gELC	5.01546	0.386675
EZH2i_Naive_D2_10X_CACAGATAGCGACTAG	EZH2i_Naive_D2_10X	Nerges_EZH2i_Naive	10X	EZH2i_Naive_D2	EZH2i_Naive_D2	EZH2i_Naive_s1	None	3222	1501	Nerges_EZH2i_Naive	0.0772812	C2	5.78745	1	gELC	-0.462616	-0.126941
EZH2i_Naive_D2_10X_CACAGATTCATTACGG	EZH2i_Naive_D2_10X	Nerges_EZH2i_Naive	10X	EZH2i_Naive_D2	EZH2i_Naive_D2	EZH2i_Naive_s2	None	13643	3955	Nerges_EZH2i_Naive	0.0606905	C9	14.1986	3	HLC	-8.03334	2.4051
EZH2i_Naive_D2_10X_CACAGGCCACTTCTCG	EZH2i_Naive_D2_10X	Nerges_EZH2i_Naive	10X	EZH2i_Naive_D2	EZH2i_Naive_D2	EZH2i_Naive_s1	None	15787	4064	Nerges_EZH2i_Naive	0.113828	C2	0.358912	1	gELC	4.93976	0.313111
EZH2i_Naive_D2_10X_CACATGAGTCACCTTC	EZH2i_Naive_D2_10X	Nerges_EZH2i_Naive	10X	EZH2i_Naive_D2	EZH2i_Naive_D2	EZH2i_Naive_s1	None	14576	3977	Nerges_EZH2i_Naive	0.123765	C2	5.48416	1	gELC	-0.152136	-0.239597
EZH2i_Naive_D2_10X_CACCAAAAGATTGAGT	EZH2i_Naive_D2_10X	Nerges_EZH2i_Naive	10X	EZH2i_Naive_D2	EZH2i_Naive_D2	EZH2i_Naive_s1	None	4688	1816	Nerges_EZH2i_Naive	0.143985	C2	1.03656	1	gELC	4.26108	0.251318
EZH2i_Naive_D2_10X_CACCAAACACGTAACT	EZH2i_Naive_D2_10X	Nerges_EZH2i_Naive	10X	EZH2i_Naive_D2	EZH2i_Naive_D2	EZH2i_Naive_s1	None	2780	1497	Nerges_EZH2i_Naive	0.147842	C2	6.51606	1	aELC	-1.19842	-0.00895526
EZH2i_Naive_D2_10X_CACCAAAGTTGCCGAC	EZH2i_Naive_D2_10X	Nerges_EZH2i_Naive	10X	EZH2i_Naive_D2	EZH2i_Naive_D2	EZH2i_Naive_s1	None	10336	3311	Nerges_EZH2i_Naive	0.110584	C2	1.61696	1	gELC	3.70446	0.0669532
EZH2i_Naive_D2_10X_CACCAAATCACTAGCA	EZH2i_Naive_D2_10X	Nerges_EZH2i_Naive	10X	EZH2i_Naive_D2	EZH2i_Naive_D2	EZH2i_Naive_s1	None	16743	4185	Nerges_EZH2i_Naive	0.0268769	C2	1.08763	1	gELC	4.22826	0.152002
EZH2i_Naive_D2_10X_CACCGTTCAAGCGATG	EZH2i_Naive_D2_10X	Nerges_EZH2i_Naive	10X	EZH2i_Naive_D2	EZH2i_Naive_D2	EZH2i_Naive_s1	None	8166	2865	Nerges_EZH2i_Naive	0.0826598	C2	0.33927	1	gELC	4.94634	0.374237
EZH2i_Naive_D2_10X_CACGTTCGTAGATCCT	EZH2i_Naive_D2_10X	Nerges_EZH2i_Naive	10X	EZH2i_Naive_D2	EZH2i_Naive_D2	EZH2i_Naive_s1	None	13417	3583	Nerges_EZH2i_Naive	0.0811657	C2	0.351059	1	gELC	4.92715	0.406538
EZH2i_Naive_D2_10X_CACTGAAGTGTCTTAG	EZH2i_Naive_D2_10X	Nerges_EZH2i_Naive	10X	EZH2i_Naive_D2	EZH2i_Naive_D2	EZH2i_Naive_s1	None	12790	3514	Nerges_EZH2i_Naive	0.128069	C2	2.50221	1	gELC	2.81358	0.123229
EZH2i_Naive_D2_10X_CACTTCGTCCACAGGC	EZH2i_Naive_D2_10X	Nerges_EZH2i_Naive	10X	EZH2i_Naive_D2	EZH2i_Naive_D2	EZH2i_Naive_s1	None	7290	2636	Nerges_EZH2i_Naive	0.10192	C2	5.48353	1	gELC	-0.157616	-0.138123
EZH2i_Naive_D2_10X_CAGAGCCGTGTTTGCA	EZH2i_Naive_D2_10X	Nerges_EZH2i_Naive	10X	EZH2i_Naive_D2	EZH2i_Naive_D2	EZH2i_Naive_s1	None	4574	1821	Nerges_EZH2i_Naive	0.0706165	C2	1.16042	1	gELC	4.13825	0.239218
EZH2i_Naive_D2_10X_CAGATACCAAAGGCAC	EZH2i_Naive_D2_10X	Nerges_EZH2i_Naive	10X	EZH2i_Naive_D2	EZH2i_Naive_D2	EZH2i_Naive_s1	None	10027	3082	Nerges_EZH2i_Naive	0.0274259	C2	8.18673	1	aELC	-2.85466	-0.412767
EZH2i_Naive_D2_10X_CAGATTGGTTGGACTT	EZH2i_Naive_D2_10X	Nerges_EZH2i_Naive	10X	EZH2i_Naive_D2	EZH2i_Naive_D2	EZH2i_Naive_s1	None	8226	3005	Nerges_EZH2i_Naive	0.0380501	C2	7.73766	1	aELC	-2.40724	-0.300219
EZH2i_Naive_D2_10X_CAGCAATAGGTAAACT	EZH2i_Naive_D2_10X	Nerges_EZH2i_Naive	10X	EZH2i_Naive_D2	EZH2i_Naive_D2	EZH2i_Naive_s1	None	5779	2200	Nerges_EZH2i_Naive	0.118706	C2	0.280966	1	gELC	5.00436	0.381527
EZH2i_Naive_D2_10X_CAGCACGGTTCCTTGC	EZH2i_Naive_D2_10X	Nerges_EZH2i_Naive	10X	EZH2i_Naive_D2	EZH2i_Naive_D2	EZH2i_Naive_s1	None	7537	2649	Nerges_EZH2i_Naive	0.0843837	C2	2.54726	1	gELC	2.7839	-0.208499
EZH2i_Naive_D2_10X_CAGCAGCAGTCACGAG	EZH2i_Naive_D2_10X	Nerges_EZH2i_Naive	10X	EZH2i_Naive_D2	EZH2i_Naive_D2	EZH2i_Naive_s2	None	7330	2575	Nerges_EZH2i_Naive	0.0555252	C7	15.8523	2	TLC	-8.20625	-5.27404
EZH2i_Naive_D2_10X_CAGCCAGGTTCACGAT	EZH2i_Naive_D2_10X	Nerges_EZH2i_Naive	10X	EZH2i_Naive_D2	EZH2i_Naive_D2	EZH2i_Naive_s2	None	7749	2645	Nerges_EZH2i_Naive	0.0785908	C7	14.7111	2	TLC	-7.63747	-4.18547
EZH2i_Naive_D2_10X_CAGGCCACAATCTCGA	EZH2i_Naive_D2_10X	Nerges_EZH2i_Naive	10X	EZH2i_Naive_D2	EZH2i_Naive_D2	EZH2i_Naive_s1	None	6537	2437	Nerges_EZH2i_Naive	0.0902555	C2	1.01695	1	gELC	4.29327	0.189329
EZH2i_Naive_D2_10X_CAGGCCACAGCAGACA	EZH2i_Naive_D2_10X	Nerges_EZH2i_Naive	10X	EZH2i_Naive_D2	EZH2i_Naive_D2	EZH2i_Naive_s1	None	17582	4383	Nerges_EZH2i_Naive	0.0656353	C2	0.329533	1	gELC	4.96118	0.352089
EZH2i_Naive_D2_10X_CAGGTATTCGAGATAA	EZH2i_Naive_D2_10X	Nerges_EZH2i_Naive	10X	EZH2i_Naive_D2	EZH2i_Naive_D2	EZH2i_Naive_s1	None	4847	2015	Nerges_EZH2i_Naive	0.0670518	C2	0.330676	1	gELC	4.96604	0.3248
EZH2i_Naive_D2_10X_CAGTGCGGTCGGCTAC	EZH2i_Naive_D2_10X	Nerges_EZH2i_Naive	10X	EZH2i_Naive_D2	EZH2i_Naive_D2	EZH2i_Naive_s1	None	8137	2585	Nerges_EZH2i_Naive	0.136291	C2	2.31647	1	gELC	2.99144	0.18831
EZH2i_Naive_D2_10X_CAGTTAGCACCGCTGA	EZH2i_Naive_D2_10X	Nerges_EZH2i_Naive	10X	EZH2i_Naive_D2	EZH2i_Naive_D2	EZH2i_Naive_s1	None	6628	2391	Nerges_EZH2i_Naive	0.0802655	C2	0.360955	1	gELC	4.91582	0.412018
EZH2i_Naive_D2_10X_CAGTTAGCATCGATAC	EZH2i_Naive_D2_10X	Nerges_EZH2i_Naive	10X	EZH2i_Naive_D2	EZH2i_Naive_D2	EZH2i_Naive_s1	None	4596	1868	Nerges_EZH2i_Naive	0.130113	C2	2.00171	1	gELC	3.32755	-0.0323543
EZH2i_Naive_D2_10X_CAGTTCCTCACTGATG	EZH2i_Naive_D2_10X	Nerges_EZH2i_Naive	10X	EZH2i_Naive_D2	EZH2i_Naive_D2	EZH2i_Naive_s1	None	9118	2920	Nerges_EZH2i_Naive	0.131388	C2	2.08321	1	gELC	3.22622	0.146991
EZH2i_Naive_D2_10X_CATAAGCAGGACTAAT	EZH2i_Naive_D2_10X	Nerges_EZH2i_Naive	10X	EZH2i_Naive_D2	EZH2i_Naive_D2	EZH2i_Naive_s1	None	5052	1969	Nerges_EZH2i_Naive	0.143705	C2	9.82291	2	TaELC	-4.09483	-0.746417
EZH2i_Naive_D2_10X_CATAAGCGTGTTGATC	EZH2i_Naive_D2_10X	Nerges_EZH2i_Naive	10X	EZH2i_Naive_D2	EZH2i_Naive_D2	EZH2i_Naive_s1	None	3380	1449	Nerges_EZH2i_Naive	0.108284	C2	1.21733	1	gELC	4.10009	0.131209
EZH2i_Naive_D2_10X_CATACAGCACAGTCAT	EZH2i_Naive_D2_10X	Nerges_EZH2i_Naive	10X	EZH2i_Naive_D2	EZH2i_Naive_D2	EZH2i_Naive_s1	None	4910	2200	Nerges_EZH2i_Naive	0.119145	C2	0.395572	1	gELC	4.90536	0.299118
EZH2i_Naive_D2_10X_CATACAGCACCCTCTA	EZH2i_Naive_D2_10X	Nerges_EZH2i_Naive	10X	EZH2i_Naive_D2	EZH2i_Naive_D2	EZH2i_Naive_s1	None	4866	1970	Nerges_EZH2i_Naive	0.0799425	C2	6.7059	1	aELC	-1.38253	-0.11434
EZH2i_Naive_D2_10X_CATACCCCACCTGCAG	EZH2i_Naive_D2_10X	Nerges_EZH2i_Naive	10X	EZH2i_Naive_D2	EZH2i_Naive_D2	EZH2i_Naive_s1	None	16047	4255	Nerges_EZH2i_Naive	0.0724746	C2	4.11462	1	gELC	1.20468	0.0409415
EZH2i_Naive_D2_10X_CATACCCGTCGTATTG	EZH2i_Naive_D2_10X	Nerges_EZH2i_Naive	10X	EZH2i_Naive_D2	EZH2i_Naive_D2	EZH2i_Naive_s1	None	10229	3093	Nerges_EZH2i_Naive	0.0926777	C2	2.68703	1	gELC	2.63098	0.110179
EZH2i_Naive_D2_10X_CATCAAGCAAGTCGTT	EZH2i_Naive_D2_10X	Nerges_EZH2i_Naive	10X	EZH2i_Naive_D2	EZH2i_Naive_D2	EZH2i_Naive_s1	None	7584	2636	Nerges_EZH2i_Naive	0.0621044	C2	0.373175	1	gELC	4.92671	0.306161
EZH2i_Naive_D2_10X_CATCCACAGTTTGCTG	EZH2i_Naive_D2_10X	Nerges_EZH2i_Naive	10X	EZH2i_Naive_D2	EZH2i_Naive_D2	EZH2i_Naive_s1	None	7486	2619	Nerges_EZH2i_Naive	0.0931071	C2	0.703267	1	gELC	4.6416	0.0596975
EZH2i_Naive_D2_10X_CATCCACCACAAGCAG	EZH2i_Naive_D2_10X	Nerges_EZH2i_Naive	10X	EZH2i_Naive_D2	EZH2i_Naive_D2	EZH2i_Naive_s1	None	17651	4122	Nerges_EZH2i_Naive	0.10651	C2	2.45634	1	gELC	2.87132	-0.097051
EZH2i_Naive_D2_10X_CATCGGGGTATTCCGA	EZH2i_Naive_D2_10X	Nerges_EZH2i_Naive	10X	EZH2i_Naive_D2	EZH2i_Naive_D2	EZH2i_Naive_s1	None	9009	2848	Nerges_EZH2i_Naive	0.0874681	C2	0.282132	1	gELC	5.01326	0.335834
EZH2i_Naive_D2_10X_CATGCAATCCTCTCTT	EZH2i_Naive_D2_10X	Nerges_EZH2i_Naive	10X	EZH2i_Naive_D2	EZH2i_Naive_D2	EZH2i_Naive_s1	None	9849	3149	Nerges_EZH2i_Naive	0.0157376	C2	0.389393	1	gELC	4.89871	0.357831
EZH2i_Naive_D2_10X_CATGCGGGTCTAGGCC	EZH2i_Naive_D2_10X	Nerges_EZH2i_Naive	10X	EZH2i_Naive_D2	EZH2i_Naive_D2	EZH2i_Naive_s1	None	12201	3645	Nerges_EZH2i_Naive	0.0574543	C2	1.73361	1	gELC	3.56609	0.237398
EZH2i_Naive_D2_10X_CATGCTCTCTGTCTCG	EZH2i_Naive_D2_10X	Nerges_EZH2i_Naive	10X	EZH2i_Naive_D2	EZH2i_Naive_D2	EZH2i_Naive_s1	None	12675	3404	Nerges_EZH2i_Naive	0.124339	C2	0.779309	1	gELC	4.51081	0.30877
EZH2i_Naive_D2_10X_CATGGTAAGTATTAGG	EZH2i_Naive_D2_10X	Nerges_EZH2i_Naive	10X	EZH2i_Naive_D2	EZH2i_Naive_D2	EZH2i_Naive_s1	None	8492	2713	Nerges_EZH2i_Naive	0.0877296	C2	0.322632	1	gELC	4.96102	0.38477
EZH2i_Naive_D2_10X_CATGGTACATGTACGT	EZH2i_Naive_D2_10X	Nerges_EZH2i_Naive	10X	EZH2i_Naive_D2	EZH2i_Naive_D2	EZH2i_Naive_s1	None	4478	1886	Nerges_EZH2i_Naive	0.0759268	C2	6.77659	1	aELC	-1.45303	-0.120111
EZH2i_Naive_D2_10X_CATTCATCAGGGTTGA	EZH2i_Naive_D2_10X	Nerges_EZH2i_Naive	10X	EZH2i_Naive_D2	EZH2i_Naive_D2	EZH2i_Naive_s1	None	7659	2714	Nerges_EZH2i_Naive	0.0801671	C2	3.18363	1	gELC	2.14921	-0.234587
EZH2i_Naive_D2_10X_CATTCATGTTTACTTC	EZH2i_Naive_D2_10X	Nerges_EZH2i_Naive	10X	EZH2i_Naive_D2	EZH2i_Naive_D2	EZH2i_Naive_s1	None	5825	2178	Nerges_EZH2i_Naive	0.146609	C2	1.36677	1	gELC	3.95796	0.0686326
EZH2i_Naive_D2_10X_CATTCCGAGCTAGTTC	EZH2i_Naive_D2_10X	Nerges_EZH2i_Naive	10X	EZH2i_Naive_D2	EZH2i_Naive_D2	EZH2i_Naive_s1	None	6748	2346	Nerges_EZH2i_Naive	0.0915827	C2	0.32845	1	gELC	4.96699	0.3308
EZH2i_Naive_D2_10X_CATTGAGAGACATGCG	EZH2i_Naive_D2_10X	Nerges_EZH2i_Naive	10X	EZH2i_Naive_D2	EZH2i_Naive_D2	EZH2i_Naive_s1	None	9792	2964	Nerges_EZH2i_Naive	0.118975	C2	7.14827	1	aELC	-1.81483	-0.337325
EZH2i_Naive_D2_10X_CATTGAGTCTCTTGCG	EZH2i_Naive_D2_10X	Nerges_EZH2i_Naive	10X	EZH2i_Naive_D2	EZH2i_Naive_D2	EZH2i_Naive_s1	None	3774	1551	Nerges_EZH2i_Naive	0.0601484	C8	6.75852	1	Undef	-1.41945	-0.436348
EZH2i_Naive_D2_10X_CATTGCCAGGCGATAC	EZH2i_Naive_D2_10X	Nerges_EZH2i_Naive	10X	EZH2i_Naive_D2	EZH2i_Naive_D2	EZH2i_Naive_s1	None	6609	2469	Nerges_EZH2i_Naive	0.051445	C2	3.32037	1	gELC	2.00802	-0.142338
EZH2i_Naive_D2_10X_CATTGCCCATCACGGC	EZH2i_Naive_D2_10X	Nerges_EZH2i_Naive	10X	EZH2i_Naive_D2	EZH2i_Naive_D2	EZH2i_Naive_s1	None	4998	1885	Nerges_EZH2i_Naive	0.0588235	C2	8.60213	1	aELC	-3.27444	-0.172019
EZH2i_Naive_D2_10X_CATTGTTCAGTTTGGT	EZH2i_Naive_D2_10X	Nerges_EZH2i_Naive	10X	EZH2i_Naive_D2	EZH2i_Naive_D2	EZH2i_Naive_s1	None	7483	2538	Nerges_EZH2i_Naive	0.0618736	C2	0.371787	1	gELC	4.95593	0.180293
EZH2i_Naive_D2_10X_CCACAAAAGGGAGATA	EZH2i_Naive_D2_10X	Nerges_EZH2i_Naive	10X	EZH2i_Naive_D2	EZH2i_Naive_D2	EZH2i_Naive_s4	None	5421	2100	Nerges_EZH2i_Naive	0.0651171	C2	9.92375	3	MaELC	-4.02853	0.516393
EZH2i_Naive_D2_10X_CCACAAACAATGCAGG	EZH2i_Naive_D2_10X	Nerges_EZH2i_Naive	10X	EZH2i_Naive_D2	EZH2i_Naive_D2	EZH2i_Naive_s1	None	10962	3263	Nerges_EZH2i_Naive	0.114213	C2	0.801574	1	gELC	4.51206	0.196233
EZH2i_Naive_D2_10X_CCACAAACACGACGCT	EZH2i_Naive_D2_10X	Nerges_EZH2i_Naive	10X	EZH2i_Naive_D2	EZH2i_Naive_D2	EZH2i_Naive_s1	None	13338	3492	Nerges_EZH2i_Naive	0.103389	C2	1.91882	1	gELC	3.37885	0.257908
EZH2i_Naive_D2_10X_CCACACTCAAAGCAAT	EZH2i_Naive_D2_10X	Nerges_EZH2i_Naive	10X	EZH2i_Naive_D2	EZH2i_Naive_D2	EZH2i_Naive_s1	None	10325	3258	Nerges_EZH2i_Naive	0.0839709	C2	4.4538	1	gELC	0.870808	-0.0872379
EZH2i_Naive_D2_10X_CCACACTTCGTGGAAG	EZH2i_Naive_D2_10X	Nerges_EZH2i_Naive	10X	EZH2i_Naive_D2	EZH2i_Naive_D2	EZH2i_Naive_s1	None	3734	1581	Nerges_EZH2i_Naive	0.0910552	C2	3.2284	1	gELC	2.09371	-0.0102994
EZH2i_Naive_D2_10X_CCACCATTCAATGCAC	EZH2i_Naive_D2_10X	Nerges_EZH2i_Naive	10X	EZH2i_Naive_D2	EZH2i_Naive_D2	EZH2i_Naive_s1	None	2848	1508	Nerges_EZH2i_Naive	0.122893	C2	7.34323	1	aELC	-2.01881	-0.128334
EZH2i_Naive_D2_10X_CCATCACGTTAGAGTA	EZH2i_Naive_D2_10X	Nerges_EZH2i_Naive	10X	EZH2i_Naive_D2	EZH2i_Naive_D2	EZH2i_Naive_s1	None	3582	1628	Nerges_EZH2i_Naive	0.099665	C2	3.44675	1	gELC	1.86389	0.247686
EZH2i_Naive_D2_10X_CCCGGAAGTAAGGCTG	EZH2i_Naive_D2_10X	Nerges_EZH2i_Naive	10X	EZH2i_Naive_D2	EZH2i_Naive_D2	EZH2i_Naive_s1	None	4275	1654	Nerges_EZH2i_Naive	0.00654971	C2	2.42995	1	gELC	2.89838	-0.10893
EZH2i_Naive_D2_10X_CCCTAACGTCGACTTA	EZH2i_Naive_D2_10X	Nerges_EZH2i_Naive	10X	EZH2i_Naive_D2	EZH2i_Naive_D2	EZH2i_Naive_s1	None	1999	1124	Nerges_EZH2i_Naive	0.131566	C2	5.17598	1	gELC	0.14695	-0.0775949
EZH2i_Naive_D2_10X_CCCTAACGTTTGGGTT	EZH2i_Naive_D2_10X	Nerges_EZH2i_Naive	10X	EZH2i_Naive_D2	EZH2i_Naive_D2	EZH2i_Naive_s1	None	4630	1930	Nerges_EZH2i_Naive	0.110151	C2	2.09198	1	gELC	3.23891	-0.055774
EZH2i_Naive_D2_10X_CCCTCTCCAAGTCATC	EZH2i_Naive_D2_10X	Nerges_EZH2i_Naive	10X	EZH2i_Naive_D2	EZH2i_Naive_D2	EZH2i_Naive_s1	None	2661	1419	Nerges_EZH2i_Naive	0.110861	C2	4.60314	1	gELC	0.722382	-0.106209
EZH2i_Naive_D2_10X_CCCTGATCACGACCTG	EZH2i_Naive_D2_10X	Nerges_EZH2i_Naive	10X	EZH2i_Naive_D2	EZH2i_Naive_D2	EZH2i_Naive_s1	None	11176	3354	Nerges_EZH2i_Naive	0.0880458	C2	4.62387	1	gELC	0.700072	-0.0804715
EZH2i_Naive_D2_10X_CCCTTAGAGAGATTCA	EZH2i_Naive_D2_10X	Nerges_EZH2i_Naive	10X	EZH2i_Naive_D2	EZH2i_Naive_D2	EZH2i_Naive_s1	None	4640	2032	Nerges_EZH2i_Naive	0.124784	C2	1.2887	1	gELC	4.02782	0.128992
EZH2i_Naive_D2_10X_CCCTTAGTCTGAATGC	EZH2i_Naive_D2_10X	Nerges_EZH2i_Naive	10X	EZH2i_Naive_D2	EZH2i_Naive_D2	EZH2i_Naive_s1	None	8719	2878	Nerges_EZH2i_Naive	0.0789081	C2	2.68744	1	gELC	2.63171	0.0795979
EZH2i_Naive_D2_10X_CCGAACGGTTGGGTTT	EZH2i_Naive_D2_10X	Nerges_EZH2i_Naive	10X	EZH2i_Naive_D2	EZH2i_Naive_D2	EZH2i_Naive_s1	None	5422	2177	Nerges_EZH2i_Naive	0.0772778	C2	0.353875	1	gELC	4.92899	0.385157
EZH2i_Naive_D2_10X_CCGAACGTCCTTATGT	EZH2i_Naive_D2_10X	Nerges_EZH2i_Naive	10X	EZH2i_Naive_D2	EZH2i_Naive_D2	EZH2i_Naive_s3	None	4300	1914	Nerges_EZH2i_Naive	0.00813953	C10	16.6612	3	MeLC	-9.48301	4.56127
EZH2i_Naive_D2_10X_CCGCAAGTCGAACTCA	EZH2i_Naive_D2_10X	Nerges_EZH2i_Naive	10X	EZH2i_Naive_D2	EZH2i_Naive_D2	EZH2i_Naive_s1	None	7259	2424	Nerges_EZH2i_Naive	0.0873399	C2	3.96988	1	gELC	1.35185	-0.00723588
EZH2i_Naive_D2_10X_CCGGACAGTAACATCC	EZH2i_Naive_D2_10X	Nerges_EZH2i_Naive	10X	EZH2i_Naive_D2	EZH2i_Naive_D2	EZH2i_Naive_s1	None	12135	3357	Nerges_EZH2i_Naive	0.0645241	C2	2.27124	1	gELC	3.04624	0.0724441
EZH2i_Naive_D2_10X_CCGGACAGTTGCCAAT	EZH2i_Naive_D2_10X	Nerges_EZH2i_Naive	10X	EZH2i_Naive_D2	EZH2i_Naive_D2	EZH2i_Naive_s1	None	5632	2228	Nerges_EZH2i_Naive	0.147372	C2	0.426348	1	gELC	4.87538	0.292239
EZH2i_Naive_D2_10X_CCGGTAGGTAACGCGA	EZH2i_Naive_D2_10X	Nerges_EZH2i_Naive	10X	EZH2i_Naive_D2	EZH2i_Naive_D2	EZH2i_Naive_s1	None	10823	2991	Nerges_EZH2i_Naive	0.129631	C2	0.574851	1	gELC	4.73393	0.244324
EZH2i_Naive_D2_10X_CCGTTCATCGCGGACT	EZH2i_Naive_D2_10X	Nerges_EZH2i_Naive	10X	EZH2i_Naive_D2	EZH2i_Naive_D2	EZH2i_Naive_s1	None	13932	3812	Nerges_EZH2i_Naive	0.0978323	C2	2.99474	1	gELC	2.32573	0.0306208
EZH2i_Naive_D2_10X_CCTAAGAAGACATCCT	EZH2i_Naive_D2_10X	Nerges_EZH2i_Naive	10X	EZH2i_Naive_D2	EZH2i_Naive_D2	EZH2i_Naive_s1	None	3696	1690	Nerges_EZH2i_Naive	0.0811688	C2	0.60694	1	gELC	4.69851	0.255639
EZH2i_Naive_D2_10X_CCTAAGAGTACCGCGT	EZH2i_Naive_D2_10X	Nerges_EZH2i_Naive	10X	EZH2i_Naive_D2	EZH2i_Naive_D2	EZH2i_Naive_s1	None	12295	3317	Nerges_EZH2i_Naive	0.134526	C2	0.307356	1	gELC	5.0023	0.268621
EZH2i_Naive_D2_10X_CCTACGTCAAATCAAG	EZH2i_Naive_D2_10X	Nerges_EZH2i_Naive	10X	EZH2i_Naive_D2	EZH2i_Naive_D2	EZH2i_Naive_s1	None	4897	1900	Nerges_EZH2i_Naive	0.0965897	C2	2.98861	1	gELC	2.32913	0.0904414
EZH2i_Naive_D2_10X_CCTATCGAGCGTGAGT	EZH2i_Naive_D2_10X	Nerges_EZH2i_Naive	10X	EZH2i_Naive_D2	EZH2i_Naive_D2	EZH2i_Naive_s1	None	3802	1688	Nerges_EZH2i_Naive	0.106523	C2	0.399092	1	gELC	4.87953	0.399753
EZH2i_Naive_D2_10X_CCTATCGCAGCGTTGC	EZH2i_Naive_D2_10X	Nerges_EZH2i_Naive	10X	EZH2i_Naive_D2	EZH2i_Naive_D2	EZH2i_Naive_s1	None	7912	2786	Nerges_EZH2i_Naive	0.14181	C2	0.366801	1	gELC	4.91993	0.366342
EZH2i_Naive_D2_10X_CCTCAACCACTACACA	EZH2i_Naive_D2_10X	Nerges_EZH2i_Naive	10X	EZH2i_Naive_D2	EZH2i_Naive_D2	EZH2i_Naive_s1	None	5993	2229	Nerges_EZH2i_Naive	0.10579	C2	3.62198	1	gELC	1.69908	0.0080913
EZH2i_Naive_D2_10X_CCTCACACACACACGC	EZH2i_Naive_D2_10X	Nerges_EZH2i_Naive	10X	EZH2i_Naive_D2	EZH2i_Naive_D2	EZH2i_Naive_s1	None	2346	1405	Nerges_EZH2i_Naive	0.0669224	C2	5.78365	1	gELC	-0.459496	-0.114722
EZH2i_Naive_D2_10X_CCTCAGTAGGTGCAGT	EZH2i_Naive_D2_10X	Nerges_EZH2i_Naive	10X	EZH2i_Naive_D2	EZH2i_Naive_D2	EZH2i_Naive_s1	None	6425	2437	Nerges_EZH2i_Naive	0.059144	C2	0.340846	1	gELC	4.94342	0.380138
EZH2i_Naive_D2_10X_CCTCAGTGTCGACTTA	EZH2i_Naive_D2_10X	Nerges_EZH2i_Naive	10X	EZH2i_Naive_D2	EZH2i_Naive_D2	EZH2i_Naive_s1	None	11159	3480	Nerges_EZH2i_Naive	0.107357	C2	0.300271	1	gELC	4.96287	0.479938
EZH2i_Naive_D2_10X_CCTCAGTTCCCGAATA	EZH2i_Naive_D2_10X	Nerges_EZH2i_Naive	10X	EZH2i_Naive_D2	EZH2i_Naive_D2	EZH2i_Naive_s1	None	6283	2341	Nerges_EZH2i_Naive	0.0569792	C2	4.109	1	gELC	1.21372	-0.040437
EZH2i_Naive_D2_10X_CCTCTCCTCTTGGTCC	EZH2i_Naive_D2_10X	Nerges_EZH2i_Naive	10X	EZH2i_Naive_D2	EZH2i_Naive_D2	EZH2i_Naive_s1	None	5133	2156	Nerges_EZH2i_Naive	0.076953	C2	5.14134	1	gELC	0.182086	-0.0853339
EZH2i_Naive_D2_10X_CCTGCATGTTTACGTG	EZH2i_Naive_D2_10X	Nerges_EZH2i_Naive	10X	EZH2i_Naive_D2	EZH2i_Naive_D2	EZH2i_Naive_s1	None	5103	2120	Nerges_EZH2i_Naive	0.101117	C2	3.84993	1	gELC	1.47301	-0.0403637
EZH2i_Naive_D2_10X_CCTGTTGTCTAGTCAG	EZH2i_Naive_D2_10X	Nerges_EZH2i_Naive	10X	EZH2i_Naive_D2	EZH2i_Naive_D2	EZH2i_Naive_s1	None	16801	4412	Nerges_EZH2i_Naive	0.0712458	C2	2.25163	1	gELC	3.07786	-0.074055
EZH2i_Naive_D2_10X_CCTTCAGAGGATGCGT	EZH2i_Naive_D2_10X	Nerges_EZH2i_Naive	10X	EZH2i_Naive_D2	EZH2i_Naive_D2	EZH2i_Naive_s1	None	7289	2612	Nerges_EZH2i_Naive	0.098779	C2	0.213296	1	gELC	5.10328	0.247185
EZH2i_Naive_D2_10X_CCTTGTGTCTCACTCG	EZH2i_Naive_D2_10X	Nerges_EZH2i_Naive	10X	EZH2i_Naive_D2	EZH2i_Naive_D2	EZH2i_Naive_s1	None	1627	1030	Nerges_EZH2i_Naive	0.140135	C2	7.11487	1	aELC	-1.78969	-0.156622
EZH2i_Naive_D2_10X_CCTTTGGTCGACGCGT	EZH2i_Naive_D2_10X	Nerges_EZH2i_Naive	10X	EZH2i_Naive_D2	EZH2i_Naive_D2	EZH2i_Naive_s1	None	14191	3825	Nerges_EZH2i_Naive	0.11916	C2	0.344455	1	gELC	4.9506	0.330923
EZH2i_Naive_D2_10X_CGAATTGAGTCACACT	EZH2i_Naive_D2_10X	Nerges_EZH2i_Naive	10X	EZH2i_Naive_D2	EZH2i_Naive_D2	EZH2i_Naive_s1	None	7185	2560	Nerges_EZH2i_Naive	0.0527488	C2	0.311464	1	gELC	4.98656	0.32085
EZH2i_Naive_D2_10X_CGAATTGGTGAAGCGT	EZH2i_Naive_D2_10X	Nerges_EZH2i_Naive	10X	EZH2i_Naive_D2	EZH2i_Naive_D2	EZH2i_Naive_s1	None	16215	3742	Nerges_EZH2i_Naive	0.121431	C2	0.268582	1	gELC	5.00715	0.426286
EZH2i_Naive_D2_10X_CGAGAAGAGGTTTACC	EZH2i_Naive_D2_10X	Nerges_EZH2i_Naive	10X	EZH2i_Naive_D2	EZH2i_Naive_D2	EZH2i_Naive_s1	None	5745	2279	Nerges_EZH2i_Naive	0.0273281	C2	5.48122	1	gELC	-0.158982	-0.0769808
EZH2i_Naive_D2_10X_CGAGAAGGTAACCCGC	EZH2i_Naive_D2_10X	Nerges_EZH2i_Naive	10X	EZH2i_Naive_D2	EZH2i_Naive_D2	EZH2i_Naive_s1	None	7114	2495	Nerges_EZH2i_Naive	0.0870115	C2	0.292981	1	gELC	5.00757	0.311329
EZH2i_Naive_D2_10X_CGAGGAAGTAGTCTTG	EZH2i_Naive_D2_10X	Nerges_EZH2i_Naive	10X	EZH2i_Naive_D2	EZH2i_Naive_D2	EZH2i_Naive_s1	None	10468	3006	Nerges_EZH2i_Naive	0.136989	C2	0.304899	1	gELC	4.97407	0.407821
EZH2i_Naive_D2_10X_CGAGGAATCCATCTAT	EZH2i_Naive_D2_10X	Nerges_EZH2i_Naive	10X	EZH2i_Naive_D2	EZH2i_Naive_D2	EZH2i_Naive_s1	None	8502	2786	Nerges_EZH2i_Naive	0.0916255	C2	0.284807	1	gELC	5.00476	0.361924
EZH2i_Naive_D2_10X_CGAGGCTCACGGATCC	EZH2i_Naive_D2_10X	Nerges_EZH2i_Naive	10X	EZH2i_Naive_D2	EZH2i_Naive_D2	EZH2i_Naive_s1	None	11972	3220	Nerges_EZH2i_Naive	0.08144	C2	0.209037	1	gELC	5.07136	0.411446
EZH2i_Naive_D2_10X_CGAGTGCGTAACCCTA	EZH2i_Naive_D2_10X	Nerges_EZH2i_Naive	10X	EZH2i_Naive_D2	EZH2i_Naive_D2	EZH2i_Naive_s1	None	6822	2596	Nerges_EZH2i_Naive	0.12445	C2	13.2855	3	MaELC	-6.97764	2.28036
EZH2i_Naive_D2_10X_CGATCGGTCGTCCTTG	EZH2i_Naive_D2_10X	Nerges_EZH2i_Naive	10X	EZH2i_Naive_D2	EZH2i_Naive_D2	EZH2i_Naive_s1	None	3798	1767	Nerges_EZH2i_Naive	0.0616114	C2	7.91827	1	aELC	-2.59114	-0.178723
EZH2i_Naive_D2_10X_CGATGCGAGTTGAATG	EZH2i_Naive_D2_10X	Nerges_EZH2i_Naive	10X	EZH2i_Naive_D2	EZH2i_Naive_D2	EZH2i_Naive_s1	None	6512	2249	Nerges_EZH2i_Naive	0.0709459	C2	0.411951	1	gELC	4.88303	0.324326
EZH2i_Naive_D2_10X_CGATGGCAGGAAGTGA	EZH2i_Naive_D2_10X	Nerges_EZH2i_Naive	10X	EZH2i_Naive_D2	EZH2i_Naive_D2	EZH2i_Naive_s1	None	5582	2187	Nerges_EZH2i_Naive	0.0831243	C2	2.79374	1	gELC	2.52735	0.023812
EZH2i_Naive_D2_10X_CGCAGGTGTAAGATAC	EZH2i_Naive_D2_10X	Nerges_EZH2i_Naive	10X	EZH2i_Naive_D2	EZH2i_Naive_D2	EZH2i_Naive_s1	None	5848	2295	Nerges_EZH2i_Naive	0.0819083	C2	2.68946	1	gELC	2.62919	0.092965
EZH2i_Naive_D2_10X_CGCATAATCGTGGAAG	EZH2i_Naive_D2_10X	Nerges_EZH2i_Naive	10X	EZH2i_Naive_D2	EZH2i_Naive_D2	EZH2i_Naive_s1	None	5828	2097	Nerges_EZH2i_Naive	0.0739533	C2	0.247169	1	gELC	5.05356	0.315339
EZH2i_Naive_D2_10X_CGCATGGCAGATTTCG	EZH2i_Naive_D2_10X	Nerges_EZH2i_Naive	10X	EZH2i_Naive_D2	EZH2i_Naive_D2	EZH2i_Naive_s1	None	7424	2515	Nerges_EZH2i_Naive	0.0800108	C2	0.414835	1	gELC	4.88609	0.297108
EZH2i_Naive_D2_10X_CGCCAGAAGCCTCATA	EZH2i_Naive_D2_10X	Nerges_EZH2i_Naive	10X	EZH2i_Naive_D2	EZH2i_Naive_D2	EZH2i_Naive_s1	None	8100	2636	Nerges_EZH2i_Naive	0.101852	C2	0.395612	1	gELC	4.89221	0.358433
EZH2i_Naive_D2_10X_CGGGTCATCGACGTCG	EZH2i_Naive_D2_10X	Nerges_EZH2i_Naive	10X	EZH2i_Naive_D2	EZH2i_Naive_D2	EZH2i_Naive_s1	None	6455	2252	Nerges_EZH2i_Naive	0.0977537	C2	1.56555	1	gELC	3.76226	0.0278526
EZH2i_Naive_D2_10X_CGTAAGTGTAGGTTTC	EZH2i_Naive_D2_10X	Nerges_EZH2i_Naive	10X	EZH2i_Naive_D2	EZH2i_Naive_D2	EZH2i_Naive_s1	None	5247	2150	Nerges_EZH2i_Naive	0.0331618	C2	0.365871	1	gELC	4.93932	0.282864
EZH2i_Naive_D2_10X_CGTAAGTGTGGGCTCT	EZH2i_Naive_D2_10X	Nerges_EZH2i_Naive	10X	EZH2i_Naive_D2	EZH2i_Naive_D2	EZH2i_Naive_s1	None	15267	3700	Nerges_EZH2i_Naive	0.13205	C2	2.0289	1	gELC	3.2898	0.0623752
EZH2i_Naive_D2_10X_CGTAAGTTCACCCTGT	EZH2i_Naive_D2_10X	Nerges_EZH2i_Naive	10X	EZH2i_Naive_D2	EZH2i_Naive_D2	EZH2i_Naive_s1	None	4887	2015	Nerges_EZH2i_Naive	0.0423573	C2	1.36829	1	gELC	3.96125	0.0377942
EZH2i_Naive_D2_10X_CGTCCATAGACCTCCG	EZH2i_Naive_D2_10X	Nerges_EZH2i_Naive	10X	EZH2i_Naive_D2	EZH2i_Naive_D2	EZH2i_Naive_s1	None	14682	3753	Nerges_EZH2i_Naive	0.123144	C2	0.411024	1	gELC	4.8945	0.276669
EZH2i_Naive_D2_10X_CGTGAATAGGGCGAAG	EZH2i_Naive_D2_10X	Nerges_EZH2i_Naive	10X	EZH2i_Naive_D2	EZH2i_Naive_D2	EZH2i_Naive_s1	None	9743	2839	Nerges_EZH2i_Naive	0.100482	C2	4.48428	1	gELC	0.839437	-0.0726103
EZH2i_Naive_D2_10X_CGTTAGAGTACACTCA	EZH2i_Naive_D2_10X	Nerges_EZH2i_Naive	10X	EZH2i_Naive_D2	EZH2i_Naive_D2	EZH2i_Naive_s1	None	21800	4649	Nerges_EZH2i_Naive	0.073211	C2	2.62126	1	gELC	2.70096	-0.00100937
EZH2i_Naive_D2_10X_CTAACCCCAACATACC	EZH2i_Naive_D2_10X	Nerges_EZH2i_Naive	10X	EZH2i_Naive_D2	EZH2i_Naive_D2	EZH2i_Naive_s1	None	21934	4604	Nerges_EZH2i_Naive	0.0749977	C2	3.00122	1	gELC	2.3192	0.0316456
EZH2i_Naive_D2_10X_CTAACCCGTGTTACAC	EZH2i_Naive_D2_10X	Nerges_EZH2i_Naive	10X	EZH2i_Naive_D2	EZH2i_Naive_D2	EZH2i_Naive_s1	None	7406	2545	Nerges_EZH2i_Naive	0.0993789	C2	2.81396	1	gELC	2.50881	-0.0175731
EZH2i_Naive_D2_10X_CTACATTTCGCGCCAA	EZH2i_Naive_D2_10X	Nerges_EZH2i_Naive	10X	EZH2i_Naive_D2	EZH2i_Naive_D2	EZH2i_Naive_s1	None	4488	1849	Nerges_EZH2i_Naive	0.0797683	C2	4.60768	1	gELC	0.716481	-0.083693
EZH2i_Naive_D2_10X_CTAGGTATCGAGATAA	EZH2i_Naive_D2_10X	Nerges_EZH2i_Naive	10X	EZH2i_Naive_D2	EZH2i_Naive_D2	EZH2i_Naive_s1	None	6836	2391	Nerges_EZH2i_Naive	0.0623171	C2	0.372941	1	gELC	4.91154	0.375937
EZH2i_Naive_D2_10X_CTATCCGTCACTCGAA	EZH2i_Naive_D2_10X	Nerges_EZH2i_Naive	10X	EZH2i_Naive_D2	EZH2i_Naive_D2	EZH2i_Naive_s1	None	8649	3113	Nerges_EZH2i_Naive	0.14626	C2	5.17321	1	gELC	0.151643	-0.111034
EZH2i_Naive_D2_10X_CTATCCGTCTCTTGCG	EZH2i_Naive_D2_10X	Nerges_EZH2i_Naive	10X	EZH2i_Naive_D2	EZH2i_Naive_D2	EZH2i_Naive_s1	None	17515	4348	Nerges_EZH2i_Naive	0.105738	C2	3.9803	1	gELC	1.34054	0.0174856
EZH2i_Naive_D2_10X_CTATCTAAGGAGGCAG	EZH2i_Naive_D2_10X	Nerges_EZH2i_Naive	10X	EZH2i_Naive_D2	EZH2i_Naive_D2	EZH2i_Naive_s1	None	4673	1790	Nerges_EZH2i_Naive	0.0616306	C2	6.56123	1	aELC	-1.24263	-0.0280724
EZH2i_Naive_D2_10X_CTCAATTAGCGCGTTC	EZH2i_Naive_D2_10X	Nerges_EZH2i_Naive	10X	EZH2i_Naive_D2	EZH2i_Naive_D2	EZH2i_Naive_s1	None	5369	2173	Nerges_EZH2i_Naive	0.0320358	C2	1.22035	1	gELC	4.10342	0.0960716
EZH2i_Naive_D2_10X_CTCATCGAGCCGATAG	EZH2i_Naive_D2_10X	Nerges_EZH2i_Naive	10X	EZH2i_Naive_D2	EZH2i_Naive_D2	EZH2i_Naive_s1	None	5045	1885	Nerges_EZH2i_Naive	0.0493558	C2	1.93683	1	gELC	3.39298	-0.0336159
EZH2i_Naive_D2_10X_CTCATGCTCGTGACTA	EZH2i_Naive_D2_10X	Nerges_EZH2i_Naive	10X	EZH2i_Naive_D2	EZH2i_Naive_D2	EZH2i_Naive_s1	None	3719	1514	Nerges_EZH2i_Naive	0.00537779	C2	7.73331	1	aELC	-2.40191	-0.331122
EZH2i_Naive_D2_10X_CTCCACAGTATCGTTG	EZH2i_Naive_D2_10X	Nerges_EZH2i_Naive	10X	EZH2i_Naive_D2	EZH2i_Naive_D2	EZH2i_Naive_s1	None	9010	2940	Nerges_EZH2i_Naive	0.100666	C2	0.369959	1	gELC	4.93266	0.294099
EZH2i_Naive_D2_10X_CTCCACATCAGCGCGT	EZH2i_Naive_D2_10X	Nerges_EZH2i_Naive	10X	EZH2i_Naive_D2	EZH2i_Naive_D2	EZH2i_Naive_s1	None	7228	2556	Nerges_EZH2i_Naive	0.116491	C2	2.18153	1	gELC	3.1337	0.0956152
EZH2i_Naive_D2_10X_CTCCATGGTACGTAGG	EZH2i_Naive_D2_10X	Nerges_EZH2i_Naive	10X	EZH2i_Naive_D2	EZH2i_Naive_D2	EZH2i_Naive_s1	None	7942	2801	Nerges_EZH2i_Naive	0.0414253	C2	0.363732	1	gELC	4.94235	0.279056
EZH2i_Naive_D2_10X_CTCCTTTGTAGACTGG	EZH2i_Naive_D2_10X	Nerges_EZH2i_Naive	10X	EZH2i_Naive_D2	EZH2i_Naive_D2	EZH2i_Naive_s1	None	4710	1971	Nerges_EZH2i_Naive	0.073673	C2	4.11154	1	gELC	1.20911	0.0090398
EZH2i_Naive_D2_10X_CTCTCAGGTACGTTCA	EZH2i_Naive_D2_10X	Nerges_EZH2i_Naive	10X	EZH2i_Naive_D2	EZH2i_Naive_D2	EZH2i_Naive_s1	None	2258	1280	Nerges_EZH2i_Naive	0.121789	C2	8.34325	1	aELC	-3.01469	-0.240512
EZH2i_Naive_D2_10X_CTCTGGTGTATCTTCT	EZH2i_Naive_D2_10X	Nerges_EZH2i_Naive	10X	EZH2i_Naive_D2	EZH2i_Naive_D2	EZH2i_Naive_s1	None	10351	3151	Nerges_EZH2i_Naive	0.0895566	C2	3.45032	1	gELC	1.86768	0.0798752
EZH2i_Naive_D2_10X_CTGAGCGAGAATTGCA	EZH2i_Naive_D2_10X	Nerges_EZH2i_Naive	10X	EZH2i_Naive_D2	EZH2i_Naive_D2	EZH2i_Naive_s1	None	6186	2180	Nerges_EZH2i_Naive	0.117038	C2	0.393587	1	gELC	4.90409	0.314058
EZH2i_Naive_D2_10X_CTGAGCGGTCTTTATC	EZH2i_Naive_D2_10X	Nerges_EZH2i_Naive	10X	EZH2i_Naive_D2	EZH2i_Naive_D2	EZH2i_Naive_s1	None	3599	1407	Nerges_EZH2i_Naive	0.0922478	C2	13.419	2	TaELC	-6.90135	-3.06019
EZH2i_Naive_D2_10X_CTGCATCGTATGCTAC	EZH2i_Naive_D2_10X	Nerges_EZH2i_Naive	10X	EZH2i_Naive_D2	EZH2i_Naive_D2	EZH2i_Naive_s2	None	7422	2575	Nerges_EZH2i_Naive	0.0730261	C7	14.665	2	TLC	-7.75182	-3.98199
EZH2i_Naive_D2_10X_CTGCATCGTCTGTCAA	EZH2i_Naive_D2_10X	Nerges_EZH2i_Naive	10X	EZH2i_Naive_D2	EZH2i_Naive_D2	EZH2i_Naive_s1	None	9160	2830	Nerges_EZH2i_Naive	0.102293	C2	0.258811	1	gELC	5.05132	0.271573
EZH2i_Naive_D2_10X_CTGCCATGTGGGTTGA	EZH2i_Naive_D2_10X	Nerges_EZH2i_Naive	10X	EZH2i_Naive_D2	EZH2i_Naive_D2	EZH2i_Naive_s1	None	4807	2084	Nerges_EZH2i_Naive	0.149574	C2	4.10997	1	gELC	1.2133	-0.0532698
EZH2i_Naive_D2_10X_CTGCCATGTTGAGTCT	EZH2i_Naive_D2_10X	Nerges_EZH2i_Naive	10X	EZH2i_Naive_D2	EZH2i_Naive_D2	EZH2i_Naive_s1	None	5889	2277	Nerges_EZH2i_Naive	0.129224	C2	2.78412	1	gELC	2.53309	0.118642
EZH2i_Naive_D2_10X_CTGCCATTCTCGGCTT	EZH2i_Naive_D2_10X	Nerges_EZH2i_Naive	10X	EZH2i_Naive_D2	EZH2i_Naive_D2	EZH2i_Naive_s1	None	10683	3306	Nerges_EZH2i_Naive	0.0613124	C2	2.03228	1	gELC	3.28747	0.0523656
EZH2i_Naive_D2_10X_CTGCCTACAATACGCT	EZH2i_Naive_D2_10X	Nerges_EZH2i_Naive	10X	EZH2i_Naive_D2	EZH2i_Naive_D2	EZH2i_Naive_s1	None	7136	2509	Nerges_EZH2i_Naive	0.12472	C2	1.79838	1	gELC	3.51783	0.096255
EZH2i_Naive_D2_10X_CTGCGAGTCCTTCTGG	EZH2i_Naive_D2_10X	Nerges_EZH2i_Naive	10X	EZH2i_Naive_D2	EZH2i_Naive_D2	EZH2i_Naive_s1	None	5408	2171	Nerges_EZH2i_Naive	0.0408654	C2	4.89534	1	gELC	0.432178	-0.145836
EZH2i_Naive_D2_10X_CTGCGAGTCGGAGATG	EZH2i_Naive_D2_10X	Nerges_EZH2i_Naive	10X	EZH2i_Naive_D2	EZH2i_Naive_D2	EZH2i_Naive_s1	None	5873	2049	Nerges_EZH2i_Naive	0.114252	C2	0.323651	1	gELC	4.98199	0.285136
EZH2i_Naive_D2_10X_CTGGCAGAGTTGCCCG	EZH2i_Naive_D2_10X	Nerges_EZH2i_Naive	10X	EZH2i_Naive_D2	EZH2i_Naive_D2	EZH2i_Naive_s1	None	8077	2852	Nerges_EZH2i_Naive	0.107589	C2	1.88097	1	gELC	3.43715	0.0751509
EZH2i_Naive_D2_10X_CTGTAGACAAGACCTT	EZH2i_Naive_D2_10X	Nerges_EZH2i_Naive	10X	EZH2i_Naive_D2	EZH2i_Naive_D2	EZH2i_Naive_s1	None	13304	3647	Nerges_EZH2i_Naive	0.10666	C2	0.195115	1	gELC	5.08102	0.432231
EZH2i_Naive_D2_10X_CTGTATTCAGGCACTC	EZH2i_Naive_D2_10X	Nerges_EZH2i_Naive	10X	EZH2i_Naive_D2	EZH2i_Naive_D2	EZH2i_Naive_s1	None	18942	4637	Nerges_EZH2i_Naive	0.0648295	C2	3.49159	1	gELC	1.83143	-0.0354269
EZH2i_Naive_D2_10X_CTGTGAAAGTCGCCAC	EZH2i_Naive_D2_10X	Nerges_EZH2i_Naive	10X	EZH2i_Naive_D2	EZH2i_Naive_D2	EZH2i_Naive_s1	None	7489	2615	Nerges_EZH2i_Naive	0.105755	C2	0.939658	1	gELC	4.36936	0.203078
EZH2i_Naive_D2_10X_CTGTGAATCCTACGAA	EZH2i_Naive_D2_10X	Nerges_EZH2i_Naive	10X	EZH2i_Naive_D2	EZH2i_Naive_D2	EZH2i_Naive_s1	None	5510	2071	Nerges_EZH2i_Naive	0.0642468	C2	8.14016	1	aELC	-2.81111	-0.264927
EZH2i_Naive_D2_10X_CTTCAATCAGTGACCC	EZH2i_Naive_D2_10X	Nerges_EZH2i_Naive	10X	EZH2i_Naive_D2	EZH2i_Naive_D2	EZH2i_Naive_s1	None	12321	3721	Nerges_EZH2i_Naive	0.100641	C2	0.356253	1	gELC	4.93177	0.361572
EZH2i_Naive_D2_10X_CTTCAATGTACATACC	EZH2i_Naive_D2_10X	Nerges_EZH2i_Naive	10X	EZH2i_Naive_D2	EZH2i_Naive_D2	EZH2i_Naive_s1	None	4844	1935	Nerges_EZH2i_Naive	0.110033	C2	0.725759	1	gELC	4.56171	0.326938
EZH2i_Naive_D2_10X_CTTCTAAGTACAACGG	EZH2i_Naive_D2_10X	Nerges_EZH2i_Naive	10X	EZH2i_Naive_D2	EZH2i_Naive_D2	EZH2i_Naive_s1	None	6194	2189	Nerges_EZH2i_Naive	0.095092	C2	0.425861	1	gELC	4.88379	0.256431
EZH2i_Naive_D2_10X_GAAACCTCAACCGTAT	EZH2i_Naive_D2_10X	Nerges_EZH2i_Naive	10X	EZH2i_Naive_D2	EZH2i_Naive_D2	EZH2i_Naive_s1	None	7514	2632	Nerges_EZH2i_Naive	0.0754591	C2	4.85747	1	gELC	0.470665	-0.154481
EZH2i_Naive_D2_10X_GAAACCTTCGTTATCT	EZH2i_Naive_D2_10X	Nerges_EZH2i_Naive	10X	EZH2i_Naive_D2	EZH2i_Naive_D2	EZH2i_Naive_s4	None	2149	1067	Nerges_EZH2i_Naive	0.016752	C2	14.9265	3	MaELC	-8.21261	3.36748
EZH2i_Naive_D2_10X_GAACACTCAGCTACAT	EZH2i_Naive_D2_10X	Nerges_EZH2i_Naive	10X	EZH2i_Naive_D2	EZH2i_Naive_D2	EZH2i_Naive_s1	None	17403	4188	Nerges_EZH2i_Naive	0.0769408	C2	0.317752	1	gELC	4.96678	0.381303
EZH2i_Naive_D2_10X_GAAGCGAAGTGCCGAA	EZH2i_Naive_D2_10X	Nerges_EZH2i_Naive	10X	EZH2i_Naive_D2	EZH2i_Naive_D2	EZH2i_Naive_s1	None	6717	2391	Nerges_EZH2i_Naive	0.0879857	C2	2.59654	1	gELC	2.71909	0.168085
EZH2i_Naive_D2_10X_GAAGCGATCATGTCTT	EZH2i_Naive_D2_10X	Nerges_EZH2i_Naive	10X	EZH2i_Naive_D2	EZH2i_Naive_D2	EZH2i_Naive_s1	None	17672	4166	Nerges_EZH2i_Naive	0.0951222	C2	0.348989	1	gELC	4.91386	0.476288
EZH2i_Naive_D2_10X_GAAGTAATCACTGGTA	EZH2i_Naive_D2_10X	Nerges_EZH2i_Naive	10X	EZH2i_Naive_D2	EZH2i_Naive_D2	EZH2i_Naive_s1	None	5461	1914	Nerges_EZH2i_Naive	0.126717	C2	6.51671	1	aELC	-1.18724	-0.231401
EZH2i_Naive_D2_10X_GAAGTAATCAGCTAGT	EZH2i_Naive_D2_10X	Nerges_EZH2i_Naive	10X	EZH2i_Naive_D2	EZH2i_Naive_D2	EZH2i_Naive_s1	None	6990	2658	Nerges_EZH2i_Naive	0.0316166	C2	5.63279	1	gELC	-0.306502	-0.148718
EZH2i_Naive_D2_10X_GAAGTAATCTCACCCA	EZH2i_Naive_D2_10X	Nerges_EZH2i_Naive	10X	EZH2i_Naive_D2	EZH2i_Naive_D2	EZH2i_Naive_s1	None	8614	2687	Nerges_EZH2i_Naive	0.1443	C2	2.29348	1	gELC	3.0385	-0.106618
EZH2i_Naive_D2_10X_GAATAGAGTTGGGACA	EZH2i_Naive_D2_10X	Nerges_EZH2i_Naive	10X	EZH2i_Naive_D2	EZH2i_Naive_D2	EZH2i_Naive_s1	None	11804	3278	Nerges_EZH2i_Naive	0.0615046	C2	3.11057	1	gELC	2.2091	0.0442063
EZH2i_Naive_D2_10X_GAATCACGTGACTAAA	EZH2i_Naive_D2_10X	Nerges_EZH2i_Naive	10X	EZH2i_Naive_D2	EZH2i_Naive_D2	EZH2i_Naive_s1	None	7795	2545	Nerges_EZH2i_Naive	0.1356	C2	2.45851	1	gELC	2.86103	0.0544084
EZH2i_Naive_D2_10X_GACCCAGTCTGAGGTT	EZH2i_Naive_D2_10X	Nerges_EZH2i_Naive	10X	EZH2i_Naive_D2	EZH2i_Naive_D2	EZH2i_Naive_s1	None	4360	1805	Nerges_EZH2i_Naive	0.0318807	C2	0.549145	1	gELC	4.77883	0.160379
EZH2i_Naive_D2_10X_GACCCTTGTCATCACA	EZH2i_Naive_D2_10X	Nerges_EZH2i_Naive	10X	EZH2i_Naive_D2	EZH2i_Naive_D2	EZH2i_Naive_s1	None	18530	4457	Nerges_EZH2i_Naive	0.0511063	C2	0.333328	1	gELC	4.9787	0.255214
EZH2i_Naive_D2_10X_GACGTTAGTACCGCGT	EZH2i_Naive_D2_10X	Nerges_EZH2i_Naive	10X	EZH2i_Naive_D2	EZH2i_Naive_D2	EZH2i_Naive_s1	None	11638	3369	Nerges_EZH2i_Naive	0.0866128	C2	0.265769	1	gELC	5.0373	0.302805
EZH2i_Naive_D2_10X_GACGTTAGTCGCCTAG	EZH2i_Naive_D2_10X	Nerges_EZH2i_Naive	10X	EZH2i_Naive_D2	EZH2i_Naive_D2	EZH2i_Naive_s1	None	7664	2576	Nerges_EZH2i_Naive	0.0658925	C2	0.301503	1	gELC	4.96955	0.443986
EZH2i_Naive_D2_10X_GACGTTATCTTCCAGC	EZH2i_Naive_D2_10X	Nerges_EZH2i_Naive	10X	EZH2i_Naive_D2	EZH2i_Naive_D2	EZH2i_Naive_s1	None	9357	3106	Nerges_EZH2i_Naive	0.0970396	C2	6.4972	1	aELC	-1.17177	-0.153934
EZH2i_Naive_D2_10X_GACTATGAGAGCAACC	EZH2i_Naive_D2_10X	Nerges_EZH2i_Naive	10X	EZH2i_Naive_D2	EZH2i_Naive_D2	EZH2i_Naive_s1	None	8570	2751	Nerges_EZH2i_Naive	0.0770128	C2	0.471155	1	gELC	4.81876	0.340882
EZH2i_Naive_D2_10X_GACTCAAGTTGCGGCT	EZH2i_Naive_D2_10X	Nerges_EZH2i_Naive	10X	EZH2i_Naive_D2	EZH2i_Naive_D2	EZH2i_Naive_s1	None	5666	2044	Nerges_EZH2i_Naive	0.0850688	C2	0.71897	1	gELC	4.56256	0.355543
EZH2i_Naive_D2_10X_GACTCTCAGCATTTCG	EZH2i_Naive_D2_10X	Nerges_EZH2i_Naive	10X	EZH2i_Naive_D2	EZH2i_Naive_D2	EZH2i_Naive_s1	None	6285	2252	Nerges_EZH2i_Naive	0.0921241	C2	4.4546	1	gELC	0.872448	-0.129401
EZH2i_Naive_D2_10X_GACTCTCCATAGATGA	EZH2i_Naive_D2_10X	Nerges_EZH2i_Naive	10X	EZH2i_Naive_D2	EZH2i_Naive_D2	EZH2i_Naive_s1	None	4416	1952	Nerges_EZH2i_Naive	0.0126812	C2	2.18035	1	gELC	3.15086	-0.0786408
EZH2i_Naive_D2_10X_GACTTCCAGACTTAAG	EZH2i_Naive_D2_10X	Nerges_EZH2i_Naive	10X	EZH2i_Naive_D2	EZH2i_Naive_D2	EZH2i_Naive_s1	None	7961	2637	Nerges_EZH2i_Naive	0.133526	C2	2.99459	1	gELC	2.32445	0.0618616
EZH2i_Naive_D2_10X_GACTTCCAGTGTCATC	EZH2i_Naive_D2_10X	Nerges_EZH2i_Naive	10X	EZH2i_Naive_D2	EZH2i_Naive_D2	EZH2i_Naive_s1	None	10569	3094	Nerges_EZH2i_Naive	0.0471189	C2	3.10022	1	gELC	2.21436	0.152621
EZH2i_Naive_D2_10X_GACTTCCCATGACTAC	EZH2i_Naive_D2_10X	Nerges_EZH2i_Naive	10X	EZH2i_Naive_D2	EZH2i_Naive_D2	EZH2i_Naive_s1	None	5826	2164	Nerges_EZH2i_Naive	0.0672846	C2	0.198167	1	gELC	5.05897	0.517915
EZH2i_Naive_D2_10X_GAGAAATTCACGATAC	EZH2i_Naive_D2_10X	Nerges_EZH2i_Naive	10X	EZH2i_Naive_D2	EZH2i_Naive_D2	EZH2i_Naive_s1	None	7925	2673	Nerges_EZH2i_Naive	0.0859306	C2	3.85035	1	gELC	1.4706	0.00891647
EZH2i_Naive_D2_10X_GAGACCCTCTGCTGAA	EZH2i_Naive_D2_10X	Nerges_EZH2i_Naive	10X	EZH2i_Naive_D2	EZH2i_Naive_D2	EZH2i_Naive_s1	None	10864	3081	Nerges_EZH2i_Naive	0.0830265	C2	4.87492	1	gELC	0.450753	-0.115891
EZH2i_Naive_D2_10X_GAGCTGCCACGGTGTC	EZH2i_Naive_D2_10X	Nerges_EZH2i_Naive	10X	EZH2i_Naive_D2	EZH2i_Naive_D2	EZH2i_Naive_s1	None	1911	1155	Nerges_EZH2i_Naive	0.0245945	C2	4.89263	1	gELC	0.435541	-0.156143
EZH2i_Naive_D2_10X_GAGGGATCAAACTGCT	EZH2i_Naive_D2_10X	Nerges_EZH2i_Naive	10X	EZH2i_Naive_D2	EZH2i_Naive_D2	EZH2i_Naive_s1	None	8993	2947	Nerges_EZH2i_Naive	0.125764	C2	6.60724	1	aELC	-1.27847	-0.220574
EZH2i_Naive_D2_10X_GAGTCATAGTGAGTGC	EZH2i_Naive_D2_10X	Nerges_EZH2i_Naive	10X	EZH2i_Naive_D2	EZH2i_Naive_D2	EZH2i_Naive_s1	None	5557	1970	Nerges_EZH2i_Naive	0.143603	C2	4.2589	1	gELC	1.06295	-0.0277183
EZH2i_Naive_D2_10X_GAGTCATGTGGGCTCT	EZH2i_Naive_D2_10X	Nerges_EZH2i_Naive	10X	EZH2i_Naive_D2	EZH2i_Naive_D2	EZH2i_Naive_s1	None	5291	1946	Nerges_EZH2i_Naive	0.143262	C2	0.268387	1	gELC	5.03637	0.294898
EZH2i_Naive_D2_10X_GAGTGTTTCCGTTGGG	EZH2i_Naive_D2_10X	Nerges_EZH2i_Naive	10X	EZH2i_Naive_D2	EZH2i_Naive_D2	EZH2i_Naive_s1	None	12427	3461	Nerges_EZH2i_Naive	0.0772511	C2	1.0894	1	gELC	4.22067	0.182986
EZH2i_Naive_D2_10X_GATCACAGTCAGGCAA	EZH2i_Naive_D2_10X	Nerges_EZH2i_Naive	10X	EZH2i_Naive_D2	EZH2i_Naive_D2	EZH2i_Naive_s1	None	7242	2381	Nerges_EZH2i_Naive	0.0637945	C2	0.34889	1	gELC	4.94264	0.346461
EZH2i_Naive_D2_10X_GATCACATCAAGAATG	EZH2i_Naive_D2_10X	Nerges_EZH2i_Naive	10X	EZH2i_Naive_D2	EZH2i_Naive_D2	EZH2i_Naive_s1	None	7677	2630	Nerges_EZH2i_Naive	0.0745083	C2	0.2824	1	gELC	4.99442	0.419885
EZH2i_Naive_D2_10X_GATCAGTAGGATACGC	EZH2i_Naive_D2_10X	Nerges_EZH2i_Naive	10X	EZH2i_Naive_D2	EZH2i_Naive_D2	EZH2i_Naive_s1	None	6647	2443	Nerges_EZH2i_Naive	0.0768768	C2	0.870988	1	gELC	4.42398	0.277079
EZH2i_Naive_D2_10X_GATCATGTCGGACCAC	EZH2i_Naive_D2_10X	Nerges_EZH2i_Naive	10X	EZH2i_Naive_D2	EZH2i_Naive_D2	EZH2i_Naive_s1	None	5539	2131	Nerges_EZH2i_Naive	0.0317747	C2	5.97014	1	aELC	-0.641957	-0.192611
EZH2i_Naive_D2_10X_GATCGTAGTCACCGCA	EZH2i_Naive_D2_10X	Nerges_EZH2i_Naive	10X	EZH2i_Naive_D2	EZH2i_Naive_D2	EZH2i_Naive_s1	None	5275	2037	Nerges_EZH2i_Naive	0.0123223	C2	2.68771	1	gELC	2.63125	0.0846129
EZH2i_Naive_D2_10X_GATCGTATCTGTAAGC	EZH2i_Naive_D2_10X	Nerges_EZH2i_Naive	10X	EZH2i_Naive_D2	EZH2i_Naive_D2	EZH2i_Naive_s1	None	5880	2222	Nerges_EZH2i_Naive	0.0248299	C2	2.8856	1	gELC	2.44147	-0.112772
EZH2i_Naive_D2_10X_GATGACTGTGGAAGTC	EZH2i_Naive_D2_10X	Nerges_EZH2i_Naive	10X	EZH2i_Naive_D2	EZH2i_Naive_D2	EZH2i_Naive_s1	None	12262	3456	Nerges_EZH2i_Naive	0.0607568	C2	2.17215	1	gELC	3.15449	-0.0284476
EZH2i_Naive_D2_10X_GATGAGGCACGGCGTT	EZH2i_Naive_D2_10X	Nerges_EZH2i_Naive	10X	EZH2i_Naive_D2	EZH2i_Naive_D2	EZH2i_Naive_s1	None	10572	2907	Nerges_EZH2i_Naive	0.0825766	C0	6.18115	1	aELC	-0.863539	-0.00355726
EZH2i_Naive_D2_10X_GATGAGGGTCATAAAG	EZH2i_Naive_D2_10X	Nerges_EZH2i_Naive	10X	EZH2i_Naive_D2	EZH2i_Naive_D2	EZH2i_Naive_s1	None	8245	2796	Nerges_EZH2i_Naive	0.0864767	C2	0.570128	1	gELC	4.71066	0.371285
EZH2i_Naive_D2_10X_GATGGAGGTATGCGTT	EZH2i_Naive_D2_10X	Nerges_EZH2i_Naive	10X	EZH2i_Naive_D2	EZH2i_Naive_D2	EZH2i_Naive_s1	None	6086	2274	Nerges_EZH2i_Naive	0.100394	C2	1.74465	1	gELC	3.58105	0.0189072
EZH2i_Naive_D2_10X_GATTCGAAGCATCAGG	EZH2i_Naive_D2_10X	Nerges_EZH2i_Naive	10X	EZH2i_Naive_D2	EZH2i_Naive_D2	EZH2i_Naive_s1	None	15377	3768	Nerges_EZH2i_Naive	0.086818	C2	0.805075	1	gELC	4.51478	0.166731
EZH2i_Naive_D2_10X_GATTCTTGTAGATTAG	EZH2i_Naive_D2_10X	Nerges_EZH2i_Naive	10X	EZH2i_Naive_D2	EZH2i_Naive_D2	EZH2i_Naive_s1	None	7171	2667	Nerges_EZH2i_Naive	0.0288663	C2	0.314799	1	gELC	4.9859	0.308416
EZH2i_Naive_D2_10X_GCACATAAGTTCACTG	EZH2i_Naive_D2_10X	Nerges_EZH2i_Naive	10X	EZH2i_Naive_D2	EZH2i_Naive_D2	EZH2i_Naive_s4	None	5135	2176	Nerges_EZH2i_Naive	0.0806232	C2	10.8097	3	MaELC	-4.8007	1.0101
EZH2i_Naive_D2_10X_GCACGGTTCTTCTGTA	EZH2i_Naive_D2_10X	Nerges_EZH2i_Naive	10X	EZH2i_Naive_D2	EZH2i_Naive_D2	EZH2i_Naive_s1	None	6234	2385	Nerges_EZH2i_Naive	0.10138	C2	2.87894	1	gELC	2.43724	0.128782
EZH2i_Naive_D2_10X_GCACTAATCAGAACCT	EZH2i_Naive_D2_10X	Nerges_EZH2i_Naive	10X	EZH2i_Naive_D2	EZH2i_Naive_D2	EZH2i_Naive_s2	None	5388	2257	Nerges_EZH2i_Naive	0.110059	C7	14.2471	2	TLC	-7.41213	-3.73602
EZH2i_Naive_D2_10X_GCAGCCACACAGACGA	EZH2i_Naive_D2_10X	Nerges_EZH2i_Naive	10X	EZH2i_Naive_D2	EZH2i_Naive_D2	EZH2i_Naive_s1	None	15800	4160	Nerges_EZH2i_Naive	0.0664557	C2	0.375189	1	gELC	4.90422	0.398653
EZH2i_Naive_D2_10X_GCAGTTAGTAGCTTGT	EZH2i_Naive_D2_10X	Nerges_EZH2i_Naive	10X	EZH2i_Naive_D2	EZH2i_Naive_D2	EZH2i_Naive_s1	None	6396	2286	Nerges_EZH2i_Naive	0.109912	C2	4.11606	1	gELC	1.20376	0.0285034
EZH2i_Naive_D2_10X_GCAGTTATCGAGAGAC	EZH2i_Naive_D2_10X	Nerges_EZH2i_Naive	10X	EZH2i_Naive_D2	EZH2i_Naive_D2	EZH2i_Naive_s1	None	7945	2510	Nerges_EZH2i_Naive	0.0684707	C2	2.26759	1	gELC	3.04941	0.0785121
EZH2i_Naive_D2_10X_GCATTAGCACATAACC	EZH2i_Naive_D2_10X	Nerges_EZH2i_Naive	10X	EZH2i_Naive_D2	EZH2i_Naive_D2	EZH2i_Naive_s1	None	8722	2857	Nerges_EZH2i_Naive	0.067645	C2	2.1671	1	gELC	3.16377	-0.0662078
EZH2i_Naive_D2_10X_GCATTAGCAGCAGACA	EZH2i_Naive_D2_10X	Nerges_EZH2i_Naive	10X	EZH2i_Naive_D2	EZH2i_Naive_D2	EZH2i_Naive_s1	None	11542	3501	Nerges_EZH2i_Naive	0.0600416	C2	0.675087	1	gELC	4.62318	0.281363
EZH2i_Naive_D2_10X_GCCAACGGTTCTTGCC	EZH2i_Naive_D2_10X	Nerges_EZH2i_Naive	10X	EZH2i_Naive_D2	EZH2i_Naive_D2	EZH2i_Naive_s1	None	10933	3358	Nerges_EZH2i_Naive	0.132077	C2	0.382316	1	gELC	4.91218	0.329636
EZH2i_Naive_D2_10X_GCCAACGTCTACGGGC	EZH2i_Naive_D2_10X	Nerges_EZH2i_Naive	10X	EZH2i_Naive_D2	EZH2i_Naive_D2	EZH2i_Naive_s1	None	6031	2246	Nerges_EZH2i_Naive	0.114077	C2	6.11275	1	aELC	-0.781017	-0.261607
EZH2i_Naive_D2_10X_GCCAGCAGTTCTCAGA	EZH2i_Naive_D2_10X	Nerges_EZH2i_Naive	10X	EZH2i_Naive_D2	EZH2i_Naive_D2	EZH2i_Naive_s1	None	6690	2390	Nerges_EZH2i_Naive	0.0807175	C2	2.72508	1	gELC	2.59693	0.00247246
EZH2i_Naive_D2_10X_GCCATGGAGCGACTAG	EZH2i_Naive_D2_10X	Nerges_EZH2i_Naive	10X	EZH2i_Naive_D2	EZH2i_Naive_D2	EZH2i_Naive_s1	None	6859	2245	Nerges_EZH2i_Naive	0.0831025	C2	0.206284	1	gELC	5.04958	0.522789
EZH2i_Naive_D2_10X_GCCATTCGTCCCTAAA	EZH2i_Naive_D2_10X	Nerges_EZH2i_Naive	10X	EZH2i_Naive_D2	EZH2i_Naive_D2	EZH2i_Naive_s1	None	8812	2947	Nerges_EZH2i_Naive	0.0789832	C2	1.63938	1	gELC	3.69363	-0.0184469
EZH2i_Naive_D2_10X_GCCCAGACACCAGCTG	EZH2i_Naive_D2_10X	Nerges_EZH2i_Naive	10X	EZH2i_Naive_D2	EZH2i_Naive_D2	EZH2i_Naive_s1	None	6415	2347	Nerges_EZH2i_Naive	0.0436477	C2	0.421042	1	gELC	4.88545	0.271259
EZH2i_Naive_D2_10X_GCCTGTTGTCCTGTTC	EZH2i_Naive_D2_10X	Nerges_EZH2i_Naive	10X	EZH2i_Naive_D2	EZH2i_Naive_D2	EZH2i_Naive_s1	None	9615	3204	Nerges_EZH2i_Naive	0.0924597	C2	0.784751	1	gELC	4.51073	0.283049
EZH2i_Naive_D2_10X_GCGATCGAGACATCAA	EZH2i_Naive_D2_10X	Nerges_EZH2i_Naive	10X	EZH2i_Naive_D2	EZH2i_Naive_D2	EZH2i_Naive_s1	None	7232	2541	Nerges_EZH2i_Naive	0.0748064	C2	0.689266	1	gELC	4.62367	0.211642
EZH2i_Naive_D2_10X_GCGATCGGTTGCCTAA	EZH2i_Naive_D2_10X	Nerges_EZH2i_Naive	10X	EZH2i_Naive_D2	EZH2i_Naive_D2	EZH2i_Naive_s1	None	3987	1663	Nerges_EZH2i_Naive	0.00351141	C2	4.09297	1	gELC	1.22917	-0.0260466
EZH2i_Naive_D2_10X_GCGTTTCAGACCATAA	EZH2i_Naive_D2_10X	Nerges_EZH2i_Naive	10X	EZH2i_Naive_D2	EZH2i_Naive_D2	EZH2i_Naive_s1	None	3433	1504	Nerges_EZH2i_Naive	0.0524323	C2	1.6882	1	gELC	3.64005	0.00436096
EZH2i_Naive_D2_10X_GCTACCTCATGACCCG	EZH2i_Naive_D2_10X	Nerges_EZH2i_Naive	10X	EZH2i_Naive_D2	EZH2i_Naive_D2	EZH2i_Naive_s1	None	11828	3521	Nerges_EZH2i_Naive	0.0750761	C2	7.75632	1	aELC	-2.4243	-0.351055
EZH2i_Naive_D2_10X_GCTACCTGTCCTTAAG	EZH2i_Naive_D2_10X	Nerges_EZH2i_Naive	10X	EZH2i_Naive_D2	EZH2i_Naive_D2	EZH2i_Naive_s1	None	6854	2363	Nerges_EZH2i_Naive	0.14269	C2	5.28824	1	gELC	0.0326999	-0.0483093
EZH2i_Naive_D2_10X_GGAACCCTCCCTCGTA	EZH2i_Naive_D2_10X	Nerges_EZH2i_Naive	10X	EZH2i_Naive_D2	EZH2i_Naive_D2	EZH2i_Naive_s1	None	13786	3764	Nerges_EZH2i_Naive	0.132816	C2	0.339098	1	gELC	4.9724	0.257043
EZH2i_Naive_D2_10X_GGAATCTAGGGTCACA	EZH2i_Naive_D2_10X	Nerges_EZH2i_Naive	10X	EZH2i_Naive_D2	EZH2i_Naive_D2	EZH2i_Naive_s1	None	6385	2481	Nerges_EZH2i_Naive	0.038841	C2	2.03892	1	gELC	3.28414	0.0207341
EZH2i_Naive_D2_10X_GGAATCTCAGATCACT	EZH2i_Naive_D2_10X	Nerges_EZH2i_Naive	10X	EZH2i_Naive_D2	EZH2i_Naive_D2	EZH2i_Naive_s1	None	6166	2278	Nerges_EZH2i_Naive	0.0815764	C2	1.01977	1	gELC	4.29127	0.184721
EZH2i_Naive_D2_10X_GGAATCTGTCGAATTC	EZH2i_Naive_D2_10X	Nerges_EZH2i_Naive	10X	EZH2i_Naive_D2	EZH2i_Naive_D2	EZH2i_Naive_s1	None	5041	2049	Nerges_EZH2i_Naive	0.00813331	C2	6.77559	1	aELC	-1.44143	-0.336348
EZH2i_Naive_D2_10X_GGAGATGCAAGCAATA	EZH2i_Naive_D2_10X	Nerges_EZH2i_Naive	10X	EZH2i_Naive_D2	EZH2i_Naive_D2	EZH2i_Naive_s1	None	1729	1048	Nerges_EZH2i_Naive	0.0370156	C2	5.3287	1	gELC	-0.00605382	-0.0784469
EZH2i_Naive_D2_10X_GGAGATGGTATTGCCA	EZH2i_Naive_D2_10X	Nerges_EZH2i_Naive	10X	EZH2i_Naive_D2	EZH2i_Naive_D2	EZH2i_Naive_s2	None	4804	1934	Nerges_EZH2i_Naive	0.0736886	C7	14.0641	2	TLC	-7.51913	-3.33117
EZH2i_Naive_D2_10X_GGATCTAAGTCCTGTA	EZH2i_Naive_D2_10X	Nerges_EZH2i_Naive	10X	EZH2i_Naive_D2	EZH2i_Naive_D2	EZH2i_Naive_s1	None	8113	2741	Nerges_EZH2i_Naive	0.140145	C2	10.9349	3	MaELC	-5.26004	0.659938
EZH2i_Naive_D2_10X_GGCAGTCCATCCTGTC	EZH2i_Naive_D2_10X	Nerges_EZH2i_Naive	10X	EZH2i_Naive_D2	EZH2i_Naive_D2	EZH2i_Naive_s1	None	14142	3689	Nerges_EZH2i_Naive	0.1282	C2	1.16641	1	gELC	4.14652	0.160397
EZH2i_Naive_D2_10X_GGCAGTCGTGAGTAAT	EZH2i_Naive_D2_10X	Nerges_EZH2i_Naive	10X	EZH2i_Naive_D2	EZH2i_Naive_D2	EZH2i_Naive_s1	None	10847	3102	Nerges_EZH2i_Naive	0.0725546	C2	0.363602	1	gELC	4.91125	0.420443
EZH2i_Naive_D2_10X_GGCAGTCTCGGCCAAC	EZH2i_Naive_D2_10X	Nerges_EZH2i_Naive	10X	EZH2i_Naive_D2	EZH2i_Naive_D2	EZH2i_Naive_s1	None	7353	2515	Nerges_EZH2i_Naive	0.0817353	C2	0.806201	1	gELC	4.48746	0.289348
EZH2i_Naive_D2_10X_GGCGTCACAACACAAA	EZH2i_Naive_D2_10X	Nerges_EZH2i_Naive	10X	EZH2i_Naive_D2	EZH2i_Naive_D2	EZH2i_Naive_s1	None	9003	2731	Nerges_EZH2i_Naive	0.13551	C2	2.40765	1	gELC	2.90893	0.0975954
EZH2i_Naive_D2_10X_GGCTTGGAGGAGTATT	EZH2i_Naive_D2_10X	Nerges_EZH2i_Naive	10X	EZH2i_Naive_D2	EZH2i_Naive_D2	EZH2i_Naive_s1	None	5376	2025	Nerges_EZH2i_Naive	0.0572917	C2	1.70194	1	gELC	3.62073	0.0483491
EZH2i_Naive_D2_10X_GGGACAAGTGGTTCTA	EZH2i_Naive_D2_10X	Nerges_EZH2i_Naive	10X	EZH2i_Naive_D2	EZH2i_Naive_D2	EZH2i_Naive_s1	None	8447	2831	Nerges_EZH2i_Naive	0.096484	C2	1.00316	1	gELC	4.31747	0.139112
EZH2i_Naive_D2_10X_GGGACAATCCGGTTCT	EZH2i_Naive_D2_10X	Nerges_EZH2i_Naive	10X	EZH2i_Naive_D2	EZH2i_Naive_D2	EZH2i_Naive_s1	None	6390	2380	Nerges_EZH2i_Naive	0.0949922	C2	12.0243	3	MaELC	-6.04169	1.42764
EZH2i_Naive_D2_10X_GGGACCTGTAGGTACG	EZH2i_Naive_D2_10X	Nerges_EZH2i_Naive	10X	EZH2i_Naive_D2	EZH2i_Naive_D2	EZH2i_Naive_s1	None	11847	3206	Nerges_EZH2i_Naive	0.129484	C2	0.840338	1	gELC	4.46275	0.241742
EZH2i_Naive_D2_10X_GGGAGATTCCTACTGC	EZH2i_Naive_D2_10X	Nerges_EZH2i_Naive	10X	EZH2i_Naive_D2	EZH2i_Naive_D2	EZH2i_Naive_s1	None	4668	1911	Nerges_EZH2i_Naive	0.143745	C2	5.88648	1	gELC	-0.568017	-0.0109933
EZH2i_Naive_D2_10X_GGGAGATTCCTCTGCA	EZH2i_Naive_D2_10X	Nerges_EZH2i_Naive	10X	EZH2i_Naive_D2	EZH2i_Naive_D2	EZH2i_Naive_s1	None	3076	1432	Nerges_EZH2i_Naive	0.00487646	C2	3.6171	1	gELC	1.71331	-0.211505
EZH2i_Naive_D2_10X_GGGAGTAGTCACCACG	EZH2i_Naive_D2_10X	Nerges_EZH2i_Naive	10X	EZH2i_Naive_D2	EZH2i_Naive_D2	EZH2i_Naive_s1	None	5524	1991	Nerges_EZH2i_Naive	0.0912382	C2	0.416214	1	gELC	4.87672	0.33314
EZH2i_Naive_D2_10X_GGGAGTAGTCCCTCAT	EZH2i_Naive_D2_10X	Nerges_EZH2i_Naive	10X	EZH2i_Naive_D2	EZH2i_Naive_D2	EZH2i_Naive_s1	None	7798	2359	Nerges_EZH2i_Naive	0.0643755	C2	2.63395	1	gELC	2.69031	-0.0537727
EZH2i_Naive_D2_10X_GGGATCCGTTGCTGAT	EZH2i_Naive_D2_10X	Nerges_EZH2i_Naive	10X	EZH2i_Naive_D2	EZH2i_Naive_D2	EZH2i_Naive_s1	None	5117	1960	Nerges_EZH2i_Naive	0.0979089	C2	0.375888	1	gELC	4.91106	0.36446
EZH2i_Naive_D2_10X_GGGCCATCATGAATAG	EZH2i_Naive_D2_10X	Nerges_EZH2i_Naive	10X	EZH2i_Naive_D2	EZH2i_Naive_D2	EZH2i_Naive_s1	None	6731	2348	Nerges_EZH2i_Naive	0.127173	C2	4.11393	1	gELC	1.20788	-0.0187112
EZH2i_Naive_D2_10X_GGGCTACCATCGCTCT	EZH2i_Naive_D2_10X	Nerges_EZH2i_Naive	10X	EZH2i_Naive_D2	EZH2i_Naive_D2	EZH2i_Naive_s1	None	7756	2790	Nerges_EZH2i_Naive	0.0780041	C2	0.952569	1	gELC	4.36248	0.172417
EZH2i_Naive_D2_10X_GGGTAGACAGCTCTGG	EZH2i_Naive_D2_10X	Nerges_EZH2i_Naive	10X	EZH2i_Naive_D2	EZH2i_Naive_D2	EZH2i_Naive_s1	None	6258	2247	Nerges_EZH2i_Naive	0.0263663	C2	0.682644	1	gELC	4.63055	0.211163
EZH2i_Naive_D2_10X_GGGTCACGTGTTGATC	EZH2i_Naive_D2_10X	Nerges_EZH2i_Naive	10X	EZH2i_Naive_D2	EZH2i_Naive_D2	EZH2i_Naive_s1	None	1990	1005	Nerges_EZH2i_Naive	0.144724	C2	0.785271	1	gELC	4.51874	0.243014
EZH2i_Naive_D2_10X_GGGTGTCCAATTGAAG	EZH2i_Naive_D2_10X	Nerges_EZH2i_Naive	10X	EZH2i_Naive_D2	EZH2i_Naive_D2	EZH2i_Naive_s1	None	2148	1095	Nerges_EZH2i_Naive	0.066108	C2	3.1158	1	gELC	2.20424	0.036247
EZH2i_Naive_D2_10X_GGGTGTCTCTTGCAGA	EZH2i_Naive_D2_10X	Nerges_EZH2i_Naive	10X	EZH2i_Naive_D2	EZH2i_Naive_D2	EZH2i_Naive_s1	None	5883	2092	Nerges_EZH2i_Naive	0.0319565	C2	0.41806	1	gELC	4.8767	0.324675
EZH2i_Naive_D2_10X_GGGTTTAAGGGCGAGA	EZH2i_Naive_D2_10X	Nerges_EZH2i_Naive	10X	EZH2i_Naive_D2	EZH2i_Naive_D2	EZH2i_Naive_s1	None	6885	2454	Nerges_EZH2i_Naive	0.0923747	C2	2.16785	1	gELC	3.15644	0.000226493
EZH2i_Naive_D2_10X_GGTAACTGTTTAGACC	EZH2i_Naive_D2_10X	Nerges_EZH2i_Naive	10X	EZH2i_Naive_D2	EZH2i_Naive_D2	EZH2i_Naive_s1	None	5475	2191	Nerges_EZH2i_Naive	0.0714155	C2	1.49948	1	gELC	3.83462	-0.00673589
EZH2i_Naive_D2_10X_GGTAGAGTCCCTCGAT	EZH2i_Naive_D2_10X	Nerges_EZH2i_Naive	10X	EZH2i_Naive_D2	EZH2i_Naive_D2	EZH2i_Naive_s1	None	7878	2682	Nerges_EZH2i_Naive	0.0200559	C2	0.431291	1	gELC	4.87098	0.289263
EZH2i_Naive_D2_10X_GGTCACGCACTGTTCC	EZH2i_Naive_D2_10X	Nerges_EZH2i_Naive	10X	EZH2i_Naive_D2	EZH2i_Naive_D2	EZH2i_Naive_s1	None	8161	2662	Nerges_EZH2i_Naive	0.103786	C2	1.44206	1	gELC	3.87725	0.0962552
EZH2i_Naive_D2_10X_GGTCTGGAGATCGCCC	EZH2i_Naive_D2_10X	Nerges_EZH2i_Naive	10X	EZH2i_Naive_D2	EZH2i_Naive_D2	EZH2i_Naive_s2	None	17038	4383	Nerges_EZH2i_Naive	0.0318699	C7	15.0082	2	TLC	-7.98068	-4.24207
EZH2i_Naive_D2_10X_GGTCTGGTCACAAGGG	EZH2i_Naive_D2_10X	Nerges_EZH2i_Naive	10X	EZH2i_Naive_D2	EZH2i_Naive_D2	EZH2i_Naive_s1	None	11403	3271	Nerges_EZH2i_Naive	0.115671	C2	0.365523	1	gELC	4.91316	0.402899
EZH2i_Naive_D2_10X_GGTGAAGAGCCTATCA	EZH2i_Naive_D2_10X	Nerges_EZH2i_Naive	10X	EZH2i_Naive_D2	EZH2i_Naive_D2	EZH2i_Naive_s1	None	13599	3660	Nerges_EZH2i_Naive	0.0936834	C2	2.09282	1	gELC	3.23818	-0.0568556
EZH2i_Naive_D2_10X_GGTGATTAGTCTGTAC	EZH2i_Naive_D2_10X	Nerges_EZH2i_Naive	10X	EZH2i_Naive_D2	EZH2i_Naive_D2	EZH2i_Naive_s1	None	6758	2682	Nerges_EZH2i_Naive	0.081533	C2	2.2015	1	gELC	3.12048	0.0211589
EZH2i_Naive_D2_10X_GGTGTTACAAGTCCCG	EZH2i_Naive_D2_10X	Nerges_EZH2i_Naive	10X	EZH2i_Naive_D2	EZH2i_Naive_D2	EZH2i_Naive_s1	None	12605	3511	Nerges_EZH2i_Naive	0.10234	C2	0.356278	1	gELC	4.92871	0.375302
EZH2i_Naive_D2_10X_GGTGTTATCAACGCTA	EZH2i_Naive_D2_10X	Nerges_EZH2i_Naive	10X	EZH2i_Naive_D2	EZH2i_Naive_D2	EZH2i_Naive_s1	None	6448	2254	Nerges_EZH2i_Naive	0.118952	C2	4.68003	1	gELC	0.642913	-0.0655417
EZH2i_Naive_D2_10X_GGTTAACAGCGCCGTT	EZH2i_Naive_D2_10X	Nerges_EZH2i_Naive	10X	EZH2i_Naive_D2	EZH2i_Naive_D2	EZH2i_Naive_s1	None	13811	3521	Nerges_EZH2i_Naive	0.0490189	C2	0.358142	1	gELC	4.94205	0.306263
EZH2i_Naive_D2_10X_GGTTAACCAATCTCTT	EZH2i_Naive_D2_10X	Nerges_EZH2i_Naive	10X	EZH2i_Naive_D2	EZH2i_Naive_D2	EZH2i_Naive_s1	None	6038	2433	Nerges_EZH2i_Naive	0.0912554	C2	3.5134	1	gELC	1.8048	0.0746566
EZH2i_Naive_D2_10X_GGTTAACCACAGAGCA	EZH2i_Naive_D2_10X	Nerges_EZH2i_Naive	10X	EZH2i_Naive_D2	EZH2i_Naive_D2	EZH2i_Naive_s1	None	13973	3708	Nerges_EZH2i_Naive	0.130895	C2	1.95987	1	gELC	3.3604	0.0513779
EZH2i_Naive_D2_10X_GTAATCGGTACTTGTG	EZH2i_Naive_D2_10X	Nerges_EZH2i_Naive	10X	EZH2i_Naive_D2	EZH2i_Naive_D2	EZH2i_Naive_s1	None	9525	2942	Nerges_EZH2i_Naive	0.104462	C2	0.424507	1	gELC	4.87571	0.299288
EZH2i_Naive_D2_10X_GTAGAGGGTACTTCCC	EZH2i_Naive_D2_10X	Nerges_EZH2i_Naive	10X	EZH2i_Naive_D2	EZH2i_Naive_D2	EZH2i_Naive_s1	None	6693	2524	Nerges_EZH2i_Naive	0.0578216	C2	1.9953	1	gELC	3.30896	0.194316
EZH2i_Naive_D2_10X_GTAGGAGCATTGTGCA	EZH2i_Naive_D2_10X	Nerges_EZH2i_Naive	10X	EZH2i_Naive_D2	EZH2i_Naive_D2	EZH2i_Naive_s1	None	14842	3620	Nerges_EZH2i_Naive	0.118111	C2	0.315176	1	gELC	4.95838	0.431274
EZH2i_Naive_D2_10X_GTAGGTTTCCGTTGGG	EZH2i_Naive_D2_10X	Nerges_EZH2i_Naive	10X	EZH2i_Naive_D2	EZH2i_Naive_D2	EZH2i_Naive_s1	None	5437	2005	Nerges_EZH2i_Naive	0.124333	C2	3.20964	1	gELC	2.10413	0.165326
EZH2i_Naive_D2_10X_GTAGTACTCTATGCCC	EZH2i_Naive_D2_10X	Nerges_EZH2i_Naive	10X	EZH2i_Naive_D2	EZH2i_Naive_D2	EZH2i_Naive_s1	None	5660	2094	Nerges_EZH2i_Naive	0.10053	C2	2.2776	1	gELC	3.03796	0.0958755
EZH2i_Naive_D2_10X_GTATTGGAGAGGTATT	EZH2i_Naive_D2_10X	Nerges_EZH2i_Naive	10X	EZH2i_Naive_D2	EZH2i_Naive_D2	EZH2i_Naive_s1	None	5798	2109	Nerges_EZH2i_Naive	0.132115	C2	1.08597	1	gELC	4.2221	0.193974
EZH2i_Naive_D2_10X_GTATTGGTCACCTCTG	EZH2i_Naive_D2_10X	Nerges_EZH2i_Naive	10X	EZH2i_Naive_D2	EZH2i_Naive_D2	EZH2i_Naive_s1	None	5324	1975	Nerges_EZH2i_Naive	0.120774	C2	3.34414	1	gELC	1.97753	-0.00385588
EZH2i_Naive_D2_10X_GTCAAACGTCGATTCA	EZH2i_Naive_D2_10X	Nerges_EZH2i_Naive	10X	EZH2i_Naive_D2	EZH2i_Naive_D2	EZH2i_Naive_s1	None	11994	3397	Nerges_EZH2i_Naive	0.0961314	C2	0.325434	1	gELC	4.97189	0.322596
EZH2i_Naive_D2_10X_GTCAAACTCCCTCATG	EZH2i_Naive_D2_10X	Nerges_EZH2i_Naive	10X	EZH2i_Naive_D2	EZH2i_Naive_D2	EZH2i_Naive_s1	None	13499	3584	Nerges_EZH2i_Naive	0.0895622	C2	2.00347	1	gELC	3.32079	0.0128751
EZH2i_Naive_D2_10X_GTCAAACTCTTGCAAG	EZH2i_Naive_D2_10X	Nerges_EZH2i_Naive	10X	EZH2i_Naive_D2	EZH2i_Naive_D2	EZH2i_Naive_s1	None	12840	3655	Nerges_EZH2i_Naive	0.0869938	C2	0.386463	1	gELC	4.88692	0.424769
EZH2i_Naive_D2_10X_GTCAAGTCATAATCCG	EZH2i_Naive_D2_10X	Nerges_EZH2i_Naive	10X	EZH2i_Naive_D2	EZH2i_Naive_D2	EZH2i_Naive_s1	None	11183	3372	Nerges_EZH2i_Naive	0.0262899	C2	3.27095	1	gELC	2.0582	-0.158934
EZH2i_Naive_D2_10X_GTCACGGGTTGCATCA	EZH2i_Naive_D2_10X	Nerges_EZH2i_Naive	10X	EZH2i_Naive_D2	EZH2i_Naive_D2	EZH2i_Naive_s1	None	6466	2362	Nerges_EZH2i_Naive	0.117229	C2	0.380375	1	gELC	4.90445	0.373592
EZH2i_Naive_D2_10X_GTCACTCGTCCGTTTC	EZH2i_Naive_D2_10X	Nerges_EZH2i_Naive	10X	EZH2i_Naive_D2	EZH2i_Naive_D2	EZH2i_Naive_s1	None	9268	3007	Nerges_EZH2i_Naive	0.0965688	C2	2.27014	1	gELC	3.04792	0.0654706
EZH2i_Naive_D2_10X_GTCATCCTCCTGTAAG	EZH2i_Naive_D2_10X	Nerges_EZH2i_Naive	10X	EZH2i_Naive_D2	EZH2i_Naive_D2	EZH2i_Naive_s1	None	4484	1726	Nerges_EZH2i_Naive	0.059322	C2	5.21049	1	gELC	0.118856	-0.190285
EZH2i_Naive_D2_10X_GTCATGAGTTCGTAAC	EZH2i_Naive_D2_10X	Nerges_EZH2i_Naive	10X	EZH2i_Naive_D2	EZH2i_Naive_D2	EZH2i_Naive_s4	None	5882	2278	Nerges_EZH2i_Naive	0.0350221	C2	3.55557	1	gELC	1.75106	0.33993
EZH2i_Naive_D2_10X_GTCCACTTCTAGCCAA	EZH2i_Naive_D2_10X	Nerges_EZH2i_Naive	10X	EZH2i_Naive_D2	EZH2i_Naive_D2	EZH2i_Naive_s1	None	4519	1928	Nerges_EZH2i_Naive	0.0274397	C2	0.41083	1	gELC	4.88652	0.313729
EZH2i_Naive_D2_10X_GTCCTCAGTTAAACCC	EZH2i_Naive_D2_10X	Nerges_EZH2i_Naive	10X	EZH2i_Naive_D2	EZH2i_Naive_D2	EZH2i_Naive_s1	None	7707	2758	Nerges_EZH2i_Naive	0.0694174	C2	0.368458	1	gELC	4.93974	0.269012
EZH2i_Naive_D2_10X_GTCGTTCAGTTCATCG	EZH2i_Naive_D2_10X	Nerges_EZH2i_Naive	10X	EZH2i_Naive_D2	EZH2i_Naive_D2	EZH2i_Naive_s1	None	6908	2390	Nerges_EZH2i_Naive	0.126086	C2	2.29975	1	gELC	3.02877	-0.064272
EZH2i_Naive_D2_10X_GTCTACCTCCAAGAGG	EZH2i_Naive_D2_10X	Nerges_EZH2i_Naive	10X	EZH2i_Naive_D2	EZH2i_Naive_D2	EZH2i_Naive_s4	None	4032	1745	Nerges_EZH2i_Naive	0.127232	C2	14.1009	3	MaELC	-7.54918	2.87656
EZH2i_Naive_D2_10X_GTCTTTAAGACGCAGT	EZH2i_Naive_D2_10X	Nerges_EZH2i_Naive	10X	EZH2i_Naive_D2	EZH2i_Naive_D2	EZH2i_Naive_s1	None	6472	2386	Nerges_EZH2i_Naive	0.0988875	C2	2.40788	1	gELC	2.90498	0.157289
EZH2i_Naive_D2_10X_GTCTTTATCGTACCTC	EZH2i_Naive_D2_10X	Nerges_EZH2i_Naive	10X	EZH2i_Naive_D2	EZH2i_Naive_D2	EZH2i_Naive_s1	None	3486	1599	Nerges_EZH2i_Naive	0.0370052	C2	0.371802	1	gELC	4.93696	0.266109
EZH2i_Naive_D2_10X_GTGAGGAAGCCTGACC	EZH2i_Naive_D2_10X	Nerges_EZH2i_Naive	10X	EZH2i_Naive_D2	EZH2i_Naive_D2	EZH2i_Naive_s1	None	8283	2663	Nerges_EZH2i_Naive	0.0763009	C2	0.790865	1	gELC	4.50053	0.301574
EZH2i_Naive_D2_10X_GTGAGGATCCATTCGC	EZH2i_Naive_D2_10X	Nerges_EZH2i_Naive	10X	EZH2i_Naive_D2	EZH2i_Naive_D2	EZH2i_Naive_s1	None	10226	3068	Nerges_EZH2i_Naive	0.124487	C2	0.340738	1	gELC	4.94139	0.389842
EZH2i_Naive_D2_10X_GTGAGTTGTGCAATGG	EZH2i_Naive_D2_10X	Nerges_EZH2i_Naive	10X	EZH2i_Naive_D2	EZH2i_Naive_D2	EZH2i_Naive_s1	None	5351	1942	Nerges_EZH2i_Naive	0.120164	C2	6.98387	1	aELC	-1.65253	-0.282915
EZH2i_Naive_D2_10X_GTGCTGGGTTCTTCAT	EZH2i_Naive_D2_10X	Nerges_EZH2i_Naive	10X	EZH2i_Naive_D2	EZH2i_Naive_D2	EZH2i_Naive_s1	None	3042	1318	Nerges_EZH2i_Naive	0.141026	C2	3.22008	1	gELC	2.11278	-0.23581
EZH2i_Naive_D2_10X_GTGCTGGTCGTCTCAC	EZH2i_Naive_D2_10X	Nerges_EZH2i_Naive	10X	EZH2i_Naive_D2	EZH2i_Naive_D2	EZH2i_Naive_s1	None	8532	2881	Nerges_EZH2i_Naive	0.130802	C2	0.365721	1	gELC	4.95495	0.212779
EZH2i_Naive_D2_10X_GTGCTTCTCGAACTCA	EZH2i_Naive_D2_10X	Nerges_EZH2i_Naive	10X	EZH2i_Naive_D2	EZH2i_Naive_D2	EZH2i_Naive_s1	None	8631	2898	Nerges_EZH2i_Naive	0.0771637	C2	0.279143	1	gELC	5.01525	0.340706
EZH2i_Naive_D2_10X_GTGGAGACAAATAGCA	EZH2i_Naive_D2_10X	Nerges_EZH2i_Naive	10X	EZH2i_Naive_D2	EZH2i_Naive_D2	EZH2i_Naive_s1	None	7131	2344	Nerges_EZH2i_Naive	0.125789	C2	2.98955	1	gELC	2.3295	0.0617975
EZH2i_Naive_D2_10X_GTGGCGTAGCGAATGC	EZH2i_Naive_D2_10X	Nerges_EZH2i_Naive	10X	EZH2i_Naive_D2	EZH2i_Naive_D2	EZH2i_Naive_s1	None	6844	2328	Nerges_EZH2i_Naive	0.0946815	C2	2.81125	1	gELC	2.50944	0.0332302
EZH2i_Naive_D2_10X_GTGGCGTCAGCCCACA	EZH2i_Naive_D2_10X	Nerges_EZH2i_Naive	10X	EZH2i_Naive_D2	EZH2i_Naive_D2	EZH2i_Naive_s1	None	5487	2198	Nerges_EZH2i_Naive	0.100966	C2	1.96932	1	gELC	3.32621	0.274728
EZH2i_Naive_D2_10X_GTGGGAAAGATACAGT	EZH2i_Naive_D2_10X	Nerges_EZH2i_Naive	10X	EZH2i_Naive_D2	EZH2i_Naive_D2	EZH2i_Naive_s1	None	6519	2309	Nerges_EZH2i_Naive	0.141126	C2	5.44289	1	gELC	-0.118431	-0.112752
EZH2i_Naive_D2_10X_GTGTAACAGAGGATCC	EZH2i_Naive_D2_10X	Nerges_EZH2i_Naive	10X	EZH2i_Naive_D2	EZH2i_Naive_D2	EZH2i_Naive_s1	None	9497	2730	Nerges_EZH2i_Naive	0.142782	C2	1.36442	1	gELC	3.95506	0.10228
EZH2i_Naive_D2_10X_GTGTGATCAATCTAGC	EZH2i_Naive_D2_10X	Nerges_EZH2i_Naive	10X	EZH2i_Naive_D2	EZH2i_Naive_D2	EZH2i_Naive_s1	None	6090	2232	Nerges_EZH2i_Naive	0.079803	C2	0.343665	1	gELC	4.93552	0.402851
EZH2i_Naive_D2_10X_GTTACAGTCAGCCCAG	EZH2i_Naive_D2_10X	Nerges_EZH2i_Naive	10X	EZH2i_Naive_D2	EZH2i_Naive_D2	EZH2i_Naive_s1	None	6909	2448	Nerges_EZH2i_Naive	0.0859748	C2	3.08702	1	gELC	2.22775	0.148656
EZH2i_Naive_D2_10X_GTTACAGTCGCTGATA	EZH2i_Naive_D2_10X	Nerges_EZH2i_Naive	10X	EZH2i_Naive_D2	EZH2i_Naive_D2	EZH2i_Naive_s1	None	16879	4226	Nerges_EZH2i_Naive	0.0955625	C2	0.261742	1	gELC	5.01457	0.424335
EZH2i_Naive_D2_10X_GTTACCCCAACGACTT	EZH2i_Naive_D2_10X	Nerges_EZH2i_Naive	10X	EZH2i_Naive_D2	EZH2i_Naive_D2	EZH2i_Naive_s1	None	34068	5700	Nerges_EZH2i_Naive	0.0427381	C2	0.262543	1	gELC	5.01064	0.438436
EZH2i_Naive_D2_10X_GTTACGATCGTTAGTG	EZH2i_Naive_D2_10X	Nerges_EZH2i_Naive	10X	EZH2i_Naive_D2	EZH2i_Naive_D2	EZH2i_Naive_s1	None	16707	4110	Nerges_EZH2i_Naive	0.104926	C2	0.358254	1	gELC	4.93876	0.320679
EZH2i_Naive_D2_10X_GTTAGACCATGAATCC	EZH2i_Naive_D2_10X	Nerges_EZH2i_Naive	10X	EZH2i_Naive_D2	EZH2i_Naive_D2	EZH2i_Naive_s1	None	3206	1586	Nerges_EZH2i_Naive	0.0941984	C2	5.47912	1	gELC	-0.150551	-0.182129
EZH2i_Naive_D2_10X_GTTAGACTCGACATTG	EZH2i_Naive_D2_10X	Nerges_EZH2i_Naive	10X	EZH2i_Naive_D2	EZH2i_Naive_D2	EZH2i_Naive_s1	None	3661	1761	Nerges_EZH2i_Naive	0.0641901	C2	5.93418	1	gELC	-0.603984	-0.229025
EZH2i_Naive_D2_10X_GTTCGCTAGGACTATA	EZH2i_Naive_D2_10X	Nerges_EZH2i_Naive	10X	EZH2i_Naive_D2	EZH2i_Naive_D2	EZH2i_Naive_s2	None	3334	1405	Nerges_EZH2i_Naive	0.0866827	C7	14.2529	2	TLC	-7.55199	-3.58249
EZH2i_Naive_D2_10X_GTTCTATTCAGCATTG	EZH2i_Naive_D2_10X	Nerges_EZH2i_Naive	10X	EZH2i_Naive_D2	EZH2i_Naive_D2	EZH2i_Naive_s3	None	6124	2415	Nerges_EZH2i_Naive	0.0996081	C2	15.3742	3	MaELC	-8.29068	4.00109
EZH2i_Naive_D2_10X_GTTGAACCATGACTCA	EZH2i_Naive_D2_10X	Nerges_EZH2i_Naive	10X	EZH2i_Naive_D2	EZH2i_Naive_D2	EZH2i_Naive_s1	None	7520	2625	Nerges_EZH2i_Naive	0.0160904	C2	2.38721	1	gELC	2.93645	-0.0154206
EZH2i_Naive_D2_10X_GTTGAACTCCGAGTGC	EZH2i_Naive_D2_10X	Nerges_EZH2i_Naive	10X	EZH2i_Naive_D2	EZH2i_Naive_D2	EZH2i_Naive_s1	None	7405	2449	Nerges_EZH2i_Naive	0.124781	C2	0.518688	1	gELC	4.77336	0.325985
EZH2i_Naive_D2_10X_GTTGCGGCACGACGAA	EZH2i_Naive_D2_10X	Nerges_EZH2i_Naive	10X	EZH2i_Naive_D2	EZH2i_Naive_D2	EZH2i_Naive_s1	None	11604	3235	Nerges_EZH2i_Naive	0.142709	C2	1.1616	1	gELC	4.14905	0.173312
EZH2i_Naive_D2_10X_GTTGCTCCAGCAATTC	EZH2i_Naive_D2_10X	Nerges_EZH2i_Naive	10X	EZH2i_Naive_D2	EZH2i_Naive_D2	EZH2i_Naive_s1	None	11609	3304	Nerges_EZH2i_Naive	0.106555	C2	0.339144	1	gELC	4.94612	0.3758
EZH2i_Naive_D2_10X_GTTGCTCTCAAGATAG	EZH2i_Naive_D2_10X	Nerges_EZH2i_Naive	10X	EZH2i_Naive_D2	EZH2i_Naive_D2	EZH2i_Naive_s1	None	4719	2015	Nerges_EZH2i_Naive	0.0773469	C2	0.398614	1	gELC	4.88215	0.390096
EZH2i_Naive_D2_10X_GTTGTGATCACCGGTG	EZH2i_Naive_D2_10X	Nerges_EZH2i_Naive	10X	EZH2i_Naive_D2	EZH2i_Naive_D2	EZH2i_Naive_s1	None	9796	3221	Nerges_EZH2i_Naive	0.0379747	C2	0.716008	1	gELC	4.58363	0.270812
EZH2i_Naive_D2_10X_GTTTGGAAGCTGTGCC	EZH2i_Naive_D2_10X	Nerges_EZH2i_Naive	10X	EZH2i_Naive_D2	EZH2i_Naive_D2	EZH2i_Naive_s1	None	7881	2637	Nerges_EZH2i_Naive	0.055196	C2	3.30598	1	gELC	2.01538	0.00323619
EZH2i_Naive_D2_10X_GTTTGGACAAATGAGT	EZH2i_Naive_D2_10X	Nerges_EZH2i_Naive	10X	EZH2i_Naive_D2	EZH2i_Naive_D2	EZH2i_Naive_s1	None	7465	2653	Nerges_EZH2i_Naive	0.0459478	C2	3.86974	1	gELC	1.44978	0.0435978
EZH2i_Naive_D2_10X_GTTTGGATCTTGCAGA	EZH2i_Naive_D2_10X	Nerges_EZH2i_Naive	10X	EZH2i_Naive_D2	EZH2i_Naive_D2	EZH2i_Naive_s1	None	6455	2379	Nerges_EZH2i_Naive	0.0910922	C2	2.06095	1	gELC	3.24156	0.21326
EZH2i_Naive_D2_10X_TAACCAGCACTAGTAC	EZH2i_Naive_D2_10X	Nerges_EZH2i_Naive	10X	EZH2i_Naive_D2	EZH2i_Naive_D2	EZH2i_Naive_s1	None	5930	2262	Nerges_EZH2i_Naive	0.0866779	C2	7.13902	1	aELC	-1.81592	-0.11213
EZH2i_Naive_D2_10X_TAACGACAGTAGCTCT	EZH2i_Naive_D2_10X	Nerges_EZH2i_Naive	10X	EZH2i_Naive_D2	EZH2i_Naive_D2	EZH2i_Naive_s1	None	5474	1984	Nerges_EZH2i_Naive	0.10011	C2	0.385182	1	gELC	4.91744	0.292555
EZH2i_Naive_D2_10X_TAACTTCTCAAGTAAG	EZH2i_Naive_D2_10X	Nerges_EZH2i_Naive	10X	EZH2i_Naive_D2	EZH2i_Naive_D2	EZH2i_Naive_s1	None	2047	1170	Nerges_EZH2i_Naive	0.121641	C2	3.46019	1	gELC	1.86687	-0.126812
EZH2i_Naive_D2_10X_TAACTTCTCCGTCCTA	EZH2i_Naive_D2_10X	Nerges_EZH2i_Naive	10X	EZH2i_Naive_D2	EZH2i_Naive_D2	EZH2i_Naive_s1	None	1913	1093	Nerges_EZH2i_Naive	0.140617	C2	6.61653	1	aELC	-1.28292	-0.311545
EZH2i_Naive_D2_10X_TAAGCACTCATTTCCA	EZH2i_Naive_D2_10X	Nerges_EZH2i_Naive	10X	EZH2i_Naive_D2	EZH2i_Naive_D2	EZH2i_Naive_s1	None	11369	3636	Nerges_EZH2i_Naive	0.0962266	C2	3.5167	1	gELC	1.80118	0.0821043
EZH2i_Naive_D2_10X_TAAGCCACAATTGCGT	EZH2i_Naive_D2_10X	Nerges_EZH2i_Naive	10X	EZH2i_Naive_D2	EZH2i_Naive_D2	EZH2i_Naive_s2	None	4278	1799	Nerges_EZH2i_Naive	0.0586723	C9	14.0578	3	HLC	-7.60945	2.72691
EZH2i_Naive_D2_10X_TAAGCCATCCGCACTT	EZH2i_Naive_D2_10X	Nerges_EZH2i_Naive	10X	EZH2i_Naive_D2	EZH2i_Naive_D2	EZH2i_Naive_s1	None	21676	4802	Nerges_EZH2i_Naive	0.102786	C2	0.588496	1	gELC	4.73542	0.173301
EZH2i_Naive_D2_10X_TAATCTCTCATGAGTC	EZH2i_Naive_D2_10X	Nerges_EZH2i_Naive	10X	EZH2i_Naive_D2	EZH2i_Naive_D2	EZH2i_Naive_s1	None	4211	2010	Nerges_EZH2i_Naive	0.132748	C2	3.85329	1	gELC	1.46503	0.0736243
EZH2i_Naive_D2_10X_TAATCTCTCGTAGGGA	EZH2i_Naive_D2_10X	Nerges_EZH2i_Naive	10X	EZH2i_Naive_D2	EZH2i_Naive_D2	EZH2i_Naive_s1	None	6758	2659	Nerges_EZH2i_Naive	0.0822729	C2	6.42942	1	aELC	-1.10544	-0.124146
EZH2i_Naive_D2_10X_TAATTCCCACGGTCTG	EZH2i_Naive_D2_10X	Nerges_EZH2i_Naive	10X	EZH2i_Naive_D2	EZH2i_Naive_D2	EZH2i_Naive_s1	None	1905	1080	Nerges_EZH2i_Naive	0.138058	C2	7.71229	1	aELC	-2.38477	-0.207746
EZH2i_Naive_D2_10X_TACAACGAGACAACTA	EZH2i_Naive_D2_10X	Nerges_EZH2i_Naive	10X	EZH2i_Naive_D2	EZH2i_Naive_D2	EZH2i_Naive_s1	None	8787	2908	Nerges_EZH2i_Naive	0.0724935	C2	2.68296	1	gELC	2.63488	0.114636
EZH2i_Naive_D2_10X_TACAACGCAAGTGGAC	EZH2i_Naive_D2_10X	Nerges_EZH2i_Naive	10X	EZH2i_Naive_D2	EZH2i_Naive_D2	EZH2i_Naive_s1	None	5725	2005	Nerges_EZH2i_Naive	0.0172926	C2	2.09173	1	gELC	3.24317	-0.0935785
EZH2i_Naive_D2_10X_TACAACGTCTGAATCG	EZH2i_Naive_D2_10X	Nerges_EZH2i_Naive	10X	EZH2i_Naive_D2	EZH2i_Naive_D2	EZH2i_Naive_s1	None	8001	2554	Nerges_EZH2i_Naive	0.0984877	C2	0.384929	1	gELC	4.88222	0.45316
EZH2i_Naive_D2_10X_TACCCACCAAACCACT	EZH2i_Naive_D2_10X	Nerges_EZH2i_Naive	10X	EZH2i_Naive_D2	EZH2i_Naive_D2	EZH2i_Naive_s1	None	12570	3623	Nerges_EZH2i_Naive	0.10366	C2	2.54003	1	gELC	2.78491	-0.0626915
EZH2i_Naive_D2_10X_TACCGGGAGATTAGTG	EZH2i_Naive_D2_10X	Nerges_EZH2i_Naive	10X	EZH2i_Naive_D2	EZH2i_Naive_D2	EZH2i_Naive_s1	None	7266	2488	Nerges_EZH2i_Naive	0.146848	C2	2.45608	1	gELC	2.86878	-0.0447542
EZH2i_Naive_D2_10X_TACCGGGGTGATGAAT	EZH2i_Naive_D2_10X	Nerges_EZH2i_Naive	10X	EZH2i_Naive_D2	EZH2i_Naive_D2	EZH2i_Naive_s1	None	4342	1708	Nerges_EZH2i_Naive	0.0543528	C2	0.382546	1	gELC	4.91238	0.327653
EZH2i_Naive_D2_10X_TACGCTCTCACGGGCT	EZH2i_Naive_D2_10X	Nerges_EZH2i_Naive	10X	EZH2i_Naive_D2	EZH2i_Naive_D2	EZH2i_Naive_s1	None	6731	2420	Nerges_EZH2i_Naive	0.142921	C2	4.3755	1	gELC	0.944781	-0.00539179
EZH2i_Naive_D2_10X_TACGTCCTCGCTTGCT	EZH2i_Naive_D2_10X	Nerges_EZH2i_Naive	10X	EZH2i_Naive_D2	EZH2i_Naive_D2	EZH2i_Naive_s2	None	6823	2792	Nerges_EZH2i_Naive	0.00307783	C7	14.7247	2	TLC	-8.12113	-3.64438
EZH2i_Naive_D2_10X_TACTGCCTCTGACCCT	EZH2i_Naive_D2_10X	Nerges_EZH2i_Naive	10X	EZH2i_Naive_D2	EZH2i_Naive_D2	EZH2i_Naive_s1	None	5834	2422	Nerges_EZH2i_Naive	0.0507371	C2	0.40132	1	gELC	4.89825	0.304689
EZH2i_Naive_D2_10X_TACTTACTCACTACTT	EZH2i_Naive_D2_10X	Nerges_EZH2i_Naive	10X	EZH2i_Naive_D2	EZH2i_Naive_D2	EZH2i_Naive_s1	None	3655	1892	Nerges_EZH2i_Naive	0.0656635	C2	5.92555	1	gELC	-0.597336	-0.192145
EZH2i_Naive_D2_10X_TACTTACTCGAAACAA	EZH2i_Naive_D2_10X	Nerges_EZH2i_Naive	10X	EZH2i_Naive_D2	EZH2i_Naive_D2	EZH2i_Naive_s1	None	6954	2622	Nerges_EZH2i_Naive	0.0440035	C2	4.72068	1	gELC	0.607929	-0.158277
EZH2i_Naive_D2_10X_TACTTGTAGCGAACTG	EZH2i_Naive_D2_10X	Nerges_EZH2i_Naive	10X	EZH2i_Naive_D2	EZH2i_Naive_D2	EZH2i_Naive_s1	None	6772	2525	Nerges_EZH2i_Naive	0.113703	C2	0.48558	1	gELC	4.79257	0.392567
EZH2i_Naive_D2_10X_TACTTGTAGGTTGTTC	EZH2i_Naive_D2_10X	Nerges_EZH2i_Naive	10X	EZH2i_Naive_D2	EZH2i_Naive_D2	EZH2i_Naive_s1	None	3927	1618	Nerges_EZH2i_Naive	0.131907	C2	0.688112	1	gELC	4.60241	0.316019
EZH2i_Naive_D2_10X_TAGCACACACATAACC	EZH2i_Naive_D2_10X	Nerges_EZH2i_Naive	10X	EZH2i_Naive_D2	EZH2i_Naive_D2	EZH2i_Naive_s1	None	7017	2493	Nerges_EZH2i_Naive	0.038478	C2	6.79462	1	aELC	-1.45646	-0.418445
EZH2i_Naive_D2_10X_TAGCACAGTGCTGTCG	EZH2i_Naive_D2_10X	Nerges_EZH2i_Naive	10X	EZH2i_Naive_D2	EZH2i_Naive_D2	EZH2i_Naive_s1	None	7896	2564	Nerges_EZH2i_Naive	0.121707	C2	2.23651	1	gELC	3.0784	0.0967176
EZH2i_Naive_D2_10X_TAGTGCAGTTCAAGGG	EZH2i_Naive_D2_10X	Nerges_EZH2i_Naive	10X	EZH2i_Naive_D2	EZH2i_Naive_D2	EZH2i_Naive_s1	None	12757	3606	Nerges_EZH2i_Naive	0.141021	C2	0.893324	1	gELC	4.40803	0.245084
EZH2i_Naive_D2_10X_TAGTGCAGTTGTTGTG	EZH2i_Naive_D2_10X	Nerges_EZH2i_Naive	10X	EZH2i_Naive_D2	EZH2i_Naive_D2	EZH2i_Naive_s1	None	7114	2437	Nerges_EZH2i_Naive	0.086871	C2	2.99275	1	gELC	2.32687	0.0493905
EZH2i_Naive_D2_10X_TAGTGCAGTTTGATCG	EZH2i_Naive_D2_10X	Nerges_EZH2i_Naive	10X	EZH2i_Naive_D2	EZH2i_Naive_D2	EZH2i_Naive_s1	None	17212	4275	Nerges_EZH2i_Naive	0.0129561	C2	1.58088	1	gELC	3.75723	-0.0513873
EZH2i_Naive_D2_10X_TATCAGGTCCTAACAG	EZH2i_Naive_D2_10X	Nerges_EZH2i_Naive	10X	EZH2i_Naive_D2	EZH2i_Naive_D2	EZH2i_Naive_s1	None	8489	2990	Nerges_EZH2i_Naive	0.0683237	C2	0.397108	1	gELC	4.89772	0.32656
EZH2i_Naive_D2_10X_TATCAGGTCTACTTCA	EZH2i_Naive_D2_10X	Nerges_EZH2i_Naive	10X	EZH2i_Naive_D2	EZH2i_Naive_D2	EZH2i_Naive_s1	None	13715	3751	Nerges_EZH2i_Naive	0.0675902	C2	0.402483	1	gELC	4.89343	0.321086
EZH2i_Naive_D2_10X_TATCCTAGTCGCAACC	EZH2i_Naive_D2_10X	Nerges_EZH2i_Naive	10X	EZH2i_Naive_D2	EZH2i_Naive_D2	EZH2i_Naive_s1	None	9759	3111	Nerges_EZH2i_Naive	0.125525	C2	2.01095	1	gELC	3.3151	-0.00376968
EZH2i_Naive_D2_10X_TATCCTAGTCGTCAGC	EZH2i_Naive_D2_10X	Nerges_EZH2i_Naive	10X	EZH2i_Naive_D2	EZH2i_Naive_D2	EZH2i_Naive_s1	None	8561	2922	Nerges_EZH2i_Naive	0.13398	C2	2.59309	1	gELC	2.7263	0.0717622
EZH2i_Naive_D2_10X_TATCGCCAGTTGGCTT	EZH2i_Naive_D2_10X	Nerges_EZH2i_Naive	10X	EZH2i_Naive_D2	EZH2i_Naive_D2	EZH2i_Naive_s1	None	9920	3135	Nerges_EZH2i_Naive	0.0640121	C2	0.535145	1	gELC	4.76606	0.282828
EZH2i_Naive_D2_10X_TATCGCCCATAGGAGC	EZH2i_Naive_D2_10X	Nerges_EZH2i_Naive	10X	EZH2i_Naive_D2	EZH2i_Naive_D2	EZH2i_Naive_s1	None	8451	2953	Nerges_EZH2i_Naive	0.0730091	C2	12.7325	3	MaELC	-6.74421	1.67854
EZH2i_Naive_D2_10X_TATCGCCTCGTTCTCG	EZH2i_Naive_D2_10X	Nerges_EZH2i_Naive	10X	EZH2i_Naive_D2	EZH2i_Naive_D2	EZH2i_Naive_s1	None	11481	3377	Nerges_EZH2i_Naive	0.0750806	C2	4.4579	1	gELC	0.866751	-0.0880326
EZH2i_Naive_D2_10X_TATCTTGTCACCTGGG	EZH2i_Naive_D2_10X	Nerges_EZH2i_Naive	10X	EZH2i_Naive_D2	EZH2i_Naive_D2	EZH2i_Naive_s1	None	4934	1904	Nerges_EZH2i_Naive	0.0421565	C2	0.21521	1	gELC	5.08938	0.301268
EZH2i_Naive_D2_10X_TATCTTGTCTGTACAG	EZH2i_Naive_D2_10X	Nerges_EZH2i_Naive	10X	EZH2i_Naive_D2	EZH2i_Naive_D2	EZH2i_Naive_s1	None	2154	1176	Nerges_EZH2i_Naive	0.142526	C2	5.78492	1	gELC	-0.462986	-0.0749496
EZH2i_Naive_D2_10X_TATGTTCGTTTACGTG	EZH2i_Naive_D2_10X	Nerges_EZH2i_Naive	10X	EZH2i_Naive_D2	EZH2i_Naive_D2	EZH2i_Naive_s1	None	4366	1761	Nerges_EZH2i_Naive	0.120705	C2	0.510252	1	gELC	4.78333	0.320026
EZH2i_Naive_D2_10X_TATTCCAAGACTGGGT	EZH2i_Naive_D2_10X	Nerges_EZH2i_Naive	10X	EZH2i_Naive_D2	EZH2i_Naive_D2	EZH2i_Naive_s1	None	11391	3436	Nerges_EZH2i_Naive	0.121851	C2	3.73983	1	gELC	1.57874	0.054987
EZH2i_Naive_D2_10X_TATTCCACAGCTACCG	EZH2i_Naive_D2_10X	Nerges_EZH2i_Naive	10X	EZH2i_Naive_D2	EZH2i_Naive_D2	EZH2i_Naive_s1	None	16345	4247	Nerges_EZH2i_Naive	0.0639951	C2	0.291784	1	gELC	5.00543	0.326571
EZH2i_Naive_D2_10X_TATTGCTAGTGGCCTC	EZH2i_Naive_D2_10X	Nerges_EZH2i_Naive	10X	EZH2i_Naive_D2	EZH2i_Naive_D2	EZH2i_Naive_s1	None	8264	2691	Nerges_EZH2i_Naive	0.113383	C2	2.01256	1	gELC	3.3119	0.0105528
EZH2i_Naive_D2_10X_TCAAGACGTGGGAGAG	EZH2i_Naive_D2_10X	Nerges_EZH2i_Naive	10X	EZH2i_Naive_D2	EZH2i_Naive_D2	EZH2i_Naive_s1	None	12916	3430	Nerges_EZH2i_Naive	0.102044	C2	0.374576	1	gELC	4.91526	0.351514
EZH2i_Naive_D2_10X_TCAAGACGTTTGGAAA	EZH2i_Naive_D2_10X	Nerges_EZH2i_Naive	10X	EZH2i_Naive_D2	EZH2i_Naive_D2	EZH2i_Naive_s1	None	3719	1611	Nerges_EZH2i_Naive	0.116429	C2	4.87806	1	gELC	0.446197	-0.0934563
EZH2i_Naive_D2_10X_TCAAGCACACAAAGCG	EZH2i_Naive_D2_10X	Nerges_EZH2i_Naive	10X	EZH2i_Naive_D2	EZH2i_Naive_D2	EZH2i_Naive_s4	None	1956	1019	Nerges_EZH2i_Naive	0.0102249	C2	15.2935	3	MaELC	-8.49838	3.59793
EZH2i_Naive_D2_10X_TCAAGCACACCCATAA	EZH2i_Naive_D2_10X	Nerges_EZH2i_Naive	10X	EZH2i_Naive_D2	EZH2i_Naive_D2	EZH2i_Naive_s1	None	7640	2769	Nerges_EZH2i_Naive	0.0407068	C2	0.343294	1	gELC	4.96126	0.288037
EZH2i_Naive_D2_10X_TCAAGCATCAGAACCT	EZH2i_Naive_D2_10X	Nerges_EZH2i_Naive	10X	EZH2i_Naive_D2	EZH2i_Naive_D2	EZH2i_Naive_s1	None	8093	2726	Nerges_EZH2i_Naive	0.0924256	C2	2.37761	1	gELC	2.94286	0.036067
EZH2i_Naive_D2_10X_TCAATCTGTCTGTTAG	EZH2i_Naive_D2_10X	Nerges_EZH2i_Naive	10X	EZH2i_Naive_D2	EZH2i_Naive_D2	EZH2i_Naive_s1	None	5502	2329	Nerges_EZH2i_Naive	0.0528899	C2	2.82819	1	gELC	2.49778	-0.0960481
EZH2i_Naive_D2_10X_TCAATTCAGCAGCAGT	EZH2i_Naive_D2_10X	Nerges_EZH2i_Naive	10X	EZH2i_Naive_D2	EZH2i_Naive_D2	EZH2i_Naive_s1	None	7302	2367	Nerges_EZH2i_Naive	0.0697069	C2	3.32437	1	gELC	2.00343	-0.130402
EZH2i_Naive_D2_10X_TCAATTCGTCGAATGG	EZH2i_Naive_D2_10X	Nerges_EZH2i_Naive	10X	EZH2i_Naive_D2	EZH2i_Naive_D2	EZH2i_Naive_s1	None	4926	1829	Nerges_EZH2i_Naive	0.11754	C2	5.77129	1	gELC	-0.446376	-0.127978
EZH2i_Naive_D2_10X_TCACAAGCAGTGTACT	EZH2i_Naive_D2_10X	Nerges_EZH2i_Naive	10X	EZH2i_Naive_D2	EZH2i_Naive_D2	EZH2i_Naive_s1	None	5010	1880	Nerges_EZH2i_Naive	0.136527	C2	1.17425	1	gELC	4.13477	0.18117
EZH2i_Naive_D2_10X_TCACAAGTCCTACGAA	EZH2i_Naive_D2_10X	Nerges_EZH2i_Naive	10X	EZH2i_Naive_D2	EZH2i_Naive_D2	EZH2i_Naive_s1	None	9389	3031	Nerges_EZH2i_Naive	0.063372	C2	0.340071	1	gELC	4.97217	0.253563
EZH2i_Naive_D2_10X_TCACATTGTTCCTAAG	EZH2i_Naive_D2_10X	Nerges_EZH2i_Naive	10X	EZH2i_Naive_D2	EZH2i_Naive_D2	EZH2i_Naive_s1	None	9473	3473	Nerges_EZH2i_Naive	0.0491924	C2	7.51934	1	aELC	-2.18734	-0.334266
EZH2i_Naive_D2_10X_TCACGCTTCCTTATGT	EZH2i_Naive_D2_10X	Nerges_EZH2i_Naive	10X	EZH2i_Naive_D2	EZH2i_Naive_D2	EZH2i_Naive_s1	None	6554	2405	Nerges_EZH2i_Naive	0.0775099	C2	0.5791	1	gELC	4.70818	0.341542
EZH2i_Naive_D2_10X_TCACTATAGACTCGAG	EZH2i_Naive_D2_10X	Nerges_EZH2i_Naive	10X	EZH2i_Naive_D2	EZH2i_Naive_D2	EZH2i_Naive_s1	None	5238	2045	Nerges_EZH2i_Naive	0.0588011	C2	0.235952	1	gELC	5.0655	0.313259
EZH2i_Naive_D2_10X_TCAGCCTCATAGTCAC	EZH2i_Naive_D2_10X	Nerges_EZH2i_Naive	10X	EZH2i_Naive_D2	EZH2i_Naive_D2	EZH2i_Naive_s1	None	3023	1554	Nerges_EZH2i_Naive	0.122726	C2	6.10197	1	aELC	-0.773801	-0.1959
EZH2i_Naive_D2_10X_TCAGGTAGTTGCACGC	EZH2i_Naive_D2_10X	Nerges_EZH2i_Naive	10X	EZH2i_Naive_D2	EZH2i_Naive_D2	EZH2i_Naive_s1	None	9116	2788	Nerges_EZH2i_Naive	0.125274	C2	0.35816	1	gELC	4.95754	0.236076
EZH2i_Naive_D2_10X_TCAGGTATCCCTCGAT	EZH2i_Naive_D2_10X	Nerges_EZH2i_Naive	10X	EZH2i_Naive_D2	EZH2i_Naive_D2	EZH2i_Naive_s1	None	15492	4006	Nerges_EZH2i_Naive	0.0867545	C2	0.37052	1	gELC	4.92859	0.309915
EZH2i_Naive_D2_10X_TCAGTGAAGCACCCAC	EZH2i_Naive_D2_10X	Nerges_EZH2i_Naive	10X	EZH2i_Naive_D2	EZH2i_Naive_D2	EZH2i_Naive_s1	None	2289	1274	Nerges_EZH2i_Naive	0.13412	C2	6.38935	1	aELC	-1.06341	-0.160896
EZH2i_Naive_D2_10X_TCAGTGACAATTCTCT	EZH2i_Naive_D2_10X	Nerges_EZH2i_Naive	10X	EZH2i_Naive_D2	EZH2i_Naive_D2	EZH2i_Naive_s1	None	2928	1371	Nerges_EZH2i_Naive	0.103484	C2	2.5933	1	gELC	2.72512	0.0965016
EZH2i_Naive_D2_10X_TCAGTTTAGGCAATGC	EZH2i_Naive_D2_10X	Nerges_EZH2i_Naive	10X	EZH2i_Naive_D2	EZH2i_Naive_D2	EZH2i_Naive_s1	None	15348	3833	Nerges_EZH2i_Naive	0.10503	C2	0.302182	1	gELC	4.98229	0.383163
EZH2i_Naive_D2_10X_TCATACTAGAGGGTGG	EZH2i_Naive_D2_10X	Nerges_EZH2i_Naive	10X	EZH2i_Naive_D2	EZH2i_Naive_D2	EZH2i_Naive_s1	None	4526	1677	Nerges_EZH2i_Naive	0.114892	C2	5.48133	1	gELC	-0.159663	-0.0673917
EZH2i_Naive_D2_10X_TCATACTAGCGATGGT	EZH2i_Naive_D2_10X	Nerges_EZH2i_Naive	10X	EZH2i_Naive_D2	EZH2i_Naive_D2	EZH2i_Naive_s1	None	8292	2590	Nerges_EZH2i_Naive	0.0877955	C2	3.01323	1	gELC	2.31745	-0.19291
EZH2i_Naive_D2_10X_TCATCATAGGTGCTAG	EZH2i_Naive_D2_10X	Nerges_EZH2i_Naive	10X	EZH2i_Naive_D2	EZH2i_Naive_D2	EZH2i_Naive_s1	None	7106	2466	Nerges_EZH2i_Naive	0.051365	C2	1.01291	1	gELC	4.31279	0.112988
EZH2i_Naive_D2_10X_TCATCCGTCGTGGTAT	EZH2i_Naive_D2_10X	Nerges_EZH2i_Naive	10X	EZH2i_Naive_D2	EZH2i_Naive_D2	EZH2i_Naive_s1	None	3019	1430	Nerges_EZH2i_Naive	0.149718	C2	11.9268	2	TaELC	-5.6968	-2.16643
EZH2i_Naive_D2_10X_TCATGCCTCAGAGCAG	EZH2i_Naive_D2_10X	Nerges_EZH2i_Naive	10X	EZH2i_Naive_D2	EZH2i_Naive_D2	EZH2i_Naive_s1	None	6114	2267	Nerges_EZH2i_Naive	0.0907753	C2	4.12182	1	gELC	1.19939	-0.0044822
EZH2i_Naive_D2_10X_TCATGTTCACTAAACC	EZH2i_Naive_D2_10X	Nerges_EZH2i_Naive	10X	EZH2i_Naive_D2	EZH2i_Naive_D2	EZH2i_Naive_s1	None	4722	1968	Nerges_EZH2i_Naive	0.0628971	C2	1.78468	1	gELC	3.54755	-0.0381863
EZH2i_Naive_D2_10X_TCATTACAGTGACCTT	EZH2i_Naive_D2_10X	Nerges_EZH2i_Naive	10X	EZH2i_Naive_D2	EZH2i_Naive_D2	EZH2i_Naive_s1	None	6426	2249	Nerges_EZH2i_Naive	0.118581	C2	0.789719	1	gELC	4.50329	0.294139
EZH2i_Naive_D2_10X_TCATTACAGTGGTTCT	EZH2i_Naive_D2_10X	Nerges_EZH2i_Naive	10X	EZH2i_Naive_D2	EZH2i_Naive_D2	EZH2i_Naive_s1	None	7179	2525	Nerges_EZH2i_Naive	0.0782839	C2	5.3042	1	gELC	0.0272251	-0.226225
EZH2i_Naive_D2_10X_TCATTACGTGAGCCAA	EZH2i_Naive_D2_10X	Nerges_EZH2i_Naive	10X	EZH2i_Naive_D2	EZH2i_Naive_D2	EZH2i_Naive_s2	None	7384	2610	Nerges_EZH2i_Naive	0.0475352	C7	14.2448	2	TLC	-7.51965	-3.60768
EZH2i_Naive_D2_10X_TCATTACTCCATTGCC	EZH2i_Naive_D2_10X	Nerges_EZH2i_Naive	10X	EZH2i_Naive_D2	EZH2i_Naive_D2	EZH2i_Naive_s1	None	7609	2808	Nerges_EZH2i_Naive	0.137075	C2	3.10597	1	gELC	2.2144	0.0294933
EZH2i_Naive_D2_10X_TCATTACTCTCTGCTG	EZH2i_Naive_D2_10X	Nerges_EZH2i_Naive	10X	EZH2i_Naive_D2	EZH2i_Naive_D2	EZH2i_Naive_s1	None	5782	2249	Nerges_EZH2i_Naive	0.0518852	C2	0.342229	1	gELC	4.94425	0.370008
EZH2i_Naive_D2_10X_TCATTTGCAGGGAGAG	EZH2i_Naive_D2_10X	Nerges_EZH2i_Naive	10X	EZH2i_Naive_D2	EZH2i_Naive_D2	EZH2i_Naive_s1	None	6745	2375	Nerges_EZH2i_Naive	0.114455	C2	2.56295	1	gELC	2.7567	0.0606384
EZH2i_Naive_D2_10X_TCCACCACAAAGCTAA	EZH2i_Naive_D2_10X	Nerges_EZH2i_Naive	10X	EZH2i_Naive_D2	EZH2i_Naive_D2	EZH2i_Naive_s4	None	1728	1005	Nerges_EZH2i_Naive	0.0127315	C2	14.7058	3	MaELC	-7.95321	3.34298
EZH2i_Naive_D2_10X_TCCACGTGTCATAAAG	EZH2i_Naive_D2_10X	Nerges_EZH2i_Naive	10X	EZH2i_Naive_D2	EZH2i_Naive_D2	EZH2i_Naive_s1	None	8746	2938	Nerges_EZH2i_Naive	0.0716899	C2	0.357824	1	gELC	4.93839	0.324333
EZH2i_Naive_D2_10X_TCCAGAAAGACTAAGT	EZH2i_Naive_D2_10X	Nerges_EZH2i_Naive	10X	EZH2i_Naive_D2	EZH2i_Naive_D2	EZH2i_Naive_s1	None	3535	1558	Nerges_EZH2i_Naive	0.069024	C2	4.6193	1	gELC	0.707796	-0.132617
EZH2i_Naive_D2_10X_TCCAGAAGTTCGGCCA	EZH2i_Naive_D2_10X	Nerges_EZH2i_Naive	10X	EZH2i_Naive_D2	EZH2i_Naive_D2	EZH2i_Naive_s1	None	5897	2229	Nerges_EZH2i_Naive	0.0518908	C2	4.25512	1	gELC	1.06527	0.00264662
EZH2i_Naive_D2_10X_TCCAGAATCCTCATAT	EZH2i_Naive_D2_10X	Nerges_EZH2i_Naive	10X	EZH2i_Naive_D2	EZH2i_Naive_D2	EZH2i_Naive_s1	None	10080	3238	Nerges_EZH2i_Naive	0.0892857	C2	0.753437	1	gELC	4.54901	0.253712
EZH2i_Naive_D2_10X_TCCATGCGTTCGGTCG	EZH2i_Naive_D2_10X	Nerges_EZH2i_Naive	10X	EZH2i_Naive_D2	EZH2i_Naive_D2	EZH2i_Naive_s1	None	6980	2492	Nerges_EZH2i_Naive	0.116332	C2	2.44265	1	gELC	2.88424	-0.0823941
EZH2i_Naive_D2_10X_TCCCATGAGTTGGCTT	EZH2i_Naive_D2_10X	Nerges_EZH2i_Naive	10X	EZH2i_Naive_D2	EZH2i_Naive_D2	EZH2i_Naive_s1	None	5192	1956	Nerges_EZH2i_Naive	0.0966872	C2	0.412999	1	gELC	4.88499	0.310587
EZH2i_Naive_D2_10X_TCCCATGGTTCGAACT	EZH2i_Naive_D2_10X	Nerges_EZH2i_Naive	10X	EZH2i_Naive_D2	EZH2i_Naive_D2	EZH2i_Naive_s1	None	12552	3350	Nerges_EZH2i_Naive	0.103489	C2	0.25712	1	gELC	5.00617	0.48378
EZH2i_Naive_D2_10X_TCCGGGAAGCATGATA	EZH2i_Naive_D2_10X	Nerges_EZH2i_Naive	10X	EZH2i_Naive_D2	EZH2i_Naive_D2	EZH2i_Naive_s1	None	5932	2139	Nerges_EZH2i_Naive	0.0837829	C2	0.298981	1	gELC	4.95907	0.503152
EZH2i_Naive_D2_10X_TCCTAATCAAGTATAG	EZH2i_Naive_D2_10X	Nerges_EZH2i_Naive	10X	EZH2i_Naive_D2	EZH2i_Naive_D2	EZH2i_Naive_s2	None	5951	2322	Nerges_EZH2i_Naive	0.0613342	C7	14.0149	2	TLC	-7.29445	-3.51679
EZH2i_Naive_D2_10X_TCCTCCCGTAGGGAGG	EZH2i_Naive_D2_10X	Nerges_EZH2i_Naive	10X	EZH2i_Naive_D2	EZH2i_Naive_D2	EZH2i_Naive_s1	None	3351	1823	Nerges_EZH2i_Naive	0.06416	C2	4.63023	1	gELC	0.693164	-0.0716395
EZH2i_Naive_D2_10X_TCCTCTTAGAATCGAT	EZH2i_Naive_D2_10X	Nerges_EZH2i_Naive	10X	EZH2i_Naive_D2	EZH2i_Naive_D2	EZH2i_Naive_s1	None	7770	2442	Nerges_EZH2i_Naive	0.122651	C2	2.46046	1	gELC	2.85833	0.0684634
EZH2i_Naive_D2_10X_TCCTCTTGTCATAAAG	EZH2i_Naive_D2_10X	Nerges_EZH2i_Naive	10X	EZH2i_Naive_D2	EZH2i_Naive_D2	EZH2i_Naive_s1	None	5770	2114	Nerges_EZH2i_Naive	0.0818024	C2	4.61707	1	gELC	0.710172	-0.134897
EZH2i_Naive_D2_10X_TCCTTCTCATGTGACT	EZH2i_Naive_D2_10X	Nerges_EZH2i_Naive	10X	EZH2i_Naive_D2	EZH2i_Naive_D2	EZH2i_Naive_s1	None	12989	3877	Nerges_EZH2i_Naive	0.0796058	C2	0.328443	1	gELC	4.96467	0.341367
EZH2i_Naive_D2_10X_TCCTTCTGTCCTGTTC	EZH2i_Naive_D2_10X	Nerges_EZH2i_Naive	10X	EZH2i_Naive_D2	EZH2i_Naive_D2	EZH2i_Naive_s1	None	5004	2039	Nerges_EZH2i_Naive	0.0721423	C2	0.643652	1	gELC	4.63824	0.360833
EZH2i_Naive_D2_10X_TCGAACACAGCAGTGA	EZH2i_Naive_D2_10X	Nerges_EZH2i_Naive	10X	EZH2i_Naive_D2	EZH2i_Naive_D2	EZH2i_Naive_s1	None	8305	2933	Nerges_EZH2i_Naive	0.0862131	C2	0.193411	1	gELC	5.10769	0.319365
EZH2i_Naive_D2_10X_TCGAAGTTCAAGAGGC	EZH2i_Naive_D2_10X	Nerges_EZH2i_Naive	10X	EZH2i_Naive_D2	EZH2i_Naive_D2	EZH2i_Naive_s1	None	6273	2218	Nerges_EZH2i_Naive	0.10043	C2	0.173117	1	gELC	5.10607	0.420788
EZH2i_Naive_D2_10X_TCGACCTCAGTGTGGA	EZH2i_Naive_D2_10X	Nerges_EZH2i_Naive	10X	EZH2i_Naive_D2	EZH2i_Naive_D2	EZH2i_Naive_s1	None	10597	2901	Nerges_EZH2i_Naive	0.0885156	C2	0.328628	1	gELC	4.97476	0.294819
EZH2i_Naive_D2_10X_TCGATTTGTTCTCCAC	EZH2i_Naive_D2_10X	Nerges_EZH2i_Naive	10X	EZH2i_Naive_D2	EZH2i_Naive_D2	EZH2i_Naive_s1	None	3974	2002	Nerges_EZH2i_Naive	0.0551082	C2	5.15219	1	gELC	0.17379	-0.130126
EZH2i_Naive_D2_10X_TCGCACTCAGTTTGGT	EZH2i_Naive_D2_10X	Nerges_EZH2i_Naive	10X	EZH2i_Naive_D2	EZH2i_Naive_D2	EZH2i_Naive_s1	None	4992	2136	Nerges_EZH2i_Naive	0.0266426	C2	2.59952	1	gELC	2.72037	0.0588818
EZH2i_Naive_D2_10X_TCGCTCACATCCGAGC	EZH2i_Naive_D2_10X	Nerges_EZH2i_Naive	10X	EZH2i_Naive_D2	EZH2i_Naive_D2	EZH2i_Naive_s1	None	4948	1907	Nerges_EZH2i_Naive	0.0899353	C2	2.05352	1	gELC	3.24625	0.239497
EZH2i_Naive_D2_10X_TCGCTCATCGCCAATA	EZH2i_Naive_D2_10X	Nerges_EZH2i_Naive	10X	EZH2i_Naive_D2	EZH2i_Naive_D2	EZH2i_Naive_s1	None	2285	1204	Nerges_EZH2i_Naive	0.0866521	C2	7.50753	1	aELC	-2.18085	-0.186007
EZH2i_Naive_D2_10X_TCGCTTGCAGACAAAT	EZH2i_Naive_D2_10X	Nerges_EZH2i_Naive	10X	EZH2i_Naive_D2	EZH2i_Naive_D2	EZH2i_Naive_s1	None	6742	2476	Nerges_EZH2i_Naive	0.107535	C2	1.48653	1	gELC	3.84141	0.0353327
EZH2i_Naive_D2_10X_TCGGATACAGTTGAAA	EZH2i_Naive_D2_10X	Nerges_EZH2i_Naive	10X	EZH2i_Naive_D2	EZH2i_Naive_D2	EZH2i_Naive_s1	None	2296	1188	Nerges_EZH2i_Naive	0.114111	C2	4.62084	1	gELC	0.705214	-0.115344
EZH2i_Naive_D2_10X_TCTATCAAGAAACTGT	EZH2i_Naive_D2_10X	Nerges_EZH2i_Naive	10X	EZH2i_Naive_D2	EZH2i_Naive_D2	EZH2i_Naive_s1	None	8389	2983	Nerges_EZH2i_Naive	0.0581714	C2	5.33313	1	gELC	-0.00544312	-0.163689
EZH2i_Naive_D2_10X_TCTCCGAGTTGCGTAT	EZH2i_Naive_D2_10X	Nerges_EZH2i_Naive	10X	EZH2i_Naive_D2	EZH2i_Naive_D2	EZH2i_Naive_s1	None	5731	2123	Nerges_EZH2i_Naive	0.0293143	C2	2.66833	1	gELC	2.65856	-0.121854
EZH2i_Naive_D2_10X_TCTCTGGAGGTCACTT	EZH2i_Naive_D2_10X	Nerges_EZH2i_Naive	10X	EZH2i_Naive_D2	EZH2i_Naive_D2	EZH2i_Naive_s1	None	12755	3788	Nerges_EZH2i_Naive	0.0590357	C2	0.449286	1	gELC	4.85961	0.257299
EZH2i_Naive_D2_10X_TCTGCCAGTCCAACGC	EZH2i_Naive_D2_10X	Nerges_EZH2i_Naive	10X	EZH2i_Naive_D2	EZH2i_Naive_D2	EZH2i_Naive_s1	None	8517	3080	Nerges_EZH2i_Naive	0.0506047	C2	0.523314	1	gELC	4.75428	0.390803
EZH2i_Naive_D2_10X_TCTGGCTTCGAAGCAG	EZH2i_Naive_D2_10X	Nerges_EZH2i_Naive	10X	EZH2i_Naive_D2	EZH2i_Naive_D2	EZH2i_Naive_s1	None	7343	2588	Nerges_EZH2i_Naive	0.0781697	C2	0.376221	1	gELC	4.90743	0.379328
EZH2i_Naive_D2_10X_TCTGTCGAGACGCTCC	EZH2i_Naive_D2_10X	Nerges_EZH2i_Naive	10X	EZH2i_Naive_D2	EZH2i_Naive_D2	EZH2i_Naive_s1	None	10194	3217	Nerges_EZH2i_Naive	0.0760251	C2	0.372166	1	gELC	4.92331	0.326217
EZH2i_Naive_D2_10X_TCTGTCGCATGTTCGA	EZH2i_Naive_D2_10X	Nerges_EZH2i_Naive	10X	EZH2i_Naive_D2	EZH2i_Naive_D2	EZH2i_Naive_s1	None	10153	2842	Nerges_EZH2i_Naive	0.0838176	C2	0.374325	1	gELC	4.90436	0.402009
EZH2i_Naive_D2_10X_TCTTAGTGTGAATGTA	EZH2i_Naive_D2_10X	Nerges_EZH2i_Naive	10X	EZH2i_Naive_D2	EZH2i_Naive_D2	EZH2i_Naive_s1	None	7735	2544	Nerges_EZH2i_Naive	0.101487	C2	0.613532	1	gELC	4.70904	0.176738
EZH2i_Naive_D2_10X_TCTTCCTCATCCCACT	EZH2i_Naive_D2_10X	Nerges_EZH2i_Naive	10X	EZH2i_Naive_D2	EZH2i_Naive_D2	EZH2i_Naive_s1	None	6607	2367	Nerges_EZH2i_Naive	0.133646	C2	11.393	2	TaELC	-5.22275	-1.88866
EZH2i_Naive_D2_10X_TCTTCCTGTCTAACGT	EZH2i_Naive_D2_10X	Nerges_EZH2i_Naive	10X	EZH2i_Naive_D2	EZH2i_Naive_D2	EZH2i_Naive_s1	None	6803	2603	Nerges_EZH2i_Naive	0.0945171	C2	3.72625	1	gELC	1.59776	-0.0616257
EZH2i_Naive_D2_10X_TCTTCCTGTGCAATGG	EZH2i_Naive_D2_10X	Nerges_EZH2i_Naive	10X	EZH2i_Naive_D2	EZH2i_Naive_D2	EZH2i_Naive_s1	None	7782	2810	Nerges_EZH2i_Naive	0.0583398	C2	3.09869	1	gELC	2.23149	-0.178881
EZH2i_Naive_D2_10X_TGAATCGGTCCTGTTC	EZH2i_Naive_D2_10X	Nerges_EZH2i_Naive	10X	EZH2i_Naive_D2	EZH2i_Naive_D2	EZH2i_Naive_s3	None	10281	3212	Nerges_EZH2i_Naive	0.0294718	C1	14.9515	3	MeLC	-8.37683	3.19463
EZH2i_Naive_D2_10X_TGAATGCGTACTTCCC	EZH2i_Naive_D2_10X	Nerges_EZH2i_Naive	10X	EZH2i_Naive_D2	EZH2i_Naive_D2	EZH2i_Naive_s1	None	6359	2253	Nerges_EZH2i_Naive	0.125963	C2	2.0846	1	gELC	3.23782	0.0244221
EZH2i_Naive_D2_10X_TGACCCTAGTAGCAAT	EZH2i_Naive_D2_10X	Nerges_EZH2i_Naive	10X	EZH2i_Naive_D2	EZH2i_Naive_D2	EZH2i_Naive_s1	None	12762	3590	Nerges_EZH2i_Naive	0.0585331	C2	0.2431	1	gELC	5.0449	0.373422
EZH2i_Naive_D2_10X_TGACGCGAGGTAAGTT	EZH2i_Naive_D2_10X	Nerges_EZH2i_Naive	10X	EZH2i_Naive_D2	EZH2i_Naive_D2	EZH2i_Naive_s1	None	5923	2289	Nerges_EZH2i_Naive	0.0874557	C2	6.25699	1	aELC	-0.932362	-0.135671
EZH2i_Naive_D2_10X_TGACTCCAGATCCGAG	EZH2i_Naive_D2_10X	Nerges_EZH2i_Naive	10X	EZH2i_Naive_D2	EZH2i_Naive_D2	EZH2i_Naive_s1	None	18064	4224	Nerges_EZH2i_Naive	0.0764504	C2	5.11729	1	gELC	0.21082	-0.166269
EZH2i_Naive_D2_10X_TGACTCCCATCTAGAC	EZH2i_Naive_D2_10X	Nerges_EZH2i_Naive	10X	EZH2i_Naive_D2	EZH2i_Naive_D2	EZH2i_Naive_s1	None	14133	3903	Nerges_EZH2i_Naive	0.077832	C2	0.331037	1	gELC	4.9676	0.316093
EZH2i_Naive_D2_10X_TGAGACTCACCAGTTA	EZH2i_Naive_D2_10X	Nerges_EZH2i_Naive	10X	EZH2i_Naive_D2	EZH2i_Naive_D2	EZH2i_Naive_s1	None	7294	2736	Nerges_EZH2i_Naive	0.0682753	C2	0.368283	1	gELC	4.91483	0.382588
EZH2i_Naive_D2_10X_TGAGGAGCATCGCTAA	EZH2i_Naive_D2_10X	Nerges_EZH2i_Naive	10X	EZH2i_Naive_D2	EZH2i_Naive_D2	EZH2i_Naive_s1	None	2362	1438	Nerges_EZH2i_Naive	0.0186283	C2	2.01946	1	gELC	3.29901	0.0651178
EZH2i_Naive_D2_10X_TGATCAGTCTGGGCAC	EZH2i_Naive_D2_10X	Nerges_EZH2i_Naive	10X	EZH2i_Naive_D2	EZH2i_Naive_D2	EZH2i_Naive_s1	None	5379	2042	Nerges_EZH2i_Naive	0.0814278	C2	4.12815	1	gELC	1.19263	0.0056187
EZH2i_Naive_D2_10X_TGATCTTAGTTAGTAG	EZH2i_Naive_D2_10X	Nerges_EZH2i_Naive	10X	EZH2i_Naive_D2	EZH2i_Naive_D2	EZH2i_Naive_s1	None	9303	3002	Nerges_EZH2i_Naive	0.10889	C2	0.290938	1	gELC	4.99098	0.395927
EZH2i_Naive_D2_10X_TGCAGGCGTGATAGTA	EZH2i_Naive_D2_10X	Nerges_EZH2i_Naive	10X	EZH2i_Naive_D2	EZH2i_Naive_D2	EZH2i_Naive_s1	None	7487	2511	Nerges_EZH2i_Naive	0.130493	C2	1.43404	1	gELC	3.86103	0.258705
EZH2i_Naive_D2_10X_TGCATCCCATCGCCTT	EZH2i_Naive_D2_10X	Nerges_EZH2i_Naive	10X	EZH2i_Naive_D2	EZH2i_Naive_D2	EZH2i_Naive_s1	None	6558	2401	Nerges_EZH2i_Naive	0.083867	C2	0.712656	1	gELC	4.58113	0.298629
EZH2i_Naive_D2_10X_TGCATGATCCCTCTAG	EZH2i_Naive_D2_10X	Nerges_EZH2i_Naive	10X	EZH2i_Naive_D2	EZH2i_Naive_D2	EZH2i_Naive_s4	None	9254	3108	Nerges_EZH2i_Naive	0.0705641	C2	11.579	3	MaELC	-5.47594	1.4236
EZH2i_Naive_D2_10X_TGCCGAGAGGCACCAA	EZH2i_Naive_D2_10X	Nerges_EZH2i_Naive	10X	EZH2i_Naive_D2	EZH2i_Naive_D2	EZH2i_Naive_s1	None	15725	3844	Nerges_EZH2i_Naive	0.0958347	C2	0.268439	1	gELC	5.02425	0.349533
EZH2i_Naive_D2_10X_TGCCGAGAGGCTCAAG	EZH2i_Naive_D2_10X	Nerges_EZH2i_Naive	10X	EZH2i_Naive_D2	EZH2i_Naive_D2	EZH2i_Naive_s1	None	10054	3123	Nerges_EZH2i_Naive	0.0319276	C2	0.487409	1	gELC	4.81673	0.274727
EZH2i_Naive_D2_10X_TGCGACGCAAACCACT	EZH2i_Naive_D2_10X	Nerges_EZH2i_Naive	10X	EZH2i_Naive_D2	EZH2i_Naive_D2	EZH2i_Naive_s1	None	9408	2989	Nerges_EZH2i_Naive	0.0995961	C2	0.296785	1	gELC	4.99552	0.348262
EZH2i_Naive_D2_10X_TGCGATATCCTACGAA	EZH2i_Naive_D2_10X	Nerges_EZH2i_Naive	10X	EZH2i_Naive_D2	EZH2i_Naive_D2	EZH2i_Naive_s1	None	9296	3040	Nerges_EZH2i_Naive	0.111661	C2	3.8805	1	gELC	1.43793	0.0705611
EZH2i_Naive_D2_10X_TGCTCGTGTTGATGTC	EZH2i_Naive_D2_10X	Nerges_EZH2i_Naive	10X	EZH2i_Naive_D2	EZH2i_Naive_D2	EZH2i_Naive_s1	None	5120	1982	Nerges_EZH2i_Naive	0.145117	C2	0.544879	1	gELC	4.75669	0.28016
EZH2i_Naive_D2_10X_TGCTGAACATGTGGCC	EZH2i_Naive_D2_10X	Nerges_EZH2i_Naive	10X	EZH2i_Naive_D2	EZH2i_Naive_D2	EZH2i_Naive_s1	None	10548	3287	Nerges_EZH2i_Naive	0.0910125	C2	0.248918	1	gELC	5.02027	0.457957
EZH2i_Naive_D2_10X_TGGAGAGTCTTAAGGC	EZH2i_Naive_D2_10X	Nerges_EZH2i_Naive	10X	EZH2i_Naive_D2	EZH2i_Naive_D2	EZH2i_Naive_s1	None	4424	1668	Nerges_EZH2i_Naive	0.107143	C2	2.89684	1	gELC	2.42454	0.0131888
EZH2i_Naive_D2_10X_TGGAGGAGTAACATCC	EZH2i_Naive_D2_10X	Nerges_EZH2i_Naive	10X	EZH2i_Naive_D2	EZH2i_Naive_D2	EZH2i_Naive_s1	None	7074	2423	Nerges_EZH2i_Naive	0.0999435	C2	4.61277	1	gELC	0.711721	-0.0893776
EZH2i_Naive_D2_10X_TGGATCAGTAGATTGA	EZH2i_Naive_D2_10X	Nerges_EZH2i_Naive	10X	EZH2i_Naive_D2	EZH2i_Naive_D2	EZH2i_Naive_s1	None	4793	2010	Nerges_EZH2i_Naive	0.110995	C2	2.87997	1	gELC	2.43715	0.107833
EZH2i_Naive_D2_10X_TGGATGTCAAGTTGGG	EZH2i_Naive_D2_10X	Nerges_EZH2i_Naive	10X	EZH2i_Naive_D2	EZH2i_Naive_D2	EZH2i_Naive_s1	None	4033	1750	Nerges_EZH2i_Naive	0.00471113	C2	4.99186	1	gELC	0.32389	0.0370014
EZH2i_Naive_D2_10X_TGGGAAGCAACTGCCG	EZH2i_Naive_D2_10X	Nerges_EZH2i_Naive	10X	EZH2i_Naive_D2	EZH2i_Naive_D2	EZH2i_Naive_s4	None	2020	1066	Nerges_EZH2i_Naive	0.0133663	C2	14.6126	3	MaELC	-7.77383	3.42363
EZH2i_Naive_D2_10X_TGGGAGAAGCCGTAAG	EZH2i_Naive_D2_10X	Nerges_EZH2i_Naive	10X	EZH2i_Naive_D2	EZH2i_Naive_D2	EZH2i_Naive_s1	None	12420	3515	Nerges_EZH2i_Naive	0.0527375	C2	0.344275	1	gELC	4.96085	0.285367
EZH2i_Naive_D2_10X_TGGGAGAGTCGTACTA	EZH2i_Naive_D2_10X	Nerges_EZH2i_Naive	10X	EZH2i_Naive_D2	EZH2i_Naive_D2	EZH2i_Naive_s1	None	14286	3837	Nerges_EZH2i_Naive	0.0947781	C2	2.71309	1	gELC	2.6092	-0.00478212
EZH2i_Naive_D2_10X_TGGGATTCAGTTGCGC	EZH2i_Naive_D2_10X	Nerges_EZH2i_Naive	10X	EZH2i_Naive_D2	EZH2i_Naive_D2	EZH2i_Naive_s1	None	5497	2063	Nerges_EZH2i_Naive	0.0549391	C2	0.296912	1	gELC	4.98211	0.4084
EZH2i_Naive_D2_10X_TGGGATTTCCCTCTTT	EZH2i_Naive_D2_10X	Nerges_EZH2i_Naive	10X	EZH2i_Naive_D2	EZH2i_Naive_D2	EZH2i_Naive_s1	None	6175	2220	Nerges_EZH2i_Naive	0.0796761	C2	0.191597	1	gELC	5.11868	0.278031
EZH2i_Naive_D2_10X_TGGTACATCGCGAAGA	EZH2i_Naive_D2_10X	Nerges_EZH2i_Naive	10X	EZH2i_Naive_D2	EZH2i_Naive_D2	EZH2i_Naive_s1	None	5680	2172	Nerges_EZH2i_Naive	0.043838	C2	2.62312	1	gELC	2.69837	0.0174394
EZH2i_Naive_D2_10X_TGTAACGCAAACGTGG	EZH2i_Naive_D2_10X	Nerges_EZH2i_Naive	10X	EZH2i_Naive_D2	EZH2i_Naive_D2	EZH2i_Naive_s4	None	14694	3897	Nerges_EZH2i_Naive	0.0777869	C2	10.2228	3	MaELC	-4.30577	0.674658
EZH2i_Naive_D2_10X_TGTAACGGTGCCTTCT	EZH2i_Naive_D2_10X	Nerges_EZH2i_Naive	10X	EZH2i_Naive_D2	EZH2i_Naive_D2	EZH2i_Naive_s1	None	2245	1191	Nerges_EZH2i_Naive	0.118931	C2	4.5177	1	gELC	0.80257	-0.0139297
EZH2i_Naive_D2_10X_TGTAAGCAGGGCAGTT	EZH2i_Naive_D2_10X	Nerges_EZH2i_Naive	10X	EZH2i_Naive_D2	EZH2i_Naive_D2	EZH2i_Naive_s1	None	3509	1633	Nerges_EZH2i_Naive	0.134226	C2	4.61283	1	gELC	0.712507	-0.1033
EZH2i_Naive_D2_10X_TGTAAGCGTTCCACGG	EZH2i_Naive_D2_10X	Nerges_EZH2i_Naive	10X	EZH2i_Naive_D2	EZH2i_Naive_D2	EZH2i_Naive_s1	None	7152	2481	Nerges_EZH2i_Naive	0.0776007	C2	1.44091	1	gELC	3.88147	0.0758273
EZH2i_Naive_D2_10X_TGTAGACGTAACACGG	EZH2i_Naive_D2_10X	Nerges_EZH2i_Naive	10X	EZH2i_Naive_D2	EZH2i_Naive_D2	EZH2i_Naive_s1	None	10368	3226	Nerges_EZH2i_Naive	0.0710841	C2	0.382341	1	gELC	4.9173	0.306339
EZH2i_Naive_D2_10X_TGTCAGAGTAACTGCT	EZH2i_Naive_D2_10X	Nerges_EZH2i_Naive	10X	EZH2i_Naive_D2	EZH2i_Naive_D2	EZH2i_Naive_s1	None	7479	2477	Nerges_EZH2i_Naive	0.127156	C2	0.241944	1	gELC	5.05569	0.329926
EZH2i_Naive_D2_10X_TGTCAGATCTGCTAGA	EZH2i_Naive_D2_10X	Nerges_EZH2i_Naive	10X	EZH2i_Naive_D2	EZH2i_Naive_D2	EZH2i_Naive_s1	None	4874	1907	Nerges_EZH2i_Naive	0.0736561	C2	3.19429	1	gELC	2.12188	0.115204
EZH2i_Naive_D2_10X_TGTCCACCAAGGCGTA	EZH2i_Naive_D2_10X	Nerges_EZH2i_Naive	10X	EZH2i_Naive_D2	EZH2i_Naive_D2	EZH2i_Naive_s1	None	14955	3655	Nerges_EZH2i_Naive	0.0843196	C2	0.210336	1	gELC	5.07072	0.408308
EZH2i_Naive_D2_10X_TGTGGCGTCCGCACGA	EZH2i_Naive_D2_10X	Nerges_EZH2i_Naive	10X	EZH2i_Naive_D2	EZH2i_Naive_D2	EZH2i_Naive_s1	None	13613	3358	Nerges_EZH2i_Naive	0.0874899	C2	3.28619	1	gELC	2.04162	-0.129568
EZH2i_Naive_D2_10X_TGTGTGACACGTAGTT	EZH2i_Naive_D2_10X	Nerges_EZH2i_Naive	10X	EZH2i_Naive_D2	EZH2i_Naive_D2	EZH2i_Naive_s1	None	5984	2192	Nerges_EZH2i_Naive	0.0364305	C2	1.63136	1	gELC	3.69325	0.0429172
EZH2i_Naive_D2_10X_TGTTACTCACGCTGCA	EZH2i_Naive_D2_10X	Nerges_EZH2i_Naive	10X	EZH2i_Naive_D2	EZH2i_Naive_D2	EZH2i_Naive_s1	None	12392	3309	Nerges_EZH2i_Naive	0.143883	C2	0.487419	1	gELC	4.80206	0.34108
EZH2i_Naive_D2_10X_TGTTCTAAGAGCACTG	EZH2i_Naive_D2_10X	Nerges_EZH2i_Naive	10X	EZH2i_Naive_D2	EZH2i_Naive_D2	EZH2i_Naive_s1	None	7095	2665	Nerges_EZH2i_Naive	0.112474	C2	2.10892	1	gELC	3.22594	-0.103705
EZH2i_Naive_D2_10X_TGTTGAGCATCGGAAG	EZH2i_Naive_D2_10X	Nerges_EZH2i_Naive	10X	EZH2i_Naive_D2	EZH2i_Naive_D2	EZH2i_Naive_s1	None	6910	2302	Nerges_EZH2i_Naive	0.0755427	C2	0.713726	1	gELC	4.57276	0.332804
EZH2i_Naive_D2_10X_TTACCATTCACCATCC	EZH2i_Naive_D2_10X	Nerges_EZH2i_Naive	10X	EZH2i_Naive_D2	EZH2i_Naive_D2	EZH2i_Naive_s1	None	6854	2466	Nerges_EZH2i_Naive	0.115991	C2	0.392782	1	gELC	4.90877	0.296598
EZH2i_Naive_D2_10X_TTACCGCTCCCTCGAT	EZH2i_Naive_D2_10X	Nerges_EZH2i_Naive	10X	EZH2i_Naive_D2	EZH2i_Naive_D2	EZH2i_Naive_s1	None	7538	2774	Nerges_EZH2i_Naive	0.0619528	C2	0.264848	1	gELC	5.03378	0.322977
EZH2i_Naive_D2_10X_TTACTGTGTTGCCTAA	EZH2i_Naive_D2_10X	Nerges_EZH2i_Naive	10X	EZH2i_Naive_D2	EZH2i_Naive_D2	EZH2i_Naive_s1	None	4404	1831	Nerges_EZH2i_Naive	0.14396	C2	1.21603	1	gELC	4.10238	0.125842
EZH2i_Naive_D2_10X_TTCAATCGTAACGGTG	EZH2i_Naive_D2_10X	Nerges_EZH2i_Naive	10X	EZH2i_Naive_D2	EZH2i_Naive_D2	EZH2i_Naive_s1	None	8393	2677	Nerges_EZH2i_Naive	0.12153	C2	1.28848	1	gELC	4.0298	0.118913
EZH2i_Naive_D2_10X_TTCACGCCACTATCCC	EZH2i_Naive_D2_10X	Nerges_EZH2i_Naive	10X	EZH2i_Naive_D2	EZH2i_Naive_D2	EZH2i_Naive_s1	None	4583	2059	Nerges_EZH2i_Naive	0.0414576	C2	6.61309	1	aELC	-1.28869	-0.138486
EZH2i_Naive_D2_10X_TTCATGTGTGCCTGCA	EZH2i_Naive_D2_10X	Nerges_EZH2i_Naive	10X	EZH2i_Naive_D2	EZH2i_Naive_D2	EZH2i_Naive_s1	None	11077	3501	Nerges_EZH2i_Naive	0.092173	C2	0.320845	1	gELC	4.96953	0.354543
EZH2i_Naive_D2_10X_TTCCACGCAAATAGCA	EZH2i_Naive_D2_10X	Nerges_EZH2i_Naive	10X	EZH2i_Naive_D2	EZH2i_Naive_D2	EZH2i_Naive_s1	None	11991	3395	Nerges_EZH2i_Naive	0.0595447	C2	0.596713	1	gELC	4.69875	0.302318
EZH2i_Naive_D2_10X_TTCCGGTAGGTAAACT	EZH2i_Naive_D2_10X	Nerges_EZH2i_Naive	10X	EZH2i_Naive_D2	EZH2i_Naive_D2	EZH2i_Naive_s3	None	4472	1824	Nerges_EZH2i_Naive	0.0682021	C10	16.485	3	MeLC	-9.34872	4.4469
EZH2i_Naive_D2_10X_TTCCGTGGTTGTGGCC	EZH2i_Naive_D2_10X	Nerges_EZH2i_Naive	10X	EZH2i_Naive_D2	EZH2i_Naive_D2	EZH2i_Naive_s1	None	6180	2389	Nerges_EZH2i_Naive	0.0954693	C2	0.232706	1	gELC	5.05503	0.375674
EZH2i_Naive_D2_10X_TTCCTAATCGTAGTGT	EZH2i_Naive_D2_10X	Nerges_EZH2i_Naive	10X	EZH2i_Naive_D2	EZH2i_Naive_D2	EZH2i_Naive_s1	None	6826	2339	Nerges_EZH2i_Naive	0.0925872	C2	0.292573	1	gELC	4.99437	0.372988
EZH2i_Naive_D2_10X_TTCCTCTCAAGATGGC	EZH2i_Naive_D2_10X	Nerges_EZH2i_Naive	10X	EZH2i_Naive_D2	EZH2i_Naive_D2	EZH2i_Naive_s1	None	6040	2117	Nerges_EZH2i_Naive	0.12649	C2	2.88124	1	gELC	2.43608	0.103387
EZH2i_Naive_D2_10X_TTCCTCTTCTGCGTCT	EZH2i_Naive_D2_10X	Nerges_EZH2i_Naive	10X	EZH2i_Naive_D2	EZH2i_Naive_D2	EZH2i_Naive_s1	None	5424	2067	Nerges_EZH2i_Naive	0.0931047	C2	6.95761	1	aELC	-1.62578	-0.29223
EZH2i_Naive_D2_10X_TTCCTTCGTGAGTGAC	EZH2i_Naive_D2_10X	Nerges_EZH2i_Naive	10X	EZH2i_Naive_D2	EZH2i_Naive_D2	EZH2i_Naive_s1	None	7106	2463	Nerges_EZH2i_Naive	0.0849986	C2	0.906423	1	gELC	4.41785	0.132127
EZH2i_Naive_D2_10X_TTCGGTCAGACATAGT	EZH2i_Naive_D2_10X	Nerges_EZH2i_Naive	10X	EZH2i_Naive_D2	EZH2i_Naive_D2	EZH2i_Naive_s1	None	4779	1814	Nerges_EZH2i_Naive	0.121992	C2	2.46987	1	gELC	2.85016	0.0449664
EZH2i_Naive_D2_10X_TTCTCTCTCTTTGCGC	EZH2i_Naive_D2_10X	Nerges_EZH2i_Naive	10X	EZH2i_Naive_D2	EZH2i_Naive_D2	EZH2i_Naive_s1	None	2627	1319	Nerges_EZH2i_Naive	0.0590027	C2	0.401875	1	gELC	4.89929	0.297383
EZH2i_Naive_D2_10X_TTCTTCCTCTGGGCAC	EZH2i_Naive_D2_10X	Nerges_EZH2i_Naive	10X	EZH2i_Naive_D2	EZH2i_Naive_D2	EZH2i_Naive_s1	None	10912	3229	Nerges_EZH2i_Naive	0.0823864	C2	3.11538	1	gELC	2.20428	0.0444684
EZH2i_Naive_D2_10X_TTCTTGATCTCTCGAC	EZH2i_Naive_D2_10X	Nerges_EZH2i_Naive	10X	EZH2i_Naive_D2	EZH2i_Naive_D2	EZH2i_Naive_s1	None	7380	2767	Nerges_EZH2i_Naive	0.0818428	C2	2.2461	1	gELC	3.07901	-0.014959
EZH2i_Naive_D2_10X_TTGAACGTCTCCGATC	EZH2i_Naive_D2_10X	Nerges_EZH2i_Naive	10X	EZH2i_Naive_D2	EZH2i_Naive_D2	EZH2i_Naive_s1	None	6565	2290	Nerges_EZH2i_Naive	0.0712871	C2	2.69365	1	gELC	2.63517	-0.179311
EZH2i_Naive_D2_10X_TTGACCCAGCCGTTAT	EZH2i_Naive_D2_10X	Nerges_EZH2i_Naive	10X	EZH2i_Naive_D2	EZH2i_Naive_D2	EZH2i_Naive_s1	None	1568	1045	Nerges_EZH2i_Naive	0.0567602	C2	7.52281	1	aELC	-2.19052	-0.342717
EZH2i_Naive_D2_10X_TTGATGGAGTCATGAA	EZH2i_Naive_D2_10X	Nerges_EZH2i_Naive	10X	EZH2i_Naive_D2	EZH2i_Naive_D2	EZH2i_Naive_s1	None	5340	2094	Nerges_EZH2i_Naive	0.0859551	C2	2.87793	1	gELC	2.43521	0.196333
EZH2i_Naive_D2_10X_TTGATGGTCGGACAAG	EZH2i_Naive_D2_10X	Nerges_EZH2i_Naive	10X	EZH2i_Naive_D2	EZH2i_Naive_D2	EZH2i_Naive_s1	None	10138	2990	Nerges_EZH2i_Naive	0.121326	C2	0.791698	1	gELC	4.51113	0.247904
EZH2i_Naive_D2_10X_TTGCATTAGCAGAAAG	EZH2i_Naive_D2_10X	Nerges_EZH2i_Naive	10X	EZH2i_Naive_D2	EZH2i_Naive_D2	EZH2i_Naive_s1	None	2605	1296	Nerges_EZH2i_Naive	0.12975	C2	3.33606	1	gELC	1.98106	0.0906169
EZH2i_Naive_D2_10X_TTGCCTGCATCATTGG	EZH2i_Naive_D2_10X	Nerges_EZH2i_Naive	10X	EZH2i_Naive_D2	EZH2i_Naive_D2	EZH2i_Naive_s1	None	1718	1066	Nerges_EZH2i_Naive	0.0675204	C2	1.42704	1	gELC	3.89353	0.0905408
EZH2i_Naive_D2_10X_TTGCTGCTCGCTTGCT	EZH2i_Naive_D2_10X	Nerges_EZH2i_Naive	10X	EZH2i_Naive_D2	EZH2i_Naive_D2	EZH2i_Naive_s1	None	2458	1310	Nerges_EZH2i_Naive	0.116355	C2	2.26773	1	gELC	3.05983	-0.0513274
EZH2i_Naive_D2_10X_TTGGGCGTCTCAACCC	EZH2i_Naive_D2_10X	Nerges_EZH2i_Naive	10X	EZH2i_Naive_D2	EZH2i_Naive_D2	EZH2i_Naive_s1	None	3490	1526	Nerges_EZH2i_Naive	0.121203	C2	1.93009	1	gELC	3.40048	-0.0401384
EZH2i_Naive_D2_10X_TTGGGTAGTGAGTAGC	EZH2i_Naive_D2_10X	Nerges_EZH2i_Naive	10X	EZH2i_Naive_D2	EZH2i_Naive_D2	EZH2i_Naive_s1	None	5757	2117	Nerges_EZH2i_Naive	0.0970992	C2	1.66592	1	gELC	3.68255	-0.156651
EZH2i_Naive_D2_10X_TTGTGGAGTATCAGCT	EZH2i_Naive_D2_10X	Nerges_EZH2i_Naive	10X	EZH2i_Naive_D2	EZH2i_Naive_D2	EZH2i_Naive_s1	None	3750	1582	Nerges_EZH2i_Naive	0.0669333	C2	12.914	3	MaELC	-6.77998	1.92838
EZH2i_Naive_D2_10X_TTGTTCAAGACGGTTG	EZH2i_Naive_D2_10X	Nerges_EZH2i_Naive	10X	EZH2i_Naive_D2	EZH2i_Naive_D2	EZH2i_Naive_s1	None	7538	2605	Nerges_EZH2i_Naive	0.0902096	C2	0.237553	1	gELC	5.02881	0.47197
EZH2i_Naive_D2_10X_TTGTTCATCCGTTGAA	EZH2i_Naive_D2_10X	Nerges_EZH2i_Naive	10X	EZH2i_Naive_D2	EZH2i_Naive_D2	EZH2i_Naive_s1	None	6053	2330	Nerges_EZH2i_Naive	0.0986288	C2	0.377421	1	gELC	4.89775	0.417616
EZH2i_Naive_D2_10X_TTTACCAAGGTCATAA	EZH2i_Naive_D2_10X	Nerges_EZH2i_Naive	10X	EZH2i_Naive_D2	EZH2i_Naive_D2	EZH2i_Naive_s1	None	4387	1849	Nerges_EZH2i_Naive	0.116253	C2	3.96969	1	gELC	1.35203	-0.00673971
EZH2i_Naive_D2_10X_TTTACCACACAGCATT	EZH2i_Naive_D2_10X	Nerges_EZH2i_Naive	10X	EZH2i_Naive_D2	EZH2i_Naive_D2	EZH2i_Naive_s1	None	2239	1289	Nerges_EZH2i_Naive	0.139348	C2	8.55839	1	aELC	-3.2296	-0.25049
EZH2i_Naive_D2_10X_TTTACTGAGGCGCTCT	EZH2i_Naive_D2_10X	Nerges_EZH2i_Naive	10X	EZH2i_Naive_D2	EZH2i_Naive_D2	EZH2i_Naive_s1	None	2581	1391	Nerges_EZH2i_Naive	0.113134	C2	2.62742	1	gELC	2.69817	-0.0877777
EZH2i_Naive_D2_10X_TTTCAGTCAACAAAGT	EZH2i_Naive_D2_10X	Nerges_EZH2i_Naive	10X	EZH2i_Naive_D2	EZH2i_Naive_D2	EZH2i_Naive_s1	None	3464	1537	Nerges_EZH2i_Naive	0.0964203	C2	3.33478	1	gELC	1.98376	0.0609853
EZH2i_Naive_D2_10X_TTTCAGTTCTTGGTGA	EZH2i_Naive_D2_10X	Nerges_EZH2i_Naive	10X	EZH2i_Naive_D2	EZH2i_Naive_D2	EZH2i_Naive_s1	None	6940	2609	Nerges_EZH2i_Naive	0.0766571	C2	12.9174	2	TaELC	-6.44321	-2.82443
EZH2i_Naive_D2_10X_TTTCCTCCAGCCCAGT	EZH2i_Naive_D2_10X	Nerges_EZH2i_Naive	10X	EZH2i_Naive_D2	EZH2i_Naive_D2	EZH2i_Naive_s1	None	16505	4221	Nerges_EZH2i_Naive	0.0744623	C2	2.69371	1	gELC	2.62582	0.0693574
EZH2i_Naive_D2_10X_TTTCGATAGCTACGTT	EZH2i_Naive_D2_10X	Nerges_EZH2i_Naive	10X	EZH2i_Naive_D2	EZH2i_Naive_D2	EZH2i_Naive_s1	None	8853	2723	Nerges_EZH2i_Naive	0.132385	C2	0.326113	1	gELC	4.96606	0.34585
EZH2i_Naive_D2_10X_TTTCGATAGGGCAGTT	EZH2i_Naive_D2_10X	Nerges_EZH2i_Naive	10X	EZH2i_Naive_D2	EZH2i_Naive_D2	EZH2i_Naive_s1	None	4976	1886	Nerges_EZH2i_Naive	0.0767685	C2	0.752391	1	gELC	4.56573	0.180215
EZH2i_Naive_D2_10X_TTTCGATGTCTGTCCT	EZH2i_Naive_D2_10X	Nerges_EZH2i_Naive	10X	EZH2i_Naive_D2	EZH2i_Naive_D2	EZH2i_Naive_s1	None	5588	1976	Nerges_EZH2i_Naive	0.125626	C2	3.33372	1	gELC	1.98039	0.152811
EZH2i_Naive_D2_10X_TTTGACTGTCCGAAAG	EZH2i_Naive_D2_10X	Nerges_EZH2i_Naive	10X	EZH2i_Naive_D2	EZH2i_Naive_D2	EZH2i_Naive_s1	None	4224	1803	Nerges_EZH2i_Naive	0.0518466	C2	2.37803	1	gELC	2.94513	-0.00715427
EZH2i_Naive_D2_10X_TTTGATCCATAAGCAA	EZH2i_Naive_D2_10X	Nerges_EZH2i_Naive	10X	EZH2i_Naive_D2	EZH2i_Naive_D2	EZH2i_Naive_s1	None	8120	2680	Nerges_EZH2i_Naive	0.0846059	C2	1.01463	1	gELC	4.32476	0.0449939
EZH2i_Naive_D2_10X_TTTGGAGCAGTGTACT	EZH2i_Naive_D2_10X	Nerges_EZH2i_Naive	10X	EZH2i_Naive_D2	EZH2i_Naive_D2	EZH2i_Naive_s1	None	17395	4255	Nerges_EZH2i_Naive	0.125553	C2	0.617288	1	gELC	4.70918	0.158573
EZH2i_Naive_D4_10X_AAACCCAAGCATCCTA	EZH2i_Naive_D4_10X	Nerges_EZH2i_Naive	10X	EZH2i_Naive_D4	EZH2i_Naive_D4	EZH2i_Naive_s1	None	14203	3735	Nerges_EZH2i_Naive	0.147293	C2	4.58609	1	gELC	0.742882	-0.162831
EZH2i_Naive_D4_10X_AAACCCACATGTCTAG	EZH2i_Naive_D4_10X	Nerges_EZH2i_Naive	10X	EZH2i_Naive_D4	EZH2i_Naive_D4	EZH2i_Naive_s1	None	2221	1227	Nerges_EZH2i_Naive	0.132823	C2	8.1215	1	aELC	-2.79401	-0.188327
EZH2i_Naive_D4_10X_AAACCCACATGTGTCA	EZH2i_Naive_D4_10X	Nerges_EZH2i_Naive	10X	EZH2i_Naive_D4	EZH2i_Naive_D4	EZH2i_Naive_s1	None	1996	1067	Nerges_EZH2i_Naive	0.0996994	C2	7.26719	1	aELC	-1.9382	-0.245413
EZH2i_Naive_D4_10X_AAACGCTGTAGAGCTG	EZH2i_Naive_D4_10X	Nerges_EZH2i_Naive	10X	EZH2i_Naive_D4	EZH2i_Naive_D4	EZH2i_Naive_s1	None	4593	1858	Nerges_EZH2i_Naive	0.0705421	C2	2.08919	1	gELC	3.2383	-0.0235842
EZH2i_Naive_D4_10X_AAAGAACCAGCATGCC	EZH2i_Naive_D4_10X	Nerges_EZH2i_Naive	10X	EZH2i_Naive_D4	EZH2i_Naive_D4	EZH2i_Naive_s4	None	3778	1512	Nerges_EZH2i_Naive	0.0121758	C2	15.417	3	MaELC	-8.67428	3.5716
EZH2i_Naive_D4_10X_AAAGAACTCGGTATGT	EZH2i_Naive_D4_10X	Nerges_EZH2i_Naive	10X	EZH2i_Naive_D4	EZH2i_Naive_D4	EZH2i_Naive_s1	None	7157	2331	Nerges_EZH2i_Naive	0.087886	C2	8.35361	1	aELC	-3.02073	-0.470948
EZH2i_Naive_D4_10X_AAAGGATTCGTGCAGC	EZH2i_Naive_D4_10X	Nerges_EZH2i_Naive	10X	EZH2i_Naive_D4	EZH2i_Naive_D4	EZH2i_Naive_s1	None	1869	1044	Nerges_EZH2i_Naive	0.130016	C2	5.05675	1	gELC	0.264904	-0.0580014
EZH2i_Naive_D4_10X_AAAGGGCAGGGAGGGT	EZH2i_Naive_D4_10X	Nerges_EZH2i_Naive	10X	EZH2i_Naive_D4	EZH2i_Naive_D4	EZH2i_Naive_s1	None	14081	3464	Nerges_EZH2i_Naive	0.0664726	C2	11.8944	2	TaELC	-5.78956	-2.01208
EZH2i_Naive_D4_10X_AAAGGTAAGGTGCAGT	EZH2i_Naive_D4_10X	Nerges_EZH2i_Naive	10X	EZH2i_Naive_D4	EZH2i_Naive_D4	EZH2i_Naive_s1	None	4002	1686	Nerges_EZH2i_Naive	0.053973	C2	9.34131	1	aELC	-4.01334	-0.171104
EZH2i_Naive_D4_10X_AAAGTGAGTGTCCATA	EZH2i_Naive_D4_10X	Nerges_EZH2i_Naive	10X	EZH2i_Naive_D4	EZH2i_Naive_D4	EZH2i_Naive_s3	None	4664	2075	Nerges_EZH2i_Naive	0.040952	C1	16.2144	3	MeLC	-9.08358	4.34797
EZH2i_Naive_D4_10X_AAATGGAAGTAATACG	EZH2i_Naive_D4_10X	Nerges_EZH2i_Naive	10X	EZH2i_Naive_D4	EZH2i_Naive_D4	EZH2i_Naive_s1	None	9818	2816	Nerges_EZH2i_Naive	0.112039	C2	3.12495	1	gELC	2.19536	0.0303781
EZH2i_Naive_D4_10X_AAATGGATCCAAGCCG	EZH2i_Naive_D4_10X	Nerges_EZH2i_Naive	10X	EZH2i_Naive_D4	EZH2i_Naive_D4	EZH2i_Naive_s1	None	16012	3852	Nerges_EZH2i_Naive	0.0372845	C2	9.34032	1	aELC	-4.00992	-0.402465
EZH2i_Naive_D4_10X_AACAAGATCGATGCAT	EZH2i_Naive_D4_10X	Nerges_EZH2i_Naive	10X	EZH2i_Naive_D4	EZH2i_Naive_D4	EZH2i_Naive_s1	None	8317	2674	Nerges_EZH2i_Naive	0.118913	C2	2.26729	1	gELC	3.05774	-0.0201952
EZH2i_Naive_D4_10X_AACAAGATCGGATAAA	EZH2i_Naive_D4_10X	Nerges_EZH2i_Naive	10X	EZH2i_Naive_D4	EZH2i_Naive_D4	EZH2i_Naive_s1	None	5043	1991	Nerges_EZH2i_Naive	0.0676185	C2	5.15232	1	gELC	0.166829	-0.0111974
EZH2i_Naive_D4_10X_AACAGGGCAGAGTTCT	EZH2i_Naive_D4_10X	Nerges_EZH2i_Naive	10X	EZH2i_Naive_D4	EZH2i_Naive_D4	EZH2i_Naive_s1	None	11870	2955	Nerges_EZH2i_Naive	0.0994945	C2	1.45726	1	gELC	3.86151	0.0987271
EZH2i_Naive_D4_10X_AACCAACCACCAGTTA	EZH2i_Naive_D4_10X	Nerges_EZH2i_Naive	10X	EZH2i_Naive_D4	EZH2i_Naive_D4	EZH2i_Naive_s1	None	8271	2805	Nerges_EZH2i_Naive	0.0511425	C2	0.364312	1	gELC	4.92468	0.356366
EZH2i_Naive_D4_10X_AACCACATCGCACTCT	EZH2i_Naive_D4_10X	Nerges_EZH2i_Naive	10X	EZH2i_Naive_D4	EZH2i_Naive_D4	EZH2i_Naive_s3	None	6817	2367	Nerges_EZH2i_Naive	0.0928561	C1	14.8652	3	MeLC	-8.55848	2.81628
EZH2i_Naive_D4_10X_AACCATGGTAAGAACT	EZH2i_Naive_D4_10X	Nerges_EZH2i_Naive	10X	EZH2i_Naive_D4	EZH2i_Naive_D4	EZH2i_Naive_s1	None	4931	1961	Nerges_EZH2i_Naive	0.102413	C0	4.91334	1	gELC	0.412203	-0.114874
EZH2i_Naive_D4_10X_AACCATGGTTCGGTCG	EZH2i_Naive_D4_10X	Nerges_EZH2i_Naive	10X	EZH2i_Naive_D4	EZH2i_Naive_D4	EZH2i_Naive_s1	None	5566	1968	Nerges_EZH2i_Naive	0.115882	C2	3.44968	1	gELC	1.86012	0.266801
EZH2i_Naive_D4_10X_AACCTGACAAACGTGG	EZH2i_Naive_D4_10X	Nerges_EZH2i_Naive	10X	EZH2i_Naive_D4	EZH2i_Naive_D4	EZH2i_Naive_s1	None	6491	2395	Nerges_EZH2i_Naive	0.0713295	C2	5.62363	1	gELC	-0.297044	-0.153655
EZH2i_Naive_D4_10X_AACCTGACATGGGATG	EZH2i_Naive_D4_10X	Nerges_EZH2i_Naive	10X	EZH2i_Naive_D4	EZH2i_Naive_D4	EZH2i_Naive_s1	None	4972	2136	Nerges_EZH2i_Naive	0.0943282	C2	3.84986	1	gELC	1.47285	-0.0344531
EZH2i_Naive_D4_10X_AACGAAATCTCGGTCT	EZH2i_Naive_D4_10X	Nerges_EZH2i_Naive	10X	EZH2i_Naive_D4	EZH2i_Naive_D4	EZH2i_Naive_s1	None	5086	1928	Nerges_EZH2i_Naive	0.0595753	C2	10.0897	2	TaELC	-4.3545	-0.875679
EZH2i_Naive_D4_10X_AACGGGACATCCTTCG	EZH2i_Naive_D4_10X	Nerges_EZH2i_Naive	10X	EZH2i_Naive_D4	EZH2i_Naive_D4	EZH2i_Naive_s1	None	12026	3446	Nerges_EZH2i_Naive	0.119657	C2	4.93386	1	gELC	0.394169	-0.155126
EZH2i_Naive_D4_10X_AACGGGATCTCCCATG	EZH2i_Naive_D4_10X	Nerges_EZH2i_Naive	10X	EZH2i_Naive_D4	EZH2i_Naive_D4	EZH2i_Naive_s2	None	6915	2427	Nerges_EZH2i_Naive	0.0840202	C7	14.9707	2	TLC	-7.99093	-4.17278
EZH2i_Naive_D4_10X_AAGAACATCATGAGAA	EZH2i_Naive_D4_10X	Nerges_EZH2i_Naive	10X	EZH2i_Naive_D4	EZH2i_Naive_D4	EZH2i_Naive_s1	None	3573	1487	Nerges_EZH2i_Naive	0.123426	C2	6.61604	1	aELC	-1.28358	-0.290149
EZH2i_Naive_D4_10X_AAGACAAGTCCTTTGC	EZH2i_Naive_D4_10X	Nerges_EZH2i_Naive	10X	EZH2i_Naive_D4	EZH2i_Naive_D4	EZH2i_Naive_s1	None	6203	2406	Nerges_EZH2i_Naive	0.0983395	C2	0.345722	1	gELC	4.95874	0.288229
EZH2i_Naive_D4_10X_AAGACTCAGTCGCCCA	EZH2i_Naive_D4_10X	Nerges_EZH2i_Naive	10X	EZH2i_Naive_D4	EZH2i_Naive_D4	EZH2i_Naive_s1	None	5921	2232	Nerges_EZH2i_Naive	0.111468	C2	5.6286	1	gELC	-0.298625	-0.212706
EZH2i_Naive_D4_10X_AAGCATCGTCCATAGT	EZH2i_Naive_D4_10X	Nerges_EZH2i_Naive	10X	EZH2i_Naive_D4	EZH2i_Naive_D4	EZH2i_Naive_s1	None	5233	1995	Nerges_EZH2i_Naive	0.103	C2	0.932842	1	gELC	4.36377	0.264232
EZH2i_Naive_D4_10X_AAGCCATCACATATCG	EZH2i_Naive_D4_10X	Nerges_EZH2i_Naive	10X	EZH2i_Naive_D4	EZH2i_Naive_D4	EZH2i_Naive_s1	None	1940	1044	Nerges_EZH2i_Naive	0.13866	C2	4.59318	1	gELC	0.732066	-0.10136
EZH2i_Naive_D4_10X_AAGCGAGAGGTCACTT	EZH2i_Naive_D4_10X	Nerges_EZH2i_Naive	10X	EZH2i_Naive_D4	EZH2i_Naive_D4	EZH2i_Naive_s1	None	5398	2096	Nerges_EZH2i_Naive	0.0294554	C2	0.300258	1	gELC	5.02664	0.191322
EZH2i_Naive_D4_10X_AAGCGAGTCCCAAGCG	EZH2i_Naive_D4_10X	Nerges_EZH2i_Naive	10X	EZH2i_Naive_D4	EZH2i_Naive_D4	EZH2i_Naive_s1	None	5079	1886	Nerges_EZH2i_Naive	0.0968695	C2	1.22153	1	gELC	4.10527	0.0757395
EZH2i_Naive_D4_10X_AAGCGAGTCTTACGTT	EZH2i_Naive_D4_10X	Nerges_EZH2i_Naive	10X	EZH2i_Naive_D4	EZH2i_Naive_D4	EZH2i_Naive_s1	None	5259	1916	Nerges_EZH2i_Naive	0.106294	C2	6.97482	1	aELC	-1.64191	-0.314322
EZH2i_Naive_D4_10X_AAGCGTTGTCGCTTAA	EZH2i_Naive_D4_10X	Nerges_EZH2i_Naive	10X	EZH2i_Naive_D4	EZH2i_Naive_D4	EZH2i_Naive_s2	None	5626	1938	Nerges_EZH2i_Naive	0.033594	C2	13.7073	2	TaELC	-7.01137	-3.37427
EZH2i_Naive_D4_10X_AAGGAATCACGGCCAT	EZH2i_Naive_D4_10X	Nerges_EZH2i_Naive	10X	EZH2i_Naive_D4	EZH2i_Naive_D4	EZH2i_Naive_s1	None	6708	2378	Nerges_EZH2i_Naive	0.13715	C2	0.120541	1	gELC	5.19361	0.268219
EZH2i_Naive_D4_10X_AAGGTAACAAGACTGG	EZH2i_Naive_D4_10X	Nerges_EZH2i_Naive	10X	EZH2i_Naive_D4	EZH2i_Naive_D4	EZH2i_Naive_s1	None	4827	1869	Nerges_EZH2i_Naive	0.108763	C2	6.44461	1	aELC	-1.11672	-0.199929
EZH2i_Naive_D4_10X_AAGGTAAGTTCTTGTT	EZH2i_Naive_D4_10X	Nerges_EZH2i_Naive	10X	EZH2i_Naive_D4	EZH2i_Naive_D4	EZH2i_Naive_s1	None	5633	2099	Nerges_EZH2i_Naive	0.0358601	C2	0.41539	1	gELC	4.87271	0.355131
EZH2i_Naive_D4_10X_AAGTCGTAGTAGGTTA	EZH2i_Naive_D4_10X	Nerges_EZH2i_Naive	10X	EZH2i_Naive_D4	EZH2i_Naive_D4	EZH2i_Naive_s1	None	6134	2191	Nerges_EZH2i_Naive	0.0939028	C2	2.88088	1	gELC	2.43684	0.0945382
EZH2i_Naive_D4_10X_AAGTCGTGTGGAGGTT	EZH2i_Naive_D4_10X	Nerges_EZH2i_Naive	10X	EZH2i_Naive_D4	EZH2i_Naive_D4	EZH2i_Naive_s1	None	9600	2874	Nerges_EZH2i_Naive	0.0902083	C2	2.28427	1	gELC	3.0372	0.0230398
EZH2i_Naive_D4_10X_AAGTCGTTCACAATGC	EZH2i_Naive_D4_10X	Nerges_EZH2i_Naive	10X	EZH2i_Naive_D4	EZH2i_Naive_D4	EZH2i_Naive_s1	None	2256	1029	Nerges_EZH2i_Naive	0.141844	C2	9.6332	3	MaELC	-4.1542	-0.064795
EZH2i_Naive_D4_10X_AAGTCGTTCATAGCAC	EZH2i_Naive_D4_10X	Nerges_EZH2i_Naive	10X	EZH2i_Naive_D4	EZH2i_Naive_D4	EZH2i_Naive_s1	None	9358	2849	Nerges_EZH2i_Naive	0.0776875	C2	4.01583	1	gELC	1.30262	0.0836177
EZH2i_Naive_D4_10X_AATCACGAGCCACTCG	EZH2i_Naive_D4_10X	Nerges_EZH2i_Naive	10X	EZH2i_Naive_D4	EZH2i_Naive_D4	EZH2i_Naive_s1	None	12518	3317	Nerges_EZH2i_Naive	0.079166	C2	3.33911	1	gELC	1.99124	-0.183416
EZH2i_Naive_D4_10X_AATCACGCATCGAGCC	EZH2i_Naive_D4_10X	Nerges_EZH2i_Naive	10X	EZH2i_Naive_D4	EZH2i_Naive_D4	EZH2i_Naive_s1	None	5605	2049	Nerges_EZH2i_Naive	0.0479929	C2	11.251	2	TaELC	-5.24265	-1.65458
EZH2i_Naive_D4_10X_AATCGTGGTATCGCTA	EZH2i_Naive_D4_10X	Nerges_EZH2i_Naive	10X	EZH2i_Naive_D4	EZH2i_Naive_D4	EZH2i_Naive_s1	None	3623	1621	Nerges_EZH2i_Naive	0.0935689	C2	8.15427	1	aELC	-2.8215	-0.447255
EZH2i_Naive_D4_10X_AATGACCGTTGTTGTG	EZH2i_Naive_D4_10X	Nerges_EZH2i_Naive	10X	EZH2i_Naive_D4	EZH2i_Naive_D4	EZH2i_Naive_s1	None	7785	2635	Nerges_EZH2i_Naive	0.0897881	C2	6.114	1	aELC	-0.783037	-0.247537
EZH2i_Naive_D4_10X_AATGACCTCAGTCACA	EZH2i_Naive_D4_10X	Nerges_EZH2i_Naive	10X	EZH2i_Naive_D4	EZH2i_Naive_D4	EZH2i_Naive_s1	None	2062	1113	Nerges_EZH2i_Naive	0.127546	C2	6.25867	1	aELC	-0.923463	-0.326592
EZH2i_Naive_D4_10X_AATGCCATCATTGCTT	EZH2i_Naive_D4_10X	Nerges_EZH2i_Naive	10X	EZH2i_Naive_D4	EZH2i_Naive_D4	EZH2i_Naive_s1	None	15943	4414	Nerges_EZH2i_Naive	0.120868	C2	14.4017	3	MaELC	-8.20518	2.51549
EZH2i_Naive_D4_10X_AATGGCTAGATGGTAT	EZH2i_Naive_D4_10X	Nerges_EZH2i_Naive	10X	EZH2i_Naive_D4	EZH2i_Naive_D4	EZH2i_Naive_s1	None	3559	1724	Nerges_EZH2i_Naive	0.139084	C2	5.23173	1	gELC	0.0963546	-0.168826
EZH2i_Naive_D4_10X_AATGGCTCAGGAGGAG	EZH2i_Naive_D4_10X	Nerges_EZH2i_Naive	10X	EZH2i_Naive_D4	EZH2i_Naive_D4	EZH2i_Naive_s1	None	6159	2211	Nerges_EZH2i_Naive	0.0764735	C2	0.312422	1	gELC	4.96752	0.402639
EZH2i_Naive_D4_10X_AATGGCTGTAGGCTCC	EZH2i_Naive_D4_10X	Nerges_EZH2i_Naive	10X	EZH2i_Naive_D4	EZH2i_Naive_D4	EZH2i_Naive_s1	None	8811	2854	Nerges_EZH2i_Naive	0.0702531	C2	0.298229	1	gELC	5.00395	0.30344
EZH2i_Naive_D4_10X_AATTTCCCAAGAGTGC	EZH2i_Naive_D4_10X	Nerges_EZH2i_Naive	10X	EZH2i_Naive_D4	EZH2i_Naive_D4	EZH2i_Naive_s1	None	8965	2600	Nerges_EZH2i_Naive	0.123034	C2	0.395964	1	gELC	4.89148	0.360106
EZH2i_Naive_D4_10X_ACAACCATCAGCTGTA	EZH2i_Naive_D4_10X	Nerges_EZH2i_Naive	10X	EZH2i_Naive_D4	EZH2i_Naive_D4	EZH2i_Naive_s1	None	7585	2722	Nerges_EZH2i_Naive	0.0473303	C2	4.47679	1	gELC	0.84653	-0.0655001
EZH2i_Naive_D4_10X_ACAAGCTAGCGGGTAT	EZH2i_Naive_D4_10X	Nerges_EZH2i_Naive	10X	EZH2i_Naive_D4	EZH2i_Naive_D4	EZH2i_Naive_s1	None	10416	2977	Nerges_EZH2i_Naive	0.111751	C2	1.91254	1	gELC	3.41743	-0.033807
EZH2i_Naive_D4_10X_ACAAGCTTCCCGTAAA	EZH2i_Naive_D4_10X	Nerges_EZH2i_Naive	10X	EZH2i_Naive_D4	EZH2i_Naive_D4	EZH2i_Naive_s1	None	6361	2368	Nerges_EZH2i_Naive	0.0729445	C2	4.63277	1	gELC	0.691319	-0.08315
EZH2i_Naive_D4_10X_ACACAGTTCACTACTT	EZH2i_Naive_D4_10X	Nerges_EZH2i_Naive	10X	EZH2i_Naive_D4	EZH2i_Naive_D4	EZH2i_Naive_s1	None	4752	1826	Nerges_EZH2i_Naive	0.108796	C2	5.18505	1	gELC	0.143928	-0.18325
EZH2i_Naive_D4_10X_ACACAGTTCGCATTAG	EZH2i_Naive_D4_10X	Nerges_EZH2i_Naive	10X	EZH2i_Naive_D4	EZH2i_Naive_D4	EZH2i_Naive_s1	None	9896	2920	Nerges_EZH2i_Naive	0.100748	C2	8.98685	1	aELC	-3.65831	-0.231466
EZH2i_Naive_D4_10X_ACACCAACAGCGTGAA	EZH2i_Naive_D4_10X	Nerges_EZH2i_Naive	10X	EZH2i_Naive_D4	EZH2i_Naive_D4	EZH2i_Naive_s1	None	5181	1960	Nerges_EZH2i_Naive	0.114264	C2	5.63215	1	gELC	-0.308028	-0.111057
EZH2i_Naive_D4_10X_ACACGCGGTCAGGTGA	EZH2i_Naive_D4_10X	Nerges_EZH2i_Naive	10X	EZH2i_Naive_D4	EZH2i_Naive_D4	EZH2i_Naive_s1	None	3554	1599	Nerges_EZH2i_Naive	0.096511	C2	2.69304	1	gELC	2.62677	0.0621166
EZH2i_Naive_D4_10X_ACACTGAAGCAGTACG	EZH2i_Naive_D4_10X	Nerges_EZH2i_Naive	10X	EZH2i_Naive_D4	EZH2i_Naive_D4	EZH2i_Naive_s2	None	4486	1597	Nerges_EZH2i_Naive	0.00356665	C2	13.7917	2	TaELC	-7.27832	-3.1934
EZH2i_Naive_D4_10X_ACAGGGATCGCCAATA	EZH2i_Naive_D4_10X	Nerges_EZH2i_Naive	10X	EZH2i_Naive_D4	EZH2i_Naive_D4	EZH2i_Naive_s1	None	7882	2572	Nerges_EZH2i_Naive	0.100863	C2	6.87978	1	aELC	-1.55522	-0.143573
EZH2i_Naive_D4_10X_ACATCCCGTCCTCATC	EZH2i_Naive_D4_10X	Nerges_EZH2i_Naive	10X	EZH2i_Naive_D4	EZH2i_Naive_D4	EZH2i_Naive_s1	None	1913	1173	Nerges_EZH2i_Naive	0.136435	C2	9.98467	3	MaELC	-4.48324	0.103479
EZH2i_Naive_D4_10X_ACATCCCTCGTAATGC	EZH2i_Naive_D4_10X	Nerges_EZH2i_Naive	10X	EZH2i_Naive_D4	EZH2i_Naive_D4	EZH2i_Naive_s1	None	6642	2438	Nerges_EZH2i_Naive	0.0383921	C2	4.08369	1	gELC	1.24056	-0.0761993
EZH2i_Naive_D4_10X_ACATCGAGTTCCCAAA	EZH2i_Naive_D4_10X	Nerges_EZH2i_Naive	10X	EZH2i_Naive_D4	EZH2i_Naive_D4	EZH2i_Naive_s1	None	5543	1979	Nerges_EZH2i_Naive	0.0737868	C2	6.17312	1	aELC	-0.839191	-0.303798
EZH2i_Naive_D4_10X_ACCACAACAGTGGCTC	EZH2i_Naive_D4_10X	Nerges_EZH2i_Naive	10X	EZH2i_Naive_D4	EZH2i_Naive_D4	EZH2i_Naive_s1	None	10098	2833	Nerges_EZH2i_Naive	0.0942761	C2	0.688608	1	gELC	4.62893	0.190335
EZH2i_Naive_D4_10X_ACCATTTTCGATAACC	EZH2i_Naive_D4_10X	Nerges_EZH2i_Naive	10X	EZH2i_Naive_D4	EZH2i_Naive_D4	EZH2i_Naive_s1	None	3606	1674	Nerges_EZH2i_Naive	0.0845813	C2	13.6929	2	TaELC	-7.15558	-3.18461
EZH2i_Naive_D4_10X_ACCGTTCCACAGTATC	EZH2i_Naive_D4_10X	Nerges_EZH2i_Naive	10X	EZH2i_Naive_D4	EZH2i_Naive_D4	EZH2i_Naive_s1	None	9940	3122	Nerges_EZH2i_Naive	0.0434608	C2	5.36398	1	gELC	-0.0326816	-0.225738
EZH2i_Naive_D4_10X_ACCGTTCTCGGTCTGG	EZH2i_Naive_D4_10X	Nerges_EZH2i_Naive	10X	EZH2i_Naive_D4	EZH2i_Naive_D4	EZH2i_Naive_s1	None	5954	2159	Nerges_EZH2i_Naive	0.141753	C2	4.86933	1	gELC	0.459183	-0.160897
EZH2i_Naive_D4_10X_ACCTACCGTGCATCTA	EZH2i_Naive_D4_10X	Nerges_EZH2i_Naive	10X	EZH2i_Naive_D4	EZH2i_Naive_D4	EZH2i_Naive_s1	None	3442	1806	Nerges_EZH2i_Naive	0.127542	C2	7.32289	1	aELC	-1.99017	-0.342916
EZH2i_Naive_D4_10X_ACCTGAACACGCGCAT	EZH2i_Naive_D4_10X	Nerges_EZH2i_Naive	10X	EZH2i_Naive_D4	EZH2i_Naive_D4	EZH2i_Naive_s1	None	1641	1009	Nerges_EZH2i_Naive	0.0457038	C2	7.74434	1	aELC	-2.41093	-0.394981
EZH2i_Naive_D4_10X_ACCTGTCGTGAGGATC	EZH2i_Naive_D4_10X	Nerges_EZH2i_Naive	10X	EZH2i_Naive_D4	EZH2i_Naive_D4	EZH2i_Naive_s1	None	11609	3253	Nerges_EZH2i_Naive	0.0811439	C2	0.956463	1	gELC	4.3409	0.259062
EZH2i_Naive_D4_10X_ACGATCATCACGACTA	EZH2i_Naive_D4_10X	Nerges_EZH2i_Naive	10X	EZH2i_Naive_D4	EZH2i_Naive_D4	EZH2i_Naive_s1	None	8301	2624	Nerges_EZH2i_Naive	0.113721	C2	2.82147	1	gELC	2.49953	0.0255987
EZH2i_Naive_D4_10X_ACGATGTTCGAGGCAA	EZH2i_Naive_D4_10X	Nerges_EZH2i_Naive	10X	EZH2i_Naive_D4	EZH2i_Naive_D4	EZH2i_Naive_s1	None	8258	2735	Nerges_EZH2i_Naive	0.0974812	C2	10.034	3	MaELC	-4.373	0.303514
EZH2i_Naive_D4_10X_ACGGAAGTCAGCAGAG	EZH2i_Naive_D4_10X	Nerges_EZH2i_Naive	10X	EZH2i_Naive_D4	EZH2i_Naive_D4	EZH2i_Naive_s1	None	4907	1901	Nerges_EZH2i_Naive	0.13389	C2	2.81771	1	gELC	2.50849	-0.101314
EZH2i_Naive_D4_10X_ACGGTTAAGCCTGTCG	EZH2i_Naive_D4_10X	Nerges_EZH2i_Naive	10X	EZH2i_Naive_D4	EZH2i_Naive_D4	EZH2i_Naive_s1	None	5623	2119	Nerges_EZH2i_Naive	0.0565534	C2	9.67443	3	MaELC	-4.11555	0.0381279
EZH2i_Naive_D4_10X_ACGTAACTCACCCTGT	EZH2i_Naive_D4_10X	Nerges_EZH2i_Naive	10X	EZH2i_Naive_D4	EZH2i_Naive_D4	EZH2i_Naive_s1	None	7575	2596	Nerges_EZH2i_Naive	0.0884488	C2	0.37662	1	gELC	4.91891	0.325511
EZH2i_Naive_D4_10X_ACGTAGTGTACAGAGC	EZH2i_Naive_D4_10X	Nerges_EZH2i_Naive	10X	EZH2i_Naive_D4	EZH2i_Naive_D4	EZH2i_Naive_s1	None	2069	1157	Nerges_EZH2i_Naive	0.0947318	C2	7.7727	1	aELC	-2.44071	-0.350126
EZH2i_Naive_D4_10X_ACGTAGTGTATGCGTT	EZH2i_Naive_D4_10X	Nerges_EZH2i_Naive	10X	EZH2i_Naive_D4	EZH2i_Naive_D4	EZH2i_Naive_s1	None	2840	1345	Nerges_EZH2i_Naive	0.0232394	C2	6.61736	1	aELC	-1.28809	-0.230006
EZH2i_Naive_D4_10X_ACGTCCTGTTAAACAG	EZH2i_Naive_D4_10X	Nerges_EZH2i_Naive	10X	EZH2i_Naive_D4	EZH2i_Naive_D4	EZH2i_Naive_s4	None	8784	2865	Nerges_EZH2i_Naive	0.0941485	C2	0.183077	1	gELC	5.12473	0.290108
EZH2i_Naive_D4_10X_ACTACGAGTTAAGGAT	EZH2i_Naive_D4_10X	Nerges_EZH2i_Naive	10X	EZH2i_Naive_D4	EZH2i_Naive_D4	EZH2i_Naive_s1	None	6367	2360	Nerges_EZH2i_Naive	0.0975342	C2	8.3839	1	aELC	-3.05418	-0.302619
EZH2i_Naive_D4_10X_ACTATCTTCTGAATCG	EZH2i_Naive_D4_10X	Nerges_EZH2i_Naive	10X	EZH2i_Naive_D4	EZH2i_Naive_D4	EZH2i_Naive_s1	None	9690	2913	Nerges_EZH2i_Naive	0.0965944	C2	0.795318	1	gELC	4.49805	0.291843
EZH2i_Naive_D4_10X_ACTATGGAGTTTGAGA	EZH2i_Naive_D4_10X	Nerges_EZH2i_Naive	10X	EZH2i_Naive_D4	EZH2i_Naive_D4	EZH2i_Naive_s1	None	4829	1971	Nerges_EZH2i_Naive	0.00641955	C2	4.61022	1	gELC	0.714103	-0.0865384
EZH2i_Naive_D4_10X_ACTATTCCAAATACGA	EZH2i_Naive_D4_10X	Nerges_EZH2i_Naive	10X	EZH2i_Naive_D4	EZH2i_Naive_D4	EZH2i_Naive_s1	None	4447	1944	Nerges_EZH2i_Naive	0.0485721	C2	10.1989	3	MaELC	-4.65535	0.234374
EZH2i_Naive_D4_10X_ACTCCCATCTCCTACG	EZH2i_Naive_D4_10X	Nerges_EZH2i_Naive	10X	EZH2i_Naive_D4	EZH2i_Naive_D4	EZH2i_Naive_s4	None	1969	1091	Nerges_EZH2i_Naive	0.0147283	C2	14.7421	3	MaELC	-8.12355	3.18068
EZH2i_Naive_D4_10X_ACTCTCGCAGATCCTA	EZH2i_Naive_D4_10X	Nerges_EZH2i_Naive	10X	EZH2i_Naive_D4	EZH2i_Naive_D4	EZH2i_Naive_s1	None	6918	2411	Nerges_EZH2i_Naive	0.109858	C2	5.48172	1	gELC	-0.155102	-0.149667
EZH2i_Naive_D4_10X_ACTCTCGTCATAGACC	EZH2i_Naive_D4_10X	Nerges_EZH2i_Naive	10X	EZH2i_Naive_D4	EZH2i_Naive_D4	EZH2i_Naive_s1	None	4185	1815	Nerges_EZH2i_Naive	0.120669	C2	6.71255	1	aELC	-1.3836	-0.228494
EZH2i_Naive_D4_10X_ACTGCAAAGCACTAGG	EZH2i_Naive_D4_10X	Nerges_EZH2i_Naive	10X	EZH2i_Naive_D4	EZH2i_Naive_D4	EZH2i_Naive_s1	None	5503	2059	Nerges_EZH2i_Naive	0.110122	C2	6.9826	1	aELC	-1.65069	-0.294329
EZH2i_Naive_D4_10X_ACTGCAATCGGATAAA	EZH2i_Naive_D4_10X	Nerges_EZH2i_Naive	10X	EZH2i_Naive_D4	EZH2i_Naive_D4	EZH2i_Naive_s1	None	2828	1360	Nerges_EZH2i_Naive	0.118812	C2	2.58188	1	gELC	2.74098	-0.0147177
EZH2i_Naive_D4_10X_ACTTAGGGTGGTTTAC	EZH2i_Naive_D4_10X	Nerges_EZH2i_Naive	10X	EZH2i_Naive_D4	EZH2i_Naive_D4	EZH2i_Naive_s1	None	8257	2776	Nerges_EZH2i_Naive	0.094102	C2	4.63408	1	gELC	0.687275	-0.0378905
EZH2i_Naive_D4_10X_ACTTATCGTAGAGACC	EZH2i_Naive_D4_10X	Nerges_EZH2i_Naive	10X	EZH2i_Naive_D4	EZH2i_Naive_D4	EZH2i_Naive_s1	None	8458	2653	Nerges_EZH2i_Naive	0.0983684	C2	0.481191	1	gELC	4.83109	0.238533
EZH2i_Naive_D4_10X_AGAACCTCAAGCTGTT	EZH2i_Naive_D4_10X	Nerges_EZH2i_Naive	10X	EZH2i_Naive_D4	EZH2i_Naive_D4	EZH2i_Naive_s1	None	10627	3307	Nerges_EZH2i_Naive	0.0802672	C2	7.15049	1	aELC	-1.81211	-0.444765
EZH2i_Naive_D4_10X_AGACAAAAGAAGTCCG	EZH2i_Naive_D4_10X	Nerges_EZH2i_Naive	10X	EZH2i_Naive_D4	EZH2i_Naive_D4	EZH2i_Naive_s1	None	7185	2372	Nerges_EZH2i_Naive	0.0690327	C2	13.7648	2	TaELC	-7.35943	-3.05798
EZH2i_Naive_D4_10X_AGACACTAGATGGCGT	EZH2i_Naive_D4_10X	Nerges_EZH2i_Naive	10X	EZH2i_Naive_D4	EZH2i_Naive_D4	EZH2i_Naive_s1	None	5674	2051	Nerges_EZH2i_Naive	0.0789566	C2	0.332048	1	gELC	4.95886	0.350948
EZH2i_Naive_D4_10X_AGACACTGTTGGTACT	EZH2i_Naive_D4_10X	Nerges_EZH2i_Naive	10X	EZH2i_Naive_D4	EZH2i_Naive_D4	EZH2i_Naive_s3	None	3667	1704	Nerges_EZH2i_Naive	0.0166349	C10	16.542	3	MeLC	-9.3387	4.55353
EZH2i_Naive_D4_10X_AGACACTTCCGTGCGA	EZH2i_Naive_D4_10X	Nerges_EZH2i_Naive	10X	EZH2i_Naive_D4	EZH2i_Naive_D4	EZH2i_Naive_s1	None	3204	1435	Nerges_EZH2i_Naive	0.0577403	C2	2.17812	1	gELC	3.15384	-0.0867868
EZH2i_Naive_D4_10X_AGACACTTCTAGCAAC	EZH2i_Naive_D4_10X	Nerges_EZH2i_Naive	10X	EZH2i_Naive_D4	EZH2i_Naive_D4	EZH2i_Naive_s1	None	5518	2059	Nerges_EZH2i_Naive	0.0328017	C2	2.19645	1	gELC	3.14004	-0.136933
EZH2i_Naive_D4_10X_AGACAGGTCCCAACTC	EZH2i_Naive_D4_10X	Nerges_EZH2i_Naive	10X	EZH2i_Naive_D4	EZH2i_Naive_D4	EZH2i_Naive_s1	None	5165	2133	Nerges_EZH2i_Naive	0.107454	C2	3.85425	1	gELC	1.46556	0.0370444
EZH2i_Naive_D4_10X_AGACCATGTGAGACGT	EZH2i_Naive_D4_10X	Nerges_EZH2i_Naive	10X	EZH2i_Naive_D4	EZH2i_Naive_D4	EZH2i_Naive_s1	None	8453	2856	Nerges_EZH2i_Naive	0.090737	C2	7.7031	1	aELC	-2.37933	-0.0887812
EZH2i_Naive_D4_10X_AGACCCGCACTAAACC	EZH2i_Naive_D4_10X	Nerges_EZH2i_Naive	10X	EZH2i_Naive_D4	EZH2i_Naive_D4	EZH2i_Naive_s1	None	8210	2791	Nerges_EZH2i_Naive	0.0682095	C2	7.51785	1	aELC	-2.19251	-0.148758
EZH2i_Naive_D4_10X_AGACCCGGTAACCAGG	EZH2i_Naive_D4_10X	Nerges_EZH2i_Naive	10X	EZH2i_Naive_D4	EZH2i_Naive_D4	EZH2i_Naive_s1	None	12023	3642	Nerges_EZH2i_Naive	0.108376	C2	0.538469	1	gELC	4.7575	0.306161
EZH2i_Naive_D4_10X_AGACTCATCCACAAGT	EZH2i_Naive_D4_10X	Nerges_EZH2i_Naive	10X	EZH2i_Naive_D4	EZH2i_Naive_D4	EZH2i_Naive_s1	None	9473	2885	Nerges_EZH2i_Naive	0.0883564	C2	2.41448	1	gELC	2.90268	0.0880112
EZH2i_Naive_D4_10X_AGAGAATGTCTAATCG	EZH2i_Naive_D4_10X	Nerges_EZH2i_Naive	10X	EZH2i_Naive_D4	EZH2i_Naive_D4	EZH2i_Naive_s3	None	7681	2629	Nerges_EZH2i_Naive	0.113136	C1	14.8754	3	MeLC	-8.26698	3.21279
EZH2i_Naive_D4_10X_AGAGAATGTGAATGAT	EZH2i_Naive_D4_10X	Nerges_EZH2i_Naive	10X	EZH2i_Naive_D4	EZH2i_Naive_D4	EZH2i_Naive_s1	None	4760	1710	Nerges_EZH2i_Naive	0.12479	C2	5.4815	1	gELC	-0.152447	-0.190103
EZH2i_Naive_D4_10X_AGAGAGCCAGACCTAT	EZH2i_Naive_D4_10X	Nerges_EZH2i_Naive	10X	EZH2i_Naive_D4	EZH2i_Naive_D4	EZH2i_Naive_s1	None	7737	2629	Nerges_EZH2i_Naive	0.0635905	C2	8.14381	1	aELC	-2.81137	-0.431183
EZH2i_Naive_D4_10X_AGAGAGCTCGAGAACG	EZH2i_Naive_D4_10X	Nerges_EZH2i_Naive	10X	EZH2i_Naive_D4	EZH2i_Naive_D4	EZH2i_Naive_s1	None	5792	2029	Nerges_EZH2i_Naive	0.0789019	C2	5.19162	1	gELC	0.138568	-0.20452
EZH2i_Naive_D4_10X_AGAGCCCCAAAGACGC	EZH2i_Naive_D4_10X	Nerges_EZH2i_Naive	10X	EZH2i_Naive_D4	EZH2i_Naive_D4	EZH2i_Naive_s1	None	5145	1931	Nerges_EZH2i_Naive	0.120505	C2	2.95971	1	gELC	2.3621	0.002228
EZH2i_Naive_D4_10X_AGATAGACAGCGGTTC	EZH2i_Naive_D4_10X	Nerges_EZH2i_Naive	10X	EZH2i_Naive_D4	EZH2i_Naive_D4	EZH2i_Naive_s3	None	7378	2579	Nerges_EZH2i_Naive	0.0985362	C1	15.3399	3	MeLC	-8.63714	3.49333
EZH2i_Naive_D4_10X_AGATAGATCGTGTTCC	EZH2i_Naive_D4_10X	Nerges_EZH2i_Naive	10X	EZH2i_Naive_D4	EZH2i_Naive_D4	EZH2i_Naive_s1	None	10168	3163	Nerges_EZH2i_Naive	0.0788749	C2	1.21558	1	gELC	4.10028	0.139948
EZH2i_Naive_D4_10X_AGATGAAAGTTGCATC	EZH2i_Naive_D4_10X	Nerges_EZH2i_Naive	10X	EZH2i_Naive_D4	EZH2i_Naive_D4	EZH2i_Naive_s1	None	6174	2301	Nerges_EZH2i_Naive	0.0921607	C2	4.72079	1	gELC	0.605259	-0.117245
EZH2i_Naive_D4_10X_AGATGCTAGATGTTAG	EZH2i_Naive_D4_10X	Nerges_EZH2i_Naive	10X	EZH2i_Naive_D4	EZH2i_Naive_D4	EZH2i_Naive_s1	None	8072	2597	Nerges_EZH2i_Naive	0.101586	C2	5.62793	1	gELC	-0.29726	-0.224773
EZH2i_Naive_D4_10X_AGATGCTTCTATCGTT	EZH2i_Naive_D4_10X	Nerges_EZH2i_Naive	10X	EZH2i_Naive_D4	EZH2i_Naive_D4	EZH2i_Naive_s1	None	3640	1672	Nerges_EZH2i_Naive	0.126099	C2	5.60212	1	gELC	-0.27065	-0.237934
EZH2i_Naive_D4_10X_AGCATCAAGACTCATC	EZH2i_Naive_D4_10X	Nerges_EZH2i_Naive	10X	EZH2i_Naive_D4	EZH2i_Naive_D4	EZH2i_Naive_s1	None	9102	2918	Nerges_EZH2i_Naive	0.0274665	C2	5.04571	1	gELC	0.278724	-0.101442
EZH2i_Naive_D4_10X_AGCATCATCCTACGGG	EZH2i_Naive_D4_10X	Nerges_EZH2i_Naive	10X	EZH2i_Naive_D4	EZH2i_Naive_D4	EZH2i_Naive_s1	None	6524	2281	Nerges_EZH2i_Naive	0.0715819	C2	1.77596	1	gELC	3.5494	0.0198811
EZH2i_Naive_D4_10X_AGCCAATGTCGAGCTC	EZH2i_Naive_D4_10X	Nerges_EZH2i_Naive	10X	EZH2i_Naive_D4	EZH2i_Naive_D4	EZH2i_Naive_s1	None	11425	2952	Nerges_EZH2i_Naive	0.0434136	C2	3.79667	1	gELC	1.53657	-0.261409
EZH2i_Naive_D4_10X_AGCCACGAGGGTACGT	EZH2i_Naive_D4_10X	Nerges_EZH2i_Naive	10X	EZH2i_Naive_D4	EZH2i_Naive_D4	EZH2i_Naive_s1	None	11252	3248	Nerges_EZH2i_Naive	0.105492	C2	9.72204	3	MaELC	-4.18246	0.0366974
EZH2i_Naive_D4_10X_AGCCACGTCAAAGCCT	EZH2i_Naive_D4_10X	Nerges_EZH2i_Naive	10X	EZH2i_Naive_D4	EZH2i_Naive_D4	EZH2i_Naive_s1	None	15693	4157	Nerges_EZH2i_Naive	0.0855796	C2	0.401555	1	gELC	4.89665	0.310835
EZH2i_Naive_D4_10X_AGCGATTCAAGATGGC	EZH2i_Naive_D4_10X	Nerges_EZH2i_Naive	10X	EZH2i_Naive_D4	EZH2i_Naive_D4	EZH2i_Naive_s1	None	6510	2241	Nerges_EZH2i_Naive	0.0792627	C2	4.10579	1	gELC	1.21791	-0.0633893
EZH2i_Naive_D4_10X_AGCGCCAAGAATCGAT	EZH2i_Naive_D4_10X	Nerges_EZH2i_Naive	10X	EZH2i_Naive_D4	EZH2i_Naive_D4	EZH2i_Naive_s1	None	4167	1694	Nerges_EZH2i_Naive	0.112071	C2	1.99847	1	gELC	3.32705	0.00167115
EZH2i_Naive_D4_10X_AGCGCCAAGGAAGTGA	EZH2i_Naive_D4_10X	Nerges_EZH2i_Naive	10X	EZH2i_Naive_D4	EZH2i_Naive_D4	EZH2i_Naive_s1	None	3112	1411	Nerges_EZH2i_Naive	0.104113	C2	4.50827	1	gELC	0.810046	0.0201573
EZH2i_Naive_D4_10X_AGCGCCACATTGTACG	EZH2i_Naive_D4_10X	Nerges_EZH2i_Naive	10X	EZH2i_Naive_D4	EZH2i_Naive_D4	EZH2i_Naive_s1	None	6493	2294	Nerges_EZH2i_Naive	0.0465116	C2	5.04177	1	gELC	0.28767	-0.180093
EZH2i_Naive_D4_10X_AGCGCCAGTAACTTCG	EZH2i_Naive_D4_10X	Nerges_EZH2i_Naive	10X	EZH2i_Naive_D4	EZH2i_Naive_D4	EZH2i_Naive_s1	None	4283	1799	Nerges_EZH2i_Naive	0.12141	C2	2.25694	1	gELC	3.06907	-0.0319155
EZH2i_Naive_D4_10X_AGCGCTGAGAGAATCT	EZH2i_Naive_D4_10X	Nerges_EZH2i_Naive	10X	EZH2i_Naive_D4	EZH2i_Naive_D4	EZH2i_Naive_s1	None	7058	2585	Nerges_EZH2i_Naive	0.109238	C2	8.41652	1	aELC	-3.085	-0.398895
EZH2i_Naive_D4_10X_AGCGCTGAGTGCTCGC	EZH2i_Naive_D4_10X	Nerges_EZH2i_Naive	10X	EZH2i_Naive_D4	EZH2i_Naive_D4	EZH2i_Naive_s1	None	6146	2342	Nerges_EZH2i_Naive	0.0349821	C2	7.75919	1	aELC	-2.42692	-0.35922
EZH2i_Naive_D4_10X_AGCGCTGCAGGTTACT	EZH2i_Naive_D4_10X	Nerges_EZH2i_Naive	10X	EZH2i_Naive_D4	EZH2i_Naive_D4	EZH2i_Naive_s1	None	2181	1286	Nerges_EZH2i_Naive	0.0568547	C2	13.4336	2	TaELC	-7.06496	-2.8924
EZH2i_Naive_D4_10X_AGCGTATAGAGCCGTA	EZH2i_Naive_D4_10X	Nerges_EZH2i_Naive	10X	EZH2i_Naive_D4	EZH2i_Naive_D4	EZH2i_Naive_s1	None	12681	3402	Nerges_EZH2i_Naive	0.0731803	C2	3.14845	1	gELC	2.17143	0.0391664
EZH2i_Naive_D4_10X_AGCGTCGGTCATTGCA	EZH2i_Naive_D4_10X	Nerges_EZH2i_Naive	10X	EZH2i_Naive_D4	EZH2i_Naive_D4	EZH2i_Naive_s3	None	2287	1168	Nerges_EZH2i_Naive	0.00918233	C10	16.1662	3	MeLC	-9.32346	3.95625
EZH2i_Naive_D4_10X_AGCTACAGTTGTGCCG	EZH2i_Naive_D4_10X	Nerges_EZH2i_Naive	10X	EZH2i_Naive_D4	EZH2i_Naive_D4	EZH2i_Naive_s1	None	16824	4089	Nerges_EZH2i_Naive	0.0965882	C2	1.1457	1	gELC	4.18142	0.0864803
EZH2i_Naive_D4_10X_AGCTACATCCCAGTGG	EZH2i_Naive_D4_10X	Nerges_EZH2i_Naive	10X	EZH2i_Naive_D4	EZH2i_Naive_D4	EZH2i_Naive_s1	None	7117	2482	Nerges_EZH2i_Naive	0.145145	C2	2.98813	1	gELC	2.33191	0.0402928
EZH2i_Naive_D4_10X_AGCTCAATCGTCCATC	EZH2i_Naive_D4_10X	Nerges_EZH2i_Naive	10X	EZH2i_Naive_D4	EZH2i_Naive_D4	EZH2i_Naive_s1	None	1984	1118	Nerges_EZH2i_Naive	0.101815	C2	5.78927	1	gELC	-0.460749	-0.193003
EZH2i_Naive_D4_10X_AGCTTCCGTACGTGTT	EZH2i_Naive_D4_10X	Nerges_EZH2i_Naive	10X	EZH2i_Naive_D4	EZH2i_Naive_D4	EZH2i_Naive_s1	None	6266	2288	Nerges_EZH2i_Naive	0.0919247	C2	1.44362	1	gELC	3.87797	0.0809157
EZH2i_Naive_D4_10X_AGGAAATAGGGTCACA	EZH2i_Naive_D4_10X	Nerges_EZH2i_Naive	10X	EZH2i_Naive_D4	EZH2i_Naive_D4	EZH2i_Naive_s1	None	4153	1733	Nerges_EZH2i_Naive	0.102336	C2	1.08252	1	gELC	4.25832	0.0267836
EZH2i_Naive_D4_10X_AGGAAATCAAGTGGCA	EZH2i_Naive_D4_10X	Nerges_EZH2i_Naive	10X	EZH2i_Naive_D4	EZH2i_Naive_D4	EZH2i_Naive_s1	None	7934	2599	Nerges_EZH2i_Naive	0.130955	C2	0.293247	1	gELC	5.00353	0.328413
EZH2i_Naive_D4_10X_AGGAATAAGCTCTGTA	EZH2i_Naive_D4_10X	Nerges_EZH2i_Naive	10X	EZH2i_Naive_D4	EZH2i_Naive_D4	EZH2i_Naive_s1	None	11488	3348	Nerges_EZH2i_Naive	0.101236	C2	2.59705	1	gELC	2.72251	0.0672179
EZH2i_Naive_D4_10X_AGGACGAGTCTCACAA	EZH2i_Naive_D4_10X	Nerges_EZH2i_Naive	10X	EZH2i_Naive_D4	EZH2i_Naive_D4	EZH2i_Naive_s1	None	7340	2556	Nerges_EZH2i_Naive	0.0183924	C2	13.7584	2	TaELC	-7.34427	-3.06584
EZH2i_Naive_D4_10X_AGGACGATCGTTTACT	EZH2i_Naive_D4_10X	Nerges_EZH2i_Naive	10X	EZH2i_Naive_D4	EZH2i_Naive_D4	EZH2i_Naive_s1	None	13759	3380	Nerges_EZH2i_Naive	0.0951377	C2	6.54701	1	aELC	-1.22998	0.00169272
EZH2i_Naive_D4_10X_AGGAGGTGTAGTGTGG	EZH2i_Naive_D4_10X	Nerges_EZH2i_Naive	10X	EZH2i_Naive_D4	EZH2i_Naive_D4	EZH2i_Naive_s1	None	6282	2248	Nerges_EZH2i_Naive	0.104744	C2	0.380865	1	gELC	4.91685	0.315216
EZH2i_Naive_D4_10X_AGGAGGTGTTCTATCT	EZH2i_Naive_D4_10X	Nerges_EZH2i_Naive	10X	EZH2i_Naive_D4	EZH2i_Naive_D4	EZH2i_Naive_s1	None	5291	1897	Nerges_EZH2i_Naive	0.106785	C2	3.44095	1	gELC	1.87893	0.0373914
EZH2i_Naive_D4_10X_AGGATAATCCGGCAGT	EZH2i_Naive_D4_10X	Nerges_EZH2i_Naive	10X	EZH2i_Naive_D4	EZH2i_Naive_D4	EZH2i_Naive_s1	None	8806	2779	Nerges_EZH2i_Naive	0.0974336	C2	4.42293	1	gELC	0.898701	-0.0317951
EZH2i_Naive_D4_10X_AGGATCTTCCTGCCAT	EZH2i_Naive_D4_10X	Nerges_EZH2i_Naive	10X	EZH2i_Naive_D4	EZH2i_Naive_D4	EZH2i_Naive_s1	None	5778	2266	Nerges_EZH2i_Naive	0.0555556	C2	1.0643	1	gELC	4.25401	0.143369
EZH2i_Naive_D4_10X_AGGCATTCACACACTA	EZH2i_Naive_D4_10X	Nerges_EZH2i_Naive	10X	EZH2i_Naive_D4	EZH2i_Naive_D4	EZH2i_Naive_s1	None	5930	2124	Nerges_EZH2i_Naive	0.0527825	C2	0.382235	1	gELC	4.90503	0.362351
EZH2i_Naive_D4_10X_AGGGAGTTCATGTCAG	EZH2i_Naive_D4_10X	Nerges_EZH2i_Naive	10X	EZH2i_Naive_D4	EZH2i_Naive_D4	EZH2i_Naive_s1	None	6757	2411	Nerges_EZH2i_Naive	0.0702975	C2	9.72712	3	MaELC	-4.1105	0.120122
EZH2i_Naive_D4_10X_AGGGCTCTCAATCTCT	EZH2i_Naive_D4_10X	Nerges_EZH2i_Naive	10X	EZH2i_Naive_D4	EZH2i_Naive_D4	EZH2i_Naive_s1	None	4908	1952	Nerges_EZH2i_Naive	0.105949	C2	5.14632	1	gELC	0.170664	0.0266027
EZH2i_Naive_D4_10X_AGGGTCCAGGAACGTC	EZH2i_Naive_D4_10X	Nerges_EZH2i_Naive	10X	EZH2i_Naive_D4	EZH2i_Naive_D4	EZH2i_Naive_s1	None	8304	2733	Nerges_EZH2i_Naive	0.141498	C2	1.35913	1	gELC	3.95836	0.116455
EZH2i_Naive_D4_10X_AGGGTTTAGTCCGCGT	EZH2i_Naive_D4_10X	Nerges_EZH2i_Naive	10X	EZH2i_Naive_D4	EZH2i_Naive_D4	EZH2i_Naive_s1	None	5438	2039	Nerges_EZH2i_Naive	0.0831188	C0	5.24488	1	gELC	0.073399	0.0014219
EZH2i_Naive_D4_10X_AGGTAGGCAACGTTAC	EZH2i_Naive_D4_10X	Nerges_EZH2i_Naive	10X	EZH2i_Naive_D4	EZH2i_Naive_D4	EZH2i_Naive_s1	None	5798	2054	Nerges_EZH2i_Naive	0.0953777	C2	4.89218	1	gELC	0.432785	-0.105141
EZH2i_Naive_D4_10X_AGGTCATAGAAACACT	EZH2i_Naive_D4_10X	Nerges_EZH2i_Naive	10X	EZH2i_Naive_D4	EZH2i_Naive_D4	EZH2i_Naive_s1	None	5470	1980	Nerges_EZH2i_Naive	0.0760512	C2	7.71103	1	aELC	-2.38682	-0.102849
EZH2i_Naive_D4_10X_AGGTCATGTACAGTAA	EZH2i_Naive_D4_10X	Nerges_EZH2i_Naive	10X	EZH2i_Naive_D4	EZH2i_Naive_D4	EZH2i_Naive_s1	None	5742	2147	Nerges_EZH2i_Naive	0.0285615	C2	0.537159	1	gELC	4.76952	0.257915
EZH2i_Naive_D4_10X_AGGTGTTTCCCATAGA	EZH2i_Naive_D4_10X	Nerges_EZH2i_Naive	10X	EZH2i_Naive_D4	EZH2i_Naive_D4	EZH2i_Naive_s1	None	3576	1495	Nerges_EZH2i_Naive	0.119687	C2	7.28772	1	aELC	-1.97081	0.0671653
EZH2i_Naive_D4_10X_AGTACCACACGAAAGC	EZH2i_Naive_D4_10X	Nerges_EZH2i_Naive	10X	EZH2i_Naive_D4	EZH2i_Naive_D4	EZH2i_Naive_s1	None	10874	3086	Nerges_EZH2i_Naive	0.0715468	C2	5.94798	1	gELC	-0.624522	-0.104957
EZH2i_Naive_D4_10X_AGTACCACAGTAGAGC	EZH2i_Naive_D4_10X	Nerges_EZH2i_Naive	10X	EZH2i_Naive_D4	EZH2i_Naive_D4	EZH2i_Naive_s1	None	5969	2130	Nerges_EZH2i_Naive	0.0537779	C2	11.4685	3	MaELC	-5.5335	1.17051
EZH2i_Naive_D4_10X_AGTACTGAGACCTGGA	EZH2i_Naive_D4_10X	Nerges_EZH2i_Naive	10X	EZH2i_Naive_D4	EZH2i_Naive_D4	EZH2i_Naive_s1	None	5791	2060	Nerges_EZH2i_Naive	0.114143	C2	1.66759	1	gELC	3.67614	-0.118712
EZH2i_Naive_D4_10X_AGTAGCTGTTATCTGG	EZH2i_Naive_D4_10X	Nerges_EZH2i_Naive	10X	EZH2i_Naive_D4	EZH2i_Naive_D4	EZH2i_Naive_s1	None	8899	2937	Nerges_EZH2i_Naive	0.0978762	C2	10.4098	2	TaELC	-4.32336	-1.3666
EZH2i_Naive_D4_10X_AGTAGCTGTTGCGGAA	EZH2i_Naive_D4_10X	Nerges_EZH2i_Naive	10X	EZH2i_Naive_D4	EZH2i_Naive_D4	EZH2i_Naive_s1	None	7277	2495	Nerges_EZH2i_Naive	0.114608	C2	6.26653	1	aELC	-0.941176	-0.148958
EZH2i_Naive_D4_10X_AGTCAACAGCAAACAT	EZH2i_Naive_D4_10X	Nerges_EZH2i_Naive	10X	EZH2i_Naive_D4	EZH2i_Naive_D4	EZH2i_Naive_s1	None	15233	3925	Nerges_EZH2i_Naive	0.0787107	C2	1.15549	1	gELC	4.16318	0.129898
EZH2i_Naive_D4_10X_AGTCAACAGTCATACC	EZH2i_Naive_D4_10X	Nerges_EZH2i_Naive	10X	EZH2i_Naive_D4	EZH2i_Naive_D4	EZH2i_Naive_s1	None	2656	1276	Nerges_EZH2i_Naive	0.111069	C2	10.7199	3	MaELC	-4.91888	0.730874
EZH2i_Naive_D4_10X_AGTCAACGTCTCAGAT	EZH2i_Naive_D4_10X	Nerges_EZH2i_Naive	10X	EZH2i_Naive_D4	EZH2i_Naive_D4	EZH2i_Naive_s3	None	3290	1508	Nerges_EZH2i_Naive	0.106079	C1	15.1663	3	MeLC	-8.63308	3.21357
EZH2i_Naive_D4_10X_AGTCAACGTGCCCACA	EZH2i_Naive_D4_10X	Nerges_EZH2i_Naive	10X	EZH2i_Naive_D4	EZH2i_Naive_D4	EZH2i_Naive_s1	None	5210	1999	Nerges_EZH2i_Naive	0.107294	C2	6.44133	1	aELC	-1.10382	-0.38554
EZH2i_Naive_D4_10X_AGTCACAAGGGAACAA	EZH2i_Naive_D4_10X	Nerges_EZH2i_Naive	10X	EZH2i_Naive_D4	EZH2i_Naive_D4	EZH2i_Naive_s1	None	3748	1647	Nerges_EZH2i_Naive	0.133404	C2	4.87519	1	gELC	0.453329	-0.161181
EZH2i_Naive_D4_10X_AGTGACTCAGACATCT	EZH2i_Naive_D4_10X	Nerges_EZH2i_Naive	10X	EZH2i_Naive_D4	EZH2i_Naive_D4	EZH2i_Naive_s1	None	7870	2617	Nerges_EZH2i_Naive	0.122236	C2	6.25142	1	aELC	-0.927847	-0.116329
EZH2i_Naive_D4_10X_AGTTAGCTCAGGACGA	EZH2i_Naive_D4_10X	Nerges_EZH2i_Naive	10X	EZH2i_Naive_D4	EZH2i_Naive_D4	EZH2i_Naive_s1	None	7537	2394	Nerges_EZH2i_Naive	0.044182	C2	0.366974	1	gELC	4.9449	0.252505
EZH2i_Naive_D4_10X_ATACCGAGTTCGGCCA	EZH2i_Naive_D4_10X	Nerges_EZH2i_Naive	10X	EZH2i_Naive_D4	EZH2i_Naive_D4	EZH2i_Naive_s1	None	4669	1855	Nerges_EZH2i_Naive	0.0843864	C2	2.98861	1	gELC	2.32992	0.0732857
EZH2i_Naive_D4_10X_ATACTTCGTGATAGAT	EZH2i_Naive_D4_10X	Nerges_EZH2i_Naive	10X	EZH2i_Naive_D4	EZH2i_Naive_D4	EZH2i_Naive_s1	None	9524	2880	Nerges_EZH2i_Naive	0.104893	C2	9.6757	3	MaELC	-4.08416	0.0731435
EZH2i_Naive_D4_10X_ATAGACCGTTTCACAG	EZH2i_Naive_D4_10X	Nerges_EZH2i_Naive	10X	EZH2i_Naive_D4	EZH2i_Naive_D4	EZH2i_Naive_s1	None	18581	4344	Nerges_EZH2i_Naive	0.0726549	C2	1.57662	1	gELC	3.76109	-0.0482002
EZH2i_Naive_D4_10X_ATAGGCTTCAAATGCC	EZH2i_Naive_D4_10X	Nerges_EZH2i_Naive	10X	EZH2i_Naive_D4	EZH2i_Naive_D4	EZH2i_Naive_s1	None	16137	4015	Nerges_EZH2i_Naive	0.093078	C2	2.68612	1	gELC	2.63201	0.107064
EZH2i_Naive_D4_10X_ATATCCTCATACTGAC	EZH2i_Naive_D4_10X	Nerges_EZH2i_Naive	10X	EZH2i_Naive_D4	EZH2i_Naive_D4	EZH2i_Naive_s1	None	5474	2342	Nerges_EZH2i_Naive	0.0211911	C2	10.8046	2	TaELC	-4.87155	-1.39063
EZH2i_Naive_D4_10X_ATCACGACACATTCTT	EZH2i_Naive_D4_10X	Nerges_EZH2i_Naive	10X	EZH2i_Naive_D4	EZH2i_Naive_D4	EZH2i_Naive_s1	None	3209	1559	Nerges_EZH2i_Naive	0.0906825	C2	2.50659	1	gELC	2.81518	0.012174
EZH2i_Naive_D4_10X_ATCACGATCGTCACCT	EZH2i_Naive_D4_10X	Nerges_EZH2i_Naive	10X	EZH2i_Naive_D4	EZH2i_Naive_D4	EZH2i_Naive_s1	None	8498	2796	Nerges_EZH2i_Naive	0.129678	C2	5.15609	1	gELC	0.165924	-0.0612332
EZH2i_Naive_D4_10X_ATCACTTAGGCCATAG	EZH2i_Naive_D4_10X	Nerges_EZH2i_Naive	10X	EZH2i_Naive_D4	EZH2i_Naive_D4	EZH2i_Naive_s1	None	2401	1259	Nerges_EZH2i_Naive	0.0866306	C2	6.24198	1	aELC	-0.923174	-0.030102
EZH2i_Naive_D4_10X_ATCAGGTAGCGTCAAG	EZH2i_Naive_D4_10X	Nerges_EZH2i_Naive	10X	EZH2i_Naive_D4	EZH2i_Naive_D4	EZH2i_Naive_s1	None	2758	1277	Nerges_EZH2i_Naive	0.148296	C2	2.44342	1	gELC	2.88213	-0.0573139
EZH2i_Naive_D4_10X_ATCAGGTAGTGCACCC	EZH2i_Naive_D4_10X	Nerges_EZH2i_Naive	10X	EZH2i_Naive_D4	EZH2i_Naive_D4	EZH2i_Naive_s1	None	8676	2600	Nerges_EZH2i_Naive	0.119525	C2	3.00938	1	gELC	2.31983	-0.1606
EZH2i_Naive_D4_10X_ATCAGGTCACGTCGTG	EZH2i_Naive_D4_10X	Nerges_EZH2i_Naive	10X	EZH2i_Naive_D4	EZH2i_Naive_D4	EZH2i_Naive_s1	None	4760	1900	Nerges_EZH2i_Naive	0.147689	C2	0.40284	1	gELC	4.88629	0.351782
EZH2i_Naive_D4_10X_ATCCATTGTCGCACGT	EZH2i_Naive_D4_10X	Nerges_EZH2i_Naive	10X	EZH2i_Naive_D4	EZH2i_Naive_D4	EZH2i_Naive_s1	None	5093	2105	Nerges_EZH2i_Naive	0.140192	C2	7.34824	1	aELC	-2.01027	-0.479271
EZH2i_Naive_D4_10X_ATCCTATTCCCGAATA	EZH2i_Naive_D4_10X	Nerges_EZH2i_Naive	10X	EZH2i_Naive_D4	EZH2i_Naive_D4	EZH2i_Naive_s1	None	8784	2672	Nerges_EZH2i_Naive	0.126935	C2	1.49598	1	gELC	3.83467	0.0165621
EZH2i_Naive_D4_10X_ATCGATGCATAGATGA	EZH2i_Naive_D4_10X	Nerges_EZH2i_Naive	10X	EZH2i_Naive_D4	EZH2i_Naive_D4	EZH2i_Naive_s3	None	10779	3359	Nerges_EZH2i_Naive	0.0989888	C2	14.5376	3	MaELC	-8.09296	2.88473
EZH2i_Naive_D4_10X_ATCGCCTTCGAATCCA	EZH2i_Naive_D4_10X	Nerges_EZH2i_Naive	10X	EZH2i_Naive_D4	EZH2i_Naive_D4	EZH2i_Naive_s1	None	4474	1970	Nerges_EZH2i_Naive	0.138578	C2	10.131	2	TaELC	-4.33401	-0.952125
EZH2i_Naive_D4_10X_ATCGTCCAGATGTAGT	EZH2i_Naive_D4_10X	Nerges_EZH2i_Naive	10X	EZH2i_Naive_D4	EZH2i_Naive_D4	EZH2i_Naive_s1	None	10509	2913	Nerges_EZH2i_Naive	0.0514797	C2	9.36725	1	aELC	-4.03925	-0.173071
EZH2i_Naive_D4_10X_ATCGTCCAGGGTACGT	EZH2i_Naive_D4_10X	Nerges_EZH2i_Naive	10X	EZH2i_Naive_D4	EZH2i_Naive_D4	EZH2i_Naive_s1	None	7413	2471	Nerges_EZH2i_Naive	0.121273	C2	9.78212	3	MaELC	-4.33119	-0.0330404
EZH2i_Naive_D4_10X_ATCGTGAGTTGTGTTG	EZH2i_Naive_D4_10X	Nerges_EZH2i_Naive	10X	EZH2i_Naive_D4	EZH2i_Naive_D4	EZH2i_Naive_s1	None	5965	2088	Nerges_EZH2i_Naive	0.0466052	C2	0.413542	1	gELC	4.87847	0.337582
EZH2i_Naive_D4_10X_ATCTTCACATGAAGGC	EZH2i_Naive_D4_10X	Nerges_EZH2i_Naive	10X	EZH2i_Naive_D4	EZH2i_Naive_D4	EZH2i_Naive_s1	None	13053	3328	Nerges_EZH2i_Naive	0.0277331	C2	1.27077	1	gELC	4.06895	-0.00263002
EZH2i_Naive_D4_10X_ATGAAAGTCAAGTGGG	EZH2i_Naive_D4_10X	Nerges_EZH2i_Naive	10X	EZH2i_Naive_D4	EZH2i_Naive_D4	EZH2i_Naive_s1	None	7308	2490	Nerges_EZH2i_Naive	0.1133	C2	1.71179	1	gELC	3.6161	0.00586669
EZH2i_Naive_D4_10X_ATGAAAGTCCACGGGT	EZH2i_Naive_D4_10X	Nerges_EZH2i_Naive	10X	EZH2i_Naive_D4	EZH2i_Naive_D4	EZH2i_Naive_s1	None	6546	2343	Nerges_EZH2i_Naive	0.0388023	C2	0.90943	1	gELC	4.38501	0.277172
EZH2i_Naive_D4_10X_ATGACCACATGAGTAA	EZH2i_Naive_D4_10X	Nerges_EZH2i_Naive	10X	EZH2i_Naive_D4	EZH2i_Naive_D4	EZH2i_Naive_s1	None	8399	2603	Nerges_EZH2i_Naive	0.0280986	C2	0.362714	1	gELC	4.92045	0.3829
EZH2i_Naive_D4_10X_ATGACCAGTTGTGCAT	EZH2i_Naive_D4_10X	Nerges_EZH2i_Naive	10X	EZH2i_Naive_D4	EZH2i_Naive_D4	EZH2i_Naive_s1	None	7399	2546	Nerges_EZH2i_Naive	0.134342	C2	8.78069	1	aELC	-3.45399	-0.0699156
EZH2i_Naive_D4_10X_ATGCATGTCAAGCTGT	EZH2i_Naive_D4_10X	Nerges_EZH2i_Naive	10X	EZH2i_Naive_D4	EZH2i_Naive_D4	EZH2i_Naive_s1	None	1829	1080	Nerges_EZH2i_Naive	0.0705303	C2	4.88673	1	gELC	0.442711	-0.176189
EZH2i_Naive_D4_10X_ATGGATCCAGTACTAC	EZH2i_Naive_D4_10X	Nerges_EZH2i_Naive	10X	EZH2i_Naive_D4	EZH2i_Naive_D4	EZH2i_Naive_s1	None	6091	2252	Nerges_EZH2i_Naive	0.107864	C2	6.24728	1	aELC	-0.928698	-0.0261262
EZH2i_Naive_D4_10X_ATGTCCCAGTCACTAC	EZH2i_Naive_D4_10X	Nerges_EZH2i_Naive	10X	EZH2i_Naive_D4	EZH2i_Naive_D4	EZH2i_Naive_s1	None	7118	2700	Nerges_EZH2i_Naive	0.0519809	C2	3.02622	1	gELC	2.29557	0.00123207
EZH2i_Naive_D4_10X_ATGTCTTGTACGCGTC	EZH2i_Naive_D4_10X	Nerges_EZH2i_Naive	10X	EZH2i_Naive_D4	EZH2i_Naive_D4	EZH2i_Naive_s1	None	9925	3219	Nerges_EZH2i_Naive	0.0439295	C2	1.56873	1	gELC	3.76394	-0.00590996
EZH2i_Naive_D4_10X_ATTACCTGTGTCCTAA	EZH2i_Naive_D4_10X	Nerges_EZH2i_Naive	10X	EZH2i_Naive_D4	EZH2i_Naive_D4	EZH2i_Naive_s1	None	9610	3081	Nerges_EZH2i_Naive	0.0841831	C2	1.16695	1	gELC	4.14434	0.169386
EZH2i_Naive_D4_10X_ATTACCTTCTTAGCCC	EZH2i_Naive_D4_10X	Nerges_EZH2i_Naive	10X	EZH2i_Naive_D4	EZH2i_Naive_D4	EZH2i_Naive_s1	None	3673	1630	Nerges_EZH2i_Naive	0.0318541	C2	6.52938	1	aELC	-1.21201	-0.00415446
EZH2i_Naive_D4_10X_ATTACTCGTAAGTAGT	EZH2i_Naive_D4_10X	Nerges_EZH2i_Naive	10X	EZH2i_Naive_D4	EZH2i_Naive_D4	EZH2i_Naive_s1	None	10517	2990	Nerges_EZH2i_Naive	0.109442	C2	0.400909	1	gELC	4.90301	0.285016
EZH2i_Naive_D4_10X_ATTACTCGTCCAGTTA	EZH2i_Naive_D4_10X	Nerges_EZH2i_Naive	10X	EZH2i_Naive_D4	EZH2i_Naive_D4	EZH2i_Naive_s1	None	5190	2020	Nerges_EZH2i_Naive	0.0533719	C2	1.29291	1	gELC	4.02473	0.120984
EZH2i_Naive_D4_10X_ATTACTCTCGCTCTAC	EZH2i_Naive_D4_10X	Nerges_EZH2i_Naive	10X	EZH2i_Naive_D4	EZH2i_Naive_D4	EZH2i_Naive_s1	None	3181	1449	Nerges_EZH2i_Naive	0.11663	C2	8.88038	1	aELC	-3.5497	-0.401289
EZH2i_Naive_D4_10X_ATTATCCGTCGTTTCC	EZH2i_Naive_D4_10X	Nerges_EZH2i_Naive	10X	EZH2i_Naive_D4	EZH2i_Naive_D4	EZH2i_Naive_s1	None	5164	1853	Nerges_EZH2i_Naive	0.13749	C2	1.22519	1	gELC	4.09768	0.0980328
EZH2i_Naive_D4_10X_ATTATCCTCGAGCCAC	EZH2i_Naive_D4_10X	Nerges_EZH2i_Naive	10X	EZH2i_Naive_D4	EZH2i_Naive_D4	EZH2i_Naive_s1	None	4311	1699	Nerges_EZH2i_Naive	0.104848	C2	2.72539	1	gELC	2.60184	-0.137152
EZH2i_Naive_D4_10X_ATTCAGGCACCCTATC	EZH2i_Naive_D4_10X	Nerges_EZH2i_Naive	10X	EZH2i_Naive_D4	EZH2i_Naive_D4	EZH2i_Naive_s1	None	9585	2990	Nerges_EZH2i_Naive	0.0807512	C2	13.6874	2	TaELC	-7.01804	-3.33598
EZH2i_Naive_D4_10X_ATTCATCAGACGCCCT	EZH2i_Naive_D4_10X	Nerges_EZH2i_Naive	10X	EZH2i_Naive_D4	EZH2i_Naive_D4	EZH2i_Naive_s3	None	4161	1741	Nerges_EZH2i_Naive	0.131218	C10	16.6092	3	MeLC	-9.33894	4.66368
EZH2i_Naive_D4_10X_ATTCCATCAGTCAGAG	EZH2i_Naive_D4_10X	Nerges_EZH2i_Naive	10X	EZH2i_Naive_D4	EZH2i_Naive_D4	EZH2i_Naive_s1	None	6072	2454	Nerges_EZH2i_Naive	0.0342556	C2	10.1281	3	MaELC	-4.62523	0.160595
EZH2i_Naive_D4_10X_ATTCCCGCAATTTCCT	EZH2i_Naive_D4_10X	Nerges_EZH2i_Naive	10X	EZH2i_Naive_D4	EZH2i_Naive_D4	EZH2i_Naive_s1	None	4906	1928	Nerges_EZH2i_Naive	0.125561	C2	13.4431	2	TaELC	-7.01387	-2.96639
EZH2i_Naive_D4_10X_ATTCGTTTCATTATCC	EZH2i_Naive_D4_10X	Nerges_EZH2i_Naive	10X	EZH2i_Naive_D4	EZH2i_Naive_D4	EZH2i_Naive_s1	None	7555	2727	Nerges_EZH2i_Naive	0.0370615	C2	5.15537	1	gELC	0.166595	-0.0602979
EZH2i_Naive_D4_10X_ATTGGGTGTCCAAAGG	EZH2i_Naive_D4_10X	Nerges_EZH2i_Naive	10X	EZH2i_Naive_D4	EZH2i_Naive_D4	EZH2i_Naive_s1	None	8456	2697	Nerges_EZH2i_Naive	0.0868023	C2	7.14909	1	aELC	-1.81487	-0.3541
EZH2i_Naive_D4_10X_ATTGTTCCACCAGGTC	EZH2i_Naive_D4_10X	Nerges_EZH2i_Naive	10X	EZH2i_Naive_D4	EZH2i_Naive_D4	EZH2i_Naive_s1	None	6435	2525	Nerges_EZH2i_Naive	0.0402486	C2	4.4696	1	gELC	0.856276	-0.109508
EZH2i_Naive_D4_10X_CAAAGAAAGCGCTTCG	EZH2i_Naive_D4_10X	Nerges_EZH2i_Naive	10X	EZH2i_Naive_D4	EZH2i_Naive_D4	EZH2i_Naive_s1	None	5493	1905	Nerges_EZH2i_Naive	0.101402	C2	0.400604	1	gELC	4.8985	0.306879
EZH2i_Naive_D4_10X_CAAAGAATCGGAACTT	EZH2i_Naive_D4_10X	Nerges_EZH2i_Naive	10X	EZH2i_Naive_D4	EZH2i_Naive_D4	EZH2i_Naive_s1	None	6564	2336	Nerges_EZH2i_Naive	0.0667276	C2	0.712082	1	gELC	4.57799	0.316152
EZH2i_Naive_D4_10X_CAACAACCACCTCTAC	EZH2i_Naive_D4_10X	Nerges_EZH2i_Naive	10X	EZH2i_Naive_D4	EZH2i_Naive_D4	EZH2i_Naive_s3	None	4315	1955	Nerges_EZH2i_Naive	0.0206257	C10	16.799	3	MeLC	-9.42006	4.86969
EZH2i_Naive_D4_10X_CAACAGTAGCCTCTGG	EZH2i_Naive_D4_10X	Nerges_EZH2i_Naive	10X	EZH2i_Naive_D4	EZH2i_Naive_D4	EZH2i_Naive_s1	None	4375	1743	Nerges_EZH2i_Naive	0.0873143	C2	2.41732	1	gELC	2.90651	-0.0190912
EZH2i_Naive_D4_10X_CAACCAATCCACGTAA	EZH2i_Naive_D4_10X	Nerges_EZH2i_Naive	10X	EZH2i_Naive_D4	EZH2i_Naive_D4	EZH2i_Naive_s1	None	5841	2024	Nerges_EZH2i_Naive	0.122239	C2	5.18829	1	gELC	0.143215	-0.227248
EZH2i_Naive_D4_10X_CAAGACTCATTGTGCA	EZH2i_Naive_D4_10X	Nerges_EZH2i_Naive	10X	EZH2i_Naive_D4	EZH2i_Naive_D4	EZH2i_Naive_s1	None	9242	2854	Nerges_EZH2i_Naive	0.0784462	C2	5.48167	1	gELC	-0.154581	-0.157467
EZH2i_Naive_D4_10X_CAAGACTGTACGAGTG	EZH2i_Naive_D4_10X	Nerges_EZH2i_Naive	10X	EZH2i_Naive_D4	EZH2i_Naive_D4	EZH2i_Naive_s3	None	5174	2009	Nerges_EZH2i_Naive	0.0396212	C1	15.1433	3	MeLC	-8.47435	3.38262
EZH2i_Naive_D4_10X_CAAGACTTCCCATTTA	EZH2i_Naive_D4_10X	Nerges_EZH2i_Naive	10X	EZH2i_Naive_D4	EZH2i_Naive_D4	EZH2i_Naive_s1	None	10429	2955	Nerges_EZH2i_Naive	0.044779	C2	12.5915	2	TaELC	-6.23981	-2.55985
EZH2i_Naive_D4_10X_CAAGAGGAGCGGTATG	EZH2i_Naive_D4_10X	Nerges_EZH2i_Naive	10X	EZH2i_Naive_D4	EZH2i_Naive_D4	EZH2i_Naive_s1	None	9963	2859	Nerges_EZH2i_Naive	0.0986651	C2	0.511532	1	gELC	4.7899	0.284357
EZH2i_Naive_D4_10X_CAAGCTAAGCTCCGAC	EZH2i_Naive_D4_10X	Nerges_EZH2i_Naive	10X	EZH2i_Naive_D4	EZH2i_Naive_D4	EZH2i_Naive_s1	None	7147	2555	Nerges_EZH2i_Naive	0.0439345	C2	7.91415	1	aELC	-2.586	-0.22292
EZH2i_Naive_D4_10X_CAAGCTACACCCGTAG	EZH2i_Naive_D4_10X	Nerges_EZH2i_Naive	10X	EZH2i_Naive_D4	EZH2i_Naive_D4	EZH2i_Naive_s1	None	8196	2946	Nerges_EZH2i_Naive	0.0499024	C2	0.39439	1	gELC	4.89558	0.348848
EZH2i_Naive_D4_10X_CAATACGCATGAAGGC	EZH2i_Naive_D4_10X	Nerges_EZH2i_Naive	10X	EZH2i_Naive_D4	EZH2i_Naive_D4	EZH2i_Naive_s1	None	9853	3099	Nerges_EZH2i_Naive	0.0654623	C2	0.4279	1	gELC	4.87213	0.299748
EZH2i_Naive_D4_10X_CAATCGATCCAATCTT	EZH2i_Naive_D4_10X	Nerges_EZH2i_Naive	10X	EZH2i_Naive_D4	EZH2i_Naive_D4	EZH2i_Naive_s1	None	5935	2214	Nerges_EZH2i_Naive	0.106487	C2	4.87749	1	gELC	0.449776	-0.141239
EZH2i_Naive_D4_10X_CAATCGATCGCGCCAA	EZH2i_Naive_D4_10X	Nerges_EZH2i_Naive	10X	EZH2i_Naive_D4	EZH2i_Naive_D4	EZH2i_Naive_s1	None	5935	2300	Nerges_EZH2i_Naive	0.0923336	C2	10.4321	3	MaELC	-4.66484	0.58311
EZH2i_Naive_D4_10X_CAATGACCAGGAGGTT	EZH2i_Naive_D4_10X	Nerges_EZH2i_Naive	10X	EZH2i_Naive_D4	EZH2i_Naive_D4	EZH2i_Naive_s1	None	3881	1836	Nerges_EZH2i_Naive	0.087091	C2	5.21518	1	gELC	0.112852	-0.167542
EZH2i_Naive_D4_10X_CAATTTCTCACTGAAC	EZH2i_Naive_D4_10X	Nerges_EZH2i_Naive	10X	EZH2i_Naive_D4	EZH2i_Naive_D4	EZH2i_Naive_s1	None	4571	1928	Nerges_EZH2i_Naive	0.0903522	C2	5.33472	1	gELC	-0.00648915	-0.173052
EZH2i_Naive_D4_10X_CACACAAAGAATCGTA	EZH2i_Naive_D4_10X	Nerges_EZH2i_Naive	10X	EZH2i_Naive_D4	EZH2i_Naive_D4	EZH2i_Naive_s1	None	20050	4377	Nerges_EZH2i_Naive	0.0487282	C2	1.2204	1	gELC	4.10223	0.102298
EZH2i_Naive_D4_10X_CACACAACATCCTAAG	EZH2i_Naive_D4_10X	Nerges_EZH2i_Naive	10X	EZH2i_Naive_D4	EZH2i_Naive_D4	EZH2i_Naive_s3	None	4645	2040	Nerges_EZH2i_Naive	0.00753498	C10	17.0175	3	MeLC	-9.60087	4.99292
EZH2i_Naive_D4_10X_CACAGGCAGTAACAGT	EZH2i_Naive_D4_10X	Nerges_EZH2i_Naive	10X	EZH2i_Naive_D4	EZH2i_Naive_D4	EZH2i_Naive_s1	None	3564	1578	Nerges_EZH2i_Naive	0.0984848	C2	2.37296	1	gELC	2.95258	-0.0452045
EZH2i_Naive_D4_10X_CACCGTTAGAATCGAT	EZH2i_Naive_D4_10X	Nerges_EZH2i_Naive	10X	EZH2i_Naive_D4	EZH2i_Naive_D4	EZH2i_Naive_s1	None	7112	2566	Nerges_EZH2i_Naive	0.0545557	C2	3.99049	1	gELC	1.33054	0.0120969
EZH2i_Naive_D4_10X_CACGAATGTCCGGCAT	EZH2i_Naive_D4_10X	Nerges_EZH2i_Naive	10X	EZH2i_Naive_D4	EZH2i_Naive_D4	EZH2i_Naive_s1	None	4640	1824	Nerges_EZH2i_Naive	0.129526	C2	9.63266	3	MaELC	-4.13327	-0.0438222
EZH2i_Naive_D4_10X_CACGTGGTCATCACTT	EZH2i_Naive_D4_10X	Nerges_EZH2i_Naive	10X	EZH2i_Naive_D4	EZH2i_Naive_D4	EZH2i_Naive_s1	None	6235	2252	Nerges_EZH2i_Naive	0.109062	C2	0.364719	1	gELC	4.94716	0.252725
EZH2i_Naive_D4_10X_CACGTTCTCGTGCATA	EZH2i_Naive_D4_10X	Nerges_EZH2i_Naive	10X	EZH2i_Naive_D4	EZH2i_Naive_D4	EZH2i_Naive_s1	None	8246	2921	Nerges_EZH2i_Naive	0.121513	C2	2.68981	1	gELC	2.62983	0.066512
EZH2i_Naive_D4_10X_CACTAAGAGACGAGCT	EZH2i_Naive_D4_10X	Nerges_EZH2i_Naive	10X	EZH2i_Naive_D4	EZH2i_Naive_D4	EZH2i_Naive_s1	None	5608	2014	Nerges_EZH2i_Naive	0.100571	C2	0.51886	1	gELC	4.78048	0.293045
EZH2i_Naive_D4_10X_CACTGAAAGAACTGAT	EZH2i_Naive_D4_10X	Nerges_EZH2i_Naive	10X	EZH2i_Naive_D4	EZH2i_Naive_D4	EZH2i_Naive_s1	None	4780	1876	Nerges_EZH2i_Naive	0.101674	C2	4.13246	1	gELC	1.18889	-0.00810677
EZH2i_Naive_D4_10X_CACTGGGAGTGCACCC	EZH2i_Naive_D4_10X	Nerges_EZH2i_Naive	10X	EZH2i_Naive_D4	EZH2i_Naive_D4	EZH2i_Naive_s1	None	2725	1481	Nerges_EZH2i_Naive	0.102385	C2	3.10902	1	gELC	2.21996	-0.153578
EZH2i_Naive_D4_10X_CACTGGGCATAGAGGC	EZH2i_Naive_D4_10X	Nerges_EZH2i_Naive	10X	EZH2i_Naive_D4	EZH2i_Naive_D4	EZH2i_Naive_s1	None	9816	2811	Nerges_EZH2i_Naive	0.0509372	C2	0.240646	1	gELC	5.05949	0.318721
EZH2i_Naive_D4_10X_CACTGTCCAGGCACTC	EZH2i_Naive_D4_10X	Nerges_EZH2i_Naive	10X	EZH2i_Naive_D4	EZH2i_Naive_D4	EZH2i_Naive_s1	None	4827	1921	Nerges_EZH2i_Naive	0.0832815	C2	4.26564	1	gELC	1.05679	-0.0398961
EZH2i_Naive_D4_10X_CACTTCGCATTGCTTT	EZH2i_Naive_D4_10X	Nerges_EZH2i_Naive	10X	EZH2i_Naive_D4	EZH2i_Naive_D4	EZH2i_Naive_s1	None	5688	2100	Nerges_EZH2i_Naive	0.0757736	C2	3.22475	1	gELC	2.10691	-0.210656
EZH2i_Naive_D4_10X_CACTTCGTCGTAATGC	EZH2i_Naive_D4_10X	Nerges_EZH2i_Naive	10X	EZH2i_Naive_D4	EZH2i_Naive_D4	EZH2i_Naive_s1	None	5086	2005	Nerges_EZH2i_Naive	0.0534801	C0	6.27732	1	aELC	-0.953978	-0.112722
EZH2i_Naive_D4_10X_CAGATACAGCTGTACT	EZH2i_Naive_D4_10X	Nerges_EZH2i_Naive	10X	EZH2i_Naive_D4	EZH2i_Naive_D4	EZH2i_Naive_s1	None	7075	2477	Nerges_EZH2i_Naive	0.0951237	C2	3.67094	1	gELC	1.64584	0.107449
EZH2i_Naive_D4_10X_CAGATACAGGAATGTT	EZH2i_Naive_D4_10X	Nerges_EZH2i_Naive	10X	EZH2i_Naive_D4	EZH2i_Naive_D4	EZH2i_Naive_s1	None	5804	2297	Nerges_EZH2i_Naive	0.0863198	C2	0.320124	1	gELC	4.95322	0.431728
EZH2i_Naive_D4_10X_CAGATACAGGGCCCTT	EZH2i_Naive_D4_10X	Nerges_EZH2i_Naive	10X	EZH2i_Naive_D4	EZH2i_Naive_D4	EZH2i_Naive_s3	None	5547	2309	Nerges_EZH2i_Naive	0.0317289	C1	15.4541	3	MeLC	-8.74563	3.53959
EZH2i_Naive_D4_10X_CAGCAATCATCGGAGA	EZH2i_Naive_D4_10X	Nerges_EZH2i_Naive	10X	EZH2i_Naive_D4	EZH2i_Naive_D4	EZH2i_Naive_s1	None	6989	2386	Nerges_EZH2i_Naive	0.111461	C2	7.7646	1	aELC	-2.43661	-0.223478
EZH2i_Naive_D4_10X_CAGCAATGTGAATATG	EZH2i_Naive_D4_10X	Nerges_EZH2i_Naive	10X	EZH2i_Naive_D4	EZH2i_Naive_D4	EZH2i_Naive_s1	None	5306	2065	Nerges_EZH2i_Naive	0.102149	C2	7.77101	1	aELC	-2.43994	-0.320992
EZH2i_Naive_D4_10X_CAGCACGTCAAGGACG	EZH2i_Naive_D4_10X	Nerges_EZH2i_Naive	10X	EZH2i_Naive_D4	EZH2i_Naive_D4	EZH2i_Naive_s1	None	11988	3298	Nerges_EZH2i_Naive	0.0888388	C2	1.00923	1	gELC	4.31245	0.133321
EZH2i_Naive_D4_10X_CAGCAGCGTATCACGT	EZH2i_Naive_D4_10X	Nerges_EZH2i_Naive	10X	EZH2i_Naive_D4	EZH2i_Naive_D4	EZH2i_Naive_s1	None	5549	2181	Nerges_EZH2i_Naive	0.130294	C2	4.86325	1	gELC	0.465092	-0.15806
EZH2i_Naive_D4_10X_CAGCCAGAGACTCTTG	EZH2i_Naive_D4_10X	Nerges_EZH2i_Naive	10X	EZH2i_Naive_D4	EZH2i_Naive_D4	EZH2i_Naive_s1	None	3706	1669	Nerges_EZH2i_Naive	0.135996	C2	2.8103	1	gELC	2.51126	0.0121251
EZH2i_Naive_D4_10X_CAGCCAGAGATCCCGC	EZH2i_Naive_D4_10X	Nerges_EZH2i_Naive	10X	EZH2i_Naive_D4	EZH2i_Naive_D4	EZH2i_Naive_s1	None	5891	2145	Nerges_EZH2i_Naive	0.0908165	C2	11.6445	3	MaELC	-5.73575	1.20164
EZH2i_Naive_D4_10X_CAGCCAGAGTGGATTA	EZH2i_Naive_D4_10X	Nerges_EZH2i_Naive	10X	EZH2i_Naive_D4	EZH2i_Naive_D4	EZH2i_Naive_s1	None	6949	2327	Nerges_EZH2i_Naive	0.124334	C2	0.937719	1	gELC	4.39392	0.0930437
EZH2i_Naive_D4_10X_CAGCGTGTCCAACACA	EZH2i_Naive_D4_10X	Nerges_EZH2i_Naive	10X	EZH2i_Naive_D4	EZH2i_Naive_D4	EZH2i_Naive_s2	None	1786	1059	Nerges_EZH2i_Naive	0.0111982	C7	14.2657	2	TLC	-7.37649	-3.806
EZH2i_Naive_D4_10X_CAGGCCAGTCGGTAAG	EZH2i_Naive_D4_10X	Nerges_EZH2i_Naive	10X	EZH2i_Naive_D4	EZH2i_Naive_D4	EZH2i_Naive_s3	None	6880	2329	Nerges_EZH2i_Naive	0.0136628	C1	15.4128	3	MeLC	-8.74139	3.47735
EZH2i_Naive_D4_10X_CAGGGCTTCCCAAGTA	EZH2i_Naive_D4_10X	Nerges_EZH2i_Naive	10X	EZH2i_Naive_D4	EZH2i_Naive_D4	EZH2i_Naive_s1	None	1777	1023	Nerges_EZH2i_Naive	0.0990433	C8	6.24244	1	Undef	-0.923321	-0.0357966
EZH2i_Naive_D4_10X_CAGGTATCAGCGTAGA	EZH2i_Naive_D4_10X	Nerges_EZH2i_Naive	10X	EZH2i_Naive_D4	EZH2i_Naive_D4	EZH2i_Naive_s1	None	4299	1813	Nerges_EZH2i_Naive	0.0481507	C2	0.862158	1	gELC	4.44727	0.209367
EZH2i_Naive_D4_10X_CAGTGCGTCCGACATA	EZH2i_Naive_D4_10X	Nerges_EZH2i_Naive	10X	EZH2i_Naive_D4	EZH2i_Naive_D4	EZH2i_Naive_s1	None	6383	2193	Nerges_EZH2i_Naive	0.0239699	C2	2.81041	1	gELC	2.51161	0.000905465
EZH2i_Naive_D4_10X_CAGTTAGCAGCACCCA	EZH2i_Naive_D4_10X	Nerges_EZH2i_Naive	10X	EZH2i_Naive_D4	EZH2i_Naive_D4	EZH2i_Naive_s1	None	11887	3447	Nerges_EZH2i_Naive	0.0594767	C2	0.420284	1	gELC	4.88519	0.275938
EZH2i_Naive_D4_10X_CAGTTAGGTCATTCCC	EZH2i_Naive_D4_10X	Nerges_EZH2i_Naive	10X	EZH2i_Naive_D4	EZH2i_Naive_D4	EZH2i_Naive_s1	None	6871	2400	Nerges_EZH2i_Naive	0.0921263	C2	10.0906	2	TaELC	-4.26541	-0.961627
EZH2i_Naive_D4_10X_CATACAGGTCCGTACG	EZH2i_Naive_D4_10X	Nerges_EZH2i_Naive	10X	EZH2i_Naive_D4	EZH2i_Naive_D4	EZH2i_Naive_s1	None	20658	4541	Nerges_EZH2i_Naive	0.0680124	C2	0.317201	1	gELC	4.9993	0.236629
EZH2i_Naive_D4_10X_CATACAGTCACCATCC	EZH2i_Naive_D4_10X	Nerges_EZH2i_Naive	10X	EZH2i_Naive_D4	EZH2i_Naive_D4	EZH2i_Naive_s1	None	4859	1822	Nerges_EZH2i_Naive	0.0399259	C2	9.65685	3	MaELC	-4.17139	-0.0485522
EZH2i_Naive_D4_10X_CATACAGTCTCAGTCC	EZH2i_Naive_D4_10X	Nerges_EZH2i_Naive	10X	EZH2i_Naive_D4	EZH2i_Naive_D4	EZH2i_Naive_s1	None	5371	2276	Nerges_EZH2i_Naive	0.137591	C2	4.68527	1	gELC	0.629813	0.0643684
EZH2i_Naive_D4_10X_CATACTTCACTGAGGA	EZH2i_Naive_D4_10X	Nerges_EZH2i_Naive	10X	EZH2i_Naive_D4	EZH2i_Naive_D4	EZH2i_Naive_s1	None	2677	1227	Nerges_EZH2i_Naive	0.117295	C2	8.20995	1	aELC	-2.87846	-0.384357
EZH2i_Naive_D4_10X_CATAGACAGGCGTCCT	EZH2i_Naive_D4_10X	Nerges_EZH2i_Naive	10X	EZH2i_Naive_D4	EZH2i_Naive_D4	EZH2i_Naive_s1	None	5751	2221	Nerges_EZH2i_Naive	0.051991	C2	9.36928	1	aELC	-4.041	-0.200487
EZH2i_Naive_D4_10X_CATAGACAGGGAGGGT	EZH2i_Naive_D4_10X	Nerges_EZH2i_Naive	10X	EZH2i_Naive_D4	EZH2i_Naive_D4	EZH2i_Naive_s1	None	6189	2242	Nerges_EZH2i_Naive	0.145096	C2	3.11866	1	gELC	2.21367	-0.22488
EZH2i_Naive_D4_10X_CATAGACGTCTCAGGC	EZH2i_Naive_D4_10X	Nerges_EZH2i_Naive	10X	EZH2i_Naive_D4	EZH2i_Naive_D4	EZH2i_Naive_s1	None	4870	1901	Nerges_EZH2i_Naive	0.098152	C2	1.21577	1	gELC	4.10721	0.100814
EZH2i_Naive_D4_10X_CATCAAGGTGCATACT	EZH2i_Naive_D4_10X	Nerges_EZH2i_Naive	10X	EZH2i_Naive_D4	EZH2i_Naive_D4	EZH2i_Naive_s1	None	14211	3598	Nerges_EZH2i_Naive	0.108156	C2	1.91559	1	gELC	3.4052	0.0491119
EZH2i_Naive_D4_10X_CATCCCAAGACATATG	EZH2i_Naive_D4_10X	Nerges_EZH2i_Naive	10X	EZH2i_Naive_D4	EZH2i_Naive_D4	EZH2i_Naive_s1	None	14512	4042	Nerges_EZH2i_Naive	0.0656698	C2	0.319469	1	gELC	4.9821	0.303993
EZH2i_Naive_D4_10X_CATCGCTAGCACCCAC	EZH2i_Naive_D4_10X	Nerges_EZH2i_Naive	10X	EZH2i_Naive_D4	EZH2i_Naive_D4	EZH2i_Naive_s1	None	5734	2147	Nerges_EZH2i_Naive	0.0845832	C2	2.09178	1	gELC	3.24297	-0.0921241
EZH2i_Naive_D4_10X_CATCGCTCAAGTGGAC	EZH2i_Naive_D4_10X	Nerges_EZH2i_Naive	10X	EZH2i_Naive_D4	EZH2i_Naive_D4	EZH2i_Naive_s1	None	9965	3226	Nerges_EZH2i_Naive	0.0984446	C2	2.00917	1	gELC	3.31708	-0.00543391
EZH2i_Naive_D4_10X_CATCGGGGTATGTGTC	EZH2i_Naive_D4_10X	Nerges_EZH2i_Naive	10X	EZH2i_Naive_D4	EZH2i_Naive_D4	EZH2i_Naive_s1	None	6247	2398	Nerges_EZH2i_Naive	0.0976469	C2	2.32048	1	gELC	2.99066	0.148484
EZH2i_Naive_D4_10X_CATCGTCAGCATCTTG	EZH2i_Naive_D4_10X	Nerges_EZH2i_Naive	10X	EZH2i_Naive_D4	EZH2i_Naive_D4	EZH2i_Naive_s1	None	11422	3119	Nerges_EZH2i_Naive	0.124234	C2	0.249094	1	gELC	5.0504	0.320749
EZH2i_Naive_D4_10X_CATCGTCCAGTATTCG	EZH2i_Naive_D4_10X	Nerges_EZH2i_Naive	10X	EZH2i_Naive_D4	EZH2i_Naive_D4	EZH2i_Naive_s1	None	9432	3092	Nerges_EZH2i_Naive	0.0711408	C2	0.422709	1	gELC	4.87667	0.303286
EZH2i_Naive_D4_10X_CATGAGTGTGCACAAG	EZH2i_Naive_D4_10X	Nerges_EZH2i_Naive	10X	EZH2i_Naive_D4	EZH2i_Naive_D4	EZH2i_Naive_s1	None	4865	1844	Nerges_EZH2i_Naive	0.0766701	C2	0.472482	1	gELC	4.81844	0.336161
EZH2i_Naive_D4_10X_CATGCCTAGCGCCTAC	EZH2i_Naive_D4_10X	Nerges_EZH2i_Naive	10X	EZH2i_Naive_D4	EZH2i_Naive_D4	EZH2i_Naive_s1	None	16697	3946	Nerges_EZH2i_Naive	0.124453	C2	2.59546	1	gELC	2.72032	0.164428
EZH2i_Naive_D4_10X_CATGCGGCATGACTAC	EZH2i_Naive_D4_10X	Nerges_EZH2i_Naive	10X	EZH2i_Naive_D4	EZH2i_Naive_D4	EZH2i_Naive_s1	None	4001	1765	Nerges_EZH2i_Naive	0.0987253	C2	2.92292	1	gELC	2.39991	-0.0194771
EZH2i_Naive_D4_10X_CATGCGGTCAACCGAT	EZH2i_Naive_D4_10X	Nerges_EZH2i_Naive	10X	EZH2i_Naive_D4	EZH2i_Naive_D4	EZH2i_Naive_s1	None	4000	1627	Nerges_EZH2i_Naive	0.097	C2	8.80057	1	aELC	-3.47367	-0.0868889
EZH2i_Naive_D4_10X_CATGGATCACGACGCT	EZH2i_Naive_D4_10X	Nerges_EZH2i_Naive	10X	EZH2i_Naive_D4	EZH2i_Naive_D4	EZH2i_Naive_s1	None	7259	2450	Nerges_EZH2i_Naive	0.0903706	C2	7.07069	1	aELC	-1.74637	-0.136963
EZH2i_Naive_D4_10X_CATGGTAAGTACTGGG	EZH2i_Naive_D4_10X	Nerges_EZH2i_Naive	10X	EZH2i_Naive_D4	EZH2i_Naive_D4	EZH2i_Naive_s1	None	10522	3323	Nerges_EZH2i_Naive	0.120129	C2	0.35866	1	gELC	4.94456	0.292528
EZH2i_Naive_D4_10X_CATGGTATCAAAGGAT	EZH2i_Naive_D4_10X	Nerges_EZH2i_Naive	10X	EZH2i_Naive_D4	EZH2i_Naive_D4	EZH2i_Naive_s1	None	6701	2395	Nerges_EZH2i_Naive	0.0916281	C2	1.79057	1	gELC	3.5355	0.0130958
EZH2i_Naive_D4_10X_CATGGTATCGCAACAT	EZH2i_Naive_D4_10X	Nerges_EZH2i_Naive	10X	EZH2i_Naive_D4	EZH2i_Naive_D4	EZH2i_Naive_s1	None	4887	1848	Nerges_EZH2i_Naive	0.0783712	C2	10.0316	3	MaELC	-4.49018	0.167538
EZH2i_Naive_D4_10X_CATGGTATCTAGGCCG	EZH2i_Naive_D4_10X	Nerges_EZH2i_Naive	10X	EZH2i_Naive_D4	EZH2i_Naive_D4	EZH2i_Naive_s1	None	11143	3183	Nerges_EZH2i_Naive	0.118191	C2	0.367348	1	gELC	4.92294	0.350187
EZH2i_Naive_D4_10X_CATTCATAGAGTGAAG	EZH2i_Naive_D4_10X	Nerges_EZH2i_Naive	10X	EZH2i_Naive_D4	EZH2i_Naive_D4	EZH2i_Naive_s1	None	6229	2187	Nerges_EZH2i_Naive	0.0884572	C2	7.91571	1	aELC	-2.58777	-0.213516
EZH2i_Naive_D4_10X_CATTCATAGTAACCGG	EZH2i_Naive_D4_10X	Nerges_EZH2i_Naive	10X	EZH2i_Naive_D4	EZH2i_Naive_D4	EZH2i_Naive_s1	None	4683	1932	Nerges_EZH2i_Naive	0.0595772	C2	2.25667	1	gELC	3.06732	-0.00700863
EZH2i_Naive_D4_10X_CATTCCGGTCGTTGCG	EZH2i_Naive_D4_10X	Nerges_EZH2i_Naive	10X	EZH2i_Naive_D4	EZH2i_Naive_D4	EZH2i_Naive_s1	None	16196	3948	Nerges_EZH2i_Naive	0.123919	C2	0.270149	1	gELC	5.04353	0.254322
EZH2i_Naive_D4_10X_CATTCCGGTGAGTCAG	EZH2i_Naive_D4_10X	Nerges_EZH2i_Naive	10X	EZH2i_Naive_D4	EZH2i_Naive_D4	EZH2i_Naive_s2	None	5900	1990	Nerges_EZH2i_Naive	0.0713559	C7	14.4363	2	TLC	-7.64424	-3.7564
EZH2i_Naive_D4_10X_CATTCTAAGATGTAGT	EZH2i_Naive_D4_10X	Nerges_EZH2i_Naive	10X	EZH2i_Naive_D4	EZH2i_Naive_D4	EZH2i_Naive_s1	None	5318	2103	Nerges_EZH2i_Naive	0.0665664	C2	5.81893	1	gELC	-0.49531	-0.105997
EZH2i_Naive_D4_10X_CATTGAGCATACAGAA	EZH2i_Naive_D4_10X	Nerges_EZH2i_Naive	10X	EZH2i_Naive_D4	EZH2i_Naive_D4	EZH2i_Naive_s1	None	12701	3408	Nerges_EZH2i_Naive	0.113219	C2	9.3401	1	aELC	-4.0077	-0.593717
EZH2i_Naive_D4_10X_CATTGAGTCAACTTTC	EZH2i_Naive_D4_10X	Nerges_EZH2i_Naive	10X	EZH2i_Naive_D4	EZH2i_Naive_D4	EZH2i_Naive_s1	None	7461	2657	Nerges_EZH2i_Naive	0.0458384	C2	4.64627	1	gELC	0.675674	-0.0480849
EZH2i_Naive_D4_10X_CATTGTTCACGGCACT	EZH2i_Naive_D4_10X	Nerges_EZH2i_Naive	10X	EZH2i_Naive_D4	EZH2i_Naive_D4	EZH2i_Naive_s1	None	13877	3765	Nerges_EZH2i_Naive	0.0938964	C2	6.96322	1	aELC	-1.63891	-0.140379
EZH2i_Naive_D4_10X_CCAATGACATCGTCCT	EZH2i_Naive_D4_10X	Nerges_EZH2i_Naive	10X	EZH2i_Naive_D4	EZH2i_Naive_D4	EZH2i_Naive_s1	None	3314	1617	Nerges_EZH2i_Naive	0.14997	C2	9.94708	3	MaELC	-4.38857	0.152289
EZH2i_Naive_D4_10X_CCACAAACATTGAGCT	EZH2i_Naive_D4_10X	Nerges_EZH2i_Naive	10X	EZH2i_Naive_D4	EZH2i_Naive_D4	EZH2i_Naive_s1	None	5292	2197	Nerges_EZH2i_Naive	0.102419	C2	2.68892	1	gELC	2.62958	0.0970517
EZH2i_Naive_D4_10X_CCACACTAGCTTGTTG	EZH2i_Naive_D4_10X	Nerges_EZH2i_Naive	10X	EZH2i_Naive_D4	EZH2i_Naive_D4	EZH2i_Naive_s1	None	4813	1794	Nerges_EZH2i_Naive	0.0594224	C2	3.77717	1	gELC	1.55077	-0.147154
EZH2i_Naive_D4_10X_CCACACTGTTGTGCCG	EZH2i_Naive_D4_10X	Nerges_EZH2i_Naive	10X	EZH2i_Naive_D4	EZH2i_Naive_D4	EZH2i_Naive_s1	None	10184	3013	Nerges_EZH2i_Naive	0.110467	C2	1.13607	1	gELC	4.18061	0.143242
EZH2i_Naive_D4_10X_CCACCATAGCAATAGT	EZH2i_Naive_D4_10X	Nerges_EZH2i_Naive	10X	EZH2i_Naive_D4	EZH2i_Naive_D4	EZH2i_Naive_s1	None	4019	1552	Nerges_EZH2i_Naive	0.138841	C2	2.65956	1	gELC	2.66352	-0.0239294
EZH2i_Naive_D4_10X_CCACGTTGTGGACTGA	EZH2i_Naive_D4_10X	Nerges_EZH2i_Naive	10X	EZH2i_Naive_D4	EZH2i_Naive_D4	EZH2i_Naive_s1	None	5259	1908	Nerges_EZH2i_Naive	0.104583	C2	4.633	1	gELC	0.691803	-0.0949657
EZH2i_Naive_D4_10X_CCACTTGGTACTCGTA	EZH2i_Naive_D4_10X	Nerges_EZH2i_Naive	10X	EZH2i_Naive_D4	EZH2i_Naive_D4	EZH2i_Naive_s1	None	5574	2370	Nerges_EZH2i_Naive	0.0304987	C2	2.40967	1	gELC	2.91757	-0.0733975
EZH2i_Naive_D4_10X_CCATAAGTCATGAGGG	EZH2i_Naive_D4_10X	Nerges_EZH2i_Naive	10X	EZH2i_Naive_D4	EZH2i_Naive_D4	EZH2i_Naive_s1	None	7479	2594	Nerges_EZH2i_Naive	0.0320899	C2	1.01266	1	gELC	4.30864	0.134825
EZH2i_Naive_D4_10X_CCCATTGTCATGGATC	EZH2i_Naive_D4_10X	Nerges_EZH2i_Naive	10X	EZH2i_Naive_D4	EZH2i_Naive_D4	EZH2i_Naive_s1	None	8091	2568	Nerges_EZH2i_Naive	0.0836732	C2	2.45439	1	gELC	2.86456	0.065581
EZH2i_Naive_D4_10X_CCCGAAGGTGCCTACG	EZH2i_Naive_D4_10X	Nerges_EZH2i_Naive	10X	EZH2i_Naive_D4	EZH2i_Naive_D4	EZH2i_Naive_s1	None	5982	2200	Nerges_EZH2i_Naive	0.0583417	C2	8.98932	1	aELC	-3.66054	-0.250561
EZH2i_Naive_D4_10X_CCCGAAGTCTGTCAGA	EZH2i_Naive_D4_10X	Nerges_EZH2i_Naive	10X	EZH2i_Naive_D4	EZH2i_Naive_D4	EZH2i_Naive_s1	None	11787	3426	Nerges_EZH2i_Naive	0.119454	C2	0.395745	1	gELC	4.90346	0.306926
EZH2i_Naive_D4_10X_CCCGGAAAGTAGGGTC	EZH2i_Naive_D4_10X	Nerges_EZH2i_Naive	10X	EZH2i_Naive_D4	EZH2i_Naive_D4	EZH2i_Naive_s1	None	2941	1418	Nerges_EZH2i_Naive	0.111527	C2	4.60064	1	gELC	0.725406	-0.114792
EZH2i_Naive_D4_10X_CCCGGAAGTTGAGTCT	EZH2i_Naive_D4_10X	Nerges_EZH2i_Naive	10X	EZH2i_Naive_D4	EZH2i_Naive_D4	EZH2i_Naive_s1	None	9634	2907	Nerges_EZH2i_Naive	0.0929001	C2	2.96062	1	gELC	2.36721	-0.131255
EZH2i_Naive_D4_10X_CCCTGATAGCAGCGAT	EZH2i_Naive_D4_10X	Nerges_EZH2i_Naive	10X	EZH2i_Naive_D4	EZH2i_Naive_D4	EZH2i_Naive_s3	None	5486	2098	Nerges_EZH2i_Naive	0.137805	C1	15.4987	3	MeLC	-8.86546	3.45673
EZH2i_Naive_D4_10X_CCGATGGAGCACTTTG	EZH2i_Naive_D4_10X	Nerges_EZH2i_Naive	10X	EZH2i_Naive_D4	EZH2i_Naive_D4	EZH2i_Naive_s1	None	3855	1646	Nerges_EZH2i_Naive	0.079118	C2	4.1232	1	gELC	1.1994	-0.0374778
EZH2i_Naive_D4_10X_CCGGACAGTAACACGG	EZH2i_Naive_D4_10X	Nerges_EZH2i_Naive	10X	EZH2i_Naive_D4	EZH2i_Naive_D4	EZH2i_Naive_s1	None	10871	3157	Nerges_EZH2i_Naive	0.0493055	C2	2.80605	1	gELC	2.51489	0.0271985
EZH2i_Naive_D4_10X_CCGGACATCGTCACCT	EZH2i_Naive_D4_10X	Nerges_EZH2i_Naive	10X	EZH2i_Naive_D4	EZH2i_Naive_D4	EZH2i_Naive_s1	None	3394	1490	Nerges_EZH2i_Naive	0.145846	C2	5.19643	1	gELC	0.127888	-0.102415
EZH2i_Naive_D4_10X_CCGGGTATCCTTATCA	EZH2i_Naive_D4_10X	Nerges_EZH2i_Naive	10X	EZH2i_Naive_D4	EZH2i_Naive_D4	EZH2i_Naive_s1	None	4971	1984	Nerges_EZH2i_Naive	0.0681955	C2	5.18873	1	gELC	0.138129	-0.146436
EZH2i_Naive_D4_10X_CCGGGTATCTTACGTT	EZH2i_Naive_D4_10X	Nerges_EZH2i_Naive	10X	EZH2i_Naive_D4	EZH2i_Naive_D4	EZH2i_Naive_s1	None	8995	2859	Nerges_EZH2i_Naive	0.0824903	C2	0.785987	1	gELC	4.51411	0.261295
EZH2i_Naive_D4_10X_CCGGTAGGTGAGCGAT	EZH2i_Naive_D4_10X	Nerges_EZH2i_Naive	10X	EZH2i_Naive_D4	EZH2i_Naive_D4	EZH2i_Naive_s1	None	8976	2779	Nerges_EZH2i_Naive	0.10762	C2	0.512477	1	gELC	4.78667	0.294608
EZH2i_Naive_D4_10X_CCGTGAGAGCTAGTTC	EZH2i_Naive_D4_10X	Nerges_EZH2i_Naive	10X	EZH2i_Naive_D4	EZH2i_Naive_D4	EZH2i_Naive_s1	None	8114	2811	Nerges_EZH2i_Naive	0.0655657	C2	5.33818	1	gELC	-0.0131007	-0.1197
EZH2i_Naive_D4_10X_CCGTGAGCAACATCGT	EZH2i_Naive_D4_10X	Nerges_EZH2i_Naive	10X	EZH2i_Naive_D4	EZH2i_Naive_D4	EZH2i_Naive_s1	None	5594	2038	Nerges_EZH2i_Naive	0.0741866	C2	2.47138	1	gELC	2.85333	-0.0421728
EZH2i_Naive_D4_10X_CCGTGAGGTGGGCTTC	EZH2i_Naive_D4_10X	Nerges_EZH2i_Naive	10X	EZH2i_Naive_D4	EZH2i_Naive_D4	EZH2i_Naive_s1	None	4632	1777	Nerges_EZH2i_Naive	0.0999568	C2	6.1037	1	aELC	-0.776576	-0.176614
EZH2i_Naive_D4_10X_CCGTGAGTCAATGTCG	EZH2i_Naive_D4_10X	Nerges_EZH2i_Naive	10X	EZH2i_Naive_D4	EZH2i_Naive_D4	EZH2i_Naive_s1	None	5710	2187	Nerges_EZH2i_Naive	0.116287	C2	0.239568	1	gELC	5.03207	0.44787
EZH2i_Naive_D4_10X_CCTAACCTCGAACCAT	EZH2i_Naive_D4_10X	Nerges_EZH2i_Naive	10X	EZH2i_Naive_D4	EZH2i_Naive_D4	EZH2i_Naive_s1	None	7411	2785	Nerges_EZH2i_Naive	0.148158	C2	11.2796	3	MaELC	-5.38764	1.04832
EZH2i_Naive_D4_10X_CCTAAGACAGTCTTCC	EZH2i_Naive_D4_10X	Nerges_EZH2i_Naive	10X	EZH2i_Naive_D4	EZH2i_Naive_D4	EZH2i_Naive_s1	None	7608	2783	Nerges_EZH2i_Naive	0.0520505	C2	2.32794	1	gELC	2.99942	-0.0511229
EZH2i_Naive_D4_10X_CCTAAGAGTGCCTGAC	EZH2i_Naive_D4_10X	Nerges_EZH2i_Naive	10X	EZH2i_Naive_D4	EZH2i_Naive_D4	EZH2i_Naive_s1	None	8420	2782	Nerges_EZH2i_Naive	0.039905	C2	3.02173	1	gELC	2.30122	-0.0239679
EZH2i_Naive_D4_10X_CCTAAGAGTTACCCTC	EZH2i_Naive_D4_10X	Nerges_EZH2i_Naive	10X	EZH2i_Naive_D4	EZH2i_Naive_D4	EZH2i_Naive_s1	None	7673	2706	Nerges_EZH2i_Naive	0.0641209	C2	0.571804	1	gELC	4.72738	0.288002
EZH2i_Naive_D4_10X_CCTACGTCAACAAGTA	EZH2i_Naive_D4_10X	Nerges_EZH2i_Naive	10X	EZH2i_Naive_D4	EZH2i_Naive_D4	EZH2i_Naive_s1	None	11632	3336	Nerges_EZH2i_Naive	0.0592331	C2	8.32986	1	aELC	-3.00182	-0.212822
EZH2i_Naive_D4_10X_CCTACGTCATGTCAGT	EZH2i_Naive_D4_10X	Nerges_EZH2i_Naive	10X	EZH2i_Naive_D4	EZH2i_Naive_D4	EZH2i_Naive_s3	None	5627	2310	Nerges_EZH2i_Naive	0.0632664	C1	15.6136	3	MeLC	-8.9189	3.57584
EZH2i_Naive_D4_10X_CCTACGTTCGAAACAA	EZH2i_Naive_D4_10X	Nerges_EZH2i_Naive	10X	EZH2i_Naive_D4	EZH2i_Naive_D4	EZH2i_Naive_s1	None	8707	2945	Nerges_EZH2i_Naive	0.0727001	C2	6.76261	1	aELC	-1.44399	-0.0186054
EZH2i_Naive_D4_10X_CCTATCGGTTCGCGTG	EZH2i_Naive_D4_10X	Nerges_EZH2i_Naive	10X	EZH2i_Naive_D4	EZH2i_Naive_D4	EZH2i_Naive_s1	None	2482	1194	Nerges_EZH2i_Naive	0.0547945	C2	9.90578	2	TaELC	-4.12044	-0.841259
EZH2i_Naive_D4_10X_CCTCAACGTTAGGGTG	EZH2i_Naive_D4_10X	Nerges_EZH2i_Naive	10X	EZH2i_Naive_D4	EZH2i_Naive_D4	EZH2i_Naive_s1	None	4743	1951	Nerges_EZH2i_Naive	0.139785	C2	6.4409	1	aELC	-1.10623	-0.330697
EZH2i_Naive_D4_10X_CCTCACATCATAGCAC	EZH2i_Naive_D4_10X	Nerges_EZH2i_Naive	10X	EZH2i_Naive_D4	EZH2i_Naive_D4	EZH2i_Naive_s1	None	13414	3652	Nerges_EZH2i_Naive	0.0490532	C2	0.330032	1	gELC	4.96467	0.334021
EZH2i_Naive_D4_10X_CCTCATGCATTGCCGG	EZH2i_Naive_D4_10X	Nerges_EZH2i_Naive	10X	EZH2i_Naive_D4	EZH2i_Naive_D4	EZH2i_Naive_s1	None	3315	1578	Nerges_EZH2i_Naive	0.100151	C2	4.446	1	gELC	0.878689	-0.0883834
EZH2i_Naive_D4_10X_CCTCCAAAGGTGCATG	EZH2i_Naive_D4_10X	Nerges_EZH2i_Naive	10X	EZH2i_Naive_D4	EZH2i_Naive_D4	EZH2i_Naive_s1	None	3260	1498	Nerges_EZH2i_Naive	0.12638	C2	4.92832	1	gELC	0.399365	-0.14936
EZH2i_Naive_D4_10X_CCTCCAAGTACTCGAT	EZH2i_Naive_D4_10X	Nerges_EZH2i_Naive	10X	EZH2i_Naive_D4	EZH2i_Naive_D4	EZH2i_Naive_s3	None	4349	1668	Nerges_EZH2i_Naive	0.0662221	C1	14.6574	3	MeLC	-8.31812	2.78811
EZH2i_Naive_D4_10X_CCTCCAATCGGTATGT	EZH2i_Naive_D4_10X	Nerges_EZH2i_Naive	10X	EZH2i_Naive_D4	EZH2i_Naive_D4	EZH2i_Naive_s1	None	5883	2038	Nerges_EZH2i_Naive	0.0773415	C2	2.78789	1	gELC	2.53034	0.0937928
EZH2i_Naive_D4_10X_CCTCTAGAGTCCCGGT	EZH2i_Naive_D4_10X	Nerges_EZH2i_Naive	10X	EZH2i_Naive_D4	EZH2i_Naive_D4	EZH2i_Naive_s2	None	3350	1547	Nerges_EZH2i_Naive	0.00537313	C9	14.0666	2	HLC	-8.00107	-2.7751
EZH2i_Naive_D4_10X_CCTGCATCAACGGCCT	EZH2i_Naive_D4_10X	Nerges_EZH2i_Naive	10X	EZH2i_Naive_D4	EZH2i_Naive_D4	EZH2i_Naive_s2	None	28960	5322	Nerges_EZH2i_Naive	0.0702003	C7	14.7265	2	TLC	-7.83045	-3.98483
EZH2i_Naive_D4_10X_CCTGTTGGTGAATATG	EZH2i_Naive_D4_10X	Nerges_EZH2i_Naive	10X	EZH2i_Naive_D4	EZH2i_Naive_D4	EZH2i_Naive_s1	None	6414	2341	Nerges_EZH2i_Naive	0.130652	C2	4.60983	1	gELC	0.716933	-0.126879
EZH2i_Naive_D4_10X_CCTTTGGAGTGAGCCA	EZH2i_Naive_D4_10X	Nerges_EZH2i_Naive	10X	EZH2i_Naive_D4	EZH2i_Naive_D4	EZH2i_Naive_s1	None	2392	1263	Nerges_EZH2i_Naive	0.0894649	C2	1.37344	1	gELC	3.96865	-0.0427574
EZH2i_Naive_D4_10X_CGAAGGATCAAGCTGT	EZH2i_Naive_D4_10X	Nerges_EZH2i_Naive	10X	EZH2i_Naive_D4	EZH2i_Naive_D4	EZH2i_Naive_s1	None	4098	1800	Nerges_EZH2i_Naive	0.0985847	C2	7.13744	1	aELC	-1.8098	-0.210833
EZH2i_Naive_D4_10X_CGAATTGCAAGGTTGG	EZH2i_Naive_D4_10X	Nerges_EZH2i_Naive	10X	EZH2i_Naive_D4	EZH2i_Naive_D4	EZH2i_Naive_s1	None	5143	1996	Nerges_EZH2i_Naive	0.0466654	C2	1.74935	1	gELC	3.59121	-0.105895
EZH2i_Naive_D4_10X_CGACAGCTCAATCTCT	EZH2i_Naive_D4_10X	Nerges_EZH2i_Naive	10X	EZH2i_Naive_D4	EZH2i_Naive_D4	EZH2i_Naive_s1	None	4732	1951	Nerges_EZH2i_Naive	0.0724852	C2	6.24933	1	aELC	-0.917774	-0.260544
EZH2i_Naive_D4_10X_CGAGAAGAGATCACTC	EZH2i_Naive_D4_10X	Nerges_EZH2i_Naive	10X	EZH2i_Naive_D4	EZH2i_Naive_D4	EZH2i_Naive_s1	None	5137	1982	Nerges_EZH2i_Naive	0.0667705	C2	4.10048	1	gELC	1.22166	-0.0262025
EZH2i_Naive_D4_10X_CGAGAAGCAGGAGGAG	EZH2i_Naive_D4_10X	Nerges_EZH2i_Naive	10X	EZH2i_Naive_D4	EZH2i_Naive_D4	EZH2i_Naive_s1	None	19085	4488	Nerges_EZH2i_Naive	0.0428609	C2	2.36289	1	gELC	2.96006	-0.00329039
EZH2i_Naive_D4_10X_CGAGTGCCACACCGAC	EZH2i_Naive_D4_10X	Nerges_EZH2i_Naive	10X	EZH2i_Naive_D4	EZH2i_Naive_D4	EZH2i_Naive_s1	None	8076	2627	Nerges_EZH2i_Naive	0.103145	C2	2.88023	1	gELC	2.43682	0.109528
EZH2i_Naive_D4_10X_CGAGTGCCATAGAGGC	EZH2i_Naive_D4_10X	Nerges_EZH2i_Naive	10X	EZH2i_Naive_D4	EZH2i_Naive_D4	EZH2i_Naive_s1	None	6704	2439	Nerges_EZH2i_Naive	0.143347	C2	7.51981	1	aELC	-2.19167	-0.226718
EZH2i_Naive_D4_10X_CGAGTTAAGCATCCCG	EZH2i_Naive_D4_10X	Nerges_EZH2i_Naive	10X	EZH2i_Naive_D4	EZH2i_Naive_D4	EZH2i_Naive_s1	None	9296	2904	Nerges_EZH2i_Naive	0.0296902	C2	2.00923	1	gELC	3.32185	-0.0491339
EZH2i_Naive_D4_10X_CGAGTTAGTACAAGCG	EZH2i_Naive_D4_10X	Nerges_EZH2i_Naive	10X	EZH2i_Naive_D4	EZH2i_Naive_D4	EZH2i_Naive_s1	None	4287	1602	Nerges_EZH2i_Naive	0.095638	C0	11.6402	3	MaELC	-5.83077	1.07489
EZH2i_Naive_D4_10X_CGATGCGAGCGACATG	EZH2i_Naive_D4_10X	Nerges_EZH2i_Naive	10X	EZH2i_Naive_D4	EZH2i_Naive_D4	EZH2i_Naive_s1	None	8284	2439	Nerges_EZH2i_Naive	0.0644616	C2	4.15797	1	gELC	1.17036	-0.174124
EZH2i_Naive_D4_10X_CGCAGGTAGTGATAAC	EZH2i_Naive_D4_10X	Nerges_EZH2i_Naive	10X	EZH2i_Naive_D4	EZH2i_Naive_D4	EZH2i_Naive_s1	None	7278	2388	Nerges_EZH2i_Naive	0.0926079	C2	9.3135	1	aELC	-3.98613	-0.113609
EZH2i_Naive_D4_10X_CGCAGGTCAGGACAGT	EZH2i_Naive_D4_10X	Nerges_EZH2i_Naive	10X	EZH2i_Naive_D4	EZH2i_Naive_D4	EZH2i_Naive_s1	None	4421	1664	Nerges_EZH2i_Naive	0.118299	C2	1.1602	1	gELC	4.15403	0.153834
EZH2i_Naive_D4_10X_CGCAGGTGTGAATATG	EZH2i_Naive_D4_10X	Nerges_EZH2i_Naive	10X	EZH2i_Naive_D4	EZH2i_Naive_D4	EZH2i_Naive_s1	None	11088	3130	Nerges_EZH2i_Naive	0.0965909	C2	0.388496	1	gELC	4.90374	0.339205
EZH2i_Naive_D4_10X_CGCAGGTGTTAGCGGA	EZH2i_Naive_D4_10X	Nerges_EZH2i_Naive	10X	EZH2i_Naive_D4	EZH2i_Naive_D4	EZH2i_Naive_s1	None	3653	1594	Nerges_EZH2i_Naive	0.0988229	C2	2.45979	1	gELC	2.8678	-0.0957878
EZH2i_Naive_D4_10X_CGCATGGAGTCGGGAT	EZH2i_Naive_D4_10X	Nerges_EZH2i_Naive	10X	EZH2i_Naive_D4	EZH2i_Naive_D4	EZH2i_Naive_s1	None	4963	1961	Nerges_EZH2i_Naive	0.0151118	C2	2.37647	1	gELC	2.94604	0.00335973
EZH2i_Naive_D4_10X_CGCCAGATCAGGGTAG	EZH2i_Naive_D4_10X	Nerges_EZH2i_Naive	10X	EZH2i_Naive_D4	EZH2i_Naive_D4	EZH2i_Naive_s3	None	8858	2822	Nerges_EZH2i_Naive	0.120343	C2	14.9144	3	MaELC	-8.45222	3.03555
EZH2i_Naive_D4_10X_CGCCATTGTCCACGCA	EZH2i_Naive_D4_10X	Nerges_EZH2i_Naive	10X	EZH2i_Naive_D4	EZH2i_Naive_D4	EZH2i_Naive_s1	None	4807	1783	Nerges_EZH2i_Naive	0.0391096	C2	5.49153	1	gELC	-0.171503	-0.0403594
EZH2i_Naive_D4_10X_CGCCATTGTCCCTCAT	EZH2i_Naive_D4_10X	Nerges_EZH2i_Naive	10X	EZH2i_Naive_D4	EZH2i_Naive_D4	EZH2i_Naive_s1	None	10927	3320	Nerges_EZH2i_Naive	0.117416	C2	0.378384	1	gELC	4.91135	0.351572
EZH2i_Naive_D4_10X_CGCCATTTCTTCCCAG	EZH2i_Naive_D4_10X	Nerges_EZH2i_Naive	10X	EZH2i_Naive_D4	EZH2i_Naive_D4	EZH2i_Naive_s1	None	3799	1873	Nerges_EZH2i_Naive	0.125033	C2	6.27462	1	aELC	-0.945859	-0.210544
EZH2i_Naive_D4_10X_CGCGTGAGTTACGTAC	EZH2i_Naive_D4_10X	Nerges_EZH2i_Naive	10X	EZH2i_Naive_D4	EZH2i_Naive_D4	EZH2i_Naive_s1	None	5798	2146	Nerges_EZH2i_Naive	0.0515695	C2	0.985617	1	gELC	4.32793	0.175952
EZH2i_Naive_D4_10X_CGCGTGATCTCTAAGG	EZH2i_Naive_D4_10X	Nerges_EZH2i_Naive	10X	EZH2i_Naive_D4	EZH2i_Naive_D4	EZH2i_Naive_s1	None	6127	2100	Nerges_EZH2i_Naive	0.0703444	C2	5.95493	1	aELC	-0.629983	-0.132411
EZH2i_Naive_D4_10X_CGGAACCGTTCTCACC	EZH2i_Naive_D4_10X	Nerges_EZH2i_Naive	10X	EZH2i_Naive_D4	EZH2i_Naive_D4	EZH2i_Naive_s1	None	3491	1589	Nerges_EZH2i_Naive	0.0501289	C2	3.77632	1	gELC	1.55183	-0.151533
EZH2i_Naive_D4_10X_CGGAACCTCCATATGG	EZH2i_Naive_D4_10X	Nerges_EZH2i_Naive	10X	EZH2i_Naive_D4	EZH2i_Naive_D4	EZH2i_Naive_s1	None	5791	2198	Nerges_EZH2i_Naive	0.108444	C2	3.09175	1	gELC	2.23202	-0.0427135
EZH2i_Naive_D4_10X_CGGACACTCCTGTTGC	EZH2i_Naive_D4_10X	Nerges_EZH2i_Naive	10X	EZH2i_Naive_D4	EZH2i_Naive_D4	EZH2i_Naive_s1	None	7752	2597	Nerges_EZH2i_Naive	0.0936533	C2	4.76997	1	gELC	0.552104	-0.0550974
EZH2i_Naive_D4_10X_CGGGTGTGTTGGTGTT	EZH2i_Naive_D4_10X	Nerges_EZH2i_Naive	10X	EZH2i_Naive_D4	EZH2i_Naive_D4	EZH2i_Naive_s1	None	8127	2621	Nerges_EZH2i_Naive	0.0637382	C2	2.83142	1	gELC	2.4903	0.00768592
EZH2i_Naive_D4_10X_CGGTCAGAGCAGCACA	EZH2i_Naive_D4_10X	Nerges_EZH2i_Naive	10X	EZH2i_Naive_D4	EZH2i_Naive_D4	EZH2i_Naive_s1	None	12161	3252	Nerges_EZH2i_Naive	0.0617548	C2	1.13984	1	gELC	4.17647	0.144931
EZH2i_Naive_D4_10X_CGTCAAACAACACGTT	EZH2i_Naive_D4_10X	Nerges_EZH2i_Naive	10X	EZH2i_Naive_D4	EZH2i_Naive_D4	EZH2i_Naive_s1	None	8953	2810	Nerges_EZH2i_Naive	0.0584162	C2	0.266365	1	gELC	5.04138	0.281569
EZH2i_Naive_D4_10X_CGTCAAATCTACTATC	EZH2i_Naive_D4_10X	Nerges_EZH2i_Naive	10X	EZH2i_Naive_D4	EZH2i_Naive_D4	EZH2i_Naive_s1	None	7659	2555	Nerges_EZH2i_Naive	0.0865648	C2	8.16551	1	aELC	-2.833	-0.434536
EZH2i_Naive_D4_10X_CGTGATAAGTGGTGGT	EZH2i_Naive_D4_10X	Nerges_EZH2i_Naive	10X	EZH2i_Naive_D4	EZH2i_Naive_D4	EZH2i_Naive_s1	None	7284	2468	Nerges_EZH2i_Naive	0.0372048	C2	0.397226	1	gELC	4.89301	0.347344
EZH2i_Naive_D4_10X_CGTGATAGTCAACCAT	EZH2i_Naive_D4_10X	Nerges_EZH2i_Naive	10X	EZH2i_Naive_D4	EZH2i_Naive_D4	EZH2i_Naive_s1	None	7943	2515	Nerges_EZH2i_Naive	0.0886315	C2	0.358371	1	gELC	4.94118	0.309168
EZH2i_Naive_D4_10X_CGTGTCTAGTGACACG	EZH2i_Naive_D4_10X	Nerges_EZH2i_Naive	10X	EZH2i_Naive_D4	EZH2i_Naive_D4	EZH2i_Naive_s1	None	4301	1828	Nerges_EZH2i_Naive	0.0704487	C2	4.1149	1	gELC	1.20657	-0.010753
EZH2i_Naive_D4_10X_CGTGTCTCATGATAGA	EZH2i_Naive_D4_10X	Nerges_EZH2i_Naive	10X	EZH2i_Naive_D4	EZH2i_Naive_D4	EZH2i_Naive_s1	None	4189	1764	Nerges_EZH2i_Naive	0.0864168	C2	8.75581	1	aELC	-3.42725	-0.229439
EZH2i_Naive_D4_10X_CGTTAGAGTGTCCGGT	EZH2i_Naive_D4_10X	Nerges_EZH2i_Naive	10X	EZH2i_Naive_D4	EZH2i_Naive_D4	EZH2i_Naive_s1	None	1784	1024	Nerges_EZH2i_Naive	0.113789	C2	7.92949	1	aELC	-2.60014	-0.274379
EZH2i_Naive_D4_10X_CGTTAGATCGGCACTG	EZH2i_Naive_D4_10X	Nerges_EZH2i_Naive	10X	EZH2i_Naive_D4	EZH2i_Naive_D4	EZH2i_Naive_s1	None	4528	1711	Nerges_EZH2i_Naive	0.136263	C2	1.93236	1	gELC	3.39368	0.000773346
EZH2i_Naive_D4_10X_CGTTCTGGTGAGACGT	EZH2i_Naive_D4_10X	Nerges_EZH2i_Naive	10X	EZH2i_Naive_D4	EZH2i_Naive_D4	EZH2i_Naive_s1	None	5463	1985	Nerges_EZH2i_Naive	0.0924401	C0	8.32358	1	aELC	-2.99841	-0.0598354
EZH2i_Naive_D4_10X_CGTTCTGGTTGTATGC	EZH2i_Naive_D4_10X	Nerges_EZH2i_Naive	10X	EZH2i_Naive_D4	EZH2i_Naive_D4	EZH2i_Naive_s1	None	9570	2993	Nerges_EZH2i_Naive	0.117555	C2	2.81195	1	gELC	2.51048	-0.009152
EZH2i_Naive_D4_10X_CTAAGTGGTCAAGCGA	EZH2i_Naive_D4_10X	Nerges_EZH2i_Naive	10X	EZH2i_Naive_D4	EZH2i_Naive_D4	EZH2i_Naive_s1	None	5462	2036	Nerges_EZH2i_Naive	0.0659099	C2	1.2633	1	gELC	4.07951	-0.0196921
EZH2i_Naive_D4_10X_CTACAGACACTTACAG	EZH2i_Naive_D4_10X	Nerges_EZH2i_Naive	10X	EZH2i_Naive_D4	EZH2i_Naive_D4	EZH2i_Naive_s1	None	15858	3985	Nerges_EZH2i_Naive	0.055997	C2	9.95298	3	MaELC	-4.4355	0.109088
EZH2i_Naive_D4_10X_CTACAGAGTCACTCTC	EZH2i_Naive_D4_10X	Nerges_EZH2i_Naive	10X	EZH2i_Naive_D4	EZH2i_Naive_D4	EZH2i_Naive_s1	None	11999	3654	Nerges_EZH2i_Naive	0.0345862	C2	6.96382	1	aELC	-1.63188	-0.294748
EZH2i_Naive_D4_10X_CTACATTTCGGTCACG	EZH2i_Naive_D4_10X	Nerges_EZH2i_Naive	10X	EZH2i_Naive_D4	EZH2i_Naive_D4	EZH2i_Naive_s1	None	4765	1947	Nerges_EZH2i_Naive	0.0908709	C2	2.98748	1	gELC	2.32954	0.106254
EZH2i_Naive_D4_10X_CTACCTGTCATTGCTT	EZH2i_Naive_D4_10X	Nerges_EZH2i_Naive	10X	EZH2i_Naive_D4	EZH2i_Naive_D4	EZH2i_Naive_s1	None	5224	2141	Nerges_EZH2i_Naive	0.0151225	C2	4.75809	1	gELC	0.568108	-0.120897
EZH2i_Naive_D4_10X_CTAGGTAAGCACTCAT	EZH2i_Naive_D4_10X	Nerges_EZH2i_Naive	10X	EZH2i_Naive_D4	EZH2i_Naive_D4	EZH2i_Naive_s1	None	10280	3245	Nerges_EZH2i_Naive	0.0523346	C2	3.43999	1	gELC	1.88941	-0.179838
EZH2i_Naive_D4_10X_CTAGGTAGTCCGGTGT	EZH2i_Naive_D4_10X	Nerges_EZH2i_Naive	10X	EZH2i_Naive_D4	EZH2i_Naive_D4	EZH2i_Naive_s4	None	8438	2799	Nerges_EZH2i_Naive	0.0885281	C2	11.3682	3	MaELC	-5.31483	1.27752
EZH2i_Naive_D4_10X_CTAGGTAGTTGGAGAC	EZH2i_Naive_D4_10X	Nerges_EZH2i_Naive	10X	EZH2i_Naive_D4	EZH2i_Naive_D4	EZH2i_Naive_s1	None	7832	2598	Nerges_EZH2i_Naive	0.0713739	C2	0.354715	1	gELC	4.9445	0.311061
EZH2i_Naive_D4_10X_CTAGGTATCAGAATAG	EZH2i_Naive_D4_10X	Nerges_EZH2i_Naive	10X	EZH2i_Naive_D4	EZH2i_Naive_D4	EZH2i_Naive_s1	None	7070	2523	Nerges_EZH2i_Naive	0.113296	C2	9.70778	3	MaELC	-4.11378	0.0885216
EZH2i_Naive_D4_10X_CTATAGGCATAAGATG	EZH2i_Naive_D4_10X	Nerges_EZH2i_Naive	10X	EZH2i_Naive_D4	EZH2i_Naive_D4	EZH2i_Naive_s1	None	2940	1428	Nerges_EZH2i_Naive	0.128231	C2	6.91227	1	aELC	-1.5837	-0.225247
EZH2i_Naive_D4_10X_CTATCTATCGACATTG	EZH2i_Naive_D4_10X	Nerges_EZH2i_Naive	10X	EZH2i_Naive_D4	EZH2i_Naive_D4	EZH2i_Naive_s2	None	14311	3530	Nerges_EZH2i_Naive	0.0415065	C7	14.7344	2	TLC	-7.77574	-4.06058
EZH2i_Naive_D4_10X_CTCAACCGTTGCCGCA	EZH2i_Naive_D4_10X	Nerges_EZH2i_Naive	10X	EZH2i_Naive_D4	EZH2i_Naive_D4	EZH2i_Naive_s1	None	8012	2874	Nerges_EZH2i_Naive	0.0745132	C2	3.9948	1	gELC	1.32494	0.0479674
EZH2i_Naive_D4_10X_CTCAAGATCACCATGA	EZH2i_Naive_D4_10X	Nerges_EZH2i_Naive	10X	EZH2i_Naive_D4	EZH2i_Naive_D4	EZH2i_Naive_s1	None	19548	4216	Nerges_EZH2i_Naive	0.0922857	C2	10.1245	2	TaELC	-4.47876	-0.805592
EZH2i_Naive_D4_10X_CTCACTGGTCATTCCC	EZH2i_Naive_D4_10X	Nerges_EZH2i_Naive	10X	EZH2i_Naive_D4	EZH2i_Naive_D4	EZH2i_Naive_s1	None	8479	2890	Nerges_EZH2i_Naive	0.101427	C2	9.97884	3	MaELC	-4.44871	0.133043
EZH2i_Naive_D4_10X_CTCAGAAGTGGCCTCA	EZH2i_Naive_D4_10X	Nerges_EZH2i_Naive	10X	EZH2i_Naive_D4	EZH2i_Naive_D4	EZH2i_Naive_s1	None	8156	2940	Nerges_EZH2i_Naive	0.083742	C2	4.90612	1	gELC	0.420678	-0.134649
EZH2i_Naive_D4_10X_CTCAGTCCATCCGGCA	EZH2i_Naive_D4_10X	Nerges_EZH2i_Naive	10X	EZH2i_Naive_D4	EZH2i_Naive_D4	EZH2i_Naive_s1	None	11925	3647	Nerges_EZH2i_Naive	0.0974423	C2	1.84544	1	gELC	3.48246	-0.0089898
EZH2i_Naive_D4_10X_CTCCACAAGAGCAGAA	EZH2i_Naive_D4_10X	Nerges_EZH2i_Naive	10X	EZH2i_Naive_D4	EZH2i_Naive_D4	EZH2i_Naive_s1	None	5194	2031	Nerges_EZH2i_Naive	0.0983827	C2	1.11064	1	gELC	4.18439	0.261548
EZH2i_Naive_D4_10X_CTCCACAGTTCAAGTC	EZH2i_Naive_D4_10X	Nerges_EZH2i_Naive	10X	EZH2i_Naive_D4	EZH2i_Naive_D4	EZH2i_Naive_s1	None	2992	1580	Nerges_EZH2i_Naive	0.115976	C2	5.93148	1	gELC	-0.603978	-0.179255
EZH2i_Naive_D4_10X_CTCCATGTCAGTCCGG	EZH2i_Naive_D4_10X	Nerges_EZH2i_Naive	10X	EZH2i_Naive_D4	EZH2i_Naive_D4	EZH2i_Naive_s1	None	5409	1936	Nerges_EZH2i_Naive	0.075245	C2	3.14736	1	gELC	2.17949	-0.108993
EZH2i_Naive_D4_10X_CTCCCAACATGTGCTA	EZH2i_Naive_D4_10X	Nerges_EZH2i_Naive	10X	EZH2i_Naive_D4	EZH2i_Naive_D4	EZH2i_Naive_s1	None	7218	2585	Nerges_EZH2i_Naive	0.0831255	C2	6.93582	1	aELC	-1.60713	-0.228356
EZH2i_Naive_D4_10X_CTCCCAAGTTCTAAGC	EZH2i_Naive_D4_10X	Nerges_EZH2i_Naive	10X	EZH2i_Naive_D4	EZH2i_Naive_D4	EZH2i_Naive_s4	None	5159	2086	Nerges_EZH2i_Naive	0.114169	C2	2.68775	1	gELC	2.63237	0.0536633
EZH2i_Naive_D4_10X_CTCCGATTCGTCTAAG	EZH2i_Naive_D4_10X	Nerges_EZH2i_Naive	10X	EZH2i_Naive_D4	EZH2i_Naive_D4	EZH2i_Naive_s1	None	8873	3072	Nerges_EZH2i_Naive	0.0185957	C2	1.88864	1	gELC	3.43291	0.043659
EZH2i_Naive_D4_10X_CTCCGATTCTTCGTAT	EZH2i_Naive_D4_10X	Nerges_EZH2i_Naive	10X	EZH2i_Naive_D4	EZH2i_Naive_D4	EZH2i_Naive_s1	None	6681	2420	Nerges_EZH2i_Naive	0.0956444	C2	3.75788	1	gELC	1.56025	0.0639157
EZH2i_Naive_D4_10X_CTCCTCCAGGAGCTGT	EZH2i_Naive_D4_10X	Nerges_EZH2i_Naive	10X	EZH2i_Naive_D4	EZH2i_Naive_D4	EZH2i_Naive_s1	None	8237	2683	Nerges_EZH2i_Naive	0.0803691	C0	9.88331	3	MaELC	-4.27746	0.180216
EZH2i_Naive_D4_10X_CTCCTTTAGCCTCGTG	EZH2i_Naive_D4_10X	Nerges_EZH2i_Naive	10X	EZH2i_Naive_D4	EZH2i_Naive_D4	EZH2i_Naive_s1	None	2430	1274	Nerges_EZH2i_Naive	0.12963	C2	3.10923	1	gELC	2.21029	0.0474222
EZH2i_Naive_D4_10X_CTCGAGGCAGCTTTCC	EZH2i_Naive_D4_10X	Nerges_EZH2i_Naive	10X	EZH2i_Naive_D4	EZH2i_Naive_D4	EZH2i_Naive_s1	None	7010	2560	Nerges_EZH2i_Naive	0.0788873	C2	4.61048	1	gELC	0.7136	-0.0825108
EZH2i_Naive_D4_10X_CTCGAGGTCCTTGACC	EZH2i_Naive_D4_10X	Nerges_EZH2i_Naive	10X	EZH2i_Naive_D4	EZH2i_Naive_D4	EZH2i_Naive_s1	None	10080	2901	Nerges_EZH2i_Naive	0.0546627	C0	13.8445	3	MaELC	-7.40106	2.64774
EZH2i_Naive_D4_10X_CTCGAGGTCGAACTCA	EZH2i_Naive_D4_10X	Nerges_EZH2i_Naive	10X	EZH2i_Naive_D4	EZH2i_Naive_D4	EZH2i_Naive_s1	None	4646	1863	Nerges_EZH2i_Naive	0.0759793	C2	12.5217	3	MaELC	-6.43875	1.72842
EZH2i_Naive_D4_10X_CTCTCGACAGGATTCT	EZH2i_Naive_D4_10X	Nerges_EZH2i_Naive	10X	EZH2i_Naive_D4	EZH2i_Naive_D4	EZH2i_Naive_s1	None	4148	1947	Nerges_EZH2i_Naive	0.0024108	C2	13.4698	2	TaELC	-6.96781	-3.0608
EZH2i_Naive_D4_10X_CTCTGGTAGCTCAGAG	EZH2i_Naive_D4_10X	Nerges_EZH2i_Naive	10X	EZH2i_Naive_D4	EZH2i_Naive_D4	EZH2i_Naive_s1	None	3339	1683	Nerges_EZH2i_Naive	0.0601977	C2	1.76588	1	gELC	3.555	0.0579744
EZH2i_Naive_D4_10X_CTGAATGAGGAGACCT	EZH2i_Naive_D4_10X	Nerges_EZH2i_Naive	10X	EZH2i_Naive_D4	EZH2i_Naive_D4	EZH2i_Naive_s1	None	7659	2665	Nerges_EZH2i_Naive	0.0573182	C2	7.54798	1	aELC	-2.21455	-0.374674
EZH2i_Naive_D4_10X_CTGAGGCCACCGAATT	EZH2i_Naive_D4_10X	Nerges_EZH2i_Naive	10X	EZH2i_Naive_D4	EZH2i_Naive_D4	EZH2i_Naive_s1	None	5160	2000	Nerges_EZH2i_Naive	0.0928295	C2	1.12909	1	gELC	4.16292	0.276015
EZH2i_Naive_D4_10X_CTGATCCGTGCAGATG	EZH2i_Naive_D4_10X	Nerges_EZH2i_Naive	10X	EZH2i_Naive_D4	EZH2i_Naive_D4	EZH2i_Naive_s1	None	12703	3518	Nerges_EZH2i_Naive	0.0475478	C2	7.16774	1	aELC	-1.82826	-0.468958
EZH2i_Naive_D4_10X_CTGCAGGAGAATTGCA	EZH2i_Naive_D4_10X	Nerges_EZH2i_Naive	10X	EZH2i_Naive_D4	EZH2i_Naive_D4	EZH2i_Naive_s1	None	2582	1355	Nerges_EZH2i_Naive	0.140976	C2	7.90651	1	aELC	-2.57864	-0.210654
EZH2i_Naive_D4_10X_CTGCCATCATCCGAGC	EZH2i_Naive_D4_10X	Nerges_EZH2i_Naive	10X	EZH2i_Naive_D4	EZH2i_Naive_D4	EZH2i_Naive_s1	None	12615	3551	Nerges_EZH2i_Naive	0.0380499	C2	4.88258	1	gELC	0.448	-0.194106
EZH2i_Naive_D4_10X_CTGCTCACAATGGCCC	EZH2i_Naive_D4_10X	Nerges_EZH2i_Naive	10X	EZH2i_Naive_D4	EZH2i_Naive_D4	EZH2i_Naive_s1	None	7813	2639	Nerges_EZH2i_Naive	0.0766671	C2	4.59397	1	gELC	0.73155	-0.105793
EZH2i_Naive_D4_10X_CTGCTCACAGACAAAT	EZH2i_Naive_D4_10X	Nerges_EZH2i_Naive	10X	EZH2i_Naive_D4	EZH2i_Naive_D4	EZH2i_Naive_s1	None	9038	2754	Nerges_EZH2i_Naive	0.0791104	C2	0.867909	1	gELC	4.43247	0.251713
EZH2i_Naive_D4_10X_CTGTAGAGTGACGCCT	EZH2i_Naive_D4_10X	Nerges_EZH2i_Naive	10X	EZH2i_Naive_D4	EZH2i_Naive_D4	EZH2i_Naive_s1	None	6788	2311	Nerges_EZH2i_Naive	0.0988509	C2	2.03762	1	gELC	3.2823	0.0504823
EZH2i_Naive_D4_10X_CTGTATTGTGAATATG	EZH2i_Naive_D4_10X	Nerges_EZH2i_Naive	10X	EZH2i_Naive_D4	EZH2i_Naive_D4	EZH2i_Naive_s1	None	3720	1634	Nerges_EZH2i_Naive	0.0774194	C0	5.04845	1	gELC	0.277967	-0.132759
EZH2i_Naive_D4_10X_CTGTATTTCAGCATTG	EZH2i_Naive_D4_10X	Nerges_EZH2i_Naive	10X	EZH2i_Naive_D4	EZH2i_Naive_D4	EZH2i_Naive_s1	None	6493	2296	Nerges_EZH2i_Naive	0.0361928	C2	2.25073	1	gELC	3.07448	-0.0163551
EZH2i_Naive_D4_10X_CTGTCGTTCAGACATC	EZH2i_Naive_D4_10X	Nerges_EZH2i_Naive	10X	EZH2i_Naive_D4	EZH2i_Naive_D4	EZH2i_Naive_s1	None	8758	2939	Nerges_EZH2i_Naive	0.076844	C2	5.03356	1	gELC	0.295827	-0.179016
EZH2i_Naive_D4_10X_CTTACCGAGGAACATT	EZH2i_Naive_D4_10X	Nerges_EZH2i_Naive	10X	EZH2i_Naive_D4	EZH2i_Naive_D4	EZH2i_Naive_s1	None	5005	1860	Nerges_EZH2i_Naive	0.127473	C2	3.25239	1	gELC	2.06931	-0.002049
EZH2i_Naive_D4_10X_CTTCAATTCTCCCATG	EZH2i_Naive_D4_10X	Nerges_EZH2i_Naive	10X	EZH2i_Naive_D4	EZH2i_Naive_D4	EZH2i_Naive_s1	None	1786	1016	Nerges_EZH2i_Naive	0.0901456	C2	4.1191	1	gELC	1.2048	-0.0684188
EZH2i_Naive_D4_10X_CTTCCTTCAGGCTATT	EZH2i_Naive_D4_10X	Nerges_EZH2i_Naive	10X	EZH2i_Naive_D4	EZH2i_Naive_D4	EZH2i_Naive_s2	None	4806	2117	Nerges_EZH2i_Naive	0.0555556	C7	14.6161	2	TLC	-7.82154	-3.82596
EZH2i_Naive_D4_10X_CTTCGGTAGTACAGAT	EZH2i_Naive_D4_10X	Nerges_EZH2i_Naive	10X	EZH2i_Naive_D4	EZH2i_Naive_D4	EZH2i_Naive_s2	None	5094	1916	Nerges_EZH2i_Naive	0.0567334	C2	13.6769	2	TaELC	-6.91444	-3.44029
EZH2i_Naive_D4_10X_CTTCGGTAGTGAATAC	EZH2i_Naive_D4_10X	Nerges_EZH2i_Naive	10X	EZH2i_Naive_D4	EZH2i_Naive_D4	EZH2i_Naive_s1	None	6616	2446	Nerges_EZH2i_Naive	0.118349	C2	0.772659	1	gELC	4.5303	0.24927
EZH2i_Naive_D4_10X_CTTCTAACATGACTTG	EZH2i_Naive_D4_10X	Nerges_EZH2i_Naive	10X	EZH2i_Naive_D4	EZH2i_Naive_D4	EZH2i_Naive_s1	None	6097	2369	Nerges_EZH2i_Naive	0.0644579	C2	4.9686	1	gELC	0.346824	0.0427946
EZH2i_Naive_D4_10X_CTTTCAATCGACGTCG	EZH2i_Naive_D4_10X	Nerges_EZH2i_Naive	10X	EZH2i_Naive_D4	EZH2i_Naive_D4	EZH2i_Naive_s1	None	5160	1975	Nerges_EZH2i_Naive	0.132171	C2	1.01256	1	gELC	4.30363	0.160175
EZH2i_Naive_D4_10X_GAACACTTCCTACAAG	EZH2i_Naive_D4_10X	Nerges_EZH2i_Naive	10X	EZH2i_Naive_D4	EZH2i_Naive_D4	EZH2i_Naive_s1	None	8447	2625	Nerges_EZH2i_Naive	0.0889073	C2	1.21818	1	gELC	4.09937	0.130417
EZH2i_Naive_D4_10X_GAACGTTCAAGTGTCT	EZH2i_Naive_D4_10X	Nerges_EZH2i_Naive	10X	EZH2i_Naive_D4	EZH2i_Naive_D4	EZH2i_Naive_s1	None	2236	1257	Nerges_EZH2i_Naive	0.12746	C2	3.65925	1	gELC	1.66833	-0.146042
EZH2i_Naive_D4_10X_GAAGAATAGAGCCTGA	EZH2i_Naive_D4_10X	Nerges_EZH2i_Naive	10X	EZH2i_Naive_D4	EZH2i_Naive_D4	EZH2i_Naive_s1	None	5956	2140	Nerges_EZH2i_Naive	0.0765615	C2	2.88575	1	gELC	2.43313	0.0688569
EZH2i_Naive_D4_10X_GAAGAATTCATGCATG	EZH2i_Naive_D4_10X	Nerges_EZH2i_Naive	10X	EZH2i_Naive_D4	EZH2i_Naive_D4	EZH2i_Naive_s1	None	7512	2556	Nerges_EZH2i_Naive	0.0982428	C2	0.883043	1	gELC	4.43264	0.177529
EZH2i_Naive_D4_10X_GAAGAATTCCTCAGGG	EZH2i_Naive_D4_10X	Nerges_EZH2i_Naive	10X	EZH2i_Naive_D4	EZH2i_Naive_D4	EZH2i_Naive_s1	None	5736	2087	Nerges_EZH2i_Naive	0.13424	C2	2.40962	1	gELC	2.90476	0.132753
EZH2i_Naive_D4_10X_GAATAGATCATCTGTT	EZH2i_Naive_D4_10X	Nerges_EZH2i_Naive	10X	EZH2i_Naive_D4	EZH2i_Naive_D4	EZH2i_Naive_s1	None	3668	1715	Nerges_EZH2i_Naive	0.0395311	C2	0.951021	1	gELC	4.37779	0.105521
EZH2i_Naive_D4_10X_GAATCACAGGTACCTT	EZH2i_Naive_D4_10X	Nerges_EZH2i_Naive	10X	EZH2i_Naive_D4	EZH2i_Naive_D4	EZH2i_Naive_s1	None	8296	2578	Nerges_EZH2i_Naive	0.130063	C2	5.92274	1	gELC	-0.589846	-0.278586
EZH2i_Naive_D4_10X_GACACGCCAGCGTAGA	EZH2i_Naive_D4_10X	Nerges_EZH2i_Naive	10X	EZH2i_Naive_D4	EZH2i_Naive_D4	EZH2i_Naive_s1	None	19506	4345	Nerges_EZH2i_Naive	0.0328617	C2	8.33412	1	aELC	-3.00087	-0.490482
EZH2i_Naive_D4_10X_GACACGCCAGGAATCG	EZH2i_Naive_D4_10X	Nerges_EZH2i_Naive	10X	EZH2i_Naive_D4	EZH2i_Naive_D4	EZH2i_Naive_s1	None	6684	2649	Nerges_EZH2i_Naive	0.122531	C2	12.9098	3	MaELC	-6.875	1.79955
EZH2i_Naive_D4_10X_GACACGCTCCTTCAGC	EZH2i_Naive_D4_10X	Nerges_EZH2i_Naive	10X	EZH2i_Naive_D4	EZH2i_Naive_D4	EZH2i_Naive_s1	None	7163	2708	Nerges_EZH2i_Naive	0.0841826	C2	3.84382	1	gELC	1.47971	-0.0546652
EZH2i_Naive_D4_10X_GACAGCCAGCATTGAA	EZH2i_Naive_D4_10X	Nerges_EZH2i_Naive	10X	EZH2i_Naive_D4	EZH2i_Naive_D4	EZH2i_Naive_s4	None	4674	2011	Nerges_EZH2i_Naive	0.102696	C2	14.5244	3	MaELC	-7.80241	3.24165
EZH2i_Naive_D4_10X_GACATCAGTAAGCTCT	EZH2i_Naive_D4_10X	Nerges_EZH2i_Naive	10X	EZH2i_Naive_D4	EZH2i_Naive_D4	EZH2i_Naive_s1	None	5964	2030	Nerges_EZH2i_Naive	0.0531522	C2	9.31256	1	aELC	-3.98489	-0.142156
EZH2i_Naive_D4_10X_GACCAATAGTGGTGAC	EZH2i_Naive_D4_10X	Nerges_EZH2i_Naive	10X	EZH2i_Naive_D4	EZH2i_Naive_D4	EZH2i_Naive_s1	None	8143	2714	Nerges_EZH2i_Naive	0.0857178	C2	2.00721	1	gELC	3.31814	0.00276945
EZH2i_Naive_D4_10X_GACCAATCAGACCCGT	EZH2i_Naive_D4_10X	Nerges_EZH2i_Naive	10X	EZH2i_Naive_D4	EZH2i_Naive_D4	EZH2i_Naive_s1	None	17396	3902	Nerges_EZH2i_Naive	0.0790412	C2	6.79284	1	aELC	-1.4613	-0.283367
EZH2i_Naive_D4_10X_GACCAATGTCCGATCG	EZH2i_Naive_D4_10X	Nerges_EZH2i_Naive	10X	EZH2i_Naive_D4	EZH2i_Naive_D4	EZH2i_Naive_s1	None	6831	2363	Nerges_EZH2i_Naive	0.037769	C2	7.38067	1	aELC	-2.04391	-0.448407
EZH2i_Naive_D4_10X_GACCAATGTGTAGGAC	EZH2i_Naive_D4_10X	Nerges_EZH2i_Naive	10X	EZH2i_Naive_D4	EZH2i_Naive_D4	EZH2i_Naive_s1	None	5012	1808	Nerges_EZH2i_Naive	0.111732	C2	2.72833	1	gELC	2.59292	0.0230247
EZH2i_Naive_D4_10X_GACCCAGAGTAGGATT	EZH2i_Naive_D4_10X	Nerges_EZH2i_Naive	10X	EZH2i_Naive_D4	EZH2i_Naive_D4	EZH2i_Naive_s1	None	5711	1989	Nerges_EZH2i_Naive	0.113115	C2	4.1505	1	gELC	1.17372	-0.0764318
EZH2i_Naive_D4_10X_GACCGTGGTCCGACGT	EZH2i_Naive_D4_10X	Nerges_EZH2i_Naive	10X	EZH2i_Naive_D4	EZH2i_Naive_D4	EZH2i_Naive_s1	None	9150	3079	Nerges_EZH2i_Naive	0.0891803	C2	2.46093	1	gELC	2.86787	-0.118327
EZH2i_Naive_D4_10X_GACCTTCAGAAATGGG	EZH2i_Naive_D4_10X	Nerges_EZH2i_Naive	10X	EZH2i_Naive_D4	EZH2i_Naive_D4	EZH2i_Naive_s1	None	5213	1940	Nerges_EZH2i_Naive	0.0498753	C2	11.6564	3	MaELC	-5.89873	1.01521
EZH2i_Naive_D4_10X_GACCTTCAGCTCGACC	EZH2i_Naive_D4_10X	Nerges_EZH2i_Naive	10X	EZH2i_Naive_D4	EZH2i_Naive_D4	EZH2i_Naive_s1	None	12851	3518	Nerges_EZH2i_Naive	0.0387518	C2	0.347977	1	gELC	4.93706	0.375944
EZH2i_Naive_D4_10X_GACCTTCGTCACAATC	EZH2i_Naive_D4_10X	Nerges_EZH2i_Naive	10X	EZH2i_Naive_D4	EZH2i_Naive_D4	EZH2i_Naive_s1	None	7187	2657	Nerges_EZH2i_Naive	0.13761	C2	2.4517	1	gELC	2.87772	-0.129664
EZH2i_Naive_D4_10X_GACGCTGGTTAAGACA	EZH2i_Naive_D4_10X	Nerges_EZH2i_Naive	10X	EZH2i_Naive_D4	EZH2i_Naive_D4	EZH2i_Naive_s1	None	10560	3173	Nerges_EZH2i_Naive	0.0641098	C2	5.9534	1	aELC	-0.624632	-0.203075
EZH2i_Naive_D4_10X_GACGTTAAGGTGGTTG	EZH2i_Naive_D4_10X	Nerges_EZH2i_Naive	10X	EZH2i_Naive_D4	EZH2i_Naive_D4	EZH2i_Naive_s1	None	5738	2112	Nerges_EZH2i_Naive	0.0906239	C2	5.45225	1	gELC	-0.124253	-0.171773
EZH2i_Naive_D4_10X_GACGTTAGTGAGATCG	EZH2i_Naive_D4_10X	Nerges_EZH2i_Naive	10X	EZH2i_Naive_D4	EZH2i_Naive_D4	EZH2i_Naive_s1	None	8351	2808	Nerges_EZH2i_Naive	0.0809484	C2	4.18545	1	gELC	1.13544	0.00192626
EZH2i_Naive_D4_10X_GACTATGTCTCAAAGC	EZH2i_Naive_D4_10X	Nerges_EZH2i_Naive	10X	EZH2i_Naive_D4	EZH2i_Naive_D4	EZH2i_Naive_s1	None	10557	3225	Nerges_EZH2i_Naive	0.133371	C2	6.75007	1	aELC	-1.4173	-0.307364
EZH2i_Naive_D4_10X_GACTCAAAGTTGTACC	EZH2i_Naive_D4_10X	Nerges_EZH2i_Naive	10X	EZH2i_Naive_D4	EZH2i_Naive_D4	EZH2i_Naive_s1	None	15710	4081	Nerges_EZH2i_Naive	0.0404201	C2	6.25207	1	aELC	-0.919737	-0.274583
EZH2i_Naive_D4_10X_GACTCTCTCGAACCTA	EZH2i_Naive_D4_10X	Nerges_EZH2i_Naive	10X	EZH2i_Naive_D4	EZH2i_Naive_D4	EZH2i_Naive_s1	None	5301	1996	Nerges_EZH2i_Naive	0.0988493	C2	6.86367	1	aELC	-1.54079	-0.108098
EZH2i_Naive_D4_10X_GACTGATCAATATCCG	EZH2i_Naive_D4_10X	Nerges_EZH2i_Naive	10X	EZH2i_Naive_D4	EZH2i_Naive_D4	EZH2i_Naive_s1	None	3537	1686	Nerges_EZH2i_Naive	0.0542833	C2	6.96412	1	aELC	-1.63071	-0.324369
EZH2i_Naive_D4_10X_GACTTCCGTCGATTTG	EZH2i_Naive_D4_10X	Nerges_EZH2i_Naive	10X	EZH2i_Naive_D4	EZH2i_Naive_D4	EZH2i_Naive_s1	None	3911	1922	Nerges_EZH2i_Naive	0.0802864	C2	5.9335	1	gELC	-0.606247	-0.174709
EZH2i_Naive_D4_10X_GACTTCCTCCCTTGGT	EZH2i_Naive_D4_10X	Nerges_EZH2i_Naive	10X	EZH2i_Naive_D4	EZH2i_Naive_D4	EZH2i_Naive_s1	None	23733	5169	Nerges_EZH2i_Naive	0.0571356	C2	2.27206	1	gELC	3.05619	-0.0598732
EZH2i_Naive_D4_10X_GACTTCCTCGCCTATC	EZH2i_Naive_D4_10X	Nerges_EZH2i_Naive	10X	EZH2i_Naive_D4	EZH2i_Naive_D4	EZH2i_Naive_s1	None	9672	3187	Nerges_EZH2i_Naive	0.14361	C2	8.13665	1	aELC	-2.80356	-0.462689
EZH2i_Naive_D4_10X_GACTTCCTCTCTCGAC	EZH2i_Naive_D4_10X	Nerges_EZH2i_Naive	10X	EZH2i_Naive_D4	EZH2i_Naive_D4	EZH2i_Naive_s1	None	7534	2761	Nerges_EZH2i_Naive	0.0807008	C2	4.6081	1	gELC	0.71998	-0.148538
EZH2i_Naive_D4_10X_GAGACCCCACAAGTGG	EZH2i_Naive_D4_10X	Nerges_EZH2i_Naive	10X	EZH2i_Naive_D4	EZH2i_Naive_D4	EZH2i_Naive_s1	None	4811	1826	Nerges_EZH2i_Naive	0.06984	C2	2.39208	1	gELC	2.93608	-0.087727
EZH2i_Naive_D4_10X_GAGAGGTTCTCGTGAA	EZH2i_Naive_D4_10X	Nerges_EZH2i_Naive	10X	EZH2i_Naive_D4	EZH2i_Naive_D4	EZH2i_Naive_s1	None	6138	2208	Nerges_EZH2i_Naive	0.0723363	C2	4.76996	1	gELC	0.553571	-0.0784666
EZH2i_Naive_D4_10X_GAGATGGTCTGCACCT	EZH2i_Naive_D4_10X	Nerges_EZH2i_Naive	10X	EZH2i_Naive_D4	EZH2i_Naive_D4	EZH2i_Naive_s1	None	6190	2166	Nerges_EZH2i_Naive	0.0991922	C2	3.9997	1	gELC	1.31967	0.0583166
EZH2i_Naive_D4_10X_GAGGCCTCAATTGCAC	EZH2i_Naive_D4_10X	Nerges_EZH2i_Naive	10X	EZH2i_Naive_D4	EZH2i_Naive_D4	EZH2i_Naive_s1	None	13246	3780	Nerges_EZH2i_Naive	0.0446927	C2	6.27599	1	aELC	-0.94284	-0.289795
EZH2i_Naive_D4_10X_GAGTCATCAGATACTC	EZH2i_Naive_D4_10X	Nerges_EZH2i_Naive	10X	EZH2i_Naive_D4	EZH2i_Naive_D4	EZH2i_Naive_s1	None	9943	3028	Nerges_EZH2i_Naive	0.087901	C0	4.25281	1	gELC	1.06733	0.00789344
EZH2i_Naive_D4_10X_GAGTCTATCTACCTTA	EZH2i_Naive_D4_10X	Nerges_EZH2i_Naive	10X	EZH2i_Naive_D4	EZH2i_Naive_D4	EZH2i_Naive_s1	None	2914	1343	Nerges_EZH2i_Naive	0.054221	C2	7.14573	1	aELC	-1.81954	-0.179307
EZH2i_Naive_D4_10X_GAGTGAGGTCGCTTGG	EZH2i_Naive_D4_10X	Nerges_EZH2i_Naive	10X	EZH2i_Naive_D4	EZH2i_Naive_D4	EZH2i_Naive_s2	None	12880	3422	Nerges_EZH2i_Naive	0.075854	C7	13.8667	2	TLC	-7.20611	-3.39231
EZH2i_Naive_D4_10X_GAGTGTTCAGTCAGCC	EZH2i_Naive_D4_10X	Nerges_EZH2i_Naive	10X	EZH2i_Naive_D4	EZH2i_Naive_D4	EZH2i_Naive_s1	None	4427	1818	Nerges_EZH2i_Naive	0.117235	C2	1.14796	1	gELC	4.17402	0.113831
EZH2i_Naive_D4_10X_GAGTTACGTCAGGCAA	EZH2i_Naive_D4_10X	Nerges_EZH2i_Naive	10X	EZH2i_Naive_D4	EZH2i_Naive_D4	EZH2i_Naive_s1	None	6484	2298	Nerges_EZH2i_Naive	0.0891425	C2	2.28544	1	gELC	3.04629	-0.103145
EZH2i_Naive_D4_10X_GAGTTACGTGGTAATA	EZH2i_Naive_D4_10X	Nerges_EZH2i_Naive	10X	EZH2i_Naive_D4	EZH2i_Naive_D4	EZH2i_Naive_s3	None	5902	2269	Nerges_EZH2i_Naive	0.0499831	C1	15.9675	3	MeLC	-9.04871	3.9879
EZH2i_Naive_D4_10X_GAGTTACGTTCAGGTT	EZH2i_Naive_D4_10X	Nerges_EZH2i_Naive	10X	EZH2i_Naive_D4	EZH2i_Naive_D4	EZH2i_Naive_s1	None	5659	2056	Nerges_EZH2i_Naive	0.0462979	C2	0.225777	1	gELC	5.07249	0.328749
EZH2i_Naive_D4_10X_GATAGAACATACAGAA	EZH2i_Naive_D4_10X	Nerges_EZH2i_Naive	10X	EZH2i_Naive_D4	EZH2i_Naive_D4	EZH2i_Naive_s1	None	4777	1749	Nerges_EZH2i_Naive	0.117647	C2	3.45337	1	gELC	1.86793	0.00476623
EZH2i_Naive_D4_10X_GATAGAAGTATATGGA	EZH2i_Naive_D4_10X	Nerges_EZH2i_Naive	10X	EZH2i_Naive_D4	EZH2i_Naive_D4	EZH2i_Naive_s1	None	7326	2594	Nerges_EZH2i_Naive	0.0524161	C2	2.59916	1	gELC	2.72003	0.0768807
EZH2i_Naive_D4_10X_GATAGAATCCCTTTGG	EZH2i_Naive_D4_10X	Nerges_EZH2i_Naive	10X	EZH2i_Naive_D4	EZH2i_Naive_D4	EZH2i_Naive_s1	None	1817	1052	Nerges_EZH2i_Naive	0.0561365	C8	5.32723	1	Undef	-0.00413853	-0.0858494
EZH2i_Naive_D4_10X_GATCACAGTGATTGGG	EZH2i_Naive_D4_10X	Nerges_EZH2i_Naive	10X	EZH2i_Naive_D4	EZH2i_Naive_D4	EZH2i_Naive_s1	None	11309	3107	Nerges_EZH2i_Naive	0.112919	C2	1.28962	1	gELC	4.03801	0.0650956
EZH2i_Naive_D4_10X_GATCAGTCACGTGAGA	EZH2i_Naive_D4_10X	Nerges_EZH2i_Naive	10X	EZH2i_Naive_D4	EZH2i_Naive_D4	EZH2i_Naive_s1	None	5750	2079	Nerges_EZH2i_Naive	0.0304348	C2	13.0883	3	MaELC	-6.82195	2.15831
EZH2i_Naive_D4_10X_GATCATGGTTAGGGTG	EZH2i_Naive_D4_10X	Nerges_EZH2i_Naive	10X	EZH2i_Naive_D4	EZH2i_Naive_D4	EZH2i_Naive_s1	None	5357	2036	Nerges_EZH2i_Naive	0.105469	C2	4.37741	1	gELC	0.943676	-0.0203129
EZH2i_Naive_D4_10X_GATGACTGTGTGCTTA	EZH2i_Naive_D4_10X	Nerges_EZH2i_Naive	10X	EZH2i_Naive_D4	EZH2i_Naive_D4	EZH2i_Naive_s1	None	7637	2707	Nerges_EZH2i_Naive	0.10842	C2	13.8654	3	MaELC	-7.40494	2.67741
EZH2i_Naive_D4_10X_GATGATCGTGAGCAGT	EZH2i_Naive_D4_10X	Nerges_EZH2i_Naive	10X	EZH2i_Naive_D4	EZH2i_Naive_D4	EZH2i_Naive_s1	None	4019	1651	Nerges_EZH2i_Naive	0.0947997	C2	1.73303	1	gELC	3.5874	0.0636674
EZH2i_Naive_D4_10X_GATGATCTCCTTTGAT	EZH2i_Naive_D4_10X	Nerges_EZH2i_Naive	10X	EZH2i_Naive_D4	EZH2i_Naive_D4	EZH2i_Naive_s1	None	3479	1558	Nerges_EZH2i_Naive	0.0152343	C2	7.7786	1	aELC	-2.44663	-0.349922
EZH2i_Naive_D4_10X_GATGCTAAGGCATGCA	EZH2i_Naive_D4_10X	Nerges_EZH2i_Naive	10X	EZH2i_Naive_D4	EZH2i_Naive_D4	EZH2i_Naive_s1	None	5266	2017	Nerges_EZH2i_Naive	0.0600076	C2	0.267382	1	gELC	5.04341	0.267672
EZH2i_Naive_D4_10X_GATGGAGCATCGTTCC	EZH2i_Naive_D4_10X	Nerges_EZH2i_Naive	10X	EZH2i_Naive_D4	EZH2i_Naive_D4	EZH2i_Naive_s1	None	2850	1253	Nerges_EZH2i_Naive	0.110175	C2	5.18701	1	gELC	0.14085	-0.16375
EZH2i_Naive_D4_10X_GATGGAGTCTCATAGG	EZH2i_Naive_D4_10X	Nerges_EZH2i_Naive	10X	EZH2i_Naive_D4	EZH2i_Naive_D4	EZH2i_Naive_s1	None	5847	1981	Nerges_EZH2i_Naive	0.100735	C2	3.74007	1	gELC	1.58767	-0.142184
EZH2i_Naive_D4_10X_GATTCTTAGGTAGACC	EZH2i_Naive_D4_10X	Nerges_EZH2i_Naive	10X	EZH2i_Naive_D4	EZH2i_Naive_D4	EZH2i_Naive_s1	None	5252	1958	Nerges_EZH2i_Naive	0.0565499	C2	1.18394	1	gELC	4.12289	0.192318
EZH2i_Naive_D4_10X_GATTCTTGTACAGTAA	EZH2i_Naive_D4_10X	Nerges_EZH2i_Naive	10X	EZH2i_Naive_D4	EZH2i_Naive_D4	EZH2i_Naive_s1	None	6067	2274	Nerges_EZH2i_Naive	0.0697214	C2	1.4932	1	gELC	3.84245	-0.0166574
EZH2i_Naive_D4_10X_GATTCTTGTCACTCGG	EZH2i_Naive_D4_10X	Nerges_EZH2i_Naive	10X	EZH2i_Naive_D4	EZH2i_Naive_D4	EZH2i_Naive_s1	None	2325	1241	Nerges_EZH2i_Naive	0.104086	C2	2.95968	1	gELC	2.3629	-0.0148639
EZH2i_Naive_D4_10X_GATTCTTTCGACCTAA	EZH2i_Naive_D4_10X	Nerges_EZH2i_Naive	10X	EZH2i_Naive_D4	EZH2i_Naive_D4	EZH2i_Naive_s1	None	6724	2410	Nerges_EZH2i_Naive	0.0458061	C2	13.5478	2	TaELC	-7.0581	-3.07546
EZH2i_Naive_D4_10X_GATTTCTGTAGCGTCC	EZH2i_Naive_D4_10X	Nerges_EZH2i_Naive	10X	EZH2i_Naive_D4	EZH2i_Naive_D4	EZH2i_Naive_s1	None	5168	1904	Nerges_EZH2i_Naive	0.065983	C2	6.87164	1	aELC	-1.54395	-0.206571
EZH2i_Naive_D4_10X_GCAACATCATATGGCT	EZH2i_Naive_D4_10X	Nerges_EZH2i_Naive	10X	EZH2i_Naive_D4	EZH2i_Naive_D4	EZH2i_Naive_s1	None	10495	3159	Nerges_EZH2i_Naive	0.0688899	C2	3.78652	1	gELC	1.54596	-0.244775
EZH2i_Naive_D4_10X_GCACGGTAGACGGTCA	EZH2i_Naive_D4_10X	Nerges_EZH2i_Naive	10X	EZH2i_Naive_D4	EZH2i_Naive_D4	EZH2i_Naive_s1	None	1969	1132	Nerges_EZH2i_Naive	0.063484	C2	7.6993	1	aELC	-2.37209	-0.197825
EZH2i_Naive_D4_10X_GCACGTGAGACTCAAA	EZH2i_Naive_D4_10X	Nerges_EZH2i_Naive	10X	EZH2i_Naive_D4	EZH2i_Naive_D4	EZH2i_Naive_s1	None	13825	3438	Nerges_EZH2i_Naive	0.0209042	C2	1.98119	1	gELC	3.32132	0.210956
EZH2i_Naive_D4_10X_GCACGTGGTATCGAAA	EZH2i_Naive_D4_10X	Nerges_EZH2i_Naive	10X	EZH2i_Naive_D4	EZH2i_Naive_D4	EZH2i_Naive_s1	None	9722	2852	Nerges_EZH2i_Naive	0.0886649	C2	2.18378	1	gELC	3.1442	-0.0436078
EZH2i_Naive_D4_10X_GCACGTGTCGTTGTAG	EZH2i_Naive_D4_10X	Nerges_EZH2i_Naive	10X	EZH2i_Naive_D4	EZH2i_Naive_D4	EZH2i_Naive_s1	None	3152	1738	Nerges_EZH2i_Naive	0.0621827	C2	13.6371	2	TaELC	-7.23171	-3.01062
EZH2i_Naive_D4_10X_GCACTAATCACCCTTG	EZH2i_Naive_D4_10X	Nerges_EZH2i_Naive	10X	EZH2i_Naive_D4	EZH2i_Naive_D4	EZH2i_Naive_s1	None	7810	2703	Nerges_EZH2i_Naive	0.0632522	C2	3.73203	1	gELC	1.59053	-0.0306691
EZH2i_Naive_D4_10X_GCAGCCAAGGTTATAG	EZH2i_Naive_D4_10X	Nerges_EZH2i_Naive	10X	EZH2i_Naive_D4	EZH2i_Naive_D4	EZH2i_Naive_s1	None	5309	1963	Nerges_EZH2i_Naive	0.0525523	C2	2.57649	1	gELC	2.75224	-0.152114
EZH2i_Naive_D4_10X_GCAGCCACAGACCTAT	EZH2i_Naive_D4_10X	Nerges_EZH2i_Naive	10X	EZH2i_Naive_D4	EZH2i_Naive_D4	EZH2i_Naive_s1	None	4812	1993	Nerges_EZH2i_Naive	0.113259	C2	3.04533	1	gELC	2.28186	-0.11717
EZH2i_Naive_D4_10X_GCAGCTGTCTGTCAGA	EZH2i_Naive_D4_10X	Nerges_EZH2i_Naive	10X	EZH2i_Naive_D4	EZH2i_Naive_D4	EZH2i_Naive_s1	None	6342	2295	Nerges_EZH2i_Naive	0.0990224	C2	1.01974	1	gELC	4.30397	0.120128
EZH2i_Naive_D4_10X_GCCAACGAGTACTCGT	EZH2i_Naive_D4_10X	Nerges_EZH2i_Naive	10X	EZH2i_Naive_D4	EZH2i_Naive_D4	EZH2i_Naive_s1	None	14241	3623	Nerges_EZH2i_Naive	0.148796	C2	4.4638	1	gELC	0.862089	-0.109627
EZH2i_Naive_D4_10X_GCCAGCAAGCTCATAC	EZH2i_Naive_D4_10X	Nerges_EZH2i_Naive	10X	EZH2i_Naive_D4	EZH2i_Naive_D4	EZH2i_Naive_s1	None	9057	3032	Nerges_EZH2i_Naive	0.0373192	C2	9.99044	3	MaELC	-4.50163	0.0917237
EZH2i_Naive_D4_10X_GCCATTCAGCTAATCC	EZH2i_Naive_D4_10X	Nerges_EZH2i_Naive	10X	EZH2i_Naive_D4	EZH2i_Naive_D4	EZH2i_Naive_s1	None	9787	2932	Nerges_EZH2i_Naive	0.0790845	C2	8.14456	1	aELC	-2.81567	-0.256675
EZH2i_Naive_D4_10X_GCCCAGAAGCAAGCCA	EZH2i_Naive_D4_10X	Nerges_EZH2i_Naive	10X	EZH2i_Naive_D4	EZH2i_Naive_D4	EZH2i_Naive_s1	None	2878	1329	Nerges_EZH2i_Naive	0.110146	C2	3.35332	1	gELC	1.9701	-0.0404103
EZH2i_Naive_D4_10X_GCCCAGAGTGGTCCGT	EZH2i_Naive_D4_10X	Nerges_EZH2i_Naive	10X	EZH2i_Naive_D4	EZH2i_Naive_D4	EZH2i_Naive_s4	None	3121	1449	Nerges_EZH2i_Naive	0.0221083	C2	14.7416	3	MaELC	-8.0257	3.30744
EZH2i_Naive_D4_10X_GCCCGAATCGTTGTTT	EZH2i_Naive_D4_10X	Nerges_EZH2i_Naive	10X	EZH2i_Naive_D4	EZH2i_Naive_D4	EZH2i_Naive_s1	None	4664	1662	Nerges_EZH2i_Naive	0.102702	C2	3.68118	1	gELC	1.6406	-0.0101204
EZH2i_Naive_D4_10X_GCCGATGGTAACACCT	EZH2i_Naive_D4_10X	Nerges_EZH2i_Naive	10X	EZH2i_Naive_D4	EZH2i_Naive_D4	EZH2i_Naive_s1	None	1595	1019	Nerges_EZH2i_Naive	0.0802508	C2	9.02759	1	aELC	-3.69839	-0.283569
EZH2i_Naive_D4_10X_GCCGTGATCCACCTCA	EZH2i_Naive_D4_10X	Nerges_EZH2i_Naive	10X	EZH2i_Naive_D4	EZH2i_Naive_D4	EZH2i_Naive_s1	None	6514	2459	Nerges_EZH2i_Naive	0.0770648	C2	1.36079	1	gELC	3.95645	0.11687
EZH2i_Naive_D4_10X_GCCTGTTGTCTACTGA	EZH2i_Naive_D4_10X	Nerges_EZH2i_Naive	10X	EZH2i_Naive_D4	EZH2i_Naive_D4	EZH2i_Naive_s1	None	5684	2095	Nerges_EZH2i_Naive	0.0476777	C2	5.33807	1	gELC	-0.0101451	-0.167997
EZH2i_Naive_D4_10X_GCGGAAATCAGTGTCA	EZH2i_Naive_D4_10X	Nerges_EZH2i_Naive	10X	EZH2i_Naive_D4	EZH2i_Naive_D4	EZH2i_Naive_s1	None	9994	2924	Nerges_EZH2i_Naive	0.0564339	C2	2.69132	1	gELC	2.63627	-0.146167
EZH2i_Naive_D4_10X_GCGGATCAGCCACCGT	EZH2i_Naive_D4_10X	Nerges_EZH2i_Naive	10X	EZH2i_Naive_D4	EZH2i_Naive_D4	EZH2i_Naive_s1	None	19581	4562	Nerges_EZH2i_Naive	0.0921301	C2	10.8952	2	TaELC	-4.90486	-1.48714
EZH2i_Naive_D4_10X_GCGTGCAAGGATATAC	EZH2i_Naive_D4_10X	Nerges_EZH2i_Naive	10X	EZH2i_Naive_D4	EZH2i_Naive_D4	EZH2i_Naive_s1	None	6737	2260	Nerges_EZH2i_Naive	0.124091	C2	0.561614	1	gELC	4.72933	0.326363
EZH2i_Naive_D4_10X_GCGTGCAGTCCTCCTA	EZH2i_Naive_D4_10X	Nerges_EZH2i_Naive	10X	EZH2i_Naive_D4	EZH2i_Naive_D4	EZH2i_Naive_s1	None	8208	2679	Nerges_EZH2i_Naive	0.0702973	C2	8.83993	1	aELC	-3.50926	-0.409896
EZH2i_Naive_D4_10X_GCTACCTAGTTAGAAC	EZH2i_Naive_D4_10X	Nerges_EZH2i_Naive	10X	EZH2i_Naive_D4	EZH2i_Naive_D4	EZH2i_Naive_s1	None	2011	1178	Nerges_EZH2i_Naive	0.0323222	C2	7.99461	1	aELC	-2.66305	-0.370672
EZH2i_Naive_D4_10X_GCTACCTCAAACCACT	EZH2i_Naive_D4_10X	Nerges_EZH2i_Naive	10X	EZH2i_Naive_D4	EZH2i_Naive_D4	EZH2i_Naive_s1	None	6213	2351	Nerges_EZH2i_Naive	0.0486078	C2	7.55949	1	aELC	-2.2266	-0.359594
EZH2i_Naive_D4_10X_GCTGGGTTCAAGTAAG	EZH2i_Naive_D4_10X	Nerges_EZH2i_Naive	10X	EZH2i_Naive_D4	EZH2i_Naive_D4	EZH2i_Naive_s1	None	12110	3393	Nerges_EZH2i_Naive	0.122461	C2	0.789286	1	gELC	4.50831	0.272667
EZH2i_Naive_D4_10X_GCTTCACCACTGGCGT	EZH2i_Naive_D4_10X	Nerges_EZH2i_Naive	10X	EZH2i_Naive_D4	EZH2i_Naive_D4	EZH2i_Naive_s1	None	10393	3187	Nerges_EZH2i_Naive	0.107572	C2	3.09334	1	gELC	2.22304	0.114457
EZH2i_Naive_D4_10X_GCTTCACGTACGAAAT	EZH2i_Naive_D4_10X	Nerges_EZH2i_Naive	10X	EZH2i_Naive_D4	EZH2i_Naive_D4	EZH2i_Naive_s1	None	6397	2289	Nerges_EZH2i_Naive	0.0703455	C2	0.661604	1	gELC	4.63319	0.298951
EZH2i_Naive_D4_10X_GCTTGGGAGCCGTAAG	EZH2i_Naive_D4_10X	Nerges_EZH2i_Naive	10X	EZH2i_Naive_D4	EZH2i_Naive_D4	EZH2i_Naive_s1	None	14123	3864	Nerges_EZH2i_Naive	0.0532465	C2	13.0931	3	MaELC	-6.80378	2.18942
EZH2i_Naive_D4_10X_GGAACCCAGCGATGAC	EZH2i_Naive_D4_10X	Nerges_EZH2i_Naive	10X	EZH2i_Naive_D4	EZH2i_Naive_D4	EZH2i_Naive_s1	None	7689	2460	Nerges_EZH2i_Naive	0.105735	C2	7.34041	1	aELC	-2.01934	-0.0413172
EZH2i_Naive_D4_10X_GGAACCCTCTTTCTAG	EZH2i_Naive_D4_10X	Nerges_EZH2i_Naive	10X	EZH2i_Naive_D4	EZH2i_Naive_D4	EZH2i_Naive_s1	None	4285	1864	Nerges_EZH2i_Naive	0.0343057	C2	2.79171	1	gELC	2.52741	0.0722007
EZH2i_Naive_D4_10X_GGAATCTAGGTGGCTA	EZH2i_Naive_D4_10X	Nerges_EZH2i_Naive	10X	EZH2i_Naive_D4	EZH2i_Naive_D4	EZH2i_Naive_s1	None	5871	2298	Nerges_EZH2i_Naive	0.0776699	C2	8.5362	1	aELC	-3.20941	-0.106376
EZH2i_Naive_D4_10X_GGAATCTAGTTACGTC	EZH2i_Naive_D4_10X	Nerges_EZH2i_Naive	10X	EZH2i_Naive_D4	EZH2i_Naive_D4	EZH2i_Naive_s1	None	8455	2698	Nerges_EZH2i_Naive	0.133412	C2	3.73334	1	gELC	1.58968	-0.0406275
EZH2i_Naive_D4_10X_GGAATCTTCCCTCTTT	EZH2i_Naive_D4_10X	Nerges_EZH2i_Naive	10X	EZH2i_Naive_D4	EZH2i_Naive_D4	EZH2i_Naive_s1	None	4429	1792	Nerges_EZH2i_Naive	0.0675096	C2	0.346817	1	gELC	4.94605	0.340614
EZH2i_Naive_D4_10X_GGACGTCCAAAGCTAA	EZH2i_Naive_D4_10X	Nerges_EZH2i_Naive	10X	EZH2i_Naive_D4	EZH2i_Naive_D4	EZH2i_Naive_s1	None	6618	2277	Nerges_EZH2i_Naive	0.0714717	C2	3.092	1	gELC	2.22576	0.0852453
EZH2i_Naive_D4_10X_GGAGATGAGGTGGGTT	EZH2i_Naive_D4_10X	Nerges_EZH2i_Naive	10X	EZH2i_Naive_D4	EZH2i_Naive_D4	EZH2i_Naive_s1	None	6816	2413	Nerges_EZH2i_Naive	0.104313	C2	13.0962	3	MaELC	-6.80372	2.19456
EZH2i_Naive_D4_10X_GGAGATGTCCTGATAG	EZH2i_Naive_D4_10X	Nerges_EZH2i_Naive	10X	EZH2i_Naive_D4	EZH2i_Naive_D4	EZH2i_Naive_s1	None	6733	2335	Nerges_EZH2i_Naive	0.114956	C2	8.09164	1	aELC	-2.76368	-0.210631
EZH2i_Naive_D4_10X_GGAGCAATCTCGGTCT	EZH2i_Naive_D4_10X	Nerges_EZH2i_Naive	10X	EZH2i_Naive_D4	EZH2i_Naive_D4	EZH2i_Naive_s1	None	4486	1662	Nerges_EZH2i_Naive	0.010477	C2	0.823339	1	gELC	4.49388	0.177177
EZH2i_Naive_D4_10X_GGAGGTATCATGGTAC	EZH2i_Naive_D4_10X	Nerges_EZH2i_Naive	10X	EZH2i_Naive_D4	EZH2i_Naive_D4	EZH2i_Naive_s1	None	5816	2278	Nerges_EZH2i_Naive	0.115887	C2	0.710961	1	gELC	4.58512	0.288033
EZH2i_Naive_D4_10X_GGATCTAAGCCATATC	EZH2i_Naive_D4_10X	Nerges_EZH2i_Naive	10X	EZH2i_Naive_D4	EZH2i_Naive_D4	EZH2i_Naive_s1	None	7638	2571	Nerges_EZH2i_Naive	0.113642	C2	2.59327	1	gELC	2.72274	0.158307
EZH2i_Naive_D4_10X_GGATCTAAGTTTCGAC	EZH2i_Naive_D4_10X	Nerges_EZH2i_Naive	10X	EZH2i_Naive_D4	EZH2i_Naive_D4	EZH2i_Naive_s1	None	5472	2121	Nerges_EZH2i_Naive	0.0615863	C2	2.4447	1	gELC	2.88103	-0.0607969
EZH2i_Naive_D4_10X_GGATCTATCTCATGCC	EZH2i_Naive_D4_10X	Nerges_EZH2i_Naive	10X	EZH2i_Naive_D4	EZH2i_Naive_D4	EZH2i_Naive_s1	None	4731	1958	Nerges_EZH2i_Naive	0.0900444	C2	2.28303	1	gELC	3.04439	-0.0501725
EZH2i_Naive_D4_10X_GGATGTTTCTGTCCCA	EZH2i_Naive_D4_10X	Nerges_EZH2i_Naive	10X	EZH2i_Naive_D4	EZH2i_Naive_D4	EZH2i_Naive_s1	None	6210	2282	Nerges_EZH2i_Naive	0.0961353	C2	2.59873	1	gELC	2.71697	0.16647
EZH2i_Naive_D4_10X_GGCACGTTCACCGGTG	EZH2i_Naive_D4_10X	Nerges_EZH2i_Naive	10X	EZH2i_Naive_D4	EZH2i_Naive_D4	EZH2i_Naive_s1	None	6219	2271	Nerges_EZH2i_Naive	0.0736453	C2	0.606498	1	gELC	4.69084	0.292689
EZH2i_Naive_D4_10X_GGCAGTCAGCGTTCAT	EZH2i_Naive_D4_10X	Nerges_EZH2i_Naive	10X	EZH2i_Naive_D4	EZH2i_Naive_D4	EZH2i_Naive_s2	None	7413	2483	Nerges_EZH2i_Naive	0.088763	C3	14.5803	2	AMLC	-7.92381	-3.65224
EZH2i_Naive_D4_10X_GGCAGTCCAACGGTAG	EZH2i_Naive_D4_10X	Nerges_EZH2i_Naive	10X	EZH2i_Naive_D4	EZH2i_Naive_D4	EZH2i_Naive_s1	None	4162	1717	Nerges_EZH2i_Naive	0.132148	C2	2.98304	1	gELC	2.33601	0.0618688
EZH2i_Naive_D4_10X_GGCTTTCAGATGCTTC	EZH2i_Naive_D4_10X	Nerges_EZH2i_Naive	10X	EZH2i_Naive_D4	EZH2i_Naive_D4	EZH2i_Naive_s1	None	9501	2946	Nerges_EZH2i_Naive	0.102095	C2	0.418057	1	gELC	4.88227	0.299468
EZH2i_Naive_D4_10X_GGCTTTCCACGCTGCA	EZH2i_Naive_D4_10X	Nerges_EZH2i_Naive	10X	EZH2i_Naive_D4	EZH2i_Naive_D4	EZH2i_Naive_s1	None	3811	1742	Nerges_EZH2i_Naive	0.129887	C2	4.89361	1	gELC	0.436294	-0.183672
EZH2i_Naive_D4_10X_GGCTTTCCAGAGTCTT	EZH2i_Naive_D4_10X	Nerges_EZH2i_Naive	10X	EZH2i_Naive_D4	EZH2i_Naive_D4	EZH2i_Naive_s1	None	3734	1559	Nerges_EZH2i_Naive	0.131762	C2	7.98846	1	aELC	-2.65753	-0.343228
EZH2i_Naive_D4_10X_GGGAAGTGTTCAAAGA	EZH2i_Naive_D4_10X	Nerges_EZH2i_Naive	10X	EZH2i_Naive_D4	EZH2i_Naive_D4	EZH2i_Naive_s4	None	13556	3634	Nerges_EZH2i_Naive	0.0646208	C2	2.69476	1	gELC	2.61398	0.358557
EZH2i_Naive_D4_10X_GGGAAGTTCCCATACC	EZH2i_Naive_D4_10X	Nerges_EZH2i_Naive	10X	EZH2i_Naive_D4	EZH2i_Naive_D4	EZH2i_Naive_s1	None	18854	4506	Nerges_EZH2i_Naive	0.104858	C2	5.16929	1	gELC	0.156231	-0.122513
EZH2i_Naive_D4_10X_GGGACCTTCAAACCTG	EZH2i_Naive_D4_10X	Nerges_EZH2i_Naive	10X	EZH2i_Naive_D4	EZH2i_Naive_D4	EZH2i_Naive_s1	None	8446	2721	Nerges_EZH2i_Naive	0.0873786	C2	0.356949	1	gELC	4.91494	0.434551
EZH2i_Naive_D4_10X_GGGACTCAGGTGCTTT	EZH2i_Naive_D4_10X	Nerges_EZH2i_Naive	10X	EZH2i_Naive_D4	EZH2i_Naive_D4	EZH2i_Naive_s1	None	4721	1924	Nerges_EZH2i_Naive	0.132599	C2	0.642598	1	gELC	4.66258	0.252672
EZH2i_Naive_D4_10X_GGGACTCCAACAGATA	EZH2i_Naive_D4_10X	Nerges_EZH2i_Naive	10X	EZH2i_Naive_D4	EZH2i_Naive_D4	EZH2i_Naive_s1	None	8041	2790	Nerges_EZH2i_Naive	0.0554657	C2	4.77172	1	gELC	0.553802	-0.1105
EZH2i_Naive_D4_10X_GGGACTCGTAAGAACT	EZH2i_Naive_D4_10X	Nerges_EZH2i_Naive	10X	EZH2i_Naive_D4	EZH2i_Naive_D4	EZH2i_Naive_s1	None	6905	2232	Nerges_EZH2i_Naive	0.0186821	C2	0.621719	1	gELC	4.71189	0.125502
EZH2i_Naive_D4_10X_GGGACTCGTGCAATGG	EZH2i_Naive_D4_10X	Nerges_EZH2i_Naive	10X	EZH2i_Naive_D4	EZH2i_Naive_D4	EZH2i_Naive_s1	None	8555	2590	Nerges_EZH2i_Naive	0.0579778	C2	8.14282	1	aELC	-2.81814	-0.0503301
EZH2i_Naive_D4_10X_GGGAGATTCTCATTGT	EZH2i_Naive_D4_10X	Nerges_EZH2i_Naive	10X	EZH2i_Naive_D4	EZH2i_Naive_D4	EZH2i_Naive_s1	None	4587	1783	Nerges_EZH2i_Naive	0.00545019	C2	14.4449	3	MaELC	-8.16899	2.63353
EZH2i_Naive_D4_10X_GGGAGTAAGGACTAAT	EZH2i_Naive_D4_10X	Nerges_EZH2i_Naive	10X	EZH2i_Naive_D4	EZH2i_Naive_D4	EZH2i_Naive_s1	None	12751	3442	Nerges_EZH2i_Naive	0.118814	C2	0.364579	1	gELC	4.93117	0.325746
EZH2i_Naive_D4_10X_GGGATCCCACAAGCTT	EZH2i_Naive_D4_10X	Nerges_EZH2i_Naive	10X	EZH2i_Naive_D4	EZH2i_Naive_D4	EZH2i_Naive_s3	None	6890	2564	Nerges_EZH2i_Naive	0.106531	C2	14.8602	3	MaELC	-8.36144	3.06479
EZH2i_Naive_D4_10X_GGGATCCGTCGTACTA	EZH2i_Naive_D4_10X	Nerges_EZH2i_Naive	10X	EZH2i_Naive_D4	EZH2i_Naive_D4	EZH2i_Naive_s1	None	10409	2621	Nerges_EZH2i_Naive	0.0338169	C2	7.57349	1	aELC	-2.2388	-0.410316
EZH2i_Naive_D4_10X_GGGATCCTCGAAATCC	EZH2i_Naive_D4_10X	Nerges_EZH2i_Naive	10X	EZH2i_Naive_D4	EZH2i_Naive_D4	EZH2i_Naive_s1	None	9498	3010	Nerges_EZH2i_Naive	0.0909665	C2	5.32693	1	gELC	-0.000465588	-0.142878
EZH2i_Naive_D4_10X_GGGATCCTCGGTCACG	EZH2i_Naive_D4_10X	Nerges_EZH2i_Naive	10X	EZH2i_Naive_D4	EZH2i_Naive_D4	EZH2i_Naive_s1	None	2773	1322	Nerges_EZH2i_Naive	0.0952038	C8	3.24309	1	Undef	2.08528	-0.142125
EZH2i_Naive_D4_10X_GGGATGAAGGCCCACT	EZH2i_Naive_D4_10X	Nerges_EZH2i_Naive	10X	EZH2i_Naive_D4	EZH2i_Naive_D4	EZH2i_Naive_s1	None	9122	2975	Nerges_EZH2i_Naive	0.0858364	C2	10.9436	3	MaELC	-5.11652	0.84513
EZH2i_Naive_D4_10X_GGGCCATGTCAAAGCG	EZH2i_Naive_D4_10X	Nerges_EZH2i_Naive	10X	EZH2i_Naive_D4	EZH2i_Naive_D4	EZH2i_Naive_s1	None	5607	1983	Nerges_EZH2i_Naive	0.104512	C2	0.691259	1	gELC	4.62104	0.214409
EZH2i_Naive_D4_10X_GGGCGTTAGTATGGCG	EZH2i_Naive_D4_10X	Nerges_EZH2i_Naive	10X	EZH2i_Naive_D4	EZH2i_Naive_D4	EZH2i_Naive_s1	None	7994	2717	Nerges_EZH2i_Naive	0.0624218	C2	0.413643	1	gELC	4.87467	0.354336
EZH2i_Naive_D4_10X_GGGCGTTGTAAGCGGT	EZH2i_Naive_D4_10X	Nerges_EZH2i_Naive	10X	EZH2i_Naive_D4	EZH2i_Naive_D4	EZH2i_Naive_s1	None	3784	1471	Nerges_EZH2i_Naive	0.111786	C2	1.59612	1	gELC	3.72762	0.0515682
EZH2i_Naive_D4_10X_GGGCTACGTCTTCTAT	EZH2i_Naive_D4_10X	Nerges_EZH2i_Naive	10X	EZH2i_Naive_D4	EZH2i_Naive_D4	EZH2i_Naive_s1	None	3630	1565	Nerges_EZH2i_Naive	0.0504132	C2	3.54415	1	gELC	1.7775	-0.00499569
EZH2i_Naive_D4_10X_GGGTAGAAGAGTGTTA	EZH2i_Naive_D4_10X	Nerges_EZH2i_Naive	10X	EZH2i_Naive_D4	EZH2i_Naive_D4	EZH2i_Naive_s1	None	3328	1690	Nerges_EZH2i_Naive	0.137921	C2	3.26919	1	gELC	2.0493	0.0649518
EZH2i_Naive_D4_10X_GGGTAGAGTGACTATC	EZH2i_Naive_D4_10X	Nerges_EZH2i_Naive	10X	EZH2i_Naive_D4	EZH2i_Naive_D4	EZH2i_Naive_s1	None	9499	3187	Nerges_EZH2i_Naive	0.0393726	C0	3.67169	1	gELC	1.64308	0.154591
EZH2i_Naive_D4_10X_GGGTATTTCACTGGTA	EZH2i_Naive_D4_10X	Nerges_EZH2i_Naive	10X	EZH2i_Naive_D4	EZH2i_Naive_D4	EZH2i_Naive_s1	None	7444	2666	Nerges_EZH2i_Naive	0.07187	C2	3.10059	1	gELC	2.21921	0.0417744
EZH2i_Naive_D4_10X_GGGTCACCACTGTGAT	EZH2i_Naive_D4_10X	Nerges_EZH2i_Naive	10X	EZH2i_Naive_D4	EZH2i_Naive_D4	EZH2i_Naive_s1	None	9715	2891	Nerges_EZH2i_Naive	0.0936696	C2	6.43855	1	aELC	-1.11219	-0.170341
EZH2i_Naive_D4_10X_GGGTCTGGTTCGTAAC	EZH2i_Naive_D4_10X	Nerges_EZH2i_Naive	10X	EZH2i_Naive_D4	EZH2i_Naive_D4	EZH2i_Naive_s4	None	1967	1063	Nerges_EZH2i_Naive	0.0127097	C2	15.1808	3	MaELC	-8.44684	3.48
EZH2i_Naive_D4_10X_GGGTGAAGTACCATAC	EZH2i_Naive_D4_10X	Nerges_EZH2i_Naive	10X	EZH2i_Naive_D4	EZH2i_Naive_D4	EZH2i_Naive_s1	None	13114	3578	Nerges_EZH2i_Naive	0.0810584	C2	3.10262	1	gELC	2.21765	0.0315878
EZH2i_Naive_D4_10X_GGGTTATGTCAGTCCG	EZH2i_Naive_D4_10X	Nerges_EZH2i_Naive	10X	EZH2i_Naive_D4	EZH2i_Naive_D4	EZH2i_Naive_s1	None	7580	2577	Nerges_EZH2i_Naive	0.0816623	C2	3.85862	1	gELC	1.46271	-0.00066167
EZH2i_Naive_D4_10X_GGGTTTACAGTTACCA	EZH2i_Naive_D4_10X	Nerges_EZH2i_Naive	10X	EZH2i_Naive_D4	EZH2i_Naive_D4	EZH2i_Naive_s1	None	8668	2843	Nerges_EZH2i_Naive	0.0588371	C2	0.644504	1	gELC	4.63555	0.369291
EZH2i_Naive_D4_10X_GGGTTTATCCAGCTCT	EZH2i_Naive_D4_10X	Nerges_EZH2i_Naive	10X	EZH2i_Naive_D4	EZH2i_Naive_D4	EZH2i_Naive_s4	None	5432	2090	Nerges_EZH2i_Naive	0.116163	C2	10.7815	3	MaELC	-5.02915	0.695827
EZH2i_Naive_D4_10X_GGGTTTATCCGTGACG	EZH2i_Naive_D4_10X	Nerges_EZH2i_Naive	10X	EZH2i_Naive_D4	EZH2i_Naive_D4	EZH2i_Naive_s1	None	5786	2332	Nerges_EZH2i_Naive	0.0651573	C2	0.497428	1	gELC	4.82366	0.196899
EZH2i_Naive_D4_10X_GGTAATCAGTGACACG	EZH2i_Naive_D4_10X	Nerges_EZH2i_Naive	10X	EZH2i_Naive_D4	EZH2i_Naive_D4	EZH2i_Naive_s1	None	26797	5152	Nerges_EZH2i_Naive	0.0855693	C2	0.999068	1	gELC	4.3132	0.180956
EZH2i_Naive_D4_10X_GGTCACGCATTACGGT	EZH2i_Naive_D4_10X	Nerges_EZH2i_Naive	10X	EZH2i_Naive_D4	EZH2i_Naive_D4	EZH2i_Naive_s1	None	5137	2027	Nerges_EZH2i_Naive	0.0897411	C1	14.5271	3	MeLC	-8.03003	2.94944
EZH2i_Naive_D4_10X_GGTCACGTCCTGGCTT	EZH2i_Naive_D4_10X	Nerges_EZH2i_Naive	10X	EZH2i_Naive_D4	EZH2i_Naive_D4	EZH2i_Naive_s1	None	6702	2535	Nerges_EZH2i_Naive	0.0623694	C2	7.53349	1	aELC	-2.19859	-0.41541
EZH2i_Naive_D4_10X_GGTCTGGAGTTGGCGA	EZH2i_Naive_D4_10X	Nerges_EZH2i_Naive	10X	EZH2i_Naive_D4	EZH2i_Naive_D4	EZH2i_Naive_s1	None	4012	1718	Nerges_EZH2i_Naive	0.114656	C2	9.70379	3	MaELC	-4.07504	0.123644
EZH2i_Naive_D4_10X_GGTGATTCAAATGGTA	EZH2i_Naive_D4_10X	Nerges_EZH2i_Naive	10X	EZH2i_Naive_D4	EZH2i_Naive_D4	EZH2i_Naive_s1	None	18357	4176	Nerges_EZH2i_Naive	0.115705	C2	2.55069	1	gELC	2.77294	-0.0323289
EZH2i_Naive_D4_10X_GGTGTCGAGACCACGA	EZH2i_Naive_D4_10X	Nerges_EZH2i_Naive	10X	EZH2i_Naive_D4	EZH2i_Naive_D4	EZH2i_Naive_s1	None	6482	2340	Nerges_EZH2i_Naive	0.0780623	C2	2.52974	1	gELC	2.79346	-0.0218422
EZH2i_Naive_D4_10X_GGTGTCGCAGTGTACT	EZH2i_Naive_D4_10X	Nerges_EZH2i_Naive	10X	EZH2i_Naive_D4	EZH2i_Naive_D4	EZH2i_Naive_s1	None	7675	2276	Nerges_EZH2i_Naive	0.0988925	C2	13.4056	2	TaELC	-6.89393	-3.04815
EZH2i_Naive_D4_10X_GGTTCTCGTCAGGTGA	EZH2i_Naive_D4_10X	Nerges_EZH2i_Naive	10X	EZH2i_Naive_D4	EZH2i_Naive_D4	EZH2i_Naive_s1	None	2000	1061	Nerges_EZH2i_Naive	0.1115	C2	4.89826	1	gELC	0.427368	-0.115871
EZH2i_Naive_D4_10X_GGTTGTAAGTCAGCGA	EZH2i_Naive_D4_10X	Nerges_EZH2i_Naive	10X	EZH2i_Naive_D4	EZH2i_Naive_D4	EZH2i_Naive_s1	None	3867	1568	Nerges_EZH2i_Naive	0.113266	C2	0.922198	1	gELC	4.36756	0.298699
EZH2i_Naive_D4_10X_GGTTGTAGTCAGACGA	EZH2i_Naive_D4_10X	Nerges_EZH2i_Naive	10X	EZH2i_Naive_D4	EZH2i_Naive_D4	EZH2i_Naive_s1	None	7950	2544	Nerges_EZH2i_Naive	0.0701887	C2	2.87932	1	gELC	2.43679	0.130448
EZH2i_Naive_D4_10X_GGTTGTAGTCTTCAAG	EZH2i_Naive_D4_10X	Nerges_EZH2i_Naive	10X	EZH2i_Naive_D4	EZH2i_Naive_D4	EZH2i_Naive_s1	None	6945	2407	Nerges_EZH2i_Naive	0.0891289	C2	9.67126	3	MaELC	-4.09949	0.0469391
EZH2i_Naive_D4_10X_GTAACCAAGGATAATC	EZH2i_Naive_D4_10X	Nerges_EZH2i_Naive	10X	EZH2i_Naive_D4	EZH2i_Naive_D4	EZH2i_Naive_s1	None	10783	3367	Nerges_EZH2i_Naive	0.0716869	C2	11.9833	3	MaELC	-5.98635	1.43168
EZH2i_Naive_D4_10X_GTAACCAAGGGTAGCT	EZH2i_Naive_D4_10X	Nerges_EZH2i_Naive	10X	EZH2i_Naive_D4	EZH2i_Naive_D4	EZH2i_Naive_s1	None	8883	2889	Nerges_EZH2i_Naive	0.0929866	C2	5.7607	1	gELC	-0.43553	-0.132274
EZH2i_Naive_D4_10X_GTACAGTCAAGGACAC	EZH2i_Naive_D4_10X	Nerges_EZH2i_Naive	10X	EZH2i_Naive_D4	EZH2i_Naive_D4	EZH2i_Naive_s1	None	6543	2333	Nerges_EZH2i_Naive	0.0950634	C2	3.86884	1	gELC	1.45084	0.0397668
EZH2i_Naive_D4_10X_GTACAGTTCGACATCA	EZH2i_Naive_D4_10X	Nerges_EZH2i_Naive	10X	EZH2i_Naive_D4	EZH2i_Naive_D4	EZH2i_Naive_s1	None	6818	2276	Nerges_EZH2i_Naive	0.0357876	C2	10.4043	2	TaELC	-4.60127	-1.08284
EZH2i_Naive_D4_10X_GTAGAAAAGAAGCGGG	EZH2i_Naive_D4_10X	Nerges_EZH2i_Naive	10X	EZH2i_Naive_D4	EZH2i_Naive_D4	EZH2i_Naive_s3	None	6478	2263	Nerges_EZH2i_Naive	0.0825872	C1	15.5871	3	MeLC	-8.92126	3.52918
EZH2i_Naive_D4_10X_GTAGAAAGTAATGCTC	EZH2i_Naive_D4_10X	Nerges_EZH2i_Naive	10X	EZH2i_Naive_D4	EZH2i_Naive_D4	EZH2i_Naive_s1	None	4221	1660	Nerges_EZH2i_Naive	0.0995025	C2	6.27275	1	aELC	-0.951859	-0.0684174
EZH2i_Naive_D4_10X_GTAGAGGGTCACCACG	EZH2i_Naive_D4_10X	Nerges_EZH2i_Naive	10X	EZH2i_Naive_D4	EZH2i_Naive_D4	EZH2i_Naive_s3	None	7063	2655	Nerges_EZH2i_Naive	0.0730568	C1	16.2083	3	MeLC	-9.44223	3.87076
EZH2i_Naive_D4_10X_GTAGATCCAAGTCGTT	EZH2i_Naive_D4_10X	Nerges_EZH2i_Naive	10X	EZH2i_Naive_D4	EZH2i_Naive_D4	EZH2i_Naive_s3	None	2729	1282	Nerges_EZH2i_Naive	0.111396	C2	13.8369	3	MaELC	-7.50545	2.49939
EZH2i_Naive_D4_10X_GTAGATCGTCGAACGA	EZH2i_Naive_D4_10X	Nerges_EZH2i_Naive	10X	EZH2i_Naive_D4	EZH2i_Naive_D4	EZH2i_Naive_s1	None	6293	2249	Nerges_EZH2i_Naive	0.0591133	C2	2.40953	1	gELC	2.90179	0.181917
EZH2i_Naive_D4_10X_GTAGGTTGTCCATACA	EZH2i_Naive_D4_10X	Nerges_EZH2i_Naive	10X	EZH2i_Naive_D4	EZH2i_Naive_D4	EZH2i_Naive_s1	None	6484	2289	Nerges_EZH2i_Naive	0.0672424	C2	11.1268	3	MaELC	-5.25767	0.964212
EZH2i_Naive_D4_10X_GTAGTACGTCAAATCC	EZH2i_Naive_D4_10X	Nerges_EZH2i_Naive	10X	EZH2i_Naive_D4	EZH2i_Naive_D4	EZH2i_Naive_s1	None	17366	4197	Nerges_EZH2i_Naive	0.0806749	C2	0.404573	1	gELC	4.88153	0.365307
EZH2i_Naive_D4_10X_GTAGTACGTGAGATTA	EZH2i_Naive_D4_10X	Nerges_EZH2i_Naive	10X	EZH2i_Naive_D4	EZH2i_Naive_D4	EZH2i_Naive_s1	None	7305	2604	Nerges_EZH2i_Naive	0.0520192	C2	10.3845	2	TaELC	-4.50423	-1.15139
EZH2i_Naive_D4_10X_GTAGTACGTGCCTGAC	EZH2i_Naive_D4_10X	Nerges_EZH2i_Naive	10X	EZH2i_Naive_D4	EZH2i_Naive_D4	EZH2i_Naive_s1	None	4015	1724	Nerges_EZH2i_Naive	0.100125	C2	4.36886	1	gELC	0.954193	-0.0568577
EZH2i_Naive_D4_10X_GTCAAACTCGGAATTC	EZH2i_Naive_D4_10X	Nerges_EZH2i_Naive	10X	EZH2i_Naive_D4	EZH2i_Naive_D4	EZH2i_Naive_s1	None	11288	3204	Nerges_EZH2i_Naive	0.0656449	C2	2.72904	1	gELC	2.59151	0.0415698
EZH2i_Naive_D4_10X_GTCAAGTAGCGTGAGT	EZH2i_Naive_D4_10X	Nerges_EZH2i_Naive	10X	EZH2i_Naive_D4	EZH2i_Naive_D4	EZH2i_Naive_s1	None	8385	2604	Nerges_EZH2i_Naive	0.0651163	C2	0.645622	1	gELC	4.64542	0.318062
EZH2i_Naive_D4_10X_GTCAAGTGTGCGAGTA	EZH2i_Naive_D4_10X	Nerges_EZH2i_Naive	10X	EZH2i_Naive_D4	EZH2i_Naive_D4	EZH2i_Naive_s1	None	6948	2375	Nerges_EZH2i_Naive	0.127807	C2	13.58	2	TaELC	-7.0432	-3.14211
EZH2i_Naive_D4_10X_GTCAAGTTCTGTTGGA	EZH2i_Naive_D4_10X	Nerges_EZH2i_Naive	10X	EZH2i_Naive_D4	EZH2i_Naive_D4	EZH2i_Naive_s1	None	5581	2130	Nerges_EZH2i_Naive	0.122021	C2	6.94508	1	aELC	-1.62488	-0.0570637
EZH2i_Naive_D4_10X_GTCACGGAGTTGAAGT	EZH2i_Naive_D4_10X	Nerges_EZH2i_Naive	10X	EZH2i_Naive_D4	EZH2i_Naive_D4	EZH2i_Naive_s1	None	4953	1848	Nerges_EZH2i_Naive	0.0688472	C2	6.97173	1	aELC	-1.63586	-0.374331
EZH2i_Naive_D4_10X_GTCACTCTCGTTCAGA	EZH2i_Naive_D4_10X	Nerges_EZH2i_Naive	10X	EZH2i_Naive_D4	EZH2i_Naive_D4	EZH2i_Naive_s1	None	3975	1727	Nerges_EZH2i_Naive	0.0840252	C2	5.83796	1	gELC	-0.513385	-0.123621
EZH2i_Naive_D4_10X_GTCAGCGAGGTGCGAT	EZH2i_Naive_D4_10X	Nerges_EZH2i_Naive	10X	EZH2i_Naive_D4	EZH2i_Naive_D4	EZH2i_Naive_s1	None	2663	1282	Nerges_EZH2i_Naive	0.146827	C2	5.48231	1	gELC	-0.158403	-0.104636
EZH2i_Naive_D4_10X_GTCATCCGTCTTACTT	EZH2i_Naive_D4_10X	Nerges_EZH2i_Naive	10X	EZH2i_Naive_D4	EZH2i_Naive_D4	EZH2i_Naive_s1	None	12648	3654	Nerges_EZH2i_Naive	0.0298861	C2	5.94461	1	gELC	-0.623407	-0.0631079
EZH2i_Naive_D4_10X_GTCCACTAGCTGTACT	EZH2i_Naive_D4_10X	Nerges_EZH2i_Naive	10X	EZH2i_Naive_D4	EZH2i_Naive_D4	EZH2i_Naive_s1	None	5268	2010	Nerges_EZH2i_Naive	0.0556188	C2	10.4241	3	MaELC	-4.8256	0.382378
EZH2i_Naive_D4_10X_GTCCACTCAACCAACT	EZH2i_Naive_D4_10X	Nerges_EZH2i_Naive	10X	EZH2i_Naive_D4	EZH2i_Naive_D4	EZH2i_Naive_s1	None	5826	2249	Nerges_EZH2i_Naive	0.108994	C2	5.95627	1	aELC	-0.633777	-0.0871317
EZH2i_Naive_D4_10X_GTCCACTCAGAAACCG	EZH2i_Naive_D4_10X	Nerges_EZH2i_Naive	10X	EZH2i_Naive_D4	EZH2i_Naive_D4	EZH2i_Naive_s1	None	6039	2236	Nerges_EZH2i_Naive	0.0778275	C2	3.09899	1	gELC	2.22309	-0.0067456
EZH2i_Naive_D4_10X_GTCCCATGTCGTCATA	EZH2i_Naive_D4_10X	Nerges_EZH2i_Naive	10X	EZH2i_Naive_D4	EZH2i_Naive_D4	EZH2i_Naive_s4	None	2467	1162	Nerges_EZH2i_Naive	0.11512	C2	14.7557	3	MaELC	-8.05952	3.28644
EZH2i_Naive_D4_10X_GTCCCATGTGTTCGAT	EZH2i_Naive_D4_10X	Nerges_EZH2i_Naive	10X	EZH2i_Naive_D4	EZH2i_Naive_D4	EZH2i_Naive_s1	None	4578	1779	Nerges_EZH2i_Naive	0.0738314	C2	4.36024	1	gELC	0.958767	0.0188755
EZH2i_Naive_D4_10X_GTCCTCATCAAGCCGC	EZH2i_Naive_D4_10X	Nerges_EZH2i_Naive	10X	EZH2i_Naive_D4	EZH2i_Naive_D4	EZH2i_Naive_s1	None	6950	2664	Nerges_EZH2i_Naive	0.104317	C2	4.46633	1	gELC	0.856335	-0.0538649
EZH2i_Naive_D4_10X_GTCGTTCCAGTCGAGA	EZH2i_Naive_D4_10X	Nerges_EZH2i_Naive	10X	EZH2i_Naive_D4	EZH2i_Naive_D4	EZH2i_Naive_s1	None	5256	1950	Nerges_EZH2i_Naive	0.110731	C2	2.16981	1	gELC	3.15419	0.00310352
EZH2i_Naive_D4_10X_GTCTGTCGTCTCCTGT	EZH2i_Naive_D4_10X	Nerges_EZH2i_Naive	10X	EZH2i_Naive_D4	EZH2i_Naive_D4	EZH2i_Naive_s1	None	6361	2175	Nerges_EZH2i_Naive	0.0941676	C2	1.044	1	gELC	4.28623	0.0845545
EZH2i_Naive_D4_10X_GTGACGCGTCTGTAAC	EZH2i_Naive_D4_10X	Nerges_EZH2i_Naive	10X	EZH2i_Naive_D4	EZH2i_Naive_D4	EZH2i_Naive_s1	None	5118	1835	Nerges_EZH2i_Naive	0.128957	C2	4.10882	1	gELC	1.21376	-0.0369708
EZH2i_Naive_D4_10X_GTGACGCTCGCGGACT	EZH2i_Naive_D4_10X	Nerges_EZH2i_Naive	10X	EZH2i_Naive_D4	EZH2i_Naive_D4	EZH2i_Naive_s1	None	5517	2105	Nerges_EZH2i_Naive	0.0772159	C2	2.29093	1	gELC	3.01744	0.183709
EZH2i_Naive_D4_10X_GTGAGGACAAGCGCAA	EZH2i_Naive_D4_10X	Nerges_EZH2i_Naive	10X	EZH2i_Naive_D4	EZH2i_Naive_D4	EZH2i_Naive_s4	None	4465	1783	Nerges_EZH2i_Naive	0.126764	C2	15.226	3	MaELC	-8.35861	3.66923
EZH2i_Naive_D4_10X_GTGCTGGGTTTAGACC	EZH2i_Naive_D4_10X	Nerges_EZH2i_Naive	10X	EZH2i_Naive_D4	EZH2i_Naive_D4	EZH2i_Naive_s1	None	3897	1661	Nerges_EZH2i_Naive	0.0474724	C2	1.21366	1	gELC	4.11663	0.0608863
EZH2i_Naive_D4_10X_GTGCTTCGTGCTTCAA	EZH2i_Naive_D4_10X	Nerges_EZH2i_Naive	10X	EZH2i_Naive_D4	EZH2i_Naive_D4	EZH2i_Naive_s1	None	9617	2966	Nerges_EZH2i_Naive	0.089217	C2	1.49108	1	gELC	3.83838	0.0248697
EZH2i_Naive_D4_10X_GTGGAAGTCGGCTGTG	EZH2i_Naive_D4_10X	Nerges_EZH2i_Naive	10X	EZH2i_Naive_D4	EZH2i_Naive_D4	EZH2i_Naive_s1	None	5634	2148	Nerges_EZH2i_Naive	0.0800497	C2	0.865777	1	gELC	4.43752	0.23811
EZH2i_Naive_D4_10X_GTGGAGAAGGGCCTCT	EZH2i_Naive_D4_10X	Nerges_EZH2i_Naive	10X	EZH2i_Naive_D4	EZH2i_Naive_D4	EZH2i_Naive_s2	None	7277	2506	Nerges_EZH2i_Naive	0.0735193	C7	14.374	2	TLC	-7.71837	-3.57468
EZH2i_Naive_D4_10X_GTGGCGTCACTAACGT	EZH2i_Naive_D4_10X	Nerges_EZH2i_Naive	10X	EZH2i_Naive_D4	EZH2i_Naive_D4	EZH2i_Naive_s1	None	13064	3459	Nerges_EZH2i_Naive	0.113748	C2	0.890289	1	gELC	4.39867	0.305775
EZH2i_Naive_D4_10X_GTGGGAACATCGGAAG	EZH2i_Naive_D4_10X	Nerges_EZH2i_Naive	10X	EZH2i_Naive_D4	EZH2i_Naive_D4	EZH2i_Naive_s1	None	6488	2203	Nerges_EZH2i_Naive	0.135789	C2	5.18518	1	gELC	0.139446	-0.107393
EZH2i_Naive_D4_10X_GTGGGAATCCCTGTTG	EZH2i_Naive_D4_10X	Nerges_EZH2i_Naive	10X	EZH2i_Naive_D4	EZH2i_Naive_D4	EZH2i_Naive_s1	None	3457	1592	Nerges_EZH2i_Naive	0.0575644	C2	4.61292	1	gELC	0.711961	-0.0956877
EZH2i_Naive_D4_10X_GTGGTTACAACGACAG	EZH2i_Naive_D4_10X	Nerges_EZH2i_Naive	10X	EZH2i_Naive_D4	EZH2i_Naive_D4	EZH2i_Naive_s1	None	6411	2171	Nerges_EZH2i_Naive	0.0974887	C2	7.32996	1	aELC	-2.00489	-0.144756
EZH2i_Naive_D4_10X_GTGGTTACAGCATTGT	EZH2i_Naive_D4_10X	Nerges_EZH2i_Naive	10X	EZH2i_Naive_D4	EZH2i_Naive_D4	EZH2i_Naive_s1	None	6969	2459	Nerges_EZH2i_Naive	0.0716028	C2	13.4807	2	TaELC	-6.89919	-3.15725
EZH2i_Naive_D4_10X_GTGGTTATCCGATTAG	EZH2i_Naive_D4_10X	Nerges_EZH2i_Naive	10X	EZH2i_Naive_D4	EZH2i_Naive_D4	EZH2i_Naive_s1	None	7362	2604	Nerges_EZH2i_Naive	0.0863896	C2	5.14519	1	gELC	0.1719	0.0248347
EZH2i_Naive_D4_10X_GTGTAACAGTCATACC	EZH2i_Naive_D4_10X	Nerges_EZH2i_Naive	10X	EZH2i_Naive_D4	EZH2i_Naive_D4	EZH2i_Naive_s1	None	6201	2138	Nerges_EZH2i_Naive	0.0659571	C2	2.25461	1	gELC	3.07468	-0.0720615
EZH2i_Naive_D4_10X_GTGTAACGTTGCCAAT	EZH2i_Naive_D4_10X	Nerges_EZH2i_Naive	10X	EZH2i_Naive_D4	EZH2i_Naive_D4	EZH2i_Naive_s1	None	5339	1957	Nerges_EZH2i_Naive	0.107323	C2	2.53799	1	gELC	2.78786	-0.0839727
EZH2i_Naive_D4_10X_GTGTGATAGCACTTTG	EZH2i_Naive_D4_10X	Nerges_EZH2i_Naive	10X	EZH2i_Naive_D4	EZH2i_Naive_D4	EZH2i_Naive_s1	None	6059	2151	Nerges_EZH2i_Naive	0.108764	C2	0.420305	1	gELC	4.88321	0.284775
EZH2i_Naive_D4_10X_GTGTGATCAGAGTGTG	EZH2i_Naive_D4_10X	Nerges_EZH2i_Naive	10X	EZH2i_Naive_D4	EZH2i_Naive_D4	EZH2i_Naive_s3	None	7141	2584	Nerges_EZH2i_Naive	0.0795407	C1	14.6585	3	MeLC	-8.22672	2.90906
EZH2i_Naive_D4_10X_GTGTGGCAGCGCTTCG	EZH2i_Naive_D4_10X	Nerges_EZH2i_Naive	10X	EZH2i_Naive_D4	EZH2i_Naive_D4	EZH2i_Naive_s1	None	13421	3681	Nerges_EZH2i_Naive	0.0481335	C2	11.6482	3	MaELC	-5.6776	1.2808
EZH2i_Naive_D4_10X_GTGTTAGGTTCGATTG	EZH2i_Naive_D4_10X	Nerges_EZH2i_Naive	10X	EZH2i_Naive_D4	EZH2i_Naive_D4	EZH2i_Naive_s1	None	6469	2249	Nerges_EZH2i_Naive	0.104962	C2	4.39088	1	gELC	0.929755	-0.0123166
EZH2i_Naive_D4_10X_GTTACCCTCATCACCC	EZH2i_Naive_D4_10X	Nerges_EZH2i_Naive	10X	EZH2i_Naive_D4	EZH2i_Naive_D4	EZH2i_Naive_s1	None	3923	1697	Nerges_EZH2i_Naive	0.0734132	C2	11.6345	3	MaELC	-5.65668	1.28521
EZH2i_Naive_D4_10X_GTTAGTGAGGTGTGAC	EZH2i_Naive_D4_10X	Nerges_EZH2i_Naive	10X	EZH2i_Naive_D4	EZH2i_Naive_D4	EZH2i_Naive_s1	None	10213	3001	Nerges_EZH2i_Naive	0.0659943	C2	0.347103	1	gELC	4.95528	0.297492
EZH2i_Naive_D4_10X_GTTAGTGGTGGACAGT	EZH2i_Naive_D4_10X	Nerges_EZH2i_Naive	10X	EZH2i_Naive_D4	EZH2i_Naive_D4	EZH2i_Naive_s1	None	5758	2230	Nerges_EZH2i_Naive	0.0901355	C2	3.27105	1	gELC	2.05618	-0.118672
EZH2i_Naive_D4_10X_GTTAGTGTCCCTCGTA	EZH2i_Naive_D4_10X	Nerges_EZH2i_Naive	10X	EZH2i_Naive_D4	EZH2i_Naive_D4	EZH2i_Naive_s1	None	4362	1864	Nerges_EZH2i_Naive	0.0171939	C2	2.26297	1	gELC	3.06472	-0.0527063
EZH2i_Naive_D4_10X_GTTAGTGTCGCAGATT	EZH2i_Naive_D4_10X	Nerges_EZH2i_Naive	10X	EZH2i_Naive_D4	EZH2i_Naive_D4	EZH2i_Naive_s3	None	4939	2230	Nerges_EZH2i_Naive	0.0155902	C10	16.6749	3	MeLC	-9.38555	4.7109
EZH2i_Naive_D4_10X_GTTATGGAGACGTCCC	EZH2i_Naive_D4_10X	Nerges_EZH2i_Naive	10X	EZH2i_Naive_D4	EZH2i_Naive_D4	EZH2i_Naive_s1	None	7555	2551	Nerges_EZH2i_Naive	0.0890801	C2	4.15016	1	gELC	1.17231	-0.0349787
EZH2i_Naive_D4_10X_GTTATGGCAATCCTAG	EZH2i_Naive_D4_10X	Nerges_EZH2i_Naive	10X	EZH2i_Naive_D4	EZH2i_Naive_D4	EZH2i_Naive_s1	None	3347	1492	Nerges_EZH2i_Naive	0.033164	C2	3.13016	1	gELC	2.19185	-0.00594791
EZH2i_Naive_D4_10X_GTTATGGGTGTTTCTT	EZH2i_Naive_D4_10X	Nerges_EZH2i_Naive	10X	EZH2i_Naive_D4	EZH2i_Naive_D4	EZH2i_Naive_s1	None	5181	1995	Nerges_EZH2i_Naive	0.0874349	C2	4.59886	1	gELC	0.727798	-0.124847
EZH2i_Naive_D4_10X_GTTGAACAGTTGAAGT	EZH2i_Naive_D4_10X	Nerges_EZH2i_Naive	10X	EZH2i_Naive_D4	EZH2i_Naive_D4	EZH2i_Naive_s1	None	8999	2702	Nerges_EZH2i_Naive	0.129125	C2	2.71757	1	gELC	2.60335	0.0321354
EZH2i_Naive_D4_10X_GTTGTAGCAACAGATA	EZH2i_Naive_D4_10X	Nerges_EZH2i_Naive	10X	EZH2i_Naive_D4	EZH2i_Naive_D4	EZH2i_Naive_s1	None	2165	1209	Nerges_EZH2i_Naive	0.126097	C2	3.21199	1	gELC	2.11602	-0.133703
EZH2i_Naive_D4_10X_GTTTGGAAGAGTCGAC	EZH2i_Naive_D4_10X	Nerges_EZH2i_Naive	10X	EZH2i_Naive_D4	EZH2i_Naive_D4	EZH2i_Naive_s4	None	5539	2270	Nerges_EZH2i_Naive	0.118794	C2	4.52882	1	gELC	0.780721	0.17151
EZH2i_Naive_D4_10X_GTTTGGAAGGATTTAG	EZH2i_Naive_D4_10X	Nerges_EZH2i_Naive	10X	EZH2i_Naive_D4	EZH2i_Naive_D4	EZH2i_Naive_s1	None	4391	1770	Nerges_EZH2i_Naive	0.134366	C2	6.23787	1	aELC	-0.917905	-0.0510081
EZH2i_Naive_D4_10X_GTTTGGAAGGCGTTGA	EZH2i_Naive_D4_10X	Nerges_EZH2i_Naive	10X	EZH2i_Naive_D4	EZH2i_Naive_D4	EZH2i_Naive_s1	None	4187	1661	Nerges_EZH2i_Naive	0.0582756	C2	0.73883	1	gELC	4.57386	0.20712
EZH2i_Naive_D4_10X_TAACACGCATCCCACT	EZH2i_Naive_D4_10X	Nerges_EZH2i_Naive	10X	EZH2i_Naive_D4	EZH2i_Naive_D4	EZH2i_Naive_s1	None	1977	1097	Nerges_EZH2i_Naive	0.0945878	C2	6.30775	1	aELC	-0.98282	-0.142353
EZH2i_Naive_D4_10X_TAACGACGTAGAATAC	EZH2i_Naive_D4_10X	Nerges_EZH2i_Naive	10X	EZH2i_Naive_D4	EZH2i_Naive_D4	EZH2i_Naive_s1	None	8657	2862	Nerges_EZH2i_Naive	0.0711563	C2	3.97078	1	gELC	1.35098	-0.00795685
EZH2i_Naive_D4_10X_TAACGACTCATCTCTA	EZH2i_Naive_D4_10X	Nerges_EZH2i_Naive	10X	EZH2i_Naive_D4	EZH2i_Naive_D4	EZH2i_Naive_s1	None	4467	1754	Nerges_EZH2i_Naive	0.0801433	C2	0.614787	1	gELC	4.68369	0.286606
EZH2i_Naive_D4_10X_TAACTTCGTTTCGTTT	EZH2i_Naive_D4_10X	Nerges_EZH2i_Naive	10X	EZH2i_Naive_D4	EZH2i_Naive_D4	EZH2i_Naive_s1	None	7342	2633	Nerges_EZH2i_Naive	0.0375919	C2	6.96572	1	aELC	-1.62935	-0.384237
EZH2i_Naive_D4_10X_TAAGCGTGTAATCAGA	EZH2i_Naive_D4_10X	Nerges_EZH2i_Naive	10X	EZH2i_Naive_D4	EZH2i_Naive_D4	EZH2i_Naive_s1	None	4196	1754	Nerges_EZH2i_Naive	0.0862726	C2	1.33793	1	gELC	3.97267	0.159796
EZH2i_Naive_D4_10X_TAAGTCGAGGCCTAGA	EZH2i_Naive_D4_10X	Nerges_EZH2i_Naive	10X	EZH2i_Naive_D4	EZH2i_Naive_D4	EZH2i_Naive_s1	None	6223	2446	Nerges_EZH2i_Naive	0.0766511	C2	4.78128	1	gELC	0.539225	-0.030314
EZH2i_Naive_D4_10X_TAAGTCGCAGAACATA	EZH2i_Naive_D4_10X	Nerges_EZH2i_Naive	10X	EZH2i_Naive_D4	EZH2i_Naive_D4	EZH2i_Naive_s1	None	5037	1868	Nerges_EZH2i_Naive	0.0678976	C2	0.659392	1	gELC	4.64518	0.253707
EZH2i_Naive_D4_10X_TAATCTCGTATGTGTC	EZH2i_Naive_D4_10X	Nerges_EZH2i_Naive	10X	EZH2i_Naive_D4	EZH2i_Naive_D4	EZH2i_Naive_s1	None	6154	2157	Nerges_EZH2i_Naive	0.133734	C2	7.65274	1	aELC	-2.32451	-0.229379
EZH2i_Naive_D4_10X_TAATCTCGTCATCCCT	EZH2i_Naive_D4_10X	Nerges_EZH2i_Naive	10X	EZH2i_Naive_D4	EZH2i_Naive_D4	EZH2i_Naive_s1	None	3209	1484	Nerges_EZH2i_Naive	0.104082	C2	6.1012	1	aELC	-0.779195	-0.0823681
EZH2i_Naive_D4_10X_TAATCTCGTCTGTCAA	EZH2i_Naive_D4_10X	Nerges_EZH2i_Naive	10X	EZH2i_Naive_D4	EZH2i_Naive_D4	EZH2i_Naive_s1	None	3120	1337	Nerges_EZH2i_Naive	0.099359	C2	5.10964	1	gELC	0.21747	-0.148615
EZH2i_Naive_D4_10X_TAATTCCGTTACTCAG	EZH2i_Naive_D4_10X	Nerges_EZH2i_Naive	10X	EZH2i_Naive_D4	EZH2i_Naive_D4	EZH2i_Naive_s1	None	2087	1159	Nerges_EZH2i_Naive	0.0991854	C2	9.41344	1	aELC	-4.08465	-0.24884
EZH2i_Naive_D4_10X_TACAACGAGGGCGAAG	EZH2i_Naive_D4_10X	Nerges_EZH2i_Naive	10X	EZH2i_Naive_D4	EZH2i_Naive_D4	EZH2i_Naive_s1	None	13286	3248	Nerges_EZH2i_Naive	0.118772	C2	2.30312	1	gELC	3.01883	0.0163836
EZH2i_Naive_D4_10X_TACAACGTCTGGTCAA	EZH2i_Naive_D4_10X	Nerges_EZH2i_Naive	10X	EZH2i_Naive_D4	EZH2i_Naive_D4	EZH2i_Naive_s1	None	3755	1594	Nerges_EZH2i_Naive	0.0388815	C2	9.63969	3	MaELC	-4.12941	-0.0296746
EZH2i_Naive_D4_10X_TACACCCCATAAGATG	EZH2i_Naive_D4_10X	Nerges_EZH2i_Naive	10X	EZH2i_Naive_D4	EZH2i_Naive_D4	EZH2i_Naive_s1	None	7675	2410	Nerges_EZH2i_Naive	0.146189	C2	3.27436	1	gELC	2.04271	0.0946524
EZH2i_Naive_D4_10X_TACATTCAGGAACGTC	EZH2i_Naive_D4_10X	Nerges_EZH2i_Naive	10X	EZH2i_Naive_D4	EZH2i_Naive_D4	EZH2i_Naive_s1	None	6592	2390	Nerges_EZH2i_Naive	0.0596177	C2	2.87663	1	gELC	2.43853	0.151358
EZH2i_Naive_D4_10X_TACCCGTCACCATTCC	EZH2i_Naive_D4_10X	Nerges_EZH2i_Naive	10X	EZH2i_Naive_D4	EZH2i_Naive_D4	EZH2i_Naive_s1	None	6855	2302	Nerges_EZH2i_Naive	0.0673961	C2	0.916992	1	gELC	4.38323	0.24821
EZH2i_Naive_D4_10X_TACCGAAAGCATGAAT	EZH2i_Naive_D4_10X	Nerges_EZH2i_Naive	10X	EZH2i_Naive_D4	EZH2i_Naive_D4	EZH2i_Naive_s1	None	6836	2291	Nerges_EZH2i_Naive	0.0961088	C2	0.367396	1	gELC	4.91954	0.36537
EZH2i_Naive_D4_10X_TACCGGGGTATTCTCT	EZH2i_Naive_D4_10X	Nerges_EZH2i_Naive	10X	EZH2i_Naive_D4	EZH2i_Naive_D4	EZH2i_Naive_s1	None	2068	1241	Nerges_EZH2i_Naive	0.128627	C2	7.99376	1	aELC	-2.66267	-0.349982
EZH2i_Naive_D4_10X_TACGCTCAGGAGTACC	EZH2i_Naive_D4_10X	Nerges_EZH2i_Naive	10X	EZH2i_Naive_D4	EZH2i_Naive_D4	EZH2i_Naive_s3	None	8314	2959	Nerges_EZH2i_Naive	0.0719269	C1	14.7553	3	MeLC	-8.12236	3.20402
EZH2i_Naive_D4_10X_TACGCTCGTGGTCTCG	EZH2i_Naive_D4_10X	Nerges_EZH2i_Naive	10X	EZH2i_Naive_D4	EZH2i_Naive_D4	EZH2i_Naive_s1	None	4928	1862	Nerges_EZH2i_Naive	0.080763	C2	0.745029	1	gELC	4.58244	0.137085
EZH2i_Naive_D4_10X_TACGGGCTCCCATTTA	EZH2i_Naive_D4_10X	Nerges_EZH2i_Naive	10X	EZH2i_Naive_D4	EZH2i_Naive_D4	EZH2i_Naive_s1	None	2741	1263	Nerges_EZH2i_Naive	0.126596	C2	9.77131	2	TaELC	-4.06824	-0.700749
EZH2i_Naive_D4_10X_TACGGTATCTGGGCGT	EZH2i_Naive_D4_10X	Nerges_EZH2i_Naive	10X	EZH2i_Naive_D4	EZH2i_Naive_D4	EZH2i_Naive_s1	None	3960	1634	Nerges_EZH2i_Naive	0.0924242	C2	8.33236	1	aELC	-3.00656	-0.09334
EZH2i_Naive_D4_10X_TACGTCCGTAGCACGA	EZH2i_Naive_D4_10X	Nerges_EZH2i_Naive	10X	EZH2i_Naive_D4	EZH2i_Naive_D4	EZH2i_Naive_s1	None	7416	2523	Nerges_EZH2i_Naive	0.0993797	C2	0.422202	1	gELC	4.87203	0.326634
EZH2i_Naive_D4_10X_TACTTGTTCTGACAGT	EZH2i_Naive_D4_10X	Nerges_EZH2i_Naive	10X	EZH2i_Naive_D4	EZH2i_Naive_D4	EZH2i_Naive_s1	None	1937	1111	Nerges_EZH2i_Naive	0.0191017	C2	10.5991	3	MaELC	-4.83481	0.64232
EZH2i_Naive_D4_10X_TAGACCAAGCCTGTCG	EZH2i_Naive_D4_10X	Nerges_EZH2i_Naive	10X	EZH2i_Naive_D4	EZH2i_Naive_D4	EZH2i_Naive_s1	None	15530	3924	Nerges_EZH2i_Naive	0.0422408	C2	7.13988	1	aELC	-1.81664	-0.114934
EZH2i_Naive_D4_10X_TAGACCATCAAGCTTG	EZH2i_Naive_D4_10X	Nerges_EZH2i_Naive	10X	EZH2i_Naive_D4	EZH2i_Naive_D4	EZH2i_Naive_s1	None	2105	1201	Nerges_EZH2i_Naive	0.0855107	C2	5.02613	1	gELC	0.30345	-0.181727
EZH2i_Naive_D4_10X_TAGACTGGTCACTAGT	EZH2i_Naive_D4_10X	Nerges_EZH2i_Naive	10X	EZH2i_Naive_D4	EZH2i_Naive_D4	EZH2i_Naive_s2	None	6615	2514	Nerges_EZH2i_Naive	0.0994709	C7	13.8666	2	TLC	-7.24402	-3.34809
EZH2i_Naive_D4_10X_TAGACTGGTGAATGTA	EZH2i_Naive_D4_10X	Nerges_EZH2i_Naive	10X	EZH2i_Naive_D4	EZH2i_Naive_D4	EZH2i_Naive_s1	None	4367	1807	Nerges_EZH2i_Naive	0.107167	C2	1.00145	1	gELC	4.31874	0.141445
EZH2i_Naive_D4_10X_TAGAGTCTCTGCCTCA	EZH2i_Naive_D4_10X	Nerges_EZH2i_Naive	10X	EZH2i_Naive_D4	EZH2i_Naive_D4	EZH2i_Naive_s1	None	6124	2450	Nerges_EZH2i_Naive	0.132103	C2	6.26721	1	aELC	-0.93427	-0.285833
EZH2i_Naive_D4_10X_TAGATCGTCAAAGACA	EZH2i_Naive_D4_10X	Nerges_EZH2i_Naive	10X	EZH2i_Naive_D4	EZH2i_Naive_D4	EZH2i_Naive_s1	None	5255	1939	Nerges_EZH2i_Naive	0.138535	C2	3.11916	1	gELC	2.20773	-0.109245
EZH2i_Naive_D4_10X_TAGGAGGGTGAGAACC	EZH2i_Naive_D4_10X	Nerges_EZH2i_Naive	10X	EZH2i_Naive_D4	EZH2i_Naive_D4	EZH2i_Naive_s1	None	10478	3076	Nerges_EZH2i_Naive	0.0772094	C2	7.1921	1	aELC	-1.8549	-0.419952
EZH2i_Naive_D4_10X_TAGGTACCATGTCGTA	EZH2i_Naive_D4_10X	Nerges_EZH2i_Naive	10X	EZH2i_Naive_D4	EZH2i_Naive_D4	EZH2i_Naive_s1	None	7893	2470	Nerges_EZH2i_Naive	0.0625871	C2	1.14335	1	gELC	4.17681	0.123952
EZH2i_Naive_D4_10X_TAGGTTGGTAATGATG	EZH2i_Naive_D4_10X	Nerges_EZH2i_Naive	10X	EZH2i_Naive_D4	EZH2i_Naive_D4	EZH2i_Naive_s1	None	11594	3404	Nerges_EZH2i_Naive	0.100224	C2	11.7582	2	TaELC	-5.60562	-2.01311
EZH2i_Naive_D4_10X_TAGGTTGGTCATCTAG	EZH2i_Naive_D4_10X	Nerges_EZH2i_Naive	10X	EZH2i_Naive_D4	EZH2i_Naive_D4	EZH2i_Naive_s1	None	7861	2723	Nerges_EZH2i_Naive	0.10851	C2	0.714761	1	gELC	4.58878	0.252618
EZH2i_Naive_D4_10X_TAGGTTGTCACTGTCC	EZH2i_Naive_D4_10X	Nerges_EZH2i_Naive	10X	EZH2i_Naive_D4	EZH2i_Naive_D4	EZH2i_Naive_s1	None	15665	4052	Nerges_EZH2i_Naive	0.0639004	C2	1.14863	1	gELC	4.17841	0.086699
EZH2i_Naive_D4_10X_TAGTGCAAGATTAGTG	EZH2i_Naive_D4_10X	Nerges_EZH2i_Naive	10X	EZH2i_Naive_D4	EZH2i_Naive_D4	EZH2i_Naive_s1	None	9517	3053	Nerges_EZH2i_Naive	0.074078	C2	6.09855	1	aELC	-0.772964	-0.148179
EZH2i_Naive_D4_10X_TATACCTAGATCCCGC	EZH2i_Naive_D4_10X	Nerges_EZH2i_Naive	10X	EZH2i_Naive_D4	EZH2i_Naive_D4	EZH2i_Naive_s1	None	5684	2233	Nerges_EZH2i_Naive	0.0826882	C2	7.72937	1	aELC	-2.39918	-0.292665
EZH2i_Naive_D4_10X_TATATCCCATCCGGTG	EZH2i_Naive_D4_10X	Nerges_EZH2i_Naive	10X	EZH2i_Naive_D4	EZH2i_Naive_D4	EZH2i_Naive_s2	None	5082	1925	Nerges_EZH2i_Naive	0.0474223	C7	14.1288	2	TLC	-7.50711	-3.44439
EZH2i_Naive_D4_10X_TATATCCTCTTCTTCC	EZH2i_Naive_D4_10X	Nerges_EZH2i_Naive	10X	EZH2i_Naive_D4	EZH2i_Naive_D4	EZH2i_Naive_s1	None	4945	2133	Nerges_EZH2i_Naive	0.130233	C2	11.3686	2	TaELC	-5.24091	-1.83217
EZH2i_Naive_D4_10X_TATCCTACAGTATACC	EZH2i_Naive_D4_10X	Nerges_EZH2i_Naive	10X	EZH2i_Naive_D4	EZH2i_Naive_D4	EZH2i_Naive_s3	None	5029	2084	Nerges_EZH2i_Naive	0.0586598	C1	15.1796	3	MeLC	-8.65382	3.2084
EZH2i_Naive_D4_10X_TATCCTAGTTGGAGGT	EZH2i_Naive_D4_10X	Nerges_EZH2i_Naive	10X	EZH2i_Naive_D4	EZH2i_Naive_D4	EZH2i_Naive_s1	None	2232	1112	Nerges_EZH2i_Naive	0.0958781	C2	7.94607	1	aELC	-2.61636	-0.29018
EZH2i_Naive_D4_10X_TATCCTAGTTGGTGTT	EZH2i_Naive_D4_10X	Nerges_EZH2i_Naive	10X	EZH2i_Naive_D4	EZH2i_Naive_D4	EZH2i_Naive_s1	None	7310	2602	Nerges_EZH2i_Naive	0.0835841	C2	8.66413	1	aELC	-3.33386	-0.375829
EZH2i_Naive_D4_10X_TATCGCCGTCACAGTT	EZH2i_Naive_D4_10X	Nerges_EZH2i_Naive	10X	EZH2i_Naive_D4	EZH2i_Naive_D4	EZH2i_Naive_s1	None	18466	4271	Nerges_EZH2i_Naive	0.0933066	C2	2.26784	1	gELC	3.0562	-0.00795181
EZH2i_Naive_D4_10X_TATCTGTCAACAAAGT	EZH2i_Naive_D4_10X	Nerges_EZH2i_Naive	10X	EZH2i_Naive_D4	EZH2i_Naive_D4	EZH2i_Naive_s1	None	3119	1396	Nerges_EZH2i_Naive	0.0872074	C2	1.05746	1	gELC	4.23639	0.268639
EZH2i_Naive_D4_10X_TATGTTCAGATCCCGC	EZH2i_Naive_D4_10X	Nerges_EZH2i_Naive	10X	EZH2i_Naive_D4	EZH2i_Naive_D4	EZH2i_Naive_s4	None	8255	2835	Nerges_EZH2i_Naive	0.040218	C2	6.59503	1	aELC	-1.27731	-0.0123659
EZH2i_Naive_D4_10X_TATTGCTCAGCACGAA	EZH2i_Naive_D4_10X	Nerges_EZH2i_Naive	10X	EZH2i_Naive_D4	EZH2i_Naive_D4	EZH2i_Naive_s1	None	4887	1793	Nerges_EZH2i_Naive	0.0910579	C2	2.69973	1	gELC	2.62258	-0.00507554
EZH2i_Naive_D4_10X_TATTGCTTCACTCTTA	EZH2i_Naive_D4_10X	Nerges_EZH2i_Naive	10X	EZH2i_Naive_D4	EZH2i_Naive_D4	EZH2i_Naive_s1	None	5418	2215	Nerges_EZH2i_Naive	0.0599852	C2	10.2273	3	MaELC	-4.72799	0.193725
EZH2i_Naive_D4_10X_TCAAGACCAGTAGGAC	EZH2i_Naive_D4_10X	Nerges_EZH2i_Naive	10X	EZH2i_Naive_D4	EZH2i_Naive_D4	EZH2i_Naive_s1	None	5327	2123	Nerges_EZH2i_Naive	0.0202741	C2	0.391629	1	gELC	4.89054	0.38446
EZH2i_Naive_D4_10X_TCAAGACGTTATCTTC	EZH2i_Naive_D4_10X	Nerges_EZH2i_Naive	10X	EZH2i_Naive_D4	EZH2i_Naive_D4	EZH2i_Naive_s1	None	8484	2729	Nerges_EZH2i_Naive	0.113508	C2	0.321079	1	gELC	4.96034	0.395053
EZH2i_Naive_D4_10X_TCAAGCATCATCTACT	EZH2i_Naive_D4_10X	Nerges_EZH2i_Naive	10X	EZH2i_Naive_D4	EZH2i_Naive_D4	EZH2i_Naive_s1	None	9144	2832	Nerges_EZH2i_Naive	0.126094	C2	5.95027	1	aELC	-0.614974	-0.323551
EZH2i_Naive_D4_10X_TCAAGCATCTTGCAGA	EZH2i_Naive_D4_10X	Nerges_EZH2i_Naive	10X	EZH2i_Naive_D4	EZH2i_Naive_D4	EZH2i_Naive_s1	None	7639	2649	Nerges_EZH2i_Naive	0.111009	C2	3.41624	1	gELC	1.90142	0.0882357
EZH2i_Naive_D4_10X_TCAATCTGTTAGAGAT	EZH2i_Naive_D4_10X	Nerges_EZH2i_Naive	10X	EZH2i_Naive_D4	EZH2i_Naive_D4	EZH2i_Naive_s1	None	3772	1617	Nerges_EZH2i_Naive	0.0569989	C2	0.48332	1	gELC	4.82239	0.26802
EZH2i_Naive_D4_10X_TCAATTCCACCAATTG	EZH2i_Naive_D4_10X	Nerges_EZH2i_Naive	10X	EZH2i_Naive_D4	EZH2i_Naive_D4	EZH2i_Naive_s1	None	8001	2754	Nerges_EZH2i_Naive	0.142982	C2	7.5082	1	aELC	-2.18379	-0.122576
EZH2i_Naive_D4_10X_TCAATTCGTCGTGCCA	EZH2i_Naive_D4_10X	Nerges_EZH2i_Naive	10X	EZH2i_Naive_D4	EZH2i_Naive_D4	EZH2i_Naive_s1	None	3112	1340	Nerges_EZH2i_Naive	0.142995	C2	7.73317	1	aELC	-2.40312	-0.28842
EZH2i_Naive_D4_10X_TCACACCAGGTACAAT	EZH2i_Naive_D4_10X	Nerges_EZH2i_Naive	10X	EZH2i_Naive_D4	EZH2i_Naive_D4	EZH2i_Naive_s1	None	11041	3249	Nerges_EZH2i_Naive	0.126257	C2	2.58774	1	gELC	2.7369	-0.0565657
EZH2i_Naive_D4_10X_TCACATTTCCAGCAAT	EZH2i_Naive_D4_10X	Nerges_EZH2i_Naive	10X	EZH2i_Naive_D4	EZH2i_Naive_D4	EZH2i_Naive_s1	None	6582	2559	Nerges_EZH2i_Naive	0.051656	C2	7.70982	1	aELC	-2.38283	-0.190802
EZH2i_Naive_D4_10X_TCACGCTAGTACCGGA	EZH2i_Naive_D4_10X	Nerges_EZH2i_Naive	10X	EZH2i_Naive_D4	EZH2i_Naive_D4	EZH2i_Naive_s1	None	6330	2335	Nerges_EZH2i_Naive	0.0755134	C2	12.5252	3	MaELC	-6.50503	1.64867
EZH2i_Naive_D4_10X_TCACGCTGTAACCAGG	EZH2i_Naive_D4_10X	Nerges_EZH2i_Naive	10X	EZH2i_Naive_D4	EZH2i_Naive_D4	EZH2i_Naive_s1	None	9493	3051	Nerges_EZH2i_Naive	0.094596	C2	5.01571	1	gELC	0.311826	-0.149358
EZH2i_Naive_D4_10X_TCACGCTGTGTAGGAC	EZH2i_Naive_D4_10X	Nerges_EZH2i_Naive	10X	EZH2i_Naive_D4	EZH2i_Naive_D4	EZH2i_Naive_s1	None	9477	2818	Nerges_EZH2i_Naive	0.107312	C2	10.2337	3	MaELC	-4.68372	0.254784
EZH2i_Naive_D4_10X_TCACGGGGTTAAGGGC	EZH2i_Naive_D4_10X	Nerges_EZH2i_Naive	10X	EZH2i_Naive_D4	EZH2i_Naive_D4	EZH2i_Naive_s1	None	5061	1812	Nerges_EZH2i_Naive	0.128236	C2	6.61458	1	aELC	-1.28999	-0.142037
EZH2i_Naive_D4_10X_TCAGGGCGTTGACTGT	EZH2i_Naive_D4_10X	Nerges_EZH2i_Naive	10X	EZH2i_Naive_D4	EZH2i_Naive_D4	EZH2i_Naive_s1	None	18743	4251	Nerges_EZH2i_Naive	0.0845649	C2	0.378723	1	gELC	4.90411	0.382775
EZH2i_Naive_D4_10X_TCAGGGCTCACCTGGG	EZH2i_Naive_D4_10X	Nerges_EZH2i_Naive	10X	EZH2i_Naive_D4	EZH2i_Naive_D4	EZH2i_Naive_s1	None	4561	1975	Nerges_EZH2i_Naive	0.0822188	C2	9.95649	3	MaELC	-4.4373	0.112331
EZH2i_Naive_D4_10X_TCAGTGAAGATGGCAC	EZH2i_Naive_D4_10X	Nerges_EZH2i_Naive	10X	EZH2i_Naive_D4	EZH2i_Naive_D4	EZH2i_Naive_s1	None	5467	1993	Nerges_EZH2i_Naive	0.0634717	C2	3.34602	1	gELC	1.97631	-0.0174018
EZH2i_Naive_D4_10X_TCAGTGACATAGTCGT	EZH2i_Naive_D4_10X	Nerges_EZH2i_Naive	10X	EZH2i_Naive_D4	EZH2i_Naive_D4	EZH2i_Naive_s1	None	4636	1896	Nerges_EZH2i_Naive	0.0371009	C2	2.25163	1	gELC	3.07204	-0.0011247
EZH2i_Naive_D4_10X_TCAGTTTAGTCACACT	EZH2i_Naive_D4_10X	Nerges_EZH2i_Naive	10X	EZH2i_Naive_D4	EZH2i_Naive_D4	EZH2i_Naive_s1	None	5969	2177	Nerges_EZH2i_Naive	0.0641649	C2	9.43789	1	aELC	-4.10894	-0.263796
EZH2i_Naive_D4_10X_TCAGTTTTCATCAGTG	EZH2i_Naive_D4_10X	Nerges_EZH2i_Naive	10X	EZH2i_Naive_D4	EZH2i_Naive_D4	EZH2i_Naive_s1	None	4505	1821	Nerges_EZH2i_Naive	0.0623751	C2	2.28285	1	gELC	3.03445	0.0743
EZH2i_Naive_D4_10X_TCATATCAGTCCTGCG	EZH2i_Naive_D4_10X	Nerges_EZH2i_Naive	10X	EZH2i_Naive_D4	EZH2i_Naive_D4	EZH2i_Naive_s1	None	8332	2915	Nerges_EZH2i_Naive	0.108497	C2	3.14414	1	gELC	2.17769	-0.0021983
EZH2i_Naive_D4_10X_TCATATCCATGCAGGA	EZH2i_Naive_D4_10X	Nerges_EZH2i_Naive	10X	EZH2i_Naive_D4	EZH2i_Naive_D4	EZH2i_Naive_s1	None	6872	2238	Nerges_EZH2i_Naive	0.133731	C2	0.285673	1	gELC	5.00558	0.354205
EZH2i_Naive_D4_10X_TCATCCGTCTCTCTAA	EZH2i_Naive_D4_10X	Nerges_EZH2i_Naive	10X	EZH2i_Naive_D4	EZH2i_Naive_D4	EZH2i_Naive_s1	None	9554	3195	Nerges_EZH2i_Naive	0.11995	C2	2.42496	1	gELC	2.9002	-0.0495572
EZH2i_Naive_D4_10X_TCATGCCAGTCTGCAT	EZH2i_Naive_D4_10X	Nerges_EZH2i_Naive	10X	EZH2i_Naive_D4	EZH2i_Naive_D4	EZH2i_Naive_s1	None	5416	2237	Nerges_EZH2i_Naive	0.105428	C2	4.5128	1	gELC	0.806904	-0.00384208
EZH2i_Naive_D4_10X_TCATGTTAGCTGACTT	EZH2i_Naive_D4_10X	Nerges_EZH2i_Naive	10X	EZH2i_Naive_D4	EZH2i_Naive_D4	EZH2i_Naive_s1	None	12266	3415	Nerges_EZH2i_Naive	0.0960378	C2	0.930451	1	gELC	4.38904	0.152965
EZH2i_Naive_D4_10X_TCATGTTGTGTGAGCA	EZH2i_Naive_D4_10X	Nerges_EZH2i_Naive	10X	EZH2i_Naive_D4	EZH2i_Naive_D4	EZH2i_Naive_s1	None	5350	1977	Nerges_EZH2i_Naive	0.0970093	C2	6.59393	1	aELC	-1.27562	-0.0235481
EZH2i_Naive_D4_10X_TCATTCACATTGCCTC	EZH2i_Naive_D4_10X	Nerges_EZH2i_Naive	10X	EZH2i_Naive_D4	EZH2i_Naive_D4	EZH2i_Naive_s1	None	4218	1735	Nerges_EZH2i_Naive	0.119725	C2	5.78462	1	gELC	-0.463509	-0.060196
EZH2i_Naive_D4_10X_TCATTCATCAACTGAC	EZH2i_Naive_D4_10X	Nerges_EZH2i_Naive	10X	EZH2i_Naive_D4	EZH2i_Naive_D4	EZH2i_Naive_s1	None	9445	2955	Nerges_EZH2i_Naive	0.0825834	C2	3.97299	1	gELC	1.34811	0.0101121
EZH2i_Naive_D4_10X_TCATTGTGTCATCTAG	EZH2i_Naive_D4_10X	Nerges_EZH2i_Naive	10X	EZH2i_Naive_D4	EZH2i_Naive_D4	EZH2i_Naive_s1	None	4466	1732	Nerges_EZH2i_Naive	0.106359	C2	5.05708	1	gELC	0.269837	-0.140745
EZH2i_Naive_D4_10X_TCATTTGAGTCGCCAC	EZH2i_Naive_D4_10X	Nerges_EZH2i_Naive	10X	EZH2i_Naive_D4	EZH2i_Naive_D4	EZH2i_Naive_s1	None	4021	1732	Nerges_EZH2i_Naive	0.092763	C2	11.0485	2	TaELC	-5.18815	-1.41259
EZH2i_Naive_D4_10X_TCATTTGTCATATGGC	EZH2i_Naive_D4_10X	Nerges_EZH2i_Naive	10X	EZH2i_Naive_D4	EZH2i_Naive_D4	EZH2i_Naive_s1	None	5666	2184	Nerges_EZH2i_Naive	0.0451818	C2	9.62671	3	MaELC	-4.13905	-0.0584127
EZH2i_Naive_D4_10X_TCCACCAAGACTGGGT	EZH2i_Naive_D4_10X	Nerges_EZH2i_Naive	10X	EZH2i_Naive_D4	EZH2i_Naive_D4	EZH2i_Naive_s1	None	5251	2157	Nerges_EZH2i_Naive	0.106646	C2	5.63851	1	gELC	-0.312271	-0.148005
EZH2i_Naive_D4_10X_TCCACGTTCTAATTCC	EZH2i_Naive_D4_10X	Nerges_EZH2i_Naive	10X	EZH2i_Naive_D4	EZH2i_Naive_D4	EZH2i_Naive_s1	None	12028	3536	Nerges_EZH2i_Naive	0.0814766	C2	4.08761	1	gELC	1.23425	-0.0194449
EZH2i_Naive_D4_10X_TCCAGAACATCCGAAT	EZH2i_Naive_D4_10X	Nerges_EZH2i_Naive	10X	EZH2i_Naive_D4	EZH2i_Naive_D4	EZH2i_Naive_s1	None	6857	2457	Nerges_EZH2i_Naive	0.0853143	C0	9.67102	3	MaELC	-4.12085	0.0244086
EZH2i_Naive_D4_10X_TCCAGAACATTGTACG	EZH2i_Naive_D4_10X	Nerges_EZH2i_Naive	10X	EZH2i_Naive_D4	EZH2i_Naive_D4	EZH2i_Naive_s3	None	11010	3579	Nerges_EZH2i_Naive	0.0818347	C1	15.1674	3	MeLC	-8.62096	3.23127
EZH2i_Naive_D4_10X_TCCATCGTCAAGTCTG	EZH2i_Naive_D4_10X	Nerges_EZH2i_Naive	10X	EZH2i_Naive_D4	EZH2i_Naive_D4	EZH2i_Naive_s3	None	8991	3219	Nerges_EZH2i_Naive	0.105995	C1	16.7031	3	MeLC	-9.8171	4.1949
EZH2i_Naive_D4_10X_TCCCACATCTTCTTCC	EZH2i_Naive_D4_10X	Nerges_EZH2i_Naive	10X	EZH2i_Naive_D4	EZH2i_Naive_D4	EZH2i_Naive_s1	None	5394	2179	Nerges_EZH2i_Naive	0.126808	C2	1.6341	1	gELC	3.69717	-0.00548261
EZH2i_Naive_D4_10X_TCCCAGTTCATTCATC	EZH2i_Naive_D4_10X	Nerges_EZH2i_Naive	10X	EZH2i_Naive_D4	EZH2i_Naive_D4	EZH2i_Naive_s1	None	4624	1851	Nerges_EZH2i_Naive	0.0802336	C2	6.27275	1	aELC	-0.945507	-0.183183
EZH2i_Naive_D4_10X_TCCGAAAGTCACTTCC	EZH2i_Naive_D4_10X	Nerges_EZH2i_Naive	10X	EZH2i_Naive_D4	EZH2i_Naive_D4	EZH2i_Naive_s1	None	11162	3303	Nerges_EZH2i_Naive	0.125067	C2	2.99411	1	gELC	2.32534	0.0531945
EZH2i_Naive_D4_10X_TCCGAAAGTGCTATTG	EZH2i_Naive_D4_10X	Nerges_EZH2i_Naive	10X	EZH2i_Naive_D4	EZH2i_Naive_D4	EZH2i_Naive_s3	None	4194	1713	Nerges_EZH2i_Naive	0.0796376	C1	15.147	3	MeLC	-8.58939	3.23881
EZH2i_Naive_D4_10X_TCCGAAATCGAACGGA	EZH2i_Naive_D4_10X	Nerges_EZH2i_Naive	10X	EZH2i_Naive_D4	EZH2i_Naive_D4	EZH2i_Naive_s1	None	19573	4424	Nerges_EZH2i_Naive	0.0290196	C2	0.51723	1	gELC	4.78283	0.289968
EZH2i_Naive_D4_10X_TCCGATCCAGCACACC	EZH2i_Naive_D4_10X	Nerges_EZH2i_Naive	10X	EZH2i_Naive_D4	EZH2i_Naive_D4	EZH2i_Naive_s1	None	12183	3584	Nerges_EZH2i_Naive	0.101617	C2	2.59448	1	gELC	2.7247	0.0772025
EZH2i_Naive_D4_10X_TCCGATCGTTCTCCAC	EZH2i_Naive_D4_10X	Nerges_EZH2i_Naive	10X	EZH2i_Naive_D4	EZH2i_Naive_D4	EZH2i_Naive_s1	None	4820	2396	Nerges_EZH2i_Naive	0.0607884	C2	3.38421	1	gELC	1.93613	0.0228541
EZH2i_Naive_D4_10X_TCCGGGAGTCTGTCCT	EZH2i_Naive_D4_10X	Nerges_EZH2i_Naive	10X	EZH2i_Naive_D4	EZH2i_Naive_D4	EZH2i_Naive_s1	None	3765	1420	Nerges_EZH2i_Naive	0.110226	C2	6.27647	1	aELC	-0.943866	-0.280078
EZH2i_Naive_D4_10X_TCCTGCAAGTATCTGC	EZH2i_Naive_D4_10X	Nerges_EZH2i_Naive	10X	EZH2i_Naive_D4	EZH2i_Naive_D4	EZH2i_Naive_s1	None	12079	3590	Nerges_EZH2i_Naive	0.131302	C2	5.16051	1	gELC	0.165281	-0.127095
EZH2i_Naive_D4_10X_TCCTGCACAAGCGAAC	EZH2i_Naive_D4_10X	Nerges_EZH2i_Naive	10X	EZH2i_Naive_D4	EZH2i_Naive_D4	EZH2i_Naive_s1	None	11887	3539	Nerges_EZH2i_Naive	0.120215	C2	1.14074	1	gELC	4.18492	0.0948146
EZH2i_Naive_D4_10X_TCCTTTCGTCTCGCGA	EZH2i_Naive_D4_10X	Nerges_EZH2i_Naive	10X	EZH2i_Naive_D4	EZH2i_Naive_D4	EZH2i_Naive_s1	None	6364	2215	Nerges_EZH2i_Naive	0.0479258	C2	6.58404	1	aELC	-1.2609	-0.114138
EZH2i_Naive_D4_10X_TCGAACAAGATACCAA	EZH2i_Naive_D4_10X	Nerges_EZH2i_Naive	10X	EZH2i_Naive_D4	EZH2i_Naive_D4	EZH2i_Naive_s1	None	5472	2196	Nerges_EZH2i_Naive	0.0946637	C2	11.0689	2	TaELC	-5.15928	-1.47379
EZH2i_Naive_D4_10X_TCGACCTAGGTCGTGA	EZH2i_Naive_D4_10X	Nerges_EZH2i_Naive	10X	EZH2i_Naive_D4	EZH2i_Naive_D4	EZH2i_Naive_s1	None	7701	2438	Nerges_EZH2i_Naive	0.0831061	C2	0.745587	1	gELC	4.57686	0.160593
EZH2i_Naive_D4_10X_TCGACGGAGATTACCC	EZH2i_Naive_D4_10X	Nerges_EZH2i_Naive	10X	EZH2i_Naive_D4	EZH2i_Naive_D4	EZH2i_Naive_s1	None	5016	1989	Nerges_EZH2i_Naive	0.099681	C2	13.4361	2	TaELC	-6.86734	-3.12581
EZH2i_Naive_D4_10X_TCGCAGGAGAACAGGA	EZH2i_Naive_D4_10X	Nerges_EZH2i_Naive	10X	EZH2i_Naive_D4	EZH2i_Naive_D4	EZH2i_Naive_s1	None	6845	2263	Nerges_EZH2i_Naive	0.0655953	C2	3.04074	1	gELC	2.28269	-0.0349315
EZH2i_Naive_D4_10X_TCGCTCATCACAACCA	EZH2i_Naive_D4_10X	Nerges_EZH2i_Naive	10X	EZH2i_Naive_D4	EZH2i_Naive_D4	EZH2i_Naive_s1	None	1924	1191	Nerges_EZH2i_Naive	0.116944	C2	4.87298	1	gELC	0.453244	-0.124624
EZH2i_Naive_D4_10X_TCGCTTGTCAGGTAAA	EZH2i_Naive_D4_10X	Nerges_EZH2i_Naive	10X	EZH2i_Naive_D4	EZH2i_Naive_D4	EZH2i_Naive_s1	None	5049	1969	Nerges_EZH2i_Naive	0.0897207	C2	8.32926	1	aELC	-3.00054	-0.249206
EZH2i_Naive_D4_10X_TCGGATACATCTGGGC	EZH2i_Naive_D4_10X	Nerges_EZH2i_Naive	10X	EZH2i_Naive_D4	EZH2i_Naive_D4	EZH2i_Naive_s1	None	6181	2369	Nerges_EZH2i_Naive	0.0715095	C2	6.88093	1	aELC	-1.56596	0.0504245
EZH2i_Naive_D4_10X_TCGGGACCATCCGGCA	EZH2i_Naive_D4_10X	Nerges_EZH2i_Naive	10X	EZH2i_Naive_D4	EZH2i_Naive_D4	EZH2i_Naive_s1	None	9958	3129	Nerges_EZH2i_Naive	0.0592488	C2	1.16363	1	gELC	4.14468	0.185974
EZH2i_Naive_D4_10X_TCGGGCACACTCCTTG	EZH2i_Naive_D4_10X	Nerges_EZH2i_Naive	10X	EZH2i_Naive_D4	EZH2i_Naive_D4	EZH2i_Naive_s1	None	4056	1612	Nerges_EZH2i_Naive	0.084073	C2	2.93037	1	gELC	2.39121	0.00809981
EZH2i_Naive_D4_10X_TCGGGTGGTCCTGTTC	EZH2i_Naive_D4_10X	Nerges_EZH2i_Naive	10X	EZH2i_Naive_D4	EZH2i_Naive_D4	EZH2i_Naive_s1	None	3665	1732	Nerges_EZH2i_Naive	0.1206	C2	7.69416	1	aELC	-2.36413	-0.287375
EZH2i_Naive_D4_10X_TCGGTCTCAAATACAG	EZH2i_Naive_D4_10X	Nerges_EZH2i_Naive	10X	EZH2i_Naive_D4	EZH2i_Naive_D4	EZH2i_Naive_s1	None	8389	2887	Nerges_EZH2i_Naive	0.144594	C2	10.7738	3	MaELC	-4.86086	0.883151
EZH2i_Naive_D4_10X_TCGTAGAAGAGATGCC	EZH2i_Naive_D4_10X	Nerges_EZH2i_Naive	10X	EZH2i_Naive_D4	EZH2i_Naive_D4	EZH2i_Naive_s1	None	5222	1915	Nerges_EZH2i_Naive	0.0367675	C2	3.02669	1	gELC	2.29509	0.00153155
EZH2i_Naive_D4_10X_TCGTCCAGTGATAGTA	EZH2i_Naive_D4_10X	Nerges_EZH2i_Naive	10X	EZH2i_Naive_D4	EZH2i_Naive_D4	EZH2i_Naive_s1	None	4012	1803	Nerges_EZH2i_Naive	0.0057328	C2	7.76577	1	aELC	-2.43369	-0.353126
EZH2i_Naive_D4_10X_TCGTGCTTCTGCACCT	EZH2i_Naive_D4_10X	Nerges_EZH2i_Naive	10X	EZH2i_Naive_D4	EZH2i_Naive_D4	EZH2i_Naive_s1	None	4803	1850	Nerges_EZH2i_Naive	0.0895274	C2	5.15536	1	gELC	0.16211	0.0179768
EZH2i_Naive_D4_10X_TCGTGGGAGTAACGAT	EZH2i_Naive_D4_10X	Nerges_EZH2i_Naive	10X	EZH2i_Naive_D4	EZH2i_Naive_D4	EZH2i_Naive_s1	None	3408	1524	Nerges_EZH2i_Naive	0.0833333	C2	3.36519	1	gELC	1.95166	0.0955529
EZH2i_Naive_D4_10X_TCTACATTCACACGAT	EZH2i_Naive_D4_10X	Nerges_EZH2i_Naive	10X	EZH2i_Naive_D4	EZH2i_Naive_D4	EZH2i_Naive_s1	None	8790	2877	Nerges_EZH2i_Naive	0.0895336	C2	1.64325	1	gELC	3.68819	-0.00732582
EZH2i_Naive_D4_10X_TCTACCGGTTAGGACG	EZH2i_Naive_D4_10X	Nerges_EZH2i_Naive	10X	EZH2i_Naive_D4	EZH2i_Naive_D4	EZH2i_Naive_s1	None	6454	2286	Nerges_EZH2i_Naive	0.0709637	C2	13.5706	2	TaELC	-6.97464	-3.20735
EZH2i_Naive_D4_10X_TCTACCGTCAGGGTAG	EZH2i_Naive_D4_10X	Nerges_EZH2i_Naive	10X	EZH2i_Naive_D4	EZH2i_Naive_D4	EZH2i_Naive_s1	None	9494	2960	Nerges_EZH2i_Naive	0.10217	C2	0.79047	1	gELC	4.50744	0.271093
EZH2i_Naive_D4_10X_TCTATCAAGGAGTACC	EZH2i_Naive_D4_10X	Nerges_EZH2i_Naive	10X	EZH2i_Naive_D4	EZH2i_Naive_D4	EZH2i_Naive_s1	None	8657	2824	Nerges_EZH2i_Naive	0.107659	C2	10.22	3	MaELC	-4.69949	0.215498
EZH2i_Naive_D4_10X_TCTATCATCGATAACC	EZH2i_Naive_D4_10X	Nerges_EZH2i_Naive	10X	EZH2i_Naive_D4	EZH2i_Naive_D4	EZH2i_Naive_s1	None	7703	2680	Nerges_EZH2i_Naive	0.0346618	C2	2.81223	1	gELC	2.51035	-0.0128671
EZH2i_Naive_D4_10X_TCTCCGAGTACAAGCG	EZH2i_Naive_D4_10X	Nerges_EZH2i_Naive	10X	EZH2i_Naive_D4	EZH2i_Naive_D4	EZH2i_Naive_s1	None	5885	2141	Nerges_EZH2i_Naive	0.0625319	C2	3.21843	1	gELC	2.10902	-0.122311
EZH2i_Naive_D4_10X_TCTCTGGAGTCATGCT	EZH2i_Naive_D4_10X	Nerges_EZH2i_Naive	10X	EZH2i_Naive_D4	EZH2i_Naive_D4	EZH2i_Naive_s1	None	5155	2098	Nerges_EZH2i_Naive	0.0599418	C2	7.51268	1	aELC	-2.18353	-0.254734
EZH2i_Naive_D4_10X_TCTGCCACAGCGTTTA	EZH2i_Naive_D4_10X	Nerges_EZH2i_Naive	10X	EZH2i_Naive_D4	EZH2i_Naive_D4	EZH2i_Naive_s1	None	4664	1936	Nerges_EZH2i_Naive	0.0692539	C2	0.34853	1	gELC	4.9773	0.191213
EZH2i_Naive_D4_10X_TCTGCCATCACTGATG	EZH2i_Naive_D4_10X	Nerges_EZH2i_Naive	10X	EZH2i_Naive_D4	EZH2i_Naive_D4	EZH2i_Naive_s1	None	6646	2324	Nerges_EZH2i_Naive	0.0321998	C2	3.56934	1	gELC	1.75217	-0.00234472
EZH2i_Naive_D4_10X_TCTGGCTCATGGCCAC	EZH2i_Naive_D4_10X	Nerges_EZH2i_Naive	10X	EZH2i_Naive_D4	EZH2i_Naive_D4	EZH2i_Naive_s1	None	7915	2603	Nerges_EZH2i_Naive	0.0655717	C2	10.3092	2	TaELC	-4.5717	-0.975633
EZH2i_Naive_D4_10X_TCTGTCGAGCTCACTA	EZH2i_Naive_D4_10X	Nerges_EZH2i_Naive	10X	EZH2i_Naive_D4	EZH2i_Naive_D4	EZH2i_Naive_s1	None	15058	4111	Nerges_EZH2i_Naive	0.0321424	C2	8.33592	1	aELC	-3.00907	-0.149385
EZH2i_Naive_D4_10X_TCTGTCGAGTTAGTGA	EZH2i_Naive_D4_10X	Nerges_EZH2i_Naive	10X	EZH2i_Naive_D4	EZH2i_Naive_D4	EZH2i_Naive_s1	None	1813	1072	Nerges_EZH2i_Naive	0.131274	C2	7.71679	1	aELC	-2.38705	-0.278281
EZH2i_Naive_D4_10X_TCTGTCGGTATACGGG	EZH2i_Naive_D4_10X	Nerges_EZH2i_Naive	10X	EZH2i_Naive_D4	EZH2i_Naive_D4	EZH2i_Naive_s1	None	7775	2456	Nerges_EZH2i_Naive	0.13299	C2	0.718989	1	gELC	4.56442	0.346757
EZH2i_Naive_D4_10X_TCTGTCGTCTAAGAAG	EZH2i_Naive_D4_10X	Nerges_EZH2i_Naive	10X	EZH2i_Naive_D4	EZH2i_Naive_D4	EZH2i_Naive_s1	None	7743	2642	Nerges_EZH2i_Naive	0.0830427	C2	2.27286	1	gELC	3.05553	-0.061618
EZH2i_Naive_D4_10X_TCTTGCGGTGGACTAG	EZH2i_Naive_D4_10X	Nerges_EZH2i_Naive	10X	EZH2i_Naive_D4	EZH2i_Naive_D4	EZH2i_Naive_s1	None	4291	1716	Nerges_EZH2i_Naive	0.0885574	C2	2.40122	1	gELC	2.92732	-0.0941897
EZH2i_Naive_D4_10X_TCTTGCGTCATTGTGG	EZH2i_Naive_D4_10X	Nerges_EZH2i_Naive	10X	EZH2i_Naive_D4	EZH2i_Naive_D4	EZH2i_Naive_s4	None	4164	1725	Nerges_EZH2i_Naive	0.0384246	C2	11.3912	3	MaELC	-5.32417	1.30685
EZH2i_Naive_D4_10X_TGAACGTGTCAGGTGA	EZH2i_Naive_D4_10X	Nerges_EZH2i_Naive	10X	EZH2i_Naive_D4	EZH2i_Naive_D4	EZH2i_Naive_s1	None	10933	2975	Nerges_EZH2i_Naive	0.121833	C2	10.5949	3	MaELC	-4.87629	0.587015
EZH2i_Naive_D4_10X_TGAATCGAGCTGCGAA	EZH2i_Naive_D4_10X	Nerges_EZH2i_Naive	10X	EZH2i_Naive_D4	EZH2i_Naive_D4	EZH2i_Naive_s1	None	5400	2061	Nerges_EZH2i_Naive	0.0662963	C2	5.02184	1	gELC	0.305879	-0.152419
EZH2i_Naive_D4_10X_TGAATCGGTCACTACA	EZH2i_Naive_D4_10X	Nerges_EZH2i_Naive	10X	EZH2i_Naive_D4	EZH2i_Naive_D4	EZH2i_Naive_s1	None	5481	2018	Nerges_EZH2i_Naive	0.127896	C2	9.70967	3	MaELC	-4.12478	0.0796519
EZH2i_Naive_D4_10X_TGAATGCCACACAGCC	EZH2i_Naive_D4_10X	Nerges_EZH2i_Naive	10X	EZH2i_Naive_D4	EZH2i_Naive_D4	EZH2i_Naive_s1	None	7455	2577	Nerges_EZH2i_Naive	0.0655936	C2	5.33644	1	gELC	-0.00500197	-0.227371
EZH2i_Naive_D4_10X_TGAATGCGTCTGTTAG	EZH2i_Naive_D4_10X	Nerges_EZH2i_Naive	10X	EZH2i_Naive_D4	EZH2i_Naive_D4	EZH2i_Naive_s1	None	4655	1727	Nerges_EZH2i_Naive	0.0564984	C2	4.99891	1	gELC	0.326424	-0.114166
EZH2i_Naive_D4_10X_TGAATGCGTTCTCTAT	EZH2i_Naive_D4_10X	Nerges_EZH2i_Naive	10X	EZH2i_Naive_D4	EZH2i_Naive_D4	EZH2i_Naive_s1	None	5351	2058	Nerges_EZH2i_Naive	0.0954962	C2	0.360742	1	gELC	4.93577	0.322707
EZH2i_Naive_D4_10X_TGACCCTCATCACGGC	EZH2i_Naive_D4_10X	Nerges_EZH2i_Naive	10X	EZH2i_Naive_D4	EZH2i_Naive_D4	EZH2i_Naive_s1	None	9442	2898	Nerges_EZH2i_Naive	0.081021	C2	10.1186	2	TaELC	-4.33798	-0.931322
EZH2i_Naive_D4_10X_TGACGCGGTACCCACG	EZH2i_Naive_D4_10X	Nerges_EZH2i_Naive	10X	EZH2i_Naive_D4	EZH2i_Naive_D4	EZH2i_Naive_s1	None	9276	2985	Nerges_EZH2i_Naive	0.0660845	C2	5.48139	1	gELC	-0.160333	-0.0572268
EZH2i_Naive_D4_10X_TGAGCGCAGCTATCCA	EZH2i_Naive_D4_10X	Nerges_EZH2i_Naive	10X	EZH2i_Naive_D4	EZH2i_Naive_D4	EZH2i_Naive_s1	None	5864	2009	Nerges_EZH2i_Naive	0.145975	C0	5.78604	1	gELC	-0.465432	-0.0511916
EZH2i_Naive_D4_10X_TGAGGAGGTACCTAGT	EZH2i_Naive_D4_10X	Nerges_EZH2i_Naive	10X	EZH2i_Naive_D4	EZH2i_Naive_D4	EZH2i_Naive_s1	None	5904	2154	Nerges_EZH2i_Naive	0.0303184	C2	4.62529	1	gELC	0.70014	-0.105111
EZH2i_Naive_D4_10X_TGAGGAGTCACTTATC	EZH2i_Naive_D4_10X	Nerges_EZH2i_Naive	10X	EZH2i_Naive_D4	EZH2i_Naive_D4	EZH2i_Naive_s1	None	5731	2061	Nerges_EZH2i_Naive	0.093003	C2	8.16007	1	aELC	-2.82787	-0.419668
EZH2i_Naive_D4_10X_TGAGTCAAGTGATTCC	EZH2i_Naive_D4_10X	Nerges_EZH2i_Naive	10X	EZH2i_Naive_D4	EZH2i_Naive_D4	EZH2i_Naive_s1	None	6891	2544	Nerges_EZH2i_Naive	0.0557249	C2	10.1074	2	TaELC	-4.35438	-0.900261
EZH2i_Naive_D4_10X_TGAGTCACAGCACCCA	EZH2i_Naive_D4_10X	Nerges_EZH2i_Naive	10X	EZH2i_Naive_D4	EZH2i_Naive_D4	EZH2i_Naive_s1	None	9759	3098	Nerges_EZH2i_Naive	0.0712163	C0	6.94935	1	aELC	-1.62728	-0.0947913
EZH2i_Naive_D4_10X_TGAGTCAGTTAGTTCG	EZH2i_Naive_D4_10X	Nerges_EZH2i_Naive	10X	EZH2i_Naive_D4	EZH2i_Naive_D4	EZH2i_Naive_s1	None	8547	2709	Nerges_EZH2i_Naive	0.130572	C2	2.4559	1	gELC	2.86367	0.0539205
EZH2i_Naive_D4_10X_TGATCAGGTGCACAAG	EZH2i_Naive_D4_10X	Nerges_EZH2i_Naive	10X	EZH2i_Naive_D4	EZH2i_Naive_D4	EZH2i_Naive_s1	None	8638	2718	Nerges_EZH2i_Naive	0.0689975	C2	2.69241	1	gELC	2.62636	0.0899454
EZH2i_Naive_D4_10X_TGATCTTGTCAGTTTG	EZH2i_Naive_D4_10X	Nerges_EZH2i_Naive	10X	EZH2i_Naive_D4	EZH2i_Naive_D4	EZH2i_Naive_s1	None	6733	2264	Nerges_EZH2i_Naive	0.103966	C2	6.2125	1	aELC	-0.893058	-0.0407719
EZH2i_Naive_D4_10X_TGATGCACACATGTTG	EZH2i_Naive_D4_10X	Nerges_EZH2i_Naive	10X	EZH2i_Naive_D4	EZH2i_Naive_D4	EZH2i_Naive_s1	None	11760	3443	Nerges_EZH2i_Naive	0.123384	C2	6.27251	1	aELC	-0.944146	-0.20337
EZH2i_Naive_D4_10X_TGATGCAGTGGTATGG	EZH2i_Naive_D4_10X	Nerges_EZH2i_Naive	10X	EZH2i_Naive_D4	EZH2i_Naive_D4	EZH2i_Naive_s1	None	6440	2484	Nerges_EZH2i_Naive	0.126708	C2	2.78529	1	gELC	2.53365	0.0764128
EZH2i_Naive_D4_10X_TGATGGTAGTGGTTCT	EZH2i_Naive_D4_10X	Nerges_EZH2i_Naive	10X	EZH2i_Naive_D4	EZH2i_Naive_D4	EZH2i_Naive_s1	None	2831	1259	Nerges_EZH2i_Naive	0.0664076	C2	8.57818	1	aELC	-3.25137	-0.108106
EZH2i_Naive_D4_10X_TGATGGTCAGCGCGTT	EZH2i_Naive_D4_10X	Nerges_EZH2i_Naive	10X	EZH2i_Naive_D4	EZH2i_Naive_D4	EZH2i_Naive_s1	None	1773	1072	Nerges_EZH2i_Naive	0.0597857	C2	6.2614	1	aELC	-0.928626	-0.282699
EZH2i_Naive_D4_10X_TGATTCTAGAATCGCG	EZH2i_Naive_D4_10X	Nerges_EZH2i_Naive	10X	EZH2i_Naive_D4	EZH2i_Naive_D4	EZH2i_Naive_s1	None	7620	2569	Nerges_EZH2i_Naive	0.144751	C2	4.6199	1	gELC	0.70306	-0.0641244
EZH2i_Naive_D4_10X_TGATTCTTCCCGAGGT	EZH2i_Naive_D4_10X	Nerges_EZH2i_Naive	10X	EZH2i_Naive_D4	EZH2i_Naive_D4	EZH2i_Naive_s1	None	3235	1468	Nerges_EZH2i_Naive	0.0426584	C2	4.14729	1	gELC	1.17385	-0.00354456
EZH2i_Naive_D4_10X_TGATTTCAGATTACCC	EZH2i_Naive_D4_10X	Nerges_EZH2i_Naive	10X	EZH2i_Naive_D4	EZH2i_Naive_D4	EZH2i_Naive_s1	None	5813	2026	Nerges_EZH2i_Naive	0.104593	C2	2.98584	1	gELC	2.33041	0.123047
EZH2i_Naive_D4_10X_TGATTTCCACGGATCC	EZH2i_Naive_D4_10X	Nerges_EZH2i_Naive	10X	EZH2i_Naive_D4	EZH2i_Naive_D4	EZH2i_Naive_s1	None	1987	1059	Nerges_EZH2i_Naive	0.0885757	C2	10.6933	2	TaELC	-4.83131	-1.26775
EZH2i_Naive_D4_10X_TGCACGGTCCTACGGG	EZH2i_Naive_D4_10X	Nerges_EZH2i_Naive	10X	EZH2i_Naive_D4	EZH2i_Naive_D4	EZH2i_Naive_s1	None	15322	3747	Nerges_EZH2i_Naive	0.139603	C2	0.889406	1	gELC	4.43225	0.146604
EZH2i_Naive_D4_10X_TGCAGTACATGACAAA	EZH2i_Naive_D4_10X	Nerges_EZH2i_Naive	10X	EZH2i_Naive_D4	EZH2i_Naive_D4	EZH2i_Naive_s1	None	4312	1842	Nerges_EZH2i_Naive	0.0751391	C2	4.12981	1	gELC	1.193	-0.042564
EZH2i_Naive_D4_10X_TGCATCCAGCATTTCG	EZH2i_Naive_D4_10X	Nerges_EZH2i_Naive	10X	EZH2i_Naive_D4	EZH2i_Naive_D4	EZH2i_Naive_s1	None	8761	2667	Nerges_EZH2i_Naive	0.0775026	C2	0.385606	1	gELC	4.90582	0.343202
EZH2i_Naive_D4_10X_TGCATCCTCCCGAACG	EZH2i_Naive_D4_10X	Nerges_EZH2i_Naive	10X	EZH2i_Naive_D4	EZH2i_Naive_D4	EZH2i_Naive_s1	None	10084	3003	Nerges_EZH2i_Naive	0.095002	C2	4.96931	1	gELC	0.347176	0.0261361
EZH2i_Naive_D4_10X_TGCATGAGTTACACAC	EZH2i_Naive_D4_10X	Nerges_EZH2i_Naive	10X	EZH2i_Naive_D4	EZH2i_Naive_D4	EZH2i_Naive_s1	None	9874	2997	Nerges_EZH2i_Naive	0.0892242	C2	2.98155	1	gELC	2.33603	0.0939796
EZH2i_Naive_D4_10X_TGCCGAGGTGGATTTC	EZH2i_Naive_D4_10X	Nerges_EZH2i_Naive	10X	EZH2i_Naive_D4	EZH2i_Naive_D4	EZH2i_Naive_s1	None	6308	2299	Nerges_EZH2i_Naive	0.0340837	C2	4.11749	1	gELC	1.20421	-0.0159151
EZH2i_Naive_D4_10X_TGCCGAGTCACGATAC	EZH2i_Naive_D4_10X	Nerges_EZH2i_Naive	10X	EZH2i_Naive_D4	EZH2i_Naive_D4	EZH2i_Naive_s1	None	6819	2365	Nerges_EZH2i_Naive	0.0937088	C2	2.36779	1	gELC	2.95769	-0.0441389
EZH2i_Naive_D4_10X_TGCGACGTCGTTGCCT	EZH2i_Naive_D4_10X	Nerges_EZH2i_Naive	10X	EZH2i_Naive_D4	EZH2i_Naive_D4	EZH2i_Naive_s1	None	13265	3385	Nerges_EZH2i_Naive	0.11798	C2	0.692742	1	gELC	4.61426	0.238857
EZH2i_Naive_D4_10X_TGCGGCAAGTCATGGG	EZH2i_Naive_D4_10X	Nerges_EZH2i_Naive	10X	EZH2i_Naive_D4	EZH2i_Naive_D4	EZH2i_Naive_s1	None	3997	1792	Nerges_EZH2i_Naive	0.00475357	C0	11.0631	2	TaELC	-5.12435	-1.50307
EZH2i_Naive_D4_10X_TGCGGGTAGACAGTCG	EZH2i_Naive_D4_10X	Nerges_EZH2i_Naive	10X	EZH2i_Naive_D4	EZH2i_Naive_D4	EZH2i_Naive_s1	None	6538	2334	Nerges_EZH2i_Naive	0.130162	C2	9.89172	3	MaELC	-4.21655	0.260263
EZH2i_Naive_D4_10X_TGCGGGTGTCTTGCTC	EZH2i_Naive_D4_10X	Nerges_EZH2i_Naive	10X	EZH2i_Naive_D4	EZH2i_Naive_D4	EZH2i_Naive_s1	None	2349	1312	Nerges_EZH2i_Naive	0.105151	C2	4.97401	1	gELC	0.344783	-0.0104293
EZH2i_Naive_D4_10X_TGCTCCAAGGCCTAGA	EZH2i_Naive_D4_10X	Nerges_EZH2i_Naive	10X	EZH2i_Naive_D4	EZH2i_Naive_D4	EZH2i_Naive_s1	None	10263	2902	Nerges_EZH2i_Naive	0.095781	C2	10.9491	2	TaELC	-4.82576	-1.64894
EZH2i_Naive_D4_10X_TGCTCCATCCACGTGG	EZH2i_Naive_D4_10X	Nerges_EZH2i_Naive	10X	EZH2i_Naive_D4	EZH2i_Naive_D4	EZH2i_Naive_s1	None	11364	3389	Nerges_EZH2i_Naive	0.0801654	C2	0.945245	1	gELC	4.36001	0.220864
EZH2i_Naive_D4_10X_TGCTGAACAACCGTGC	EZH2i_Naive_D4_10X	Nerges_EZH2i_Naive	10X	EZH2i_Naive_D4	EZH2i_Naive_D4	EZH2i_Naive_s1	None	4582	1855	Nerges_EZH2i_Naive	0.0761676	C2	2.68775	1	gELC	2.63303	0.0361189
EZH2i_Naive_D4_10X_TGCTTGCAGGTCTTTG	EZH2i_Naive_D4_10X	Nerges_EZH2i_Naive	10X	EZH2i_Naive_D4	EZH2i_Naive_D4	EZH2i_Naive_s2	None	3712	1631	Nerges_EZH2i_Naive	0.00323276	C7	14.3407	2	TLC	-7.35695	-3.94358
EZH2i_Naive_D4_10X_TGCTTGCCATACAGAA	EZH2i_Naive_D4_10X	Nerges_EZH2i_Naive	10X	EZH2i_Naive_D4	EZH2i_Naive_D4	EZH2i_Naive_s2	None	3150	1475	Nerges_EZH2i_Naive	0.0561905	C7	14.4622	2	TLC	-7.48056	-3.98624
EZH2i_Naive_D4_10X_TGGAACTAGTAGGAAG	EZH2i_Naive_D4_10X	Nerges_EZH2i_Naive	10X	EZH2i_Naive_D4	EZH2i_Naive_D4	EZH2i_Naive_s4	None	2423	1173	Nerges_EZH2i_Naive	0.015683	C2	14.4719	3	MaELC	-7.88107	3.05284
EZH2i_Naive_D4_10X_TGGAGAGAGGTTGAGC	EZH2i_Naive_D4_10X	Nerges_EZH2i_Naive	10X	EZH2i_Naive_D4	EZH2i_Naive_D4	EZH2i_Naive_s1	None	2631	1369	Nerges_EZH2i_Naive	0.00646142	C2	7.32884	1	aELC	-1.99886	-0.271862
EZH2i_Naive_D4_10X_TGGAGAGTCTCCACTG	EZH2i_Naive_D4_10X	Nerges_EZH2i_Naive	10X	EZH2i_Naive_D4	EZH2i_Naive_D4	EZH2i_Naive_s1	None	4311	1725	Nerges_EZH2i_Naive	0.0902343	C2	0.339661	1	gELC	4.96269	0.298369
EZH2i_Naive_D4_10X_TGGATCATCCTGCTAC	EZH2i_Naive_D4_10X	Nerges_EZH2i_Naive	10X	EZH2i_Naive_D4	EZH2i_Naive_D4	EZH2i_Naive_s1	None	1755	1040	Nerges_EZH2i_Naive	0.0940171	C2	9.87677	3	MaELC	-4.34236	0.0985432
EZH2i_Naive_D4_10X_TGGATGTCACAGCCAC	EZH2i_Naive_D4_10X	Nerges_EZH2i_Naive	10X	EZH2i_Naive_D4	EZH2i_Naive_D4	EZH2i_Naive_s1	None	8728	2872	Nerges_EZH2i_Naive	0.0955545	C2	7.77685	1	aELC	-2.4464	-0.301483
EZH2i_Naive_D4_10X_TGGGAAGGTCCTCCAT	EZH2i_Naive_D4_10X	Nerges_EZH2i_Naive	10X	EZH2i_Naive_D4	EZH2i_Naive_D4	EZH2i_Naive_s1	None	12349	3387	Nerges_EZH2i_Naive	0.101304	C2	12.5649	2	TaELC	-6.35567	-2.38474
EZH2i_Naive_D4_10X_TGGGAGACAAAGGGTC	EZH2i_Naive_D4_10X	Nerges_EZH2i_Naive	10X	EZH2i_Naive_D4	EZH2i_Naive_D4	EZH2i_Naive_s1	None	10242	2900	Nerges_EZH2i_Naive	0.079379	C2	2.17653	1	gELC	3.15738	-0.107866
EZH2i_Naive_D4_10X_TGGGCGTAGTCTGTAC	EZH2i_Naive_D4_10X	Nerges_EZH2i_Naive	10X	EZH2i_Naive_D4	EZH2i_Naive_D4	EZH2i_Naive_s1	None	5473	2086	Nerges_EZH2i_Naive	0.0575553	C2	4.95116	1	gELC	0.378566	-0.182606
EZH2i_Naive_D4_10X_TGGGCTGGTCTGGTTA	EZH2i_Naive_D4_10X	Nerges_EZH2i_Naive	10X	EZH2i_Naive_D4	EZH2i_Naive_D4	EZH2i_Naive_s1	None	10711	3103	Nerges_EZH2i_Naive	0.0799178	C2	0.970658	1	gELC	4.32927	0.244905
EZH2i_Naive_D4_10X_TGGGTTAAGGTAGCCA	EZH2i_Naive_D4_10X	Nerges_EZH2i_Naive	10X	EZH2i_Naive_D4	EZH2i_Naive_D4	EZH2i_Naive_s1	None	13760	3550	Nerges_EZH2i_Naive	0.115189	C2	2.71454	1	gELC	2.60702	0.0146556
EZH2i_Naive_D4_10X_TGGTAGTAGTATAGGT	EZH2i_Naive_D4_10X	Nerges_EZH2i_Naive	10X	EZH2i_Naive_D4	EZH2i_Naive_D4	EZH2i_Naive_s1	None	7757	2616	Nerges_EZH2i_Naive	0.115122	C2	1.41361	1	gELC	3.91277	0.0544725
EZH2i_Naive_D4_10X_TGGTGATAGAGGATGA	EZH2i_Naive_D4_10X	Nerges_EZH2i_Naive	10X	EZH2i_Naive_D4	EZH2i_Naive_D4	EZH2i_Naive_s1	None	5190	1983	Nerges_EZH2i_Naive	0.105973	C2	2.56152	1	gELC	2.76352	-0.0654081
EZH2i_Naive_D4_10X_TGTACAGGTAACCCTA	EZH2i_Naive_D4_10X	Nerges_EZH2i_Naive	10X	EZH2i_Naive_D4	EZH2i_Naive_D4	EZH2i_Naive_s1	None	3177	1408	Nerges_EZH2i_Naive	0.0937992	C2	7.54984	1	aELC	-2.21563	-0.396455
EZH2i_Naive_D4_10X_TGTACAGGTGGACTAG	EZH2i_Naive_D4_10X	Nerges_EZH2i_Naive	10X	EZH2i_Naive_D4	EZH2i_Naive_D4	EZH2i_Naive_s1	None	8008	2662	Nerges_EZH2i_Naive	0.110764	C2	7.91066	1	aELC	-2.58503	-0.114182
EZH2i_Naive_D4_10X_TGTAGACCATAATGAG	EZH2i_Naive_D4_10X	Nerges_EZH2i_Naive	10X	EZH2i_Naive_D4	EZH2i_Naive_D4	EZH2i_Naive_s1	None	6353	2353	Nerges_EZH2i_Naive	0.106721	C2	2.6929	1	gELC	2.63192	-0.0721219
EZH2i_Naive_D4_10X_TGTCAGACACAGCTGC	EZH2i_Naive_D4_10X	Nerges_EZH2i_Naive	10X	EZH2i_Naive_D4	EZH2i_Naive_D4	EZH2i_Naive_s1	None	6612	2300	Nerges_EZH2i_Naive	0.0399274	C2	0.394972	1	gELC	4.8966	0.341558
EZH2i_Naive_D4_10X_TGTCCACAGTTACGAA	EZH2i_Naive_D4_10X	Nerges_EZH2i_Naive	10X	EZH2i_Naive_D4	EZH2i_Naive_D4	EZH2i_Naive_s1	None	6076	2025	Nerges_EZH2i_Naive	0.113891	C2	0.308315	1	gELC	4.95495	0.478561
EZH2i_Naive_D4_10X_TGTCCCACAATTGGTC	EZH2i_Naive_D4_10X	Nerges_EZH2i_Naive	10X	EZH2i_Naive_D4	EZH2i_Naive_D4	EZH2i_Naive_s1	None	3812	1588	Nerges_EZH2i_Naive	0.108867	C2	3.87315	1	gELC	1.44563	0.062174
EZH2i_Naive_D4_10X_TGTCCTGAGACATCAA	EZH2i_Naive_D4_10X	Nerges_EZH2i_Naive	10X	EZH2i_Naive_D4	EZH2i_Naive_D4	EZH2i_Naive_s1	None	7827	2748	Nerges_EZH2i_Naive	0.119458	C2	10.3993	2	TaELC	-4.57945	-1.09753
EZH2i_Naive_D4_10X_TGTGAGTTCTATGCCC	EZH2i_Naive_D4_10X	Nerges_EZH2i_Naive	10X	EZH2i_Naive_D4	EZH2i_Naive_D4	EZH2i_Naive_s1	None	5327	2051	Nerges_EZH2i_Naive	0.0979914	C2	6.44574	1	aELC	-1.11807	-0.195771
EZH2i_Naive_D4_10X_TGTGCGGAGGTACAGC	EZH2i_Naive_D4_10X	Nerges_EZH2i_Naive	10X	EZH2i_Naive_D4	EZH2i_Naive_D4	EZH2i_Naive_s3	None	7096	2639	Nerges_EZH2i_Naive	0.0324126	C1	16.1736	3	MeLC	-9.18797	4.145
EZH2i_Naive_D4_10X_TGTGCGGGTACCAATC	EZH2i_Naive_D4_10X	Nerges_EZH2i_Naive	10X	EZH2i_Naive_D4	EZH2i_Naive_D4	EZH2i_Naive_s1	None	5639	2044	Nerges_EZH2i_Naive	0.0331619	C2	0.407427	1	gELC	4.86499	0.426947
EZH2i_Naive_D4_10X_TGTGGCGTCGCTTGAA	EZH2i_Naive_D4_10X	Nerges_EZH2i_Naive	10X	EZH2i_Naive_D4	EZH2i_Naive_D4	EZH2i_Naive_s1	None	3509	1605	Nerges_EZH2i_Naive	0.127102	C2	12.204	3	MaELC	-6.25866	1.44235
EZH2i_Naive_D4_10X_TGTTCCGCAATTTCGG	EZH2i_Naive_D4_10X	Nerges_EZH2i_Naive	10X	EZH2i_Naive_D4	EZH2i_Naive_D4	EZH2i_Naive_s1	None	11475	3153	Nerges_EZH2i_Naive	0.0892375	C2	2.50991	1	gELC	2.80933	0.0711972
EZH2i_Naive_D4_10X_TGTTCTAGTCTGCCTT	EZH2i_Naive_D4_10X	Nerges_EZH2i_Naive	10X	EZH2i_Naive_D4	EZH2i_Naive_D4	EZH2i_Naive_s3	None	6328	2487	Nerges_EZH2i_Naive	0.00632111	C10	16.7044	3	MeLC	-9.59066	4.49203
EZH2i_Naive_D4_10X_TGTTGAGTCGTGTTCC	EZH2i_Naive_D4_10X	Nerges_EZH2i_Naive	10X	EZH2i_Naive_D4	EZH2i_Naive_D4	EZH2i_Naive_s1	None	1981	1068	Nerges_EZH2i_Naive	0.0242302	C2	9.98037	3	MaELC	-4.44102	0.14384
EZH2i_Naive_D4_10X_TGTTGGAAGGAACTAT	EZH2i_Naive_D4_10X	Nerges_EZH2i_Naive	10X	EZH2i_Naive_D4	EZH2i_Naive_D4	EZH2i_Naive_s1	None	4404	2061	Nerges_EZH2i_Naive	0.0529064	C2	2.36723	1	gELC	2.95727	-0.0284592
EZH2i_Naive_D4_10X_TGTTGGAGTTCCTACC	EZH2i_Naive_D4_10X	Nerges_EZH2i_Naive	10X	EZH2i_Naive_D4	EZH2i_Naive_D4	EZH2i_Naive_s1	None	18857	4151	Nerges_EZH2i_Naive	0.0653338	C2	0.484871	1	gELC	4.80603	0.334923
EZH2i_Naive_D4_10X_TGTTTGTGTCCTACAA	EZH2i_Naive_D4_10X	Nerges_EZH2i_Naive	10X	EZH2i_Naive_D4	EZH2i_Naive_D4	EZH2i_Naive_s1	None	4552	1657	Nerges_EZH2i_Naive	0.00768893	C2	9.77143	2	TaELC	-4.0726	-0.696893
EZH2i_Naive_D4_10X_TGTTTGTTCTACACTT	EZH2i_Naive_D4_10X	Nerges_EZH2i_Naive	10X	EZH2i_Naive_D4	EZH2i_Naive_D4	EZH2i_Naive_s1	None	2931	1412	Nerges_EZH2i_Naive	0.0545889	C2	4.27464	1	gELC	1.04609	-0.00466824
EZH2i_Naive_D4_10X_TTACAGGAGCTCTTCC	EZH2i_Naive_D4_10X	Nerges_EZH2i_Naive	10X	EZH2i_Naive_D4	EZH2i_Naive_D4	EZH2i_Naive_s2	None	9100	2794	Nerges_EZH2i_Naive	0.0524176	C7	14.2607	2	TLC	-7.49158	-3.66452
EZH2i_Naive_D4_10X_TTACCGCGTTCGTACA	EZH2i_Naive_D4_10X	Nerges_EZH2i_Naive	10X	EZH2i_Naive_D4	EZH2i_Naive_D4	EZH2i_Naive_s1	None	6289	2123	Nerges_EZH2i_Naive	0.134839	C2	0.668566	1	gELC	4.62255	0.315295
EZH2i_Naive_D4_10X_TTACCGCTCTTTACAC	EZH2i_Naive_D4_10X	Nerges_EZH2i_Naive	10X	EZH2i_Naive_D4	EZH2i_Naive_D4	EZH2i_Naive_s1	None	7019	2673	Nerges_EZH2i_Naive	0.115401	C2	3.6117	1	gELC	1.71044	-0.017138
EZH2i_Naive_D4_10X_TTACGTTGTTGCTGAT	EZH2i_Naive_D4_10X	Nerges_EZH2i_Naive	10X	EZH2i_Naive_D4	EZH2i_Naive_D4	EZH2i_Naive_s1	None	1944	1088	Nerges_EZH2i_Naive	0.100309	C2	4.64906	1	gELC	0.67692	-0.114945
EZH2i_Naive_D4_10X_TTAGTCTCAAGTCCCG	EZH2i_Naive_D4_10X	Nerges_EZH2i_Naive	10X	EZH2i_Naive_D4	EZH2i_Naive_D4	EZH2i_Naive_s1	None	3961	1641	Nerges_EZH2i_Naive	0.0999748	C2	5.62245	1	gELC	-0.301008	-0.0642321
EZH2i_Naive_D4_10X_TTAGTCTTCCCATAGA	EZH2i_Naive_D4_10X	Nerges_EZH2i_Naive	10X	EZH2i_Naive_D4	EZH2i_Naive_D4	EZH2i_Naive_s1	None	7336	2630	Nerges_EZH2i_Naive	0.0674755	C2	3.33178	1	gELC	1.99585	-0.126955
EZH2i_Naive_D4_10X_TTAGTCTTCTAGCCTC	EZH2i_Naive_D4_10X	Nerges_EZH2i_Naive	10X	EZH2i_Naive_D4	EZH2i_Naive_D4	EZH2i_Naive_s1	None	12334	3808	Nerges_EZH2i_Naive	0.0895087	C2	0.284585	1	gELC	5.01574	0.313267
EZH2i_Naive_D4_10X_TTATTGCTCAGCTAGT	EZH2i_Naive_D4_10X	Nerges_EZH2i_Naive	10X	EZH2i_Naive_D4	EZH2i_Naive_D4	EZH2i_Naive_s1	None	3001	1290	Nerges_EZH2i_Naive	0.118294	C2	11.6811	2	TaELC	-5.77694	-1.70506
EZH2i_Naive_D4_10X_TTCAATCAGCAAATGT	EZH2i_Naive_D4_10X	Nerges_EZH2i_Naive	10X	EZH2i_Naive_D4	EZH2i_Naive_D4	EZH2i_Naive_s1	None	6017	2318	Nerges_EZH2i_Naive	0.0340701	C2	7.3306	1	aELC	-2.00648	-0.120281
EZH2i_Naive_D4_10X_TTCACCGAGTAATTGG	EZH2i_Naive_D4_10X	Nerges_EZH2i_Naive	10X	EZH2i_Naive_D4	EZH2i_Naive_D4	EZH2i_Naive_s2	None	6370	2321	Nerges_EZH2i_Naive	0.0514914	C7	14.0465	2	TLC	-7.51925	-3.30408
EZH2i_Naive_D4_10X_TTCAGGATCGCAACAT	EZH2i_Naive_D4_10X	Nerges_EZH2i_Naive	10X	EZH2i_Naive_D4	EZH2i_Naive_D4	EZH2i_Naive_s1	None	6376	2224	Nerges_EZH2i_Naive	0.0588143	C2	4.63815	1	gELC	0.686897	-0.0991814
EZH2i_Naive_D4_10X_TTCATGTCATACCACA	EZH2i_Naive_D4_10X	Nerges_EZH2i_Naive	10X	EZH2i_Naive_D4	EZH2i_Naive_D4	EZH2i_Naive_s1	None	24440	5086	Nerges_EZH2i_Naive	0.0505728	C2	6.44515	1	aELC	-1.11276	-0.286824
EZH2i_Naive_D4_10X_TTCATGTGTGTGTCCG	EZH2i_Naive_D4_10X	Nerges_EZH2i_Naive	10X	EZH2i_Naive_D4	EZH2i_Naive_D4	EZH2i_Naive_s1	None	5550	2078	Nerges_EZH2i_Naive	0.118559	C2	2.81743	1	gELC	2.50453	0.00221366
EZH2i_Naive_D4_10X_TTCATGTGTTGCATAC	EZH2i_Naive_D4_10X	Nerges_EZH2i_Naive	10X	EZH2i_Naive_D4	EZH2i_Naive_D4	EZH2i_Naive_s1	None	7473	2528	Nerges_EZH2i_Naive	0.0484411	C2	3.13725	1	gELC	2.18206	0.0512282
EZH2i_Naive_D4_10X_TTCATTGAGATACATG	EZH2i_Naive_D4_10X	Nerges_EZH2i_Naive	10X	EZH2i_Naive_D4	EZH2i_Naive_D4	EZH2i_Naive_s1	None	4181	1758	Nerges_EZH2i_Naive	0.0734274	C2	2.05652	1	gELC	3.27093	-0.0215259
EZH2i_Naive_D4_10X_TTCATTGGTCTACGTA	EZH2i_Naive_D4_10X	Nerges_EZH2i_Naive	10X	EZH2i_Naive_D4	EZH2i_Naive_D4	EZH2i_Naive_s1	None	3224	1486	Nerges_EZH2i_Naive	0.0654467	C2	0.777195	1	gELC	4.52374	0.258265
EZH2i_Naive_D4_10X_TTCCAATCATGTGCCG	EZH2i_Naive_D4_10X	Nerges_EZH2i_Naive	10X	EZH2i_Naive_D4	EZH2i_Naive_D4	EZH2i_Naive_s1	None	9787	3014	Nerges_EZH2i_Naive	0.0870543	C2	2.02883	1	gELC	3.30711	-0.100072
EZH2i_Naive_D4_10X_TTCCAATGTTCAGTAC	EZH2i_Naive_D4_10X	Nerges_EZH2i_Naive	10X	EZH2i_Naive_D4	EZH2i_Naive_D4	EZH2i_Naive_s1	None	6979	2465	Nerges_EZH2i_Naive	0.0630463	C2	1.76709	1	gELC	3.55535	0.0448551
EZH2i_Naive_D4_10X_TTCCACGTCCGGACTG	EZH2i_Naive_D4_10X	Nerges_EZH2i_Naive	10X	EZH2i_Naive_D4	EZH2i_Naive_D4	EZH2i_Naive_s1	None	3681	1715	Nerges_EZH2i_Naive	0.0915512	C2	5.20308	1	gELC	0.119743	-0.0764649
EZH2i_Naive_D4_10X_TTCCACGTCCTAAGTG	EZH2i_Naive_D4_10X	Nerges_EZH2i_Naive	10X	EZH2i_Naive_D4	EZH2i_Naive_D4	EZH2i_Naive_s1	None	7777	2602	Nerges_EZH2i_Naive	0.0696927	C2	0.345616	1	gELC	4.94604	0.346194
EZH2i_Naive_D4_10X_TTCCGGTCATGACTCA	EZH2i_Naive_D4_10X	Nerges_EZH2i_Naive	10X	EZH2i_Naive_D4	EZH2i_Naive_D4	EZH2i_Naive_s2	None	2804	1357	Nerges_EZH2i_Naive	0.0474322	C2	13.9473	2	TaELC	-7.45624	-3.22519
EZH2i_Naive_D4_10X_TTCCGTGTCTAGATCG	EZH2i_Naive_D4_10X	Nerges_EZH2i_Naive	10X	EZH2i_Naive_D4	EZH2i_Naive_D4	EZH2i_Naive_s1	None	10908	2974	Nerges_EZH2i_Naive	0.0954345	C2	1.9379	1	gELC	3.39304	-0.0439338
EZH2i_Naive_D4_10X_TTCCTAAGTAACATAG	EZH2i_Naive_D4_10X	Nerges_EZH2i_Naive	10X	EZH2i_Naive_D4	EZH2i_Naive_D4	EZH2i_Naive_s1	None	2826	1292	Nerges_EZH2i_Naive	0.0877565	C2	9.77469	2	TaELC	-4.14043	-0.638775
EZH2i_Naive_D4_10X_TTCCTCTAGGCACCAA	EZH2i_Naive_D4_10X	Nerges_EZH2i_Naive	10X	EZH2i_Naive_D4	EZH2i_Naive_D4	EZH2i_Naive_s1	None	1880	1121	Nerges_EZH2i_Naive	0.102128	C2	3.66213	1	gELC	1.66922	-0.234708
EZH2i_Naive_D4_10X_TTCCTCTCATCCGTGG	EZH2i_Naive_D4_10X	Nerges_EZH2i_Naive	10X	EZH2i_Naive_D4	EZH2i_Naive_D4	EZH2i_Naive_s1	None	6416	2309	Nerges_EZH2i_Naive	0.143859	C2	2.87886	1	gELC	2.43827	0.107692
EZH2i_Naive_D4_10X_TTCCTCTTCAAATGCC	EZH2i_Naive_D4_10X	Nerges_EZH2i_Naive	10X	EZH2i_Naive_D4	EZH2i_Naive_D4	EZH2i_Naive_s1	None	3493	1640	Nerges_EZH2i_Naive	0.0767249	C2	0.853426	1	gELC	4.44931	0.242012
EZH2i_Naive_D4_10X_TTCCTTCAGATGAATC	EZH2i_Naive_D4_10X	Nerges_EZH2i_Naive	10X	EZH2i_Naive_D4	EZH2i_Naive_D4	EZH2i_Naive_s1	None	2230	1194	Nerges_EZH2i_Naive	0.0789238	C2	7.7553	1	aELC	-2.42205	-0.390129
EZH2i_Naive_D4_10X_TTCCTTCGTCCAAAGG	EZH2i_Naive_D4_10X	Nerges_EZH2i_Naive	10X	EZH2i_Naive_D4	EZH2i_Naive_D4	EZH2i_Naive_s3	None	4769	2093	Nerges_EZH2i_Naive	0.0452925	C1	16.0395	3	MeLC	-9.41696	3.62638
EZH2i_Naive_D4_10X_TTCCTTCTCGTAGCTA	EZH2i_Naive_D4_10X	Nerges_EZH2i_Naive	10X	EZH2i_Naive_D4	EZH2i_Naive_D4	EZH2i_Naive_s1	None	10257	3166	Nerges_EZH2i_Naive	0.0770206	C2	0.779751	1	gELC	4.51186	0.30173
EZH2i_Naive_D4_10X_TTCGCTGAGAGGATCC	EZH2i_Naive_D4_10X	Nerges_EZH2i_Naive	10X	EZH2i_Naive_D4	EZH2i_Naive_D4	EZH2i_Naive_s1	None	8172	2660	Nerges_EZH2i_Naive	0.0998532	C0	4.12279	1	gELC	1.19935	-0.026656
EZH2i_Naive_D4_10X_TTGAACGAGTGGCGAT	EZH2i_Naive_D4_10X	Nerges_EZH2i_Naive	10X	EZH2i_Naive_D4	EZH2i_Naive_D4	EZH2i_Naive_s1	None	9037	2809	Nerges_EZH2i_Naive	0.0825495	C2	0.797568	1	gELC	4.48267	0.35314
EZH2i_Naive_D4_10X_TTGAACGTCAGTCAGT	EZH2i_Naive_D4_10X	Nerges_EZH2i_Naive	10X	EZH2i_Naive_D4	EZH2i_Naive_D4	EZH2i_Naive_s1	None	6128	2358	Nerges_EZH2i_Naive	0.0561358	C2	0.353624	1	gELC	4.9645	0.22556
EZH2i_Naive_D4_10X_TTGACCCTCAGAACCT	EZH2i_Naive_D4_10X	Nerges_EZH2i_Naive	10X	EZH2i_Naive_D4	EZH2i_Naive_D4	EZH2i_Naive_s1	None	6674	2447	Nerges_EZH2i_Naive	0.0952952	C2	0.345668	1	gELC	4.94897	0.332718
EZH2i_Naive_D4_10X_TTGACCCTCGGCTTCT	EZH2i_Naive_D4_10X	Nerges_EZH2i_Naive	10X	EZH2i_Naive_D4	EZH2i_Naive_D4	EZH2i_Naive_s1	None	14992	3873	Nerges_EZH2i_Naive	0.0289488	C2	1.06015	1	gELC	4.24223	0.224922
EZH2i_Naive_D4_10X_TTGAGTGGTCGAGCAA	EZH2i_Naive_D4_10X	Nerges_EZH2i_Naive	10X	EZH2i_Naive_D4	EZH2i_Naive_D4	EZH2i_Naive_s1	None	2688	1387	Nerges_EZH2i_Naive	0.0985863	C2	2.08453	1	gELC	3.24003	0.00422085
EZH2i_Naive_D4_10X_TTGCATTTCAACCTTT	EZH2i_Naive_D4_10X	Nerges_EZH2i_Naive	10X	EZH2i_Naive_D4	EZH2i_Naive_D4	EZH2i_Naive_s3	None	10742	3473	Nerges_EZH2i_Naive	0.103705	C2	14.4361	3	MaELC	-7.69465	3.23693
EZH2i_Naive_D4_10X_TTGTGTTTCTTAAGGC	EZH2i_Naive_D4_10X	Nerges_EZH2i_Naive	10X	EZH2i_Naive_D4	EZH2i_Naive_D4	EZH2i_Naive_s1	None	11963	3206	Nerges_EZH2i_Naive	0.093204	C2	12.257	2	TaELC	-6.00943	-2.31373
EZH2i_Naive_D4_10X_TTGTTCATCACAAGAA	EZH2i_Naive_D4_10X	Nerges_EZH2i_Naive	10X	EZH2i_Naive_D4	EZH2i_Naive_D4	EZH2i_Naive_s1	None	3990	1632	Nerges_EZH2i_Naive	0.103258	C2	4.88056	1	gELC	0.445619	-0.124059
EZH2i_Naive_D4_10X_TTGTTTGAGAAGCGAA	EZH2i_Naive_D4_10X	Nerges_EZH2i_Naive	10X	EZH2i_Naive_D4	EZH2i_Naive_D4	EZH2i_Naive_s1	None	8168	2485	Nerges_EZH2i_Naive	0.128795	C2	2.16294	1	gELC	3.16413	-0.0276792
EZH2i_Naive_D4_10X_TTTACTGCAGGCACAA	EZH2i_Naive_D4_10X	Nerges_EZH2i_Naive	10X	EZH2i_Naive_D4	EZH2i_Naive_D4	EZH2i_Naive_s1	None	6463	2322	Nerges_EZH2i_Naive	0.117592	C2	9.61671	3	MaELC	-4.18681	-0.122445
EZH2i_Naive_D4_10X_TTTCACAAGGAACGAA	EZH2i_Naive_D4_10X	Nerges_EZH2i_Naive	10X	EZH2i_Naive_D4	EZH2i_Naive_D4	EZH2i_Naive_s1	None	7562	2560	Nerges_EZH2i_Naive	0.0727321	C2	0.798942	1	gELC	4.51122	0.21276
EZH2i_Naive_D4_10X_TTTCATGGTGCGCTCA	EZH2i_Naive_D4_10X	Nerges_EZH2i_Naive	10X	EZH2i_Naive_D4	EZH2i_Naive_D4	EZH2i_Naive_s1	None	4778	1818	Nerges_EZH2i_Naive	0.129343	C2	9.95389	3	MaELC	-4.40072	0.148982
EZH2i_Naive_D4_10X_TTTCCTCAGAAGTATC	EZH2i_Naive_D4_10X	Nerges_EZH2i_Naive	10X	EZH2i_Naive_D4	EZH2i_Naive_D4	EZH2i_Naive_s1	None	4218	1806	Nerges_EZH2i_Naive	0.0637743	C2	6.20818	1	aELC	-0.875414	-0.281164
EZH2i_Naive_D4_10X_TTTCCTCTCATAGCAC	EZH2i_Naive_D4_10X	Nerges_EZH2i_Naive	10X	EZH2i_Naive_D4	EZH2i_Naive_D4	EZH2i_Naive_s1	None	6395	2499	Nerges_EZH2i_Naive	0.0384676	C2	9.72634	3	MaELC	-4.17942	0.0461785
EZH2i_Naive_D4_10X_TTTGATCGTTGCTGAT	EZH2i_Naive_D4_10X	Nerges_EZH2i_Naive	10X	EZH2i_Naive_D4	EZH2i_Naive_D4	EZH2i_Naive_s1	None	4612	1985	Nerges_EZH2i_Naive	0.106245	C2	9.62374	3	MaELC	-4.15943	-0.0838644
EZH2i_Naive_D4_10X_TTTGATCTCCTCTAAT	EZH2i_Naive_D4_10X	Nerges_EZH2i_Naive	10X	EZH2i_Naive_D4	EZH2i_Naive_D4	EZH2i_Naive_s1	None	7356	2613	Nerges_EZH2i_Naive	0.0879554	C2	6.22701	1	aELC	-0.90855	-0.0234638
EZH2i_Naive_D4_10X_TTTGGTTAGATGCAGC	EZH2i_Naive_D4_10X	Nerges_EZH2i_Naive	10X	EZH2i_Naive_D4	EZH2i_Naive_D4	EZH2i_Naive_s1	None	1743	1019	Nerges_EZH2i_Naive	0.122777	C2	5.16439	1	gELC	0.163882	-0.170342
EZH2i_Naive_WT_10X_AAACCCAGTTCTCAGA	EZH2i_Naive_WT_10X	Nerges_EZH2i_Naive	10X	EZH2i_Naive_WT	EZH2i_Naive_WT	EZH2i_Naive_s1	None	6295	2346	Nerges_EZH2i_Naive	0.127085	C2	0.379825	1	gELC	4.93021	0.259511
EZH2i_Naive_WT_10X_AAACGAAGTACCCACG	EZH2i_Naive_WT_10X	Nerges_EZH2i_Naive	10X	EZH2i_Naive_WT	EZH2i_Naive_WT	EZH2i_Naive_s1	None	6282	2349	Nerges_EZH2i_Naive	0.0651067	C2	0.409337	1	gELC	4.88981	0.305752
EZH2i_Naive_WT_10X_AAACGAATCGGTATGT	EZH2i_Naive_WT_10X	Nerges_EZH2i_Naive	10X	EZH2i_Naive_WT	EZH2i_Naive_WT	EZH2i_Naive_s1	None	6350	2470	Nerges_EZH2i_Naive	0.120945	C2	0.383025	1	gELC	4.91247	0.325014
EZH2i_Naive_WT_10X_AAACGCTGTGATGTAA	EZH2i_Naive_WT_10X	Nerges_EZH2i_Naive	10X	EZH2i_Naive_WT	EZH2i_Naive_WT	EZH2i_Naive_s1	None	10776	3209	Nerges_EZH2i_Naive	0.0992019	C2	0.188482	1	gELC	5.10783	0.341583
EZH2i_Naive_WT_10X_AAAGAACAGGTAAGAG	EZH2i_Naive_WT_10X	Nerges_EZH2i_Naive	10X	EZH2i_Naive_WT	EZH2i_Naive_WT	EZH2i_Naive_s1	None	19033	4283	Nerges_EZH2i_Naive	0.0409289	C2	0.278445	1	gELC	5.01567	0.342038
EZH2i_Naive_WT_10X_AAAGGATAGCCACAAG	EZH2i_Naive_WT_10X	Nerges_EZH2i_Naive	10X	EZH2i_Naive_WT	EZH2i_Naive_WT	EZH2i_Naive_s1	None	7290	2312	Nerges_EZH2i_Naive	0.0329218	C2	8.32511	1	aELC	-2.99124	-0.523624
EZH2i_Naive_WT_10X_AAAGGGCAGCTAATGA	EZH2i_Naive_WT_10X	Nerges_EZH2i_Naive	10X	EZH2i_Naive_WT	EZH2i_Naive_WT	EZH2i_Naive_s1	None	10622	3255	Nerges_EZH2i_Naive	0.0838825	C2	5.27175	1	gELC	0.0540632	-0.130357
EZH2i_Naive_WT_10X_AAAGGGCGTAGGCAAC	EZH2i_Naive_WT_10X	Nerges_EZH2i_Naive	10X	EZH2i_Naive_WT	EZH2i_Naive_WT	EZH2i_Naive_s1	None	8581	2622	Nerges_EZH2i_Naive	0.115371	C2	0.325004	1	gELC	4.96643	0.349297
EZH2i_Naive_WT_10X_AAAGGGCTCTGAGGCC	EZH2i_Naive_WT_10X	Nerges_EZH2i_Naive	10X	EZH2i_Naive_WT	EZH2i_Naive_WT	EZH2i_Naive_s1	None	10809	3262	Nerges_EZH2i_Naive	0.0725321	C2	0.222506	1	gELC	5.08671	0.279553
EZH2i_Naive_WT_10X_AAAGGTAAGGAGCTGT	EZH2i_Naive_WT_10X	Nerges_EZH2i_Naive	10X	EZH2i_Naive_WT	EZH2i_Naive_WT	EZH2i_Naive_s1	None	9108	2948	Nerges_EZH2i_Naive	0.0569829	C2	0.352684	1	gELC	4.94701	0.309077
EZH2i_Naive_WT_10X_AAAGGTACAAGAGCTG	EZH2i_Naive_WT_10X	Nerges_EZH2i_Naive	10X	EZH2i_Naive_WT	EZH2i_Naive_WT	EZH2i_Naive_s1	None	13826	3684	Nerges_EZH2i_Naive	0.0603211	C2	0.33157	1	gELC	4.96521	0.324417
EZH2i_Naive_WT_10X_AAAGGTAGTTTGCAGT	EZH2i_Naive_WT_10X	Nerges_EZH2i_Naive	10X	EZH2i_Naive_WT	EZH2i_Naive_WT	EZH2i_Naive_s1	None	10217	2819	Nerges_EZH2i_Naive	0.124596	C2	0.322175	1	gELC	4.95672	0.40638
EZH2i_Naive_WT_10X_AAAGTCCCAACGCCCA	EZH2i_Naive_WT_10X	Nerges_EZH2i_Naive	10X	EZH2i_Naive_WT	EZH2i_Naive_WT	EZH2i_Naive_s1	None	6556	2346	Nerges_EZH2i_Naive	0.124009	C2	0.509683	1	gELC	4.79021	0.291521
EZH2i_Naive_WT_10X_AAAGTCCCATGACAAA	EZH2i_Naive_WT_10X	Nerges_EZH2i_Naive	10X	EZH2i_Naive_WT	EZH2i_Naive_WT	EZH2i_Naive_s1	None	5288	2007	Nerges_EZH2i_Naive	0.0877458	C2	0.311581	1	gELC	4.97421	0.376216
EZH2i_Naive_WT_10X_AACAACCAGCTCCACG	EZH2i_Naive_WT_10X	Nerges_EZH2i_Naive	10X	EZH2i_Naive_WT	EZH2i_Naive_WT	EZH2i_Naive_s2	None	7007	2814	Nerges_EZH2i_Naive	0.0125589	C9	15.2979	3	HLC	-8.68489	3.36228
EZH2i_Naive_WT_10X_AACACACTCAGGAAGC	EZH2i_Naive_WT_10X	Nerges_EZH2i_Naive	10X	EZH2i_Naive_WT	EZH2i_Naive_WT	EZH2i_Naive_s1	None	8583	2807	Nerges_EZH2i_Naive	0.111033	C2	0.284228	1	gELC	4.99729	0.398415
EZH2i_Naive_WT_10X_AACAGGGCAGCGACCT	EZH2i_Naive_WT_10X	Nerges_EZH2i_Naive	10X	EZH2i_Naive_WT	EZH2i_Naive_WT	EZH2i_Naive_s1	None	3955	1695	Nerges_EZH2i_Naive	0.134008	C2	2.67101	1	gELC	2.65487	-0.0958685
EZH2i_Naive_WT_10X_AACCAACAGTCATCGT	EZH2i_Naive_WT_10X	Nerges_EZH2i_Naive	10X	EZH2i_Naive_WT	EZH2i_Naive_WT	EZH2i_Naive_s1	None	7751	2549	Nerges_EZH2i_Naive	0.0856664	C2	0.292358	1	gELC	4.99417	0.374885
EZH2i_Naive_WT_10X_AACCAACGTACTTGTG	EZH2i_Naive_WT_10X	Nerges_EZH2i_Naive	10X	EZH2i_Naive_WT	EZH2i_Naive_WT	EZH2i_Naive_s1	None	3790	1900	Nerges_EZH2i_Naive	0.119789	C2	5.13551	1	gELC	0.182709	0.00541116
EZH2i_Naive_WT_10X_AACCACAAGTATTGCC	EZH2i_Naive_WT_10X	Nerges_EZH2i_Naive	10X	EZH2i_Naive_WT	EZH2i_Naive_WT	EZH2i_Naive_s1	None	11863	3451	Nerges_EZH2i_Naive	0.0925567	C2	2.06488	1	gELC	3.24319	0.16066
EZH2i_Naive_WT_10X_AACCATGGTGCACATT	EZH2i_Naive_WT_10X	Nerges_EZH2i_Naive	10X	EZH2i_Naive_WT	EZH2i_Naive_WT	EZH2i_Naive_s1	None	6945	2484	Nerges_EZH2i_Naive	0.0993521	C2	0.520074	1	gELC	4.77498	0.312252
EZH2i_Naive_WT_10X_AACCCAAAGACTTAAG	EZH2i_Naive_WT_10X	Nerges_EZH2i_Naive	10X	EZH2i_Naive_WT	EZH2i_Naive_WT	EZH2i_Naive_s1	None	21300	4674	Nerges_EZH2i_Naive	0.0865728	C2	0.339972	1	gELC	4.95977	0.310155
EZH2i_Naive_WT_10X_AACCTTTCAGATCATC	EZH2i_Naive_WT_10X	Nerges_EZH2i_Naive	10X	EZH2i_Naive_WT	EZH2i_Naive_WT	EZH2i_Naive_s1	None	2212	1144	Nerges_EZH2i_Naive	0.11302	C2	2.05818	1	gELC	3.24051	0.249469
EZH2i_Naive_WT_10X_AACGAAATCTTCCACG	EZH2i_Naive_WT_10X	Nerges_EZH2i_Naive	10X	EZH2i_Naive_WT	EZH2i_Naive_WT	EZH2i_Naive_s1	None	10057	3192	Nerges_EZH2i_Naive	0.0912797	C2	1.27493	1	gELC	4.0401	0.138711
EZH2i_Naive_WT_10X_AACGGGAGTGCAACGA	EZH2i_Naive_WT_10X	Nerges_EZH2i_Naive	10X	EZH2i_Naive_WT	EZH2i_Naive_WT	EZH2i_Naive_s1	None	11754	3589	Nerges_EZH2i_Naive	0.135698	C2	0.326071	1	gELC	4.96082	0.369778
EZH2i_Naive_WT_10X_AACGTCACAAGATGTA	EZH2i_Naive_WT_10X	Nerges_EZH2i_Naive	10X	EZH2i_Naive_WT	EZH2i_Naive_WT	EZH2i_Naive_s1	None	8637	2772	Nerges_EZH2i_Naive	0.143916	C2	0.989	1	gELC	4.32424	0.177099
EZH2i_Naive_WT_10X_AACGTCAGTTCAAGTC	EZH2i_Naive_WT_10X	Nerges_EZH2i_Naive	10X	EZH2i_Naive_WT	EZH2i_Naive_WT	EZH2i_Naive_s1	None	11006	3235	Nerges_EZH2i_Naive	0.0990369	C2	0.182854	1	gELC	5.10312	0.388983
EZH2i_Naive_WT_10X_AACTTCTTCACCGCTT	EZH2i_Naive_WT_10X	Nerges_EZH2i_Naive	10X	EZH2i_Naive_WT	EZH2i_Naive_WT	EZH2i_Naive_s1	None	5633	2071	Nerges_EZH2i_Naive	0.0754483	C2	0.358917	1	gELC	4.93673	0.3268
EZH2i_Naive_WT_10X_AAGAACACAGAGCCCT	EZH2i_Naive_WT_10X	Nerges_EZH2i_Naive	10X	EZH2i_Naive_WT	EZH2i_Naive_WT	EZH2i_Naive_s1	None	12183	3518	Nerges_EZH2i_Naive	0.0994829	C2	0.381595	1	gELC	4.90207	0.37871
EZH2i_Naive_WT_10X_AAGACAAAGGAGAATG	EZH2i_Naive_WT_10X	Nerges_EZH2i_Naive	10X	EZH2i_Naive_WT	EZH2i_Naive_WT	EZH2i_Naive_s1	None	8095	2833	Nerges_EZH2i_Naive	0.0567017	C2	0.226247	1	gELC	5.05667	0.398217
EZH2i_Naive_WT_10X_AAGACAAAGTTTCGGT	EZH2i_Naive_WT_10X	Nerges_EZH2i_Naive	10X	EZH2i_Naive_WT	EZH2i_Naive_WT	EZH2i_Naive_s3	None	9562	3219	Nerges_EZH2i_Naive	0.0364986	C1	16.2635	3	MeLC	-9.3005	4.14603
EZH2i_Naive_WT_10X_AAGATAGAGCGTATGG	EZH2i_Naive_WT_10X	Nerges_EZH2i_Naive	10X	EZH2i_Naive_WT	EZH2i_Naive_WT	EZH2i_Naive_s1	None	15197	3771	Nerges_EZH2i_Naive	0.075607	C2	0.208485	1	gELC	5.11043	0.237096
EZH2i_Naive_WT_10X_AAGCATCTCATGACAC	EZH2i_Naive_WT_10X	Nerges_EZH2i_Naive	10X	EZH2i_Naive_WT	EZH2i_Naive_WT	EZH2i_Naive_s1	None	7867	2768	Nerges_EZH2i_Naive	0.115165	C2	0.509959	1	gELC	4.8077	0.211039
EZH2i_Naive_WT_10X_AAGGAATGTCGCATGC	EZH2i_Naive_WT_10X	Nerges_EZH2i_Naive	10X	EZH2i_Naive_WT	EZH2i_Naive_WT	EZH2i_Naive_s1	None	6094	2278	Nerges_EZH2i_Naive	0.0994421	C2	0.582001	1	gELC	4.69927	0.368682
EZH2i_Naive_WT_10X_AAGGTAATCTGAGAGG	EZH2i_Naive_WT_10X	Nerges_EZH2i_Naive	10X	EZH2i_Naive_WT	EZH2i_Naive_WT	EZH2i_Naive_s1	None	5108	1983	Nerges_EZH2i_Naive	0.0900548	C2	0.313663	1	gELC	5.01295	0.191203
EZH2i_Naive_WT_10X_AAGGTAATCTGCCCTA	EZH2i_Naive_WT_10X	Nerges_EZH2i_Naive	10X	EZH2i_Naive_WT	EZH2i_Naive_WT	EZH2i_Naive_s1	None	5813	2109	Nerges_EZH2i_Naive	0.102013	C2	2.27161	1	gELC	3.05572	-0.0486262
EZH2i_Naive_WT_10X_AAGTACCAGACCAAAT	EZH2i_Naive_WT_10X	Nerges_EZH2i_Naive	10X	EZH2i_Naive_WT	EZH2i_Naive_WT	EZH2i_Naive_s1	None	8367	2796	Nerges_EZH2i_Naive	0.0897574	C2	2.60182	1	gELC	2.71633	0.103566
EZH2i_Naive_WT_10X_AAGTACCTCCACTGGG	EZH2i_Naive_WT_10X	Nerges_EZH2i_Naive	10X	EZH2i_Naive_WT	EZH2i_Naive_WT	EZH2i_Naive_s1	None	17238	4161	Nerges_EZH2i_Naive	0.135863	C2	0.237726	1	gELC	5.06456	0.3093
EZH2i_Naive_WT_10X_AAGTGAAAGGAGGGTG	EZH2i_Naive_WT_10X	Nerges_EZH2i_Naive	10X	EZH2i_Naive_WT	EZH2i_Naive_WT	EZH2i_Naive_s1	None	17627	4236	Nerges_EZH2i_Naive	0.0742611	C2	0.196132	1	gELC	5.10978	0.297299
EZH2i_Naive_WT_10X_AAGTTCGCACACGGAA	EZH2i_Naive_WT_10X	Nerges_EZH2i_Naive	10X	EZH2i_Naive_WT	EZH2i_Naive_WT	EZH2i_Naive_s1	None	8155	2637	Nerges_EZH2i_Naive	0.109135	C2	0.271208	1	gELC	5.01712	0.368965
EZH2i_Naive_WT_10X_AATCACGTCAAGAATG	EZH2i_Naive_WT_10X	Nerges_EZH2i_Naive	10X	EZH2i_Naive_WT	EZH2i_Naive_WT	EZH2i_Naive_s1	None	6697	2277	Nerges_EZH2i_Naive	0.101538	C2	1.80159	1	gELC	3.53262	-0.0617597
EZH2i_Naive_WT_10X_AATCGACTCGTGGCTG	EZH2i_Naive_WT_10X	Nerges_EZH2i_Naive	10X	EZH2i_Naive_WT	EZH2i_Naive_WT	EZH2i_Naive_s2	None	3635	1606	Nerges_EZH2i_Naive	0.0371389	C7	14.195	2	TLC	-7.65835	-3.37014
EZH2i_Naive_WT_10X_AATCGTGTCTCGCCTA	EZH2i_Naive_WT_10X	Nerges_EZH2i_Naive	10X	EZH2i_Naive_WT	EZH2i_Naive_WT	EZH2i_Naive_s1	None	11083	3388	Nerges_EZH2i_Naive	0.0767843	C2	4.52162	1	gELC	0.797214	0.0108439
EZH2i_Naive_WT_10X_AATCGTGTCTGGCCAG	EZH2i_Naive_WT_10X	Nerges_EZH2i_Naive	10X	EZH2i_Naive_WT	EZH2i_Naive_WT	EZH2i_Naive_s1	None	2572	1312	Nerges_EZH2i_Naive	0.0898134	C2	0.653527	1	gELC	4.64479	0.283414
EZH2i_Naive_WT_10X_AATGACCAGCATTTCG	EZH2i_Naive_WT_10X	Nerges_EZH2i_Naive	10X	EZH2i_Naive_WT	EZH2i_Naive_WT	EZH2i_Naive_s1	None	12545	3369	Nerges_EZH2i_Naive	0.119968	C2	0.709035	1	gELC	4.58259	0.309158
EZH2i_Naive_WT_10X_AATGACCAGCCTCACG	EZH2i_Naive_WT_10X	Nerges_EZH2i_Naive	10X	EZH2i_Naive_WT	EZH2i_Naive_WT	EZH2i_Naive_s1	None	12975	3826	Nerges_EZH2i_Naive	0.121618	C2	4.84918	1	gELC	0.479534	-0.163406
EZH2i_Naive_WT_10X_AATGACCCAGGCATTT	EZH2i_Naive_WT_10X	Nerges_EZH2i_Naive	10X	EZH2i_Naive_WT	EZH2i_Naive_WT	EZH2i_Naive_s4	None	6942	2581	Nerges_EZH2i_Naive	0.0659752	C2	13.2066	3	MaELC	-6.58322	2.66185
EZH2i_Naive_WT_10X_AATGCCACAAGACTGG	EZH2i_Naive_WT_10X	Nerges_EZH2i_Naive	10X	EZH2i_Naive_WT	EZH2i_Naive_WT	EZH2i_Naive_s1	None	7789	2477	Nerges_EZH2i_Naive	0.111311	C2	3.97404	1	gELC	1.35002	-0.0723505
EZH2i_Naive_WT_10X_AATGGAAGTTAGGAGC	EZH2i_Naive_WT_10X	Nerges_EZH2i_Naive	10X	EZH2i_Naive_WT	EZH2i_Naive_WT	EZH2i_Naive_s1	None	11606	3193	Nerges_EZH2i_Naive	0.102275	C2	0.230926	1	gELC	5.0593	0.364613
EZH2i_Naive_WT_10X_AATGGCTCACTGGCGT	EZH2i_Naive_WT_10X	Nerges_EZH2i_Naive	10X	EZH2i_Naive_WT	EZH2i_Naive_WT	EZH2i_Naive_s1	None	6876	2331	Nerges_EZH2i_Naive	0.0751891	C2	2.16991	1	gELC	3.16009	-0.057664
EZH2i_Naive_WT_10X_ACAAAGAGTCGTGATT	EZH2i_Naive_WT_10X	Nerges_EZH2i_Naive	10X	EZH2i_Naive_WT	EZH2i_Naive_WT	EZH2i_Naive_s1	None	5943	2065	Nerges_EZH2i_Naive	0.0972573	C2	0.222634	1	gELC	5.06214	0.390165
EZH2i_Naive_WT_10X_ACAACCAAGGCGAAGG	EZH2i_Naive_WT_10X	Nerges_EZH2i_Naive	10X	EZH2i_Naive_WT	EZH2i_Naive_WT	EZH2i_Naive_s1	None	3331	1593	Nerges_EZH2i_Naive	0.117983	C2	3.51224	1	gELC	1.80744	0.0408675
EZH2i_Naive_WT_10X_ACACCAACATAACCCA	EZH2i_Naive_WT_10X	Nerges_EZH2i_Naive	10X	EZH2i_Naive_WT	EZH2i_Naive_WT	EZH2i_Naive_s1	None	8617	2927	Nerges_EZH2i_Naive	0.0664965	C2	0.363646	1	gELC	4.95122	0.2393
EZH2i_Naive_WT_10X_ACACGCGGTGGAAGTC	EZH2i_Naive_WT_10X	Nerges_EZH2i_Naive	10X	EZH2i_Naive_WT	EZH2i_Naive_WT	EZH2i_Naive_s1	None	8118	2647	Nerges_EZH2i_Naive	0.111481	C2	0.308141	1	gELC	4.96084	0.452709
EZH2i_Naive_WT_10X_ACACGCGGTTTGTGGT	EZH2i_Naive_WT_10X	Nerges_EZH2i_Naive	10X	EZH2i_Naive_WT	EZH2i_Naive_WT	EZH2i_Naive_s1	None	12097	3471	Nerges_EZH2i_Naive	0.0864677	C2	0.345475	1	gELC	4.95243	0.317911
EZH2i_Naive_WT_10X_ACACGCGTCCGCGATG	EZH2i_Naive_WT_10X	Nerges_EZH2i_Naive	10X	EZH2i_Naive_WT	EZH2i_Naive_WT	EZH2i_Naive_s1	None	8234	2787	Nerges_EZH2i_Naive	0.0659461	C2	0.0611372	1	gELC	5.2212	0.418679
EZH2i_Naive_WT_10X_ACACTGATCTTTGCAT	EZH2i_Naive_WT_10X	Nerges_EZH2i_Naive	10X	EZH2i_Naive_WT	EZH2i_Naive_WT	EZH2i_Naive_s1	None	3351	1549	Nerges_EZH2i_Naive	0.0596837	C2	0.31606	1	gELC	4.9711	0.369573
EZH2i_Naive_WT_10X_ACAGGGATCGACGACC	EZH2i_Naive_WT_10X	Nerges_EZH2i_Naive	10X	EZH2i_Naive_WT	EZH2i_Naive_WT	EZH2i_Naive_s1	None	10471	2961	Nerges_EZH2i_Naive	0.0697164	C2	0.402943	1	gELC	4.88246	0.368626
EZH2i_Naive_WT_10X_ACATCGAGTGGGCTTC	EZH2i_Naive_WT_10X	Nerges_EZH2i_Naive	10X	EZH2i_Naive_WT	EZH2i_Naive_WT	EZH2i_Naive_s1	None	14177	3860	Nerges_EZH2i_Naive	0.0787896	C2	1.07607	1	gELC	4.24994	0.102931
EZH2i_Naive_WT_10X_ACATTTCAGCAAATGT	EZH2i_Naive_WT_10X	Nerges_EZH2i_Naive	10X	EZH2i_Naive_WT	EZH2i_Naive_WT	EZH2i_Naive_s1	None	2040	1110	Nerges_EZH2i_Naive	0.107353	C8	7.75588	1	Undef	-2.42486	-0.319528
EZH2i_Naive_WT_10X_ACATTTCCAGATTCGT	EZH2i_Naive_WT_10X	Nerges_EZH2i_Naive	10X	EZH2i_Naive_WT	EZH2i_Naive_WT	EZH2i_Naive_s1	None	14619	3888	Nerges_EZH2i_Naive	0.0844791	C2	0.347949	1	gELC	4.95419	0.298526
EZH2i_Naive_WT_10X_ACATTTCTCGGTCAGC	EZH2i_Naive_WT_10X	Nerges_EZH2i_Naive	10X	EZH2i_Naive_WT	EZH2i_Naive_WT	EZH2i_Naive_s1	None	5357	2195	Nerges_EZH2i_Naive	0.0485346	C2	0.466528	1	gELC	4.80568	0.421526
EZH2i_Naive_WT_10X_ACCAAACTCGGTAACT	EZH2i_Naive_WT_10X	Nerges_EZH2i_Naive	10X	EZH2i_Naive_WT	EZH2i_Naive_WT	EZH2i_Naive_s1	None	6904	2360	Nerges_EZH2i_Naive	0.0850232	C2	3.72396	1	gELC	1.59827	-0.0233679
EZH2i_Naive_WT_10X_ACCAACAAGGCATCGA	EZH2i_Naive_WT_10X	Nerges_EZH2i_Naive	10X	EZH2i_Naive_WT	EZH2i_Naive_WT	EZH2i_Naive_s1	None	3454	1456	Nerges_EZH2i_Naive	0.107412	C2	0.922866	1	gELC	4.36852	0.29067
EZH2i_Naive_WT_10X_ACCATTTAGTGGTTGG	EZH2i_Naive_WT_10X	Nerges_EZH2i_Naive	10X	EZH2i_Naive_WT	EZH2i_Naive_WT	EZH2i_Naive_s1	None	10494	3106	Nerges_EZH2i_Naive	0.144368	C2	0.346713	1	gELC	4.94151	0.361633
EZH2i_Naive_WT_10X_ACCATTTGTGGTCTGC	EZH2i_Naive_WT_10X	Nerges_EZH2i_Naive	10X	EZH2i_Naive_WT	EZH2i_Naive_WT	EZH2i_Naive_s1	None	6743	2344	Nerges_EZH2i_Naive	0.029957	C2	0.343634	1	gELC	4.98241	0.190699
EZH2i_Naive_WT_10X_ACCCAAAAGCCGCACT	EZH2i_Naive_WT_10X	Nerges_EZH2i_Naive	10X	EZH2i_Naive_WT	EZH2i_Naive_WT	EZH2i_Naive_s1	None	25504	5017	Nerges_EZH2i_Naive	0.0868491	C2	0.23972	1	gELC	5.05509	0.342961
EZH2i_Naive_WT_10X_ACCTACCTCGACCAAT	EZH2i_Naive_WT_10X	Nerges_EZH2i_Naive	10X	EZH2i_Naive_WT	EZH2i_Naive_WT	EZH2i_Naive_s1	None	6159	2339	Nerges_EZH2i_Naive	0.0509823	C2	0.26831	1	gELC	5.02717	0.336897
EZH2i_Naive_WT_10X_ACCTACCTCGACGTCG	EZH2i_Naive_WT_10X	Nerges_EZH2i_Naive	10X	EZH2i_Naive_WT	EZH2i_Naive_WT	EZH2i_Naive_s1	None	11951	3483	Nerges_EZH2i_Naive	0.090118	C2	0.315532	1	gELC	4.98532	0.30764
EZH2i_Naive_WT_10X_ACCTGAAGTAACCCGC	EZH2i_Naive_WT_10X	Nerges_EZH2i_Naive	10X	EZH2i_Naive_WT	EZH2i_Naive_WT	EZH2i_Naive_s1	None	8619	2841	Nerges_EZH2i_Naive	0.0744866	C2	0.301624	1	gELC	5.01095	0.255995
EZH2i_Naive_WT_10X_ACCTGAAGTGAGGCAT	EZH2i_Naive_WT_10X	Nerges_EZH2i_Naive	10X	EZH2i_Naive_WT	EZH2i_Naive_WT	EZH2i_Naive_s1	None	5935	2157	Nerges_EZH2i_Naive	0.0844145	C2	2.41926	1	gELC	2.89932	0.0732313
EZH2i_Naive_WT_10X_ACCTGAATCCCAGGAC	EZH2i_Naive_WT_10X	Nerges_EZH2i_Naive	10X	EZH2i_Naive_WT	EZH2i_Naive_WT	EZH2i_Naive_s1	None	30579	5189	Nerges_EZH2i_Naive	0.0456195	C2	0.30169	1	gELC	5.00729	0.272268
EZH2i_Naive_WT_10X_ACCTGTCAGTATAGGT	EZH2i_Naive_WT_10X	Nerges_EZH2i_Naive	10X	EZH2i_Naive_WT	EZH2i_Naive_WT	EZH2i_Naive_s1	None	10308	3144	Nerges_EZH2i_Naive	0.0980792	C2	7.74815	1	aELC	-2.41568	-0.365204
EZH2i_Naive_WT_10X_ACGATCAAGCTAGATA	EZH2i_Naive_WT_10X	Nerges_EZH2i_Naive	10X	EZH2i_Naive_WT	EZH2i_Naive_WT	EZH2i_Naive_s1	None	6548	2409	Nerges_EZH2i_Naive	0.126909	C2	0.267625	1	gELC	5.0287	0.333114
EZH2i_Naive_WT_10X_ACGATGTAGTACGTCT	EZH2i_Naive_WT_10X	Nerges_EZH2i_Naive	10X	EZH2i_Naive_WT	EZH2i_Naive_WT	EZH2i_Naive_s1	None	10178	3117	Nerges_EZH2i_Naive	0.134113	C2	2.50815	1	gELC	2.81163	0.0586747
EZH2i_Naive_WT_10X_ACGATGTCATGGACAG	EZH2i_Naive_WT_10X	Nerges_EZH2i_Naive	10X	EZH2i_Naive_WT	EZH2i_Naive_WT	EZH2i_Naive_s1	None	10122	3137	Nerges_EZH2i_Naive	0.0910887	C2	4.12818	1	gELC	1.19144	0.0332243
EZH2i_Naive_WT_10X_ACGCACGAGGGATCGT	EZH2i_Naive_WT_10X	Nerges_EZH2i_Naive	10X	EZH2i_Naive_WT	EZH2i_Naive_WT	EZH2i_Naive_s1	None	17345	4250	Nerges_EZH2i_Naive	0.0845777	C2	0.394198	1	gELC	4.90044	0.327751
EZH2i_Naive_WT_10X_ACGCACGCATGGAAGC	EZH2i_Naive_WT_10X	Nerges_EZH2i_Naive	10X	EZH2i_Naive_WT	EZH2i_Naive_WT	EZH2i_Naive_s1	None	15148	3828	Nerges_EZH2i_Naive	0.0936757	C2	0.276081	1	gELC	5.01817	0.34163
EZH2i_Naive_WT_10X_ACGGAAGTCGTAGGAG	EZH2i_Naive_WT_10X	Nerges_EZH2i_Naive	10X	EZH2i_Naive_WT	EZH2i_Naive_WT	EZH2i_Naive_s1	None	16313	4068	Nerges_EZH2i_Naive	0.124379	C2	0.234775	1	gELC	5.06001	0.343575
EZH2i_Naive_WT_10X_ACGGAAGTCTACGGTA	EZH2i_Naive_WT_10X	Nerges_EZH2i_Naive	10X	EZH2i_Naive_WT	EZH2i_Naive_WT	EZH2i_Naive_s1	None	5996	2200	Nerges_EZH2i_Naive	0.0918946	C2	4.31188	1	gELC	1.01208	-0.0727462
EZH2i_Naive_WT_10X_ACGGTCGAGAGAGTTT	EZH2i_Naive_WT_10X	Nerges_EZH2i_Naive	10X	EZH2i_Naive_WT	EZH2i_Naive_WT	EZH2i_Naive_s1	None	8652	2651	Nerges_EZH2i_Naive	0.0371012	C2	0.23254	1	gELC	5.0539	0.381591
EZH2i_Naive_WT_10X_ACGGTCGCAGAGGCTA	EZH2i_Naive_WT_10X	Nerges_EZH2i_Naive	10X	EZH2i_Naive_WT	EZH2i_Naive_WT	EZH2i_Naive_s1	None	8117	2669	Nerges_EZH2i_Naive	0.144635	C2	0.314378	1	gELC	4.97645	0.353154
EZH2i_Naive_WT_10X_ACGGTTACAAGTCATC	EZH2i_Naive_WT_10X	Nerges_EZH2i_Naive	10X	EZH2i_Naive_WT	EZH2i_Naive_WT	EZH2i_Naive_s1	None	10022	2913	Nerges_EZH2i_Naive	0.106765	C2	0.269173	1	gELC	5.04236	0.264102
EZH2i_Naive_WT_10X_ACGGTTACATCCGAGC	EZH2i_Naive_WT_10X	Nerges_EZH2i_Naive	10X	EZH2i_Naive_WT	EZH2i_Naive_WT	EZH2i_Naive_s1	None	7124	2438	Nerges_EZH2i_Naive	0.0946098	C2	0.296386	1	gELC	4.97816	0.428722
EZH2i_Naive_WT_10X_ACGGTTAGTAGACAGC	EZH2i_Naive_WT_10X	Nerges_EZH2i_Naive	10X	EZH2i_Naive_WT	EZH2i_Naive_WT	EZH2i_Naive_s1	None	29249	5316	Nerges_EZH2i_Naive	0.144552	C2	0.37635	1	gELC	4.92384	0.304436
EZH2i_Naive_WT_10X_ACGGTTATCTCATGCC	EZH2i_Naive_WT_10X	Nerges_EZH2i_Naive	10X	EZH2i_Naive_WT	EZH2i_Naive_WT	EZH2i_Naive_s3	None	4505	1996	Nerges_EZH2i_Naive	0.0894562	C10	16.0898	3	MeLC	-9.15305	4.0529
EZH2i_Naive_WT_10X_ACGTAACGTTCCACAA	EZH2i_Naive_WT_10X	Nerges_EZH2i_Naive	10X	EZH2i_Naive_WT	EZH2i_Naive_WT	EZH2i_Naive_s1	None	10866	3383	Nerges_EZH2i_Naive	0.0843917	C2	0.356281	1	gELC	4.94462	0.303273
EZH2i_Naive_WT_10X_ACGTAGTGTAACGTTC	EZH2i_Naive_WT_10X	Nerges_EZH2i_Naive	10X	EZH2i_Naive_WT	EZH2i_Naive_WT	EZH2i_Naive_s1	None	4799	2002	Nerges_EZH2i_Naive	0.111482	C2	1.85483	1	gELC	3.47475	-0.0242034
EZH2i_Naive_WT_10X_ACGTCCTCAGTCGGTC	EZH2i_Naive_WT_10X	Nerges_EZH2i_Naive	10X	EZH2i_Naive_WT	EZH2i_Naive_WT	EZH2i_Naive_s1	None	5780	2190	Nerges_EZH2i_Naive	0.0610727	C2	0.360822	1	gELC	4.94862	0.264117
EZH2i_Naive_WT_10X_ACTATCTCACATTCTT	EZH2i_Naive_WT_10X	Nerges_EZH2i_Naive	10X	EZH2i_Naive_WT	EZH2i_Naive_WT	EZH2i_Naive_s1	None	4857	2049	Nerges_EZH2i_Naive	0.0953263	C2	0.367134	1	gELC	4.93991	0.274343
EZH2i_Naive_WT_10X_ACTATCTCAGGAGGTT	EZH2i_Naive_WT_10X	Nerges_EZH2i_Naive	10X	EZH2i_Naive_WT	EZH2i_Naive_WT	EZH2i_Naive_s3	None	6298	2406	Nerges_EZH2i_Naive	0.0414417	C1	15.7725	3	MeLC	-9.04443	3.67329
EZH2i_Naive_WT_10X_ACTATGGAGAGTATAC	EZH2i_Naive_WT_10X	Nerges_EZH2i_Naive	10X	EZH2i_Naive_WT	EZH2i_Naive_WT	EZH2i_Naive_s1	None	5452	2314	Nerges_EZH2i_Naive	0.0742847	C2	2.0089	1	gELC	3.29508	0.196145
EZH2i_Naive_WT_10X_ACTATTCTCGTCCATC	EZH2i_Naive_WT_10X	Nerges_EZH2i_Naive	10X	EZH2i_Naive_WT	EZH2i_Naive_WT	EZH2i_Naive_s1	None	4720	2277	Nerges_EZH2i_Naive	0.12839	C2	3.85222	1	gELC	1.46683	0.055596
EZH2i_Naive_WT_10X_ACTCCCACACTCCTTG	EZH2i_Naive_WT_10X	Nerges_EZH2i_Naive	10X	EZH2i_Naive_WT	EZH2i_Naive_WT	EZH2i_Naive_s1	None	6352	2419	Nerges_EZH2i_Naive	0.0815491	C2	3.37959	1	gELC	1.94198	-0.0024862
EZH2i_Naive_WT_10X_ACTCCCACAGGGAATC	EZH2i_Naive_WT_10X	Nerges_EZH2i_Naive	10X	EZH2i_Naive_WT	EZH2i_Naive_WT	EZH2i_Naive_s1	None	5029	2054	Nerges_EZH2i_Naive	0.0886856	C2	3.61415	1	gELC	1.70856	-0.0306739
EZH2i_Naive_WT_10X_ACTCCCATCTCCGTGT	EZH2i_Naive_WT_10X	Nerges_EZH2i_Naive	10X	EZH2i_Naive_WT	EZH2i_Naive_WT	EZH2i_Naive_s1	None	5928	2266	Nerges_EZH2i_Naive	0.0840081	C2	2.81717	1	gELC	2.50443	0.0110865
EZH2i_Naive_WT_10X_ACTGCAACACACGCCA	EZH2i_Naive_WT_10X	Nerges_EZH2i_Naive	10X	EZH2i_Naive_WT	EZH2i_Naive_WT	EZH2i_Naive_s1	None	4418	1890	Nerges_EZH2i_Naive	0.104799	C2	2.84622	1	gELC	2.47958	-0.092105
EZH2i_Naive_WT_10X_ACTGCAAGTAAGCAAT	EZH2i_Naive_WT_10X	Nerges_EZH2i_Naive	10X	EZH2i_Naive_WT	EZH2i_Naive_WT	EZH2i_Naive_s1	None	17802	4381	Nerges_EZH2i_Naive	0.0772385	C2	0.400227	1	gELC	4.90214	0.292123
EZH2i_Naive_WT_10X_ACTGCAATCAGGGTAG	EZH2i_Naive_WT_10X	Nerges_EZH2i_Naive	10X	EZH2i_Naive_WT	EZH2i_Naive_WT	EZH2i_Naive_s1	None	11319	3336	Nerges_EZH2i_Naive	0.0895839	C2	0.293472	1	gELC	4.9969	0.357364
EZH2i_Naive_WT_10X_ACTGTGACACGTAGAG	EZH2i_Naive_WT_10X	Nerges_EZH2i_Naive	10X	EZH2i_Naive_WT	EZH2i_Naive_WT	EZH2i_Naive_s1	None	11608	3354	Nerges_EZH2i_Naive	0.0999311	C2	0.38003	1	gELC	4.91451	0.329656
EZH2i_Naive_WT_10X_ACTGTGAGTCGAGCAA	EZH2i_Naive_WT_10X	Nerges_EZH2i_Naive	10X	EZH2i_Naive_WT	EZH2i_Naive_WT	EZH2i_Naive_s1	None	10506	2868	Nerges_EZH2i_Naive	0.112317	C2	3.0335	1	gELC	2.28999	-0.0360475
EZH2i_Naive_WT_10X_ACTGTGAGTTTCGGCG	EZH2i_Naive_WT_10X	Nerges_EZH2i_Naive	10X	EZH2i_Naive_WT	EZH2i_Naive_WT	EZH2i_Naive_s1	None	6045	2214	Nerges_EZH2i_Naive	0.057072	C2	0.383486	1	gELC	4.89841	0.386536
EZH2i_Naive_WT_10X_ACTTCCGCAAAGTGTA	EZH2i_Naive_WT_10X	Nerges_EZH2i_Naive	10X	EZH2i_Naive_WT	EZH2i_Naive_WT	EZH2i_Naive_s1	None	13108	3460	Nerges_EZH2i_Naive	0.104593	C2	2.90882	1	gELC	2.42355	-0.230696
EZH2i_Naive_WT_10X_ACTTCCGTCACCGGTG	EZH2i_Naive_WT_10X	Nerges_EZH2i_Naive	10X	EZH2i_Naive_WT	EZH2i_Naive_WT	EZH2i_Naive_s1	None	5832	2642	Nerges_EZH2i_Naive	0.0865912	C2	1.78773	1	gELC	3.52532	0.122393
EZH2i_Naive_WT_10X_ACTTCGCCACTTGGGC	EZH2i_Naive_WT_10X	Nerges_EZH2i_Naive	10X	EZH2i_Naive_WT	EZH2i_Naive_WT	EZH2i_Naive_s1	None	6778	2558	Nerges_EZH2i_Naive	0.0818826	C2	0.21339	1	gELC	5.0841	0.333589
EZH2i_Naive_WT_10X_ACTTCGCTCTTGCAAG	EZH2i_Naive_WT_10X	Nerges_EZH2i_Naive	10X	EZH2i_Naive_WT	EZH2i_Naive_WT	EZH2i_Naive_s1	None	11599	3458	Nerges_EZH2i_Naive	0.0389689	C2	1.07658	1	gELC	4.24434	0.128873
EZH2i_Naive_WT_10X_ACTTTGTCAAATTAGG	EZH2i_Naive_WT_10X	Nerges_EZH2i_Naive	10X	EZH2i_Naive_WT	EZH2i_Naive_WT	EZH2i_Naive_s1	None	4612	1909	Nerges_EZH2i_Naive	0.089549	C2	0.376423	1	gELC	4.91839	0.328777
EZH2i_Naive_WT_10X_ACTTTGTTCTCCAATT	EZH2i_Naive_WT_10X	Nerges_EZH2i_Naive	10X	EZH2i_Naive_WT	EZH2i_Naive_WT	EZH2i_Naive_s1	None	8759	2873	Nerges_EZH2i_Naive	0.0872246	C2	0.375089	1	gELC	4.92737	0.294301
EZH2i_Naive_WT_10X_AGAAATGGTCGAATTC	EZH2i_Naive_WT_10X	Nerges_EZH2i_Naive	10X	EZH2i_Naive_WT	EZH2i_Naive_WT	EZH2i_Naive_s1	None	5745	2299	Nerges_EZH2i_Naive	0.0497824	C2	1.58099	1	gELC	3.75261	-0.0187589
EZH2i_Naive_WT_10X_AGAACCTAGACCCGCT	EZH2i_Naive_WT_10X	Nerges_EZH2i_Naive	10X	EZH2i_Naive_WT	EZH2i_Naive_WT	EZH2i_Naive_s1	None	7058	2363	Nerges_EZH2i_Naive	0.0833097	C2	0.378105	1	gELC	4.90278	0.391651
EZH2i_Naive_WT_10X_AGAACCTAGAGGGTAA	EZH2i_Naive_WT_10X	Nerges_EZH2i_Naive	10X	EZH2i_Naive_WT	EZH2i_Naive_WT	EZH2i_Naive_s1	None	13407	3582	Nerges_EZH2i_Naive	0.0786902	C2	0.0356957	1	gELC	5.2399	0.451982
EZH2i_Naive_WT_10X_AGAACCTCATGCCGCA	EZH2i_Naive_WT_10X	Nerges_EZH2i_Naive	10X	EZH2i_Naive_WT	EZH2i_Naive_WT	EZH2i_Naive_s1	None	8120	2915	Nerges_EZH2i_Naive	0.103325	C2	0.261664	1	gELC	5.01972	0.401421
EZH2i_Naive_WT_10X_AGAACCTTCAAACGAA	EZH2i_Naive_WT_10X	Nerges_EZH2i_Naive	10X	EZH2i_Naive_WT	EZH2i_Naive_WT	EZH2i_Naive_s1	None	8643	2915	Nerges_EZH2i_Naive	0.0958001	C2	0.800437	1	gELC	4.51289	0.1978
EZH2i_Naive_WT_10X_AGACAAAGTCCAAGAG	EZH2i_Naive_WT_10X	Nerges_EZH2i_Naive	10X	EZH2i_Naive_WT	EZH2i_Naive_WT	EZH2i_Naive_s1	None	5622	2107	Nerges_EZH2i_Naive	0.0885806	C2	0.396244	1	gELC	4.90941	0.277658
EZH2i_Naive_WT_10X_AGACACTAGAGGTATT	EZH2i_Naive_WT_10X	Nerges_EZH2i_Naive	10X	EZH2i_Naive_WT	EZH2i_Naive_WT	EZH2i_Naive_s1	None	8289	2672	Nerges_EZH2i_Naive	0.123537	C2	0.272043	1	gELC	5.03576	0.280705
EZH2i_Naive_WT_10X_AGACACTGTACGACAG	EZH2i_Naive_WT_10X	Nerges_EZH2i_Naive	10X	EZH2i_Naive_WT	EZH2i_Naive_WT	EZH2i_Naive_s1	None	12378	3409	Nerges_EZH2i_Naive	0.12401	C2	0.397598	1	gELC	4.89239	0.348463
EZH2i_Naive_WT_10X_AGACAGGCACATGTTG	EZH2i_Naive_WT_10X	Nerges_EZH2i_Naive	10X	EZH2i_Naive_WT	EZH2i_Naive_WT	EZH2i_Naive_s1	None	10020	3109	Nerges_EZH2i_Naive	0.140419	C2	0.313866	1	gELC	4.97832	0.34707
EZH2i_Naive_WT_10X_AGACAGGGTTGCTAGT	EZH2i_Naive_WT_10X	Nerges_EZH2i_Naive	10X	EZH2i_Naive_WT	EZH2i_Naive_WT	EZH2i_Naive_s1	None	17524	4276	Nerges_EZH2i_Naive	0.0732709	C2	0.368439	1	gELC	4.92066	0.355478
EZH2i_Naive_WT_10X_AGACCATAGCGATGGT	EZH2i_Naive_WT_10X	Nerges_EZH2i_Naive	10X	EZH2i_Naive_WT	EZH2i_Naive_WT	EZH2i_Naive_s1	None	5499	2610	Nerges_EZH2i_Naive	0.00636479	C2	2.98192	1	gELC	2.33829	0.0366208
EZH2i_Naive_WT_10X_AGACCATAGTATAACG	EZH2i_Naive_WT_10X	Nerges_EZH2i_Naive	10X	EZH2i_Naive_WT	EZH2i_Naive_WT	EZH2i_Naive_s1	None	12455	3535	Nerges_EZH2i_Naive	0.100281	C2	0.977815	1	gELC	4.33467	0.181956
EZH2i_Naive_WT_10X_AGACCATCAAGAAACT	EZH2i_Naive_WT_10X	Nerges_EZH2i_Naive	10X	EZH2i_Naive_WT	EZH2i_Naive_WT	EZH2i_Naive_s1	None	7588	2588	Nerges_EZH2i_Naive	0.0209541	C2	5.47326	1	gELC	-0.136572	-0.316839
EZH2i_Naive_WT_10X_AGACCATCACGTCATA	EZH2i_Naive_WT_10X	Nerges_EZH2i_Naive	10X	EZH2i_Naive_WT	EZH2i_Naive_WT	EZH2i_Naive_s1	None	7943	2679	Nerges_EZH2i_Naive	0.104746	C2	0.218452	1	gELC	5.06781	0.383875
EZH2i_Naive_WT_10X_AGACCATTCATGGAGG	EZH2i_Naive_WT_10X	Nerges_EZH2i_Naive	10X	EZH2i_Naive_WT	EZH2i_Naive_WT	EZH2i_Naive_s1	None	11801	3438	Nerges_EZH2i_Naive	0.106855	C2	0.394417	1	gELC	4.89106	0.369197
EZH2i_Naive_WT_10X_AGACCCGCACGACGCT	EZH2i_Naive_WT_10X	Nerges_EZH2i_Naive	10X	EZH2i_Naive_WT	EZH2i_Naive_WT	EZH2i_Naive_s1	None	10261	3204	Nerges_EZH2i_Naive	0.0655881	C2	2.50092	1	gELC	2.81324	0.153584
EZH2i_Naive_WT_10X_AGACCCGTCTCCGCAT	EZH2i_Naive_WT_10X	Nerges_EZH2i_Naive	10X	EZH2i_Naive_WT	EZH2i_Naive_WT	EZH2i_Naive_s1	None	16392	4116	Nerges_EZH2i_Naive	0.0932772	C2	0.236912	1	gELC	5.05683	0.348089
EZH2i_Naive_WT_10X_AGACTCAAGAGATTCA	EZH2i_Naive_WT_10X	Nerges_EZH2i_Naive	10X	EZH2i_Naive_WT	EZH2i_Naive_WT	EZH2i_Naive_s1	None	3198	1364	Nerges_EZH2i_Naive	0.128831	C2	12.0652	2	TaELC	-5.92072	-2.12189
EZH2i_Naive_WT_10X_AGAGAATAGCATTGTC	EZH2i_Naive_WT_10X	Nerges_EZH2i_Naive	10X	EZH2i_Naive_WT	EZH2i_Naive_WT	EZH2i_Naive_s1	None	10391	3201	Nerges_EZH2i_Naive	0.103262	C2	3.74291	1	gELC	1.57717	0.0223654
EZH2i_Naive_WT_10X_AGAGAGCAGGGATCTG	EZH2i_Naive_WT_10X	Nerges_EZH2i_Naive	10X	EZH2i_Naive_WT	EZH2i_Naive_WT	EZH2i_Naive_s1	None	13978	3670	Nerges_EZH2i_Naive	0.120547	C2	0.255602	1	gELC	5.04504	0.314839
EZH2i_Naive_WT_10X_AGAGCCCCACAAGTGG	EZH2i_Naive_WT_10X	Nerges_EZH2i_Naive	10X	EZH2i_Naive_WT	EZH2i_Naive_WT	EZH2i_Naive_s1	None	14184	3635	Nerges_EZH2i_Naive	0.108996	C2	0.890532	1	gELC	4.42933	0.15524
EZH2i_Naive_WT_10X_AGATAGATCAGCTGAT	EZH2i_Naive_WT_10X	Nerges_EZH2i_Naive	10X	EZH2i_Naive_WT	EZH2i_Naive_WT	EZH2i_Naive_s1	None	14328	3818	Nerges_EZH2i_Naive	0.0478783	C2	1.49636	1	gELC	3.83959	-0.018899
EZH2i_Naive_WT_10X_AGATCCATCTCGCTCA	EZH2i_Naive_WT_10X	Nerges_EZH2i_Naive	10X	EZH2i_Naive_WT	EZH2i_Naive_WT	EZH2i_Naive_s4	None	10642	3018	Nerges_EZH2i_Naive	0.0788386	C13	0.482306	1	Undef	4.82959	0.24012
EZH2i_Naive_WT_10X_AGATCGTAGAACAAGG	EZH2i_Naive_WT_10X	Nerges_EZH2i_Naive	10X	EZH2i_Naive_WT	EZH2i_Naive_WT	EZH2i_Naive_s2	None	7962	2721	Nerges_EZH2i_Naive	0.065059	C7	14.403	2	TLC	-7.59655	-3.76071
EZH2i_Naive_WT_10X_AGATCGTGTCCTCCAT	EZH2i_Naive_WT_10X	Nerges_EZH2i_Naive	10X	EZH2i_Naive_WT	EZH2i_Naive_WT	EZH2i_Naive_s1	None	10885	3322	Nerges_EZH2i_Naive	0.129077	C2	0.394019	1	gELC	4.89667	0.34563
EZH2i_Naive_WT_10X_AGATCGTGTTTCGTGA	EZH2i_Naive_WT_10X	Nerges_EZH2i_Naive	10X	EZH2i_Naive_WT	EZH2i_Naive_WT	EZH2i_Naive_s1	None	17937	4150	Nerges_EZH2i_Naive	0.0931036	C2	0.467616	1	gELC	4.84187	0.252624
EZH2i_Naive_WT_10X_AGATGAAGTACAAGTA	EZH2i_Naive_WT_10X	Nerges_EZH2i_Naive	10X	EZH2i_Naive_WT	EZH2i_Naive_WT	EZH2i_Naive_s1	None	5752	2077	Nerges_EZH2i_Naive	0.0968359	C2	0.215603	1	gELC	5.08145	0.335359
EZH2i_Naive_WT_10X_AGCATCAGTGTAAATG	EZH2i_Naive_WT_10X	Nerges_EZH2i_Naive	10X	EZH2i_Naive_WT	EZH2i_Naive_WT	EZH2i_Naive_s1	None	8898	2936	Nerges_EZH2i_Naive	0.113621	C2	0.196581	1	gELC	5.06783	0.485138
EZH2i_Naive_WT_10X_AGCATCATCATTACGG	EZH2i_Naive_WT_10X	Nerges_EZH2i_Naive	10X	EZH2i_Naive_WT	EZH2i_Naive_WT	EZH2i_Naive_s1	None	7667	2715	Nerges_EZH2i_Naive	0.0819095	C2	1.15072	1	gELC	4.166	0.141699
EZH2i_Naive_WT_10X_AGCCAATAGCGGGTAT	EZH2i_Naive_WT_10X	Nerges_EZH2i_Naive	10X	EZH2i_Naive_WT	EZH2i_Naive_WT	EZH2i_Naive_s1	None	13051	3492	Nerges_EZH2i_Naive	0.0885756	C2	0.316792	1	gELC	4.97306	0.357328
EZH2i_Naive_WT_10X_AGCCAATTCACTACTT	EZH2i_Naive_WT_10X	Nerges_EZH2i_Naive	10X	EZH2i_Naive_WT	EZH2i_Naive_WT	EZH2i_Naive_s1	None	6528	2299	Nerges_EZH2i_Naive	0.0785846	C2	0.320106	1	gELC	4.94453	0.471136
EZH2i_Naive_WT_10X_AGCCAATTCAGCACCG	EZH2i_Naive_WT_10X	Nerges_EZH2i_Naive	10X	EZH2i_Naive_WT	EZH2i_Naive_WT	EZH2i_Naive_s2	None	7231	2578	Nerges_EZH2i_Naive	0.00553174	C2	13.8168	2	TaELC	-7.49714	-2.97766
EZH2i_Naive_WT_10X_AGCCACGCACTATGTG	EZH2i_Naive_WT_10X	Nerges_EZH2i_Naive	10X	EZH2i_Naive_WT	EZH2i_Naive_WT	EZH2i_Naive_s1	None	7210	2524	Nerges_EZH2i_Naive	0.109154	C2	0.241755	1	gELC	5.05902	0.315695
EZH2i_Naive_WT_10X_AGCGATTTCCAAAGGG	EZH2i_Naive_WT_10X	Nerges_EZH2i_Naive	10X	EZH2i_Naive_WT	EZH2i_Naive_WT	EZH2i_Naive_s1	None	5716	2153	Nerges_EZH2i_Naive	0.0909727	C2	0.391453	1	gELC	4.91001	0.297148
EZH2i_Naive_WT_10X_AGCGCCAAGTCATCGT	EZH2i_Naive_WT_10X	Nerges_EZH2i_Naive	10X	EZH2i_Naive_WT	EZH2i_Naive_WT	EZH2i_Naive_s1	None	15967	3835	Nerges_EZH2i_Naive	0.0839857	C2	1.21442	1	gELC	4.12334	0.0197869
EZH2i_Naive_WT_10X_AGCGCTGCATCGGAGA	EZH2i_Naive_WT_10X	Nerges_EZH2i_Naive	10X	EZH2i_Naive_WT	EZH2i_Naive_WT	EZH2i_Naive_s1	None	7801	2557	Nerges_EZH2i_Naive	0.0733239	C2	0.421514	1	gELC	4.87647	0.309698
EZH2i_Naive_WT_10X_AGCGCTGCATCGTGGC	EZH2i_Naive_WT_10X	Nerges_EZH2i_Naive	10X	EZH2i_Naive_WT	EZH2i_Naive_WT	EZH2i_Naive_s1	None	7203	2290	Nerges_EZH2i_Naive	0.140081	C2	3.0685	1	gELC	2.25937	-0.12909
EZH2i_Naive_WT_10X_AGCGCTGTCGGAGCAA	EZH2i_Naive_WT_10X	Nerges_EZH2i_Naive	10X	EZH2i_Naive_WT	EZH2i_Naive_WT	EZH2i_Naive_s1	None	18256	4279	Nerges_EZH2i_Naive	0.0847393	C2	0.323711	1	gELC	4.98352	0.277939
EZH2i_Naive_WT_10X_AGCGTCGTCGCACGAC	EZH2i_Naive_WT_10X	Nerges_EZH2i_Naive	10X	EZH2i_Naive_WT	EZH2i_Naive_WT	EZH2i_Naive_s1	None	2499	1142	Nerges_EZH2i_Naive	0.129252	C2	0.452679	1	gELC	4.82572	0.394985
EZH2i_Naive_WT_10X_AGCTCAAAGTCACGCC	EZH2i_Naive_WT_10X	Nerges_EZH2i_Naive	10X	EZH2i_Naive_WT	EZH2i_Naive_WT	EZH2i_Naive_s1	None	19149	4618	Nerges_EZH2i_Naive	0.0695598	C2	0.317694	1	gELC	4.98893	0.281305
EZH2i_Naive_WT_10X_AGCTCAAGTTCTCCAC	EZH2i_Naive_WT_10X	Nerges_EZH2i_Naive	10X	EZH2i_Naive_WT	EZH2i_Naive_WT	EZH2i_Naive_s1	None	13842	3938	Nerges_EZH2i_Naive	0.114218	C2	1.41355	1	gELC	3.90922	0.0774416
EZH2i_Naive_WT_10X_AGCTTCCGTAACAGGC	EZH2i_Naive_WT_10X	Nerges_EZH2i_Naive	10X	EZH2i_Naive_WT	EZH2i_Naive_WT	EZH2i_Naive_s1	None	8683	2879	Nerges_EZH2i_Naive	0.0591961	C2	1.28434	1	gELC	4.04904	0.0326082
EZH2i_Naive_WT_10X_AGGAATAAGGTCTGGA	EZH2i_Naive_WT_10X	Nerges_EZH2i_Naive	10X	EZH2i_Naive_WT	EZH2i_Naive_WT	EZH2i_Naive_s1	None	5264	1960	Nerges_EZH2i_Naive	0.121581	C2	0.256866	1	gELC	5.01417	0.448755
EZH2i_Naive_WT_10X_AGGAATACATCCTATT	EZH2i_Naive_WT_10X	Nerges_EZH2i_Naive	10X	EZH2i_Naive_WT	EZH2i_Naive_WT	EZH2i_Naive_s1	None	6273	2420	Nerges_EZH2i_Naive	0.0653595	C2	2.31777	1	gELC	2.99509	0.127522
EZH2i_Naive_WT_10X_AGGAATAGTCCGATCG	EZH2i_Naive_WT_10X	Nerges_EZH2i_Naive	10X	EZH2i_Naive_WT	EZH2i_Naive_WT	EZH2i_Naive_s1	None	14103	3812	Nerges_EZH2i_Naive	0.0504857	C2	3.49968	1	gELC	1.82259	-0.01852
EZH2i_Naive_WT_10X_AGGACGATCGAGAGCA	EZH2i_Naive_WT_10X	Nerges_EZH2i_Naive	10X	EZH2i_Naive_WT	EZH2i_Naive_WT	EZH2i_Naive_s1	None	12058	3459	Nerges_EZH2i_Naive	0.0849229	C2	0.245905	1	gELC	5.05983	0.292808
EZH2i_Naive_WT_10X_AGGACTTCATTGTAGC	EZH2i_Naive_WT_10X	Nerges_EZH2i_Naive	10X	EZH2i_Naive_WT	EZH2i_Naive_WT	EZH2i_Naive_s1	None	8904	2715	Nerges_EZH2i_Naive	0.109277	C2	0.31349	1	gELC	4.99471	0.274599
EZH2i_Naive_WT_10X_AGGAGGTCAGTCACGC	EZH2i_Naive_WT_10X	Nerges_EZH2i_Naive	10X	EZH2i_Naive_WT	EZH2i_Naive_WT	EZH2i_Naive_s1	None	11538	3249	Nerges_EZH2i_Naive	0.110591	C2	0.285972	1	gELC	4.98456	0.448
EZH2i_Naive_WT_10X_AGGAGGTGTACGCTAT	EZH2i_Naive_WT_10X	Nerges_EZH2i_Naive	10X	EZH2i_Naive_WT	EZH2i_Naive_WT	EZH2i_Naive_s1	None	6970	2623	Nerges_EZH2i_Naive	0.0918221	C2	0.380203	1	gELC	4.91352	0.333361
EZH2i_Naive_WT_10X_AGGAGGTTCACCTCTG	EZH2i_Naive_WT_10X	Nerges_EZH2i_Naive	10X	EZH2i_Naive_WT	EZH2i_Naive_WT	EZH2i_Naive_s1	None	12296	3510	Nerges_EZH2i_Naive	0.108572	C2	2.06447	1	gELC	3.23859	0.207913
EZH2i_Naive_WT_10X_AGGATAAAGCCTCGTG	EZH2i_Naive_WT_10X	Nerges_EZH2i_Naive	10X	EZH2i_Naive_WT	EZH2i_Naive_WT	EZH2i_Naive_s1	None	4366	1728	Nerges_EZH2i_Naive	0.103298	C2	2.68851	1	gELC	2.63033	0.0879793
EZH2i_Naive_WT_10X_AGGATCTAGGGAGATA	EZH2i_Naive_WT_10X	Nerges_EZH2i_Naive	10X	EZH2i_Naive_WT	EZH2i_Naive_WT	EZH2i_Naive_s1	None	14220	3701	Nerges_EZH2i_Naive	0.0969761	C2	0.369634	1	gELC	4.93953	0.264507
EZH2i_Naive_WT_10X_AGGATCTTCACGATAC	EZH2i_Naive_WT_10X	Nerges_EZH2i_Naive	10X	EZH2i_Naive_WT	EZH2i_Naive_WT	EZH2i_Naive_s2	None	10727	3753	Nerges_EZH2i_Naive	0.0993754	C2	13.7384	2	TaELC	-7.1249	-3.29001
EZH2i_Naive_WT_10X_AGGCATTAGCTGACCC	EZH2i_Naive_WT_10X	Nerges_EZH2i_Naive	10X	EZH2i_Naive_WT	EZH2i_Naive_WT	EZH2i_Naive_s1	None	9390	2889	Nerges_EZH2i_Naive	0.0924388	C2	3.51036	1	gELC	1.80932	0.040925
EZH2i_Naive_WT_10X_AGGCCACGTTCTTCAT	EZH2i_Naive_WT_10X	Nerges_EZH2i_Naive	10X	EZH2i_Naive_WT	EZH2i_Naive_WT	EZH2i_Naive_s1	None	5882	2200	Nerges_EZH2i_Naive	0.123937	C2	4.10093	1	gELC	1.22091	-0.0191928
EZH2i_Naive_WT_10X_AGGCTGCGTGGTATGG	EZH2i_Naive_WT_10X	Nerges_EZH2i_Naive	10X	EZH2i_Naive_WT	EZH2i_Naive_WT	EZH2i_Naive_s1	None	6776	2373	Nerges_EZH2i_Naive	0.0762987	C2	0.348332	1	gELC	4.95146	0.309092
EZH2i_Naive_WT_10X_AGGGCCTAGCGACTGA	EZH2i_Naive_WT_10X	Nerges_EZH2i_Naive	10X	EZH2i_Naive_WT	EZH2i_Naive_WT	EZH2i_Naive_s1	None	6767	2427	Nerges_EZH2i_Naive	0.100044	C2	0.718389	1	gELC	4.57933	0.279602
EZH2i_Naive_WT_10X_AGGGCCTCACTGGCCA	EZH2i_Naive_WT_10X	Nerges_EZH2i_Naive	10X	EZH2i_Naive_WT	EZH2i_Naive_WT	EZH2i_Naive_s1	None	8635	2628	Nerges_EZH2i_Naive	0.140475	C2	2.09163	1	gELC	3.23445	-0.0103907
EZH2i_Naive_WT_10X_AGGGTCCAGGCATCAG	EZH2i_Naive_WT_10X	Nerges_EZH2i_Naive	10X	EZH2i_Naive_WT	EZH2i_Naive_WT	EZH2i_Naive_s1	None	6096	2280	Nerges_EZH2i_Naive	0.0762795	C2	4.14204	1	gELC	1.17816	0.01917
EZH2i_Naive_WT_10X_AGGGTCCGTAATGTGA	EZH2i_Naive_WT_10X	Nerges_EZH2i_Naive	10X	EZH2i_Naive_WT	EZH2i_Naive_WT	EZH2i_Naive_s1	None	10461	3083	Nerges_EZH2i_Naive	0.0889016	C2	0.304798	1	gELC	4.99632	0.307558
EZH2i_Naive_WT_10X_AGGGTGACACAGCCTG	EZH2i_Naive_WT_10X	Nerges_EZH2i_Naive	10X	EZH2i_Naive_WT	EZH2i_Naive_WT	EZH2i_Naive_s1	None	14003	3730	Nerges_EZH2i_Naive	0.0906949	C2	0.34012	1	gELC	4.95468	0.332533
EZH2i_Naive_WT_10X_AGGGTGATCGCTTGCT	EZH2i_Naive_WT_10X	Nerges_EZH2i_Naive	10X	EZH2i_Naive_WT	EZH2i_Naive_WT	EZH2i_Naive_s1	None	10178	3276	Nerges_EZH2i_Naive	0.0659265	C2	6.61028	1	aELC	-1.27473	-0.347924
EZH2i_Naive_WT_10X_AGGGTTTTCTAAGGAA	EZH2i_Naive_WT_10X	Nerges_EZH2i_Naive	10X	EZH2i_Naive_WT	EZH2i_Naive_WT	EZH2i_Naive_s1	None	14089	3620	Nerges_EZH2i_Naive	0.084534	C2	2.26164	1	gELC	3.06517	-0.0419235
EZH2i_Naive_WT_10X_AGGTAGGCAGACAATA	EZH2i_Naive_WT_10X	Nerges_EZH2i_Naive	10X	EZH2i_Naive_WT	EZH2i_Naive_WT	EZH2i_Naive_s1	None	10299	3262	Nerges_EZH2i_Naive	0.130789	C2	0.259387	1	gELC	5.0549	0.252662
EZH2i_Naive_WT_10X_AGGTGTTGTCGCTTGG	EZH2i_Naive_WT_10X	Nerges_EZH2i_Naive	10X	EZH2i_Naive_WT	EZH2i_Naive_WT	EZH2i_Naive_s4	None	10820	2968	Nerges_EZH2i_Naive	0.0784658	C8	0.340627	1	Undef	4.98473	0.194126
EZH2i_Naive_WT_10X_AGGTTGTAGGATTTCC	EZH2i_Naive_WT_10X	Nerges_EZH2i_Naive	10X	EZH2i_Naive_WT	EZH2i_Naive_WT	EZH2i_Naive_s1	None	6210	2276	Nerges_EZH2i_Naive	0.125604	C2	0.711499	1	gELC	4.56977	0.357543
EZH2i_Naive_WT_10X_AGGTTGTTCGTTAGTG	EZH2i_Naive_WT_10X	Nerges_EZH2i_Naive	10X	EZH2i_Naive_WT	EZH2i_Naive_WT	EZH2i_Naive_s1	None	10324	3052	Nerges_EZH2i_Naive	0.137253	C2	0.276775	1	gELC	5.00853	0.382067
EZH2i_Naive_WT_10X_AGTAACCTCATTCATC	EZH2i_Naive_WT_10X	Nerges_EZH2i_Naive	10X	EZH2i_Naive_WT	EZH2i_Naive_WT	EZH2i_Naive_s1	None	6733	2670	Nerges_EZH2i_Naive	0.0686173	C2	2.68441	1	gELC	2.6346	0.0834725
EZH2i_Naive_WT_10X_AGTACCAAGATAACAC	EZH2i_Naive_WT_10X	Nerges_EZH2i_Naive	10X	EZH2i_Naive_WT	EZH2i_Naive_WT	EZH2i_Naive_s1	None	4503	1885	Nerges_EZH2i_Naive	0.114368	C2	0.341725	1	gELC	4.95536	0.322012
EZH2i_Naive_WT_10X_AGTACTGAGTCAAGCG	EZH2i_Naive_WT_10X	Nerges_EZH2i_Naive	10X	EZH2i_Naive_WT	EZH2i_Naive_WT	EZH2i_Naive_s1	None	7309	2496	Nerges_EZH2i_Naive	0.119031	C2	1.93423	1	gELC	3.39264	-0.00694042
EZH2i_Naive_WT_10X_AGTACTGCAAATGCTC	EZH2i_Naive_WT_10X	Nerges_EZH2i_Naive	10X	EZH2i_Naive_WT	EZH2i_Naive_WT	EZH2i_Naive_s1	None	5712	2185	Nerges_EZH2i_Naive	0.0812325	C2	5.50433	1	gELC	-0.173986	-0.212256
EZH2i_Naive_WT_10X_AGTAGCTTCTTCGGAA	EZH2i_Naive_WT_10X	Nerges_EZH2i_Naive	10X	EZH2i_Naive_WT	EZH2i_Naive_WT	EZH2i_Naive_s1	None	4498	1871	Nerges_EZH2i_Naive	0.0700311	C2	2.24762	1	gELC	3.07771	-0.0175205
EZH2i_Naive_WT_10X_AGTAGTCAGGGTTTCT	EZH2i_Naive_WT_10X	Nerges_EZH2i_Naive	10X	EZH2i_Naive_WT	EZH2i_Naive_WT	EZH2i_Naive_s1	None	7649	2666	Nerges_EZH2i_Naive	0.143548	C2	0.519736	1	gELC	4.77119	0.330955
EZH2i_Naive_WT_10X_AGTCACACACGCTGCA	EZH2i_Naive_WT_10X	Nerges_EZH2i_Naive	10X	EZH2i_Naive_WT	EZH2i_Naive_WT	EZH2i_Naive_s1	None	7194	2562	Nerges_EZH2i_Naive	0.0964693	C2	2.37519	1	gELC	2.95247	-0.0792975
EZH2i_Naive_WT_10X_AGTCACACAGACGGAT	EZH2i_Naive_WT_10X	Nerges_EZH2i_Naive	10X	EZH2i_Naive_WT	EZH2i_Naive_WT	EZH2i_Naive_s1	None	9926	2945	Nerges_EZH2i_Naive	0.111425	C2	6.2729	1	aELC	-0.948968	-0.123389
EZH2i_Naive_WT_10X_AGTCATGAGGTCATCT	EZH2i_Naive_WT_10X	Nerges_EZH2i_Naive	10X	EZH2i_Naive_WT	EZH2i_Naive_WT	EZH2i_Naive_s1	None	4399	1774	Nerges_EZH2i_Naive	0.0868379	C2	0.233984	1	gELC	5.05198	0.383591
EZH2i_Naive_WT_10X_AGTCTCCTCGTAGCCG	EZH2i_Naive_WT_10X	Nerges_EZH2i_Naive	10X	EZH2i_Naive_WT	EZH2i_Naive_WT	EZH2i_Naive_s1	None	8642	3065	Nerges_EZH2i_Naive	0.0566998	C2	0.795234	1	gELC	4.52169	0.18149
EZH2i_Naive_WT_10X_AGTGACTAGACGATAT	EZH2i_Naive_WT_10X	Nerges_EZH2i_Naive	10X	EZH2i_Naive_WT	EZH2i_Naive_WT	EZH2i_Naive_s1	None	3292	1531	Nerges_EZH2i_Naive	0.0112394	C2	12.2431	2	TaELC	-6.02954	-2.26926
EZH2i_Naive_WT_10X_AGTGATCGTGCTGCAC	EZH2i_Naive_WT_10X	Nerges_EZH2i_Naive	10X	EZH2i_Naive_WT	EZH2i_Naive_WT	EZH2i_Naive_s1	None	10731	3089	Nerges_EZH2i_Naive	0.0665362	C2	0.193129	1	gELC	5.09975	0.356617
EZH2i_Naive_WT_10X_AGTTAGCCAGACCAAG	EZH2i_Naive_WT_10X	Nerges_EZH2i_Naive	10X	EZH2i_Naive_WT	EZH2i_Naive_WT	EZH2i_Naive_s1	None	17170	4218	Nerges_EZH2i_Naive	0.146069	C2	5.15916	1	gELC	0.16208	-0.0478195
EZH2i_Naive_WT_10X_AGTTAGCGTCAAGTTC	EZH2i_Naive_WT_10X	Nerges_EZH2i_Naive	10X	EZH2i_Naive_WT	EZH2i_Naive_WT	EZH2i_Naive_s1	None	7197	2520	Nerges_EZH2i_Naive	0.118661	C2	0.388912	1	gELC	4.93611	0.190725
EZH2i_Naive_WT_10X_AGTTAGCGTGTTCCAA	EZH2i_Naive_WT_10X	Nerges_EZH2i_Naive	10X	EZH2i_Naive_WT	EZH2i_Naive_WT	EZH2i_Naive_s1	None	5987	2288	Nerges_EZH2i_Naive	0.102723	C2	0.293716	1	gELC	4.96483	0.501437
EZH2i_Naive_WT_10X_AGTTCGATCACGGGCT	EZH2i_Naive_WT_10X	Nerges_EZH2i_Naive	10X	EZH2i_Naive_WT	EZH2i_Naive_WT	EZH2i_Naive_s1	None	8705	2849	Nerges_EZH2i_Naive	0.133716	C2	0.228036	1	gELC	5.06007	0.374527
EZH2i_Naive_WT_10X_ATACCGAAGATAGCAT	EZH2i_Naive_WT_10X	Nerges_EZH2i_Naive	10X	EZH2i_Naive_WT	EZH2i_Naive_WT	EZH2i_Naive_s1	None	8753	2697	Nerges_EZH2i_Naive	0.0765452	C2	0.232621	1	gELC	5.05669	0.368585
EZH2i_Naive_WT_10X_ATACCGATCGCTACAA	EZH2i_Naive_WT_10X	Nerges_EZH2i_Naive	10X	EZH2i_Naive_WT	EZH2i_Naive_WT	EZH2i_Naive_s1	None	8177	2825	Nerges_EZH2i_Naive	0.0966124	C2	0.515178	1	gELC	4.76435	0.383116
EZH2i_Naive_WT_10X_ATACCTTAGATCGCTT	EZH2i_Naive_WT_10X	Nerges_EZH2i_Naive	10X	EZH2i_Naive_WT	EZH2i_Naive_WT	EZH2i_Naive_s1	None	15534	3787	Nerges_EZH2i_Naive	0.0739024	C2	0.125867	1	gELC	5.16054	0.393233
EZH2i_Naive_WT_10X_ATACCTTTCTCGTGGG	EZH2i_Naive_WT_10X	Nerges_EZH2i_Naive	10X	EZH2i_Naive_WT	EZH2i_Naive_WT	EZH2i_Naive_s1	None	20841	4401	Nerges_EZH2i_Naive	0.0723574	C2	0.53209	1	gELC	4.78178	0.225956
EZH2i_Naive_WT_10X_ATACTTCCAAGGTACG	EZH2i_Naive_WT_10X	Nerges_EZH2i_Naive	10X	EZH2i_Naive_WT	EZH2i_Naive_WT	EZH2i_Naive_s1	None	10753	3200	Nerges_EZH2i_Naive	0.0799777	C2	0.0787339	1	gELC	5.21516	0.364438
EZH2i_Naive_WT_10X_ATAGAGAGTCTCTCCA	EZH2i_Naive_WT_10X	Nerges_EZH2i_Naive	10X	EZH2i_Naive_WT	EZH2i_Naive_WT	EZH2i_Naive_s1	None	10270	3215	Nerges_EZH2i_Naive	0.0875365	C2	0.213196	1	gELC	5.10187	0.254061
EZH2i_Naive_WT_10X_ATAGAGATCGGTTAGT	EZH2i_Naive_WT_10X	Nerges_EZH2i_Naive	10X	EZH2i_Naive_WT	EZH2i_Naive_WT	EZH2i_Naive_s1	None	2233	1224	Nerges_EZH2i_Naive	0.0797134	C2	3.86332	1	gELC	1.45662	0.0335627
EZH2i_Naive_WT_10X_ATAGGCTAGGCGCTCT	EZH2i_Naive_WT_10X	Nerges_EZH2i_Naive	10X	EZH2i_Naive_WT	EZH2i_Naive_WT	EZH2i_Naive_s1	None	8250	2678	Nerges_EZH2i_Naive	0.0721212	C2	0.456319	1	gELC	4.82143	0.397565
EZH2i_Naive_WT_10X_ATAGGCTGTGCCGGTT	EZH2i_Naive_WT_10X	Nerges_EZH2i_Naive	10X	EZH2i_Naive_WT	EZH2i_Naive_WT	EZH2i_Naive_s1	None	7699	2610	Nerges_EZH2i_Naive	0.129887	C2	3.85281	1	gELC	1.46735	0.0283694
EZH2i_Naive_WT_10X_ATATCCTGTGACAACG	EZH2i_Naive_WT_10X	Nerges_EZH2i_Naive	10X	EZH2i_Naive_WT	EZH2i_Naive_WT	EZH2i_Naive_s1	None	12865	3706	Nerges_EZH2i_Naive	0.0635056	C2	0.535227	1	gELC	4.75341	0.339623
EZH2i_Naive_WT_10X_ATATCCTTCCCGAGAC	EZH2i_Naive_WT_10X	Nerges_EZH2i_Naive	10X	EZH2i_Naive_WT	EZH2i_Naive_WT	EZH2i_Naive_s1	None	10799	3463	Nerges_EZH2i_Naive	0.0971386	C2	0.260343	1	gELC	5.02375	0.389269
EZH2i_Naive_WT_10X_ATCACAGAGCCGAATG	EZH2i_Naive_WT_10X	Nerges_EZH2i_Naive	10X	EZH2i_Naive_WT	EZH2i_Naive_WT	EZH2i_Naive_s1	None	16304	4124	Nerges_EZH2i_Naive	0.0858685	C2	0.332489	1	gELC	4.96986	0.299151
EZH2i_Naive_WT_10X_ATCACAGCACTGTGTA	EZH2i_Naive_WT_10X	Nerges_EZH2i_Naive	10X	EZH2i_Naive_WT	EZH2i_Naive_WT	EZH2i_Naive_s1	None	19293	4108	Nerges_EZH2i_Naive	0.0789924	C2	1.13874	1	gELC	4.18476	0.106494
EZH2i_Naive_WT_10X_ATCACGATCGGAAACG	EZH2i_Naive_WT_10X	Nerges_EZH2i_Naive	10X	EZH2i_Naive_WT	EZH2i_Naive_WT	EZH2i_Naive_s1	None	4889	2017	Nerges_EZH2i_Naive	0.0998159	C2	0.395487	1	gELC	4.88893	0.373894
EZH2i_Naive_WT_10X_ATCACTTGTATCGCGC	EZH2i_Naive_WT_10X	Nerges_EZH2i_Naive	10X	EZH2i_Naive_WT	EZH2i_Naive_WT	EZH2i_Naive_s2	None	5943	2179	Nerges_EZH2i_Naive	0.0518257	C7	14.1209	2	TLC	-7.49543	-3.44578
EZH2i_Naive_WT_10X_ATCAGGTAGAGAAGGT	EZH2i_Naive_WT_10X	Nerges_EZH2i_Naive	10X	EZH2i_Naive_WT	EZH2i_Naive_WT	EZH2i_Naive_s1	None	21892	4499	Nerges_EZH2i_Naive	0.0854193	C2	0.235539	1	gELC	5.05255	0.373803
EZH2i_Naive_WT_10X_ATCATTCCATCGTTCC	EZH2i_Naive_WT_10X	Nerges_EZH2i_Naive	10X	EZH2i_Naive_WT	EZH2i_Naive_WT	EZH2i_Naive_s1	None	6601	2468	Nerges_EZH2i_Naive	0.109377	C2	0.804781	1	gELC	4.51006	0.190226
EZH2i_Naive_WT_10X_ATCCACCCAGAGGTAC	EZH2i_Naive_WT_10X	Nerges_EZH2i_Naive	10X	EZH2i_Naive_WT	EZH2i_Naive_WT	EZH2i_Naive_s1	None	29998	5434	Nerges_EZH2i_Naive	0.0926728	C2	0.322775	1	gELC	4.95814	0.397176
EZH2i_Naive_WT_10X_ATCCGTCAGTTGCTGT	EZH2i_Naive_WT_10X	Nerges_EZH2i_Naive	10X	EZH2i_Naive_WT	EZH2i_Naive_WT	EZH2i_Naive_s1	None	20086	4192	Nerges_EZH2i_Naive	0.0596435	C2	2.37111	1	gELC	2.95823	-0.106175
EZH2i_Naive_WT_10X_ATCCGTCAGTTGGCTT	EZH2i_Naive_WT_10X	Nerges_EZH2i_Naive	10X	EZH2i_Naive_WT	EZH2i_Naive_WT	EZH2i_Naive_s1	None	7616	2660	Nerges_EZH2i_Naive	0.0357143	C2	0.371572	1	gELC	4.93256	0.287071
EZH2i_Naive_WT_10X_ATCGCCTTCGACCACG	EZH2i_Naive_WT_10X	Nerges_EZH2i_Naive	10X	EZH2i_Naive_WT	EZH2i_Naive_WT	EZH2i_Naive_s1	None	19106	4463	Nerges_EZH2i_Naive	0.0735894	C2	0.377223	1	gELC	4.91998	0.317871
EZH2i_Naive_WT_10X_ATCGGATGTGTTACTG	EZH2i_Naive_WT_10X	Nerges_EZH2i_Naive	10X	EZH2i_Naive_WT	EZH2i_Naive_WT	EZH2i_Naive_s1	None	8395	2709	Nerges_EZH2i_Naive	0.103395	C2	0.137793	1	gELC	5.14691	0.399649
EZH2i_Naive_WT_10X_ATCGGCGGTGGGTTGA	EZH2i_Naive_WT_10X	Nerges_EZH2i_Naive	10X	EZH2i_Naive_WT	EZH2i_Naive_WT	EZH2i_Naive_s1	None	10717	3006	Nerges_EZH2i_Naive	0.0376971	C2	0.274571	1	gELC	5.0213	0.334445
EZH2i_Naive_WT_10X_ATCGTGAAGCGTATGG	EZH2i_Naive_WT_10X	Nerges_EZH2i_Naive	10X	EZH2i_Naive_WT	EZH2i_Naive_WT	EZH2i_Naive_s1	None	10240	2971	Nerges_EZH2i_Naive	0.0979492	C2	0.318324	1	gELC	4.96371	0.392576
EZH2i_Naive_WT_10X_ATCTCTAGTTTCTTAC	EZH2i_Naive_WT_10X	Nerges_EZH2i_Naive	10X	EZH2i_Naive_WT	EZH2i_Naive_WT	EZH2i_Naive_s1	None	6938	2569	Nerges_EZH2i_Naive	0.0935428	C2	3.22539	1	gELC	2.10619	-0.208917
EZH2i_Naive_WT_10X_ATGAAAGGTTATTCCT	EZH2i_Naive_WT_10X	Nerges_EZH2i_Naive	10X	EZH2i_Naive_WT	EZH2i_Naive_WT	EZH2i_Naive_s1	None	5425	2292	Nerges_EZH2i_Naive	0.0685714	C2	1.07089	1	gELC	4.24356	0.162399
EZH2i_Naive_WT_10X_ATGACCAGTCGTGGAA	EZH2i_Naive_WT_10X	Nerges_EZH2i_Naive	10X	EZH2i_Naive_WT	EZH2i_Naive_WT	EZH2i_Naive_s1	None	12663	3543	Nerges_EZH2i_Naive	0.0958699	C2	0.202754	1	gELC	5.10958	0.267529
EZH2i_Naive_WT_10X_ATGAGGGCAAGTATCC	EZH2i_Naive_WT_10X	Nerges_EZH2i_Naive	10X	EZH2i_Naive_WT	EZH2i_Naive_WT	EZH2i_Naive_s1	None	11210	3350	Nerges_EZH2i_Naive	0.0694023	C2	0.11158	1	gELC	5.18162	0.363998
EZH2i_Naive_WT_10X_ATGAGGGTCTCTGAGA	EZH2i_Naive_WT_10X	Nerges_EZH2i_Naive	10X	EZH2i_Naive_WT	EZH2i_Naive_WT	EZH2i_Naive_s1	None	10879	3280	Nerges_EZH2i_Naive	0.0952293	C2	0.277633	1	gELC	5.00695	0.385252
EZH2i_Naive_WT_10X_ATGATCGAGTGGTTAA	EZH2i_Naive_WT_10X	Nerges_EZH2i_Naive	10X	EZH2i_Naive_WT	EZH2i_Naive_WT	EZH2i_Naive_s1	None	7697	2512	Nerges_EZH2i_Naive	0.103677	C2	0.318608	1	gELC	4.96089	0.404028
EZH2i_Naive_WT_10X_ATGATCGCAACGACAG	EZH2i_Naive_WT_10X	Nerges_EZH2i_Naive	10X	EZH2i_Naive_WT	EZH2i_Naive_WT	EZH2i_Naive_s1	None	10011	2969	Nerges_EZH2i_Naive	0.047248	C2	0.206504	1	gELC	5.10056	0.290989
EZH2i_Naive_WT_10X_ATGATCGCAGCGCTTG	EZH2i_Naive_WT_10X	Nerges_EZH2i_Naive	10X	EZH2i_Naive_WT	EZH2i_Naive_WT	EZH2i_Naive_s1	None	11283	3325	Nerges_EZH2i_Naive	0.0435168	C2	0.344495	1	gELC	4.96174	0.280307
EZH2i_Naive_WT_10X_ATGATCGCATAATGAG	EZH2i_Naive_WT_10X	Nerges_EZH2i_Naive	10X	EZH2i_Naive_WT	EZH2i_Naive_WT	EZH2i_Naive_s1	None	7278	2550	Nerges_EZH2i_Naive	0.136026	C2	0.882354	1	gELC	4.4206	0.238008
EZH2i_Naive_WT_10X_ATGCATGGTGGGAGAG	EZH2i_Naive_WT_10X	Nerges_EZH2i_Naive	10X	EZH2i_Naive_WT	EZH2i_Naive_WT	EZH2i_Naive_s1	None	2088	1241	Nerges_EZH2i_Naive	0.0579502	C2	4.19764	1	gELC	1.12225	0.0145536
EZH2i_Naive_WT_10X_ATGCCTCCATTGCAAC	EZH2i_Naive_WT_10X	Nerges_EZH2i_Naive	10X	EZH2i_Naive_WT	EZH2i_Naive_WT	EZH2i_Naive_s1	None	8145	2834	Nerges_EZH2i_Naive	0.102885	C2	5.93541	1	gELC	-0.608886	-0.161255
EZH2i_Naive_WT_10X_ATGCCTCTCTGAGAGG	EZH2i_Naive_WT_10X	Nerges_EZH2i_Naive	10X	EZH2i_Naive_WT	EZH2i_Naive_WT	EZH2i_Naive_s1	None	8518	2719	Nerges_EZH2i_Naive	0.0817093	C2	2.50314	1	gELC	2.81394	0.099255
EZH2i_Naive_WT_10X_ATGGATCAGGCGCTCT	EZH2i_Naive_WT_10X	Nerges_EZH2i_Naive	10X	EZH2i_Naive_WT	EZH2i_Naive_WT	EZH2i_Naive_s1	None	2954	1359	Nerges_EZH2i_Naive	0.0504401	C2	1.49393	1	gELC	3.83746	0.011796
EZH2i_Naive_WT_10X_ATGGATCCACGCGGTT	EZH2i_Naive_WT_10X	Nerges_EZH2i_Naive	10X	EZH2i_Naive_WT	EZH2i_Naive_WT	EZH2i_Naive_s1	None	5884	2173	Nerges_EZH2i_Naive	0.0389191	C2	4.12005	1	gELC	1.20006	0.0216879
EZH2i_Naive_WT_10X_ATGGATCGTGCACAAG	EZH2i_Naive_WT_10X	Nerges_EZH2i_Naive	10X	EZH2i_Naive_WT	EZH2i_Naive_WT	EZH2i_Naive_s1	None	9593	2945	Nerges_EZH2i_Naive	0.0750547	C2	0.30275	1	gELC	5.00898	0.259718
EZH2i_Naive_WT_10X_ATGGGAGAGTCACGAG	EZH2i_Naive_WT_10X	Nerges_EZH2i_Naive	10X	EZH2i_Naive_WT	EZH2i_Naive_WT	EZH2i_Naive_s1	None	6781	2602	Nerges_EZH2i_Naive	0.0166642	C2	0.718282	1	gELC	4.57271	0.311188
EZH2i_Naive_WT_10X_ATGGGAGCACCCAAGC	EZH2i_Naive_WT_10X	Nerges_EZH2i_Naive	10X	EZH2i_Naive_WT	EZH2i_Naive_WT	EZH2i_Naive_s4	None	3294	1362	Nerges_EZH2i_Naive	0.0142684	C2	15.3504	3	MaELC	-8.56836	3.60018
EZH2i_Naive_WT_10X_ATGGGAGTCAAGAGGC	EZH2i_Naive_WT_10X	Nerges_EZH2i_Naive	10X	EZH2i_Naive_WT	EZH2i_Naive_WT	EZH2i_Naive_s1	None	11724	3250	Nerges_EZH2i_Naive	0.0623507	C2	2.09345	1	gELC	3.24171	-0.0960892
EZH2i_Naive_WT_10X_ATGGGTTCATGCAGGA	EZH2i_Naive_WT_10X	Nerges_EZH2i_Naive	10X	EZH2i_Naive_WT	EZH2i_Naive_WT	EZH2i_Naive_s1	None	7228	2534	Nerges_EZH2i_Naive	0.10902	C2	4.10704	1	gELC	1.21469	-0.016793
EZH2i_Naive_WT_10X_ATGGGTTTCAAGCTGT	EZH2i_Naive_WT_10X	Nerges_EZH2i_Naive	10X	EZH2i_Naive_WT	EZH2i_Naive_WT	EZH2i_Naive_s1	None	1858	1037	Nerges_EZH2i_Naive	0.134015	C2	7.34241	1	aELC	-2.0156	-0.190114
EZH2i_Naive_WT_10X_ATGTCCCCATCGGATT	EZH2i_Naive_WT_10X	Nerges_EZH2i_Naive	10X	EZH2i_Naive_WT	EZH2i_Naive_WT	EZH2i_Naive_s1	None	12898	3486	Nerges_EZH2i_Naive	0.112576	C2	0.190438	1	gELC	5.10983	0.323477
EZH2i_Naive_WT_10X_ATGTCCCTCTAGAACC	EZH2i_Naive_WT_10X	Nerges_EZH2i_Naive	10X	EZH2i_Naive_WT	EZH2i_Naive_WT	EZH2i_Naive_s3	None	6305	2539	Nerges_EZH2i_Naive	0.0781919	C10	16.5992	3	MeLC	-9.39661	4.57209
EZH2i_Naive_WT_10X_ATGTCTTGTGCCAAGA	EZH2i_Naive_WT_10X	Nerges_EZH2i_Naive	10X	EZH2i_Naive_WT	EZH2i_Naive_WT	EZH2i_Naive_s3	None	3869	1794	Nerges_EZH2i_Naive	0.0315327	C10	16.312	3	MeLC	-9.14651	4.4262
EZH2i_Naive_WT_10X_ATTACTCAGCGTGTCC	EZH2i_Naive_WT_10X	Nerges_EZH2i_Naive	10X	EZH2i_Naive_WT	EZH2i_Naive_WT	EZH2i_Naive_s1	None	11127	3347	Nerges_EZH2i_Naive	0.0801654	C2	0.281362	1	gELC	4.99739	0.411272
EZH2i_Naive_WT_10X_ATTATCCCACATGGTT	EZH2i_Naive_WT_10X	Nerges_EZH2i_Naive	10X	EZH2i_Naive_WT	EZH2i_Naive_WT	EZH2i_Naive_s1	None	13135	3937	Nerges_EZH2i_Naive	0.0530643	C2	0.295426	1	gELC	4.99984	0.335041
EZH2i_Naive_WT_10X_ATTCACTGTCGGTGAA	EZH2i_Naive_WT_10X	Nerges_EZH2i_Naive	10X	EZH2i_Naive_WT	EZH2i_Naive_WT	EZH2i_Naive_s1	None	17175	4096	Nerges_EZH2i_Naive	0.12099	C2	0.256158	1	gELC	5.02989	0.380856
EZH2i_Naive_WT_10X_ATTCACTTCCTGGGTG	EZH2i_Naive_WT_10X	Nerges_EZH2i_Naive	10X	EZH2i_Naive_WT	EZH2i_Naive_WT	EZH2i_Naive_s1	None	6132	2229	Nerges_EZH2i_Naive	0.1197	C2	0.328941	1	gELC	4.9506	0.402762
EZH2i_Naive_WT_10X_ATTCATCCAATACCCA	EZH2i_Naive_WT_10X	Nerges_EZH2i_Naive	10X	EZH2i_Naive_WT	EZH2i_Naive_WT	EZH2i_Naive_s1	None	20344	4598	Nerges_EZH2i_Naive	0.100029	C2	0.298953	1	gELC	4.98391	0.390817
EZH2i_Naive_WT_10X_ATTCCATTCGTCTACC	EZH2i_Naive_WT_10X	Nerges_EZH2i_Naive	10X	EZH2i_Naive_WT	EZH2i_Naive_WT	EZH2i_Naive_s4	None	2608	1364	Nerges_EZH2i_Naive	0.147239	C2	14.4508	3	MaELC	-7.94372	2.93661
EZH2i_Naive_WT_10X_ATTCCCGAGATCGCTT	EZH2i_Naive_WT_10X	Nerges_EZH2i_Naive	10X	EZH2i_Naive_WT	EZH2i_Naive_WT	EZH2i_Naive_s1	None	9609	3080	Nerges_EZH2i_Naive	0.113539	C2	1.47635	1	gELC	3.84415	0.0857854
EZH2i_Naive_WT_10X_ATTCCTAAGCTTAGTC	EZH2i_Naive_WT_10X	Nerges_EZH2i_Naive	10X	EZH2i_Naive_WT	EZH2i_Naive_WT	EZH2i_Naive_s1	None	5431	2233	Nerges_EZH2i_Naive	0.0300129	C2	0.332627	1	gELC	4.95809	0.351783
EZH2i_Naive_WT_10X_ATTCCTACATTAAAGG	EZH2i_Naive_WT_10X	Nerges_EZH2i_Naive	10X	EZH2i_Naive_WT	EZH2i_Naive_WT	EZH2i_Naive_s1	None	8615	2679	Nerges_EZH2i_Naive	0.11747	C2	0.186972	1	gELC	5.09058	0.426658
EZH2i_Naive_WT_10X_ATTCTACGTCGCGTTG	EZH2i_Naive_WT_10X	Nerges_EZH2i_Naive	10X	EZH2i_Naive_WT	EZH2i_Naive_WT	EZH2i_Naive_s1	None	2768	1354	Nerges_EZH2i_Naive	0.119581	C2	3.2425	1	gELC	2.07482	0.0899875
EZH2i_Naive_WT_10X_ATTCTTGTCACCGCTT	EZH2i_Naive_WT_10X	Nerges_EZH2i_Naive	10X	EZH2i_Naive_WT	EZH2i_Naive_WT	EZH2i_Naive_s1	None	2081	1179	Nerges_EZH2i_Naive	0.103796	C2	2.38145	1	gELC	2.94318	-0.0307867
EZH2i_Naive_WT_10X_ATTGGGTGTGATGTAA	EZH2i_Naive_WT_10X	Nerges_EZH2i_Naive	10X	EZH2i_Naive_WT	EZH2i_Naive_WT	EZH2i_Naive_s1	None	7798	2600	Nerges_EZH2i_Naive	0.103745	C2	0.308279	1	gELC	4.97103	0.405916
EZH2i_Naive_WT_10X_ATTTCACCAGAAGCTG	EZH2i_Naive_WT_10X	Nerges_EZH2i_Naive	10X	EZH2i_Naive_WT	EZH2i_Naive_WT	EZH2i_Naive_s1	None	10090	3087	Nerges_EZH2i_Naive	0.0840436	C2	0.226868	1	gELC	5.0702	0.334045
EZH2i_Naive_WT_10X_ATTTCACGTTTGCAGT	EZH2i_Naive_WT_10X	Nerges_EZH2i_Naive	10X	EZH2i_Naive_WT	EZH2i_Naive_WT	EZH2i_Naive_s1	None	5837	2359	Nerges_EZH2i_Naive	0.0358061	C2	6.42538	1	aELC	-1.09221	-0.301399
EZH2i_Naive_WT_10X_ATTTCTGTCCACGTCT	EZH2i_Naive_WT_10X	Nerges_EZH2i_Naive	10X	EZH2i_Naive_WT	EZH2i_Naive_WT	EZH2i_Naive_s1	None	10756	3510	Nerges_EZH2i_Naive	0.0705653	C2	0.358223	1	gELC	4.93006	0.360211
EZH2i_Naive_WT_10X_CAACAACAGGGTTTCT	EZH2i_Naive_WT_10X	Nerges_EZH2i_Naive	10X	EZH2i_Naive_WT	EZH2i_Naive_WT	EZH2i_Naive_s1	None	6090	2315	Nerges_EZH2i_Naive	0.0331691	C2	0.341899	1	gELC	4.93964	0.392406
EZH2i_Naive_WT_10X_CAACAGTAGTTGGACG	EZH2i_Naive_WT_10X	Nerges_EZH2i_Naive	10X	EZH2i_Naive_WT	EZH2i_Naive_WT	EZH2i_Naive_s1	None	13077	3513	Nerges_EZH2i_Naive	0.128011	C2	0.366296	1	gELC	4.94787	0.2422
EZH2i_Naive_WT_10X_CAACAGTTCGGTGCAC	EZH2i_Naive_WT_10X	Nerges_EZH2i_Naive	10X	EZH2i_Naive_WT	EZH2i_Naive_WT	EZH2i_Naive_s1	None	7324	2361	Nerges_EZH2i_Naive	0.0662206	C2	0.234413	1	gELC	5.04704	0.403978
EZH2i_Naive_WT_10X_CAACCAACAGCTACCG	EZH2i_Naive_WT_10X	Nerges_EZH2i_Naive	10X	EZH2i_Naive_WT	EZH2i_Naive_WT	EZH2i_Naive_s1	None	8777	2971	Nerges_EZH2i_Naive	0.05184	C2	0.317443	1	gELC	4.96545	0.388757
EZH2i_Naive_WT_10X_CAACCTCTCACATTGG	EZH2i_Naive_WT_10X	Nerges_EZH2i_Naive	10X	EZH2i_Naive_WT	EZH2i_Naive_WT	EZH2i_Naive_s1	None	3853	1827	Nerges_EZH2i_Naive	0.0835712	C2	5.32847	1	gELC	0.00516486	-0.264263
EZH2i_Naive_WT_10X_CAACGATCATGACTGT	EZH2i_Naive_WT_10X	Nerges_EZH2i_Naive	10X	EZH2i_Naive_WT	EZH2i_Naive_WT	EZH2i_Naive_s1	None	5245	1968	Nerges_EZH2i_Naive	0.0804576	C2	1.36033	1	gELC	3.96216	0.0861466
EZH2i_Naive_WT_10X_CAACGATGTATCCTCC	EZH2i_Naive_WT_10X	Nerges_EZH2i_Naive	10X	EZH2i_Naive_WT	EZH2i_Naive_WT	EZH2i_Naive_s1	None	14891	3986	Nerges_EZH2i_Naive	0.0895172	C2	0.340848	1	gELC	4.95575	0.324321
EZH2i_Naive_WT_10X_CAACGATGTGGCCACT	EZH2i_Naive_WT_10X	Nerges_EZH2i_Naive	10X	EZH2i_Naive_WT	EZH2i_Naive_WT	EZH2i_Naive_s1	None	6464	2416	Nerges_EZH2i_Naive	0.0470297	C2	0.337452	1	gELC	4.94928	0.369307
EZH2i_Naive_WT_10X_CAACGGCGTACGTGAG	EZH2i_Naive_WT_10X	Nerges_EZH2i_Naive	10X	EZH2i_Naive_WT	EZH2i_Naive_WT	EZH2i_Naive_s1	None	8824	2802	Nerges_EZH2i_Naive	0.109814	C2	0.297665	1	gELC	4.98833	0.376764
EZH2i_Naive_WT_10X_CAAGCTAAGGTAGCCA	EZH2i_Naive_WT_10X	Nerges_EZH2i_Naive	10X	EZH2i_Naive_WT	EZH2i_Naive_WT	EZH2i_Naive_s1	None	15192	3989	Nerges_EZH2i_Naive	0.123684	C2	0.254583	1	gELC	5.01721	0.445582
EZH2i_Naive_WT_10X_CAATTTCCACCGGAAA	EZH2i_Naive_WT_10X	Nerges_EZH2i_Naive	10X	EZH2i_Naive_WT	EZH2i_Naive_WT	EZH2i_Naive_s1	None	10455	3193	Nerges_EZH2i_Naive	0.0507891	C2	0.356567	1	gELC	4.9197	0.414782
EZH2i_Naive_WT_10X_CAATTTCTCGCATAGT	EZH2i_Naive_WT_10X	Nerges_EZH2i_Naive	10X	EZH2i_Naive_WT	EZH2i_Naive_WT	EZH2i_Naive_s1	None	7055	2568	Nerges_EZH2i_Naive	0.0474841	C2	0.241985	1	gELC	5.05666	0.325329
EZH2i_Naive_WT_10X_CACAACAAGACGCAGT	EZH2i_Naive_WT_10X	Nerges_EZH2i_Naive	10X	EZH2i_Naive_WT	EZH2i_Naive_WT	EZH2i_Naive_s1	None	6712	2321	Nerges_EZH2i_Naive	0.131704	C2	2.59454	1	gELC	2.72293	0.120891
EZH2i_Naive_WT_10X_CACAACAGTCAGCTTA	EZH2i_Naive_WT_10X	Nerges_EZH2i_Naive	10X	EZH2i_Naive_WT	EZH2i_Naive_WT	EZH2i_Naive_s1	None	21619	4703	Nerges_EZH2i_Naive	0.0598548	C2	0.31141	1	gELC	4.9917	0.297865
EZH2i_Naive_WT_10X_CACAACATCTCTATGT	EZH2i_Naive_WT_10X	Nerges_EZH2i_Naive	10X	EZH2i_Naive_WT	EZH2i_Naive_WT	EZH2i_Naive_s1	None	15244	3801	Nerges_EZH2i_Naive	0.0850827	C2	0.222415	1	gELC	5.05638	0.417256
EZH2i_Naive_WT_10X_CACACAATCTCCTACG	EZH2i_Naive_WT_10X	Nerges_EZH2i_Naive	10X	EZH2i_Naive_WT	EZH2i_Naive_WT	EZH2i_Naive_s1	None	22332	4914	Nerges_EZH2i_Naive	0.0899606	C2	0.316511	1	gELC	4.9546	0.442188
EZH2i_Naive_WT_10X_CACAGGCGTATCACGT	EZH2i_Naive_WT_10X	Nerges_EZH2i_Naive	10X	EZH2i_Naive_WT	EZH2i_Naive_WT	EZH2i_Naive_s1	None	9339	2881	Nerges_EZH2i_Naive	0.0686369	C2	0.703654	1	gELC	4.61459	0.18469
EZH2i_Naive_WT_10X_CACATGAAGACAACTA	EZH2i_Naive_WT_10X	Nerges_EZH2i_Naive	10X	EZH2i_Naive_WT	EZH2i_Naive_WT	EZH2i_Naive_s1	None	7639	2680	Nerges_EZH2i_Naive	0.117816	C2	1.90994	1	gELC	3.41494	0.0123943
EZH2i_Naive_WT_10X_CACATGAGTGCTGCAC	EZH2i_Naive_WT_10X	Nerges_EZH2i_Naive	10X	EZH2i_Naive_WT	EZH2i_Naive_WT	EZH2i_Naive_s1	None	10444	3080	Nerges_EZH2i_Naive	0.0630984	C2	0.866661	1	gELC	4.46921	0.0834484
EZH2i_Naive_WT_10X_CACCAAACACTAAACC	EZH2i_Naive_WT_10X	Nerges_EZH2i_Naive	10X	EZH2i_Naive_WT	EZH2i_Naive_WT	EZH2i_Naive_s1	None	8820	2951	Nerges_EZH2i_Naive	0.0764172	C2	0.124806	1	gELC	5.17136	0.349145
EZH2i_Naive_WT_10X_CACCAAAGTGTATTGC	EZH2i_Naive_WT_10X	Nerges_EZH2i_Naive	10X	EZH2i_Naive_WT	EZH2i_Naive_WT	EZH2i_Naive_s1	None	11087	3405	Nerges_EZH2i_Naive	0.105078	C2	0.341841	1	gELC	4.95294	0.332432
EZH2i_Naive_WT_10X_CACCGTTGTGCAAGAC	EZH2i_Naive_WT_10X	Nerges_EZH2i_Naive	10X	EZH2i_Naive_WT	EZH2i_Naive_WT	EZH2i_Naive_s1	None	5871	2205	Nerges_EZH2i_Naive	0.0744337	C2	0.123341	1	gELC	5.17254	0.350599
EZH2i_Naive_WT_10X_CACCGTTTCAGAATAG	EZH2i_Naive_WT_10X	Nerges_EZH2i_Naive	10X	EZH2i_Naive_WT	EZH2i_Naive_WT	EZH2i_Naive_s1	None	5421	2129	Nerges_EZH2i_Naive	0.0627191	C2	2.26143	1	gELC	3.06944	-0.0916759
EZH2i_Naive_WT_10X_CACGAATGTGCGGCTT	EZH2i_Naive_WT_10X	Nerges_EZH2i_Naive	10X	EZH2i_Naive_WT	EZH2i_Naive_WT	EZH2i_Naive_s4	None	2140	1062	Nerges_EZH2i_Naive	0.0140187	C2	14.7302	3	MaELC	-8.19572	3.0672
EZH2i_Naive_WT_10X_CACGTTCGTATGCAAA	EZH2i_Naive_WT_10X	Nerges_EZH2i_Naive	10X	EZH2i_Naive_WT	EZH2i_Naive_WT	EZH2i_Naive_s1	None	14989	4021	Nerges_EZH2i_Naive	0.074588	C2	0.262241	1	gELC	5.00217	0.478196
EZH2i_Naive_WT_10X_CACTAAGCACTGAGTT	EZH2i_Naive_WT_10X	Nerges_EZH2i_Naive	10X	EZH2i_Naive_WT	EZH2i_Naive_WT	EZH2i_Naive_s4	None	4847	2045	Nerges_EZH2i_Naive	0.136992	C2	13.3889	3	MaELC	-6.8618	2.60047
EZH2i_Naive_WT_10X_CACTAAGTCAGCTTGA	EZH2i_Naive_WT_10X	Nerges_EZH2i_Naive	10X	EZH2i_Naive_WT	EZH2i_Naive_WT	EZH2i_Naive_s1	None	10222	3444	Nerges_EZH2i_Naive	0.104285	C2	2.09876	1	gELC	3.21775	0.0822273
EZH2i_Naive_WT_10X_CACTGTCAGTCCCAAT	EZH2i_Naive_WT_10X	Nerges_EZH2i_Naive	10X	EZH2i_Naive_WT	EZH2i_Naive_WT	EZH2i_Naive_s1	None	12269	3684	Nerges_EZH2i_Naive	0.0956883	C2	2.31969	1	gELC	2.99427	0.113881
EZH2i_Naive_WT_10X_CACTGTCCAAGCCTGC	EZH2i_Naive_WT_10X	Nerges_EZH2i_Naive	10X	EZH2i_Naive_WT	EZH2i_Naive_WT	EZH2i_Naive_s1	None	5504	2080	Nerges_EZH2i_Naive	0.0517805	C2	0.267106	1	gELC	5.01236	0.409513
EZH2i_Naive_WT_10X_CACTGTCTCATGGTAC	EZH2i_Naive_WT_10X	Nerges_EZH2i_Naive	10X	EZH2i_Naive_WT	EZH2i_Naive_WT	EZH2i_Naive_s1	None	4310	1896	Nerges_EZH2i_Naive	0.130858	C2	6.03861	1	aELC	-0.720355	-0.0117636
EZH2i_Naive_WT_10X_CAGATACCACATACGT	EZH2i_Naive_WT_10X	Nerges_EZH2i_Naive	10X	EZH2i_Naive_WT	EZH2i_Naive_WT	EZH2i_Naive_s2	None	4173	1760	Nerges_EZH2i_Naive	0.00694944	C2	13.6251	2	TaELC	-7.00736	-3.25295
EZH2i_Naive_WT_10X_CAGATCACATCGCTAA	EZH2i_Naive_WT_10X	Nerges_EZH2i_Naive	10X	EZH2i_Naive_WT	EZH2i_Naive_WT	EZH2i_Naive_s1	None	8042	2662	Nerges_EZH2i_Naive	0.0543397	C2	0.29863	1	gELC	5.01689	0.242974
EZH2i_Naive_WT_10X_CAGATCAGTTCTCTCG	EZH2i_Naive_WT_10X	Nerges_EZH2i_Naive	10X	EZH2i_Naive_WT	EZH2i_Naive_WT	EZH2i_Naive_s1	None	10839	3074	Nerges_EZH2i_Naive	0.0679029	C2	0.116495	1	gELC	5.18019	0.347694
EZH2i_Naive_WT_10X_CAGCAATCATGAATCC	EZH2i_Naive_WT_10X	Nerges_EZH2i_Naive	10X	EZH2i_Naive_WT	EZH2i_Naive_WT	EZH2i_Naive_s1	None	15851	4312	Nerges_EZH2i_Naive	0.0419532	C2	2.02447	1	gELC	3.28921	0.109952
EZH2i_Naive_WT_10X_CAGCACGAGTGCACAG	EZH2i_Naive_WT_10X	Nerges_EZH2i_Naive	10X	EZH2i_Naive_WT	EZH2i_Naive_WT	EZH2i_Naive_s1	None	28736	5295	Nerges_EZH2i_Naive	0.0956988	C2	0.20944	1	gELC	5.10152	0.273024
EZH2i_Naive_WT_10X_CAGCACGCATGGGTTT	EZH2i_Naive_WT_10X	Nerges_EZH2i_Naive	10X	EZH2i_Naive_WT	EZH2i_Naive_WT	EZH2i_Naive_s1	None	6866	2296	Nerges_EZH2i_Naive	0.138217	C2	0.720357	1	gELC	4.58895	0.224953
EZH2i_Naive_WT_10X_CAGCAGCCATTCCTCG	EZH2i_Naive_WT_10X	Nerges_EZH2i_Naive	10X	EZH2i_Naive_WT	EZH2i_Naive_WT	EZH2i_Naive_s1	None	10698	3635	Nerges_EZH2i_Naive	0.0383249	C2	0.364579	1	gELC	4.94743	0.252155
EZH2i_Naive_WT_10X_CAGCAGCTCGGCTTCT	EZH2i_Naive_WT_10X	Nerges_EZH2i_Naive	10X	EZH2i_Naive_WT	EZH2i_Naive_WT	EZH2i_Naive_s1	None	13519	3813	Nerges_EZH2i_Naive	0.0818848	C2	0.299853	1	gELC	5.00918	0.272244
EZH2i_Naive_WT_10X_CAGCGTGGTTCATCTT	EZH2i_Naive_WT_10X	Nerges_EZH2i_Naive	10X	EZH2i_Naive_WT	EZH2i_Naive_WT	EZH2i_Naive_s1	None	3266	1392	Nerges_EZH2i_Naive	0.0557257	C2	2.18426	1	gELC	3.148	-0.0901889
EZH2i_Naive_WT_10X_CAGGCCAAGCGATTCT	EZH2i_Naive_WT_10X	Nerges_EZH2i_Naive	10X	EZH2i_Naive_WT	EZH2i_Naive_WT	EZH2i_Naive_s1	None	12025	3231	Nerges_EZH2i_Naive	0.126237	C2	0.331121	1	gELC	4.97099	0.300355
EZH2i_Naive_WT_10X_CAGGGCTAGCGGCTCT	EZH2i_Naive_WT_10X	Nerges_EZH2i_Naive	10X	EZH2i_Naive_WT	EZH2i_Naive_WT	EZH2i_Naive_s1	None	7944	2713	Nerges_EZH2i_Naive	0.0939074	C2	0.251072	1	gELC	5.02429	0.429774
EZH2i_Naive_WT_10X_CAGGGCTAGTTCCATG	EZH2i_Naive_WT_10X	Nerges_EZH2i_Naive	10X	EZH2i_Naive_WT	EZH2i_Naive_WT	EZH2i_Naive_s1	None	16929	4179	Nerges_EZH2i_Naive	0.1169	C2	0.23315	1	gELC	5.03845	0.44871
EZH2i_Naive_WT_10X_CAGGGCTCATGGGAAC	EZH2i_Naive_WT_10X	Nerges_EZH2i_Naive	10X	EZH2i_Naive_WT	EZH2i_Naive_WT	EZH2i_Naive_s1	None	6485	2359	Nerges_EZH2i_Naive	0.0928296	C2	1.43062	1	gELC	3.8986	0.0350504
EZH2i_Naive_WT_10X_CAGGGCTGTGTGTCCG	EZH2i_Naive_WT_10X	Nerges_EZH2i_Naive	10X	EZH2i_Naive_WT	EZH2i_Naive_WT	EZH2i_Naive_s1	None	11143	3121	Nerges_EZH2i_Naive	0.0859733	C2	0.358053	1	gELC	4.93762	0.326759
EZH2i_Naive_WT_10X_CAGGGCTTCGGTCACG	EZH2i_Naive_WT_10X	Nerges_EZH2i_Naive	10X	EZH2i_Naive_WT	EZH2i_Naive_WT	EZH2i_Naive_s1	None	4473	1895	Nerges_EZH2i_Naive	0.0786944	C2	2.61731	1	gELC	2.70441	0.0117086
EZH2i_Naive_WT_10X_CAGTTAGAGGATTCCT	EZH2i_Naive_WT_10X	Nerges_EZH2i_Naive	10X	EZH2i_Naive_WT	EZH2i_Naive_WT	EZH2i_Naive_s1	None	10288	2970	Nerges_EZH2i_Naive	0.0979782	C2	0.234909	1	gELC	5.05993	0.343301
EZH2i_Naive_WT_10X_CAGTTAGAGGTTACAA	EZH2i_Naive_WT_10X	Nerges_EZH2i_Naive	10X	EZH2i_Naive_WT	EZH2i_Naive_WT	EZH2i_Naive_s1	None	5295	2127	Nerges_EZH2i_Naive	0.117469	C2	2.08423	1	gELC	3.24094	-0.00148197
EZH2i_Naive_WT_10X_CAGTTCCTCTCCACTG	EZH2i_Naive_WT_10X	Nerges_EZH2i_Naive	10X	EZH2i_Naive_WT	EZH2i_Naive_WT	EZH2i_Naive_s1	None	6930	2501	Nerges_EZH2i_Naive	0.0832612	C2	2.60973	1	gELC	2.71045	0.0511928
EZH2i_Naive_WT_10X_CATAAGCCAGCTGTTA	EZH2i_Naive_WT_10X	Nerges_EZH2i_Naive	10X	EZH2i_Naive_WT	EZH2i_Naive_WT	EZH2i_Naive_s1	None	16541	4044	Nerges_EZH2i_Naive	0.124841	C2	0.316338	1	gELC	4.97501	0.350608
EZH2i_Naive_WT_10X_CATACAGAGAGAGAAC	EZH2i_Naive_WT_10X	Nerges_EZH2i_Naive	10X	EZH2i_Naive_WT	EZH2i_Naive_WT	EZH2i_Naive_s1	None	24489	4568	Nerges_EZH2i_Naive	0.105558	C2	1.65995	1	gELC	3.63856	0.245089
EZH2i_Naive_WT_10X_CATACAGCACCCTTGT	EZH2i_Naive_WT_10X	Nerges_EZH2i_Naive	10X	EZH2i_Naive_WT	EZH2i_Naive_WT	EZH2i_Naive_s1	None	18340	4505	Nerges_EZH2i_Naive	0.0826609	C2	0.234411	1	gELC	5.06213	0.335641
EZH2i_Naive_WT_10X_CATACAGGTTACACTG	EZH2i_Naive_WT_10X	Nerges_EZH2i_Naive	10X	EZH2i_Naive_WT	EZH2i_Naive_WT	EZH2i_Naive_s1	None	14546	3793	Nerges_EZH2i_Naive	0.0984463	C2	0.32893	1	gELC	4.95015	0.40484
EZH2i_Naive_WT_10X_CATACCCAGCAAATGT	EZH2i_Naive_WT_10X	Nerges_EZH2i_Naive	10X	EZH2i_Naive_WT	EZH2i_Naive_WT	EZH2i_Naive_s1	None	9574	3085	Nerges_EZH2i_Naive	0.105076	C2	0.3636	1	gELC	4.91893	0.385671
EZH2i_Naive_WT_10X_CATACCCCACTCTCGT	EZH2i_Naive_WT_10X	Nerges_EZH2i_Naive	10X	EZH2i_Naive_WT	EZH2i_Naive_WT	EZH2i_Naive_s1	None	25556	4989	Nerges_EZH2i_Naive	0.0644076	C2	0.130439	1	gELC	5.16881	0.334569
EZH2i_Naive_WT_10X_CATACTTTCCTCTAAT	EZH2i_Naive_WT_10X	Nerges_EZH2i_Naive	10X	EZH2i_Naive_WT	EZH2i_Naive_WT	EZH2i_Naive_s1	None	6152	2375	Nerges_EZH2i_Naive	0.0760728	C2	0.259904	1	gELC	5.04015	0.317048
EZH2i_Naive_WT_10X_CATAGACAGTCACTGT	EZH2i_Naive_WT_10X	Nerges_EZH2i_Naive	10X	EZH2i_Naive_WT	EZH2i_Naive_WT	EZH2i_Naive_s1	None	11668	3357	Nerges_EZH2i_Naive	0.101817	C2	0.3184	1	gELC	4.98902	0.277597
EZH2i_Naive_WT_10X_CATAGACAGTCTCCTC	EZH2i_Naive_WT_10X	Nerges_EZH2i_Naive	10X	EZH2i_Naive_WT	EZH2i_Naive_WT	EZH2i_Naive_s1	None	5853	2393	Nerges_EZH2i_Naive	0.0565522	C2	0.297188	1	gELC	4.992	0.362338
EZH2i_Naive_WT_10X_CATCGGGAGGTTAGTA	EZH2i_Naive_WT_10X	Nerges_EZH2i_Naive	10X	EZH2i_Naive_WT	EZH2i_Naive_WT	EZH2i_Naive_s1	None	5278	1908	Nerges_EZH2i_Naive	0.122774	C2	0.608099	1	gELC	4.67979	0.335679
EZH2i_Naive_WT_10X_CATCGTCAGAATTGTG	EZH2i_Naive_WT_10X	Nerges_EZH2i_Naive	10X	EZH2i_Naive_WT	EZH2i_Naive_WT	EZH2i_Naive_s1	None	7485	2566	Nerges_EZH2i_Naive	0.0836339	C2	0.241764	1	gELC	5.05323	0.341889
EZH2i_Naive_WT_10X_CATGAGTAGCGTGAAC	EZH2i_Naive_WT_10X	Nerges_EZH2i_Naive	10X	EZH2i_Naive_WT	EZH2i_Naive_WT	EZH2i_Naive_s1	None	8189	2617	Nerges_EZH2i_Naive	0.149102	C2	0.153364	1	gELC	5.13797	0.367936
EZH2i_Naive_WT_10X_CATGAGTCAGGAACCA	EZH2i_Naive_WT_10X	Nerges_EZH2i_Naive	10X	EZH2i_Naive_WT	EZH2i_Naive_WT	EZH2i_Naive_s1	None	21687	4335	Nerges_EZH2i_Naive	0.0535805	C2	9.87224	2	TaELC	-4.14777	-0.769514
EZH2i_Naive_WT_10X_CATGAGTGTGGATTTC	EZH2i_Naive_WT_10X	Nerges_EZH2i_Naive	10X	EZH2i_Naive_WT	EZH2i_Naive_WT	EZH2i_Naive_s2	None	7795	2721	Nerges_EZH2i_Naive	0.0372033	C9	14.9611	3	HLC	-8.50511	3.0434
EZH2i_Naive_WT_10X_CATGCAACATACCAGT	EZH2i_Naive_WT_10X	Nerges_EZH2i_Naive	10X	EZH2i_Naive_WT	EZH2i_Naive_WT	EZH2i_Naive_s1	None	7970	2715	Nerges_EZH2i_Naive	0.0841907	C2	1.0181	1	gELC	4.322	0.041105
EZH2i_Naive_WT_10X_CATGCCTAGATGGTAT	EZH2i_Naive_WT_10X	Nerges_EZH2i_Naive	10X	EZH2i_Naive_WT	EZH2i_Naive_WT	EZH2i_Naive_s1	None	21938	4993	Nerges_EZH2i_Naive	0.0770809	C2	0.379585	1	gELC	4.92031	0.305443
EZH2i_Naive_WT_10X_CATGCCTGTGAGCAGT	EZH2i_Naive_WT_10X	Nerges_EZH2i_Naive	10X	EZH2i_Naive_WT	EZH2i_Naive_WT	EZH2i_Naive_s1	None	10235	3018	Nerges_EZH2i_Naive	0.0629213	C2	0.249381	1	gELC	5.06083	0.272198
EZH2i_Naive_WT_10X_CATGCCTTCGTGGACC	EZH2i_Naive_WT_10X	Nerges_EZH2i_Naive	10X	EZH2i_Naive_WT	EZH2i_Naive_WT	EZH2i_Naive_s1	None	6282	2509	Nerges_EZH2i_Naive	0.031837	C2	0.797163	1	gELC	4.49022	0.319736
EZH2i_Naive_WT_10X_CATGCGGCAGTATGAA	EZH2i_Naive_WT_10X	Nerges_EZH2i_Naive	10X	EZH2i_Naive_WT	EZH2i_Naive_WT	EZH2i_Naive_s2	None	6408	2554	Nerges_EZH2i_Naive	0.0666355	C7	14.7912	2	TLC	-7.82089	-4.09515
EZH2i_Naive_WT_10X_CATGCTCAGTCTTCGA	EZH2i_Naive_WT_10X	Nerges_EZH2i_Naive	10X	EZH2i_Naive_WT	EZH2i_Naive_WT	EZH2i_Naive_s1	None	8548	2844	Nerges_EZH2i_Naive	0.0718297	C2	0.715863	1	gELC	4.57956	0.290628
EZH2i_Naive_WT_10X_CATGCTCGTAGAGACC	EZH2i_Naive_WT_10X	Nerges_EZH2i_Naive	10X	EZH2i_Naive_WT	EZH2i_Naive_WT	EZH2i_Naive_s1	None	6297	2225	Nerges_EZH2i_Naive	0.076068	C2	0.215455	1	gELC	5.06905	0.392165
EZH2i_Naive_WT_10X_CATGGTAGTCTGCGCA	EZH2i_Naive_WT_10X	Nerges_EZH2i_Naive	10X	EZH2i_Naive_WT	EZH2i_Naive_WT	EZH2i_Naive_s1	None	3658	1645	Nerges_EZH2i_Naive	0.0915801	C2	0.284667	1	gELC	5.00629	0.35567
EZH2i_Naive_WT_10X_CATTCATGTTGCGTAT	EZH2i_Naive_WT_10X	Nerges_EZH2i_Naive	10X	EZH2i_Naive_WT	EZH2i_Naive_WT	EZH2i_Naive_s1	None	18907	4466	Nerges_EZH2i_Naive	0.0564341	C2	2.59891	1	gELC	2.71914	0.106075
EZH2i_Naive_WT_10X_CATTCATTCGAACACT	EZH2i_Naive_WT_10X	Nerges_EZH2i_Naive	10X	EZH2i_Naive_WT	EZH2i_Naive_WT	EZH2i_Naive_s1	None	6374	2309	Nerges_EZH2i_Naive	0.083621	C2	3.99102	1	gELC	1.32972	0.0200994
EZH2i_Naive_WT_10X_CATTCATTCTTTGCGC	EZH2i_Naive_WT_10X	Nerges_EZH2i_Naive	10X	EZH2i_Naive_WT	EZH2i_Naive_WT	EZH2i_Naive_s1	None	7534	2693	Nerges_EZH2i_Naive	0.0849482	C2	2.69183	1	gELC	2.62745	0.0761325
EZH2i_Naive_WT_10X_CATTCCGAGGGCTTCC	EZH2i_Naive_WT_10X	Nerges_EZH2i_Naive	10X	EZH2i_Naive_WT	EZH2i_Naive_WT	EZH2i_Naive_s1	None	7260	2541	Nerges_EZH2i_Naive	0.124242	C2	0.292244	1	gELC	4.99282	0.381543
EZH2i_Naive_WT_10X_CATTCTACACAGCCAC	EZH2i_Naive_WT_10X	Nerges_EZH2i_Naive	10X	EZH2i_Naive_WT	EZH2i_Naive_WT	EZH2i_Naive_s1	None	12702	3369	Nerges_EZH2i_Naive	0.0888049	C2	0.316054	1	gELC	4.98422	0.310187
EZH2i_Naive_WT_10X_CATTCTAGTATTAAGG	EZH2i_Naive_WT_10X	Nerges_EZH2i_Naive	10X	EZH2i_Naive_WT	EZH2i_Naive_WT	EZH2i_Naive_s1	None	7051	2656	Nerges_EZH2i_Naive	0.0422635	C2	0.3491	1	gELC	4.92854	0.409297
EZH2i_Naive_WT_10X_CATTCTATCTACGCAA	EZH2i_Naive_WT_10X	Nerges_EZH2i_Naive	10X	EZH2i_Naive_WT	EZH2i_Naive_WT	EZH2i_Naive_s1	None	7405	2698	Nerges_EZH2i_Naive	0.0962863	C2	0.351022	1	gELC	4.92628	0.410657
EZH2i_Naive_WT_10X_CATTGCCGTCTCACGG	EZH2i_Naive_WT_10X	Nerges_EZH2i_Naive	10X	EZH2i_Naive_WT	EZH2i_Naive_WT	EZH2i_Naive_s1	None	10198	2902	Nerges_EZH2i_Naive	0.0842322	C2	0.307935	1	gELC	4.97494	0.389809
EZH2i_Naive_WT_10X_CATTTCACAAGAGTGC	EZH2i_Naive_WT_10X	Nerges_EZH2i_Naive	10X	EZH2i_Naive_WT	EZH2i_Naive_WT	EZH2i_Naive_s1	None	5568	2103	Nerges_EZH2i_Naive	0.111889	C2	2.0187	1	gELC	3.31474	-0.0760166
EZH2i_Naive_WT_10X_CATTTCAGTGCATTAC	EZH2i_Naive_WT_10X	Nerges_EZH2i_Naive	10X	EZH2i_Naive_WT	EZH2i_Naive_WT	EZH2i_Naive_s1	None	16964	4501	Nerges_EZH2i_Naive	0.091311	C2	0.305809	1	gELC	4.98674	0.346217
EZH2i_Naive_WT_10X_CCAAGCGGTGGATGAC	EZH2i_Naive_WT_10X	Nerges_EZH2i_Naive	10X	EZH2i_Naive_WT	EZH2i_Naive_WT	EZH2i_Naive_s1	None	9754	3189	Nerges_EZH2i_Naive	0.133586	C2	0.378806	1	gELC	4.92185	0.302084
EZH2i_Naive_WT_10X_CCAATGATCGTGTGGC	EZH2i_Naive_WT_10X	Nerges_EZH2i_Naive	10X	EZH2i_Naive_WT	EZH2i_Naive_WT	EZH2i_Naive_s2	None	10129	3351	Nerges_EZH2i_Naive	0.129529	C7	14.7823	2	TLC	-7.80443	-4.10069
EZH2i_Naive_WT_10X_CCAATTTCACCATTCC	EZH2i_Naive_WT_10X	Nerges_EZH2i_Naive	10X	EZH2i_Naive_WT	EZH2i_Naive_WT	EZH2i_Naive_s1	None	11506	3590	Nerges_EZH2i_Naive	0.0638797	C2	0.256357	1	gELC	5.03292	0.366228
EZH2i_Naive_WT_10X_CCAATTTTCGATTCCC	EZH2i_Naive_WT_10X	Nerges_EZH2i_Naive	10X	EZH2i_Naive_WT	EZH2i_Naive_WT	EZH2i_Naive_s1	None	5833	2312	Nerges_EZH2i_Naive	0.0572604	C2	2.39969	1	gELC	2.90889	0.226125
EZH2i_Naive_WT_10X_CCACACTTCCCGAAAT	EZH2i_Naive_WT_10X	Nerges_EZH2i_Naive	10X	EZH2i_Naive_WT	EZH2i_Naive_WT	EZH2i_Naive_s1	None	2669	1438	Nerges_EZH2i_Naive	0.127389	C2	4.97874	1	gELC	0.335662	0.058624
EZH2i_Naive_WT_10X_CCACCATAGTTTGCTG	EZH2i_Naive_WT_10X	Nerges_EZH2i_Naive	10X	EZH2i_Naive_WT	EZH2i_Naive_WT	EZH2i_Naive_s1	None	11787	3506	Nerges_EZH2i_Naive	0.0878086	C2	0.37192	1	gELC	4.9151	0.364508
EZH2i_Naive_WT_10X_CCACGAGGTTTGAACC	EZH2i_Naive_WT_10X	Nerges_EZH2i_Naive	10X	EZH2i_Naive_WT	EZH2i_Naive_WT	EZH2i_Naive_s1	None	2349	1282	Nerges_EZH2i_Naive	0.0911026	C2	1.69453	1	gELC	3.63152	0.0216693
EZH2i_Naive_WT_10X_CCACGAGTCAAGTGGG	EZH2i_Naive_WT_10X	Nerges_EZH2i_Naive	10X	EZH2i_Naive_WT	EZH2i_Naive_WT	EZH2i_Naive_s1	None	14246	3887	Nerges_EZH2i_Naive	0.0496982	C2	1.4285	1	gELC	3.89536	0.0694199
EZH2i_Naive_WT_10X_CCACGTTAGACTACGG	EZH2i_Naive_WT_10X	Nerges_EZH2i_Naive	10X	EZH2i_Naive_WT	EZH2i_Naive_WT	EZH2i_Naive_s1	None	2045	1262	Nerges_EZH2i_Naive	0.0992665	C2	7.43102	1	aELC	-2.10072	-0.285624
EZH2i_Naive_WT_10X_CCACGTTGTCAGTCTA	EZH2i_Naive_WT_10X	Nerges_EZH2i_Naive	10X	EZH2i_Naive_WT	EZH2i_Naive_WT	EZH2i_Naive_s1	None	7396	2455	Nerges_EZH2i_Naive	0.129935	C2	0.356072	1	gELC	4.92784	0.380177
EZH2i_Naive_WT_10X_CCACTTGCAAGTTCGT	EZH2i_Naive_WT_10X	Nerges_EZH2i_Naive	10X	EZH2i_Naive_WT	EZH2i_Naive_WT	EZH2i_Naive_s1	None	2493	1252	Nerges_EZH2i_Naive	0.0842359	C2	0.991835	1	gELC	4.33605	0.104252
EZH2i_Naive_WT_10X_CCACTTGCACTATCCC	EZH2i_Naive_WT_10X	Nerges_EZH2i_Naive	10X	EZH2i_Naive_WT	EZH2i_Naive_WT	EZH2i_Naive_s1	None	13468	3915	Nerges_EZH2i_Naive	0.0818978	C2	0.292334	1	gELC	4.99958	0.350494
EZH2i_Naive_WT_10X_CCACTTGTCTATCCAT	EZH2i_Naive_WT_10X	Nerges_EZH2i_Naive	10X	EZH2i_Naive_WT	EZH2i_Naive_WT	EZH2i_Naive_s1	None	14733	3883	Nerges_EZH2i_Naive	0.073237	C2	0.273301	1	gELC	5.03187	0.292483
EZH2i_Naive_WT_10X_CCATAAGCACAAAGTA	EZH2i_Naive_WT_10X	Nerges_EZH2i_Naive	10X	EZH2i_Naive_WT	EZH2i_Naive_WT	EZH2i_Naive_s2	None	11485	3518	Nerges_EZH2i_Naive	0.0440575	C7	14.5504	2	TLC	-7.81452	-3.73338
EZH2i_Naive_WT_10X_CCCATTGTCATGAGTC	EZH2i_Naive_WT_10X	Nerges_EZH2i_Naive	10X	EZH2i_Naive_WT	EZH2i_Naive_WT	EZH2i_Naive_s1	None	12785	3360	Nerges_EZH2i_Naive	0.0991005	C2	0.163589	1	gELC	5.11135	0.441045
EZH2i_Naive_WT_10X_CCCGAAGAGAGCCATG	EZH2i_Naive_WT_10X	Nerges_EZH2i_Naive	10X	EZH2i_Naive_WT	EZH2i_Naive_WT	EZH2i_Naive_s1	None	2505	1206	Nerges_EZH2i_Naive	0.00598802	C2	0.403123	1	gELC	4.86365	0.452956
EZH2i_Naive_WT_10X_CCCGAAGTCCATCTCG	EZH2i_Naive_WT_10X	Nerges_EZH2i_Naive	10X	EZH2i_Naive_WT	EZH2i_Naive_WT	EZH2i_Naive_s1	None	7801	2734	Nerges_EZH2i_Naive	0.0637098	C2	0.994125	1	gELC	4.30845	0.229469
EZH2i_Naive_WT_10X_CCCGGAACAGAATTCC	EZH2i_Naive_WT_10X	Nerges_EZH2i_Naive	10X	EZH2i_Naive_WT	EZH2i_Naive_WT	EZH2i_Naive_s1	None	3280	1609	Nerges_EZH2i_Naive	0.148476	C2	5.15809	1	gELC	0.167635	-0.125946
EZH2i_Naive_WT_10X_CCCTCAAGTGTTGCCG	EZH2i_Naive_WT_10X	Nerges_EZH2i_Naive	10X	EZH2i_Naive_WT	EZH2i_Naive_WT	EZH2i_Naive_s1	None	17372	4132	Nerges_EZH2i_Naive	0.0603845	C2	0.44258	1	gELC	4.87185	0.23298
EZH2i_Naive_WT_10X_CCCTCTCAGCATCAAA	EZH2i_Naive_WT_10X	Nerges_EZH2i_Naive	10X	EZH2i_Naive_WT	EZH2i_Naive_WT	EZH2i_Naive_s1	None	19397	4824	Nerges_EZH2i_Naive	0.0656287	C2	0.261387	1	gELC	5.03548	0.331323
EZH2i_Naive_WT_10X_CCCTCTCGTTCGGTCG	EZH2i_Naive_WT_10X	Nerges_EZH2i_Naive	10X	EZH2i_Naive_WT	EZH2i_Naive_WT	EZH2i_Naive_s1	None	9563	3198	Nerges_EZH2i_Naive	0.0618007	C2	0.386324	1	gELC	4.91104	0.316227
EZH2i_Naive_WT_10X_CCCTGATAGTTGCCTA	EZH2i_Naive_WT_10X	Nerges_EZH2i_Naive	10X	EZH2i_Naive_WT	EZH2i_Naive_WT	EZH2i_Naive_s1	None	6370	2541	Nerges_EZH2i_Naive	0.0990581	C2	0.433569	1	gELC	4.86482	0.306576
EZH2i_Naive_WT_10X_CCCTGATTCGGAGCAA	EZH2i_Naive_WT_10X	Nerges_EZH2i_Naive	10X	EZH2i_Naive_WT	EZH2i_Naive_WT	EZH2i_Naive_s1	None	8017	2731	Nerges_EZH2i_Naive	0.0909318	C2	0.30701	1	gELC	4.98708	0.339152
EZH2i_Naive_WT_10X_CCGATCTAGTCATGAA	EZH2i_Naive_WT_10X	Nerges_EZH2i_Naive	10X	EZH2i_Naive_WT	EZH2i_Naive_WT	EZH2i_Naive_s1	None	13275	3728	Nerges_EZH2i_Naive	0.0963465	C2	0.106306	1	gELC	5.18515	0.372474
EZH2i_Naive_WT_10X_CCGATGGGTAATGCTC	EZH2i_Naive_WT_10X	Nerges_EZH2i_Naive	10X	EZH2i_Naive_WT	EZH2i_Naive_WT	EZH2i_Naive_s1	None	14731	3705	Nerges_EZH2i_Naive	0.116557	C2	0.353251	1	gELC	4.92875	0.389132
EZH2i_Naive_WT_10X_CCGATGGGTTCAAAGA	EZH2i_Naive_WT_10X	Nerges_EZH2i_Naive	10X	EZH2i_Naive_WT	EZH2i_Naive_WT	EZH2i_Naive_s1	None	5157	1990	Nerges_EZH2i_Naive	0.0897809	C2	0.25979	1	gELC	5.05985	0.228414
EZH2i_Naive_WT_10X_CCGATGGTCCCTTGTG	EZH2i_Naive_WT_10X	Nerges_EZH2i_Naive	10X	EZH2i_Naive_WT	EZH2i_Naive_WT	EZH2i_Naive_s1	None	8069	2758	Nerges_EZH2i_Naive	0.0722518	C2	0.33898	1	gELC	4.95242	0.348028
EZH2i_Naive_WT_10X_CCGCAAGAGTGGTTAA	EZH2i_Naive_WT_10X	Nerges_EZH2i_Naive	10X	EZH2i_Naive_WT	EZH2i_Naive_WT	EZH2i_Naive_s1	None	5505	2060	Nerges_EZH2i_Naive	0.0875568	C2	3.74163	1	gELC	1.57725	0.0482907
EZH2i_Naive_WT_10X_CCGGACAAGCTCGAAG	EZH2i_Naive_WT_10X	Nerges_EZH2i_Naive	10X	EZH2i_Naive_WT	EZH2i_Naive_WT	EZH2i_Naive_s1	None	12023	3371	Nerges_EZH2i_Naive	0.0998087	C2	0.22405	1	gELC	5.06059	0.390634
EZH2i_Naive_WT_10X_CCGGGTAAGTAGATCA	EZH2i_Naive_WT_10X	Nerges_EZH2i_Naive	10X	EZH2i_Naive_WT	EZH2i_Naive_WT	EZH2i_Naive_s1	None	6361	2245	Nerges_EZH2i_Naive	0.125924	C2	0.344909	1	gELC	4.93851	0.383552
EZH2i_Naive_WT_10X_CCGGTAGAGTTTGGCT	EZH2i_Naive_WT_10X	Nerges_EZH2i_Naive	10X	EZH2i_Naive_WT	EZH2i_Naive_WT	EZH2i_Naive_s1	None	9531	2949	Nerges_EZH2i_Naive	0.0871892	C2	0.28671	1	gELC	4.99654	0.390323
EZH2i_Naive_WT_10X_CCGGTAGGTGCTCTTC	EZH2i_Naive_WT_10X	Nerges_EZH2i_Naive	10X	EZH2i_Naive_WT	EZH2i_Naive_WT	EZH2i_Naive_s1	None	10685	3258	Nerges_EZH2i_Naive	0.0762752	C2	0.265911	1	gELC	5.02602	0.353217
EZH2i_Naive_WT_10X_CCGGTAGGTTGCGTAT	EZH2i_Naive_WT_10X	Nerges_EZH2i_Naive	10X	EZH2i_Naive_WT	EZH2i_Naive_WT	EZH2i_Naive_s1	None	6095	2125	Nerges_EZH2i_Naive	0.116653	C2	0.347071	1	gELC	4.95055	0.319051
EZH2i_Naive_WT_10X_CCGTTCACAAGGACAC	EZH2i_Naive_WT_10X	Nerges_EZH2i_Naive	10X	EZH2i_Naive_WT	EZH2i_Naive_WT	EZH2i_Naive_s1	None	10548	3203	Nerges_EZH2i_Naive	0.101251	C2	0.463425	1	gELC	4.84677	0.249879
EZH2i_Naive_WT_10X_CCGTTCACAAGTAGTA	EZH2i_Naive_WT_10X	Nerges_EZH2i_Naive	10X	EZH2i_Naive_WT	EZH2i_Naive_WT	EZH2i_Naive_s1	None	8605	2819	Nerges_EZH2i_Naive	0.0660081	C2	0.317954	1	gELC	4.97479	0.344122
EZH2i_Naive_WT_10X_CCTAACCAGGTGCTTT	EZH2i_Naive_WT_10X	Nerges_EZH2i_Naive	10X	EZH2i_Naive_WT	EZH2i_Naive_WT	EZH2i_Naive_s1	None	5005	2130	Nerges_EZH2i_Naive	0.10969	C2	0.794026	1	gELC	4.50226	0.278302
EZH2i_Naive_WT_10X_CCTAACCCAACGACTT	EZH2i_Naive_WT_10X	Nerges_EZH2i_Naive	10X	EZH2i_Naive_WT	EZH2i_Naive_WT	EZH2i_Naive_s1	None	11831	3445	Nerges_EZH2i_Naive	0.120446	C2	2.43009	1	gELC	2.8915	0.0168084
EZH2i_Naive_WT_10X_CCTAACCTCTCTCGAC	EZH2i_Naive_WT_10X	Nerges_EZH2i_Naive	10X	EZH2i_Naive_WT	EZH2i_Naive_WT	EZH2i_Naive_s1	None	8196	2984	Nerges_EZH2i_Naive	0.106393	C2	0.357059	1	gELC	4.92926	0.369226
EZH2i_Naive_WT_10X_CCTACGTTCGGATAAA	EZH2i_Naive_WT_10X	Nerges_EZH2i_Naive	10X	EZH2i_Naive_WT	EZH2i_Naive_WT	EZH2i_Naive_s1	None	4938	1966	Nerges_EZH2i_Naive	0.136695	C2	0.583426	1	gELC	4.70753	0.324325
EZH2i_Naive_WT_10X_CCTCAACGTCCCTCAT	EZH2i_Naive_WT_10X	Nerges_EZH2i_Naive	10X	EZH2i_Naive_WT	EZH2i_Naive_WT	EZH2i_Naive_s1	None	4564	2312	Nerges_EZH2i_Naive	0.010298	C2	4.59787	1	gELC	0.725228	-0.0658454
EZH2i_Naive_WT_10X_CCTCAACTCGACCATA	EZH2i_Naive_WT_10X	Nerges_EZH2i_Naive	10X	EZH2i_Naive_WT	EZH2i_Naive_WT	EZH2i_Naive_s1	None	12467	3615	Nerges_EZH2i_Naive	0.104436	C2	0.315271	1	gELC	4.97693	0.346847
EZH2i_Naive_WT_10X_CCTCAGTCAACAAGAT	EZH2i_Naive_WT_10X	Nerges_EZH2i_Naive	10X	EZH2i_Naive_WT	EZH2i_Naive_WT	EZH2i_Naive_s1	None	15273	3978	Nerges_EZH2i_Naive	0.0238984	C2	0.199629	1	gELC	5.10578	0.299193
EZH2i_Naive_WT_10X_CCTCATGTCTGTTCAT	EZH2i_Naive_WT_10X	Nerges_EZH2i_Naive	10X	EZH2i_Naive_WT	EZH2i_Naive_WT	EZH2i_Naive_s2	None	6097	2302	Nerges_EZH2i_Naive	0.0802034	C7	14.0158	2	TLC	-7.27796	-3.53737
EZH2i_Naive_WT_10X_CCTCCAACAATCTAGC	EZH2i_Naive_WT_10X	Nerges_EZH2i_Naive	10X	EZH2i_Naive_WT	EZH2i_Naive_WT	EZH2i_Naive_s1	None	6299	2454	Nerges_EZH2i_Naive	0.0720749	C2	2.79097	1	gELC	2.53008	0.0246494
EZH2i_Naive_WT_10X_CCTCCAACATGCACTA	EZH2i_Naive_WT_10X	Nerges_EZH2i_Naive	10X	EZH2i_Naive_WT	EZH2i_Naive_WT	EZH2i_Naive_s1	None	16994	4320	Nerges_EZH2i_Naive	0.0942686	C2	0.244862	1	gELC	5.04546	0.362732
EZH2i_Naive_WT_10X_CCTCCAAGTATAGCTC	EZH2i_Naive_WT_10X	Nerges_EZH2i_Naive	10X	EZH2i_Naive_WT	EZH2i_Naive_WT	EZH2i_Naive_s1	None	12199	3528	Nerges_EZH2i_Naive	0.106238	C2	0.278111	1	gELC	5.00237	0.40378
EZH2i_Naive_WT_10X_CCTCCTCAGATTGGGC	EZH2i_Naive_WT_10X	Nerges_EZH2i_Naive	10X	EZH2i_Naive_WT	EZH2i_Naive_WT	EZH2i_Naive_s1	None	17478	4244	Nerges_EZH2i_Naive	0.100584	C2	0.27604	1	gELC	5.0256	0.308186
EZH2i_Naive_WT_10X_CCTCCTCAGTAAAGCT	EZH2i_Naive_WT_10X	Nerges_EZH2i_Naive	10X	EZH2i_Naive_WT	EZH2i_Naive_WT	EZH2i_Naive_s1	None	10106	3357	Nerges_EZH2i_Naive	0.0534336	C2	0.271431	1	gELC	5.0484	0.226307
EZH2i_Naive_WT_10X_CCTCCTCGTAAGCAAT	EZH2i_Naive_WT_10X	Nerges_EZH2i_Naive	10X	EZH2i_Naive_WT	EZH2i_Naive_WT	EZH2i_Naive_s1	None	7008	2429	Nerges_EZH2i_Naive	0.127854	C2	1.07921	1	gELC	4.24498	0.111957
EZH2i_Naive_WT_10X_CCTGCATGTTCCACAA	EZH2i_Naive_WT_10X	Nerges_EZH2i_Naive	10X	EZH2i_Naive_WT	EZH2i_Naive_WT	EZH2i_Naive_s1	None	6368	2316	Nerges_EZH2i_Naive	0.0700377	C2	0.577467	1	gELC	4.6978	0.396566
EZH2i_Naive_WT_10X_CCTGCATTCCCGAGGT	EZH2i_Naive_WT_10X	Nerges_EZH2i_Naive	10X	EZH2i_Naive_WT	EZH2i_Naive_WT	EZH2i_Naive_s1	None	8759	2924	Nerges_EZH2i_Naive	0.106519	C2	3.52255	1	gELC	1.79556	0.0767004
EZH2i_Naive_WT_10X_CCTTCAGGTCTGTTAG	EZH2i_Naive_WT_10X	Nerges_EZH2i_Naive	10X	EZH2i_Naive_WT	EZH2i_Naive_WT	EZH2i_Naive_s1	None	5348	2218	Nerges_EZH2i_Naive	0.0962977	C2	2.35971	1	gELC	2.95966	0.0541086
EZH2i_Naive_WT_10X_CCTTTGGTCTCCAAGA	EZH2i_Naive_WT_10X	Nerges_EZH2i_Naive	10X	EZH2i_Naive_WT	EZH2i_Naive_WT	EZH2i_Naive_s1	None	10440	3133	Nerges_EZH2i_Naive	0.0923372	C2	0.141582	1	gELC	5.14094	0.409101
EZH2i_Naive_WT_10X_CGAGAAGAGGTAATCA	EZH2i_Naive_WT_10X	Nerges_EZH2i_Naive	10X	EZH2i_Naive_WT	EZH2i_Naive_WT	EZH2i_Naive_s1	None	4010	1667	Nerges_EZH2i_Naive	0.132419	C2	3.09937	1	gELC	2.2196	0.0592303
EZH2i_Naive_WT_10X_CGAGAAGGTGACTCTA	EZH2i_Naive_WT_10X	Nerges_EZH2i_Naive	10X	EZH2i_Naive_WT	EZH2i_Naive_WT	EZH2i_Naive_s1	None	6418	2271	Nerges_EZH2i_Naive	0.0278903	C2	2.36166	1	gELC	2.96268	-0.0256013
EZH2i_Naive_WT_10X_CGAGGAATCGGATAAA	EZH2i_Naive_WT_10X	Nerges_EZH2i_Naive	10X	EZH2i_Naive_WT	EZH2i_Naive_WT	EZH2i_Naive_s1	None	9260	2951	Nerges_EZH2i_Naive	0.115335	C2	0.292669	1	gELC	5.01481	0.280006
EZH2i_Naive_WT_10X_CGAGGCTCAACTTGGT	EZH2i_Naive_WT_10X	Nerges_EZH2i_Naive	10X	EZH2i_Naive_WT	EZH2i_Naive_WT	EZH2i_Naive_s1	None	21584	4682	Nerges_EZH2i_Naive	0.129077	C2	0.355395	1	gELC	4.92477	0.397233
EZH2i_Naive_WT_10X_CGAGTGCAGCCATTTG	EZH2i_Naive_WT_10X	Nerges_EZH2i_Naive	10X	EZH2i_Naive_WT	EZH2i_Naive_WT	EZH2i_Naive_s1	None	8752	2870	Nerges_EZH2i_Naive	0.0435329	C2	0.866691	1	gELC	4.44561	0.195263
EZH2i_Naive_WT_10X_CGAGTGCAGTCACGCC	EZH2i_Naive_WT_10X	Nerges_EZH2i_Naive	10X	EZH2i_Naive_WT	EZH2i_Naive_WT	EZH2i_Naive_s1	None	6517	2499	Nerges_EZH2i_Naive	0.076569	C2	0.39213	1	gELC	4.89328	0.369721
EZH2i_Naive_WT_10X_CGAGTGCAGTGTACCT	EZH2i_Naive_WT_10X	Nerges_EZH2i_Naive	10X	EZH2i_Naive_WT	EZH2i_Naive_WT	EZH2i_Naive_s1	None	7687	2453	Nerges_EZH2i_Naive	0.100299	C2	0.802712	1	gELC	4.50059	0.244517
EZH2i_Naive_WT_10X_CGAGTGCTCGATTCCC	EZH2i_Naive_WT_10X	Nerges_EZH2i_Naive	10X	EZH2i_Naive_WT	EZH2i_Naive_WT	EZH2i_Naive_s1	None	6684	2462	Nerges_EZH2i_Naive	0.0863256	C2	0.419944	1	gELC	4.87503	0.323496
EZH2i_Naive_WT_10X_CGAGTTAAGAGGCTGT	EZH2i_Naive_WT_10X	Nerges_EZH2i_Naive	10X	EZH2i_Naive_WT	EZH2i_Naive_WT	EZH2i_Naive_s1	None	4743	1916	Nerges_EZH2i_Naive	0.0510226	C2	2.60347	1	gELC	2.71459	0.105712
EZH2i_Naive_WT_10X_CGAGTTACAAGTGATA	EZH2i_Naive_WT_10X	Nerges_EZH2i_Naive	10X	EZH2i_Naive_WT	EZH2i_Naive_WT	EZH2i_Naive_s1	None	7737	2612	Nerges_EZH2i_Naive	0.137392	C2	2.62112	1	gELC	2.70018	0.0224128
EZH2i_Naive_WT_10X_CGAGTTACAGAAACCG	EZH2i_Naive_WT_10X	Nerges_EZH2i_Naive	10X	EZH2i_Naive_WT	EZH2i_Naive_WT	EZH2i_Naive_s1	None	26462	5096	Nerges_EZH2i_Naive	0.0780742	C2	0.33282	1	gELC	4.95483	0.365653
EZH2i_Naive_WT_10X_CGATGCGGTGACAGGT	EZH2i_Naive_WT_10X	Nerges_EZH2i_Naive	10X	EZH2i_Naive_WT	EZH2i_Naive_WT	EZH2i_Naive_s1	None	7266	2588	Nerges_EZH2i_Naive	0.080512	C2	0.718666	1	gELC	4.56967	0.323646
EZH2i_Naive_WT_10X_CGATGGCAGGGTACAC	EZH2i_Naive_WT_10X	Nerges_EZH2i_Naive	10X	EZH2i_Naive_WT	EZH2i_Naive_WT	EZH2i_Naive_s1	None	14588	3811	Nerges_EZH2i_Naive	0.142583	C2	0.327384	1	gELC	4.96827	0.329955
EZH2i_Naive_WT_10X_CGCAGGTAGTATGTAG	EZH2i_Naive_WT_10X	Nerges_EZH2i_Naive	10X	EZH2i_Naive_WT	EZH2i_Naive_WT	EZH2i_Naive_s1	None	5599	2054	Nerges_EZH2i_Naive	0.0862654	C2	0.223476	1	gELC	5.05343	0.425725
EZH2i_Naive_WT_10X_CGCATAACAATCTCTT	EZH2i_Naive_WT_10X	Nerges_EZH2i_Naive	10X	EZH2i_Naive_WT	EZH2i_Naive_WT	EZH2i_Naive_s1	None	5495	2043	Nerges_EZH2i_Naive	0.0962693	C2	0.277112	1	gELC	5.02241	0.317678
EZH2i_Naive_WT_10X_CGCCAGAAGTTGTCAC	EZH2i_Naive_WT_10X	Nerges_EZH2i_Naive	10X	EZH2i_Naive_WT	EZH2i_Naive_WT	EZH2i_Naive_s1	None	7314	2446	Nerges_EZH2i_Naive	0.097621	C2	2.17174	1	gELC	3.15271	-0.00459293
EZH2i_Naive_WT_10X_CGCCAGAGTCTGCCTT	EZH2i_Naive_WT_10X	Nerges_EZH2i_Naive	10X	EZH2i_Naive_WT	EZH2i_Naive_WT	EZH2i_Naive_s1	None	19269	4323	Nerges_EZH2i_Naive	0.0564119	C2	0.321426	1	gELC	4.97799	0.313539
EZH2i_Naive_WT_10X_CGCCATTCAACTCGAT	EZH2i_Naive_WT_10X	Nerges_EZH2i_Naive	10X	EZH2i_Naive_WT	EZH2i_Naive_WT	EZH2i_Naive_s1	None	11607	3477	Nerges_EZH2i_Naive	0.0514345	C2	0.367335	1	gELC	4.9289	0.323279
EZH2i_Naive_WT_10X_CGCCATTCAATGTCTG	EZH2i_Naive_WT_10X	Nerges_EZH2i_Naive	10X	EZH2i_Naive_WT	EZH2i_Naive_WT	EZH2i_Naive_s1	None	5715	2127	Nerges_EZH2i_Naive	0.107612	C2	2.71414	1	gELC	2.60754	0.0117189
EZH2i_Naive_WT_10X_CGCGTGAGTCAATGGG	EZH2i_Naive_WT_10X	Nerges_EZH2i_Naive	10X	EZH2i_Naive_WT	EZH2i_Naive_WT	EZH2i_Naive_s1	None	9619	3072	Nerges_EZH2i_Naive	0.0747479	C2	0.3581	1	gELC	4.92085	0.402474
EZH2i_Naive_WT_10X_CGGAACCGTGCGTTTA	EZH2i_Naive_WT_10X	Nerges_EZH2i_Naive	10X	EZH2i_Naive_WT	EZH2i_Naive_WT	EZH2i_Naive_s1	None	9284	2966	Nerges_EZH2i_Naive	0.0795993	C2	0.254147	1	gELC	5.03778	0.354465
EZH2i_Naive_WT_10X_CGGAATTAGAGTCTTC	EZH2i_Naive_WT_10X	Nerges_EZH2i_Naive	10X	EZH2i_Naive_WT	EZH2i_Naive_WT	EZH2i_Naive_s1	None	10657	3092	Nerges_EZH2i_Naive	0.135592	C2	3.00234	1	gELC	2.31872	0.017703
EZH2i_Naive_WT_10X_CGGAATTAGCTAAACA	EZH2i_Naive_WT_10X	Nerges_EZH2i_Naive	10X	EZH2i_Naive_WT	EZH2i_Naive_WT	EZH2i_Naive_s1	None	6224	2401	Nerges_EZH2i_Naive	0.114396	C2	0.349102	1	gELC	4.93137	0.396498
EZH2i_Naive_WT_10X_CGGACACAGATGAAGG	EZH2i_Naive_WT_10X	Nerges_EZH2i_Naive	10X	EZH2i_Naive_WT	EZH2i_Naive_WT	EZH2i_Naive_s1	None	9807	2936	Nerges_EZH2i_Naive	0.129601	C2	0.353113	1	gELC	4.91345	0.459046
EZH2i_Naive_WT_10X_CGGAGAAGTACAGAAT	EZH2i_Naive_WT_10X	Nerges_EZH2i_Naive	10X	EZH2i_Naive_WT	EZH2i_Naive_WT	EZH2i_Naive_s1	None	11351	3201	Nerges_EZH2i_Naive	0.0629019	C2	0.236758	1	gELC	5.06577	0.308297
EZH2i_Naive_WT_10X_CGGAGAATCCATCACC	EZH2i_Naive_WT_10X	Nerges_EZH2i_Naive	10X	EZH2i_Naive_WT	EZH2i_Naive_WT	EZH2i_Naive_s1	None	12094	3152	Nerges_EZH2i_Naive	0.0910369	C2	0.219837	1	gELC	5.05946	0.415275
EZH2i_Naive_WT_10X_CGGGACTAGTTTCAGC	EZH2i_Naive_WT_10X	Nerges_EZH2i_Naive	10X	EZH2i_Naive_WT	EZH2i_Naive_WT	EZH2i_Naive_s1	None	2342	1176	Nerges_EZH2i_Naive	0.137062	C2	2.59768	1	gELC	2.72659	-0.0532796
EZH2i_Naive_WT_10X_CGGGACTGTAGAAACT	EZH2i_Naive_WT_10X	Nerges_EZH2i_Naive	10X	EZH2i_Naive_WT	EZH2i_Naive_WT	EZH2i_Naive_s1	None	4603	1810	Nerges_EZH2i_Naive	0.0645231	C2	0.205391	1	gELC	5.05841	0.486962
EZH2i_Naive_WT_10X_CGGGACTTCGAACCAT	EZH2i_Naive_WT_10X	Nerges_EZH2i_Naive	10X	EZH2i_Naive_WT	EZH2i_Naive_WT	EZH2i_Naive_s1	None	13166	3694	Nerges_EZH2i_Naive	0.118943	C2	0.862748	1	gELC	4.43922	0.244706
EZH2i_Naive_WT_10X_CGGGTGTTCATTGCGA	EZH2i_Naive_WT_10X	Nerges_EZH2i_Naive	10X	EZH2i_Naive_WT	EZH2i_Naive_WT	EZH2i_Naive_s1	None	5388	2095	Nerges_EZH2i_Naive	0.0601336	C2	0.372682	1	gELC	4.92261	0.327006
EZH2i_Naive_WT_10X_CGGGTGTTCCGTGGTG	EZH2i_Naive_WT_10X	Nerges_EZH2i_Naive	10X	EZH2i_Naive_WT	EZH2i_Naive_WT	EZH2i_Naive_s1	None	3241	1361	Nerges_EZH2i_Naive	0.0472077	C2	0.379589	1	gELC	4.89749	0.408756
EZH2i_Naive_WT_10X_CGGTCAGAGAGTCTTC	EZH2i_Naive_WT_10X	Nerges_EZH2i_Naive	10X	EZH2i_Naive_WT	EZH2i_Naive_WT	EZH2i_Naive_s1	None	18066	4210	Nerges_EZH2i_Naive	0.0909997	C2	0.374618	1	gELC	4.90647	0.391106
EZH2i_Naive_WT_10X_CGGTCAGTCTGCAGCG	EZH2i_Naive_WT_10X	Nerges_EZH2i_Naive	10X	EZH2i_Naive_WT	EZH2i_Naive_WT	EZH2i_Naive_s1	None	2629	1257	Nerges_EZH2i_Naive	0.124382	C2	0.397872	1	gELC	4.89978	0.313707
EZH2i_Naive_WT_10X_CGTAATGCAGTCCCGA	EZH2i_Naive_WT_10X	Nerges_EZH2i_Naive	10X	EZH2i_Naive_WT	EZH2i_Naive_WT	EZH2i_Naive_s1	None	9028	2889	Nerges_EZH2i_Naive	0.0907178	C2	0.308868	1	gELC	4.97291	0.394671
EZH2i_Naive_WT_10X_CGTAATGGTCGCCACA	EZH2i_Naive_WT_10X	Nerges_EZH2i_Naive	10X	EZH2i_Naive_WT	EZH2i_Naive_WT	EZH2i_Naive_s1	None	4563	1732	Nerges_EZH2i_Naive	0.106947	C2	0.644391	1	gELC	4.66536	0.231194
EZH2i_Naive_WT_10X_CGTAATGTCGAATGCT	EZH2i_Naive_WT_10X	Nerges_EZH2i_Naive	10X	EZH2i_Naive_WT	EZH2i_Naive_WT	EZH2i_Naive_s1	None	14501	3767	Nerges_EZH2i_Naive	0.102476	C2	0.394061	1	gELC	4.90138	0.324123
EZH2i_Naive_WT_10X_CGTAATGTCGAGTTGT	EZH2i_Naive_WT_10X	Nerges_EZH2i_Naive	10X	EZH2i_Naive_WT	EZH2i_Naive_WT	EZH2i_Naive_s1	None	10500	3210	Nerges_EZH2i_Naive	0.103143	C2	0.354437	1	gELC	4.94435	0.313031
EZH2i_Naive_WT_10X_CGTGAATCAACTTGGT	EZH2i_Naive_WT_10X	Nerges_EZH2i_Naive	10X	EZH2i_Naive_WT	EZH2i_Naive_WT	EZH2i_Naive_s1	None	5301	2112	Nerges_EZH2i_Naive	0.0828146	C2	0.352879	1	gELC	4.94775	0.304829
[truncated: 2,246 more rows]

## Sheet: fig6e_volcano_47d
gene	p_val	avg_log2FC	pct.1	pct.2	p_val_adj	anno	color	label
[truncated: 3,963 more rows]

## Sheet: fig6f_volcano_MaELC_TaELC
gene	p_val	avg_log2FC	pct.1	pct.2	p_val_adj	anno	color	label
[truncated: 5,235 more rows]
