# Supplementary material for: Polycomb repressive complex 2 shields naïve human pluripotent cells from trophectoderm differentiation
Source: Nat Cell Biol. 2022 May 30;24(6):845–57. doi: 10.1038/s41556-022-00916-w (PMC9203276; doi:10.1038/s41556-022-00916-w)
Supplement: Supplementary file 10 — Statistical source data corresponding to Extended Data Fig. 1. [file 41556_2022_916_MOESM10_ESM.xlsx]

## Sheet: EFIG1b_INRC_barplot
ip	treatment	celltype	condition	replicate	norm_to_naive
H2Aub	Untreated	Naive	Naive_Untreated	1	1.02771
H2Aub	Untreated	Naive	Naive_Untreated	2	0.994156
H2Aub	Untreated	Naive	Naive_Untreated	3	0.981088
H2Aub	Untreated	Primed	Primed_Untreated	1	0.465549
H2Aub	Untreated	Primed	Primed_Untreated	2	0.499379
H2Aub	Untreated	Primed	Primed_Untreated	3	0.487663
H2Aub	EZH2i	Naive	Naive_EZH2i	1	0.872253
H2Aub	EZH2i	Naive	Naive_EZH2i	2	1.08591
H2Aub	EZH2i	Naive	Naive_EZH2i	3	1.00271
H2Aub	EZH2i	Primed	Primed_EZH2i	1	0.500908
H2Aub	EZH2i	Primed	Primed_EZH2i	2	0.5424
H2Aub	EZH2i	Primed	Primed_EZH2i	3	0.579422
H3K4m3	Untreated	Naive	Naive_Untreated	1	0.977934
H3K4m3	Untreated	Naive	Naive_Untreated	2	0.986394
H3K4m3	Untreated	Naive	Naive_Untreated	3	1.02605
H3K4m3	Untreated	Primed	Primed_Untreated	1	0.683019
H3K4m3	Untreated	Primed	Primed_Untreated	2	0.98026
H3K4m3	Untreated	Primed	Primed_Untreated	3	0.98013
H3K4m3	EZH2i	Naive	Naive_EZH2i	1	0.445565
H3K4m3	EZH2i	Naive	Naive_EZH2i	2	0.487481
H3K4m3	EZH2i	Naive	Naive_EZH2i	3	0.492487
H3K4m3	EZH2i	Primed	Primed_EZH2i	1	0.431359
H3K4m3	EZH2i	Primed	Primed_EZH2i	2	0.571609
H3K4m3	EZH2i	Primed	Primed_EZH2i	3	0.487259

## Sheet: EFIG1c_H3K4me3_ChromHMM
ChromHMM	Sample	Value
1_Active_TSS	H3K4m3_Ni_rep1	53.76
2_Flanking_Active_TSS	H3K4m3_Ni_rep1	14.18
3_Transcr_at_gene_5p_and_3p	H3K4m3_Ni_rep1	29.22
4_Strong_transcription	H3K4m3_Ni_rep1	0.97
5_Weak_transcription	H3K4m3_Ni_rep1	1.02
6_Genic_enhancers	H3K4m3_Ni_rep1	2.2
7_Enhancers	H3K4m3_Ni_rep1	1.3
8_ZNF_genes_and_repeats	H3K4m3_Ni_rep1	5.98
9_Heterochromatin	H3K4m3_Ni_rep1	1.8
10_Bivalent_or_Poised_TSS	H3K4m3_Ni_rep1	28.44
11_Flanking_Bivalent_TSS_or_Enh	H3K4m3_Ni_rep1	11.73
12_Bivalent_Enhancer	H3K4m3_Ni_rep1	2.87
13_Repressed_PolyComb	H3K4m3_Ni_rep1	2.58
14_Weak_Repressed_PolyComb	H3K4m3_Ni_rep1	1.05
15_Quiescent_or_Low	H3K4m3_Ni_rep1	0.79
1_Active_TSS	H3K4m3_Ni_rep2	49.69
2_Flanking_Active_TSS	H3K4m3_Ni_rep2	13.73
3_Transcr_at_gene_5p_and_3p	H3K4m3_Ni_rep2	27.11
4_Strong_transcription	H3K4m3_Ni_rep2	0.92
5_Weak_transcription	H3K4m3_Ni_rep2	0.96
6_Genic_enhancers	H3K4m3_Ni_rep2	2.21
7_Enhancers	H3K4m3_Ni_rep2	1.35
8_ZNF_genes_and_repeats	H3K4m3_Ni_rep2	6.01
9_Heterochromatin	H3K4m3_Ni_rep2	1.87
10_Bivalent_or_Poised_TSS	H3K4m3_Ni_rep2	26.42
11_Flanking_Bivalent_TSS_or_Enh	H3K4m3_Ni_rep2	11.78
12_Bivalent_Enhancer	H3K4m3_Ni_rep2	2.99
13_Repressed_PolyComb	H3K4m3_Ni_rep2	2.6
14_Weak_Repressed_PolyComb	H3K4m3_Ni_rep2	1.05
15_Quiescent_or_Low	H3K4m3_Ni_rep2	0.79
1_Active_TSS	H3K4m3_Ni_rep3	61.78
2_Flanking_Active_TSS	H3K4m3_Ni_rep3	14.53
3_Transcr_at_gene_5p_and_3p	H3K4m3_Ni_rep3	29.82
4_Strong_transcription	H3K4m3_Ni_rep3	0.9
5_Weak_transcription	H3K4m3_Ni_rep3	1.01
6_Genic_enhancers	H3K4m3_Ni_rep3	2.09
7_Enhancers	H3K4m3_Ni_rep3	1.19
8_ZNF_genes_and_repeats	H3K4m3_Ni_rep3	6.14
9_Heterochromatin	H3K4m3_Ni_rep3	1.76
10_Bivalent_or_Poised_TSS	H3K4m3_Ni_rep3	32.37
11_Flanking_Bivalent_TSS_or_Enh	H3K4m3_Ni_rep3	12.67
12_Bivalent_Enhancer	H3K4m3_Ni_rep3	2.86
13_Repressed_PolyComb	H3K4m3_Ni_rep3	2.58
14_Weak_Repressed_PolyComb	H3K4m3_Ni_rep3	1.02
15_Quiescent_or_Low	H3K4m3_Ni_rep3	0.76
1_Active_TSS	H3K4m3_Ni.EZH2i_rep1	36.18
2_Flanking_Active_TSS	H3K4m3_Ni.EZH2i_rep1	8.19
3_Transcr_at_gene_5p_and_3p	H3K4m3_Ni.EZH2i_rep1	23.38
4_Strong_transcription	H3K4m3_Ni.EZH2i_rep1	0.29
5_Weak_transcription	H3K4m3_Ni.EZH2i_rep1	0.29
6_Genic_enhancers	H3K4m3_Ni.EZH2i_rep1	1.19
7_Enhancers	H3K4m3_Ni.EZH2i_rep1	0.44
8_ZNF_genes_and_repeats	H3K4m3_Ni.EZH2i_rep1	2.95
9_Heterochromatin	H3K4m3_Ni.EZH2i_rep1	0.45
10_Bivalent_or_Poised_TSS	H3K4m3_Ni.EZH2i_rep1	15.01
11_Flanking_Bivalent_TSS_or_Enh	H3K4m3_Ni.EZH2i_rep1	6.18
12_Bivalent_Enhancer	H3K4m3_Ni.EZH2i_rep1	1.22
13_Repressed_PolyComb	H3K4m3_Ni.EZH2i_rep1	0.97
14_Weak_Repressed_PolyComb	H3K4m3_Ni.EZH2i_rep1	0.29
15_Quiescent_or_Low	H3K4m3_Ni.EZH2i_rep1	0.2
1_Active_TSS	H3K4m3_Ni.EZH2i_rep2	36
2_Flanking_Active_TSS	H3K4m3_Ni.EZH2i_rep2	7.91
3_Transcr_at_gene_5p_and_3p	H3K4m3_Ni.EZH2i_rep2	22.69
4_Strong_transcription	H3K4m3_Ni.EZH2i_rep2	0.37
5_Weak_transcription	H3K4m3_Ni.EZH2i_rep2	0.34
6_Genic_enhancers	H3K4m3_Ni.EZH2i_rep2	1.22
7_Enhancers	H3K4m3_Ni.EZH2i_rep2	0.52
8_ZNF_genes_and_repeats	H3K4m3_Ni.EZH2i_rep2	2.98
9_Heterochromatin	H3K4m3_Ni.EZH2i_rep2	0.49
10_Bivalent_or_Poised_TSS	H3K4m3_Ni.EZH2i_rep2	15.04
11_Flanking_Bivalent_TSS_or_Enh	H3K4m3_Ni.EZH2i_rep2	6.25
12_Bivalent_Enhancer	H3K4m3_Ni.EZH2i_rep2	1.37
13_Repressed_PolyComb	H3K4m3_Ni.EZH2i_rep2	1.05
14_Weak_Repressed_PolyComb	H3K4m3_Ni.EZH2i_rep2	0.35
15_Quiescent_or_Low	H3K4m3_Ni.EZH2i_rep2	0.2
1_Active_TSS	H3K4m3_Ni.EZH2i_rep3	36.61
2_Flanking_Active_TSS	H3K4m3_Ni.EZH2i_rep3	8.34
3_Transcr_at_gene_5p_and_3p	H3K4m3_Ni.EZH2i_rep3	22.17
4_Strong_transcription	H3K4m3_Ni.EZH2i_rep3	0.37
5_Weak_transcription	H3K4m3_Ni.EZH2i_rep3	0.36
6_Genic_enhancers	H3K4m3_Ni.EZH2i_rep3	1.19
7_Enhancers	H3K4m3_Ni.EZH2i_rep3	0.52
8_ZNF_genes_and_repeats	H3K4m3_Ni.EZH2i_rep3	2.93
9_Heterochromatin	H3K4m3_Ni.EZH2i_rep3	0.5
10_Bivalent_or_Poised_TSS	H3K4m3_Ni.EZH2i_rep3	14.94
11_Flanking_Bivalent_TSS_or_Enh	H3K4m3_Ni.EZH2i_rep3	6.29
12_Bivalent_Enhancer	H3K4m3_Ni.EZH2i_rep3	1.42
13_Repressed_PolyComb	H3K4m3_Ni.EZH2i_rep3	1.03
14_Weak_Repressed_PolyComb	H3K4m3_Ni.EZH2i_rep3	0.35
15_Quiescent_or_Low	H3K4m3_Ni.EZH2i_rep3	0.26
1_Active_TSS	H3K4m3_Pr_rep1	24.84
2_Flanking_Active_TSS	H3K4m3_Pr_rep1	6.99
3_Transcr_at_gene_5p_and_3p	H3K4m3_Pr_rep1	10.62
4_Strong_transcription	H3K4m3_Pr_rep1	0.77
5_Weak_transcription	H3K4m3_Pr_rep1	0.73
6_Genic_enhancers	H3K4m3_Pr_rep1	1.13
7_Enhancers	H3K4m3_Pr_rep1	0.93
8_ZNF_genes_and_repeats	H3K4m3_Pr_rep1	5.37
9_Heterochromatin	H3K4m3_Pr_rep1	1.75
10_Bivalent_or_Poised_TSS	H3K4m3_Pr_rep1	16.98
11_Flanking_Bivalent_TSS_or_Enh	H3K4m3_Pr_rep1	9.65
12_Bivalent_Enhancer	H3K4m3_Pr_rep1	2.96
13_Repressed_PolyComb	H3K4m3_Pr_rep1	2.33
14_Weak_Repressed_PolyComb	H3K4m3_Pr_rep1	0.86
15_Quiescent_or_Low	H3K4m3_Pr_rep1	0.6
1_Active_TSS	H3K4m3_Pr_rep2	46.98
2_Flanking_Active_TSS	H3K4m3_Pr_rep2	11.69
3_Transcr_at_gene_5p_and_3p	H3K4m3_Pr_rep2	18.58
4_Strong_transcription	H3K4m3_Pr_rep2	0.91
5_Weak_transcription	H3K4m3_Pr_rep2	1
6_Genic_enhancers	H3K4m3_Pr_rep2	1.48
7_Enhancers	H3K4m3_Pr_rep2	1.2
8_ZNF_genes_and_repeats	H3K4m3_Pr_rep2	8.17
9_Heterochromatin	H3K4m3_Pr_rep2	2.48
10_Bivalent_or_Poised_TSS	H3K4m3_Pr_rep2	32.84
11_Flanking_Bivalent_TSS_or_Enh	H3K4m3_Pr_rep2	17.43
12_Bivalent_Enhancer	H3K4m3_Pr_rep2	4.66
13_Repressed_PolyComb	H3K4m3_Pr_rep2	3.66
14_Weak_Repressed_PolyComb	H3K4m3_Pr_rep2	1.24
15_Quiescent_or_Low	H3K4m3_Pr_rep2	0.8
1_Active_TSS	H3K4m3_Pr_rep3	47.73
2_Flanking_Active_TSS	H3K4m3_Pr_rep3	11.1
3_Transcr_at_gene_5p_and_3p	H3K4m3_Pr_rep3	17.48
4_Strong_transcription	H3K4m3_Pr_rep3	0.79
5_Weak_transcription	H3K4m3_Pr_rep3	0.88
6_Genic_enhancers	H3K4m3_Pr_rep3	1.31
7_Enhancers	H3K4m3_Pr_rep3	1.06
8_ZNF_genes_and_repeats	H3K4m3_Pr_rep3	7.95
9_Heterochromatin	H3K4m3_Pr_rep3	2.45
10_Bivalent_or_Poised_TSS	H3K4m3_Pr_rep3	33.47
11_Flanking_Bivalent_TSS_or_Enh	H3K4m3_Pr_rep3	16.58
12_Bivalent_Enhancer	H3K4m3_Pr_rep3	4.41
13_Repressed_PolyComb	H3K4m3_Pr_rep3	3.51
14_Weak_Repressed_PolyComb	H3K4m3_Pr_rep3	1.1
15_Quiescent_or_Low	H3K4m3_Pr_rep3	0.72
1_Active_TSS	H3K4m3_Pr.EZH2i_rep1	25.39
2_Flanking_Active_TSS	H3K4m3_Pr.EZH2i_rep1	6.04
3_Transcr_at_gene_5p_and_3p	H3K4m3_Pr.EZH2i_rep1	13.71
4_Strong_transcription	H3K4m3_Pr.EZH2i_rep1	0.42
5_Weak_transcription	H3K4m3_Pr.EZH2i_rep1	0.35
6_Genic_enhancers	H3K4m3_Pr.EZH2i_rep1	0.88
7_Enhancers	H3K4m3_Pr.EZH2i_rep1	0.52
8_ZNF_genes_and_repeats	H3K4m3_Pr.EZH2i_rep1	3.7
9_Heterochromatin	H3K4m3_Pr.EZH2i_rep1	0.99
10_Bivalent_or_Poised_TSS	H3K4m3_Pr.EZH2i_rep1	10.03
11_Flanking_Bivalent_TSS_or_Enh	H3K4m3_Pr.EZH2i_rep1	4.89
12_Bivalent_Enhancer	H3K4m3_Pr.EZH2i_rep1	1.18
13_Repressed_PolyComb	H3K4m3_Pr.EZH2i_rep1	0.74
14_Weak_Repressed_PolyComb	H3K4m3_Pr.EZH2i_rep1	0.39
15_Quiescent_or_Low	H3K4m3_Pr.EZH2i_rep1	0.25
1_Active_TSS	H3K4m3_Pr.EZH2i_rep2	37.78
2_Flanking_Active_TSS	H3K4m3_Pr.EZH2i_rep2	7.27
3_Transcr_at_gene_5p_and_3p	H3K4m3_Pr.EZH2i_rep2	17.4
4_Strong_transcription	H3K4m3_Pr.EZH2i_rep2	0.4
5_Weak_transcription	H3K4m3_Pr.EZH2i_rep2	0.34
6_Genic_enhancers	H3K4m3_Pr.EZH2i_rep2	0.81
7_Enhancers	H3K4m3_Pr.EZH2i_rep2	0.54
8_ZNF_genes_and_repeats	H3K4m3_Pr.EZH2i_rep2	4.84
9_Heterochromatin	H3K4m3_Pr.EZH2i_rep2	1.16
10_Bivalent_or_Poised_TSS	H3K4m3_Pr.EZH2i_rep2	14.27
11_Flanking_Bivalent_TSS_or_Enh	H3K4m3_Pr.EZH2i_rep2	6.41
12_Bivalent_Enhancer	H3K4m3_Pr.EZH2i_rep2	1.25
13_Repressed_PolyComb	H3K4m3_Pr.EZH2i_rep2	0.76
14_Weak_Repressed_PolyComb	H3K4m3_Pr.EZH2i_rep2	0.38
15_Quiescent_or_Low	H3K4m3_Pr.EZH2i_rep2	0.26
1_Active_TSS	H3K4m3_Pr.EZH2i_rep3	23.83
2_Flanking_Active_TSS	H3K4m3_Pr.EZH2i_rep3	5.59
3_Transcr_at_gene_5p_and_3p	H3K4m3_Pr.EZH2i_rep3	12.98
4_Strong_transcription	H3K4m3_Pr.EZH2i_rep3	0.53
5_Weak_transcription	H3K4m3_Pr.EZH2i_rep3	0.43
6_Genic_enhancers	H3K4m3_Pr.EZH2i_rep3	0.84
7_Enhancers	H3K4m3_Pr.EZH2i_rep3	0.59
8_ZNF_genes_and_repeats	H3K4m3_Pr.EZH2i_rep3	5.71
9_Heterochromatin	H3K4m3_Pr.EZH2i_rep3	1.49
10_Bivalent_or_Poised_TSS	H3K4m3_Pr.EZH2i_rep3	8.89
11_Flanking_Bivalent_TSS_or_Enh	H3K4m3_Pr.EZH2i_rep3	4.93
12_Bivalent_Enhancer	H3K4m3_Pr.EZH2i_rep3	1.14
13_Repressed_PolyComb	H3K4m3_Pr.EZH2i_rep3	0.78
14_Weak_Repressed_PolyComb	H3K4m3_Pr.EZH2i_rep3	0.47
15_Quiescent_or_Low	H3K4m3_Pr.EZH2i_rep3	0.33

## Sheet: EFIG1c_H3K27me3_ChromHMM
ChromHMM	Sample	Value
1_Active_TSS	H3K27m3_Ni_rep1	0.61
2_Flanking_Active_TSS	H3K27m3_Ni_rep1	0.96
3_Transcr_at_gene_5p_and_3p	H3K27m3_Ni_rep1	0.79
4_Strong_transcription	H3K27m3_Ni_rep1	0.49
5_Weak_transcription	H3K27m3_Ni_rep1	0.89
6_Genic_enhancers	H3K27m3_Ni_rep1	0.82
7_Enhancers	H3K27m3_Ni_rep1	1.45
8_ZNF_genes_and_repeats	H3K27m3_Ni_rep1	1.03
9_Heterochromatin	H3K27m3_Ni_rep1	1.84
10_Bivalent_or_Poised_TSS	H3K27m3_Ni_rep1	2.22
11_Flanking_Bivalent_TSS_or_Enh	H3K27m3_Ni_rep1	2.93
12_Bivalent_Enhancer	H3K27m3_Ni_rep1	3.17
13_Repressed_PolyComb	H3K27m3_Ni_rep1	3.99
14_Weak_Repressed_PolyComb	H3K27m3_Ni_rep1	2.17
15_Quiescent_or_Low	H3K27m3_Ni_rep1	1.6
1_Active_TSS	H3K27m3_Ni_rep2	0.68
2_Flanking_Active_TSS	H3K27m3_Ni_rep2	1.01
3_Transcr_at_gene_5p_and_3p	H3K27m3_Ni_rep2	0.85
4_Strong_transcription	H3K27m3_Ni_rep2	0.52
5_Weak_transcription	H3K27m3_Ni_rep2	0.96
6_Genic_enhancers	H3K27m3_Ni_rep2	0.95
7_Enhancers	H3K27m3_Ni_rep2	1.55
8_ZNF_genes_and_repeats	H3K27m3_Ni_rep2	1.18
9_Heterochromatin	H3K27m3_Ni_rep2	1.96
10_Bivalent_or_Poised_TSS	H3K27m3_Ni_rep2	2.27
11_Flanking_Bivalent_TSS_or_Enh	H3K27m3_Ni_rep2	2.96
12_Bivalent_Enhancer	H3K27m3_Ni_rep2	3.32
13_Repressed_PolyComb	H3K27m3_Ni_rep2	4.17
14_Weak_Repressed_PolyComb	H3K27m3_Ni_rep2	2.31
15_Quiescent_or_Low	H3K27m3_Ni_rep2	1.72
1_Active_TSS	H3K27m3_Ni_rep3	0.55
2_Flanking_Active_TSS	H3K27m3_Ni_rep3	0.84
3_Transcr_at_gene_5p_and_3p	H3K27m3_Ni_rep3	0.74
4_Strong_transcription	H3K27m3_Ni_rep3	0.36
5_Weak_transcription	H3K27m3_Ni_rep3	0.72
6_Genic_enhancers	H3K27m3_Ni_rep3	0.7
7_Enhancers	H3K27m3_Ni_rep3	1.23
8_ZNF_genes_and_repeats	H3K27m3_Ni_rep3	0.95
9_Heterochromatin	H3K27m3_Ni_rep3	1.61
10_Bivalent_or_Poised_TSS	H3K27m3_Ni_rep3	2.36
11_Flanking_Bivalent_TSS_or_Enh	H3K27m3_Ni_rep3	2.98
12_Bivalent_Enhancer	H3K27m3_Ni_rep3	3.12
13_Repressed_PolyComb	H3K27m3_Ni_rep3	3.76
14_Weak_Repressed_PolyComb	H3K27m3_Ni_rep3	1.95
15_Quiescent_or_Low	H3K27m3_Ni_rep3	1.36
1_Active_TSS	H3K27m3_Ni.EZH2i_rep1	0.02
2_Flanking_Active_TSS	H3K27m3_Ni.EZH2i_rep1	0.02
3_Transcr_at_gene_5p_and_3p	H3K27m3_Ni.EZH2i_rep1	0.04
4_Strong_transcription	H3K27m3_Ni.EZH2i_rep1	0.02
5_Weak_transcription	H3K27m3_Ni.EZH2i_rep1	0.02
6_Genic_enhancers	H3K27m3_Ni.EZH2i_rep1	0.03
7_Enhancers	H3K27m3_Ni.EZH2i_rep1	0.03
8_ZNF_genes_and_repeats	H3K27m3_Ni.EZH2i_rep1	0.09
9_Heterochromatin	H3K27m3_Ni.EZH2i_rep1	0.06
10_Bivalent_or_Poised_TSS	H3K27m3_Ni.EZH2i_rep1	0.05
11_Flanking_Bivalent_TSS_or_Enh	H3K27m3_Ni.EZH2i_rep1	0.06
12_Bivalent_Enhancer	H3K27m3_Ni.EZH2i_rep1	0.05
13_Repressed_PolyComb	H3K27m3_Ni.EZH2i_rep1	0.06
14_Weak_Repressed_PolyComb	H3K27m3_Ni.EZH2i_rep1	0.03
15_Quiescent_or_Low	H3K27m3_Ni.EZH2i_rep1	0.03
1_Active_TSS	H3K27m3_Ni.EZH2i_rep2	0.03
2_Flanking_Active_TSS	H3K27m3_Ni.EZH2i_rep2	0.04
3_Transcr_at_gene_5p_and_3p	H3K27m3_Ni.EZH2i_rep2	0.1
4_Strong_transcription	H3K27m3_Ni.EZH2i_rep2	0.02
5_Weak_transcription	H3K27m3_Ni.EZH2i_rep2	0.04
6_Genic_enhancers	H3K27m3_Ni.EZH2i_rep2	0.03
7_Enhancers	H3K27m3_Ni.EZH2i_rep2	0.06
8_ZNF_genes_and_repeats	H3K27m3_Ni.EZH2i_rep2	0.12
9_Heterochromatin	H3K27m3_Ni.EZH2i_rep2	0.1
10_Bivalent_or_Poised_TSS	H3K27m3_Ni.EZH2i_rep2	0.08
11_Flanking_Bivalent_TSS_or_Enh	H3K27m3_Ni.EZH2i_rep2	0.1
12_Bivalent_Enhancer	H3K27m3_Ni.EZH2i_rep2	0.17
13_Repressed_PolyComb	H3K27m3_Ni.EZH2i_rep2	0.2
14_Weak_Repressed_PolyComb	H3K27m3_Ni.EZH2i_rep2	0.08
15_Quiescent_or_Low	H3K27m3_Ni.EZH2i_rep2	0.06
1_Active_TSS	H3K27m3_Ni.EZH2i_rep3	0.02
2_Flanking_Active_TSS	H3K27m3_Ni.EZH2i_rep3	0.03
3_Transcr_at_gene_5p_and_3p	H3K27m3_Ni.EZH2i_rep3	0.04
4_Strong_transcription	H3K27m3_Ni.EZH2i_rep3	0.02
5_Weak_transcription	H3K27m3_Ni.EZH2i_rep3	0.03
6_Genic_enhancers	H3K27m3_Ni.EZH2i_rep3	0.02
7_Enhancers	H3K27m3_Ni.EZH2i_rep3	0.04
8_ZNF_genes_and_repeats	H3K27m3_Ni.EZH2i_rep3	0.1
9_Heterochromatin	H3K27m3_Ni.EZH2i_rep3	0.07
10_Bivalent_or_Poised_TSS	H3K27m3_Ni.EZH2i_rep3	0.05
11_Flanking_Bivalent_TSS_or_Enh	H3K27m3_Ni.EZH2i_rep3	0.06
12_Bivalent_Enhancer	H3K27m3_Ni.EZH2i_rep3	0.08
13_Repressed_PolyComb	H3K27m3_Ni.EZH2i_rep3	0.1
14_Weak_Repressed_PolyComb	H3K27m3_Ni.EZH2i_rep3	0.05
15_Quiescent_or_Low	H3K27m3_Ni.EZH2i_rep3	0.04
1_Active_TSS	H3K27m3_Pr_rep1	0.34
2_Flanking_Active_TSS	H3K27m3_Pr_rep1	0.52
3_Transcr_at_gene_5p_and_3p	H3K27m3_Pr_rep1	0.32
4_Strong_transcription	H3K27m3_Pr_rep1	0.22
5_Weak_transcription	H3K27m3_Pr_rep1	0.32
6_Genic_enhancers	H3K27m3_Pr_rep1	0.29
7_Enhancers	H3K27m3_Pr_rep1	0.46
8_ZNF_genes_and_repeats	H3K27m3_Pr_rep1	0.64
9_Heterochromatin	H3K27m3_Pr_rep1	0.6
10_Bivalent_or_Poised_TSS	H3K27m3_Pr_rep1	2.01
11_Flanking_Bivalent_TSS_or_Enh	H3K27m3_Pr_rep1	2.55
12_Bivalent_Enhancer	H3K27m3_Pr_rep1	2.64
13_Repressed_PolyComb	H3K27m3_Pr_rep1	3.4
14_Weak_Repressed_PolyComb	H3K27m3_Pr_rep1	0.85
15_Quiescent_or_Low	H3K27m3_Pr_rep1	0.43
1_Active_TSS	H3K27m3_Pr_rep2	0.48
2_Flanking_Active_TSS	H3K27m3_Pr_rep2	0.7
3_Transcr_at_gene_5p_and_3p	H3K27m3_Pr_rep2	0.36
4_Strong_transcription	H3K27m3_Pr_rep2	0.16
5_Weak_transcription	H3K27m3_Pr_rep2	0.31
6_Genic_enhancers	H3K27m3_Pr_rep2	0.26
7_Enhancers	H3K27m3_Pr_rep2	0.49
8_ZNF_genes_and_repeats	H3K27m3_Pr_rep2	0.76
9_Heterochromatin	H3K27m3_Pr_rep2	0.69
10_Bivalent_or_Poised_TSS	H3K27m3_Pr_rep2	3.87
11_Flanking_Bivalent_TSS_or_Enh	H3K27m3_Pr_rep2	4.87
12_Bivalent_Enhancer	H3K27m3_Pr_rep2	4.6
13_Repressed_PolyComb	H3K27m3_Pr_rep2	5.97
14_Weak_Repressed_PolyComb	H3K27m3_Pr_rep2	1.22
15_Quiescent_or_Low	H3K27m3_Pr_rep2	0.46
1_Active_TSS	H3K27m3_Pr_rep3	0.45
2_Flanking_Active_TSS	H3K27m3_Pr_rep3	0.61
3_Transcr_at_gene_5p_and_3p	H3K27m3_Pr_rep3	0.36
4_Strong_transcription	H3K27m3_Pr_rep3	0.15
5_Weak_transcription	H3K27m3_Pr_rep3	0.27
6_Genic_enhancers	H3K27m3_Pr_rep3	0.24
7_Enhancers	H3K27m3_Pr_rep3	0.43
8_ZNF_genes_and_repeats	H3K27m3_Pr_rep3	0.65
9_Heterochromatin	H3K27m3_Pr_rep3	0.58
10_Bivalent_or_Poised_TSS	H3K27m3_Pr_rep3	3.62
11_Flanking_Bivalent_TSS_or_Enh	H3K27m3_Pr_rep3	4.44
12_Bivalent_Enhancer	H3K27m3_Pr_rep3	4.01
13_Repressed_PolyComb	H3K27m3_Pr_rep3	5.05
14_Weak_Repressed_PolyComb	H3K27m3_Pr_rep3	1.03
15_Quiescent_or_Low	H3K27m3_Pr_rep3	0.38
1_Active_TSS	H3K27m3_Pr.EZH2i_rep1	0.05
2_Flanking_Active_TSS	H3K27m3_Pr.EZH2i_rep1	0.08
3_Transcr_at_gene_5p_and_3p	H3K27m3_Pr.EZH2i_rep1	0.1
4_Strong_transcription	H3K27m3_Pr.EZH2i_rep1	0.05
5_Weak_transcription	H3K27m3_Pr.EZH2i_rep1	0.07
6_Genic_enhancers	H3K27m3_Pr.EZH2i_rep1	0.06
7_Enhancers	H3K27m3_Pr.EZH2i_rep1	0.08
8_ZNF_genes_and_repeats	H3K27m3_Pr.EZH2i_rep1	0.33
9_Heterochromatin	H3K27m3_Pr.EZH2i_rep1	0.28
10_Bivalent_or_Poised_TSS	H3K27m3_Pr.EZH2i_rep1	0.14
11_Flanking_Bivalent_TSS_or_Enh	H3K27m3_Pr.EZH2i_rep1	0.14
12_Bivalent_Enhancer	H3K27m3_Pr.EZH2i_rep1	0.22
13_Repressed_PolyComb	H3K27m3_Pr.EZH2i_rep1	0.24
14_Weak_Repressed_PolyComb	H3K27m3_Pr.EZH2i_rep1	0.1
15_Quiescent_or_Low	H3K27m3_Pr.EZH2i_rep1	0.1
1_Active_TSS	H3K27m3_Pr.EZH2i_rep2	0.02
2_Flanking_Active_TSS	H3K27m3_Pr.EZH2i_rep2	0.03
3_Transcr_at_gene_5p_and_3p	H3K27m3_Pr.EZH2i_rep2	0.07
4_Strong_transcription	H3K27m3_Pr.EZH2i_rep2	0.03
5_Weak_transcription	H3K27m3_Pr.EZH2i_rep2	0.05
6_Genic_enhancers	H3K27m3_Pr.EZH2i_rep2	0.04
7_Enhancers	H3K27m3_Pr.EZH2i_rep2	0.04
8_ZNF_genes_and_repeats	H3K27m3_Pr.EZH2i_rep2	0.28
9_Heterochromatin	H3K27m3_Pr.EZH2i_rep2	0.22
10_Bivalent_or_Poised_TSS	H3K27m3_Pr.EZH2i_rep2	0.06
11_Flanking_Bivalent_TSS_or_Enh	H3K27m3_Pr.EZH2i_rep2	0.07
12_Bivalent_Enhancer	H3K27m3_Pr.EZH2i_rep2	0.07
13_Repressed_PolyComb	H3K27m3_Pr.EZH2i_rep2	0.13
14_Weak_Repressed_PolyComb	H3K27m3_Pr.EZH2i_rep2	0.07
15_Quiescent_or_Low	H3K27m3_Pr.EZH2i_rep2	0.07
1_Active_TSS	H3K27m3_Pr.EZH2i_rep3	0.07
2_Flanking_Active_TSS	H3K27m3_Pr.EZH2i_rep3	0.1
3_Transcr_at_gene_5p_and_3p	H3K27m3_Pr.EZH2i_rep3	0.07
4_Strong_transcription	H3K27m3_Pr.EZH2i_rep3	0.09
5_Weak_transcription	H3K27m3_Pr.EZH2i_rep3	0.11
6_Genic_enhancers	H3K27m3_Pr.EZH2i_rep3	0.11
7_Enhancers	H3K27m3_Pr.EZH2i_rep3	0.12
8_ZNF_genes_and_repeats	H3K27m3_Pr.EZH2i_rep3	0.6
9_Heterochromatin	H3K27m3_Pr.EZH2i_rep3	0.46
10_Bivalent_or_Poised_TSS	H3K27m3_Pr.EZH2i_rep3	0.1
11_Flanking_Bivalent_TSS_or_Enh	H3K27m3_Pr.EZH2i_rep3	0.18
12_Bivalent_Enhancer	H3K27m3_Pr.EZH2i_rep3	0.16
13_Repressed_PolyComb	H3K27m3_Pr.EZH2i_rep3	0.22
14_Weak_Repressed_PolyComb	H3K27m3_Pr.EZH2i_rep3	0.13
15_Quiescent_or_Low	H3K27m3_Pr.EZH2i_rep3	0.15

## Sheet: EFIG1c_H2Aub_ChromHMM
ChromHMM	Sample	Value
1_Active_TSS	H2Aub_Ni_rep1	2.18
2_Flanking_Active_TSS	H2Aub_Ni_rep1	2.74
3_Transcr_at_gene_5p_and_3p	H2Aub_Ni_rep1	2.14
4_Strong_transcription	H2Aub_Ni_rep1	1.42
5_Weak_transcription	H2Aub_Ni_rep1	1.41
6_Genic_enhancers	H2Aub_Ni_rep1	2.18
7_Enhancers	H2Aub_Ni_rep1	2.24
8_ZNF_genes_and_repeats	H2Aub_Ni_rep1	1.99
9_Heterochromatin	H2Aub_Ni_rep1	1.58
10_Bivalent_or_Poised_TSS	H2Aub_Ni_rep1	5.02
11_Flanking_Bivalent_TSS_or_Enh	H2Aub_Ni_rep1	4.96
12_Bivalent_Enhancer	H2Aub_Ni_rep1	4.28
13_Repressed_PolyComb	H2Aub_Ni_rep1	3.89
14_Weak_Repressed_PolyComb	H2Aub_Ni_rep1	2.36
15_Quiescent_or_Low	H2Aub_Ni_rep1	1.28
1_Active_TSS	H2Aub_Ni_rep2	2.07
2_Flanking_Active_TSS	H2Aub_Ni_rep2	2.59
3_Transcr_at_gene_5p_and_3p	H2Aub_Ni_rep2	1.95
4_Strong_transcription	H2Aub_Ni_rep2	1.38
5_Weak_transcription	H2Aub_Ni_rep2	1.36
6_Genic_enhancers	H2Aub_Ni_rep2	2.07
7_Enhancers	H2Aub_Ni_rep2	2.15
8_ZNF_genes_and_repeats	H2Aub_Ni_rep2	1.94
9_Heterochromatin	H2Aub_Ni_rep2	1.53
10_Bivalent_or_Poised_TSS	H2Aub_Ni_rep2	4.68
11_Flanking_Bivalent_TSS_or_Enh	H2Aub_Ni_rep2	4.52
12_Bivalent_Enhancer	H2Aub_Ni_rep2	4.14
13_Repressed_PolyComb	H2Aub_Ni_rep2	3.71
14_Weak_Repressed_PolyComb	H2Aub_Ni_rep2	2.26
15_Quiescent_or_Low	H2Aub_Ni_rep2	1.23
1_Active_TSS	H2Aub_Ni_rep3	2.23
2_Flanking_Active_TSS	H2Aub_Ni_rep3	2.61
3_Transcr_at_gene_5p_and_3p	H2Aub_Ni_rep3	1.91
4_Strong_transcription	H2Aub_Ni_rep3	1.34
5_Weak_transcription	H2Aub_Ni_rep3	1.33
6_Genic_enhancers	H2Aub_Ni_rep3	2.08
7_Enhancers	H2Aub_Ni_rep3	2.1
8_ZNF_genes_and_repeats	H2Aub_Ni_rep3	1.85
9_Heterochromatin	H2Aub_Ni_rep3	1.48
10_Bivalent_or_Poised_TSS	H2Aub_Ni_rep3	5.37
11_Flanking_Bivalent_TSS_or_Enh	H2Aub_Ni_rep3	5.14
12_Bivalent_Enhancer	H2Aub_Ni_rep3	4.28
13_Repressed_PolyComb	H2Aub_Ni_rep3	3.86
14_Weak_Repressed_PolyComb	H2Aub_Ni_rep3	2.26
15_Quiescent_or_Low	H2Aub_Ni_rep3	1.17
1_Active_TSS	H2Aub_Ni.EZH2i_rep1	1.88
2_Flanking_Active_TSS	H2Aub_Ni.EZH2i_rep1	2.42
3_Transcr_at_gene_5p_and_3p	H2Aub_Ni.EZH2i_rep1	2
4_Strong_transcription	H2Aub_Ni.EZH2i_rep1	1.34
5_Weak_transcription	H2Aub_Ni.EZH2i_rep1	1.25
6_Genic_enhancers	H2Aub_Ni.EZH2i_rep1	2.05
7_Enhancers	H2Aub_Ni.EZH2i_rep1	1.88
8_ZNF_genes_and_repeats	H2Aub_Ni.EZH2i_rep1	1.88
9_Heterochromatin	H2Aub_Ni.EZH2i_rep1	1.3
10_Bivalent_or_Poised_TSS	H2Aub_Ni.EZH2i_rep1	3.85
11_Flanking_Bivalent_TSS_or_Enh	H2Aub_Ni.EZH2i_rep1	3.75
12_Bivalent_Enhancer	H2Aub_Ni.EZH2i_rep1	3.34
13_Repressed_PolyComb	H2Aub_Ni.EZH2i_rep1	3.05
14_Weak_Repressed_PolyComb	H2Aub_Ni.EZH2i_rep1	2.01
15_Quiescent_or_Low	H2Aub_Ni.EZH2i_rep1	1.02
1_Active_TSS	H2Aub_Ni.EZH2i_rep2	2.58
2_Flanking_Active_TSS	H2Aub_Ni.EZH2i_rep2	3.04
3_Transcr_at_gene_5p_and_3p	H2Aub_Ni.EZH2i_rep2	2.39
4_Strong_transcription	H2Aub_Ni.EZH2i_rep2	1.71
5_Weak_transcription	H2Aub_Ni.EZH2i_rep2	1.55
6_Genic_enhancers	H2Aub_Ni.EZH2i_rep2	2.33
7_Enhancers	H2Aub_Ni.EZH2i_rep2	2.3
8_ZNF_genes_and_repeats	H2Aub_Ni.EZH2i_rep2	2.41
9_Heterochromatin	H2Aub_Ni.EZH2i_rep2	1.64
10_Bivalent_or_Poised_TSS	H2Aub_Ni.EZH2i_rep2	5.2
11_Flanking_Bivalent_TSS_or_Enh	H2Aub_Ni.EZH2i_rep2	5.33
12_Bivalent_Enhancer	H2Aub_Ni.EZH2i_rep2	4.08
13_Repressed_PolyComb	H2Aub_Ni.EZH2i_rep2	3.85
14_Weak_Repressed_PolyComb	H2Aub_Ni.EZH2i_rep2	2.45
15_Quiescent_or_Low	H2Aub_Ni.EZH2i_rep2	1.23
1_Active_TSS	H2Aub_Ni.EZH2i_rep3	2.22
2_Flanking_Active_TSS	H2Aub_Ni.EZH2i_rep3	2.81
3_Transcr_at_gene_5p_and_3p	H2Aub_Ni.EZH2i_rep3	2.27
4_Strong_transcription	H2Aub_Ni.EZH2i_rep3	1.54
5_Weak_transcription	H2Aub_Ni.EZH2i_rep3	1.44
6_Genic_enhancers	H2Aub_Ni.EZH2i_rep3	2.35
7_Enhancers	H2Aub_Ni.EZH2i_rep3	2.15
8_ZNF_genes_and_repeats	H2Aub_Ni.EZH2i_rep3	2.12
9_Heterochromatin	H2Aub_Ni.EZH2i_rep3	1.48
10_Bivalent_or_Poised_TSS	H2Aub_Ni.EZH2i_rep3	4.41
11_Flanking_Bivalent_TSS_or_Enh	H2Aub_Ni.EZH2i_rep3	4.53
12_Bivalent_Enhancer	H2Aub_Ni.EZH2i_rep3	3.74
13_Repressed_PolyComb	H2Aub_Ni.EZH2i_rep3	3.44
14_Weak_Repressed_PolyComb	H2Aub_Ni.EZH2i_rep3	2.29
15_Quiescent_or_Low	H2Aub_Ni.EZH2i_rep3	1.17
1_Active_TSS	H2Aub_Pr_rep1	1.74
2_Flanking_Active_TSS	H2Aub_Pr_rep1	2
3_Transcr_at_gene_5p_and_3p	H2Aub_Pr_rep1	1.53
4_Strong_transcription	H2Aub_Pr_rep1	0.72
5_Weak_transcription	H2Aub_Pr_rep1	0.72
6_Genic_enhancers	H2Aub_Pr_rep1	1.19
7_Enhancers	H2Aub_Pr_rep1	1.21
8_ZNF_genes_and_repeats	H2Aub_Pr_rep1	0.71
9_Heterochromatin	H2Aub_Pr_rep1	0.41
10_Bivalent_or_Poised_TSS	H2Aub_Pr_rep1	4.08
11_Flanking_Bivalent_TSS_or_Enh	H2Aub_Pr_rep1	4.01
12_Bivalent_Enhancer	H2Aub_Pr_rep1	3.21
13_Repressed_PolyComb	H2Aub_Pr_rep1	2.83
14_Weak_Repressed_PolyComb	H2Aub_Pr_rep1	1.14
15_Quiescent_or_Low	H2Aub_Pr_rep1	0.56
1_Active_TSS	H2Aub_Pr_rep2	2.46
2_Flanking_Active_TSS	H2Aub_Pr_rep2	2.57
3_Transcr_at_gene_5p_and_3p	H2Aub_Pr_rep2	1.98
4_Strong_transcription	H2Aub_Pr_rep2	0.74
5_Weak_transcription	H2Aub_Pr_rep2	0.79
6_Genic_enhancers	H2Aub_Pr_rep2	1.38
7_Enhancers	H2Aub_Pr_rep2	1.4
8_ZNF_genes_and_repeats	H2Aub_Pr_rep2	0.71
9_Heterochromatin	H2Aub_Pr_rep2	0.39
10_Bivalent_or_Poised_TSS	H2Aub_Pr_rep2	6.21
11_Flanking_Bivalent_TSS_or_Enh	H2Aub_Pr_rep2	5.96
12_Bivalent_Enhancer	H2Aub_Pr_rep2	4.3
13_Repressed_PolyComb	H2Aub_Pr_rep2	3.73
14_Weak_Repressed_PolyComb	H2Aub_Pr_rep2	1.33
15_Quiescent_or_Low	H2Aub_Pr_rep2	0.59
1_Active_TSS	H2Aub_Pr_rep3	2.6
2_Flanking_Active_TSS	H2Aub_Pr_rep3	2.51
3_Transcr_at_gene_5p_and_3p	H2Aub_Pr_rep3	1.92
4_Strong_transcription	H2Aub_Pr_rep3	0.71
5_Weak_transcription	H2Aub_Pr_rep3	0.74
6_Genic_enhancers	H2Aub_Pr_rep3	1.4
7_Enhancers	H2Aub_Pr_rep3	1.32
8_ZNF_genes_and_repeats	H2Aub_Pr_rep3	0.67
9_Heterochromatin	H2Aub_Pr_rep3	0.37
10_Bivalent_or_Poised_TSS	H2Aub_Pr_rep3	6.48
11_Flanking_Bivalent_TSS_or_Enh	H2Aub_Pr_rep3	5.79
12_Bivalent_Enhancer	H2Aub_Pr_rep3	4.21
13_Repressed_PolyComb	H2Aub_Pr_rep3	3.66
14_Weak_Repressed_PolyComb	H2Aub_Pr_rep3	1.26
15_Quiescent_or_Low	H2Aub_Pr_rep3	0.54
1_Active_TSS	H2Aub_Pr.EZH2i_rep1	2.35
2_Flanking_Active_TSS	H2Aub_Pr.EZH2i_rep1	2.58
3_Transcr_at_gene_5p_and_3p	H2Aub_Pr.EZH2i_rep1	2.11
4_Strong_transcription	H2Aub_Pr.EZH2i_rep1	0.87
5_Weak_transcription	H2Aub_Pr.EZH2i_rep1	0.82
6_Genic_enhancers	H2Aub_Pr.EZH2i_rep1	1.44
7_Enhancers	H2Aub_Pr.EZH2i_rep1	1.37
8_ZNF_genes_and_repeats	H2Aub_Pr.EZH2i_rep1	0.92
9_Heterochromatin	H2Aub_Pr.EZH2i_rep1	0.49
10_Bivalent_or_Poised_TSS	H2Aub_Pr.EZH2i_rep1	4.83
11_Flanking_Bivalent_TSS_or_Enh	H2Aub_Pr.EZH2i_rep1	4.63
12_Bivalent_Enhancer	H2Aub_Pr.EZH2i_rep1	3.6
13_Repressed_PolyComb	H2Aub_Pr.EZH2i_rep1	3.24
14_Weak_Repressed_PolyComb	H2Aub_Pr.EZH2i_rep1	1.38
15_Quiescent_or_Low	H2Aub_Pr.EZH2i_rep1	0.58
1_Active_TSS	H2Aub_Pr.EZH2i_rep2	3.27
2_Flanking_Active_TSS	H2Aub_Pr.EZH2i_rep2	2.88
3_Transcr_at_gene_5p_and_3p	H2Aub_Pr.EZH2i_rep2	2.21
4_Strong_transcription	H2Aub_Pr.EZH2i_rep2	0.94
5_Weak_transcription	H2Aub_Pr.EZH2i_rep2	0.87
6_Genic_enhancers	H2Aub_Pr.EZH2i_rep2	1.52
7_Enhancers	H2Aub_Pr.EZH2i_rep2	1.43
8_ZNF_genes_and_repeats	H2Aub_Pr.EZH2i_rep2	0.99
9_Heterochromatin	H2Aub_Pr.EZH2i_rep2	0.48
10_Bivalent_or_Poised_TSS	H2Aub_Pr.EZH2i_rep2	6.45
11_Flanking_Bivalent_TSS_or_Enh	H2Aub_Pr.EZH2i_rep2	5.64
12_Bivalent_Enhancer	H2Aub_Pr.EZH2i_rep2	4.08
13_Repressed_PolyComb	H2Aub_Pr.EZH2i_rep2	3.74
14_Weak_Repressed_PolyComb	H2Aub_Pr.EZH2i_rep2	1.49
15_Quiescent_or_Low	H2Aub_Pr.EZH2i_rep2	0.58
1_Active_TSS	H2Aub_Pr.EZH2i_rep3	2.8
2_Flanking_Active_TSS	H2Aub_Pr.EZH2i_rep3	3.06
3_Transcr_at_gene_5p_and_3p	H2Aub_Pr.EZH2i_rep3	2.54
4_Strong_transcription	H2Aub_Pr.EZH2i_rep3	1.1
5_Weak_transcription	H2Aub_Pr.EZH2i_rep3	0.99
6_Genic_enhancers	H2Aub_Pr.EZH2i_rep3	1.64
7_Enhancers	H2Aub_Pr.EZH2i_rep3	1.62
8_ZNF_genes_and_repeats	H2Aub_Pr.EZH2i_rep3	1.2
9_Heterochromatin	H2Aub_Pr.EZH2i_rep3	0.61
10_Bivalent_or_Poised_TSS	H2Aub_Pr.EZH2i_rep3	5.43
11_Flanking_Bivalent_TSS_or_Enh	H2Aub_Pr.EZH2i_rep3	5.19
12_Bivalent_Enhancer	H2Aub_Pr.EZH2i_rep3	4.1
13_Repressed_PolyComb	H2Aub_Pr.EZH2i_rep3	3.63
14_Weak_Repressed_PolyComb	H2Aub_Pr.EZH2i_rep3	1.61
15_Quiescent_or_Low	H2Aub_Pr.EZH2i_rep3	0.69

## Sheet: EFIG1d_correlation
	H3K4m3_Ni_rep1	H3K4m3_Ni_rep2	H3K4m3_Ni_rep3	H3K4m3_Ni_EZH2i_rep1	H3K4m3_Ni_EZH2i_rep2	H3K4m3_Ni_EZH2i_rep3	H3K4m3_Pr_rep1	H3K4m3_Pr_rep2	H3K4m3_Pr_rep3	H3K4m3_Pr_EZH2i_rep1	H3K4m3_Pr_EZH2i_rep2	H3K4m3_Pr_EZH2i_rep3	H3K27m3_Ni_rep1	H3K27m3_Ni_rep2	H3K27m3_Ni_rep3	H3K27m3_Pr_rep1	H3K27m3_Pr_rep2	H3K27m3_Pr_rep3	H2Aub_Ni_rep1	H2Aub_Ni_rep2	H2Aub_Ni_rep3	H2Aub_Ni_EZH2i_rep1	H2Aub_Ni_EZH2i_rep2	H2Aub_Ni_EZH2i_rep3	H2Aub_Pr_rep1	H2Aub_Pr_rep2	H2Aub_Pr_rep3	H2Aub_Pr_EZH2i_rep1	H2Aub_Pr_EZH2i_rep2	H2Aub_Pr_EZH2i_rep3	IN_Ni_rep1	IN_Ni_rep2	IN_Ni_rep3	IN_Ni_EZH2i_rep1	IN_Ni_EZH2i_rep2	IN_Ni_EZH2i_rep3	IN_Pr_rep1	IN_Pr_rep2	IN_Pr_rep3	IN_Pr_EZH2i_rep1	IN_Pr_EZH2i_rep2	IN_Pr_EZH2i_rep3
H3K4m3_Ni_rep1	1	0.978462	0.9862	0.943543	0.927018	0.944316	0.754592	0.789777	0.786948	0.837527	0.871363	0.727524	0.0907823	0.104412	0.10578	0.283149	0.301038	0.28838	0.381157	0.380915	0.384407	0.405799	0.395797	0.405356	0.394491	0.411512	0.423988	0.432992	0.45129	0.448682	0.221351	0.198914	0.25589	0.229535	0.199202	0.23781	0.187542	0.194864	0.197975	0.217029	0.220792	0.221607
H3K4m3_Ni_rep2	0.978462	1	0.976365	0.927413	0.912282	0.927018	0.784054	0.815093	0.811683	0.850796	0.881027	0.756818	0.112592	0.129305	0.128698	0.313731	0.328146	0.31377	0.410164	0.411857	0.41228	0.440206	0.427559	0.438571	0.422756	0.432791	0.442424	0.451933	0.467467	0.473378	0.258523	0.23324	0.297614	0.265385	0.23058	0.275303	0.227406	0.234857	0.237062	0.252966	0.257937	0.257945
H3K4m3_Ni_rep3	0.9862	0.976365	1	0.954057	0.93748	0.955383	0.730105	0.768652	0.766839	0.821672	0.861918	0.702187	0.0728947	0.0858547	0.0873908	0.258665	0.280048	0.268398	0.349154	0.34959	0.354832	0.374531	0.365752	0.374179	0.373289	0.393801	0.409093	0.415369	0.437662	0.429508	0.195196	0.174774	0.228361	0.2048	0.177816	0.211806	0.163569	0.170699	0.17438	0.194269	0.197262	0.197234
H3K4m3_Ni_EZH2i_rep1	0.943543	0.927413	0.954057	1	0.95712	0.977354	0.660811	0.703879	0.699415	0.785322	0.830244	0.648871	0.0227108	0.0345487	0.0320499	0.182699	0.201314	0.189637	0.25246	0.253023	0.258029	0.289576	0.283836	0.290491	0.299291	0.319931	0.336153	0.345842	0.372805	0.35784	0.147162	0.131285	0.174242	0.156735	0.136572	0.161207	0.118581	0.123737	0.125068	0.151077	0.150882	0.154488
H3K4m3_Ni_EZH2i_rep2	0.927018	0.912282	0.93748	0.95712	1	0.957937	0.654038	0.695306	0.691517	0.773968	0.818744	0.641504	0.0222952	0.0348139	0.032189	0.180865	0.198754	0.186665	0.259236	0.260496	0.265994	0.29689	0.290961	0.298055	0.305697	0.325572	0.341946	0.351909	0.378489	0.365925	0.147709	0.132481	0.176917	0.157608	0.138874	0.163042	0.120981	0.126335	0.127979	0.152989	0.153427	0.1574
H3K4m3_Ni_EZH2i_rep3	0.944316	0.927018	0.955383	0.977354	0.957937	1	0.654859	0.698274	0.693571	0.782138	0.82707	0.639971	0.0196389	0.0312627	0.0290796	0.179443	0.197776	0.18684	0.251796	0.251601	0.2577	0.286264	0.281305	0.288254	0.298302	0.320285	0.336793	0.346093	0.372592	0.356606	0.14252	0.127379	0.169298	0.151509	0.132756	0.156393	0.113582	0.118976	0.120927	0.145944	0.146171	0.149129
H3K4m3_Pr_rep1	0.754592	0.784054	0.730105	0.660811	0.654038	0.654859	1	0.98118	0.976231	0.918927	0.90683	0.952476	0.290429	0.315262	0.302491	0.608946	0.584008	0.568025	0.563968	0.57206	0.547068	0.657366	0.625614	0.65315	0.519558	0.481831	0.470868	0.536652	0.52801	0.580273	0.561606	0.503257	0.601472	0.555212	0.479277	0.579011	0.480969	0.471161	0.464937	0.52761	0.525125	0.520701
H3K4m3_Pr_rep2	0.789777	0.815093	0.768652	0.703879	0.695306	0.698274	0.98118	1	0.984362	0.93089	0.923946	0.943829	0.271452	0.294922	0.284314	0.581117	0.564575	0.54824	0.548796	0.555001	0.535176	0.633408	0.604751	0.629452	0.511293	0.485112	0.476199	0.534048	0.530166	0.574143	0.523993	0.469534	0.562413	0.519428	0.448007	0.542196	0.445769	0.437377	0.43267	0.492902	0.49178	0.488202
H3K4m3_Pr_rep3	0.786948	0.811683	0.766839	0.699415	0.691517	0.693571	0.976231	0.984362	1	0.917817	0.915298	0.930316	0.271448	0.294313	0.283436	0.594175	0.578159	0.565852	0.543205	0.549304	0.531058	0.623528	0.594711	0.61984	0.50632	0.482236	0.475086	0.532069	0.529518	0.570355	0.525737	0.470163	0.561589	0.520905	0.448099	0.542156	0.44608	0.434915	0.432552	0.492956	0.491554	0.483837
H3K4m3_Pr_EZH2i_rep1	0.837527	0.850796	0.821672	0.785322	0.773968	0.782138	0.918927	0.93089	0.917817	1	0.955439	0.923962	0.201634	0.218247	0.211803	0.43733	0.417344	0.39944	0.487463	0.490551	0.475046	0.560801	0.539223	0.559344	0.405966	0.389499	0.386185	0.469473	0.465588	0.504253	0.401589	0.360639	0.436133	0.410897	0.354339	0.42783	0.305638	0.301403	0.295657	0.384764	0.375062	0.385929
H3K4m3_Pr_EZH2i_rep2	0.871363	0.881027	0.861918	0.830244	0.818744	0.82707	0.90683	0.923946	0.915298	0.955439	1	0.905907	0.176999	0.193778	0.187498	0.408385	0.393706	0.378434	0.456176	0.459751	0.447505	0.529422	0.508833	0.52768	0.395776	0.38389	0.385451	0.46016	0.465124	0.494844	0.370412	0.332132	0.406592	0.381235	0.327615	0.397425	0.284203	0.280389	0.276335	0.359158	0.350824	0.357871
H3K4m3_Pr_EZH2i_rep3	0.727524	0.756818	0.702187	0.648871	0.641504	0.639971	0.952476	0.943829	0.930316	0.923962	0.905907	1	0.248264	0.271576	0.260801	0.495051	0.462999	0.438143	0.536672	0.544398	0.519516	0.653709	0.621725	0.647109	0.420988	0.380542	0.367128	0.489718	0.479223	0.54381	0.48367	0.431146	0.532155	0.496811	0.427105	0.522395	0.372125	0.367707	0.355156	0.470122	0.45635	0.468923
H3K27m3_Ni_rep1	0.0907823	0.112592	0.0728947	0.0227108	0.0222952	0.0196389	0.290429	0.271452	0.271448	0.201634	0.176999	0.248264	1	0.779256	0.830204	0.51267	0.494203	0.47796	0.411435	0.402683	0.388581	0.308625	0.282205	0.310436	0.282816	0.25782	0.240568	0.201026	0.163501	0.206231	0.399427	0.363997	0.406426	0.373101	0.295626	0.382241	0.357059	0.35584	0.350977	0.333242	0.330064	0.323946
H3K27m3_Ni_rep2	0.104412	0.129305	0.0858547	0.0345487	0.0348139	0.0312627	0.315262	0.294922	0.294313	0.218247	0.193778	0.271576	0.779256	1	0.79304	0.513887	0.49318	0.476458	0.409432	0.404065	0.387276	0.32044	0.293641	0.320781	0.308221	0.27649	0.257467	0.211573	0.175506	0.221508	0.422057	0.385912	0.435046	0.39344	0.313945	0.403055	0.393696	0.393644	0.388162	0.356569	0.35848	0.3485
H3K27m3_Ni_rep3	0.10578	0.128698	0.0873908	0.0320499	0.032189	0.0290796	0.302491	0.284314	0.283436	0.211803	0.187498	0.260801	0.830204	0.79304	1	0.512835	0.502107	0.482238	0.446988	0.437195	0.426469	0.343219	0.316669	0.344816	0.312229	0.290493	0.273036	0.234123	0.198589	0.239957	0.389559	0.355788	0.402863	0.368691	0.291235	0.376155	0.350707	0.352523	0.348099	0.32917	0.327631	0.321962
H3K27m3_Pr_rep1	0.283149	0.313731	0.258665	0.182699	0.180865	0.179443	0.608946	0.581117	0.594175	0.43733	0.408385	0.495051	0.51267	0.513887	0.512835	1	0.886302	0.883658	0.450979	0.452523	0.428714	0.422655	0.397238	0.425538	0.492051	0.466888	0.453365	0.391895	0.360347	0.395538	0.619756	0.562007	0.611847	0.575604	0.468763	0.585014	0.561825	0.532711	0.542854	0.518222	0.532778	0.499798
H3K27m3_Pr_rep2	0.301038	0.328146	0.280048	0.201314	0.198754	0.197776	0.584008	0.564575	0.578159	0.417344	0.393706	0.462999	0.494203	0.49318	0.502107	0.886302	1	0.927922	0.45257	0.451359	0.43799	0.418941	0.395383	0.422477	0.521188	0.519566	0.511665	0.431356	0.410067	0.425654	0.556277	0.503974	0.550778	0.518478	0.422693	0.526792	0.502185	0.475762	0.489063	0.464333	0.480375	0.44888
H3K27m3_Pr_rep3	0.28838	0.31377	0.268398	0.189637	0.186665	0.18684	0.568025	0.54824	0.565852	0.39944	0.378434	0.438143	0.47796	0.476458	0.482238	0.883658	0.927922	1	0.440848	0.439802	0.427295	0.395197	0.37281	0.399468	0.502346	0.502168	0.496831	0.41522	0.393917	0.405419	0.555204	0.502911	0.542298	0.5142	0.414797	0.519359	0.497931	0.466237	0.484567	0.454775	0.475628	0.436092
H2Aub_Ni_rep1	0.381157	0.410164	0.349154	0.25246	0.259236	0.251796	0.563968	0.548796	0.543205	0.487463	0.456176	0.536672	0.411435	0.409432	0.446988	0.450979	0.45257	0.440848	1	0.905012	0.937127	0.846506	0.820164	0.857927	0.711854	0.726247	0.712991	0.732328	0.710191	0.739179	0.37754	0.343715	0.428752	0.378172	0.317439	0.392531	0.325028	0.348574	0.353623	0.335318	0.354184	0.342953
H2Aub_Ni_rep2	0.380915	0.411857	0.34959	0.253023	0.260496	0.251601	0.57206	0.555001	0.549304	0.490551	0.459751	0.544398	0.402683	0.404065	0.437195	0.452523	0.451359	0.439802	0.905012	1	0.909197	0.830131	0.803548	0.840041	0.704555	0.711088	0.698193	0.712834	0.691055	0.725175	0.389818	0.354578	0.443594	0.388233	0.326937	0.403045	0.345625	0.368304	0.372535	0.34984	0.367901	0.356476
H2Aub_Ni_rep3	0.384407	0.41228	0.354832	0.258029	0.265994	0.2577	0.547068	0.535176	0.531058	0.475046	0.447505	0.519516	0.388581	0.387276	0.426469	0.428714	0.43799	0.427295	0.937127	0.909197	1	0.851876	0.826787	0.864286	0.715071	0.736567	0.727716	0.749561	0.734241	0.75429	0.348382	0.315421	0.400663	0.352031	0.294788	0.365594	0.294839	0.318023	0.325664	0.309683	0.329583	0.317473
H2Aub_Ni_EZH2i_rep1	0.405799	0.440206	0.374531	0.289576	0.29689	0.286264	0.657366	0.633408	0.623528	0.560801	0.529422	0.653709	0.308625	0.32044	0.343219	0.422655	0.418941	0.395197	0.846506	0.830131	0.851876	1	0.879824	0.92592	0.642211	0.637729	0.620942	0.751588	0.744055	0.776541	0.39933	0.348621	0.461147	0.421938	0.362237	0.449917	0.298495	0.317105	0.309962	0.382498	0.384059	0.385093
H2Aub_Ni_EZH2i_rep2	0.395797	0.427559	0.365752	0.283836	0.290961	0.281305	0.625614	0.604751	0.594711	0.539223	0.508833	0.621725	0.282205	0.293641	0.316669	0.397238	0.395383	0.37281	0.820164	0.803548	0.826787	0.879824	1	0.886802	0.628345	0.627624	0.613472	0.728858	0.720967	0.748286	0.371571	0.326608	0.429432	0.392236	0.338503	0.417548	0.282972	0.301397	0.29509	0.356157	0.358106	0.35875
H2Aub_Ni_EZH2i_rep3	0.405356	0.438571	0.374179	0.290491	0.298055	0.288254	0.65315	0.629452	0.61984	0.559344	0.52768	0.647109	0.310436	0.320781	0.344816	0.425538	0.422477	0.399468	0.857927	0.840041	0.864286	0.92592	0.886802	1	0.652994	0.651017	0.634812	0.763771	0.754209	0.783008	0.398988	0.348184	0.458735	0.420583	0.361261	0.448656	0.29752	0.314506	0.309151	0.380791	0.380905	0.380985
H2Aub_Pr_rep1	0.394491	0.422756	0.373289	0.299291	0.305697	0.298302	0.519558	0.511293	0.50632	0.405966	0.395776	0.420988	0.282816	0.308221	0.312229	0.492051	0.521188	0.502346	0.711854	0.704555	0.715071	0.642211	0.628345	0.652994	1	0.921132	0.90635	0.705485	0.701003	0.714313	0.475123	0.447525	0.530082	0.412409	0.377278	0.426102	0.604998	0.634198	0.63812	0.421599	0.474121	0.440369
H2Aub_Pr_rep2	0.411512	0.432791	0.393801	0.319931	0.325572	0.320285	0.481831	0.485112	0.482236	0.389499	0.38389	0.380542	0.25782	0.27649	0.290493	0.466888	0.519566	0.502168	0.726247	0.711088	0.736567	0.637729	0.627624	0.651017	0.921132	1	0.94414	0.743719	0.748542	0.738091	0.395162	0.374664	0.44592	0.344446	0.316047	0.353534	0.509957	0.540134	0.546928	0.34995	0.39815	0.36627
H2Aub_Pr_rep3	0.423988	0.442424	0.409093	0.336153	0.341946	0.336793	0.470868	0.476199	0.475086	0.386185	0.385451	0.367128	0.240568	0.257467	0.273036	0.453365	0.511665	0.496831	0.712991	0.698193	0.727716	0.620942	0.613472	0.634812	0.90635	0.94414	1	0.742059	0.753563	0.734501	0.366645	0.347554	0.414694	0.319296	0.291846	0.326408	0.475109	0.503187	0.513406	0.322615	0.370535	0.339199
H2Aub_Pr_EZH2i_rep1	0.432992	0.451933	0.415369	0.345842	0.351909	0.346093	0.536652	0.534048	0.532069	0.469473	0.46016	0.489718	0.201026	0.211573	0.234123	0.391895	0.431356	0.41522	0.732328	0.712834	0.749561	0.751588	0.728858	0.763771	0.705485	0.743719	0.742059	1	0.783727	0.766393	0.301972	0.267183	0.347732	0.310359	0.269646	0.327411	0.255048	0.273218	0.277338	0.282168	0.294272	0.28397
H2Aub_Pr_EZH2i_rep2	0.45129	0.467467	0.437662	0.372805	0.378489	0.372592	0.52801	0.530166	0.529518	0.465588	0.465124	0.479223	0.163501	0.175506	0.198589	0.360347	0.410067	0.393917	0.710191	0.691055	0.734241	0.744055	0.720967	0.754209	0.701003	0.748542	0.753563	0.783727	1	0.777174	0.262893	0.230614	0.313183	0.277864	0.241831	0.294007	0.218725	0.236793	0.241237	0.252936	0.263964	0.253908
H2Aub_Pr_EZH2i_rep3	0.448682	0.473378	0.429508	0.35784	0.365925	0.356606	0.580273	0.574143	0.570355	0.504253	0.494844	0.54381	0.206231	0.221508	0.239957	0.395538	0.425654	0.405419	0.739179	0.725175	0.75429	0.776541	0.748286	0.783008	0.714313	0.738091	0.734501	0.766393	0.777174	1	0.337044	0.299538	0.393835	0.344221	0.301286	0.365083	0.296456	0.316615	0.317816	0.32174	0.333965	0.327392
IN_Ni_rep1	0.221351	0.258523	0.195196	0.147162	0.147709	0.14252	0.561606	0.523993	0.525737	0.401589	0.370412	0.48367	0.399427	0.422057	0.389559	0.619756	0.556277	0.555204	0.37754	0.389818	0.348382	0.39933	0.371571	0.398988	0.475123	0.395162	0.366645	0.301972	0.262893	0.337044	1	0.626758	0.693793	0.616327	0.525377	0.630561	0.697216	0.684251	0.681419	0.584095	0.608472	0.577665
IN_Ni_rep2	0.198914	0.23324	0.174774	0.131285	0.132481	0.127379	0.503257	0.469534	0.470163	0.360639	0.332132	0.431146	0.363997	0.385912	0.355788	0.562007	0.503974	0.502911	0.343715	0.354578	0.315421	0.348621	0.326608	0.348184	0.447525	0.374664	0.347554	0.267183	0.230614	0.299538	0.626758	1	0.636999	0.56184	0.480871	0.573443	0.658269	0.648656	0.645666	0.532517	0.561881	0.532929
IN_Ni_rep3	0.25589	0.297614	0.228361	0.174242	0.176917	0.169298	0.601472	0.562413	0.561589	0.436133	0.406592	0.532155	0.406426	0.435046	0.402863	0.611847	0.550778	0.542298	0.428752	0.443594	0.400663	0.461147	0.429432	0.458735	0.530082	0.44592	0.414694	0.347732	0.313183	0.393835	0.693793	0.636999	1	0.630377	0.536381	0.652898	0.722141	0.718562	0.710821	0.608496	0.634466	0.605761
IN_Ni_EZH2i_rep1	0.229535	0.265385	0.2048	0.156735	0.157608	0.151509	0.555212	0.519428	0.520905	0.410897	0.381235	0.496811	0.373101	0.39344	0.368691	0.575604	0.518478	0.5142	0.378172	0.388233	0.352031	0.421938	0.392236	0.420583	0.412409	0.344446	0.319296	0.310359	0.277864	0.344221	0.616327	0.56184	0.630377	1	0.48295	0.588101	0.587284	0.575333	0.570701	0.532555	0.546626	0.525828
IN_Ni_EZH2i_rep2	0.199202	0.23058	0.177816	0.136572	0.138874	0.132756	0.479277	0.448007	0.448099	0.354339	0.327615	0.427105	0.295626	0.313945	0.291235	0.468763	0.422693	0.414797	0.317439	0.326937	0.294788	0.362237	0.338503	0.361261	0.377278	0.316047	0.291846	0.269646	0.241831	0.301286	0.525377	0.480871	0.536381	0.48295	1	0.499864	0.528986	0.520299	0.513648	0.46655	0.470387	0.458147
IN_Ni_EZH2i_rep3	0.23781	0.275303	0.211806	0.161207	0.163042	0.156393	0.579011	0.542196	0.542156	0.42783	0.397425	0.522395	0.382241	0.403055	0.376155	0.585014	0.526792	0.519359	0.392531	0.403045	0.365594	0.449917	0.417548	0.448656	0.426102	0.353534	0.326408	0.327411	0.294007	0.365083	0.630561	0.573443	0.652898	0.588101	0.499864	1	0.602997	0.592048	0.584552	0.553878	0.562083	0.544653
IN_Pr_rep1	0.187542	0.227406	0.163569	0.118581	0.120981	0.113582	0.480969	0.445769	0.44608	0.305638	0.284203	0.372125	0.357059	0.393696	0.350707	0.561825	0.502185	0.497931	0.325028	0.345625	0.294839	0.298495	0.282972	0.29752	0.604998	0.509957	0.475109	0.255048	0.218725	0.296456	0.697216	0.658269	0.722141	0.587284	0.528986	0.602997	1	0.871247	0.867245	0.603587	0.655881	0.612294
IN_Pr_rep2	0.194864	0.234857	0.170699	0.123737	0.126335	0.118976	0.471161	0.437377	0.434915	0.301403	0.280389	0.367707	0.35584	0.393644	0.352523	0.532711	0.475762	0.466237	0.348574	0.368304	0.318023	0.317105	0.301397	0.314506	0.634198	0.540134	0.503187	0.273218	0.236793	0.316615	0.684251	0.648656	0.718562	0.575333	0.520299	0.592048	0.871247	1	0.873916	0.593858	0.651147	0.608438
IN_Pr_rep3	0.197975	0.237062	0.17438	0.125068	0.127979	0.120927	0.464937	0.43267	0.432552	0.295657	0.276335	0.355156	0.350977	0.388162	0.348099	0.542854	0.489063	0.484567	0.353623	0.372535	0.325664	0.309962	0.29509	0.309151	0.63812	0.546928	0.513406	0.277338	0.241237	0.317816	0.681419	0.645666	0.710821	0.570701	0.513648	0.584552	0.867245	0.873916	1	0.585668	0.646286	0.600087
IN_Pr_EZH2i_rep1	0.217029	0.252966	0.194269	0.151077	0.152989	0.145944	0.52761	0.492902	0.492956	0.384764	0.359158	0.470122	0.333242	0.356569	0.32917	0.518222	0.464333	0.454775	0.335318	0.34984	0.309683	0.382498	0.356157	0.380791	0.421599	0.34995	0.322615	0.282168	0.252936	0.32174	0.584095	0.532517	0.608496	0.532555	0.46655	0.553878	0.603587	0.593858	0.585668	1	0.53149	0.515813
IN_Pr_EZH2i_rep2	0.220792	0.257937	0.197262	0.150882	0.153427	0.146171	0.525125	0.49178	0.491554	0.375062	0.350824	0.45635	0.330064	0.35848	0.327631	0.532778	0.480375	0.475628	0.354184	0.367901	0.329583	0.384059	0.358106	0.380905	0.474121	0.39815	0.370535	0.294272	0.263964	0.333965	0.608472	0.561881	0.634466	0.546626	0.470387	0.562083	0.655881	0.651147	0.646286	0.53149	1	0.533407
IN_Pr_EZH2i_rep3	0.221607	0.257945	0.197234	0.154488	0.1574	0.149129	0.520701	0.488202	0.483837	0.385929	0.357871	0.468923	0.323946	0.3485	0.321962	0.499798	0.44888	0.436092	0.342953	0.356476	0.317473	0.385093	0.35875	0.380985	0.440369	0.36627	0.339199	0.28397	0.253908	0.327392	0.577665	0.532929	0.605761	0.525828	0.458147	0.544653	0.612294	0.608438	0.600087	0.515813	0.533407	1

## Sheet: EFIG1e_H3K4me3_Pr_replicates
seqnames	start	H3K4m3_Pr_rep1_mean_cov	H3K4m3_Pr_rep2_mean_cov	H3K4m3_Pr_rep3_mean_cov
chr1	1	0	0.6676	0.348
chr1	10001	2.545	3.326	3.184
chr1	20001	11.22	14.33	11.11
chr1	30001	2.199	8.968	13.2
chr1	40001	0.8154	0.5066	0.738
chr1	50001	0.7585	0.8266	0.2997
chr1	60001	0.5136	1.045	0.3852
chr1	70001	0.7151	0.942	0.7522
chr1	80001	0.03134	0.5492	0.5626
chr1	90001	0.9004	1.08	0.8578
chr1	100001	0.5615	1.111	0.7501
chr1	110001	0.3945	0.4489	0.6999
chr1	120001	0.4661	0.7508	0.3279
chr1	130001	1.175	1.298	1.53
chr1	140001	0.1187	0.605	0.5369
chr1	150001	0.4164	0.3012	0.8792
chr1	160001	0.8109	0.5629	0.7419
chr1	170001	0.4845	1.235	0.6108
chr1	180001	3.658	3.909	3.914
chr1	190001	9.33	19.41	9.918
chr1	200001	4.92	4.996	19.02
chr1	210001	0	0	0
chr1	220001	0	0	0
chr1	230001	0	0	0
chr1	240001	0	0	0
chr1	250001	0.04478	0.1081	0.3164
chr1	260001	2.236	2.476	1.869
chr1	270001	0.6869	1.731	1.685
chr1	280001	0.7753	0.9594	0.8645
chr1	290001	0.4939	0.4835	0.7622
chr1	300001	0	0	0.01325
chr1	310001	0	0	0
chr1	320001	0	0	0
chr1	330001	0	0	0
chr1	340001	0.1343	0.1558	0.3519
chr1	350001	2.058	1.579	2.15
chr1	360001	2.715	5.373	3.686
chr1	370001	1.336	3.336	2.376
chr1	380001	1.835	3.072	2.408
chr1	390001	0.9	1.647	1.592
chr1	400001	0.9063	1.18	1.094
chr1	410001	0.801	1.303	1.105
chr1	420001	0.9752	0.6528	0.5454
chr1	430001	1.592	1.4	0.5084
chr1	440001	0.6246	1.095	1.209
chr1	450001	1.393	0.7774	0.5456
chr1	460001	0.801	0.7906	0.8487
chr1	470001	0.1343	0.4944	0.2724
chr1	480001	0.7061	1.202	0.3772
chr1	490001	1.114	0.7682	0.8372
chr1	500001	0.5561	0.705	0.3188
chr1	510001	0.5369	0.7708	0.802
chr1	520001	0.3788	0.8722	0.3536
chr1	530001	0.2687	0.4624	0.2609
chr1	540001	0	0	0
chr1	550001	0	0	0
chr1	560001	0	0	0
chr1	570001	0	0	0
chr1	580001	0.3837	0.8436	0.6793
chr1	590001	2.003	3.267	3.111
chr1	600001	2.785	3.627	4.069
chr1	610001	2.176	3.861	3.195
chr1	620001	6.309	9.061	10.08
chr1	630001	21.63	32.92	27.09
chr1	640001	1.093	0.5376	1.11
chr1	650001	0.1442	1.111	0.5258
chr1	660001	0.7889	1.398	1.055
chr1	670001	1.072	1.028	1.623
chr1	680001	0.3287	0.5029	0.4366
chr1	690001	1.007	0.7258	0.4536
chr1	700001	0.617	0.4745	1.303
chr1	710001	0.9651	0.3922	0.2856
chr1	720001	1.323	0.6823	0.9001
chr1	730001	0.7804	0.5192	0.5648
chr1	740001	0.6358	0.1821	0.7302
chr1	750001	0.5019	0.7887	0.4891
chr1	760001	0.6345	0.481	0.5527
chr1	770001	8.751	12.39	14.58
chr1	780001	1.994	5.496	3.765
chr1	790001	2.071	3.536	2.537
chr1	800001	1.104	0.8199	0.4973
chr1	810001	0.9833	0.4915	1.184
chr1	820001	9.091	16.34	17.57
chr1	830001	0.7849	3.182	3.337
chr1	840001	1.191	1.194	1.349
chr1	850001	1.689	0.9729	0.8422
chr1	860001	1.098	1.494	1.381
chr1	870001	1	2.4	1.542
chr1	880001	1.888	1.517	1.414
chr1	890001	1.268	1.405	0.9021
chr1	900001	3.844	5.265	5.353
chr1	910001	1.584	1.235	1.824
chr1	920001	8.001	11.55	12.27
chr1	930001	3.948	7.074	7.567
chr1	940001	3.621	7.347	5.464
chr1	950001	7.2	11.29	10.74
chr1	960001	7.595	12.27	14.16
chr1	970001	2.504	3.725	5.05
chr1	980001	1.526	1.663	2.374
chr1	990001	5.729	9.394	9.113
chr1	1000001	4.804	6.647	7.573
chr1	1010001	4.998	6.436	8.943
chr1	1020001	3.783	5.655	4.624
chr1	1030001	3.804	5.57	6.042
chr1	1040001	2.032	1.883	3.84
chr1	1050001	3.61	3.52	4.487
chr1	1060001	4.839	10.51	10.94
chr1	1070001	1.88	3.217	5.831
chr1	1080001	1.696	2.469	1.739
chr1	1090001	1.227	1.46	1.089
chr1	1100001	1.896	2.474	2.134
chr1	1110001	5.628	9.961	11.91
chr1	1120001	1.25	0.8117	1.278
chr1	1130001	2.621	4.187	3.227
chr1	1140001	1.05	2.011	1.609
chr1	1150001	3.965	5.697	4.144
chr1	1160001	1.246	2.955	1.939
chr1	1170001	2.114	2.138	2.526
chr1	1180001	0.5915	0.7554	0.8415
chr1	1190001	1.47	1.631	2.5
chr1	1200001	3.636	6.214	5.05
chr1	1210001	1.315	0.9274	0.9896
chr1	1220001	1.249	4.307	1.729
chr1	1230001	5.21	5.811	13.19
chr1	1240001	1.723	2.142	2.309
chr1	1250001	1.534	1.654	1.1
chr1	1260001	0.9524	1.041	0.4053
chr1	1270001	7.593	13.99	13.71
chr1	1280001	0.6407	1.445	1.119
chr1	1290001	0.4719	1.538	1.262
chr1	1300001	9.736	14.61	14.22
chr1	1310001	1.6	3.518	6.536
chr1	1320001	10.05	17.42	20.86
chr1	1330001	1.309	1.513	1.637
chr1	1340001	3.604	6.674	8.103
chr1	1350001	3.757	6.454	7.326
chr1	1360001	1.7	2.745	2.037
chr1	1370001	8.845	15.01	20.15
chr1	1380001	1.418	0.9848	1.261
chr1	1390001	14.18	17.56	19.97
chr1	1400001	14.07	23.63	22.81
chr1	1410001	1.884	2.126	4.472
chr1	1420001	1.775	3.173	3.111
chr1	1430001	4.925	6.678	7.811
chr1	1440001	0.8946	1.296	0.4261
chr1	1450001	0.1343	0.9478	0.4105
chr1	1460001	1.221	5.269	1.105
chr1	1470001	8.648	12.51	17.19
chr1	1480001	1.379	0.6264	0.908
chr1	1490001	0.8682	1.279	1.452
chr1	1500001	1.482	1.887	7.29
chr1	1510001	13.1	18.68	13.64
chr1	1520001	1.941	0.7767	1.686
chr1	1530001	3.036	2.596	4.489
chr1	1540001	2.432	6.046	4.703
chr1	1550001	1.444	0.5511	0.7902
chr1	1560001	0.8512	0.9753	1.261
chr1	1570001	14.07	24.77	24.52
chr1	1580001	1.106	1.667	1.616
chr1	1590001	1.813	4.662	5.414
chr1	1600001	1.632	4.191	2.805
chr1	1610001	8.778	17.84	17.97
chr1	1620001	2.567	3.501	3.208
chr1	1630001	3.069	4.409	5.637
chr1	1640001	1.813	1.556	2.053
chr1	1650001	9.211	12.51	11.8
chr1	1660001	0.8754	5.012	4.495
chr1	1670001	1.193	0.8089	1.132
chr1	1680001	1.24	4.491	6.403
chr1	1690001	15.04	20.7	20.51
chr1	1700001	1.874	1.372	2.413
chr1	1710001	0.8445	1.132	0.581
chr1	1720001	10.66	14.5	17.32
chr1	1730001	0.2579	0.8114	0.9924
chr1	1740001	11.08	21.8	22.86
chr1	1750001	0.7386	1.303	0.7887
chr1	1760001	0.7218	1.342	0.525
chr1	1770001	6.878	9.357	6.412
chr1	1780001	1.811	4.551	5.199
chr1	1790001	1.204	0.936	0.5939
chr1	1800001	0.7482	0.7134	0.143
chr1	1810001	0.4863	0.7621	0.267
chr1	1820001	0.3116	0.5076	0.4877
chr1	1830001	0.8413	0.6554	0.5797
chr1	1840001	0.7603	1.548	0.5999
chr1	1850001	0.8812	1.479	0.9974
chr1	1860001	0.8686	0.799	1.051
chr1	1870001	0.8248	1.893	2.068
chr1	1880001	3.448	3.883	5.667
chr1	1890001	6.764	11.87	10.87
chr1	1900001	3.533	4.846	6.802
chr1	1910001	4.05	10.9	9.442
chr1	1920001	2.233	3.209	3.185
chr1	1930001	0.9389	1.85	0.7696
chr1	1940001	1.056	0.9687	1.512
chr1	1950001	0.677	1.394	1.144
chr1	1960001	0.9658	1.17	1.271
chr1	1970001	0.7554	1.105	0.7228
chr1	1980001	0.887	1.487	0.5952
chr1	1990001	0.5821	1.139	0.5742
chr1	2000001	0.806	3.092	1.828
chr1	2010001	2.303	3.503	2.078
chr1	2020001	0.9591	2.104	3.29
chr1	2030001	1.344	1.508	1.089
chr1	2040001	2.112	6.653	8.075
chr1	2050001	6.853	7.446	6.821
chr1	2060001	1.374	1.177	1.506
chr1	2070001	2.637	1.084	1.519
chr1	2080001	1.389	0.7192	1.216
chr1	2090001	0.8751	1.35	1.645
chr1	2100001	0.8626	0.81	1.183
chr1	2110001	1.314	1.537	0.9542
chr1	2120001	1.822	2.781	1.98
chr1	2130001	2.621	2.945	2.282
chr1	2140001	0.9295	0.767	0.9204
chr1	2150001	0.1321	0.6322	0.784
chr1	2160001	1.738	1.3	1.358
chr1	2170001	0.9342	0.8394	0.8403
chr1	2180001	1.085	2.01	2.463
chr1	2190001	6.304	8.434	6.215
chr1	2200001	3.079	6.835	6.3
chr1	2210001	2.08	2.006	2.106
chr1	2220001	6.851	13.34	13.31
chr1	2230001	4.196	9.04	7.525
chr1	2240001	1.403	0.895	1.71
chr1	2250001	0.6716	1.051	1.226
chr1	2260001	1.045	0.8253	0.8349
chr1	2270001	1.73	2.367	2.475
chr1	2280001	2.518	2.93	2.683
chr1	2290001	0.8422	0.956	1.096
chr1	2300001	0.5216	1.237	0.734
chr1	2310001	2.25	4.031	5.142
chr1	2320001	1.349	1.821	1.334
chr1	2330001	1.408	2.095	1.653
chr1	2340001	0.8731	1.21	0.9253
chr1	2350001	1.403	1.108	0.6169
chr1	2360001	0.8069	0.917	1.102
chr1	2370001	0.7692	0.6326	1.042
chr1	2380001	1.67	3.814	2.103
chr1	2390001	9.252	12.33	16.24
chr1	2400001	0.8525	3.2	3.846
chr1	2410001	6.757	10.99	11.58
chr1	2420001	1.532	1.197	1.548
chr1	2430001	0.9085	0.8895	1.389
chr1	2440001	1.632	3.491	3.313
chr1	2450001	0.2514	0.8826	0.5503
chr1	2460001	1.038	0.5664	1.092
chr1	2470001	0.9875	0.5299	0.733
chr1	2480001	0.5371	0.7119	0.4491
chr1	2490001	0.673	0.4623	0.5141
chr1	2500001	0.08955	0.3514	0.3247
chr1	2510001	0.7231	0.3583	0.3262
chr1	2520001	3.748	7.886	6.717
chr1	2530001	1.027	1.856	3.092
chr1	2540001	2.667	5.477	5.654
chr1	2550001	0.7233	1.191	0.5714
chr1	2560001	0.4092	0.4081	0.5885
chr1	2570001	0.296	0.7155	0.639
chr1	2580001	4.139	8.529	6.724
chr1	2590001	0.5024	0.7014	0.5389
chr1	2600001	0.4769	0.7954	0.4933
chr1	2610001	0.5888	0.49	0.693
chr1	2620001	2.946	2.77	3.019
chr1	2630001	0.5382	2.069	1.578
chr1	2640001	5.785	6.444	6.892
chr1	2650001	9.509	13.66	15.49
chr1	2660001	14.13	20.18	24.5
chr1	2670001	15.99	20.18	23.99
chr1	2680001	9.276	11.24	12.04
chr1	2690001	4.747	5.102	7.119
chr1	2700001	0.6555	0.728	1.238
chr1	2710001	0	0	0
chr1	2720001	0	0	0
chr1	2730001	0	0	0
chr1	2740001	1.699	2.648	2.714
chr1	2750001	2.453	4.568	6.673
chr1	2760001	1.173	2.382	3.915
chr1	2770001	1.822	2.153	2.838
chr1	2780001	1.92	1.885	1.445
chr1	2790001	1.979	3.138	2.741
chr1	2800001	2.412	5.46	5.41
chr1	2810001	3.304	4.821	5.016
chr1	2820001	3.454	3.743	4.043
chr1	2830001	2.365	4.225	4.287
chr1	2840001	3.735	3.031	2.937
chr1	2850001	3.248	5.667	5.804
chr1	2860001	2.533	6.126	6.005
chr1	2870001	3.647	4.774	4.917
chr1	2880001	2.43	4.317	4.589
chr1	2890001	2.421	4.303	4.509
chr1	2900001	2.158	4.893	4.628
chr1	2910001	2.028	3.062	3.298
chr1	2920001	2.117	3.581	2.533
chr1	2930001	1.842	4.038	2.842
chr1	2940001	2.833	2.795	3.419
chr1	2950001	2.325	2.87	2.822
chr1	2960001	1.708	2.53	2.754
chr1	2970001	1.568	2.925	4.406
chr1	2980001	1.348	2.049	2.282
chr1	2990001	1.271	1.916	1.368
chr1	3000001	2.086	2.881	2.172
chr1	3010001	0.7854	2.051	3.492
chr1	3020001	1.354	2.371	2.358
chr1	3030001	1.103	0.539	0.7482
chr1	3040001	0.4603	1.546	0.6718
chr1	3050001	0.7048	1.219	0.7862
chr1	3060001	9.378	16.29	16.92
chr1	3070001	5.952	10.38	11.56
chr1	3080001	0.8727	0.6872	1.119
chr1	3090001	0.7379	0.761	1.351
chr1	3100001	1.576	1.119	1.777
chr1	3110001	0.7536	0.98	0.6137
chr1	3120001	0.3591	1.072	0.1443
chr1	3130001	0.4894	1.23	0.7228
chr1	3140001	0.9336	0.3391	0.766
chr1	3150001	0.8664	0.6114	0.9342
chr1	3160001	0.3681	0.5664	0.9515
chr1	3170001	0.8301	0.3217	0.5421
chr1	3180001	0.9363	0.81	0.4963
chr1	3190001	0.7536	0.9033	1.07
chr1	3200001	0.7934	0.7997	0.7666
chr1	3210001	0.7948	1.077	1.003
chr1	3220001	0.2601	0.6557	0.4907
chr1	3230001	0.9457	0.8545	1.089
chr1	3240001	0.8494	1.751	1.505
chr1	3250001	0.4097	1.269	0.7291
chr1	3260001	0.8413	0.8788	0.5847
chr1	3270001	0.4903	0.4369	0.4249
chr1	3280001	0.6157	0.767	0.6197
chr1	3290001	0.6994	0.7435	0.6877
chr1	3300001	1.267	1.004	0.5531
chr1	3310001	1.285	2.109	2.585
chr1	3320001	1.15	0.66	0.7952
chr1	3330001	1.118	1.801	0.9691
chr1	3340001	1.521	2.257	1.873
chr1	3350001	1.164	1.757	1.653
chr1	3360001	0.4887	0.8665	0.5854
chr1	3370001	0.8657	0.7428	0.4812
chr1	3380001	0.3278	0.8115	0.8597
chr1	3390001	3.223	6.437	4.847
chr1	3400001	1.295	0.7188	0.8587
chr1	3410001	1.46	1.842	0.9855
chr1	3420001	0.9649	0.883	1.039
chr1	3430001	0.8512	1.052	0.3712
chr1	3440001	0.4809	1.129	0.5511
chr1	3450001	3.463	4.73	3.819
chr1	3460001	0.3801	0.6708	0.4569
chr1	3470001	0.5051	0.4514	0.5204
chr1	3480001	1.344	1.621	1.435
chr1	3490001	0.7036	1.387	1.41
chr1	3500001	0.859	0.8835	0.6376
chr1	3510001	1.358	0.7772	0.7114
chr1	3520001	0.9497	1.126	2.766
chr1	3530001	2.918	4.031	3.931
chr1	3540001	0.7361	1.238	1.058
chr1	3550001	1.097	0.9104	1.067
chr1	3560001	0.7021	1.37	0.6747
chr1	3570001	0.4258	0.681	0.3298
chr1	3580001	1.041	2.131	1.589
chr1	3590001	0.874	0.7012	1.216
chr1	3600001	0.8467	2.702	1.032
chr1	3610001	5.035	8.797	9.409
chr1	3620001	7.518	13.64	12.81
chr1	3630001	1.551	0.8786	0.7988
chr1	3640001	3.721	6.301	8.375
chr1	3650001	7.9	13.14	13.38
chr1	3660001	0.7567	1.255	0.8047
chr1	3670001	1.644	1.804	1.349
chr1	3680001	1.927	2.763	1.902
chr1	3690001	1.215	1.543	1.466
chr1	3700001	1.435	1.165	1.601
chr1	3710001	0.6354	2.155	1.942
chr1	3720001	0.6777	0.6551	1.225
chr1	3730001	1.17	1.124	1.426
chr1	3740001	5.267	7.107	10.07
chr1	3750001	0.536	1.572	0.7275
chr1	3760001	0.9658	1.629	3.409
chr1	3770001	4.251	6.948	7.418
chr1	3780001	0.7218	0.7897	0.8485
chr1	3790001	7.441	14	14.02
chr1	3800001	1.525	2.57	3.33
chr1	3810001	0.6833	0.8461	0.7979
chr1	3820001	0.3582	0.9112	0.6215
chr1	3830001	1.006	0.6045	0.3935
chr1	3840001	0.4025	0.5357	0.6416
chr1	3850001	7.632	11.16	12.9
chr1	3860001	0.7563	2.821	1.974
chr1	3870001	0.7827	1.115	0.5719
chr1	3880001	0.8557	0.8469	0.6371
chr1	3890001	5.433	11.95	12.38
chr1	3900001	7.255	11.18	11.97
chr1	3910001	1.551	1.414	0.8394
chr1	3920001	0.6049	0.5812	0.4202
chr1	3930001	1.369	1.187	1.243
chr1	3940001	0.9672	1.106	1.207
chr1	3950001	0.4898	0.7776	0.8921
chr1	3960001	0.7406	0.8827	1.172
chr1	3970001	0.9331	0.7447	1.143
chr1	3980001	0.5409	0.9458	0.5863
chr1	3990001	0.6282	0.7068	0.3892
chr1	4000001	0.6873	0.7809	0.4069
chr1	4010001	0.3237	0.6427	0.3219
chr1	4020001	0.5073	0.9624	0.4715
chr1	4030001	1.016	1.107	1.194
chr1	4040001	1.476	0.7197	0.703
chr1	4050001	0.5113	0.8549	0.4266
chr1	4060001	1.08	0.9694	0.7158
chr1	4070001	1.186	1.349	0.7168
chr1	4080001	0.6466	1.144	1.463
chr1	4090001	0.8892	1.877	1.509
chr1	4100001	0.4827	0.4392	1.084
chr1	4110001	0.7518	1.419	1.404
chr1	4120001	0.4634	1.055	1.113
chr1	4130001	0.677	0.9418	0.9612
chr1	4140001	0.7464	0.488	0.5466
chr1	4150001	0.7469	0.7928	0.5406
chr1	4160001	0.8628	0.6455	0.6796
chr1	4170001	0.7115	0.8463	0.5846
chr1	4180001	0.3698	1.094	0.9059
chr1	4190001	0.7169	1.005	0.8135
chr1	4200001	1.016	0.903	0.8394
chr1	4210001	1.167	1.022	0.9188
chr1	4220001	0.4106	0.5999	0.6888
chr1	4230001	0.5418	0.8993	0.6103
chr1	4240001	0.7397	0.7171	0.9223
chr1	4250001	0.878	2.238	1.654
chr1	4260001	1.04	1.338	0.8583
chr1	4270001	1.162	1.45	1.578
chr1	4280001	0.9416	0.9792	0.8887
chr1	4290001	1.139	1.17	1.034
chr1	4300001	1.75	2.098	2.558
chr1	4310001	1.504	2.136	1.423
chr1	4320001	1.006	0.6141	0.5392
chr1	4330001	0.8386	1.062	0.5866
chr1	4340001	1.212	0.9535	0.9224
chr1	4350001	0.3537	0.3592	0.6812
chr1	4360001	0.7876	0.7948	0.9095
chr1	4370001	2.198	1.343	1.926
chr1	4380001	0.8386	1.314	1.166
chr1	4390001	1.988	0.6003	0.8669
chr1	4400001	0.8176	0.7929	0.6203
chr1	4410001	0.7957	0.7033	0.6738
chr1	4420001	0.3421	0.7885	0.847
chr1	4430001	0.848	0.5293	0.338
chr1	4440001	0.6049	0.7555	0.5748
chr1	4450001	0.7204	0.7642	0.5553
chr1	4460001	0.4787	0.2139	0.4794
chr1	4470001	1.153	0.8377	1.194
chr1	4480001	1.055	0.9791	0.7021
chr1	4490001	0.6278	0.7796	0.936
chr1	4500001	0.8104	0.511	0.4288
chr1	4510001	0.5445	0.7187	0.4583
chr1	4520001	0.3166	0.6607	0.5326
chr1	4530001	1.021	0.5183	0.4594
chr1	4540001	0.3157	0.903	0.3334
chr1	4550001	0.6595	0.9877	0.3312
chr1	4560001	0.4061	0.6665	0.1598
chr1	4570001	0.3501	1.223	0.4215
chr1	4580001	0.7021	0.8052	0.2811
chr1	4590001	0.5207	0.634	0.6687
chr1	4600001	0.797	1.254	1.27
chr1	4610001	0.7733	0.866	0.681
chr1	4620001	0.6237	0.4032	0.669
chr1	4630001	0.467	0.789	0.7465
chr1	4640001	0.3846	0.7572	0.945
chr1	4650001	4.755	10.98	9.089
chr1	4660001	1.533	1.677	2.1
chr1	4670001	1.381	0.9542	1.029
chr1	4680001	0.9851	0.8169	0.5494
chr1	4690001	0.5284	0.7719	0.6125
chr1	4700001	0.6609	1.809	1.149
chr1	4710001	1.75	2.335	2.673
chr1	4720001	1.053	1.026	0.659
chr1	4730001	0.6945	0.7597	0.5724
chr1	4740001	0.27	0.4031	0.5979
chr1	4750001	1.629	1.744	1.278
chr1	4760001	0.5373	0.4272	0.2667
chr1	4770001	0.2991	0.3747	0.5576
chr1	4780001	0.4643	0.6271	0.9933
chr1	4790001	0.8521	0.7227	1.239
chr1	4800001	1.255	0.759	1.291
chr1	4810001	0.3528	0.5064	0.4685
chr1	4820001	0.356	1.333	0.1957
chr1	4830001	0.6681	1.157	0.693
chr1	4840001	0.9752	0.8224	0.9194
chr1	4850001	0.8046	1.164	1.829
chr1	4860001	1.593	1.669	1.827
chr1	4870001	1.142	0.5414	0.665
chr1	4880001	0.4227	0.9204	0.4222
chr1	4890001	0.9166	0.7976	0.6134
chr1	4900001	0.9072	0.9095	0.9465
chr1	4910001	0.9204	1.677	1.084
chr1	4920001	0.7838	1.009	1.081
chr1	4930001	0.9076	0.4945	0.4059
chr1	4940001	0.8015	0.9848	0.4413
chr1	4950001	0.6931	1.407	0.631
chr1	4960001	0.441	0.9125	0.7161
chr1	4970001	0.7142	0.7414	0.4873
chr1	4980001	0.7312	0.7101	0.5172
chr1	4990001	0.2798	0.3648	0.6344
chr1	5000001	0.5673	0.532	0.8537
chr1	5010001	0.651	0.8705	0.7766
chr1	5020001	0.7742	0.7151	0.7914
chr1	5030001	0.5369	1.549	0.3617
chr1	5040001	1.592	2.332	1.949
chr1	5050001	0.8628	0.9743	0.8194
chr1	5060001	0.5709	1.195	0.2328
chr1	5070001	0.6958	0.2797	0.2085
chr1	5080001	0.7357	0.5923	0.3994
chr1	5090001	1.597	1.082	1.532
chr1	5100001	0.6376	0.4713	0.3326
chr1	5110001	1.412	1.42	1.54
chr1	5120001	0.2042	0.7739	0.7001
chr1	5130001	0.6779	0.8385	0.3786
chr1	5140001	0.3036	0.507	0.5481
chr1	5150001	0.5978	1.195	1.238
chr1	5160001	0.6457	0.7929	0.7613
chr1	5170001	0.3121	1.158	0.8097
chr1	5180001	0.7352	0.463	0.3646
chr1	5190001	0.6009	0.3823	0.6526
chr1	5200001	1.077	0.5563	0.6852
chr1	5210001	0.6748	0.821	0.7902
chr1	5220001	1.198	1.767	1.494
chr1	5230001	0.8503	1.464	1.039
chr1	5240001	0.6828	1.021	1.016
chr1	5250001	0.846	1.252	0.8309
chr1	5260001	1.207	2.204	2.216
chr1	5270001	0.7164	1.012	0.6159
chr1	5280001	0.6553	1.606	0.7757
chr1	5290001	0.6163	0.585	0.6184
chr1	5300001	0.6694	0.2502	0.4912
chr1	5310001	0.5722	0.8408	0.4422
chr1	5320001	0.5261	1.562	0.785
chr1	5330001	1.321	0.8024	1.004
chr1	5340001	0.6544	1.118	0.5386
chr1	5350001	1.176	1.193	1.11
chr1	5360001	0.9658	0.8793	0.6979
chr1	5370001	1.187	0.2127	1.261
chr1	5380001	0.7289	0.7275	1.04
chr1	5390001	1.1	0.5502	0.6578
chr1	5400001	1.062	0.2305	0.2337
chr1	5410001	0.6886	0.4375	0.4499
chr1	5420001	0.9851	0.5183	1.118
chr1	5430001	0.8839	0.9965	1.052
chr1	5440001	0.5919	1.002	0.7131
chr1	5450001	1.592	0.8189	0.7934
chr1	5460001	0.7531	1.146	1.362
chr1	5470001	0.7885	0.8184	0.3103
chr1	5480001	1.38	1.081	0.9048
chr1	5490001	1.144	0.4543	0.5101
chr1	5500001	0.529	0.8823	0.4437
chr1	5510001	0.7757	0.5366	0.9788
chr1	5520001	0.6806	0.7522	0.961
chr1	5530001	0.5763	0.964	0.9371
chr1	5540001	0.587	0.383	0.6543
chr1	5550001	0.8579	0.6401	0.4883
chr1	5560001	0.6349	0.5626	0.4055
chr1	5570001	0.973	0.7293	0.8651
chr1	5580001	0.6649	0.8056	0.8415
chr1	5590001	0.7348	1.024	1.519
chr1	5600001	0.8986	0.621	0.6891
chr1	5610001	0.5418	1.104	0.6868
chr1	5620001	0.7491	0.7294	0.4461
chr1	5630001	0.9412	0.5577	1.269
chr1	5640001	1.183	1.604	0.734
chr1	5650001	0.7836	1.458	0.5843
chr1	5660001	1.174	1.822	2.297
chr1	5670001	2.981	2.216	2.365
chr1	5680001	0.6295	0.5895	0.7096
chr1	5690001	0.5592	0.7651	0.2708
chr1	5700001	0.3157	0.7162	0.7321
chr1	5710001	0.8516	1.391	1.482
chr1	5720001	0.5825	0.6516	0.4622
chr1	5730001	0.2946	0.8038	0.4947
chr1	5740001	0.5879	0.9295	0.9959
chr1	5750001	0.6407	0.4943	0.8314
chr1	5760001	0.8973	1.264	1.499
chr1	5770001	0.7442	0.8437	0.839
chr1	5780001	0.6645	0.6907	0.7249
chr1	5790001	0.8731	0.7139	0.697
chr1	5800001	0.5292	0.3362	0.8663
chr1	5810001	0.9492	1.073	1.244
chr1	5820001	0.7267	0.9495	0.7496
chr1	5830001	0.8754	0.5248	0.8971
chr1	5840001	0.6878	0.9092	0.3662
chr1	5850001	0.5174	0.9151	0.7048
chr1	5860001	0.7265	1.151	0.3553
chr1	5870001	0.7903	0.8577	0.5638
chr1	5880001	0.4621	0.828	1.005
chr1	5890001	1.362	0.9251	1.206
chr1	5900001	0.5942	0.9039	0.6578
chr1	5910001	0.7021	0.2733	0.7521
chr1	5920001	0.8901	0.3935	0.1528
chr1	5930001	0.8122	0.4702	0.7058
chr1	5940001	0.1916	0.4428	0.3533
chr1	5950001	0.4424	0.7694	0.2659
chr1	5960001	0.6904	0.7462	0.686
chr1	5970001	0.7043	1.386	1.386
chr1	5980001	0.6179	1.143	0.9074
chr1	5990001	10.3	15.45	18.6
chr1	6000001	0.8825	0.9883	0.7348
chr1	6010001	1.009	0.7548	0.5521
chr1	6020001	1.513	1.988	1.848
chr1	6030001	1.904	1.756	1.728
chr1	6040001	1.229	1.128	0.8216
chr1	6050001	0.6085	0.9002	0.7948
chr1	6060001	0.5736	0.9659	0.6032
chr1	6070001	0.3663	0.433	0.4924
chr1	6080001	1.206	0.5881	0.6251
chr1	6090001	1.819	0.5146	0.6791
chr1	6100001	0.5666	0.5507	1.078
chr1	6110001	0.7236	0.7046	1.025
chr1	6120001	1.108	1.53	1.858
chr1	6130001	0.9161	1.022	1.252
chr1	6140001	1.095	1.491	1.025
chr1	6150001	0.2678	1.223	1.413
chr1	6160001	0.8257	0.9411	0.7563
chr1	6170001	2.696	2.672	3.888
chr1	6180001	1.812	2.245	2.512
chr1	6190001	12.04	14.03	10.59
chr1	6200001	6.721	15.26	24.12
chr1	6210001	0.9217	2.495	4.327
chr1	6220001	0.4883	0.7368	0.6337
chr1	6230001	3.461	6.187	6.678
chr1	6240001	8.297	13.89	17.07
chr1	6250001	0.7592	3.692	2.58
chr1	6260001	4.364	5.304	6.87
chr1	6270001	0.6242	1.15	1.21
chr1	6280001	0.7222	0.86	0.7387
chr1	6290001	1.287	0.5753	0.8404
chr1	6300001	1.123	1.998	2.504
chr1	6310001	0.7778	0.7825	0.4122
chr1	6320001	0.7621	0.444	0.399
chr1	6330001	0.632	0.4234	0.5837
chr1	6340001	0.6486	0.3872	1.274
chr1	6350001	0.6492	1.185	0.9568
chr1	6360001	0.6743	1.269	1.016
chr1	6370001	0.4442	0.7298	0.8909
chr1	6380001	1.312	2.224	3.09
chr1	6390001	6.204	8.983	9.732
chr1	6400001	1.123	0.7552	0.5319
chr1	6410001	2.976	5.527	6.99
chr1	6420001	4.802	9.097	9.767
chr1	6430001	1.346	1.483	1.506
chr1	6440001	4.221	8.634	13.22
chr1	6450001	1.174	3.594	2.004
chr1	6460001	0.8301	2.656	1.879
chr1	6470001	0.8207	1.605	1.129
chr1	6480001	5.484	15.18	15.4
chr1	6490001	9.1	12.69	8.973
chr1	6500001	0.6676	0.6128	1.665
chr1	6510001	0.8821	0.9326	0.7651
chr1	6520001	0.6358	0.6532	0.8763
chr1	6530001	0.3085	0.5621	0.5396
chr1	6540001	0.3846	0.5469	0.3783
chr1	6550001	8.744	12.14	12.94
chr1	6560001	0.9116	0.7939	1.104
chr1	6570001	2.551	6.562	2.118
chr1	6580001	4.32	3.818	9.261
chr1	6590001	0.9591	2.073	8.672
chr1	6600001	13.06	23.36	17.13
chr1	6610001	7.586	13.84	15.78
chr1	6620001	6.497	12.07	10.97
chr1	6630001	1.691	0.6683	0.9432
chr1	6640001	1.231	1.052	0.845
chr1	6650001	0.5234	0.8654	0.4073
chr1	6660001	0.4889	0.5852	1.005
chr1	6670001	0.2131	0.6515	0.534
chr1	6680001	0.626	0.4173	0.5819
chr1	6690001	1.015	2.923	0.5915
chr1	6700001	7.466	11.63	14.86
chr1	6710001	0.7079	0.9669	1.63
chr1	6720001	0.587	1.325	0.8388
chr1	6730001	1.323	1.134	1.085
chr1	6740001	0.7764	0.7032	0.9332
chr1	6750001	0.2019	0.5603	0.2536
chr1	6760001	0.7728	0.8517	0.53
chr1	6770001	1.083	1.178	0.616
chr1	6780001	8.407	15.59	15.97
chr1	6790001	0.7513	0.4109	0.4523
chr1	6800001	0.6676	0.3492	0.6974
chr1	6810001	0.4316	0.3165	0.4463
chr1	6820001	0.1581	0.4927	0.2452
chr1	6830001	0.7692	0.9146	0.2663
chr1	6840001	0.7442	1.216	0.7914
chr1	6850001	1.374	0.7175	0.4282
chr1	6860001	0.7997	1.012	0.2783
chr1	6870001	1.146	0.3902	0.4427
chr1	6880001	0.4155	0.2877	0.5293
chr1	6890001	0.8469	0.4505	0.584
chr1	6900001	0.1637	0.7943	0.7179
chr1	6910001	1.369	0.7611	0.5305
chr1	6920001	0.6222	0.9956	0.6138
chr1	6930001	0.4782	0.6732	0.3604
chr1	6940001	0.9622	1.045	0.507
chr1	6950001	1.102	1.371	0.5526
chr1	6960001	2.921	4.868	4.929
chr1	6970001	1.017	1.514	1.418
chr1	6980001	1.192	1.468	0.8113
chr1	6990001	0.6981	0.7104	0.6609
chr1	7000001	0.7903	0.4633	0.5367
chr1	7010001	0.5015	0.791	0.5683
chr1	7020001	0.7233	0.3046	0.4005
chr1	7030001	0.739	0.5803	0.3548
chr1	7040001	0.7786	0.9945	0.5401
chr1	7050001	0.9873	0.9237	0.8391
chr1	7060001	0.7872	0.9584	2.295
chr1	7070001	1.986	2.406	1.329
chr1	7080001	0.6336	0.8181	0.4647
chr1	7090001	0.8713	0.2847	0.7611
chr1	7100001	0.5884	0.4547	1.062
chr1	7110001	1.557	1.408	1.59
chr1	7120001	0.9707	0.613	1.076
chr1	7130001	0.8051	0.4506	0.6884
chr1	7140001	0.8252	0.9756	0.3977
chr1	7150001	0.4478	0.3017	0.1354
chr1	7160001	0.7764	0.4916	0.758
chr1	7170001	0.9936	0.9026	0.6373
chr1	7180001	0.2812	0.5007	0.7074
chr1	7190001	1.144	0.984	1.111
chr1	7200001	0.866	0.8766	0.5272
chr1	7210001	0.5243	0.4305	0.6545
chr1	7220001	0.6976	1.026	0.5865
chr1	7230001	0.3806	0.7635	0.4723
chr1	7240001	0.5758	0.6264	0.8369
chr1	7250001	0.5588	0.6837	0.8277
chr1	7260001	0.6394	0.7309	0.5201
chr1	7270001	0.6694	0.9453	0.5185
chr1	7280001	1.18	1.014	0.5579
chr1	7290001	0.9714	0.9637	1.444
chr1	7300001	0.5239	0.9734	0.5451
chr1	7310001	1.017	1.025	0.6555
chr1	7320001	0.5183	1.016	0.9264
chr1	7330001	1.134	1.49	1.459
chr1	7340001	0.5695	0.7899	0.5894
chr1	7350001	0.8713	0.8901	0.3455
chr1	7360001	1.256	0.5846	0.4908
chr1	7370001	0.2588	1.138	1.11
chr1	7380001	0.9224	0.7186	1.249
chr1	7390001	0.8727	0.94	1.488
chr1	7400001	1.461	0.694	0.7007
chr1	7410001	1.929	2.68	1.643
chr1	7420001	0.7939	0.8279	0.2584
chr1	7430001	0.8566	1.437	0.8361
chr1	7440001	0.8606	0.5572	0.4442
chr1	7450001	0.7144	0.6885	0.3783
chr1	7460001	0.6383	0.9019	0.4723
chr1	7470001	0.5113	1.039	0.3369
chr1	7480001	1.067	0.9317	0.6537
chr1	7490001	0.5789	0.6034	1.381
chr1	7500001	0.7813	0.7698	1.085
chr1	7510001	0.4469	0.9015	0.7279
chr1	7520001	0.4303	0.8101	0.2522
chr1	7530001	1.19	0.7235	1.548
chr1	7540001	0.4966	0.7049	0.9819
chr1	7550001	1.065	0.394	0.7776
chr1	7560001	0.7719	0.5725	0.9718
chr1	7570001	1.052	0.8323	0.2793
chr1	7580001	0.716	0.5881	1.052
chr1	7590001	0.373	0.9325	0.6261
chr1	7600001	0.9801	1.194	1.507
chr1	7610001	0.7003	0.7424	0.5373
chr1	7620001	0.2995	0.9764	0.3592
chr1	7630001	0.7231	0.597	0.4628
chr1	7640001	0.4876	0.3851	0.5681
chr1	7650001	0.4854	0.5568	1.002
chr1	7660001	1.37	1.267	0.8364
chr1	7670001	1.024	2.082	2.097
chr1	7680001	2.89	5.124	4.291
chr1	7690001	1.701	1.515	1.347
chr1	7700001	2.653	4.589	3.875
chr1	7710001	0.6367	0.5799	0.2964
chr1	7720001	0.5848	0.5217	0.5256
chr1	7730001	0.8915	0.415	0.7146
chr1	7740001	0.4334	0.6773	0.5253
chr1	7750001	0.5543	0.627	0.5953
chr1	7760001	0.9206	0.8143	5.626
chr1	7770001	7.532	12.27	5.291
chr1	7780001	2.061	3.633	3.377
chr1	7790001	0.8984	1.638	0.9367
chr1	7800001	0.4236	0.4316	0.6513
chr1	7810001	1.065	0.7485	1.23
chr1	7820001	0.4169	0.3373	0.4718
chr1	7830001	0.833	0.5997	0.4977
chr1	7840001	0.8854	0.4692	0.5427
chr1	7850001	0.3269	0.4407	0.5405
chr1	7860001	0.998	0.7693	0.3017
chr1	7870001	0.5203	1.105	0.6586
chr1	7880001	0.3013	0.5981	0.7217
chr1	7890001	0.5584	0.5311	0.5431
chr1	7900001	0.7594	1.006	1.018
chr1	7910001	0.7567	0.67	0.3219
chr1	7920001	0.2239	0.3875	0.3386
chr1	7930001	0.9049	0.7109	0.6133
chr1	7940001	1.436	1.223	1.333
chr1	7950001	0.536	6.364	9.023
chr1	7960001	9.158	11.73	8.825
chr1	7970001	1.148	0.6137	0.9783
chr1	7980001	1.015	0.703	0.7219
chr1	7990001	0.6318	0.2985	0.7865
chr1	8000001	0.2176	0.5227	0.4376
chr1	8010001	1.705	1.04	0.9452
chr1	8020001	4.112	9.723	10.34
chr1	8030001	0.244	0.3077	0.4197
chr1	8040001	0.5292	0.5626	0.6475
chr1	8050001	0.7966	0.2629	0.3076
chr1	8060001	0.3448	1.073	0.4355
chr1	8070001	0.6045	0.511	0.4587
chr1	8080001	1.102	0.7277	0.6271
chr1	8090001	0.3797	0.6048	0.3569
chr1	8100001	0.3022	0.7311	0.1089
chr1	8110001	0.3058	0.8181	0.745
chr1	8120001	1.399	0.8935	1.786
chr1	8130001	0.711	0.3933	0.5463
chr1	8140001	0.3887	0.4255	0.6238
chr1	8150001	1.035	1.197	1.302
chr1	8160001	0.6741	0.7451	0.5542
chr1	8170001	0.8892	0.3931	0.5219
chr1	8180001	0.7889	0.7041	0.2997
chr1	8190001	0.7269	0.5347	0.6489
chr1	8200001	0.5474	0.7056	0.6006
chr1	8210001	0.9295	1.68	1.021
chr1	8220001	0.5955	0.8595	0.8519
chr1	8230001	0.7173	0.9035	0.7449
chr1	8240001	0.4598	0.6126	0.7983
chr1	8250001	0.6354	0.3507	0.2858
chr1	8260001	0.3036	0.4646	0.2199
chr1	8270001	0.3716	0.6539	0.4589
chr1	8280001	0.4912	0.4256	0.4604
chr1	8290001	0.7289	0.3103	0.4725
chr1	8300001	0.7119	0.4322	0.3397
chr1	8310001	3.948	5.946	8.021
chr1	8320001	0.7366	2.591	0.7614
chr1	8330001	0.5566	0.4113	1.015
chr1	8340001	1.234	0.6516	0.9999
chr1	8350001	1.399	0.7285	0.4905
chr1	8360001	0.4979	0.475	0.3457
chr1	8370001	1.423	1.381	0.8785
chr1	8380001	0.6685	1.002	0.6333
chr1	8390001	0.5449	0.7326	0.8152
chr1	8400001	0.7209	0.6903	0.9617
chr1	8410001	0.6949	1.527	1.221
chr1	8420001	7.85	10.36	9.368
chr1	8430001	0.5472	0.6025	0.298
chr1	8440001	1.231	0.8448	0.5714
chr1	8450001	0.9716	1.136	0.8287
chr1	8460001	0.8592	0.5002	0.7603
chr1	8470001	0.6251	0.713	0.4426
chr1	8480001	0.7558	0.562	0.4246
chr1	8490001	0.5969	1.176	0.2967
chr1	8500001	1.055	1.447	1.809
chr1	8510001	0.587	0.9569	0.3316
chr1	8520001	1.344	1.413	1.459
chr1	8530001	1.016	0.4559	0.4903
chr1	8540001	0.2991	0.7055	0.352
chr1	8550001	0.4428	0.7191	0.502
chr1	8560001	0.5861	0.4856	0.2621
chr1	8570001	0.8252	0.5707	0.3896
chr1	8580001	0.6725	0.7088	0.7324
chr1	8590001	0.5306	0.8036	0.4617
chr1	8600001	0.411	0.6786	0.4839
chr1	8610001	1.061	0.9788	0.4494
chr1	8620001	0.8937	0.3816	0.8222
chr1	8630001	0.7795	0.281	0.3826
chr1	8640001	0.3085	0.8439	0.558
chr1	8650001	1.304	0.8641	0.5157
chr1	8660001	0.6421	0.815	0.6414
chr1	8670001	0.3524	1.098	0.4919
chr1	8680001	0.9649	0.8497	0.7798
chr1	8690001	0.2937	2.173	0.4551
chr1	8700001	7.625	9.804	12.07
chr1	8710001	0.7867	0.5736	0.3816
chr1	8720001	0.6313	0.422	0.4046
chr1	8730001	1.118	1.022	0.9573
chr1	8740001	0.7032	1.008	0.7459
chr1	8750001	0.7997	0.7437	0.3022
chr1	8760001	0.4025	0.7348	0.4752
chr1	8770001	0.57	0.3619	0.9803
chr1	8780001	0.5563	0.5094	0.7927
chr1	8790001	1.438	0.8475	0.4252
chr1	8800001	0.6349	0.7971	0.3367
chr1	8810001	11.21	19.39	17.74
chr1	8820001	0.5823	3.798	2.897
chr1	8830001	0.3423	0.85	0.9396
chr1	8840001	1.419	0.9355	1.075
chr1	8850001	1.235	0.8326	0.6171
chr1	8860001	0.8252	0.9759	0.7363
chr1	8870001	12.25	23.07	18.36
chr1	8880001	1.11	1.649	5.049
chr1	8890001	1.334	1.246	0.9265
chr1	8900001	0.7589	1.256	1.039
chr1	8910001	2.316	2.296	1.639
chr1	8920001	1.593	0.9834	0.9605
chr1	8930001	0.9439	0.4139	1.119
chr1	8940001	0.4236	0.8437	0.6517
chr1	8950001	0.8051	0.5293	0.551
chr1	8960001	0.3595	0.8964	0.3927
chr1	8970001	0.8503	0.9421	0.5733
chr1	8980001	0.5319	0.7398	0.7506
chr1	8990001	1.208	0.7458	0.7298
chr1	9000001	0.6327	0.4279	0.8253
chr1	9010001	0.5789	0.7187	1.308
chr1	9020001	0.7348	0.6394	0.9403
chr1	9030001	2.159	2.049	1.924
chr1	9040001	0.4361	0.4318	0.5865
chr1	9050001	0.5118	0.5889	0.4574
chr1	9060001	0.4509	0.8253	0.4302
chr1	9070001	0.6703	0.4428	0.4991
chr1	9080001	0.739	1.251	1.009
chr1	9090001	1.223	0.9582	2.547
chr1	9100001	0.5812	0.6213	0.5576
chr1	9110001	0.2566	0.5865	0.3559
chr1	9120001	3.302	2.811	3.256
chr1	9130001	0.6076	2.981	1.966
chr1	9140001	0.8861	0.6118	0.5658
chr1	9150001	0.2351	0.4889	0.7923
chr1	9160001	0.7307	1.206	0.5405
chr1	9170001	0.818	3.391	4.795
chr1	9180001	8.164	13.24	12.91
chr1	9190001	2.612	3.234	2.889
chr1	9200001	2.611	4.546	4.191
chr1	9210001	0.8767	0.5404	0.8692
chr1	9220001	0.6492	0.6913	1.021
chr1	9230001	1.717	3.875	5.205
chr1	9240001	0.5198	1.528	0.7633
chr1	9250001	1.52	1.576	1.364
chr1	9260001	1.201	1.332	0.9666
chr1	9270001	0.6931	0.4908	1.013
chr1	9280001	0.7943	1.878	2.369
chr1	9290001	7.139	9.603	10.47
chr1	9300001	1.143	0.9232	0.5618
chr1	9310001	0.9242	0.5891	0.5169
chr1	9320001	0.7473	0.5448	0.6836
chr1	9330001	0.3098	0.5633	0.7104
chr1	9340001	0.8942	0.7564	0.6932
chr1	9350001	0.4352	0.8311	0.3755
chr1	9360001	0.7401	0.8154	0.6836
chr1	9370001	0.8297	0.1994	0.5745
chr1	9380001	0.5604	0.4528	0.5529
chr1	9390001	1.166	1.124	1.178
chr1	9400001	0.9349	0.8993	0.4988
chr1	9410001	0.7934	0.9758	0.4961
chr1	9420001	3.243	3.978	2.123
chr1	9430001	0.553	1.656	2.299
chr1	9440001	0.1657	0.9906	0.5274
chr1	9450001	0.6976	0.6796	0.8078
chr1	9460001	0.7316	0.9117	0.2324
chr1	9470001	0.5351	0.7017	0.458
chr1	9480001	0.3121	0.6005	0.835
chr1	9490001	1.026	1.26	1.615
chr1	9500001	0.6492	0.5049	0.589
chr1	9510001	0.7124	0.8617	0.5558
chr1	9520001	0.5763	0.6863	0.3763
chr1	9530001	1.842	5.847	2.754
chr1	9540001	3.432	3.248	7.74
chr1	9550001	0.8086	0.578	0.5433
chr1	9560001	0.2557	0.8486	0.3934
chr1	9570001	0.6372	0.3837	0.35
chr1	9580001	3.115	2.703	3.19
chr1	9590001	1.394	4.258	2.682
chr1	9600001	0.673	0.6739	0.5011
chr1	9610001	0.8489	1.403	0.4094
chr1	9620001	1.298	1.568	2.039
chr1	9630001	0.5181	1.166	0.5215
chr1	9640001	0.6004	0.6797	0.8119
chr1	9650001	5.657	6.946	7.955
chr1	9660001	0.3291	0.4832	0.4597
chr1	9670001	0.7101	0.739	0.9206
chr1	9680001	7.167	14.21	11.38
chr1	9690001	2.904	4.258	6.1
chr1	9700001	1.009	0.3041	0.3661
chr1	9710001	1.179	0.7866	0.4447
chr1	9720001	0.7247	0.7953	0.6037
chr1	9730001	0.5606	0.7207	1.395
chr1	9740001	0.3161	0.4208	0.3658
chr1	9750001	0.283	0.6999	0.5526
chr1	9760001	0.3004	1.364	0.5614
chr1	9770001	0.4773	0.6056	0.4874
chr1	9780001	0.8194	0.7947	0.6125
chr1	9790001	0.3819	0.8747	0.7247
chr1	9800001	0.5749	0.6592	0.5238
chr1	9810001	0.3564	0.963	1.385
chr1	9820001	8.323	12.68	15.01
chr1	9830001	0.3918	0.6099	0.8985
chr1	9840001	0.7464	1.607	1.244
chr1	9850001	0.6425	1.331	1.289
chr1	9860001	0.7652	0.6212	0.7867
chr1	9870001	0.6242	0.6689	1.062
chr1	9880001	0.3864	1.077	0.5645
chr1	9890001	0.5825	0.9943	1.165
chr1	9900001	4.824	6.812	6.29
chr1	9910001	2.728	3.89	3.109
chr1	9920001	0.6313	0.7053	0.2469
chr1	9930001	0.5875	1.175	2.956
chr1	9940001	10.48	14.38	12.85
chr1	9950001	0.3134	0.4631	0.8842
chr1	9960001	0.1957	0.6773	0.6443
chr1	9970001	0.1343	0.3926	0.531
chr1	9980001	0.5507	0.8494	0.6778
chr1	9990001	5.424	6.389	9.541
chr1	10000001	0.3524	1.538	0.4078
chr1	10010001	0.7549	0.5185	0.5435
chr1	10020001	1.093	0.7525	0.6968
chr1	10030001	11.5	17.77	18.83
chr1	10040001	0.8825	1.045	0.4745
chr1	10050001	0.6398	0.9683	0.4458
chr1	10060001	0.3219	0.7592	0.4558
chr1	10070001	0.4182	0.7495	0.2156
chr1	10080001	0.8337	0.4019	0.4834
chr1	10090001	0.3936	0.1827	0.3313
chr1	10100001	0.5964	0.6979	0.7874
chr1	10110001	0.686	0.3853	0.3266
chr1	10120001	0.1388	0.4848	0.09432
chr1	10130001	0.09537	0.1968	0.3019
chr1	10140001	0.5203	0.3895	0.4249
chr1	10150001	0.5749	0.4379	0.6834
chr1	10160001	0.66	0.2472	0.5658
chr1	10170001	1.172	0.9767	0.5641
chr1	10180001	0.6613	0.9798	0.3591
chr1	10190001	0.8028	0.7093	0.584
chr1	10200001	1.181	4.813	8.257
chr1	10210001	9.624	16.21	12.22
chr1	10220001	0.9134	1.41	0.7817
chr1	10230001	0.8248	0.416	0.4572
chr1	10240001	0.9089	0.9254	0.5491
chr1	10250001	0.733	0.4686	0.7981
chr1	10260001	0.5485	1.001	0.598
chr1	10270001	0.3439	0.4039	0.4014
chr1	10280001	0.5731	0.2557	0.3792
chr1	10290001	0.8221	0.7222	0.4041
chr1	10300001	0.8221	0.9879	0.3461
chr1	10310001	0.3922	0.8323	0.7057
chr1	10320001	0.4142	0.3308	0.6386
chr1	10330001	0.6712	0.5646	0.3321
chr1	10340001	0.6175	0.4021	0.3758
chr1	10350001	0.304	0.8154	0.7617
chr1	10360001	0.454	0.5591	0.2964
chr1	10370001	0.4392	0.5303	0.4689
chr1	10380001	0.4227	0.7326	0.6636
chr1	10390001	10	12.47	7.147
chr1	10400001	1.332	7.819	11.54
chr1	10410001	0.7757	0.6848	0.4369
chr1	10420001	1.285	3.677	3.048
chr1	10430001	5.549	7.277	5.119
chr1	10440001	0.6036	0.8517	0.81
chr1	10450001	0.7343	0.9327	1.021
chr1	10460001	0.9273	0.7019	5.245
chr1	10470001	14.23	25.62	21.18
chr1	10480001	0.7916	0.6602	0.5291
chr1	10490001	1.189	0.5465	1.108
chr1	10500001	0.8816	0.5519	0.5192
chr1	10510001	1.247	1.247	0.8544
chr1	10520001	0.4021	0.8828	1.001
chr1	10530001	1.012	0.8911	0.9397
chr1	10540001	0.8409	0.9567	0.3708
chr1	10550001	1.048	0.8158	0.7625
chr1	10560001	0.7207	1.216	0.6181
chr1	10570001	0.24	0.4391	0.4603
chr1	10580001	0.36	0.5106	0.5847
chr1	10590001	0.4621	0.6639	0.4619
chr1	10600001	0.3479	0.5403	0.6143
chr1	10610001	0.7361	0.6109	0.9679
chr1	10620001	0.6904	0.637	0.5386
chr1	10630001	3.376	3.245	3.511
chr1	10640001	1.735	2.59	2.394
chr1	10650001	2.043	1.781	2.193
chr1	10660001	1.187	1.11	0.7632
chr1	10670001	0.2382	0.7117	0.961
chr1	10680001	1.012	0.8551	0.7702
chr1	10690001	2.353	4.844	6.614
chr1	10700001	1.182	2.033	2.034
chr1	10710001	0.9833	0.826	1.212
chr1	10720001	0.9501	1.053	1.321
chr1	10730001	1.117	0.9616	0.9479
chr1	10740001	1.016	1.014	0.534
chr1	10750001	0.5781	0.6966	1.279
chr1	10760001	0.4742	0.4976	0.5893
chr1	10770001	1.012	0.8839	0.8366
chr1	10780001	0.611	0.7461	0.9656
chr1	10790001	7.869	13.46	14.45
chr1	10800001	1.018	0.7032	0.9457
chr1	10810001	0.9613	0.6424	0.6795
chr1	10820001	1.425	0.8577	1.044
chr1	10830001	2.032	2.392	2.408
chr1	10840001	0.8977	0.9448	1.262
chr1	10850001	1.385	1.048	1.027
chr1	10860001	1.826	3.52	2.978
chr1	10870001	0.5888	0.9199	0.9741
chr1	10880001	2.314	2.718	2.992
chr1	10890001	0.4025	1.378	0.7809
chr1	10900001	1.577	0.9663	0.7635
chr1	10910001	0.2973	0.8061	0.6799
chr1	10920001	0.6228	0.9558	0.6312
chr1	10930001	1.084	0.9063	0.6568
chr1	10940001	1.133	1.052	1.032
chr1	10950001	0.4106	0.9214	0.7185
chr1	10960001	0.7679	1.215	0.7396
chr1	10970001	0.5897	0.8752	1.531
chr1	10980001	0.4075	0.5468	1.005
chr1	10990001	0.6123	0.6699	0.9193
chr1	11000001	0.5317	3.196	0.3779
chr1	11010001	14.43	15.05	23.83
chr1	11020001	1.126	0.5883	0.4129
chr1	11030001	0.9674	0.4852	0.332
chr1	11040001	0.908	1.307	1.242
chr1	11050001	3.308	7.995	8.638
chr1	11060001	3.368	4.895	5.358
chr1	11070001	0.2713	0.3379	0.2805
chr1	11080001	0.3707	0.6224	0.8671
chr1	11090001	11.02	16.27	4.696
chr1	11100001	0.746	2.8	14.45
chr1	11110001	0.6018	0.5225	0.5342
chr1	11120001	0.4782	0.6039	0.46
chr1	11130001	1.093	0.7038	0.3147
chr1	11140001	0.2234	0.4415	0.435
chr1	11150001	0.4898	0.7789	0.4993
chr1	11160001	1.128	1.182	0.8964
chr1	11170001	0.5351	0.8708	0.728
chr1	11180001	0.613	0.3846	0.3623
chr1	11190001	0.5248	0.4444	0.3011
chr1	11200001	0.3913	0.414	0.3121
chr1	11210001	1.003	0.5728	0.3627
chr1	11220001	0.3734	0.6748	0.2951
chr1	11230001	0.5485	0.805	0.6355
chr1	11240001	1.003	1.133	0.7188
chr1	11250001	0.4276	0.8335	1.084
chr1	11260001	8.249	16.59	15.17
chr1	11270001	7.293	14.13	14.63
chr1	11280001	1.072	1.475	1.028
chr1	11290001	0.4191	0.4228	0.3966
chr1	11300001	1.297	1.347	0.8126
chr1	11310001	0.2776	0.3964	0.3853
chr1	11320001	0.2203	0.6452	0.5579
chr1	11330001	1.76	1.032	0.446
chr1	11340001	0.9698	0.7649	0.3154
chr1	11350001	1.208	0.7258	1.224
chr1	11360001	0.8977	0.5935	0.8009
chr1	11370001	0.3072	0.3384	0.7707
chr1	11380001	0.7625	0.6128	0.5033
chr1	11390001	1.509	0.735	0.4873
chr1	11400001	0.3766	0.9147	0.8329
chr1	11410001	0.6754	0.7757	0.5839
chr1	11420001	1.219	0.6014	0.4905
chr1	11430001	0.6815	0.5062	0.8263
chr1	11440001	0.7272	0.7568	0.6433
chr1	11450001	0.4106	0.6101	0.5606
chr1	11460001	1.041	0.858	0.3055
chr1	11470001	5.293	8.597	6.548
chr1	11480001	2.41	6.51	6.092
chr1	11490001	1.194	1.163	1.204
chr1	11500001	0.9972	1.284	2.066
chr1	11510001	1.12	0.9102	0.6811
chr1	11520001	0.2695	1.171	0.2528
chr1	11530001	0.6989	0.7497	0.4957
chr1	11540001	0.4289	0.8167	0.4084
chr1	11550001	0.3748	0.4024	0.7555
chr1	11560001	0.2678	1.057	0.8271
chr1	11570001	0.9564	0.9255	0.3275
chr1	11580001	0.6927	0.506	1.059
chr1	11590001	0.8163	0.6124	0.466
chr1	11600001	1.488	1.642	0.7174
chr1	11610001	0.4957	1.274	0.563
chr1	11620001	0.2503	0.403	0.7904
chr1	11630001	0.5445	0.7793	0.4941
chr1	11640001	1.071	2.152	2.247
chr1	11650001	6.072	9.934	10.56
chr1	11660001	1.383	2.947	3.333
chr1	11670001	1.038	5.19	2.308
chr1	11680001	6.081	8.359	16.76
chr1	11690001	10.8	21.9	15.34
chr1	11700001	1.623	1.063	0.691
chr1	11710001	0.7227	1.266	0.6332
chr1	11720001	0.8118	0.9175	0.7795
chr1	11730001	6.646	15.2	13.47
chr1	11740001	0.7648	0.8889	0.9992
chr1	11750001	1.247	1.064	1.499
chr1	11760001	2.449	2.773	1.779
chr1	11770001	0.9345	0.5035	0.5005
chr1	11780001	0.9273	1.049	1.222
chr1	11790001	0.6139	0.5754	0.4054
chr1	11800001	12.14	20.08	19.88
chr1	11810001	0.4155	0.6839	0.3091
chr1	11820001	0.5982	0.7929	0.5598
chr1	11830001	0.163	0.4846	0.94
chr1	11840001	0.5695	0.7735	0.6837
chr1	11850001	1.389	2.199	1.865
chr1	11860001	0.3143	0.747	0.7538
chr1	11870001	0.287	0.9485	0.6982
chr1	11880001	0.4782	0.3338	0.6335
chr1	11890001	0.9815	0.958	1.079
chr1	11900001	1.718	2.986	3.501
chr1	11910001	0.8516	1.548	1.751
chr1	11920001	3.846	6.511	8.179
chr1	11930001	3.958	7.685	5.956
chr1	11940001	0.973	0.9562	0.5971
chr1	11950001	1.144	0.566	0.7387
chr1	11960001	0.4849	0.8015	0.43
chr1	11970001	1.123	7.832	6.218
chr1	11980001	8.675	5.046	8.842
chr1	11990001	0.3058	0.6165	0.9664
chr1	12000001	0.8297	0.7556	0.7912
chr1	12010001	6.233	10.29	6.039
chr1	12020001	1.364	3.33	5.906
chr1	12030001	0.317	1.105	0.3991
chr1	12040001	0.5301	1.221	1.07
chr1	12050001	0.9336	0.8772	1.292
chr1	12060001	3.766	9.306	6.796
chr1	12070001	0.5548	1.2	1.05
chr1	12080001	1.063	1.126	1.291
chr1	12090001	0.4352	0.6536	0.5633
chr1	12100001	0.5736	0.5884	0.5724
chr1	12110001	0.7558	0.8996	0.5801
chr1	12120001	0.5373	1.004	1.179
chr1	12130001	0.261	0.9585	0.4028
chr1	12140001	0.705	0.6977	0.6561
chr1	12150001	0.8228	0.7316	0.9042
chr1	12160001	1.284	3.096	1.753
chr1	12170001	0.9698	1.072	0.709
chr1	12180001	1.804	1.799	0.8668
chr1	12190001	0.6376	0.8441	0.5884
chr1	12200001	0.6042	0.9684	0.548
chr1	12210001	0.8214	0.662	1.183
chr1	12220001	1.098	2.458	8.608
chr1	12230001	5.179	8.037	3.949
chr1	12240001	0.7415	0.4366	0.6558
chr1	12250001	0.4316	0.3996	0.4503
chr1	12260001	0.6551	0.3269	0.4251
chr1	12270001	0.2476	0.6309	0.1997
chr1	12280001	0.6801	0.3498	0.244
chr1	12290001	0.2597	0.2821	0.3096
chr1	12300001	0.2951	1.048	0.897
chr1	12310001	0.4231	0.3748	0.5247
chr1	12320001	0.9645	0.1296	0.04515
chr1	12330001	1.116	0.3089	0.2361
chr1	12340001	0.636	0.3942	0.3458
chr1	12350001	0.07567	0.5538	0.3587
chr1	12360001	0.1388	0.181	0.5411
chr1	12370001	0.634	0.343	0.4331
chr1	12380001	0.4392	0.928	0.809
chr1	12390001	0.6931	0.7378	1.059
chr1	12400001	0.4701	0.7034	0.8859
chr1	12410001	0.6004	0.6543	0.3831
chr1	12420001	0.3918	0.4776	0.4067
chr1	12430001	0.3654	0.8818	0.6389
chr1	12440001	0.5875	0.8132	0.4442
chr1	12450001	0.7603	0.6953	0.4882
chr1	12460001	0.3649	0.6067	0.2986
chr1	12470001	0.9824	0.894	0.4565
chr1	12480001	0.6457	0.9932	0.3489
chr1	12490001	1.054	1.269	0.6415
chr1	12500001	0.6869	0.8562	0.511
chr1	12510001	0.4191	0.7451	1.169
chr1	12520001	0.4737	0.5632	0.2709
chr1	12530001	0.8812	1.089	0.834
chr1	12540001	1.064	0.9106	0.885
chr1	12550001	0.8485	0.941	1.011
chr1	12560001	1.147	1.597	1.669
chr1	12570001	0.8317	0.536	0.5091
chr1	12580001	0.8402	0.6394	0.567
chr1	12590001	3.441	5.738	6.815
chr1	12600001	1.148	0.974	0.8657
chr1	12610001	9.665	17.85	16.42
chr1	12620001	0.63	3.433	4.249
chr1	12630001	1.999	1.314	2.254
chr1	12640001	0.8525	1.594	1.5
chr1	12650001	1.089	1.062	0.8389
chr1	12660001	0.5315	1.317	0.9716
chr1	12670001	0.9255	0.4699	0.6792
chr1	12680001	0.1093	0.7525	0.5574
chr1	12690001	0.5924	0.6775	0.4395
chr1	12700001	1.113	0.8069	0.8159
chr1	12710001	0.5575	0.6091	0.614
chr1	12720001	0.6192	1.126	0.3651
chr1	12730001	0.7585	1.617	0.5616
chr1	12740001	1.102	0.9604	0.6994
chr1	12750001	0.3121	0.7747	0.9088
chr1	12760001	0.3985	0.4312	0.5162
chr1	12770001	0.604	0.6838	0.8641
chr1	12780001	1.506	1.831	1.84
chr1	12790001	1.169	2.543	2.56
chr1	12800001	1.319	2.118	2.842
chr1	12810001	2.141	1.835	1.789
chr1	12820001	0.776	1.152	1.249
chr1	12830001	0.7061	1.024	0.9781
chr1	12840001	1.355	1.505	1.044
chr1	12850001	0.9819	1.182	1.445
chr1	12860001	1.566	1.236	1.497
chr1	12870001	0.7585	1.277	1.635
chr1	12880001	1.051	0.9749	1.389
chr1	12890001	1.184	1.113	1.207
chr1	12900001	1.166	1.453	1.371
chr1	12910001	0.8257	0.9823	1.316
chr1	12920001	1.164	1.194	1.257
chr1	12930001	0.8986	1.081	1.315
chr1	12940001	0.6089	1.505	0.7314
chr1	12950001	0.1428	0.3382	0.2692
chr1	12960001	0	0	0
chr1	12970001	0	0	0
chr1	12980001	0	0	0
chr1	12990001	0	0	0
chr1	13000001	0.5266	0.238	0.5973
chr1	13010001	0.8839	0.688	1.007
chr1	13020001	0.7755	0.9326	0.8346
chr1	13030001	0.8207	0.8471	1.008
chr1	13040001	0.6958	0.8391	0.9176
chr1	13050001	0.2427	1.302	1.098
chr1	13060001	0.5816	0.6866	0.7082
chr1	13070001	0.57	0.8124	0.577
chr1	13080001	1.216	0.6108	0.4136
chr1	13090001	0.8951	0.8438	1.074
chr1	13100001	0.5951	0.6014	0.7746
chr1	13110001	0.4598	0.5895	0.6604
chr1	13120001	0.3295	0.8168	0.6998
chr1	13130001	0.6192	1.381	0.5843
chr1	13140001	0.6157	0.7821	0.9025
chr1	13150001	0.5678	1.287	0.7865
chr1	13160001	0.6183	0.7368	0.4786
chr1	13170001	0.9327	0.8995	1.519
chr1	13180001	0.6031	0.5834	0.6683
chr1	13190001	0.4733	0.8396	0.917
chr1	13200001	0.39	0.3854	0.9007
chr1	13210001	0.3246	0.7509	0.4946
chr1	13220001	0.6994	0.773	0.9208
chr1	13230001	0.4957	1.056	0.7306
chr1	13240001	0.4594	0.5433	0.8727
chr1	13250001	0.4106	0.9989	0.7753
chr1	13260001	0.5915	0.9663	0.8911
chr1	13270001	0.9192	1.258	1.357
chr1	13280001	1.418	1.29	1.515
chr1	13290001	0.484	1.491	1.562
chr1	13300001	0.5794	0.8393	0.9498
chr1	13310001	1.277	1.852	2.058
chr1	13320001	1.292	1.561	2.6
chr1	13330001	1.029	1.718	1.433
chr1	13340001	1.371	2.374	1.868
chr1	13350001	0.866	1.491	1.241
chr1	13360001	0.6448	1.778	1.875
chr1	13370001	1.295	2.801	1.937
chr1	13380001	1.683	2.131	2.009
chr1	13390001	2.498	3.424	2.882
chr1	13400001	1.339	1.472	2.652
chr1	13410001	1.996	2.492	2.816
chr1	13420001	1.786	2.399	3.358
chr1	13430001	1.93	3.182	3.248
chr1	13440001	1.674	1.419	1.944
chr1	13450001	2.072	1.146	1.284
chr1	13460001	0.8749	0.8345	1.542
chr1	13470001	0.771	1.016	1.026
chr1	13480001	1.226	0.3074	0.6125
chr1	13490001	0.4778	0.3573	0.4615
chr1	13500001	0.2854	0.7999	0.6739
chr1	13510001	4.462	5.738	5.679
chr1	13520001	0.4487	0.9679	0.4422
chr1	13530001	0.1361	0.4425	0.2239
chr1	13540001	0.416	0.4099	0.3931
chr1	13550001	0.5521	0.6939	0.2957
chr1	13560001	0.5769	0.7982	0.3747
chr1	13570001	0.5899	0.7201	0.6832
chr1	13580001	6.127	9.882	9.649
chr1	13590001	0.5006	0.3729	0.3248
chr1	13600001	0.6313	0.6735	0.6243
chr1	13610001	0.4563	0.6833	0.164
chr1	13620001	0.6022	0.4644	0.605
chr1	13630001	0.8924	0.6662	0.9139
chr1	13640001	0.5592	0.6055	0.6972
chr1	13650001	0.6524	1.119	0.8598
chr1	13660001	0.3833	0.8359	0.3829
chr1	13670001	0.3645	0.7263	0.8582
chr1	13680001	0.3595	0.4068	0.2136
chr1	13690001	1.588	4.338	4.468
chr1	13700001	3.119	2.518	3.734
chr1	13710001	0.5313	0.5103	0.5674
chr1	13720001	0.5364	1.008	1.146
chr1	13730001	0.2015	0.2033	0.6232
chr1	13740001	3.01	3.813	2.998
chr1	13750001	1.944	7.298	5.828
chr1	13760001	0.463	0.846	0.6402
chr1	13770001	0.8729	0.4192	0.4108
chr1	13780001	0.2241	0.5789	0.5269
chr1	13790001	0.7912	0.5159	0.3487
chr1	13800001	0.2194	0.8089	0.3105
chr1	13810001	0.4898	0.484	0.3757
chr1	13820001	1.174	0.7759	0.5658
chr1	13830001	0.2758	0.5996	0.7318
chr1	13840001	0.6631	0.637	0.7824
chr1	13850001	1.702	1.134	1.585
chr1	13860001	0.5019	0.3487	0.3763
chr1	13870001	0.5308	1.128	0.8037
chr1	13880001	0.5639	0.7808	0.8712
chr1	13890001	3.74	5.895	5.37
chr1	13900001	0.3998	0.9182	0.6287
chr1	13910001	0.6582	0.6132	0.5382
chr1	13920001	0.4607	1.039	1.032
chr1	13930001	0.5409	0.4468	0.3813
chr1	13940001	0.366	0.991	0.6906
chr1	13950001	0.6728	0.7398	0.3516
chr1	13960001	0.6103	1.052	0.5852
chr1	13970001	0.4836	0.8656	0.5864
chr1	13980001	0.3895	0.5689	1.321
chr1	13990001	1.165	1.361	0.8765
chr1	14000001	0.1764	1.12	0.7342
chr1	14010001	0.664	0.9121	0.5334
chr1	14020001	0.8095	0.3541	0.4259
chr1	14030001	0.6788	1.269	1.052
chr1	14040001	1.205	1.153	0.8481
chr1	14050001	1.161	0.5966	0.4477
chr1	14060001	0.5248	0.5317	0.7485
chr1	14070001	0.557	0.8893	0.6683
chr1	14080001	0.1545	0.4437	0.3191
chr1	14090001	0.8561	0.5809	0.695
chr1	14100001	0.2839	0.6607	0.5682
chr1	14110001	0.9685	1.56	1.255
chr1	14120001	0.6725	0.967	0.6381
chr1	14130001	0.7482	0.5016	0.3811
chr1	14140001	0.5342	0.5599	0.3279
chr1	14150001	0.8557	0.7697	0.6809
chr1	14160001	1.154	1.105	0.977
chr1	14170001	0.7348	0.8732	0.5306
chr1	14180001	0.9546	0.8408	0.2539
chr1	14190001	1.175	0.7028	0.5245
chr1	14200001	0.7807	0.4186	0.5377
chr1	14210001	1.007	0.4457	0.6704
chr1	14220001	0.6768	0.428	0.4823
chr1	14230001	0.5181	0.3945	0.2902
chr1	14240001	0.6273	0.2076	0.175
chr1	14250001	0.8395	0.4154	0.5801
chr1	14260001	0.5095	0.4238	0.7385
chr1	14270001	0.0694	0.5701	0.4873
chr1	14280001	0.6318	0.7065	0.52
chr1	14290001	0.6954	0.8162	0.6847
chr1	14300001	0.6989	0.6617	0.2992
chr1	14310001	0.4934	0.4466	0.4021
chr1	14320001	0.5386	0.6289	0.6798
chr1	14330001	0.7558	0.3749	0.4591
chr1	14340001	0.6591	0.5412	0.5901
chr1	14350001	0.6492	0.783	0.8754
chr1	14360001	0.9389	1.51	0.9417
chr1	14370001	0.4424	0.3993	0.9281
chr1	14380001	1.664	2.012	1.913
chr1	14390001	0.5472	0.6244	1.044
chr1	14400001	0.3439	0.7711	0.4856
chr1	14410001	0.2149	0.6038	0.6891
chr1	14420001	1.239	0.8475	0.9893
chr1	14430001	1.017	0.4688	0.5822
chr1	14440001	0.5024	0.7033	0.2725
chr1	14450001	0.5592	0.4392	0.454
chr1	14460001	0.497	0.334	0.5169
chr1	14470001	0.5324	0.6615	0.2469
chr1	14480001	0.6452	0.7249	0.4327
chr1	14490001	0.5875	0.5912	0.446
chr1	14500001	0.3784	0.8247	0.7219
chr1	14510001	0.3134	1.072	0.8079
chr1	14520001	0.6998	0.4849	0.4001
chr1	14530001	0.5861	0.4292	0.572
chr1	14540001	0.7486	0.4166	0.5273
chr1	14550001	0.531	0.4304	0.4024
chr1	14560001	1.229	0.9771	0.6157
chr1	14570001	0.6466	1.077	0.9106
chr1	14580001	0.7406	0.8796	0.9948
chr1	14590001	7.421	10.75	8.384
chr1	14600001	1.933	6.454	8.757
chr1	14610001	1.291	0.515	0.5949
chr1	14620001	0.6855	1.004	0.7315
chr1	14630001	0.8445	0.598	0.5081
chr1	14640001	0.4133	0.6986	0.907
chr1	14650001	0.5371	0.6809	0.2365
chr1	14660001	0.2322	0.7998	0.2391
chr1	14670001	0.8601	0.4106	0.657
chr1	14680001	0.4195	1.242	1.037
chr1	14690001	0.2812	0.8511	0.2427
chr1	14700001	0.6206	1.46	1.072
chr1	14710001	0.9273	0.7717	0.8531
chr1	14720001	0.471	0.875	0.845
chr1	14730001	0.9783	1.719	0.8602
chr1	14740001	0.5154	0.8306	0.3854
chr1	14750001	0.3927	0.7963	0.7184
chr1	14760001	1.008	1.239	1.065
chr1	14770001	0.6273	0.5843	0.671
chr1	14780001	0.9188	0.5337	0.734
chr1	14790001	0.6681	0.7634	0.5948
chr1	14800001	1.118	1.112	1.334
chr1	14810001	0.4473	0.5809	0.5825
chr1	14820001	0.4963	1.032	0.5461
chr1	14830001	0.5492	0.5918	0.6437
chr1	14840001	0.8691	0.9888	1.036
chr1	14850001	0.2821	0.4368	0.3078
chr1	14860001	0.3994	0.7993	0.3068
chr1	14870001	0.8821	0.6264	0.4431
chr1	14880001	0.968	0.7446	0.4765
chr1	14890001	0.3407	0.9071	1.068
chr1	14900001	1.026	0.5872	0.5231
chr1	14910001	0.8875	0.7502	0.4429
chr1	14920001	3.978	6.3	6.125
chr1	14930001	0.5884	0.9541	0.4223
chr1	14940001	0.5261	0.7713	0.7792
chr1	14950001	0.8212	0.6118	0.505
chr1	14960001	1.324	1.163	0.9036
chr1	14970001	0.904	0.9687	0.5682
chr1	14980001	0.4652	0.9878	0.5269
chr1	14990001	0.651	0.7328	0.5981
chr1	15000001	0.6192	0.4649	0.7678
chr1	15010001	0.6569	0.4304	0.6664
chr1	15020001	0.9676	0.8722	0.4882
chr1	15030001	0.1487	0.3461	0.3202
chr1	15040001	0.6922	0.723	0.3233
chr1	15050001	0.6878	0.4961	0.5376
chr1	15060001	0.8691	1.071	0.4766
chr1	15070001	1.375	0.67	0.705
chr1	15080001	0.3963	0.3145	0.6536
chr1	15090001	0.33	0.5471	0.2149
chr1	15100001	0.5669	0.9059	0.5009
chr1	15110001	0.5928	0.4533	0.8279
chr1	15120001	1.215	0.7285	1.214
chr1	15130001	0.6054	0.8668	0.7631
chr1	15140001	0.3443	1.224	0.7862
chr1	15150001	8.905	15.82	17.43
chr1	15160001	0.2449	0.6634	0.7951
chr1	15170001	0.3407	1.213	0.7899
chr1	15180001	0.4178	1.262	0.8871
chr1	15190001	0.6385	0.7791	0.7258
chr1	15200001	1.144	2.161	1.51
chr1	15210001	0.5816	0.7298	1.27
chr1	15220001	0.3837	0.8495	0.6543
chr1	15230001	0.8946	0.5074	0.5301
chr1	15240001	2.75	3.977	4.397
chr1	15250001	0.9963	0.5208	2.542
chr1	15260001	0.4778	0.7076	0.455
chr1	15270001	1.052	0.5715	1.135
chr1	15280001	0.4509	0.7393	0.7064
chr1	15290001	0.6954	0.6156	1.061
chr1	15300001	1.044	1.314	1.592
chr1	15310001	0.3895	0.7612	0.7208
chr1	15320001	0.7939	0.603	0.4885
chr1	15330001	1.176	0.9418	0.8271
chr1	15340001	0.6976	1.134	0.5027
chr1	15350001	0.6927	0.8267	0.564
chr1	15360001	0.1433	0.7056	0.1867
chr1	15370001	0.4594	0.5811	0.5709
chr1	15380001	1.963	3.924	1.792
chr1	15390001	0.9936	1.239	0.9161
chr1	15400001	2.473	3.842	4.64
chr1	15410001	1.8	4.331	5.231
chr1	15420001	0.4659	0.7174	0.4073
chr1	15430001	0.5084	0.5906	0.6919
chr1	15440001	0.7549	0.6807	0.384
chr1	15450001	0.7966	0.9213	0.5714
chr1	15460001	0.8378	0.6251	0.5356
chr1	15470001	0.3528	0.8871	0.4414
chr1	15480001	0.8977	0.4442	0.6272
chr1	15490001	0.3882	0.919	0.7085
chr1	15500001	0.711	0.8731	0.9572
chr1	15510001	0.5664	0.8751	1.037
chr1	15520001	9.888	18.05	18.75
chr1	15530001	0.651	0.8629	0.9273
chr1	15540001	0.7191	0.9384	0.2148
chr1	15550001	1.11	0.5131	0.266
chr1	15560001	0.6394	0.3369	0.2384
chr1	15570001	0.8883	0.5443	0.8389
chr1	15580001	2.629	3.394	2.861
chr1	15590001	0.776	0.4601	0.5566
chr1	15600001	3.552	7.505	7.276
chr1	15610001	7.473	18.35	18.36
chr1	15620001	0.6604	1.799	0.6911
chr1	15630001	0.5781	0.4049	0.2443
chr1	15640001	0.6237	0.8678	0.443
chr1	15650001	0.5369	0.6179	0.2757
chr1	15660001	0.8221	0.893	0.3234
chr1	15670001	0.8561	0.8405	0.8038
chr1	15680001	3.784	8.269	7.211
chr1	15690001	0.4397	0.7906	0.51
chr1	15700001	0.7272	0.8795	0.8026
chr1	15710001	0.3255	0.8734	0.4419
chr1	15720001	1.075	0.7185	0.1367
chr1	15730001	0.7025	1.258	0.416
chr1	15740001	1.684	1.571	0.7866
chr1	15750001	5.063	11.3	6.562
chr1	15760001	0.7428	0.7742	6.29
chr1	15770001	0.9739	0.5054	0.1927
chr1	15780001	0.4469	0.459	0.3614
chr1	15790001	0.5252	0.737	0.8144
chr1	15800001	1.081	0.708	0.4424
chr1	15810001	0.51	0.604	0.7581
chr1	15820001	0.4657	0.855	1.02
chr1	15830001	7.803	14.57	12.5
chr1	15840001	9.785	12.39	16.1
chr1	15850001	1.073	2.984	2.516
chr1	15860001	0.8427	1.189	1.096
chr1	15870001	0.3412	0.5136	0.6991
chr1	15880001	0.9528	1.628	1.522
chr1	15890001	1.267	0.4603	0.5507
chr1	15900001	0.3416	0.2787	0.1992
chr1	15910001	0.5646	0.3038	0.4832
chr1	15920001	1.378	0.6993	0.2963
chr1	15930001	0.8051	0.6479	0.7508
chr1	15940001	1.019	1.238	0.5
chr1	15950001	0.6519	1.409	0.568
chr1	15960001	1.243	0.7116	0.9578
chr1	15970001	4.097	9.504	8.981
chr1	15980001	0.7818	0.9368	1.17
chr1	15990001	0.9721	0.676	0.6921
chr1	16000001	0.7992	0.8412	1.06
chr1	16010001	2.023	3.866	3.061
chr1	16020001	1.977	1.937	2.189
chr1	16030001	0.9716	1.179	1.608
chr1	16040001	2.115	2.938	3.179
chr1	16050001	0.7986	1.883	1.154
chr1	16060001	0.7594	0.9754	1.02
chr1	16070001	1.565	4.637	4.928
chr1	16080001	0.591	0.8263	0.9751
chr1	16090001	0.6676	1.019	0.9481
chr1	16100001	1.701	2.746	1.913
chr1	16110001	1.049	1.493	0.9665
chr1	16120001	0.48	0.9662	0.6438
chr1	16130001	0.5843	0.7878	0.8185
chr1	16140001	1.456	2.025	1.406
chr1	16150001	12.35	18.3	21.42
chr1	16160001	2.921	4.432	3.869
chr1	16170001	1.052	1.006	1.611
chr1	16180001	0.5203	1.222	0.8729
chr1	16190001	0.6824	0.7291	0.6981
chr1	16200001	3.33	6.548	7.371
chr1	16210001	3.815	5.427	5.334
chr1	16220001	6.426	6.872	7.906
chr1	16230001	2.521	5.875	7.769
chr1	16240001	0.7661	1.384	1.074
chr1	16250001	0.7012	0.5039	0.5725
chr1	16260001	0.08955	0.3212	0.3634
chr1	16270001	0.2516	0.4864	0.3769
chr1	16280001	0.4648	0.4797	0.5856
chr1	16290001	0.6985	0.8144	0.6723
chr1	16300001	0.6161	0.9016	0.3975
chr1	16310001	0.5245	0.3516	0.6055
chr1	16320001	0.6141	0.1874	0.4792
chr1	16330001	0.2257	0.3986	0.2704
chr1	16340001	0.2046	0.9441	2.452
chr1	16350001	11.24	17.4	18.57
chr1	16360001	8.691	13.55	18.33
chr1	16370001	0.8669	2.9	1.444
chr1	16380001	0.4146	1.229	1.004
chr1	16390001	0.4187	0.7036	0.6199
chr1	16400001	0.3949	0.7789	0.5884
chr1	16410001	0.9828	1.142	0.6268
chr1	16420001	0.7751	0.583	0.4023
chr1	16430001	0.3134	11.11	1.216
chr1	16440001	9.234	7.656	15.85
chr1	16450001	1.071	0.8861	0.5302
chr1	16460001	0.9125	0.7716	0.7636
chr1	16470001	0.6	0.9374	0.3475
chr1	16480001	0.617	1.266	0.8255
chr1	16490001	4.655	6.743	10.06
chr1	16500001	1.645	3.468	2.697
chr1	16510001	6.77	9.524	9.383
chr1	16520001	3.709	7.957	4.7
chr1	16530001	16.49	32.19	32.2
chr1	16540001	5.681	5.852	5.303
chr1	16550001	1.473	3.132	1.602
chr1	16560001	1.665	1.804	1.374
chr1	16570001	1.161	1.134	1.305
chr1	16580001	0.9703	1.395	0.7378
chr1	16590001	0.9855	1.149	0.9153
chr1	16600001	1.813	1.771	1.248
chr1	16610001	24.72	43.06	47.01
chr1	16620001	2.45	2.834	2.62
chr1	16630001	2.57	2.142	1.773
chr1	16640001	27.86	48.93	49.33
chr1	16650001	2.583	2.45	2.998
chr1	16660001	4.518	6.531	5.851
chr1	16670001	1.707	3.689	3.672
chr1	16680001	2.481	2.093	1.669
chr1	16690001	2.365	7.814	7.883
chr1	16700001	4.805	5.714	8.223
chr1	16710001	1.296	0.8181	1.156
chr1	16720001	1.472	2.01	1.38
chr1	16730001	1.65	4.082	4.834
chr1	16740001	3.914	4.658	3.271
chr1	16750001	4.562	5.93	5.567
chr1	16760001	2.474	2.293	3.332
chr1	16770001	2.424	3.468	2.67
chr1	16780001	0.7863	2.035	0.8432
chr1	16790001	1.681	1.87	1.216
chr1	16800001	0	0	0.09409
chr1	16810001	0	0	0
chr1	16820001	0	0	0
chr1	16830001	0	0	0
chr1	16840001	0.08955	0.03864	0.07231
chr1	16850001	2.694	3.061	3.024
chr1	16860001	2.081	4.775	4.117
chr1	16870001	13.13	24.66	22.31
chr1	16880001	3.255	4.35	5
chr1	16890001	4.409	5.65	6.56
chr1	16900001	2.066	4.504	2.873
chr1	16910001	2.585	4.886	8.138
chr1	16920001	3.679	5.14	3.915
chr1	16930001	0.7643	1.242	1.089
chr1	16940001	0.7791	0.9915	0.8265
chr1	16950001	0.9618	1.203	0.8716
chr1	16960001	0.8919	0.9501	1.141
chr1	16970001	3.635	7.618	4.253
chr1	16980001	2.93	3.726	5.582
chr1	16990001	0.7195	0.4477	1.011
chr1	17000001	0.84	3.591	0.4931
chr1	17010001	4.137	5.092	8.577
chr1	17020001	0.5292	0.6132	0.5964
chr1	17030001	0.1791	0.5018	0.5338
chr1	17040001	0.7012	0.312	0.5536
chr1	17050001	6.3	10.49	9.588
chr1	17060001	0.4442	0.9057	0.5141
chr1	17070001	0.63	0.3453	0.4206
chr1	17080001	0.4061	0.9857	0.908
chr1	17090001	0.1769	0.9577	0.6003
chr1	17100001	0.5566	0.4842	0.3436
chr1	17110001	5.16	5.476	7.329
chr1	17120001	0.724	7.256	5.271
chr1	17130001	1.161	1.047	0.6459
chr1	17140001	0.5288	0.7472	0.5759
chr1	17150001	1.518	1.854	1.389
chr1	17160001	0.3604	0.2613	0.2077
chr1	17170001	0.1791	0.5475	0.3696
chr1	17180001	0.446	0.3594	0.4295
chr1	17190001	0.5481	0.2872	0.5598
chr1	17200001	0.3067	0.1329	0.2295
chr1	17210001	0.3533	0.4474	0.2997
chr1	17220001	0.3707	0.4219	0.06248
chr1	17230001	0.814	0.1743	1.276
chr1	17240001	2.085	2.938	1.895
chr1	17250001	0.07164	0.2064	0.4285
chr1	17260001	0.3797	0.3031	0.3381
chr1	17270001	0.08955	0.1453	0.6345
chr1	17280001	0.2288	0.3395	0.1669
chr1	17290001	0.04478	0.3388	0.2892
chr1	17300001	0.3264	0.4411	0.7369
chr1	17310001	0.5857	0.4102	0.789
chr1	17320001	0.3385	0.3345	0.3567
chr1	17330001	0.4307	0.5736	0.5886
chr1	17340001	0.2234	0.3972	0.9053
chr1	17350001	0.116	0.1475	0.1759
chr1	17360001	0.1948	0.4638	0.321
chr1	17370001	0.2355	0.5827	0.2537
chr1	17380001	0.3963	0.5613	0.5205
chr1	17390001	0.2584	0.2605	0.4886
chr1	17400001	0.1101	0.2664	0.5777
chr1	17410001	0.1572	0.2789	0.2197
chr1	17420001	0.7437	0.7369	0.2948
chr1	17430001	5.845	8.041	6.969
chr1	17440001	1.814	3.425	5.052
chr1	17450001	0.1881	0.281	0.436
chr1	17460001	0.4688	0.669	0.7453
chr1	17470001	0.1912	1.02	0.7846
chr1	17480001	0.5055	0.9918	0.6524
chr1	17490001	0.8713	0.6785	0.8427
chr1	17500001	0.6698	0.4069	0.6049
chr1	17510001	0.4836	0.4024	0.4319
chr1	17520001	0.309	1.131	0.5334
chr1	17530001	1.978	3.183	1.926
chr1	17540001	3.886	7.27	6.908
chr1	17550001	0.7021	0.6155	1.01
chr1	17560001	0.9931	1.489	0.9256
chr1	17570001	0.6282	1.197	0.7472
chr1	17580001	0.9694	1.179	0.3081
chr1	17590001	0.5727	0.6913	0.542
chr1	17600001	0.7661	0.8455	0.2555
chr1	17610001	0.5369	0.9297	0.557
chr1	17620001	0.6864	0.479	0.8347
chr1	17630001	0.9622	0.9152	0.5316
chr1	17640001	0.9121	0.6497	0.3718
chr1	17650001	0.7222	0.8763	0.6137
chr1	17660001	0.5575	1.001	0.2232
chr1	17670001	0.5149	1.012	0.4667
chr1	17680001	0.5078	0.6447	0.7223
chr1	17690001	0.1057	0.6371	0.3213
chr1	17700001	0.1415	0.949	1.159
chr1	17710001	0.8257	0.9744	0.5661
chr1	17720001	0.806	0.6156	0.3483
chr1	17730001	0.3743	0.6383	0.8025
chr1	17740001	0.4446	0.7274	0.54
chr1	17750001	1.823	3.588	2.743
chr1	17760001	0.7388	0.894	1.355
chr1	17770001	0.6139	1.036	0.6986
chr1	17780001	0.8543	0.581	0.6905
chr1	17790001	0.9143	0.6068	1.026
chr1	17800001	0.3989	0.7199	0.5961
chr1	17810001	0.7007	0.7367	0.3659
chr1	17820001	0.7786	0.4737	0.5042
chr1	17830001	0.3237	0.5405	0.4497
chr1	17840001	1.146	0.6023	0.8294
chr1	17850001	0.7688	0.8493	0.6229
chr1	17860001	0.7504	0.5636	1.027
chr1	17870001	0.6085	0.4759	0.7576
chr1	17880001	0.1701	0.5912	0.6157
chr1	17890001	1.211	0.546	0.8549
chr1	17900001	0.4876	1.485	0.4909
chr1	17910001	0.6972	0.3754	0.5774
chr1	17920001	0.7307	0.5175	0.5866
chr1	17930001	1.124	1.029	0.3839
chr1	17940001	0.4912	0.6824	0.6161
chr1	17950001	0.647	1.005	0.7371
chr1	17960001	0.3658	0.5258	0.3751
chr1	17970001	0.1903	0.5505	0.5525
chr1	17980001	1.162	0.324	0.6204
chr1	17990001	0.3842	1.066	0.7688
chr1	18000001	0.9685	1.43	1.139
chr1	18010001	0.9063	0.4946	1.242
chr1	18020001	0.5006	0.5862	1.362
chr1	18030001	0.7263	0.7271	0.5759
chr1	18040001	0.6358	0.8379	0.1353
chr1	18050001	0.9215	0.5047	0.4757
chr1	18060001	0.2095	0.8124	0.517
chr1	18070001	0.2718	0.6872	0.6041
chr1	18080001	0.381	1.099	0.3337
chr1	18090001	1.187	1.05	1.135
chr1	18100001	4.223	9.98	9.656
chr1	18110001	3.428	4.608	4.84
chr1	18120001	0.6936	0.4983	0.1985
chr1	18130001	0.4992	0.5267	0.3354
chr1	18140001	0.2498	0.619	0.4817
chr1	18150001	0.5727	1.202	0.7348
chr1	18160001	0.5037	1.028	0.2131
chr1	18170001	0.377	0.7228	0.7802
chr1	18180001	0.8324	0.3948	0.4464
chr1	18190001	0.6945	0.5881	0.6918
chr1	18200001	0.4039	0.6971	0.7866
chr1	18210001	0.7706	0.6189	0.4157
chr1	18220001	0.6331	0.7263	0.7731
chr1	18230001	0.681	1.426	1.112
chr1	18240001	0.9439	0.8009	0.6749
chr1	18250001	0.4746	0.3683	0.3031
chr1	18260001	0.8086	0.9266	0.4171
chr1	18270001	0.5978	0.6245	0.7169
chr1	18280001	0.5857	1.043	0.3497
chr1	18290001	0.4209	1.05	0.8939
chr1	18300001	0.591	0.4028	0.628
chr1	18310001	0.6304	0.8098	0.4958
chr1	18320001	0.4267	0.7957	0.7643
chr1	18330001	0.2942	0.4913	0.7245
chr1	18340001	0.9273	0.9861	0.4345
chr1	18350001	0.733	1.139	0.5099
chr1	18360001	1.126	0.9477	0.9704
chr1	18370001	0.8523	1.074	0.5192
chr1	18380001	1.067	1.067	1.124
chr1	18390001	0.7648	0.5001	0.4995
chr1	18400001	0.9434	1.597	1.016
chr1	18410001	1.799	2.022	2.18
chr1	18420001	0.4003	1.241	0.2894
chr1	18430001	0.9573	0.7966	0.1936
chr1	18440001	0.9551	1.11	1.388
chr1	18450001	0.2642	0.3924	0.4429
chr1	18460001	0.6631	0.948	0.2007
chr1	18470001	0.5642	0.6528	0.9567
chr1	18480001	1.8	1.74	1.128
chr1	18490001	1.422	1.932	1.807
chr1	18500001	0.5248	0.9285	0.5622
chr1	18510001	0.6837	0.7007	0.5227
chr1	18520001	0.6497	0.4788	0.1651
chr1	18530001	0.8624	0.922	0.5329
chr1	18540001	1.087	1.554	1.581
chr1	18550001	1.06	2.239	1.881
chr1	18560001	0.9972	0.6918	1.001
chr1	18570001	0.7894	0.5692	0.4157
chr1	18580001	0.7316	0.5328	0.66
chr1	18590001	0.3192	0.6792	0.8545
chr1	18600001	0.8001	0.9673	0.954
chr1	18610001	0.3658	0.2578	0.4753
chr1	18620001	1.222	1.931	3.156
chr1	18630001	8.342	14.84	17.38
chr1	18640001	6.942	9.623	9.71
chr1	18650001	1.779	2.399	2.729
chr1	18660001	0.7889	1.028	1.017
chr1	18670001	0.7858	1.023	0.9913
chr1	18680001	1.14	1.175	0.6945
chr1	18690001	1.477	1.445	0.8975
chr1	18700001	1.02	0.9589	0.8843
chr1	18710001	3.977	4.96	5.118
chr1	18720001	1.028	1.589	1.345
chr1	18730001	0.8136	0.8806	0.5885
chr1	18740001	0.5713	1.049	0.5542
chr1	18750001	1.202	1.007	1.099
chr1	18760001	0.728	0.4562	0.6199
chr1	18770001	0.9886	0.5465	0.7173
chr1	18780001	1.599	2.208	2.787
chr1	18790001	0.9703	0.9009	0.8045
chr1	18800001	1.069	0.5365	0.8216
chr1	18810001	1.293	0.7777	0.8768
chr1	18820001	1.038	1.376	1.216
chr1	18830001	0.7558	1.686	0.8878
chr1	18840001	0.9036	1.413	0.6402
chr1	18850001	0.8512	1.001	0.6394
chr1	18860001	0.6085	0.5992	0.4779
chr1	18870001	1.218	0.6979	0.6505
chr1	18880001	0.45	1.097	0.3207
chr1	18890001	1.594	0.9768	2.42
chr1	18900001	5.92	8.707	8.383
chr1	18910001	0.9	0.6605	0.4378
chr1	18920001	1.072	0.5354	1.148
chr1	18930001	0.57	0.8456	0.7956
chr1	18940001	1.452	1.198	1.077
chr1	18950001	6.386	8.525	8.836
chr1	18960001	0.8892	1.122	0.5325
chr1	18970001	0.8095	0.8048	0.6236
chr1	18980001	0.9242	0.9852	0.5994
chr1	18990001	1.003	0.4548	1.109
chr1	19000001	0.8695	1.863	1.224
chr1	19010001	0.6434	0.5607	0.4548
chr1	19020001	0.6519	0.9531	0.5578
chr1	19030001	0.9407	0.9933	0.3832
chr1	19040001	0.4379	0.7485	0.5295
chr1	19050001	0.7057	0.9602	0.9406
chr1	19060001	1.342	1.148	1.13
chr1	19070001	0.2239	1.087	0.3427
chr1	19080001	1.064	0.332	0.3232
chr1	19090001	0.5494	1.07	0.7834
chr1	19100001	0.5019	0.536	0.7922
chr1	19110001	0.7486	0.7877	0.6862
chr1	19120001	0.5852	0.8679	0.9892
chr1	19130001	0.5091	1.079	0.8671
chr1	19140001	0.4213	0.6753	0.6483
chr1	19150001	0.6381	0.2711	0.7257
chr1	19160001	0.1576	0.7076	0.4875
chr1	19170001	0.5691	0.2964	0.6505
chr1	19180001	0.3094	0.3467	0.3632
chr1	19190001	0.4531	0.5862	0.5763
chr1	19200001	4.532	9.938	10.31
chr1	19210001	7.867	13.81	17.17
chr1	19220001	0.9582	0.8982	0.5967
chr1	19230001	0.5481	0.6202	0.5735
chr1	19240001	0.8772	4.581	0.6083
chr1	19250001	10.09	12.96	18.2
chr1	19260001	0.8794	0.7739	0.8404
chr1	19270001	0.5324	0.8182	0.8672
chr1	19280001	3.062	3.931	4.934
chr1	19290001	1.407	2.778	4.11
chr1	19300001	0.5852	0.8798	0.5454
chr1	19310001	7.763	15.63	16.62
chr1	19320001	0.5494	0.4787	0.4025
chr1	19330001	0.6461	1.717	0.7489
chr1	19340001	1.018	1.166	0.9904
chr1	19350001	0.5069	0.4753	0.3426
chr1	19360001	0.3407	0.6434	0.4685
chr1	19370001	0.7482	0.87	0.5353
chr1	19380001	0.5711	0.7227	0.7291
chr1	19390001	0.808	0.631	0.6759
chr1	19400001	0.8301	1.291	1.007
chr1	19410001	0.5064	0.5975	0.706
chr1	19420001	0.3403	0.2759	0.4354
chr1	19430001	0.3327	0.7025	0.1844
chr1	19440001	0.6264	0.4175	0.6005
chr1	19450001	0.8113	1.395	1.095
chr1	19460001	0.4769	1.116	0.5825
chr1	19470001	0.7478	0.8522	0.6751
chr1	19480001	8.385	17.96	17.49
chr1	19490001	1.105	1.059	0.6218
chr1	19500001	0.3002	0.735	0.326
chr1	19510001	0.6311	0.9063	0.7106
chr1	19520001	0.3882	0.3842	0.5642
chr1	19530001	0.7715	1.002	0.9554
chr1	19540001	1.071	1.898	1.334
chr1	19550001	1.045	0.8557	0.7841
chr1	19560001	0.2843	0.3071	0.3798
chr1	19570001	0.6609	0.8996	0.7905
chr1	19580001	0.4567	0.4211	0.5837
chr1	19590001	7.067	15.6	11.4
chr1	19600001	0.6363	0.7357	0.8594
chr1	19610001	0.825	0.7574	0.289
chr1	19620001	0.4892	0.4814	0.503
chr1	19630001	0.3394	0.6493	0.7727
chr1	19640001	3.429	8.525	9.981
chr1	19650001	0.7068	1.01	1.307
chr1	19660001	2.99	5.721	4.663
chr1	19670001	0.6031	1.251	0.7692
chr1	19680001	1.113	1.083	0.7754
chr1	19690001	0.4079	0.7012	0.5778
chr1	19700001	0.4388	0.6975	1.314
chr1	19710001	0.722	0.8512	0.7682
chr1	19720001	0.9548	1.074	0.911
chr1	19730001	1.512	1.799	1.314
chr1	19740001	1.049	0.5109	0.5507
chr1	19750001	0.5901	0.2336	0.9119
chr1	19760001	1.629	0.7771	0.6453
chr1	19770001	0.8422	0.6518	0.5931
chr1	19780001	0.8507	1.072	0.9713
chr1	19790001	0.9777	1.48	2.054
chr1	19800001	2.527	2.941	2.012
chr1	19810001	0.2257	0.6994	0.7461
chr1	19820001	0.2951	0.6001	0.5511
chr1	19830001	0.4755	0.8937	0.5791
chr1	19840001	0.4092	0.817	0.3149
chr1	19850001	0.3855	0.5687	0.2639
chr1	19860001	0.3412	1.048	0.4475
chr1	19870001	0.6284	0.7713	0.4409
chr1	19880001	7.173	13.41	11.03
chr1	19890001	0.4469	0.5358	0.3199
chr1	19900001	0.7388	0.4677	0.2386
chr1	19910001	0.6354	0.5838	0.148
chr1	19920001	1.022	1.42	0.6493
chr1	19930001	1.152	1.922	1.082
chr1	19940001	0.3878	0.6988	0.3787
chr1	19950001	0.694	1.342	1.152
chr1	19960001	0.8986	0.6546	1.028
chr1	19970001	0.3295	0.3434	0.816
chr1	19980001	0.9501	1.198	1.459
[truncated: 324,065+ more rows]
