# Supplementary material for: Polycomb repressive complex 2 shields naïve human pluripotent cells from trophectoderm differentiation
Source: Nat Cell Biol. 2022 May 30;24(6):845–57. doi: 10.1038/s41556-022-00916-w (PMC9203276; doi:10.1038/s41556-022-00916-w)
Supplement: Supplementary file 11 — Statistical source data corresponding to Extended Data Fig. 2. [file 41556_2022_916_MOESM11_ESM.xlsx]

## Sheet: EFIG2e_timecourse_H3K27me3
Well	Cell	Site	channel	value
WT	1	1	H3K27m3	0.0683413
WT	2	1	H3K27m3	0.0657031
WT	3	1	H3K27m3	0.0523255
WT	4	1	H3K27m3	0.0542962
WT	5	1	H3K27m3	0.0496347
WT	6	1	H3K27m3	0.0622945
WT	7	1	H3K27m3	0.0380296
WT	8	1	H3K27m3	0.0662326
WT	9	1	H3K27m3	0.024912
WT	10	1	H3K27m3	0.0392935
WT	11	1	H3K27m3	0.0704335
WT	12	1	H3K27m3	0.0348493
WT	13	1	H3K27m3	0.040692
WT	14	1	H3K27m3	0.0529631
WT	15	1	H3K27m3	0.0323992
WT	16	1	H3K27m3	0.0603913
WT	17	1	H3K27m3	0.0917673
WT	18	1	H3K27m3	0.0445421
WT	19	1	H3K27m3	0.0182411
WT	20	1	H3K27m3	0.0534096
WT	21	1	H3K27m3	0.0708301
WT	22	1	H3K27m3	0.0314113
WT	23	1	H3K27m3	0.0251109
WT	24	1	H3K27m3	0.0355308
WT	25	1	H3K27m3	0.0329751
WT	26	1	H3K27m3	0.0451389
WT	27	1	H3K27m3	0.0229418
WT	28	1	H3K27m3	0.0239434
WT	29	1	H3K27m3	0.0257351
WT	30	1	H3K27m3	0.0844774
WT	31	1	H3K27m3	0.0283596
WT	32	1	H3K27m3	0.0416051
WT	33	1	H3K27m3	0.0607727
WT	34	1	H3K27m3	0.0388197
WT	35	1	H3K27m3	0.0691085
WT	36	1	H3K27m3	0.0249295
WT	37	1	H3K27m3	0.0315631
WT	38	1	H3K27m3	0.0462611
WT	39	1	H3K27m3	0.0290678
WT	40	1	H3K27m3	0.0194344
WT	41	1	H3K27m3	0.0515669
WT	42	1	H3K27m3	0.0308563
WT	43	1	H3K27m3	0.0295829
WT	44	1	H3K27m3	0.0227959
WT	45	1	H3K27m3	0.0252298
WT	46	1	H3K27m3	0.0300429
WT	47	1	H3K27m3	0.0831536
WT	48	1	H3K27m3	0.102688
WT	49	1	H3K27m3	0.0369822
WT	50	1	H3K27m3	0.0331971
WT	51	1	H3K27m3	0.0868021
WT	52	1	H3K27m3	0.0498839
WT	53	1	H3K27m3	0.014587
WT	54	1	H3K27m3	0.0477285
WT	1	2	H3K27m3	0.0421142
WT	2	2	H3K27m3	0.0398928
WT	3	2	H3K27m3	0.0539122
WT	4	2	H3K27m3	0.0549331
WT	5	2	H3K27m3	0.0432608
WT	6	2	H3K27m3	0.0793045
WT	7	2	H3K27m3	0.0792683
WT	8	2	H3K27m3	0.0436219
WT	9	2	H3K27m3	0.0299892
WT	10	2	H3K27m3	0.0290631
WT	11	2	H3K27m3	0.047947
WT	12	2	H3K27m3	0.0462283
WT	13	2	H3K27m3	0.0266607
WT	14	2	H3K27m3	0.0276129
WT	15	2	H3K27m3	0.0353501
WT	16	2	H3K27m3	0.0318388
WT	17	2	H3K27m3	0.0264438
WT	18	2	H3K27m3	0.0424112
WT	19	2	H3K27m3	0.0418247
WT	20	2	H3K27m3	0.0467592
WT	21	2	H3K27m3	0.0190673
WT	22	2	H3K27m3	0.0178669
WT	23	2	H3K27m3	0.0187203
WT	24	2	H3K27m3	0.0196825
WT	25	2	H3K27m3	0.0168601
WT	26	2	H3K27m3	0.0291147
WT	27	2	H3K27m3	0.0230623
WT	28	2	H3K27m3	0.0502452
WT	29	2	H3K27m3	0.0406564
WT	30	2	H3K27m3	0.0141947
WT	31	2	H3K27m3	0.00873278
WT	32	2	H3K27m3	0.0272222
WT	33	2	H3K27m3	0.0158169
WT	34	2	H3K27m3	0.00925399
WT	35	2	H3K27m3	0.0296651
WT	36	2	H3K27m3	0.0103693
WT	37	2	H3K27m3	0.0435296
WT	38	2	H3K27m3	0.0232228
WT	39	2	H3K27m3	0.0110038
WT	40	2	H3K27m3	0.0124713
WT	41	2	H3K27m3	0.0555517
WT	42	2	H3K27m3	0.018201
WT	43	2	H3K27m3	0.0225625
WT	44	2	H3K27m3	0.0192921
WT	45	2	H3K27m3	0.0257662
WT	46	2	H3K27m3	0.0228626
WT	47	2	H3K27m3	0.0222891
WT	48	2	H3K27m3	0.0372558
WT	49	2	H3K27m3	0.0063144
WT	50	2	H3K27m3	0.0198129
WT	51	2	H3K27m3	0.0661408
WT	52	2	H3K27m3	0.0410451
WT	53	2	H3K27m3	0.0163417
WT	54	2	H3K27m3	0.0397127
WT	55	2	H3K27m3	0.0225083
WT	56	2	H3K27m3	0.0296353
WT	57	2	H3K27m3	0.0289637
WT	58	2	H3K27m3	0.0338401
WT	59	2	H3K27m3	0.0237051
WT	60	2	H3K27m3	0.0261137
WT	61	2	H3K27m3	0.0314967
WT	62	2	H3K27m3	0.0441671
WT	63	2	H3K27m3	0.0346936
WT	1	3	H3K27m3	0.0216955
WT	2	3	H3K27m3	0.0230951
WT	3	3	H3K27m3	0.0238295
WT	4	3	H3K27m3	0.0128213
WT	5	3	H3K27m3	0.0209685
WT	6	3	H3K27m3	0.0120818
WT	7	3	H3K27m3	0.0251819
WT	8	3	H3K27m3	0.0215151
WT	9	3	H3K27m3	0.0128419
WT	10	3	H3K27m3	0.0124297
WT	11	3	H3K27m3	0.0173579
WT	12	3	H3K27m3	0.0192817
WT	13	3	H3K27m3	0.0192895
WT	14	3	H3K27m3	0.0286343
WT	15	3	H3K27m3	0.0217189
WT	16	3	H3K27m3	0.0191484
WT	17	3	H3K27m3	0.0143539
WT	18	3	H3K27m3	0.0428899
WT	19	3	H3K27m3	0.015474
WT	20	3	H3K27m3	0.0146627
WT	21	3	H3K27m3	0.0141129
WT	22	3	H3K27m3	0.015525
WT	23	3	H3K27m3	0.0110016
WT	24	3	H3K27m3	0.0103565
WT	25	3	H3K27m3	0.0167865
WT	26	3	H3K27m3	0.0115494
WT	27	3	H3K27m3	0.0111059
WT	28	3	H3K27m3	0.0165264
WT	29	3	H3K27m3	0.0127217
WT	30	3	H3K27m3	0.0217053
WT	31	3	H3K27m3	0.0232728
WT	32	3	H3K27m3	0.0121552
WT	33	3	H3K27m3	0.0217191
WT	34	3	H3K27m3	0.0291875
WT	35	3	H3K27m3	0.0128648
WT	36	3	H3K27m3	0.011597
WT	37	3	H3K27m3	0.016093
WT	38	3	H3K27m3	0.0178535
WT	39	3	H3K27m3	0.0127202
WT	40	3	H3K27m3	0.0108689
WT	41	3	H3K27m3	0.0155857
WT	42	3	H3K27m3	0.014883
WT	43	3	H3K27m3	0.0145188
WT	44	3	H3K27m3	0.0131156
WT	45	3	H3K27m3	0.0088988
WT	46	3	H3K27m3	0.0122755
WT	47	3	H3K27m3	0.0119623
WT	48	3	H3K27m3	0.0170681
WT	49	3	H3K27m3	0.0162946
WT	50	3	H3K27m3	0.0147957
WT	51	3	H3K27m3	0.00829105
WT	52	3	H3K27m3	0.0178816
WT	53	3	H3K27m3	0.0123407
WT	54	3	H3K27m3	0.00596104
WT	55	3	H3K27m3	0.010604
WT	56	3	H3K27m3	0.020529
WT	57	3	H3K27m3	0.0273003
WT	58	3	H3K27m3	0.0194241
WT	59	3	H3K27m3	0.0210606
WT	60	3	H3K27m3	0.0175966
WT	61	3	H3K27m3	0.0176653
WT	62	3	H3K27m3	0.0192059
WT	63	3	H3K27m3	0.0139996
WT	64	3	H3K27m3	0.0137548
WT	65	3	H3K27m3	0.0143793
WT	1	4	H3K27m3	0.0709914
WT	2	4	H3K27m3	0.086358
WT	3	4	H3K27m3	0.0436254
WT	4	4	H3K27m3	0.0315289
WT	5	4	H3K27m3	0.0628753
WT	6	4	H3K27m3	0.0256805
WT	7	4	H3K27m3	0.0251065
WT	8	4	H3K27m3	0.0389774
WT	9	4	H3K27m3	0.0402098
WT	10	4	H3K27m3	0.0236699
WT	11	4	H3K27m3	0.0185405
WT	12	4	H3K27m3	0.01952
WT	13	4	H3K27m3	0.0172649
WT	14	4	H3K27m3	0.016655
WT	15	4	H3K27m3	0.0178854
WT	16	4	H3K27m3	0.0170437
WT	17	4	H3K27m3	0.0346901
WT	18	4	H3K27m3	0.0773116
WT	19	4	H3K27m3	0.0104227
WT	20	4	H3K27m3	0.0120034
WT	21	4	H3K27m3	0.016737
WT	22	4	H3K27m3	0.0203232
WT	23	4	H3K27m3	0.057315
WT	24	4	H3K27m3	0.028141
WT	25	4	H3K27m3	0.0149746
WT	26	4	H3K27m3	0.0253486
WT	27	4	H3K27m3	0.0347662
WT	28	4	H3K27m3	0.0111116
WT	29	4	H3K27m3	0.0118635
WT	30	4	H3K27m3	0.0322123
WT	31	4	H3K27m3	0.0136235
WT	32	4	H3K27m3	0.0695627
WT	33	4	H3K27m3	0.0492814
WT	34	4	H3K27m3	0.0180932
WT	35	4	H3K27m3	0.0191025
WT	36	4	H3K27m3	0.0146589
WT	37	4	H3K27m3	0.0149315
WT	38	4	H3K27m3	0.0216241
WT	39	4	H3K27m3	0.017492
WT	40	4	H3K27m3	0.0326497
WT	41	4	H3K27m3	0.0391768
WT	42	4	H3K27m3	0.0416107
WT	43	4	H3K27m3	0.020908
WT	44	4	H3K27m3	0.00357414
WT	45	4	H3K27m3	0.0205255
WT	46	4	H3K27m3	0.00339981
WT	1	5	H3K27m3	0.0219287
WT	2	5	H3K27m3	0.0651615
WT	3	5	H3K27m3	0.0569621
WT	4	5	H3K27m3	0.0288378
WT	5	5	H3K27m3	0.0505414
WT	6	5	H3K27m3	0.0548576
WT	7	5	H3K27m3	0.0279995
WT	8	5	H3K27m3	0.0313174
WT	9	5	H3K27m3	0.03024
EZH2i_D2	1	1	H3K27m3	0.0646106
EZH2i_D2	2	1	H3K27m3	0.0243551
EZH2i_D2	3	1	H3K27m3	0.0384626
EZH2i_D2	4	1	H3K27m3	0.0416016
EZH2i_D2	5	1	H3K27m3	0.0171785
EZH2i_D2	6	1	H3K27m3	0.0226339
EZH2i_D2	7	1	H3K27m3	0.0262658
EZH2i_D2	8	1	H3K27m3	0.0285546
EZH2i_D2	9	1	H3K27m3	0.0264565
EZH2i_D2	10	1	H3K27m3	0.0380224
EZH2i_D2	11	1	H3K27m3	0.0209546
EZH2i_D2	12	1	H3K27m3	0.031328
EZH2i_D2	13	1	H3K27m3	0.0148472
EZH2i_D2	14	1	H3K27m3	0.0378273
EZH2i_D2	15	1	H3K27m3	0.0580094
EZH2i_D2	16	1	H3K27m3	0.0167648
EZH2i_D2	17	1	H3K27m3	0.0149873
EZH2i_D2	18	1	H3K27m3	0.0232213
EZH2i_D2	19	1	H3K27m3	0.0159355
EZH2i_D2	20	1	H3K27m3	0.0279801
EZH2i_D2	21	1	H3K27m3	0.0228947
EZH2i_D2	22	1	H3K27m3	0.0537849
EZH2i_D2	23	1	H3K27m3	0.0220044
EZH2i_D2	24	1	H3K27m3	0.0290577
EZH2i_D2	25	1	H3K27m3	0.0186316
EZH2i_D2	26	1	H3K27m3	0.023111
EZH2i_D2	27	1	H3K27m3	0.0333274
EZH2i_D2	28	1	H3K27m3	0.0383848
EZH2i_D2	29	1	H3K27m3	0.0239083
EZH2i_D2	30	1	H3K27m3	0.0265641
EZH2i_D2	31	1	H3K27m3	0.0289346
EZH2i_D2	32	1	H3K27m3	0.02325
EZH2i_D2	33	1	H3K27m3	0.0226171
EZH2i_D2	34	1	H3K27m3	0.0168643
EZH2i_D2	35	1	H3K27m3	0.0167584
EZH2i_D2	36	1	H3K27m3	0.0462197
EZH2i_D2	37	1	H3K27m3	0.0246445
EZH2i_D2	38	1	H3K27m3	0.0151192
EZH2i_D2	39	1	H3K27m3	0.0217605
EZH2i_D2	40	1	H3K27m3	0.0497103
EZH2i_D2	41	1	H3K27m3	0.0262787
EZH2i_D2	42	1	H3K27m3	0.0355295
EZH2i_D2	43	1	H3K27m3	0.0312032
EZH2i_D2	44	1	H3K27m3	0.00850423
EZH2i_D2	45	1	H3K27m3	0.0283378
EZH2i_D2	46	1	H3K27m3	0.0157286
EZH2i_D2	47	1	H3K27m3	0.0393514
EZH2i_D2	48	1	H3K27m3	0.0200091
EZH2i_D2	49	1	H3K27m3	0.0140972
EZH2i_D2	50	1	H3K27m3	0.0435115
EZH2i_D2	51	1	H3K27m3	0.0678097
EZH2i_D2	52	1	H3K27m3	0.0245844
EZH2i_D2	53	1	H3K27m3	0.0259961
EZH2i_D2	54	1	H3K27m3	0.0216479
EZH2i_D2	1	2	H3K27m3	0.0113239
EZH2i_D2	2	2	H3K27m3	0.010784
EZH2i_D2	3	2	H3K27m3	0.0101997
EZH2i_D2	4	2	H3K27m3	0.00827136
EZH2i_D2	5	2	H3K27m3	0.00648948
EZH2i_D2	6	2	H3K27m3	0.00716492
EZH2i_D2	7	2	H3K27m3	0.0226877
EZH2i_D2	8	2	H3K27m3	0.0058081
EZH2i_D2	9	2	H3K27m3	0.010164
EZH2i_D2	10	2	H3K27m3	0.0102705
EZH2i_D2	11	2	H3K27m3	0.00557277
EZH2i_D2	12	2	H3K27m3	0.00856143
EZH2i_D2	13	2	H3K27m3	0.0131995
EZH2i_D2	14	2	H3K27m3	0.0104359
EZH2i_D2	15	2	H3K27m3	0.0110946
EZH2i_D2	16	2	H3K27m3	0.00833419
EZH2i_D2	17	2	H3K27m3	0.0141717
EZH2i_D2	18	2	H3K27m3	0.00625236
EZH2i_D2	19	2	H3K27m3	0.00864417
EZH2i_D2	20	2	H3K27m3	0.0127632
EZH2i_D2	21	2	H3K27m3	0.0111602
EZH2i_D2	22	2	H3K27m3	0.0108685
EZH2i_D2	23	2	H3K27m3	0.0058034
EZH2i_D2	24	2	H3K27m3	0.00901028
EZH2i_D2	25	2	H3K27m3	0.00589009
EZH2i_D2	26	2	H3K27m3	0.00525715
EZH2i_D2	27	2	H3K27m3	0.00656109
EZH2i_D2	28	2	H3K27m3	0.00652115
EZH2i_D2	29	2	H3K27m3	0.00841448
EZH2i_D2	30	2	H3K27m3	0.00971704
EZH2i_D2	31	2	H3K27m3	0.00803004
EZH2i_D2	32	2	H3K27m3	0.00646915
EZH2i_D2	33	2	H3K27m3	0.018719
EZH2i_D2	34	2	H3K27m3	0.00538624
EZH2i_D2	35	2	H3K27m3	0.00543545
EZH2i_D2	36	2	H3K27m3	0.00709687
EZH2i_D2	37	2	H3K27m3	0.00843981
EZH2i_D2	38	2	H3K27m3	0.0066192
EZH2i_D2	39	2	H3K27m3	0.00812775
EZH2i_D2	40	2	H3K27m3	0.00557397
EZH2i_D2	41	2	H3K27m3	0.00867985
EZH2i_D2	42	2	H3K27m3	0.00431826
EZH2i_D2	43	2	H3K27m3	0.00337799
EZH2i_D2	44	2	H3K27m3	0.0076676
EZH2i_D2	45	2	H3K27m3	0.00886164
EZH2i_D2	1	3	H3K27m3	0.0205491
EZH2i_D2	2	3	H3K27m3	0.024099
EZH2i_D2	3	3	H3K27m3	0.0237048
EZH2i_D2	4	3	H3K27m3	0.0293676
EZH2i_D2	5	3	H3K27m3	0.0194589
EZH2i_D2	6	3	H3K27m3	0.0140104
EZH2i_D2	7	3	H3K27m3	0.0168823
EZH2i_D2	8	3	H3K27m3	0.00946822
EZH2i_D2	9	3	H3K27m3	0.00650505
EZH2i_D2	10	3	H3K27m3	0.0176645
EZH2i_D2	11	3	H3K27m3	0.0256672
EZH2i_D2	12	3	H3K27m3	0.0293901
EZH2i_D2	13	3	H3K27m3	0.0478498
EZH2i_D2	14	3	H3K27m3	0.0210396
EZH2i_D2	15	3	H3K27m3	0.01962
EZH2i_D2	16	3	H3K27m3	0.0213425
EZH2i_D2	17	3	H3K27m3	0.0532187
EZH2i_D2	18	3	H3K27m3	0.0252669
EZH2i_D2	19	3	H3K27m3	0.014566
EZH2i_D2	20	3	H3K27m3	0.0312982
EZH2i_D2	21	3	H3K27m3	0.0131621
EZH2i_D2	22	3	H3K27m3	0.0316565
EZH2i_D2	23	3	H3K27m3	0.0576753
EZH2i_D2	24	3	H3K27m3	0.0353704
EZH2i_D2	25	3	H3K27m3	0.0444475
EZH2i_D2	26	3	H3K27m3	0.0246112
EZH2i_D2	27	3	H3K27m3	0.019468
EZH2i_D2	28	3	H3K27m3	0.0217349
EZH2i_D2	29	3	H3K27m3	0.0142988
EZH2i_D2	30	3	H3K27m3	0.0140102
EZH2i_D2	31	3	H3K27m3	0.00839036
EZH2i_D2	32	3	H3K27m3	0.0157947
EZH2i_D2	33	3	H3K27m3	0.00868834
EZH2i_D2	34	3	H3K27m3	0.0145749
EZH2i_D2	35	3	H3K27m3	0.0211884
EZH2i_D2	36	3	H3K27m3	0.014255
EZH2i_D2	37	3	H3K27m3	0.0125413
EZH2i_D2	38	3	H3K27m3	0.0174986
EZH2i_D2	39	3	H3K27m3	0.0232465
EZH2i_D2	40	3	H3K27m3	0.0212812
EZH2i_D2	41	3	H3K27m3	0.021475
EZH2i_D2	42	3	H3K27m3	0.0155239
EZH2i_D2	1	4	H3K27m3	0.0255747
EZH2i_D2	2	4	H3K27m3	0.0404015
EZH2i_D2	3	4	H3K27m3	0.016902
EZH2i_D2	4	4	H3K27m3	0.034898
EZH2i_D2	5	4	H3K27m3	0.0354227
EZH2i_D2	6	4	H3K27m3	0.0223526
EZH2i_D2	7	4	H3K27m3	0.0218265
EZH2i_D2	8	4	H3K27m3	0.0322653
EZH2i_D2	9	4	H3K27m3	0.0253585
EZH2i_D2	10	4	H3K27m3	0.0373849
EZH2i_D2	11	4	H3K27m3	0.0116049
EZH2i_D2	12	4	H3K27m3	0.049509
EZH2i_D2	13	4	H3K27m3	0.0318511
EZH2i_D2	14	4	H3K27m3	0.0382167
EZH2i_D2	15	4	H3K27m3	0.0280319
EZH2i_D2	16	4	H3K27m3	0.0505367
EZH2i_D2	17	4	H3K27m3	0.0185441
EZH2i_D2	18	4	H3K27m3	0.0309328
EZH2i_D2	19	4	H3K27m3	0.0297898
EZH2i_D2	20	4	H3K27m3	0.0227166
EZH2i_D2	21	4	H3K27m3	0.0247252
EZH2i_D2	22	4	H3K27m3	0.0268476
EZH2i_D2	23	4	H3K27m3	0.0336592
EZH2i_D2	24	4	H3K27m3	0.025064
EZH2i_D2	25	4	H3K27m3	0.0196901
EZH2i_D2	26	4	H3K27m3	0.0374968
EZH2i_D2	27	4	H3K27m3	0.035471
EZH2i_D2	28	4	H3K27m3	0.0283058
EZH2i_D2	29	4	H3K27m3	0.0237167
EZH2i_D4	1	1	H3K27m3	0.0071038
EZH2i_D4	2	1	H3K27m3	0.00632942
EZH2i_D4	3	1	H3K27m3	0.00606232
EZH2i_D4	4	1	H3K27m3	0.00988612
EZH2i_D4	5	1	H3K27m3	0.00511035
EZH2i_D4	6	1	H3K27m3	0.00560285
EZH2i_D4	7	1	H3K27m3	0.0167153
EZH2i_D4	8	1	H3K27m3	0.0049983
EZH2i_D4	9	1	H3K27m3	0.0120261
EZH2i_D4	10	1	H3K27m3	0.00668546
EZH2i_D4	11	1	H3K27m3	0.00905521
EZH2i_D4	12	1	H3K27m3	0.00864709
EZH2i_D4	13	1	H3K27m3	0.00654751
EZH2i_D4	14	1	H3K27m3	0.0049656
EZH2i_D4	15	1	H3K27m3	0.00599611
EZH2i_D4	16	1	H3K27m3	0.00996095
EZH2i_D4	17	1	H3K27m3	0.0160937
EZH2i_D4	18	1	H3K27m3	0.00890242
EZH2i_D4	19	1	H3K27m3	0.00526541
EZH2i_D4	20	1	H3K27m3	0.00810476
EZH2i_D4	21	1	H3K27m3	0.00848595
EZH2i_D4	22	1	H3K27m3	0.00588672
EZH2i_D4	23	1	H3K27m3	0.00564017
EZH2i_D4	24	1	H3K27m3	0.00637528
EZH2i_D4	25	1	H3K27m3	0.00481164
EZH2i_D4	26	1	H3K27m3	0.00916133
EZH2i_D4	27	1	H3K27m3	0.00816375
EZH2i_D4	28	1	H3K27m3	0.00592573
EZH2i_D4	29	1	H3K27m3	0.0043282
EZH2i_D4	30	1	H3K27m3	0.0107095
EZH2i_D4	31	1	H3K27m3	0.00443323
EZH2i_D4	32	1	H3K27m3	0.00534433
EZH2i_D4	33	1	H3K27m3	0.0099933
EZH2i_D4	34	1	H3K27m3	0.00672519
EZH2i_D4	35	1	H3K27m3	0.00612166
EZH2i_D4	36	1	H3K27m3	0.220513
EZH2i_D4	37	1	H3K27m3	0.00344055
EZH2i_D4	38	1	H3K27m3	0.00635771
EZH2i_D4	39	1	H3K27m3	0.00633324
EZH2i_D4	40	1	H3K27m3	0.00514319
EZH2i_D4	41	1	H3K27m3	0.00982473
EZH2i_D4	42	1	H3K27m3	0.00724701
EZH2i_D4	43	1	H3K27m3	0.0095162
EZH2i_D4	44	1	H3K27m3	0.00516827
EZH2i_D4	45	1	H3K27m3	0.00644537
EZH2i_D4	46	1	H3K27m3	0.00827626
EZH2i_D4	47	1	H3K27m3	0.00607684
EZH2i_D4	48	1	H3K27m3	0.00534336
EZH2i_D4	49	1	H3K27m3	0.00683552
EZH2i_D4	50	1	H3K27m3	0.00703797
EZH2i_D4	51	1	H3K27m3	0.00682245
EZH2i_D4	52	1	H3K27m3	0.0081507
EZH2i_D4	53	1	H3K27m3	0.0069829
EZH2i_D4	54	1	H3K27m3	0.00584691
EZH2i_D4	55	1	H3K27m3	0.00417242
EZH2i_D4	56	1	H3K27m3	0.00290871
EZH2i_D4	57	1	H3K27m3	0.00611386
EZH2i_D4	58	1	H3K27m3	0.004257
EZH2i_D4	59	1	H3K27m3	0.00613755
EZH2i_D4	60	1	H3K27m3	0.00776709
EZH2i_D4	61	1	H3K27m3	0.00890151
EZH2i_D4	62	1	H3K27m3	0.00713681
EZH2i_D4	63	1	H3K27m3	0.00750334
EZH2i_D4	64	1	H3K27m3	0.00749692
EZH2i_D4	1	2	H3K27m3	0.00967328
EZH2i_D4	2	2	H3K27m3	0.00824946
EZH2i_D4	3	2	H3K27m3	0.00680359
EZH2i_D4	4	2	H3K27m3	0.00387173
EZH2i_D4	5	2	H3K27m3	0.00644022
EZH2i_D4	6	2	H3K27m3	0.00550437
EZH2i_D4	7	2	H3K27m3	0.00609189
EZH2i_D4	8	2	H3K27m3	0.00903798
EZH2i_D4	9	2	H3K27m3	0.00479097
EZH2i_D4	10	2	H3K27m3	0.00647633
EZH2i_D4	11	2	H3K27m3	0.00566003
EZH2i_D4	12	2	H3K27m3	0.00464706
EZH2i_D4	13	2	H3K27m3	0.00918465
EZH2i_D4	14	2	H3K27m3	0.00750057
EZH2i_D4	15	2	H3K27m3	0.00398836
EZH2i_D4	16	2	H3K27m3	0.00661331
EZH2i_D4	17	2	H3K27m3	0.00475233
EZH2i_D4	18	2	H3K27m3	0.0101137
EZH2i_D4	19	2	H3K27m3	0.00408478
EZH2i_D4	20	2	H3K27m3	0.00478957
EZH2i_D4	21	2	H3K27m3	0.00825407
EZH2i_D4	22	2	H3K27m3	0.0119017
EZH2i_D4	23	2	H3K27m3	0.00394049
EZH2i_D4	24	2	H3K27m3	0.00788773
EZH2i_D4	25	2	H3K27m3	0.00431432
EZH2i_D4	26	2	H3K27m3	0.00351064
EZH2i_D4	27	2	H3K27m3	0.00746902
EZH2i_D4	28	2	H3K27m3	0.00420758
EZH2i_D4	29	2	H3K27m3	0.00431836
EZH2i_D4	30	2	H3K27m3	0.00434696
EZH2i_D4	31	2	H3K27m3	0.00409709
EZH2i_D4	32	2	H3K27m3	0.00443105
EZH2i_D4	33	2	H3K27m3	0.00723957
EZH2i_D4	34	2	H3K27m3	0.00542047
EZH2i_D4	35	2	H3K27m3	0.00504539
EZH2i_D4	36	2	H3K27m3	0.00367399
EZH2i_D4	37	2	H3K27m3	0.00599729
EZH2i_D4	38	2	H3K27m3	0.00586348
EZH2i_D4	39	2	H3K27m3	0.00500033
EZH2i_D4	40	2	H3K27m3	0.0066076
EZH2i_D4	41	2	H3K27m3	0.00472739
EZH2i_D4	42	2	H3K27m3	0.00408163
EZH2i_D4	43	2	H3K27m3	0.00429635
EZH2i_D4	44	2	H3K27m3	0.00468093
EZH2i_D4	45	2	H3K27m3	0.00801799
EZH2i_D4	46	2	H3K27m3	0.0038276
EZH2i_D4	47	2	H3K27m3	0.00392071
EZH2i_D4	48	2	H3K27m3	0.00450572
EZH2i_D4	49	2	H3K27m3	0.00536336
EZH2i_D4	50	2	H3K27m3	0.00416648
EZH2i_D4	51	2	H3K27m3	0.00454561
EZH2i_D4	52	2	H3K27m3	0.00462065
EZH2i_D4	53	2	H3K27m3	0.00395356
EZH2i_D4	54	2	H3K27m3	0.00423491
EZH2i_D4	55	2	H3K27m3	0.0044981
EZH2i_D4	56	2	H3K27m3	0.00471619
EZH2i_D4	57	2	H3K27m3	0.00554209
EZH2i_D4	58	2	H3K27m3	0.00507332
EZH2i_D4	59	2	H3K27m3	0.00398789
EZH2i_D4	60	2	H3K27m3	0.00407102
EZH2i_D4	61	2	H3K27m3	0.00460551
EZH2i_D4	62	2	H3K27m3	0.00478364
EZH2i_D4	63	2	H3K27m3	0.00483494
EZH2i_D4	64	2	H3K27m3	0.00387954
EZH2i_D4	65	2	H3K27m3	0.00450169
EZH2i_D4	66	2	H3K27m3	0.00393731
EZH2i_D4	67	2	H3K27m3	0.00283295
EZH2i_D4	68	2	H3K27m3	0.00370236
EZH2i_D4	69	2	H3K27m3	0.00448607
EZH2i_D4	70	2	H3K27m3	0.00418179
EZH2i_D4	71	2	H3K27m3	0.00431022
EZH2i_D4	72	2	H3K27m3	0.00428359
EZH2i_D4	73	2	H3K27m3	0.00375082
EZH2i_D4	74	2	H3K27m3	0.00426876
EZH2i_D4	75	2	H3K27m3	0.00373299
EZH2i_D4	76	2	H3K27m3	0.00422168
EZH2i_D4	77	2	H3K27m3	0.00373145
EZH2i_D4	78	2	H3K27m3	0.00400392
EZH2i_D4	79	2	H3K27m3	0.00415913
EZH2i_D4	80	2	H3K27m3	0.00465023
EZH2i_D4	81	2	H3K27m3	0.00293732
EZH2i_D4	82	2	H3K27m3	0.0042495
EZH2i_D4	83	2	H3K27m3	0.00458366
EZH2i_D4	84	2	H3K27m3	0.00783817
EZH2i_D4	85	2	H3K27m3	0.00282127
EZH2i_D4	86	2	H3K27m3	0.00383787
EZH2i_D4	87	2	H3K27m3	0.00656273
EZH2i_D4	88	2	H3K27m3	0.00427277
EZH2i_D4	89	2	H3K27m3	0.00470089
EZH2i_D4	90	2	H3K27m3	0.00856722
EZH2i_D4	91	2	H3K27m3	0.00447234
EZH2i_D4	92	2	H3K27m3	0.00853697
EZH2i_D4	93	2	H3K27m3	0.00522562
EZH2i_D4	94	2	H3K27m3	0.00409818
EZH2i_D4	95	2	H3K27m3	0.00479485
EZH2i_D4	96	2	H3K27m3	0.00851058
EZH2i_D4	97	2	H3K27m3	0.00492056
EZH2i_D4	98	2	H3K27m3	0.00377988
EZH2i_D4	99	2	H3K27m3	0.00760897
EZH2i_D4	100	2	H3K27m3	0.00477316
EZH2i_D4	101	2	H3K27m3	0.00446519
EZH2i_D4	102	2	H3K27m3	0.0036917
EZH2i_D4	103	2	H3K27m3	0.00458734
EZH2i_D4	104	2	H3K27m3	0.00604508
EZH2i_D4	105	2	H3K27m3	0.00369278
EZH2i_D4	106	2	H3K27m3	0.004429
EZH2i_D4	107	2	H3K27m3	0.00756723
EZH2i_D4	108	2	H3K27m3	0.00569592
EZH2i_D4	109	2	H3K27m3	0.00346885
EZH2i_D4	110	2	H3K27m3	0.00371444
EZH2i_D4	111	2	H3K27m3	0.00450075
EZH2i_D4	112	2	H3K27m3	0.00397832
EZH2i_D4	113	2	H3K27m3	0.00442465
EZH2i_D4	114	2	H3K27m3	0.00458243
EZH2i_D4	115	2	H3K27m3	0.00546898
EZH2i_D4	116	2	H3K27m3	0.00554473
EZH2i_D4	117	2	H3K27m3	0.00432801
EZH2i_D4	118	2	H3K27m3	0.00415
EZH2i_D4	119	2	H3K27m3	0.00697018
EZH2i_D4	120	2	H3K27m3	0.00377153
EZH2i_D4	121	2	H3K27m3	0.00456249
EZH2i_D4	122	2	H3K27m3	0.00376066
EZH2i_D4	123	2	H3K27m3	0.00429721
EZH2i_D4	124	2	H3K27m3	0.00574647
EZH2i_D4	125	2	H3K27m3	0.00287916
EZH2i_D4	126	2	H3K27m3	0.00563942
EZH2i_D4	127	2	H3K27m3	0.00750431
EZH2i_D4	128	2	H3K27m3	0.00514919
EZH2i_D4	129	2	H3K27m3	0.00640459
EZH2i_D4	130	2	H3K27m3	0.00451758
EZH2i_D4	131	2	H3K27m3	0.00471872
EZH2i_D4	132	2	H3K27m3	0.00371151
EZH2i_D4	133	2	H3K27m3	0.00477311
EZH2i_D4	134	2	H3K27m3	0.00662421
EZH2i_D4	135	2	H3K27m3	0.00721305
EZH2i_D4	136	2	H3K27m3	0.003591
EZH2i_D4	137	2	H3K27m3	0.00370756
EZH2i_D4	1	3	H3K27m3	0.00948281
EZH2i_D4	2	3	H3K27m3	0.0093019
EZH2i_D4	3	3	H3K27m3	0.00978818
EZH2i_D4	4	3	H3K27m3	0.0093911
EZH2i_D4	5	3	H3K27m3	0.00635371
EZH2i_D4	6	3	H3K27m3	0.00768782
EZH2i_D4	7	3	H3K27m3	0.00711568
EZH2i_D4	8	3	H3K27m3	0.00330332
EZH2i_D4	9	3	H3K27m3	0.00610509
EZH2i_D4	10	3	H3K27m3	0.0068802
EZH2i_D4	11	3	H3K27m3	0.00590609
EZH2i_D4	12	3	H3K27m3	0.00301728
EZH2i_D4	13	3	H3K27m3	0.00795147
EZH2i_D4	14	3	H3K27m3	0.00793762
EZH2i_D4	15	3	H3K27m3	0.00815895
EZH2i_D4	16	3	H3K27m3	0.00656656
EZH2i_D4	17	3	H3K27m3	0.00690009
EZH2i_D4	18	3	H3K27m3	0.00703578
EZH2i_D4	19	3	H3K27m3	0.00415849
EZH2i_D4	20	3	H3K27m3	0.00506288
EZH2i_D4	21	3	H3K27m3	0.0045721
EZH2i_D4	22	3	H3K27m3	0.00266899
EZH2i_D4	23	3	H3K27m3	0.00676774
EZH2i_D4	24	3	H3K27m3	0.00561127
EZH2i_D4	25	3	H3K27m3	0.00757319
EZH2i_D4	26	3	H3K27m3	0.00693887
EZH2i_D4	27	3	H3K27m3	0.00423605
EZH2i_D4	28	3	H3K27m3	0.00575633
EZH2i_D4	29	3	H3K27m3	0.00525541
EZH2i_D4	30	3	H3K27m3	0.0030127
EZH2i_D4	31	3	H3K27m3	0.00320516
EZH2i_D4	32	3	H3K27m3	0.00500866
EZH2i_D4	33	3	H3K27m3	0.00349432
EZH2i_D4	34	3	H3K27m3	0.00462579
EZH2i_D4	35	3	H3K27m3	0.00514565
EZH2i_D4	36	3	H3K27m3	0.00515618
EZH2i_D4	37	3	H3K27m3	0.00499643
EZH2i_D4	38	3	H3K27m3	0.00493922
EZH2i_D4	39	3	H3K27m3	0.00391725
EZH2i_D4	40	3	H3K27m3	0.00868768
EZH2i_D4	41	3	H3K27m3	0.0041923
EZH2i_D4	42	3	H3K27m3	0.00480189
EZH2i_D4	43	3	H3K27m3	0.00598339
EZH2i_D4	44	3	H3K27m3	0.0031644
EZH2i_D4	45	3	H3K27m3	0.00266836
EZH2i_D4	46	3	H3K27m3	0.00527929
EZH2i_D4	47	3	H3K27m3	0.008602
EZH2i_D4	48	3	H3K27m3	0.00288851
EZH2i_D4	49	3	H3K27m3	0.0095906
EZH2i_D4	50	3	H3K27m3	0.00532462
EZH2i_D4	51	3	H3K27m3	0.0282415
EZH2i_D4	52	3	H3K27m3	0.0234005
EZH2i_D4	53	3	H3K27m3	0.00721078
EZH2i_D4	54	3	H3K27m3	0.00798105
EZH2i_D4	55	3	H3K27m3	0.00578207
EZH2i_D4	56	3	H3K27m3	0.00643692
EZH2i_D4	57	3	H3K27m3	0.00858203
EZH2i_D4	58	3	H3K27m3	0.00679378
EZH2i_D4	59	3	H3K27m3	0.00444585
EZH2i_D4	60	3	H3K27m3	0.00470295
EZH2i_D4	61	3	H3K27m3	0.00650347
EZH2i_D4	62	3	H3K27m3	0.00972135
EZH2i_D4	63	3	H3K27m3	0.00508891
EZH2i_D4	64	3	H3K27m3	0.00670611
EZH2i_D4	65	3	H3K27m3	0.0105939
EZH2i_D4	66	3	H3K27m3	0.00854597
EZH2i_D4	67	3	H3K27m3	0.01003
EZH2i_D4	1	4	H3K27m3	0.0237678
EZH2i_D4	2	4	H3K27m3	0.0339909
EZH2i_D4	3	4	H3K27m3	0.010873
EZH2i_D4	4	4	H3K27m3	0.0121091
EZH2i_D4	5	4	H3K27m3	0.0132182
EZH2i_D4	6	4	H3K27m3	0.0110475
EZH2i_D4	7	4	H3K27m3	0.011866
EZH2i_D4	8	4	H3K27m3	0.0096015
EZH2i_D4	9	4	H3K27m3	0.00786989
EZH2i_D4	10	4	H3K27m3	0.0127309
EZH2i_D4	11	4	H3K27m3	0.00753602
EZH2i_D4	12	4	H3K27m3	0.0129368
EZH2i_D4	13	4	H3K27m3	0.0103375
EZH2i_D4	14	4	H3K27m3	0.0181513
EZH2i_D4	15	4	H3K27m3	0.0104353
EZH2i_D4	16	4	H3K27m3	0.01209
EZH2i_D4	17	4	H3K27m3	0.00597155
EZH2i_D4	18	4	H3K27m3	0.0113904
EZH2i_D4	19	4	H3K27m3	0.0126003
EZH2i_D4	20	4	H3K27m3	0.0101713
EZH2i_D4	21	4	H3K27m3	0.0119629
EZH2i_D4	22	4	H3K27m3	0.00841974
EZH2i_D4	23	4	H3K27m3	0.0136557
EZH2i_D4	24	4	H3K27m3	0.0101121
EZH2i_D4	25	4	H3K27m3	0.00469763
EZH2i_D4	26	4	H3K27m3	0.0050396
EZH2i_D4	27	4	H3K27m3	0.0108828
EZH2i_D4	28	4	H3K27m3	0.0096281
EZH2i_D4	29	4	H3K27m3	0.00678254
EZH2i_D4	30	4	H3K27m3	0.0119066
EZH2i_D4	31	4	H3K27m3	0.0111791
EZH2i_D4	32	4	H3K27m3	0.00753445
EZH2i_D4	33	4	H3K27m3	0.00696434
EZH2i_D4	34	4	H3K27m3	0.0075338
EZH2i_D4	35	4	H3K27m3	0.00981232
EZH2i_D4	36	4	H3K27m3	0.0098317
EZH2i_D4	37	4	H3K27m3	0.00906492
EZH2i_D4	38	4	H3K27m3	0.0116642
EZH2i_D4	39	4	H3K27m3	0.0122698
EZH2i_D4	40	4	H3K27m3	0.00744288
EZH2i_D4	41	4	H3K27m3	0.0104769
EZH2i_D4	42	4	H3K27m3	0.0106918
EZH2i_D4	43	4	H3K27m3	0.0116974
EZH2i_D4	44	4	H3K27m3	0.0113001
EZH2i_D4	45	4	H3K27m3	0.00745579
EZH2i_D4	46	4	H3K27m3	0.00830061
EZH2i_D7	1	1	H3K27m3	0.00591668
EZH2i_D7	2	1	H3K27m3	0.00992788
EZH2i_D7	3	1	H3K27m3	0.00363131
EZH2i_D7	4	1	H3K27m3	0.00654277
EZH2i_D7	5	1	H3K27m3	0.00590821
EZH2i_D7	6	1	H3K27m3	0.00539368
EZH2i_D7	7	1	H3K27m3	0.00477115
EZH2i_D7	8	1	H3K27m3	0.00575109
EZH2i_D7	9	1	H3K27m3	0.00820674
EZH2i_D7	10	1	H3K27m3	0.00381241
EZH2i_D7	11	1	H3K27m3	0.00530495
EZH2i_D7	12	1	H3K27m3	0.00430452
EZH2i_D7	13	1	H3K27m3	0.00510887
EZH2i_D7	14	1	H3K27m3	0.00299338
EZH2i_D7	15	1	H3K27m3	0.00346048
EZH2i_D7	16	1	H3K27m3	0.0034228
EZH2i_D7	17	1	H3K27m3	0.00303949
EZH2i_D7	18	1	H3K27m3	0.00696532
EZH2i_D7	19	1	H3K27m3	0.00342996
EZH2i_D7	20	1	H3K27m3	0.00535301
EZH2i_D7	21	1	H3K27m3	0.00515818
EZH2i_D7	22	1	H3K27m3	0.00651646
EZH2i_D7	23	1	H3K27m3	0.00510058
EZH2i_D7	24	1	H3K27m3	0.00433152
EZH2i_D7	25	1	H3K27m3	0.0041844
EZH2i_D7	26	1	H3K27m3	0.00367838
EZH2i_D7	27	1	H3K27m3	0.00740633
EZH2i_D7	28	1	H3K27m3	0.00486918
EZH2i_D7	29	1	H3K27m3	0.00280275
EZH2i_D7	30	1	H3K27m3	0.00385115
EZH2i_D7	31	1	H3K27m3	0.00362937
EZH2i_D7	32	1	H3K27m3	0.00467317
EZH2i_D7	33	1	H3K27m3	0.00354798
EZH2i_D7	34	1	H3K27m3	0.0029609
EZH2i_D7	35	1	H3K27m3	0.00365877
EZH2i_D7	36	1	H3K27m3	0.00469621
EZH2i_D7	37	1	H3K27m3	0.00312415
EZH2i_D7	38	1	H3K27m3	0.00276874
EZH2i_D7	39	1	H3K27m3	0.00619462
EZH2i_D7	40	1	H3K27m3	0.00680277
EZH2i_D7	41	1	H3K27m3	0.00594669
EZH2i_D7	42	1	H3K27m3	0.00303594
EZH2i_D7	43	1	H3K27m3	0.00410324
EZH2i_D7	44	1	H3K27m3	0.00305854
EZH2i_D7	45	1	H3K27m3	0.00345322
EZH2i_D7	46	1	H3K27m3	0.00308042
EZH2i_D7	47	1	H3K27m3	0.00311595
EZH2i_D7	48	1	H3K27m3	0.00283908
EZH2i_D7	49	1	H3K27m3	0.00563406
EZH2i_D7	50	1	H3K27m3	0.00324413
EZH2i_D7	51	1	H3K27m3	0.00428998
EZH2i_D7	52	1	H3K27m3	0.00628895
EZH2i_D7	53	1	H3K27m3	0.0067948
EZH2i_D7	54	1	H3K27m3	0.0042649
EZH2i_D7	55	1	H3K27m3	0.00384792
EZH2i_D7	56	1	H3K27m3	0.00518283
EZH2i_D7	57	1	H3K27m3	0.00274299
EZH2i_D7	58	1	H3K27m3	0.00356128
EZH2i_D7	59	1	H3K27m3	0.00369377
EZH2i_D7	60	1	H3K27m3	0.00349488
EZH2i_D7	61	1	H3K27m3	0.004597
EZH2i_D7	62	1	H3K27m3	0.00503827
EZH2i_D7	63	1	H3K27m3	0.00616818
EZH2i_D7	64	1	H3K27m3	0.00310616
EZH2i_D7	65	1	H3K27m3	0.00393834
EZH2i_D7	66	1	H3K27m3	0.00554481
EZH2i_D7	67	1	H3K27m3	0.00450621
EZH2i_D7	68	1	H3K27m3	0.00317969
EZH2i_D7	69	1	H3K27m3	0.00706505
EZH2i_D7	70	1	H3K27m3	0.00782922
EZH2i_D7	71	1	H3K27m3	0.00766556
EZH2i_D7	72	1	H3K27m3	0.00581913
EZH2i_D7	73	1	H3K27m3	0.00331831
EZH2i_D7	74	1	H3K27m3	0.00402189
EZH2i_D7	75	1	H3K27m3	0.0048096
EZH2i_D7	76	1	H3K27m3	0.00315149
EZH2i_D7	77	1	H3K27m3	0.0040875
EZH2i_D7	78	1	H3K27m3	0.00344324
EZH2i_D7	79	1	H3K27m3	0.00563716
EZH2i_D7	80	1	H3K27m3	0.00700958
EZH2i_D7	81	1	H3K27m3	0.00295143
EZH2i_D7	82	1	H3K27m3	0.00483997
EZH2i_D7	83	1	H3K27m3	0.00451134
EZH2i_D7	84	1	H3K27m3	0.00427233
EZH2i_D7	85	1	H3K27m3	0.00363645
EZH2i_D7	86	1	H3K27m3	0.00326391
EZH2i_D7	87	1	H3K27m3	0.00294121
EZH2i_D7	88	1	H3K27m3	0.0026844
EZH2i_D7	89	1	H3K27m3	0.00300557
EZH2i_D7	90	1	H3K27m3	0.00341481
EZH2i_D7	91	1	H3K27m3	0.00681808
EZH2i_D7	92	1	H3K27m3	0.00524305
EZH2i_D7	93	1	H3K27m3	0.00449118
EZH2i_D7	94	1	H3K27m3	0.00336658
EZH2i_D7	95	1	H3K27m3	0.00372189
EZH2i_D7	96	1	H3K27m3	0.00444243
EZH2i_D7	97	1	H3K27m3	0.00361545
EZH2i_D7	98	1	H3K27m3	0.00483947
EZH2i_D7	99	1	H3K27m3	0.00564054
EZH2i_D7	100	1	H3K27m3	0.00352279
EZH2i_D7	101	1	H3K27m3	0.00468609
EZH2i_D7	1	2	H3K27m3	0.00407228
EZH2i_D7	2	2	H3K27m3	0.00357812
EZH2i_D7	3	2	H3K27m3	0.0035867
EZH2i_D7	4	2	H3K27m3	0.00352695
EZH2i_D7	5	2	H3K27m3	0.00687949
EZH2i_D7	6	2	H3K27m3	0.00503797
EZH2i_D7	7	2	H3K27m3	0.00355025
EZH2i_D7	8	2	H3K27m3	0.00352629
EZH2i_D7	9	2	H3K27m3	0.00421304
EZH2i_D7	10	2	H3K27m3	0.00522972
EZH2i_D7	11	2	H3K27m3	0.00771972
EZH2i_D7	12	2	H3K27m3	0.00420411
EZH2i_D7	13	2	H3K27m3	0.0031888
EZH2i_D7	14	2	H3K27m3	0.00842357
EZH2i_D7	15	2	H3K27m3	0.00263014
EZH2i_D7	16	2	H3K27m3	0.00331669
EZH2i_D7	17	2	H3K27m3	0.0026532
EZH2i_D7	18	2	H3K27m3	0.0046299
EZH2i_D7	19	2	H3K27m3	0.00434869
EZH2i_D7	20	2	H3K27m3	0.00464653
EZH2i_D7	21	2	H3K27m3	0.00431912
EZH2i_D7	22	2	H3K27m3	0.0033915
EZH2i_D7	23	2	H3K27m3	0.00456516
EZH2i_D7	24	2	H3K27m3	0.00357419
EZH2i_D7	25	2	H3K27m3	0.00372493
EZH2i_D7	26	2	H3K27m3	0.00618389
EZH2i_D7	27	2	H3K27m3	0.00383676
EZH2i_D7	28	2	H3K27m3	0.00332989
EZH2i_D7	29	2	H3K27m3	0.00447022
EZH2i_D7	30	2	H3K27m3	0.00519592
EZH2i_D7	31	2	H3K27m3	0.00603411
EZH2i_D7	32	2	H3K27m3	0.0028345
EZH2i_D7	33	2	H3K27m3	0.00361551
EZH2i_D7	34	2	H3K27m3	0.00438315
EZH2i_D7	35	2	H3K27m3	0.00544372
EZH2i_D7	36	2	H3K27m3	0.00364121
EZH2i_D7	37	2	H3K27m3	0.0036903
EZH2i_D7	38	2	H3K27m3	0.00389663
EZH2i_D7	39	2	H3K27m3	0.00311939
EZH2i_D7	40	2	H3K27m3	0.00409566
EZH2i_D7	41	2	H3K27m3	0.00419713
EZH2i_D7	42	2	H3K27m3	0.0048798
EZH2i_D7	43	2	H3K27m3	0.137322
EZH2i_D7	44	2	H3K27m3	0.00485589
EZH2i_D7	45	2	H3K27m3	0.00513072
EZH2i_D7	46	2	H3K27m3	0.108517
EZH2i_D7	1	3	H3K27m3	0.00530517
EZH2i_D7	2	3	H3K27m3	0.0062301
EZH2i_D7	3	3	H3K27m3	0.00566321
EZH2i_D7	4	3	H3K27m3	0.00284901
EZH2i_D7	5	3	H3K27m3	0.00382126
EZH2i_D7	6	3	H3K27m3	0.00637846
EZH2i_D7	7	3	H3K27m3	0.00402199
EZH2i_D7	8	3	H3K27m3	0.00674737
EZH2i_D7	9	3	H3K27m3	0.00571007
EZH2i_D7	10	3	H3K27m3	0.0039211
EZH2i_D7	11	3	H3K27m3	0.00401339
EZH2i_D7	12	3	H3K27m3	0.00563915
EZH2i_D7	13	3	H3K27m3	0.00428886
EZH2i_D7	14	3	H3K27m3	0.00429942
EZH2i_D7	15	3	H3K27m3	0.00358861
EZH2i_D7	16	3	H3K27m3	0.00526353
EZH2i_D7	17	3	H3K27m3	0.00411329
EZH2i_D7	18	3	H3K27m3	0.00404829
EZH2i_D7	19	3	H3K27m3	0.00555447
EZH2i_D7	20	3	H3K27m3	0.00494232
EZH2i_D7	21	3	H3K27m3	0.0046274
EZH2i_D7	22	3	H3K27m3	0.00422596
EZH2i_D7	23	3	H3K27m3	0.00290551
EZH2i_D7	24	3	H3K27m3	0.00279373
EZH2i_D7	25	3	H3K27m3	0.00597124
EZH2i_D7	26	3	H3K27m3	0.00304847
EZH2i_D7	27	3	H3K27m3	0.00249015
EZH2i_D7	28	3	H3K27m3	0.00545302
EZH2i_D7	29	3	H3K27m3	0.00656063
EZH2i_D7	30	3	H3K27m3	0.00560337
EZH2i_D7	31	3	H3K27m3	0.0045356
EZH2i_D7	32	3	H3K27m3	0.00311469
EZH2i_D7	33	3	H3K27m3	0.0043661
EZH2i_D7	34	3	H3K27m3	0.00611674
EZH2i_D7	35	3	H3K27m3	0.00411476
EZH2i_D7	36	3	H3K27m3	0.00325854
EZH2i_D7	37	3	H3K27m3	0.0044603
EZH2i_D7	38	3	H3K27m3	0.00380307
EZH2i_D7	39	3	H3K27m3	0.00303786
EZH2i_D7	40	3	H3K27m3	0.00571963
EZH2i_D7	41	3	H3K27m3	0.0054853
EZH2i_D7	42	3	H3K27m3	0.002636
EZH2i_D7	43	3	H3K27m3	0.00279828
EZH2i_D7	44	3	H3K27m3	0.00353924
EZH2i_D7	45	3	H3K27m3	0.00285579
EZH2i_D7	46	3	H3K27m3	0.00463813
EZH2i_D7	47	3	H3K27m3	0.00446089
EZH2i_D7	48	3	H3K27m3	0.00290728
EZH2i_D7	49	3	H3K27m3	0.00396164
EZH2i_D7	50	3	H3K27m3	0.00433257
EZH2i_D7	51	3	H3K27m3	0.00354475
EZH2i_D7	52	3	H3K27m3	0.00340697
EZH2i_D7	53	3	H3K27m3	0.00366332
EZH2i_D7	54	3	H3K27m3	0.004221
EZH2i_D7	55	3	H3K27m3	0.00308027
EZH2i_D7	56	3	H3K27m3	0.0028167
EZH2i_D7	57	3	H3K27m3	0.002668
EZH2i_D7	58	3	H3K27m3	0.00387088
EZH2i_D7	59	3	H3K27m3	0.00353999
EZH2i_D7	60	3	H3K27m3	0.00287153
EZH2i_D7	61	3	H3K27m3	0.00497781
EZH2i_D7	62	3	H3K27m3	0.00328523
EZH2i_D7	63	3	H3K27m3	0.00285951
EZH2i_D7	64	3	H3K27m3	0.00372801
EZH2i_D7	65	3	H3K27m3	0.00496117
EZH2i_D7	66	3	H3K27m3	0.00356087
EZH2i_D7	67	3	H3K27m3	0.00515072
EZH2i_D7	68	3	H3K27m3	0.00357263
EZH2i_D7	69	3	H3K27m3	0.00408113
EZH2i_D7	70	3	H3K27m3	0.00391269
EZH2i_D7	71	3	H3K27m3	0.00474309
EZH2i_D7	72	3	H3K27m3	0.00506389
EZH2i_D7	73	3	H3K27m3	0.00518359
EZH2i_D7	74	3	H3K27m3	0.00574603
EZH2i_D7	75	3	H3K27m3	0.00555009
EZH2i_D7	76	3	H3K27m3	0.00281415
EZH2i_D7	77	3	H3K27m3	0.00337612
EZH2i_D7	78	3	H3K27m3	0.00584797
EZH2i_D7	1	4	H3K27m3	0.00670846
EZH2i_D7	2	4	H3K27m3	0.00474682
EZH2i_D7	3	4	H3K27m3	0.00411308
EZH2i_D7	4	4	H3K27m3	0.0045133
EZH2i_D7	5	4	H3K27m3	0.0145187
EZH2i_D7	6	4	H3K27m3	0.00432773
EZH2i_D7	7	4	H3K27m3	0.00401405
EZH2i_D7	8	4	H3K27m3	0.00592862
EZH2i_D7	9	4	H3K27m3	0.00642023
EZH2i_D7	10	4	H3K27m3	0.00370202
EZH2i_D7	11	4	H3K27m3	0.00648674
EZH2i_D7	12	4	H3K27m3	0.00266931
EZH2i_D7	13	4	H3K27m3	0.00394939
EZH2i_D7	14	4	H3K27m3	0.00444412
EZH2i_D7	15	4	H3K27m3	0.00259024
EZH2i_D7	16	4	H3K27m3	0.00392226
EZH2i_D7	17	4	H3K27m3	0.00300843
EZH2i_D7	18	4	H3K27m3	0.0046003
EZH2i_D7	19	4	H3K27m3	0.00305009
EZH2i_D7	20	4	H3K27m3	0.00305499
EZH2i_D7	21	4	H3K27m3	0.00411942
EZH2i_D7	22	4	H3K27m3	0.00398159
EZH2i_D7	23	4	H3K27m3	0.00415278
EZH2i_D7	24	4	H3K27m3	0.00346485
EZH2i_D7	25	4	H3K27m3	0.00457648
EZH2i_D7	26	4	H3K27m3	0.00307256
EZH2i_D7	27	4	H3K27m3	0.00261307
EZH2i_D7	28	4	H3K27m3	0.00289493
EZH2i_D7	29	4	H3K27m3	0.0026271
EZH2i_D7	30	4	H3K27m3	0.00351312
EZH2i_D7	31	4	H3K27m3	0.00483342
EZH2i_D7	32	4	H3K27m3	0.00324965
EZH2i_D7	33	4	H3K27m3	0.0025129
EZH2i_D7	34	4	H3K27m3	0.00308452
EZH2i_D7	35	4	H3K27m3	0.00402198
EZH2i_D7	36	4	H3K27m3	0.00239729
EZH2i_D7	37	4	H3K27m3	0.00314861
EZH2i_D7	38	4	H3K27m3	0.00550172
EZH2i_D7	39	4	H3K27m3	0.0026792
EZH2i_D7	40	4	H3K27m3	0.00296934
EZH2i_D7	41	4	H3K27m3	0.00369394
EZH2i_D7	42	4	H3K27m3	0.00393397
EZH2i_D7	43	4	H3K27m3	0.00353789
EZH2i_D7	44	4	H3K27m3	0.00342643
EZH2i_D7	45	4	H3K27m3	0.00325198
EZH2i_D7	46	4	H3K27m3	0.00289616
EZH2i_D7	47	4	H3K27m3	0.00466774
EZH2i_D7	48	4	H3K27m3	0.00279486
EZH2i_D7	49	4	H3K27m3	0.00289455
EZH2i_D7	50	4	H3K27m3	0.00392119
EZH2i_D7	51	4	H3K27m3	0.00391011
EZH2i_D7	52	4	H3K27m3	0.00434051
EZH2i_D7	53	4	H3K27m3	0.00592107
EZH2i_D7	54	4	H3K27m3	0.00445042
EZH2i_D7	55	4	H3K27m3	0.00337849
EZH2i_D7	56	4	H3K27m3	0.00538819
EZH2i_D7	57	4	H3K27m3	0.00555317
EZH2i_D7	58	4	H3K27m3	0.00471842
EZH2i_D7	59	4	H3K27m3	0.00491239
EZH2i_D7	60	4	H3K27m3	0.00266367
EZH2i_D7	61	4	H3K27m3	0.00258534
EZH2i_D7	62	4	H3K27m3	0.00278594
EZH2i_D7	63	4	H3K27m3	0.00375728
EZH2i_D7	64	4	H3K27m3	0.00578618
EZH2i_D7	65	4	H3K27m3	0.00607454
EZH2i_D7	1	5	H3K27m3	0.00576023
EZH2i_D7	2	5	H3K27m3	0.00319455
EZH2i_D7	3	5	H3K27m3	0.00368892
EZH2i_D7	4	5	H3K27m3	0.0137365
EZH2i_D7	5	5	H3K27m3	0.00520674
EZH2i_D7	6	5	H3K27m3	0.00449254
EZH2i_D7	7	5	H3K27m3	0.00410709
EZH2i_D7	8	5	H3K27m3	0.0120291
EZH2i_D7	9	5	H3K27m3	0.00336507
EZH2i_D7	10	5	H3K27m3	0.0119563
EZH2i_D7	11	5	H3K27m3	0.00426691
EZH2i_D7	12	5	H3K27m3	0.00331398
EZH2i_D7	13	5	H3K27m3	0.00324437
EZH2i_D7	14	5	H3K27m3	0.00291759
EZH2i_D7	15	5	H3K27m3	0.00230757
EZH2i_D7	16	5	H3K27m3	0.00319802
EZH2i_D7	17	5	H3K27m3	0.0029876
EZH2i_D7	18	5	H3K27m3	0.00322865
EZH2i_D7	19	5	H3K27m3	0.0031272
EZH2i_D7	20	5	H3K27m3	0.00299819
EZH2i_D7	21	5	H3K27m3	0.00276725
EZH2i_D7	22	5	H3K27m3	0.00361328
EZH2i_D7	23	5	H3K27m3	0.00259199
EZH2i_D7	24	5	H3K27m3	0.0026932
EZH2i_D7	25	5	H3K27m3	0.00441498
EZH2i_D7	26	5	H3K27m3	0.0036686
EZH2i_D7	27	5	H3K27m3	0.0035855
EZH2i_D7	28	5	H3K27m3	0.00262148
EZH2i_D7	29	5	H3K27m3	0.00262165
EZH2i_D7	30	5	H3K27m3	0.00286638
EZH2i_D7	31	5	H3K27m3	0.00293593
EZH2i_D7	32	5	H3K27m3	0.0029472
EZH2i_D7	33	5	H3K27m3	0.00302079
EZH2i_D7	34	5	H3K27m3	0.00343385
EZH2i_D7	35	5	H3K27m3	0.00251395
EZH2i_D7	36	5	H3K27m3	0.00301639
EZH2i_D7	37	5	H3K27m3	0.00324076
EZH2i_D7	38	5	H3K27m3	0.00453271
EZH2i_D7	39	5	H3K27m3	0.00356553
EZH2i_D7	40	5	H3K27m3	0.00299446
EZH2i_D7	41	5	H3K27m3	0.00313292
EZH2i_D7	42	5	H3K27m3	0.00367927
EZH2i_D7	43	5	H3K27m3	0.00377913
EZH2i_D7	44	5	H3K27m3	0.00348053
EZH2i_D7	45	5	H3K27m3	0.00342674
EZH2i_D7	46	5	H3K27m3	0.00313532
EZH2i_D7	47	5	H3K27m3	0.00334098
EZH2i_D7	48	5	H3K27m3	0.00322676
EZH2i_D7	49	5	H3K27m3	0.00466398
EZH2i_D7	50	5	H3K27m3	0.00257113
EZH2i_D7	51	5	H3K27m3	0.00293782
EZH2i_D7	52	5	H3K27m3	0.00445591
EZH2i_D7	53	5	H3K27m3	0.00357767
EZH2i_D7	54	5	H3K27m3	0.0050129
EZH2i_D7	55	5	H3K27m3	0.00423999
EZH2i_D7	56	5	H3K27m3	0.00266279
EZH2i_D7	57	5	H3K27m3	0.00688777
EZH2i_D7	58	5	H3K27m3	0.00713992
EZH2i_D7	59	5	H3K27m3	0.00387316
EZH2i_D7	60	5	H3K27m3	0.0054651
EZH2i_D7	61	5	H3K27m3	0.0057715
EZH2i_D7	62	5	H3K27m3	0.00283305
EZH2i_D7	63	5	H3K27m3	0.00418931
EZH2i_D7	64	5	H3K27m3	0.00358797
EZH2i_D7	65	5	H3K27m3	0.016398
EZH2i_D7	66	5	H3K27m3	0.00305092
EZH2i_D7	67	5	H3K27m3	0.00518995
EZH2i_D7	68	5	H3K27m3	0.00381797
EZH2i_D7	1	6	H3K27m3	0.00742036
EZH2i_D7	2	6	H3K27m3	0.00738238
EZH2i_D7	3	6	H3K27m3	0.00547811
EZH2i_D7	4	6	H3K27m3	0.0121861
EZH2i_D7	5	6	H3K27m3	0.00769662
EZH2i_D7	6	6	H3K27m3	0.00695355
EZH2i_D7	7	6	H3K27m3	0.00857664
EZH2i_D7	8	6	H3K27m3	0.0070188
EZH2i_D7	9	6	H3K27m3	0.00752218
EZH2i_D7	10	6	H3K27m3	0.00675758
EZH2i_D7	11	6	H3K27m3	0.00435461
EZH2i_D7	12	6	H3K27m3	0.00487316
EZH2i_D7	13	6	H3K27m3	0.00449204
EZH2i_D7	14	6	H3K27m3	0.00479573
EZH2i_D7	15	6	H3K27m3	0.00686044
EZH2i_D7	16	6	H3K27m3	0.00727852
EZH2i_D7	17	6	H3K27m3	0.00553286
EZH2i_D7	18	6	H3K27m3	0.00339043
EZH2i_D7	19	6	H3K27m3	0.00540866
EZH2i_D7	20	6	H3K27m3	0.00594603
EZH2i_D7	21	6	H3K27m3	0.00489766
EZH2i_D7	22	6	H3K27m3	0.00348086
EZH2i_D7	23	6	H3K27m3	0.00645553
EZH2i_D7	24	6	H3K27m3	0.00733474
EZH2i_D7	25	6	H3K27m3	0.0127474
EZH2i_D7	26	6	H3K27m3	0.00892138
EZH2i_D7	27	6	H3K27m3	0.00469863
EZH2i_D7	28	6	H3K27m3	0.0049965
EZH2i_D7	29	6	H3K27m3	0.0035836
EZH2i_D7	30	6	H3K27m3	0.00476749
EZH2i_D7	31	6	H3K27m3	0.0035043
EZH2i_D7	32	6	H3K27m3	0.00367364
EZH2i_D7	33	6	H3K27m3	0.00349161
EZH2i_D7	34	6	H3K27m3	0.0177899
EZH2i_D7	35	6	H3K27m3	0.00658696
EZH2i_D7	36	6	H3K27m3	0.00673216
EZH2i_D7	37	6	H3K27m3	0.00365781
EZH2i_D7	38	6	H3K27m3	0.00551711
EZH2i_D7	39	6	H3K27m3	0.00295893
EZH2i_D7	40	6	H3K27m3	0.00545047
EZH2i_D7	41	6	H3K27m3	0.00550116
EZH2i_D7	42	6	H3K27m3	0.00480731
EZH2i_D7	43	6	H3K27m3	0.00508447
EZH2i_D7	44	6	H3K27m3	0.00554848
EZH2i_D7	45	6	H3K27m3	0.00592596
EZH2i_D7	46	6	H3K27m3	0.00561565
EZH2i_D7	47	6	H3K27m3	0.00377307
EZH2i_D7	48	6	H3K27m3	0.00524096
EZH2i_D7	49	6	H3K27m3	0.00364422
EZH2i_D7	50	6	H3K27m3	0.00458628
EZH2i_D7	51	6	H3K27m3	0.00526259
EZH2i_D7	52	6	H3K27m3	0.00538565
EZH2i_D7	53	6	H3K27m3	0.00653966
EZH2i_D7	54	6	H3K27m3	0.00410191
EZH2i_D7	55	6	H3K27m3	0.00419609
EZH2i_D7	56	6	H3K27m3	0.00395427
EZH2i_D7	57	6	H3K27m3	0.00414529
EZH2i_D7	58	6	H3K27m3	0.00502581
EZH2i_D7	59	6	H3K27m3	0.00523235
EZH2i_D7	60	6	H3K27m3	0.00540094
EZH2i_D7	61	6	H3K27m3	0.00383253
EZH2i_D7	62	6	H3K27m3	0.00316102
EZH2i_D7	63	6	H3K27m3	0.00334945
EZH2i_D7	64	6	H3K27m3	0.00410693
EZH2i_D7	65	6	H3K27m3	0.00530927
EZH2i_D7	66	6	H3K27m3	0.00372967
EZH2i_D7	67	6	H3K27m3	0.00469126
EZH2i_D7	68	6	H3K27m3	0.00430061
EZH2i_D7	69	6	H3K27m3	0.00457709
EZH2i_D7	70	6	H3K27m3	0.0055477
EZH2i_D7	71	6	H3K27m3	0.00457398
EZH2i_D7	72	6	H3K27m3	0.00349355
EZH2i_D7	73	6	H3K27m3	0.00361055
EZH2i_D7	74	6	H3K27m3	0.00324069
EZH2i_D7	75	6	H3K27m3	0.00324486
EZH2i_D7	76	6	H3K27m3	0.00304989
EZH2i_D7	77	6	H3K27m3	0.00377611
EZH2i_D7	78	6	H3K27m3	0.00495022
EZH2i_D7	79	6	H3K27m3	0.00372034
EZH2i_D7	80	6	H3K27m3	0.00407899
EZH2i_D7	81	6	H3K27m3	0.00485952
EZH2i_D7	82	6	H3K27m3	0.0036188
EZH2i_D7	83	6	H3K27m3	0.00659401
EZH2i_D7	84	6	H3K27m3	0.00425374
EZH2i_D7	85	6	H3K27m3	0.00465055
EZH2i_D7	86	6	H3K27m3	0.00472338
EZH2i_D7	87	6	H3K27m3	0.00498789
EZH2i_D7	88	6	H3K27m3	0.00407591
EZH2i_D7	89	6	H3K27m3	0.00376925
EZH2i_D7	90	6	H3K27m3	0.00506395
EZH2i_D7	91	6	H3K27m3	0.00426934
EZH2i_D7	92	6	H3K27m3	0.00468466
EZH2i_D7	93	6	H3K27m3	0.00462817
