# Supplementary material for: Polycomb repressive complex 2 shields naïve human pluripotent cells from trophectoderm differentiation
Source: Nat Cell Biol. 2022 May 30;24(6):845–57. doi: 10.1038/s41556-022-00916-w (PMC9203276; doi:10.1038/s41556-022-00916-w)
Supplement: Supplementary file 13 — Statistical source data corresponding to Extended Data Fig. 3. [file 41556_2022_916_MOESM13_ESM.xlsx]

## Sheet: EFIG3a_barplot_10kb_bins
ip	category	count
H3K27me3	Pr >> Ni	1594
H3K27me3	Ni >> Pr	179634
H3K27me3	n. s.	144836
H3K4me3	Pr >> Ni	9144
H3K4me3	Ni >> Pr	13085
H3K4me3	n. s.	303835
H2Aub	Pr >> Ni	546
H2Aub	Ni >> Pr	197011
H2Aub	n. s.	128507

## Sheet: EFIG3b_barplot_genes
up	down	ns	group	ip
344	5326	20816	All	H2Aub
173	332	3726	Bivalent	H2Aub
788	3682	22016	All	H3K27me3
410	386	3435	Bivalent	H3K27me3
499	3296	22691	All	H3K4me3
213	454	3564	Bivalent	H3K4me3

## Sheet: EFIG3c_scatterplot_promoters
name	court_bivalent	H3K4m3_Pr_mean_cov	H3K4m3_Ni_mean_cov	H3K27m3_Pr_mean_cov	H3K27m3_Ni_mean_cov	H2Aub_Pr_mean_cov	H2Aub_Ni_mean_cov
DDX11L1	No	2.04614	3.41278	-1.14529	0.320773	-0.344831	0.368489
MIR1302-10	No	5.21762	5.64731	-1.25739	0.443607	1.24123	1.11036
OR4F5	No	-0.770781	-1.87303	-0.503078	1.40108	-0.641154	0.0813396
FAM87B	No	0.353888	-1.32049	-0.549409	-0.230228	-0.0810032	0.738984
LINC01128	No	4.95327	5.854	0.565597	-0.766848	0.560715	0.634129
SAMD11	Yes	4.11437	4.10936	1.19346	0.368489	2.76998	3.04317
KLHL17	Yes	4.36597	5.74792	-0.782149	-2.38911	1.52657	1.98222
PLEKHN1	Yes	3.79701	3.9514	0.368489	-1.50349	2.57821	2.69064
ISG15	No	3.17249	3.86196	-0.502464	-4.19416	1.49774	1.34028
AGRN	No	3.48414	4.20711	-2.39517	-2.12092	1.62621	1.45891
LINC01342	No	2.43429	0.831067	0.462576	-2.07643	1.51248	1.68257
MIR200B	No	0.54498	-0.458188	-4.07291	-1.78289	1.3835	2.21785
MIR200A	No	0.395063	-0.306323	-4.07291	-2.65199	1.31904	2.28303
MIR429	No	0.215368	-0.835214	-Inf	-4.02962	1.38571	2.36149
TTLL10	No	1.75916	0.291604	-1.37258	-0.886566	1.77315	2.33571
B3GALT6	No	4.21645	4.80426	-0.948141	-1.93401	1.30393	2.64178
SCNN1D	No	-0.232599	0.844787	-1.86775	-1.40049	0.225275	1.60834
PUSL1	No	4.81044	5.76315	-3.34315	-3.19363	2.24154	1.87931
CPTP	No	4.97774	5.56133	-3.66091	-1.62772	0.78576	1.83107
TAS1R3	No	0.645241	0.345964	-Inf	-2.77103	0.975263	2.6133
LOC148413	No	5.52325	6.17931	-2.91702	-3.19363	1.20664	1.43136
TMEM88B	No	1.85	2.07587	-1.13479	-Inf	1.08338	1.61542
VWA1	No	3.48543	4.65992	-2.54625	-1.54962	2.71216	2.6241
ATAD3C	No	-0.589442	0.119024	-0.84996	-2.20623	0.389567	1.47975
ATAD3B	No	4.80219	5.61117	-3.5904	-2.22634	0.736388	0.687956
ATAD3A	No	5.09255	6.02835	-3.4175	-3.19363	1.17249	2.14991
MIB2	No	4.85599	5.78241	-2.46514	-2.47794	1.19093	1.09085
MMP23B	Yes	3.12416	3.05936	-0.314194	-4.19416	2.13126	2.01364
MMP23A	Yes	2.90149	3.02308	-0.314194	-4.19416	1.9631	2.104
CALML6	No	0.253384	0.0398403	-3.63989	-0.510868	1.55876	2.12895
GABRD	Yes	2.85	3.04562	0.341417	-0.561068	1.98368	2.46545
PRKCZ	No	4.35614	5.60021	-1.14019	-0.953718	2.03492	2.01543
SKI	No	4.89045	5.69683	-3.97234	-3.19363	2.52607	2.62644
RER1	No	4.75756	5.46434	-5.00231	-2.2223	0.762136	0.935083
PLCH2	No	-0.210563	-2.24605	-4.62238	-Inf	1.00935	0.997834
TNFRSF14	No	-0.896469	-0.635988	-3.6975	-0.991083	0.112367	1.1117
LOC100996583	No	-1.53324	-0.447721	-Inf	-Inf	-0.0454314	1.02998
FAM213B	No	3.63923	3.65306	-5.33584	-2.38007	0.128293	1.39944
ACTRT2	No	1.16736	0.659011	-0.259288	-0.140666	1	2.21288
PRDM16	Yes	4.26303	3.67582	1.1003	-0.0983511	2.92562	2.38929
MIR4251	No	-2.02327	-1.18148	-2.53701	-1.93401	1.57676	1.93998
ARHGEF16	No	2.81946	4.31107	-2.73985	-3.19363	1.488	1.48233
TPRG1L	No	4.43029	5.10518	-1.31151	-2.03327	1.55336	1.1447
TP73	Yes	4.71809	4.72955	2.30539	0.408168	2.88206	1.7866
CCDC27	No	-0.597933	-0.45107	-1.24332	0.920674	0.57918	1.64478
SMIM1	No	3.60288	4.09677	-1.03475	-2.80692	1.40762	2.02857
DFFB	No	4.53667	5.18349	-0.789611	-1.38458	1.71984	1.61117
LINC01134	No	5.22535	5.74685	-3.23107	-1.83187	-0.281036	0.0867838
LINC01346	No	-0.106405	-0.836501	-0.78339	0.624803	-0.254634	1.25459
LOC284661	No	-0.607353	0.997112	-0.297963	1.88401	-0.39973	0.296311
AJAP1	Yes	3.89239	4.20085	1.08474	-0.168609	2.10668	2.0844
MIR4417	No	-0.69619	-0.95288	-1.17234	-0.0429026	0.271426	1.61542
KCNAB2	Yes	4.82477	5.20516	-1.90671	-1.09111	1.56413	2.20664
RNF207	Yes	4.03562	5.13299	-0.391948	-4.19416	1.77526	1.49672
LINC00337	Yes	3.22605	4.68257	-1.81401	-2.5245	0.271426	0.616358
HES3	Yes	4.31325	4.29131	-0.062957	-1.91757	2.38377	1.87499
ESPN	Yes	3.0072	3.68032	1.08678	-0.0491584	2.57095	2.73725
TAS1R1	No	4.42021	5.27761	-2.17592	-2.48277	0.921436	0.415759
ZBTB48	No	4.01881	4.47249	-3.83691	-3.29195	1.10501	1.80983
PHF13	No	4.50653	5.19771	-1.54036	-1.59074	0.400538	0.956057
THAP3	No	4.24793	4.70099	-3.6975	-2.27998	0.906121	1.26243
LOC100505887	No	0.244887	-0.309359	-2.39138	-0.260152	-0.35679	0.667211
CAMTA1	No	4.62117	5.1534	-1.553	-2.06552	1.09828	1.04893
VAMP3	No	4.35614	5.17073	-1.06703	-1.04543	0.366252	0.286881
PER3	No	2.36457	3.68257	-0.215245	0.0745054	0.43189	0.861558
PARK7	No	4.7866	5.35332	-1.8049	-0.488836	-0.150081	-0.135586
LOC102724539	No	-1.02268	-0.728574	-2.31905	-3.38007	0.40163	1.20727
SLC45A1	Yes	3.62877	2.26484	-0.308823	-0.937049	1.65764	1.65306
LOC102724552	No	4.01078	4.75596	-3.87472	-4.19416	1.11103	1.05102
ENO1-AS1	No	5.10014	5.37886	-1.94175	-4.19416	1.04614	0.994218
CA6	No	-0.878852	-1.55809	-2.13543	-0.134002	0.893751	1.61824
H6PD	No	2.6663	3.40871	-3.20025	-2.10222	0.360645	0.645241
SPSB1	Yes	4.18269	4.73173	-1.16812	-1.76808	1.68482	1.8512
SLC25A33	No	3.8846	4.81916	-1.98736	-1.25498	0.399445	1.16414
TMEM201	No	3.06798	3.70598	-1.954	-2.30972	0.932817	1.88245
PIK3CD	Yes	3.72465	4.07382	0.624803	0.437228	1.91303	2.2299
NMNAT1	No	4.70653	5.40088	-4.00254	-1.15714	-0.559579	-0.619271
MIR5697	No	-1.19661	-2.85726	-3.86439	-0.766848	-1.773	-0.301515
RBP7	Yes	3.81762	4.12267	1.00648	-0.721896	1.04614	1.15251
UBE4B	No	4.97453	5.44559	-1.41235	-1.19826	0.172488	-0.893518
KIF1B	No	5.07125	5.52982	-1.81756	-0.0384508	0.978928	0.819668
MIR1273D	No	0.0370307	-0.14417	-2.14497	-1.75049	-1.01042	-0.048263
PGD	No	4.9991	5.68678	-0.881242	-1.80541	1.06005	1.146
APITD1	No	3.83188	4.18269	-3.24332	-4.19416	1.04614	1.17185
APITD1-CORT	No	3.83188	4.18269	-3.24332	-4.19416	1.04614	1.17185
CORT	No	-0.261535	-0.0934172	-1.95568	-5.72471	-0.186722	0.939603
PEX14	No	5.01881	5.61912	-5.00231	-2.61971	0.428678	0.240009
TARDBP	No	5.17712	5.87676	-2.48681	-4.19416	0.368489	0.301002
MTOR-AS1	No	-1.37744	-1.65109	-2.97596	-1.2365	-0.891375	-0.516636
ANGPTL7	No	-1.59031	-1.18475	-1.90293	-0.914032	0.178874	-0.25877
UBIAD1	No	4.54226	5.19574	-2.06673	-1.46833	-0.222801	0.129613
PTCHD2	Yes	4.42358	4.98231	-0.629947	-0.335699	1.97453	2.1306
LOC101929181	No	0.900722	0.571434	-1.59771	0.255803	0.787432	2.19975
FBXO44	Yes	4.0365	4.1375	-1.53952	-1.26119	1.72857	2.05832
FBXO6	No	2.20758	2.65122	-2.04811	-2.10967	0.9568	1.20852
DRAXIN	No	5.23189	5.19653	-1.69526	-0.445755	2.49748	2.45628
AGTRAP	No	4.5435	5.10014	-2.71881	-0.449296	1.02077	1.07039
C1orf167	No	2.17824	1.32654	0.0285692	-0.997982	1.24306	1.99313
CLCN6	No	5.01167	5.44062	-2.85935	-2.30543	0.49774	0.169925
NPPA-AS1	No	0.187768	-1.37894	-3.49867	-2.12092	-0.0396366	0.766383
RNU5E-1	No	2.44996	3.18967	-1.34081	-4.25898	0.269033	0.0384362
PLOD1	No	3.51979	4.22419	-2.74952	-1.30329	0.167358	1.0827
MFN2	No	4.53481	5.59872	-2.98393	-1.01888	-0.0906493	0.183963
MIIP	No	4.32409	4.9905	-3.13416	-3.11654	-0.0776499	0.545968
MIR6729	No	-0.531782	-0.309359	-Inf	-1.96409	-0.189845	1.27917
TNFRSF8	Yes	3.6241	4.06437	1.45154	0.137504	1.52807	1.54942
MIR7846	Yes	1.96901	2.03351	0.462576	0.249749	1.79494	2.62199
TNFRSF1B	Yes	1.96606	2.05381	0.462576	0.292782	1.80405	2.62176
MIR4632	No	-0.623043	1.35219	-2.22634	0.687956	1.03844	2.36681
VPS13D	No	4.09845	4.84298	-1.85726	-Inf	0.919149	0.608809
SNORA59A	No	-0.113879	-0.631735	-1.53116	-0.542038	0.980391	1.8472
SNORA59B	No	-0.113879	-0.631735	-1.53116	-0.542038	0.980391	1.8472
AADACL4	No	0.0565835	0.625738	-0.77152	0.0342157	-0.361416	1.50843
AADACL3	No	-0.636212	0.659925	-1.34446	-0.0974247	-0.275612	0.574344
C1orf158	No	0.183963	-0.716671	-0.134794	1.36625	-0.916753	0.789103
PRAMEF12	No	-0.556606	0.552869	-0.338615	0.709291	0.133564	1.45049
PRAMEF1	No	0.689746	-0.928787	-1.57046	0.255803	-1.53659	0.563646
PRAMEF2	No	0.666302	-0.961002	-3.80995	-1.82879	-2.78886	-0.00679665
PRAMEF7	No	0.0894982	-1.54372	-2.57004	-1.03475	-4.54726	-0.852824
HNRNPCL3	No	-0.323552	-3.37363	-2.02679	-0.665889	-3.74642	-0.782893
HNRNPCL4	No	-0.361602	-3.37363	-2.02679	-0.665889	-3.67466	-0.783638
PRAMEF9	No	0.375178	-1.2039	-2.94231	-3.19363	-3.39699	-0.538891
PRAMEF5	No	-0.915664	-2.55809	-1.85413	-0.6333	-3.32757	-0.353837
LOC645382	No	-1.31905	-4.37363	-1.04573	-0.814768	-3.62754	-1.37707
PRAMEF15	No	1.0072	-0.754383	-0.616835	-0.209061	-2.19959	0.517024
PRAMEF16	No	1.60217	-0.606474	-0.861186	0.140124	-1.83033	1.60644
PRAMEF17	No	1.60265	-0.608672	-0.861186	0.149259	-1.82982	1.60644
PRAMEF20	No	0.92372	-0.378194	-0.528656	-0.145446	-1.90563	-0.115285
PDPN	No	4.05311	4.8166	0.559737	0.441483	1.69733	1.53605
PRDM2	No	-1.28701	-1.25257	-1.33825	0.830255	0.0565835	0.185232
KAZN	Yes	4.72629	5.41041	0.169925	0.9568	1.54646	1.47249
TMEM51	Yes	4.63981	5.55612	0.912267	0.195348	1.87263	1.72988
FHAD1	No	2.98714	2.73747	-0.302404	1.3978	0.69332	1.64524
EFHD2	Yes	3.56803	4.56682	-0.222633	-0.970582	1.88869	1.9668
CTRC	No	-0.863546	-0.469729	-2.30972	-1.03298	0.16221	1.39397
CELA2A	No	0.149259	-2.78886	-1.38345	-0.378944	-0.754626	0.646163
CELA2B	No	-1.50758	-1.34703	-2.0499	-1.14752	-0.176088	1.02503
DNAJC16	No	4.62644	5.14853	-1.01596	-1.73889	0.0328061	-0.689427
DDI2	No	4.92932	5.68678	-1.28736	-1.53952	0.0071955	0.200379
RSC1A1	No	-0.429343	-1.31186	-1.4112	-2.12847	-1.55258	-0.933463
PLEKHM2	No	3.59694	4.29499	-1.75584	-4.19416	0.678072	1.15898
SLC25A34	No	-0.297254	-1.30329	-1.8625	-0.825466	0.424385	1.71853
TMEM82	No	0.871055	-0.0488599	-5.00231	-3.20956	0.660837	1.42653
FBLIM1	No	4.24945	4.45746	-2.03801	-1.71028	1.8536	2.36261
SPEN	No	4.73823	5.80193	-2.16683	-1.99827	0.815575	0.446786
C1orf64	No	-0.533869	-0.928787	-1.8049	-0.348868	0.458382	1.58496
CLCNKA	No	-0.0727862	0.486457	-1.11779	-0.836244	1.55139	2.76723
CLCNKB	No	-0.585323	-1.6425	-4.54254	0.225275	1.34823	2.70819
SZRD1	No	4.82579	5.6343	-1.26777	-4.19416	-0.171206	-0.56192
NECAP2	No	4.84097	5.0268	-4.06492	-1.12469	0.506907	-0.557455
FAM231B	Yes	3.10501	2.04858	0.857583	0.396159	1.07587	1.68167
MIR3675	No	3.23695	2.38018	1.26903	1.57725	1.27679	2.07073
MST1P2	Yes	6.14853	7.05094	0.0635029	0.825379	3.2888	2.88029
FAM231C	No	1.27858	1.45786	0.250962	0.960512	1.36681	1.80447
CROCC	No	3.1235	2.79681	-5.00231	-3.28349	0.16092	1.24975
PADI1	No	-5.1667	-1.07066	-2.07704	-0.709104	-0.110449	0.748461
PADI3	No	-1.28771	-2.21156	-3.87134	-2.03682	-0.0242965	1.20163
MIR3972	No	-1.60647	-1.63173	-3.98736	-1.92413	-1.32157	0.692427
PADI4	No	-1.48641	-Inf	-1.77054	-3.36216	-1.16165	0.105678
PADI6	No	-0.981651	-1.5216	-3.14051	-1.70463	-0.694788	1.00072
ARHGEF10L	No	3.90207	3.05693	-1.95456	-0.267427	1.29101	1.47145
ACTL8	No	1.8492	1.0314	0.0827026	1.40654	-0.564478	0.511974
LOC101927876	No	-0.641829	-0.32572	-0.228537	1.30801	1.22651	2.29278
IGSF21	Yes	4.01792	3.25081	0.228973	1.77653	2.36149	2.67987
KLHDC7A	No	1.18396	-0.391758	-2.13037	-0.32916	1.09288	1.96199
PAX7	Yes	4.01167	4.67356	2.36541	2.22497	3.22497	3.15105
MRTO4	No	4.90063	5.53325	-2.50799	-1.8725	0.437228	0.734655
PQLC2	No	4.71754	5.21607	-2.44458	-4.72471	1.81639	1.88557
MINOS1	No	4.50462	5.28983	-2.38007	-2.59335	0.221568	0.455229
MINOS1-NBL1	No	4.50462	5.28983	-2.38007	-2.59335	0.221568	0.455229
RPS14P3	No	-0.770043	-1.72881	-1.20124	-1.11528	-1.08651	-0.655399
NBL1	Yes	3.55213	3.47768	0.889084	0.332278	1.9138	2.02148
HTR6	Yes	3.02467	3.20022	0.386259	0.952334	1.93546	2.43349
OTUD3	No	4.36807	4.73498	-2.32409	-1.12469	0.895303	0.986957
PLA2G5	No	-0.64905	-1.20124	-3.61352	0.0827026	-0.380634	0.922198
PLA2G2F	No	-0.98736	0.313826	-1.52907	0.301002	0.214125	2.04264
UBXN10	Yes	3.06368	3.19283	-0.241441	0.860764	1.3989	2.25882
VWA5B1	Yes	2.5477	0.206643	0.351628	0.196607	2.03844	2.53605
FAM43B	Yes	4.42021	4.35544	0.799087	0.136191	1.88518	2.30947
CDA	No	0.6107	4.50779	-0.877261	-0.97568	0.495695	1.39726
PINK1	No	3.0578	3.79181	-1.34924	-3.08681	-0.0886536	-0.45107
MIR6084	No	3.06108	3.79805	-1.34924	-3.08681	-0.0817664	-0.271949
LOC100506801	No	1.99168	0.590722	-1.58122	-1.50717	1.39397	2.29514
NBPF3	No	4.38681	4.58135	-0.973696	-2.19034	1.0827	1.5064
ALPL	No	4.41414	4.1914	-0.819852	-0.152163	1.80859	1.94373
LDLRAD2	No	1.48543	3.30393	-2.37258	-1.88523	0.503858	1.15704
CELA3B	No	-0.230905	-0.39954	-3.35771	-1.2304	0.0786098	1.04334
CELA3A	No	0.0384362	-0.948698	-3.19892	-1.18246	0.358396	1.29631
LINC00339	No	4.61412	5.42828	-1.97596	-2.18639	0.539035	0.267835
CDC42	No	4.00809	4.70155	-3.12155	-Inf	-0.0634092	-0.399921
MIR4418	No	0.0813396	-0.450479	-0.642279	-1.38458	1.56852	2.36569
ZBTB40	No	4.50208	5.24184	-2.69152	-2.71312	0.545968	0.321928
EPHA8	Yes	2.69777	2.50564	1.03703	1.42814	2.41684	2.91991
C1QA	No	0.914565	1.38073	-1.60691	-0.01552	0.710173	1.95233
C1QC	No	-0.899426	-0.240759	-4.00254	0.49774	0.575312	2.44996
C1QB	No	-0.405451	-0.00144342	-0.952322	1.14991	0.867106	2.5008
EPHB2	No	3.45549	3.04404	-0.620823	0.591679	1.96532	2.38156
MIR4684	No	-0.842956	-0.0140625	-2.43284	-0.564905	0.797428	1.79077
KDM1A	No	5.29278	5.70681	-2.86775	-0.485196	0.235114	0.341417
MIR3115	No	-0.692688	-0.722848	-1.68501	-1.98793	-0.334425	-0.619936
ZNF436-AS1	Yes	4.1811	4.69933	0.525067	-0.606035	0.689746	0.0328061
LOC101928163	No	-0.765376	-3.37363	-2.82828	-Inf	-1.12847	0.0867838
MDS2	No	-0.526992	0.905351	-1.64882	0.141433	-0.320666	1.78199
RPL11	No	5.15097	5.85549	-2.16618	-1.88523	-0.565332	0.519039
TCEB3	No	4.43829	5.28614	-1.76709	-0.902659	1.13488	0.341417
PITHD1	No	4.85	5.54009	-2.30401	-4.19416	-0.39479	-0.0247367
LYPLA2	No	4.39917	5.01257	-2.41658	-4.19416	0.0690147	-0.150881
MIR378F	No	-0.912673	0.0813396	-1.99597	-0.437526	0.128293	0.426533
PNRC2	No	4.92884	5.45253	-3.4175	-1.70181	0.261832	0.500802
LOC284632	No	0.0717627	-0.464942	-3.25705	-0.429343	0.455229	1.18967
GRHL3	Yes	2.5477	2.60027	0.631337	-0.39138	1.62199	1.75318
NIPAL3	No	4.16269	4.59455	-1.35698	-1.35328	0.425459	0.602172
RCAN3	No	3.91361	4.70044	-1.0604	-1.18246	0.890641	1.23695
NCMAP	Yes	2.70288	2.06833	0.78157	0.382944	1.40871	1.97673
SRRM1	No	5.47021	5.97292	-4.00254	-1.89486	0.747602	0.93885
CLIC4	No	4.46336	5.40939	-1.21927	-1.88204	0.9115	0.729444
MIR4425	No	-1.67254	-0.532199	-2.53952	-1.47554	1.03914	2.2854
RHD	No	-0.413307	-0.785626	-1.28174	-1.11904	-1.00115	0.538041
TMEM50A	No	5.47151	6.26172	-2.41504	-1.51087	0.466758	0.301002
TMEM57	No	4.19692	5.32085	-0.217927	-1.92413	0.606916	0.0100637
LDLRAP1	No	3.52732	4.83137	-1.86355	-1.58554	1.38239	1.52707
MAN1C1	Yes	4.08321	5.3107	-0.648598	-0.910773	1.65764	1.58448
SEPN1	No	2.60597	3.49057	-3.92818	-2.60911	1.30626	1.52607
MTFR1L	No	5.04177	5.91337	-0.876996	-0.573896	1.53506	1.61212
EXTL1	No	2.60075	1.15121	-2.63129	-1.83496	1.04124	1.22033
PDIK1L	No	4.90977	5.81737	-0.373327	-1.55216	1.25942	1.31673
FAM110D	Yes	2.65924	1.41738	0.452068	-2.19034	1.8528	2.15737
ZNF593	No	4.0321	4.97361	-1.12029	-3.19363	0.993493	0.922198
CNKSR1	No	1.49978	2.69243	-2.45482	-Inf	-0.324094	0.225275
CATSPER4	No	0.155749	0.0786098	-2.77893	-0.505328	-0.0363779	1.2552
LOC101928303	Yes	3.48414	3.67807	0.74932	-1.62238	1.33171	1.36793
CEP85	No	4.89579	5.30122	-1.2382	-0.648146	0.901494	0.655352
SH3BGRL3	No	4.28096	4.31397	-2.80289	-Inf	1.17121	1.61589
CD52	No	0.147958	0.808179	-3.50684	-2.24264	0.522056	0.74932
LIN28A	No	5.43363	5.2426	-2.68409	-2.64115	1.26903	0.870266
DHDDS	No	4.34412	5.48478	-2.89754	-3.309	-0.119197	0.0989585
HMGN2	No	4.83643	4.91934	-1.50594	-0.259116	0.516015	0.520045
RPS6KA1	No	-0.745648	-3.37363	-5.00231	-Inf	-1.26188	0.826193
MIR1976	No	-1.26569	-1.39745	-4.43534	-4.19416	-1.14784	0.145351
ARID1A	No	5.41819	6.0018	-2.79686	-1.97767	1.64616	1.70797
PIGV	No	4.86691	4.9331	-2.12092	-2.09111	0.906891	0.654436
ZDHHC18	No	3.26469	3.55827	-3.84022	-0.987646	1.07929	1.52457
SFN	Yes	3.41684	4.96809	-5.00231	-0.555969	1.39122	1.69064
NUDC	No	4.38681	4.62234	-1.92248	-0.987646	0.768925	1.12631
TRNP1	No	3.50462	4.31976	-1.02709	-0.90671	1.4526	1.51954
WDTC1	No	4.0365	4.78031	-1.19628	-0.277884	0.796598	0.659925
TMEM222	No	4.73769	5.13258	-1.22263	-0.937049	0.426533	-0.202904
ACTG1P20	No	4.7339	5.13709	-1.55554	-2.02974	0.238787	-0.378194
RNU6-48P	No	3.65878	3.34625	-1.42895	-1.86933	-0.080393	-0.563838
SYTL1	No	2.38128	1.69377	-5.00231	-2.24264	1.75958	1.89064
GPR3	No	3.33199	3.55704	-1.3485	-1.01713	1.26243	1.59168
FAM76A	No	4.21956	5.1127	-2.02093	-1.5547	0.632268	0.425459
STX12	No	4.04439	4.86888	-3.07704	-1.82521	-0.611094	-0.0594949
PPP1R8	No	4.76607	5.35226	-1.43557	-1.50471	-0.198924	-0.530948
SCARNA1	No	2.23818	0.836732	-1.41928	-0.39935	-0.804652	-0.280335
THEMIS2	No	3.70266	4.59455	-1.34483	-0.83779	1.00144	1.52757
SMPDL3B	No	3.33914	0.427606	-1.21056	-1.50717	0.698663	1.41954
XKR8	No	4.20006	5.16832	-3.04692	-0.979089	1.06901	1.17249
ATPIF1	No	3.77821	4.28392	-4.18102	-Inf	-0.356421	-0.488228
SESN2	No	4.04527	5.19338	-1.699	-Inf	-0.385903	0.111031
MED18	No	3.10786	3.60407	-1.83496	-2.60911	-1.85569	-1.09573
PHACTR4	No	4.63343	5.05398	-3.44066	-0.835471	-0.0697547	0.316146
RCC1	No	4.8339	5.70487	-2.70369	-2.94342	0.0635029	-0.281386
SNHG3	No	4.8339	5.70487	-2.70369	-2.94342	0.0635029	-0.281386
SNORA73A	No	4.79286	5.82069	-2.56576	-1.55216	0.49057	-0.541408
SNORA73B	No	4.35614	5.48123	-3.45878	-1.954	0.561693	-0.693621
TRNAU1AP	No	4.46597	4.67976	-4.58762	-2.61971	0.0114956	-0.125793
RAB42	No	2.84137	2.81496	-0.330792	-1.17658	1.47716	1.48543
RNU11	No	1.73769	2.56828	-2.4274	-1.94731	-0.88071	-0.735524
GMEB1	No	3.64962	4.05398	-2.52699	-2.36216	0.286881	0.309176
YTHDF2	No	5.62234	5.98345	-1.29903	-1.92413	0.202888	0.0621217
OPRD1	Yes	2.93998	3.07279	2.12961	1.84278	1.99856	2.12466
EPB41	Yes	4.16108	5.26416	-0.366057	-1.62504	1.32481	1.42331
PTPRU	Yes	4.82375	6.18824	0.395063	-2.09111	1.9115	1.57483
MATN1-AS1	No	2.70155	3.98459	-1.08957	-0.942862	0.211635	0.953079
ZCCHC17	No	5.60703	5.83314	-0.830075	-1.50226	0.715454	0.715454
SERINC2	No	4.76288	4.97177	-1.99885	-0.150241	1.55041	2.41468
LINC01225	No	-0.569822	-2.3555	-1.09357	0.0799754	0.00144197	1.36065
LINC01226	No	-0.0455803	0.0186342	-0.637783	-0.175436	-0.0908029	0.466758
TINAGL1	No	1.28214	3.25036	-1.78438	-1.96409	1.41359	1.95791
HCRTR1	Yes	3.80632	3.66107	-0.242465	1.83026	1.7194	2.77947
KHDRBS1	No	5.26903	5.60407	-3.00231	0.676267	0.285698	1.37239
TMEM39B	No	4.21179	4.93687	-2.84166	-0.155534	0.199123	0.97159
MIR5585	No	-0.820362	-1.04752	-3.43284	-0.206063	-1.19396	0.171207
KPNA6	No	5.18388	5.75809	-3.27509	-1.92741	0.704872	0.455229
TXLNA	No	4.01078	4.66221	-2.30615	-1.45878	0.705757	0.846393
CCDC28B	No	3.57168	3.17249	-3.12155	-2.35328	1.38073	1.77357
IQCC	No	4.53356	4.84398	-1.42391	-0.720469	1.514	1.46519
DCDC2B	No	1.14535	0.164786	-2.71123	-1.1078	0.350497	1.04614
EIF3I	No	4.78973	5.3107	-3.40492	-2.20224	-0.0215115	0.197865
FAM167B	No	1.68437	0.371838	-1.99885	-1.11528	0.552869	1.53754
LCK	No	0.757023	-0.192645	-1.67623	0.761285	1.14861	2.20132
HDAC1	No	4.02059	4.89772	-3.24469	-4.19416	-0.135586	0.244887
TSSK3	No	2.86136	3.27396	-1.38987	-0.98593	1.49621	1.73552
ZBTB8B	No	4.63575	4.37782	-1.05439	-0.273692	0.928276	1.44731
ZBTB8A	No	3.46989	3.90785	0.0827026	-0.496142	0.795767	0.596458
RBBP4	No	5.15137	5.57652	-2.00636	-2.66841	0.377401	0.285698
KIAA1522	No	2.80054	4.12516	-0.778927	-1.49736	1.6526	1.39232
S100PBP	No	5.57198	6.16108	-2.37034	-1.04543	0.461529	0.211635
HPCA	No	2.2345	3.17808	-1.13068	0.675364	1.75232	2.36429
AZIN2	Yes	3.88264	4.20789	0.782409	-1.35107	1.19409	1.51349
ZNF362	No	3.79494	4.19377	-1.92084	-1.87567	1.28274	1.62714
LOC101929464	Yes	4.49953	4.14486	1.19472	2.8211	1.60597	2.12334
ZSCAN20	No	3.47768	2.98258	-1.92248	0.634129	0.0100637	0.62854
HMGB4	No	-1.11154	-0.202904	-1.14178	1.23634	0.0398403	0.729444
CSMD2-AS1	No	0.313826	-0.39498	1.07451	1.50487	0.580145	0.77484
C1orf94	Yes	2.46362	-0.0488599	-0.00491352	1.35952	1.23082	1.69064
GJB5	No	-1.25532	0.838347	-1.66703	-0.517048	0.196607	1.09356
GJB4	No	-0.26708	0.173767	-1.98336	-0.50226	0.138814	2.06729
GJB3	Yes	3.74953	3.82273	0.522056	0.0114956	1.426	1.99386
GJA4	Yes	2.54003	1.79327	0.329985	-0.326986	1.67762	2.3835
ZMYM1	No	0.340277	0.0607392	-1.21726	-0.867489	-0.547932	0.697774
ZMYM4	No	4.28096	4.6837	-1.75001	-4.19416	-0.21424	-1.19562
NCDN	No	5.38094	5.97499	-3.1016	-Inf	0.989866	0.804054
TFAP2E	Yes	4.0045	3.79909	2.88479	0.22404	3.1504	2.59
AGO4	No	4.07895	4.91217	-1.89593	-2.53701	0.269033	0.45628
AGO1	No	4.40395	4.31179	-2.95344	-4.19416	0.389567	0.217851
AGO3	No	5.28762	5.69683	-1.78091	-1.85674	0.842375	0.349365
TEKT2	No	3.20602	2.50106	-1.72642	-1.13037	0.644318	1.65031
ADPRHL2	No	4.56986	5.23573	-2.97937	-1.77398	0.851199	1.40381
MAP7D1	No	4.52042	4.73931	-0.874349	1.1137	1.42492	2.16092
THRAP3	No	4.74039	5.38198	-3.12406	-0.840888	-0.0895743	-0.0232698
SH3D21	No	4.59395	5.08831	-4.00254	-1.85361	0.961994	0.410341
MIR4255	No	-0.608892	-0.211064	-0.702046	-0.0644648	-0.615066	0.49774
ZC3H12A	Yes	3.76871	4.88996	0.446786	-0.692222	2.03527	1.90766
MIR6732	No	-0.116536	1.75745	-2.78488	-2.96691	0.912267	1.14731
DNALI1	No	3.38681	1.31034	-1.06401	-0.240588	0.420078	0.928276
CDCA8	No	5.49889	6.33842	-4.20716	-4.19416	0.726831	1.06626
MANEAL	Yes	2.87716	4.08576	1.02998	-0.300093	1.53754	1.27977
C1orf122	No	4.51916	5.12516	-1.86775	-3.31761	0.271426	-0.00592721
UTP11L	No	4.02237	4.70819	-1.52866	-0.640029	0.0243197	-0.333334
MIR3659	No	-0.078259	0.157044	-1.76611	-0.856476	1.02432	2.11537
AKIRIN1	No	5.11437	5.64789	-2.14051	-2.44693	0.24123	0.0840643
NDUFS5	No	4.88557	5.42156	-5.00231	-2.14369	-0.36086	-0.0152284
MACF1	Yes	2.73682	2.64478	-0.565759	1.62527	0.97306	2.15834
KIAA0754	No	4.50016	5.08108	-1.81502	-0.385714	0.524064	1.28924
BMP8A	Yes	3.26273	3.60763	1.56852	0.899949	2.20351	2.63436
LOC101929516	No	-0.607793	-0.167312	-2.47714	-0.230228	-0.0920326	0.678973
PPIE	No	3.84499	4.31904	-0.706041	-1.63576	0.473008	0.297485
MFSD2A	Yes	3.43563	2.488	1	0.158337	1.84278	2.40626
CAP1	No	5.19377	5.86542	-2.32843	-1.14083	0.27262	0.524064
RLF	No	5.38128	5.85624	-1.40622	-0.270034	0.235114	0.167358
TMCO2	No	-0.298495	-0.0912639	-1.01829	-0.239566	-1.11497	-0.637109
ZMPSTE24	No	5.35579	5.83517	-1.8625	-1.00491	-0.205064	-1.39517
SMAP2	No	4.10852	4.91886	-0.957076	-1.0743	0.045443	-0.0118789
ZFP69B	No	4.45088	4.79753	-1.14592	-0.64273	-0.355129	0.38405
ZFP69	No	3.84398	4.75061	-0.478949	0.303342	-0.353653	-0.19314
EXO5	Yes	4.24565	4.94486	-0.00940813	-1.34227	0.766383	1.28747
ZNF684	No	4.48027	4.83036	-0.853866	-0.178371	-0.118727	-0.354391
NFYC	No	4.77821	5.33056	-1.78936	-3.19363	-0.140666	-1.0113
MIR30E	No	-0.496753	-0.774478	-2.30972	-1.52201	-0.233278	-0.127211
MIR30C1	No	-0.456999	-1.32409	-1.67623	-2.10594	-0.064314	-0.178698
KCNQ4	Yes	3.04562	3.46728	-0.46176	-0.420048	2.40108	2.60834
CTPS1	No	4.14975	4.87922	-2.24742	-2.52699	1.16221	1.22836
SLFNL1-AS1	No	-0.616614	-0.395929	-Inf	-2.21424	-0.0732415	1.00216
FOXO6	Yes	2.40299	3.36737	-0.895932	-2.01917	0.883621	1.15834
GUCA2B	No	-0.642504	-1.7814	-1.40813	0.116365	0.685267	2.18998
RIMKLA	Yes	3.51979	3.12747	1.05172	0.92524	0.739848	1.04264
PPCS	No	5.27724	5.6017	-1.82521	-1.35993	1.11237	0.298658
CCDC30	No	-0.540568	-0.447131	0.153157	-0.596623	-1.04841	-0.290356
PPIH	No	4.72792	5.17552	-0.663831	-0.101134	0.202888	0.657183
YBX1	No	5.36387	5.69599	-2.0499	-0.965503	0.687061	0.504875
C1orf50	No	5.854	6.1817	-2.33134	-1.97426	0.986957	0.957543
LOC100129924	No	-1.02093	-0.194955	-1.41696	-0.629278	0.192825	1.79826
ERMAP	No	3.85	4.12102	-0.97852	-1.0383	0.0100637	0.388465
ZNF691	No	4.6893	4.86443	-2.14561	-1.01888	0.66175	0.660837
LOC339539	No	1.17441	1.76299	-0.891375	0.327687	-0.75755	0.751892
SLC2A1-AS1	No	5.35861	5.77795	-2.07279	-0.230228	0.97673	1.41468
FAM183A	No	2.1811	2.55925	-0.765376	0.635987	0.369606	0.766383
CFAP57	No	4.15299	5.37921	0.724214	0.210389	0.309176	0.870266
TMEM125	No	3.1132	1.21661	-4.00254	-0.674153	0.605968	1.21226
TIE1	No	-0.163429	-0.387789	-3.17267	0.297485	-0.161331	1.6526
MPL	No	-0.414268	-0.912945	-1.35218	-0.0509507	0.381837	1.90227
CDC20	No	5.24222	5.10434	-2.10967	-0.661775	1.1846	1.20852
SZT2	No	4.93357	5.58946	-2.75731	-2.30543	-0.0819191	-0.0567913
MIR6735	No	-0.718569	1.16414	-3.24332	-1.70745	0.515006	1.66084
PTPRF	No	4.22342	5.27575	-0.146403	-4.19416	1.46467	1.11636
KDM4A	No	5.40939	6.04592	-2.20091	-1.699	0.392867	0.258217
ST3GAL3	No	4.82375	4.81967	-1.44458	-0.594661	0.889863	0.912267
MIR6079	No	-0.0557412	-0.489646	-2.50553	-0.54393	0.326537	1.36401
ARTN	No	3.72137	1.87774	-1.68594	-1.57261	1.76001	1.82008
IPO13	No	4.02059	5.15987	-2.36142	-1.15521	1.20226	1.146
DPH2	No	4.0197	4.90352	-0.907522	-1.58814	0.662661	0.697774
ATP6V0B	No	4.85599	5.64155	-1.89057	-0.364385	1.47145	1.47716
B4GALT2	No	4.0072	4.32481	-2.86565	-0.892982	1.334	1.96791
CCDC24	No	4.17313	4.52356	-3.11779	-1.76219	1.32941	1.47405
KLF17	No	0.492622	2.97545	-0.765131	-0.97568	-0.0197553	1.31034
DMAP1	No	4.05572	4.36527	-1.76562	-0.312939	0.0989585	0.534062
RNF220	Yes	4.78031	5.14568	0.546956	-0.156981	2.29249	2.14209
MIR5584	No	1.8675	0.0949116	1.8532	1.55434	2.00755	2.60098
C1orf228	No	4.13093	4.95327	-2.16165	-1.77398	0.360645	0.221568
KIF2C	No	4.8212	5.50494	-2.76219	-2.60911	0.344828	0.536053
RPS8	No	5.74551	6.41092	-3.67595	-1.45878	0.536053	0.209141
SNORD55	No	5.76261	6.43813	-Inf	-1.45878	0.6107	0.260628
SNORD46	No	5.76368	6.46041	-Inf	-1.25705	0.733788	0.414677
SNORD38A	No	5.28577	6.08087	-Inf	-1.45878	0.659011	0.705757
SNORD38B	No	4.59276	5.52826	-Inf	-1.69339	0.506907	0.668119
PLK3	No	3.46728	4.64097	-2.45008	-3.19363	0.38405	0.7433
BTBD19	No	1.29337	0.838347	-Inf	-Inf	1.21101	1.41468
UROD	No	4.98687	6.00203	-2.3555	-2.36662	1.54102	0.987685
LINC01144	No	3.97911	4.37365	-4.11354	-1.15907	0.611645	1.56608
HPDL	No	2.92676	4.96532	-2.75926	-1.94731	1.47457	1.08746
TOE1	No	5.05181	5.70957	-0.9771	-2.20224	0.494672	0.366252
MMACHC	No	4.06178	4.55336	-1.13226	-1.15329	0.90458	0.878921
AKR1A1	No	4.08406	4.93357	-3.51771	-1.16294	0.0579701	-0.0826828
NASP	No	5.83971	6.32121	-2.28419	-1.91757	-0.178861	0.0496308
TMEM69	No	5.70515	6.57425	-2.45008	-1.38233	0.0989585	-0.842956
MAST2	No	3.75809	4.83744	-0.486206	-1.40966	0.578214	0.403813
LOC101929626	No	5.23419	5.14282	-1.11466	0.686164	0.563646	1.20602
TSPAN1	No	-0.556181	-0.579706	-2.07704	0.282143	0.664483	2.12763
LURAP1	No	4.52544	5.23189	-2.9105	-3.13163	1.18587	1.34767
RAD54L	No	3.88753	4.42492	-5.00231	-1.4493	-0.737928	0.359521
UQCRH	No	5.36212	6.49506	-2.72356	-2.8879	0.678072	0.0398403
NSUN4	No	4.45154	5.54071	-3.14305	-1.38233	-0.21843	1.14861
FAAH	Yes	3.36877	3.50335	0.986229	-0.107648	1.34312	1.8335
FAAHP1	No	0.0758749	-2.72261	-1.76072	0.286881	0.648926	2.301
DMBX1	No	-0.46037	-1.51293	-1.92467	-1.71312	0.24732	0.87578
MKNK1-AS1	No	0.0976108	-0.103147	-0.110916	1.12565	1.4452	1.93659
TEX38	No	0.90458	-0.879383	-0.67992	-0.445755	0.615416	1.28806
EFCAB14-AS1	No	0.185232	-1.33461	-1.75341	-0.817816	0.285698	0.812293
CYP4B1	No	-0.123277	-0.292122	-1.10843	1.05728	-0.458386	1.47353
CYP4X1	Yes	3.26168	2.76596	1.08474	1.4756	0.951588	1.24123
CYP4Z1	No	-1.51005	-1.05739	-1.49859	1.35727	0.149259	1.43776
CYP4A22	No	-0.455218	-0.41523	-1.70275	1.81394	-0.169582	1.7845
LINC00853	No	1.81762	2.63273	-1.32626	-1.17462	0.937344	1.13027
CMPK1	No	4.84699	5.4941	-3.22972	-0.843992	0.302173	0.360645
FOXE3	No	2.42465	2.43776	1.95233	1.0036	1.93244	2.26993
FOXD2	Yes	4.10266	4.94251	2.4225	1.79826	2.75766	2.64777
SLC5A9	No	-0.670015	-0.8871	-1.07491	-1.19133	0.78073	1.93659
LOC101929721	No	1.32308	3.29924	-0.762681	-1.73312	-1.86723	0.100305
ELAVL4	No	-0.137965	-0.28279	0.230203	2.17856	0.134878	0.308011
CDKN2C	Yes	4.21645	5.60999	2.82985	0.881273	1.69866	1.19219
MIR4421	No	0.732052	1.32481	-1.5245	0.349365	-1.09142	0.722466
MIR6500	No	0.725087	1.31673	-1.36253	0.345964	-1.06341	0.738119
C1orf185	No	-1.72499	-1.71596	-2.60296	0.345964	-2.09357	-0.299915
RNF11	No	4.76713	5.46728	-2.38082	-1.42818	0.808179	0.955313
TTC39A-AS1	Yes	2.41684	2.97379	-0.790859	-0.901042	1.18015	1.62667
OSBPL9	No	4.11603	4.81198	-0.667263	-1.21625	-0.637783	-0.497771
TXNDC12-AS1	No	-0.340075	1.36121	-1.98165	-1.96748	-1.18606	-0.947862
BTF3L4	No	6.01056	6.48848	-1.71928	-0.912401	0.697774	0.0703893
ZFYVE9	No	4.20163	5.28429	0.0676387	-1.37109	0.634129	0.613532
PRPF38A	No	5.44725	5.89385	-3.57897	-1.23447	0.0129262	-0.212066
GPX7	Yes	2.80839	2.54251	0.874207	-0.190174	1.79202	1.53655
FAM159A	Yes	2.22836	2.94073	1.32423	1.23818	1.65535	2.10299
ZYG11B	No	4.58556	5.07296	-4.55368	-2.19429	0.22033	-0.324094
ZYG11A	Yes	3.90497	5.98459	1.42921	-1.18639	0.60502	0.16092
SCP2	Yes	4.31325	4.81762	0.938098	1.09288	1.16672	1.83309
MIR1273F	Yes	4.24413	4.81455	0.84559	1.17441	1.07451	1.77273
MIR5095	No	-1.55004	-0.340623	-1.03978	1.45628	-1.91267	0.604071
MIR1273G	No	-1.15425	-0.577121	-1.02767	2.26213	-0.836759	1.17185
PODN	Yes	4.08321	3.81044	1.91495	1.73118	2.08848	2.2194
CPT2	No	4.75275	4.93829	-0.579922	0.595504	1.29572	1.36345
LOC100507564	No	4.63401	5.30122	-2.96466	-0.624599	-0.239566	0.378512
LOC105378732	No	4.72574	5.09339	-2.0499	-0.299028	1.87106	2.00288
DMRTB1	No	0.762987	1.36008	-0.144808	0.501821	0.0214797	1.43883
DIO1	No	-1.07036	0.129613	-2.5649	-0.426432	-0.010861	1.34767
LRRC42	No	4.57531	4.89191	-3.03741	-Inf	0.594549	0.126973
TCEANC2	No	5.56316	6.01859	-3.80995	-1.83805	0.547943	-0.206895
MIR4781	No	5.53232	6.0119	-3.80995	-1.65199	0.522056	-0.320846
MRPL37	No	4.80374	5.07639	-1.49411	-0.417733	0.659011	0.729444
SSBP3-AS1	No	-0.281211	-0.415807	-1.30864	-1.19034	-0.813753	0.177599
ACOT11	No	-0.217088	-0.227523	-4.04121	-1.13226	1.08814	2.09457
MROH7	No	0.0299829	-0.0140625	-0.332426	0.746743	-0.649729	0.587845
MROH7-TTC4	No	0.0299829	-0.0140625	-0.332426	0.746743	-0.649729	0.587845
TTC4	No	4.37851	5.06437	-1.74468	-0.592049	0.297485	0.713696
C1orf177	No	-0.803645	-0.835214	-3.08559	-1.02767	0.928276	1.98586
TMEM61	Yes	3.00594	2.71216	0.714575	0.728574	1.95829	2.61636
BSND	Yes	2.85997	2.36709	0.254594	0.776525	1.46624	2.37962
PCSK9	Yes	4.12102	2.36401	2.0697	1.27679	2.27888	2.18142
LOC100507634	No	4.73823	5.18309	-1.25463	-1.47073	1.22157	1.22959
MIR4422	No	-0.263785	-1.05889	-0.749766	1.01507	-0.369967	0.395063
PRKAA2	Yes	4.36597	2.82762	-0.0238564	2.30071	0.730314	1.20727
C8A	No	-0.546035	-1.39555	-0.604718	1.34993	0.0935602	0.801573
DAB1-AS1	No	-0.330248	-1.60823	-2.32626	0.92448	-1.0807	0.292782
LINC01135	Yes	4.68874	5.39197	0.757877	0.413594	1.6951	1.65352
LINC01358	No	0.292782	-0.649503	0.31034	0.235114	-0.123591	1.19093
FGGY	No	3.05346	3.94579	-0.843215	0.77989	0.638769	0.795767
LOC101926944	No	-0.794858	-2.1488	-1.6407	1.57143	-0.981936	-0.0696033
HOOK1	Yes	3.70155	2.91437	0.464668	1.00791	0.563646	0.483364
NFIA	Yes	3.97085	4.67469	2.74889	1.29337	2.02467	1.30042
MGC34796	No	-1.41966	-0.847622	-3.24332	-0.157946	-0.492281	1.12763
INADL	No	4.393	4.97361	-3.00231	-2.90725	0.292782	0.566572
MIR3116-1	No	-0.586623	-0.800877	-2.03268	-1.59335	-0.875407	-0.433818
L1TD1	No	4.37782	5.15097	-1.4112	-2.04394	0.481299	0.591679
USP1	No	5.52576	6.35297	-1.45166	-1.79186	0.87342	-0.103457
ANGPTL3	No	-1.2643	-1.66887	-1.79336	-0.682464	-0.899695	-0.6579
ATG4C	No	4.82782	5.41684	-0.978805	-0.376695	-0.363457	-0.997405
FOXD3	Yes	4.79286	5.06307	2.39671	2.29837	2.69265	2.13619
ALG6	No	3.77083	4.63749	-0.728813	-0.270034	0.041243	0.467801
EFCAB7	No	4.92267	5.20984	-2.191	-0.742024	0.0565835	-0.0134798
DLEU2L	No	-0.981651	-0.965784	-2.46674	0.121679	-1.14944	0.146655
PGM1	No	4.6311	4.47314	0.41792	2.50767	0.623867	1.80983
ROR1	No	4.67299	4.48027	-1.31509	1.90497	1.51096	1.66676
UBE2U	No	0.412511	1.57676	-1.11935	0.121679	-1.27509	0.403813
CACHD1	Yes	5.02059	5.02768	1.38128	1.90072	2.06833	2.47923
MIR4794	No	-1.94397	-1.26777	-1.74082	0.898402	-1.04662	0.719841
RAVER2	No	4.17153	4.25248	-0.647467	1.73769	0.266637	0.366252
AK4	Yes	4.67694	5.33628	0.424385	-0.595969	1.74674	1.8472
DNAJC6	No	3.38681	4.33557	0.602172	1.15186	0.317304	-0.0476664
LEPROT	No	4.61589	5.10056	-1.41004	-0.373327	0.0143553	0.501821
LEPR	No	4.63052	5.10518	-1.41004	-0.716197	0.0565835	0.60027
PDE4B	No	-1.15521	-1.78886	-0.343732	1.41576	-1.22331	-0.541618
SGIP1	Yes	3.44095	3.24428	1.10702	1.89647	0.603122	1.48233
MIR3117	No	-2.00578	-1.45245	-1.49452	1.65673	-0.479553	0.60502
TCTEX1D1	Yes	2.91035	2.48954	0.931305	1.23082	-0.228875	1.15186
MIER1	No	4.91169	5.40088	-2.00636	-0.627939	-0.285601	-0.320126
IL23R	No	-1.29195	-0.715012	-2.22028	0.960512	-1.45799	-0.086201
IL12RB2	Yes	2.78681	2.42169	0.927517	1.1375	0.0398403	0.637842
GADD45A	No	5.43329	5.72055	-2.91594	-1.09111	1.37907	0.958286
GNG12-AS1	Yes	4.29719	4.8679	1.5435	0.487486	1.23327	0.504875
DEPDC1-AS1	No	4.70543	4.31759	-0.545824	0.323082	-0.711937	0.137504
LRRC7	No	-2.43909	-1.68641	-1.48924	1.77146	-1.7617	0.105678
PIN1P1	No	-1.1841	0.231432	-3.3973	0.21661	-1.0908	0.738984
SRSF11	No	4.90159	5.11645	-5.00231	-2.87514	-1.11904	-0.260152
HHLA3	No	5.05007	5.92196	-0.863546	-1.49005	-0.323552	0.438293
CTH	No	4.46009	5.28096	-2.67484	-2.60911	0.124328	-0.0951113
LOC101927244	No	-0.183769	2.56462	-0.583809	1.36569	-1.3288	0.129613
ZRANB2-AS1	Yes	3.30961	4.42425	1.07313	1.79077	0.663572	1.43189
ZRANB2-AS2	No	4.37643	5.05918	-0.046623	1.24123	-1.48116	-1.37295
LINC01360	No	-3.17527	-2.37333	-1.18442	-0.177392	-2.54625	-1.6398
FPGT	No	3.10467	3.56194	-1.15586	-0.881773	-0.860923	-0.58554
FPGT-TNNI3K	No	3.10467	3.56194	-1.15586	-0.881773	-0.860923	-0.58554
TNNI3K	No	-1.88737	-3.71369	-1.19297	0.703987	-2.30615	-0.186722
ERICH3-AS1	No	-2.96016	-2.56661	-1.22095	0.517024	-1.53994	0.380729
TYW3	No	4.56864	4.49442	-1.49859	-0.594661	-0.268122	0.230203
LHX8	Yes	4.13832	4.48027	2.40626	1.3471	2.44864	1.89064
ACADM	No	4.22265	4.73552	-0.5041	-1.61971	-0.0614507	0.0398403
RABGGTB	No	4.60348	5.59425	-2.06915	-2.03327	-0.502056	-0.276485
SNORD45C	No	4.67073	5.69209	-1.954	-1.05619	-0.437916	-0.401825
SNORD45A	No	4.62117	5.69349	-1.54498	-1.05619	-0.30668	-0.496753
SNORD45B	No	3.69153	5.18864	-1.7819	-0.888167	-0.212902	-1.02826
MSH4	No	-0.722134	0.109695	-1.62238	-1.81299	-1.24571	-0.404305
LOC101927342	No	-1.14051	-1.49208	-1.09265	0.481299	-1.24195	0.237564
ST6GALNAC3	No	4.25248	4.5404	-0.307037	0.804054	0.912267	0.441483
ST6GALNAC5	Yes	5.04352	4.37504	-0.547932	1.3505	1.28924	1.29514
MIR7156	No	-1.49492	-1.97313	-0.863546	1.69153	-0.0505024	1.02361
AK5	Yes	4.45615	4.51159	1.7583	2.52105	1.49621	2.31875
FAM73A	No	4.14241	4.74362	-2.45641	-1.21424	-0.0555913	-1.37258
NEXN	No	4.49889	5.03738	-1.82828	-1.48036	-0.150401	0.375178
DNAJB4	No	2.77695	3.9279	-2.70651	-1.15714	-1.07097	-1.22061
GIPC2	Yes	3.86987	4.98277	2.584	0.598365	1.50691	1.15834
MGC27382	No	-0.163106	-2.59946	-0.139236	1.24671	-0.496957	0.46048
PTGFR	Yes	4.12598	3.6837	2.00072	1.88166	1.20914	1.75574
IFI44L	No	-1.8365	-1.33461	-1.44772	1.74889	-1.82215	0.158337
IFI44	No	-1.03771	-0.41677	-1.77744	1.08406	-0.8044	-0.162945
LOC101927412	No	-1.87567	-2.77398	-0.97228	-0.708396	-0.710756	-0.777195
ADGRL2	No	-0.778927	-0.0823773	-0.769059	-0.337339	-0.856998	-0.271078
PRKACB	No	4.99277	5.07596	-1.84788	0.00144197	-0.0110064	-0.0475173
SAMD13	No	3.70377	2.09119	-3.61936	1.02857	0.0482362	0.312665
DNASE2B	No	-1.31402	-1.07218	-0.690591	0.711935	-0.190668	0.773152
RPF1	No	4.40667	4.63807	1.4678	1.23695	0.100305	-0.35089
SPATA1	No	4.926	5.43496	-0.616835	0.80653	0.647084	0.686164
WDR63	No	1.99023	2.24519	-0.93126	-0.733363	0.248535	-0.0723311
MIR4423	No	-1.44575	-0.808185	-1.76709	-0.151683	0.123004	0.595504
LOC646626	No	4.32553	5.14037	-1.75195	-0.152163	-0.170719	-0.304362
CYR61	Yes	4.80219	3.7761	-0.219102	-0.155052	1.05797	0.874994
CLCA2	No	-1.18377	-2.56661	-0.684086	0.991318	-0.840888	0.388465
CLCA1	No	-1.39631	-Inf	-1.03771	0.442545	-0.788365	0.14274
CLCA4	No	-0.651088	-1.13797	-0.989077	0.60027	-1.01771	0.465713
CLCA3P	No	0.66175	0.105678	-1.34997	0.727703	-1.79236	-0.44438
SH3GLB1	No	4.849	5.34305	-0.870387	-0.112319	-0.131313	0.647084
HS2ST1	No	5.73579	6.35702	-1.75195	-0.674153	0.541019	0.382944
LINC01140	Yes	0.766383	1.95233	-1.02356	1.13816	0.290424	1.36008
LOC101927844	No	-1.12406	-1.06613	-1.7084	1.34596	-0.439676	0.881273
LMO4	No	5.05918	5.75702	-0.981651	-0.290533	0.796598	-0.0699061
PKN2	No	5.64472	6.44245	-2.51375	-2.58294	0.0703893	-0.172831
GBP6	No	-0.985073	-0.425075	-3.8132	1.48182	-0.271775	1.16157
GBP1P1	No	-0.0686952	0.0758749	-0.712646	0.569491	-0.765867	0.420078
LRRC8B	No	4.50716	4.89482	-1.14019	0.978196	0.760434	1.16285
LRRC8C	Yes	4.89482	4.88557	0.763836	1.76808	1.36233	2.07382
LRRC8D	No	4.67694	5.36702	0.337996	-1.86302	1.04754	0.206643
ZNF326	No	4.70266	5.52857	-1.93622	-0.576476	0.337996	0.333424
CDC7	No	4.24184	4.15947	-1.08436	0.402722	-0.0295881	-0.375384
BRDT	No	-0.270208	5.32445	-0.920025	-1.1805	-0.291415	0.306846
EPHX4	Yes	3.04911	3.53854	0.75873	-0.048263	-0.00101024	0.549916
BTBD8	No	4.14893	4.4614	-1.17984	-1.61971	-1.99424	-0.601212
KIAA1107	No	-1.32662	-1.47754	-2.34887	-1.44693	-1.84477	-0.425269
C1orf146	No	-1.27998	0.534062	-0.482573	0.475085	-0.807175	0.789103
RPAP2	No	5.08916	5.81634	-2.48924	-3.18574	0.0935602	-0.577767
RPL5	No	5.39609	5.97453	-1.50063	-1.63308	-0.0166871	0.206643
SNORD21	No	0.894527	1.65168	-2.27579	-0.601431	-0.999135	-1.36105
SNORA66	No	0.207893	-0.731446	-3.4175	-0.456405	-1.46236	-0.695255
MTF2	No	5.39232	5.66931	-1.06582	-2.31402	-0.175436	-0.69129
CCDC18	No	4.91552	5.73254	-2.30472	-0.127368	0.23634	-0.353469
DR1	No	5.56346	6.32769	-1.58727	0.0426443	0.407081	-0.0182934
FNBP1L	No	5.75995	6.37278	-2.54372	-Inf	0.859174	0.738119
LOC100129046	No	-0.436354	-1.48237	-2.35181	-1.61971	-0.271949	-0.164399
MIR760	No	5.28947	5.81044	-0.3531	-1.89164	0.986229	0.566572
ABCD3	Yes	5.28762	6.01413	0.273814	-0.1882	1.08542	1.06833
SLC44A3	Yes	3.4489	4.26303	0.522056	0.21661	0.944109	0.612588
LOC729970	No	5.40701	5.87774	-1.22837	-0.796611	0.974529	1.66903
TMEM56	No	-0.149281	1.49621	-1.01013	-0.548987	-1.09851	0.37629
TMEM56-RWDD3	Yes	4.40599	4.73715	-0.737928	2.08372	0.434028	1.0229
RWDD3	No	4.26754	4.69544	-2.12595	-0.491876	-0.265345	-1.10625
FLJ31662	No	-0.135111	-0.0978878	-1.37295	0.455229	-1.27579	0.14274
LOC100996635	No	-0.844769	-1.40278	-0.735764	1.58928	-0.708868	0.84559
LOC102723661	No	-1.49655	-1.98393	-1.64295	-0.0576919	-1.90131	-0.855431
PTBP2	No	4.54905	5.27016	-2.58208	-1.71028	-0.241953	-0.35679
DPYD-AS1	No	-0.836759	-0.640254	-1.22938	0.944109	-1.65881	-0.010861
DPYD-AS2	No	-2.56661	-1.25946	-3.08559	-0.348868	-1.46833	-0.473731
LOC729987	No	-0.520356	-0.686638	-2.09419	2.59503	-2.59248	0.540027
SNX7	No	3.74308	4.58556	0.130931	0.0285692	0.292782	0.425459
LOC100129620	Yes	3.72356	2.73725	0.761285	2.74093	-0.181149	1.55876
LPPR4	Yes	3.43829	2.84579	1.31962	1.46258	0.660837	1.20414
PALMD	No	-0.404687	-1.40469	-2.27788	1.29572	-0.180659	1.15769
AGL	No	4.21723	5.20906	-3.00231	-2.19429	0.0690147	0.117695
SLC35A3	No	4.51791	5.3427	-2.51375	-0.550888	0.136191	-0.619714
HIAT1	No	5.16631	5.59634	-3.18705	-2.9203	0.328836	-0.104077
TRMT13	No	5.01881	5.70099	-2.97824	-2.20224	-0.358639	-0.175436
RTCA	No	4.65478	5.10559	-0.0383026	-0.113255	0.228973	-0.461164
MIR553	No	-0.834699	-2.05769	-1.56064	-1.01537	-1.42663	-1.05289
CDC14A	No	5.45022	5.732	-2.4243	-0.619936	0.612588	0.620117
GPR88	Yes	3.09677	3.40463	2.146	2.70044	1.35219	1.80653
VCAM1	No	-0.93016	-1.12438	-0.826233	1.63599	-0.337886	-0.0764324
SLC30A7	No	5.47508	5.84649	-2.36364	-1.14752	-0.0490091	-0.876201
LOC102606465	No	4.70984	4.82273	-3.37004	-1.71312	-0.365128	0.318461
S1PR1	Yes	4.55275	3.90497	1.04893	1.4631	1.49672	1.66585
LINC01307	No	-0.8962	-1.04901	-0.973696	1.43349	-0.126108	0.316146
DNAJA1P5	No	-1.6407	-0.175273	-2.0807	0.745883	-2.40813	-1.53324
RNPC3	No	4.0993	4.62761	-1.21391	-0.491267	-0.716197	-0.854127
AMY2B	No	-1.12879	-4.37363	-4.00254	-1.0862	-2.1367	-1.33898
ACTG1P4	No	0.362891	-0.82521	-0.9771	-0.0608487	-1.1472	-0.261362
AMY2A	No	0.535058	-1.66018	-0.0889604	0.686164	-2.04871	-0.506968
LOC100129138	No	-1.679	0.742437	-1.22061	0.478195	-0.8497	-0.206063
PRMT6	No	4.64097	5.22766	-2.41889	0.564622	0.965692	0.935083
NTNG1	No	4.23955	4.18031	0.349365	2.26394	1.16092	0.323082
MIR7852	No	-1.32482	-3.41027	-0.885233	1.1157	-0.439481	0.480265
VAV3-AS1	Yes	3.86196	3.10551	1.00863	2.06523	1.44943	1.82701
NBPF6	No	-1.17919	-1.13479	-2.62238	-0.148321	-1.76024	-0.206562
FAM102B	No	3.1846	4.54226	-1.8427	0.0100637	0.625738	0.243669
PRPF38B	No	5.58646	6.36265	-1.13384	-2.92687	-0.202572	-0.561494
FNDC7	No	-0.182459	-0.899964	-1.74516	0.217851	-0.56192	0.22404
STXBP3	No	4.21801	4.6241	-0.0641631	0.189034	-0.865911	0.149259
SPATA42	No	-0.00578235	-0.603841	-0.77967	-0.210062	-0.925769	0.656268
GPSM2	Yes	3.95606	4.78031	-0.155373	-1.21826	0.692427	0.534062
TMEM167B	No	4.67299	5.73606	-0.786622	-0.828537	-0.290709	-0.5041
SCARNA2	No	4.48543	5.21723	-2.30258	-2.19429	0.0482362	0.35727
KIAA1324	Yes	3.43429	3.20836	1.90574	1.11969	1.38184	1.09896
SARS	No	4.70155	5.56468	-2.85935	-0.309717	0.342555	1.09761
CELSR2	No	2.45022	2.15704	-0.334062	-0.749281	1.71896	2.22157
SYPL2	Yes	3.64962	4.60526	2.07451	1.2455	1.41792	1.33914
ATXN7L2	No	4.30012	4.6427	-1.28912	0.0143553	0.800745	0.970117
CYB561D1	No	3.42895	4.62527	-1.83753	-1.37782	0.704872	1.0552
GPR61	No	1.0827	-0.0281162	-0.823677	0.603122	0.225275	1.35332
GNAI3	No	5.10476	5.54504	-2.17592	-1.79786	0.511974	0.480265
MIR197	No	-0.633748	-1.25774	-0.852303	-0.915664	-0.77868	-0.637558
AMPD2	No	4.71644	4.91695	-3.20689	-0.47915	0.988412	1.07929
GSTM4	No	4.15462	4.69988	0.172488	-2.27998	1.16092	1.24245
GSTM2	No	2.98404	2.09085	-2.23175	-0.586839	0.682573	1.38515
GSTM1	No	2.38764	2.07656	-0.8879	-1.69479	0.257011	0.642471
GSTM5	No	0.0271541	-0.453439	-0.0326838	-0.0225369	0.448901	1.16736
CSF1	Yes	3.30349	3.3505	0.350497	0.740712	2.18047	2.49825
AHCYL1	No	4.30232	5.02414	-1.78339	-0.115129	1.06764	1.17249
STRIP1	No	4.94439	5.5744	-1.84477	-0.910773	-0.186393	-0.0851294
LINC01397	Yes	3.45681	3.63459	2.64547	2.31788	2.86592	2.29983
UBL4B	No	-0.336792	0.186501	-1.7819	0.124328	1.24001	2.28303
SLC6A17	Yes	3.95606	3.98914	1.95866	1.12367	2.43055	2.03351
KCNC4	Yes	4.01703	4.53169	0.588805	0.0229004	2.45075	2.23511
RBM15	No	5.41515	5.97338	-2.19496	-1.76219	0.521051	0.829444
LAMTOR5-AS1	No	4.53978	5.28281	-1.68362	-2.0948	0.350497	0.115033
PROK1	No	-0.562559	-0.0126064	-1.90725	1.08882	0.575312	1.84036
CYMP	No	-0.368849	-0.294774	-1.54582	0.332278	1.10969	2.34937
CD53	No	0.580145	1.75745	-0.59031	-0.721896	-1.55937	-0.158912
CEPT1	No	5.47994	6.1807	-2.5412	-1.21424	0.289244	0.137504
CHI3L2	No	-0.372206	0.537048	-0.134635	-0.825466	0.00432161	0.799087
CHIAP2	No	-0.64273	-1.22297	-0.00679665	0.550901	-0.305967	0.57918
CHIA	No	-1.52907	-1.06764	-0.217088	0.621056	-0.977384	-0.458386
PIFO	No	3.37156	3.99729	-0.201244	-2.00173	0.711935	-0.260843
ATP5F1	No	4.96809	5.92434	-3.38489	-0.690824	-0.416385	0.552869
C1orf162	No	-1.12312	-3.37363	-1.86407	-0.577767	-1.24605	-0.303116
RAP1A	No	4.41075	4.86592	-1.57132	-0.428178	1.03422	1.36905
FAM212B-AS1	No	4.60585	5.07938	-1.02122	1.08202	1.96236	2.37573
DDX20	No	4.94298	5.3194	-2.4344	0.436162	0.592636	0.190299
KCND3-AS1	No	-0.526369	-0.8044	-0.650408	2.09457	0.351628	1.40762
LOC643355	Yes	3.9241	4.39094	1.84439	1.57725	2.35445	2.53903
CTTNBP2NL	No	4.83845	5.32085	-5.00231	-2.19034	-0.135111	0.154454
WNT2B	Yes	4.58676	4.68426	1.79743	0.735522	2.60075	2.70199
CAPZA1	No	5.55766	6.08066	-2.66841	-0.7413	0.0799754	-0.0297353
MOV10	No	4.57592	4.80012	-0.863546	-1.46355	0.872632	0.557778
FAM19A3	Yes	1.23573	1.14012	0.0328061	-0.92714	1.37128	1.81885
AKR7A2P1	No	-2.68038	-0.6878	-3.15714	-1.17462	-2.39745	-0.922757
SLC16A1-AS1	No	4.6094	5.22342	-2.61176	-4.19416	0.317304	0.0786098
LRIG2	No	5.08874	5.77083	-2.35624	-1.30972	-0.0744562	0.100305
MAGI3	Yes	5.01569	5.73064	-0.295128	-0.944527	1.11703	1.06901
AP4B1-AS1	No	5.06178	5.57984	-3.25843	-2.03682	0.423309	-0.403924
DCLRE1B	No	4.78084	5.50176	-2.81807	-1.72452	0.0690147	0.112367
HIPK1	No	5.1807	5.61088	-0.168933	-2.04038	0.938098	0.415759
OLFML3	No	1.47353	0.799087	-1.16004	-0.49981	0.364012	0.829444
SYCP1	No	1.19598	2.35699	0.652601	1.21288	-0.20025	0.709291
TSHB	No	-0.987932	-3.52566	-1.63308	0.692427	-0.951764	-0.573896
VANGL1	No	3.66448	4.32481	-0.121549	0.664483	0.52306	0.695103
LOC101928995	No	-1.69993	-0.820362	-3.1016	0.207893	-1.34777	-0.951206
SLC22A15	No	3.46597	4.35685	0.271426	-0.58814	1.32998	0.341417
MAB21L3	No	-0.9771	-0.89459	-1.3681	-0.608672	-0.515398	0.313826
ATP1A1	No	5.12433	5.61971	-0.631511	-0.348868	1.16157	0.87342
MIR320B1	No	-0.0530446	-1.34154	-1.05889	-0.962126	0.16221	0.772308
C1orf137	No	-0.527616	-0.61772	-1.47714	0.0690147	-0.102837	1.52356
CD2	No	-0.999711	-1.77103	-1.18639	0.293959	-0.616835	0.821302
PTGFRN	No	4.25248	4.90737	-1.38534	0.424385	1.50233	1.59932
CD101	No	-0.85491	-0.919479	-2.03268	-0.674153	-0.0980422	0.733788
TTF2	No	4.58856	5.19574	-3.62807	-Inf	-0.176414	0.164786
MIR942	No	-0.776207	-0.802638	-2.86986	-0.401635	-0.282965	-0.0539429
LINC01525	No	-0.367918	-2.77004	-2.95009	-0.030914	0.0717627	1.24306
MAN1A2	Yes	5.01926	5.90328	0.62854	-1.35993	1.44361	0.701327
FAM46C	Yes	4.72083	5.2075	1.59072	1.35219	1.22095	1.40708
WDR3	No	5.77452	6.09149	-3.09665	-Inf	0.303342	0.451013
WARS2-IT1	No	-1.12564	-0.635988	-1.14784	-0.347215	-0.681539	0.0962619
LOC101929147	No	3.66903	4.32337	-1.08559	-0.490051	0.0285692	-1.09173
HAO2	No	-0.753896	-0.666576	-0.446541	1.41034	0.164786	0.574344
HAO2-IT1	No	-0.77596	-0.666576	-0.41062	1.48594	0.172488	0.554834
HSD3B2	No	-2.52699	-1.69806	-1.71833	0.653519	-0.617499	0.909965
HSD3B1	No	-0.400682	0.839153	-0.755844	0.734655	-0.667951	0.669934
HSD3BP4	No	-0.64318	-2.80793	-1.18148	-0.151202	-0.0997418	1.36177
PHGDH	No	4.74739	5.36842	-1.62905	0.31034	0.735522	0.669934
NBPF8	No	-0.939261	-0.139554	-1.09142	-2.60911	-0.699232	0.906891
PPIAL4A	No	-1.27474	0.0384362	-1.14178	0.861558	-1.00578	0.444667
LINC00623	No	4.52419	5.22342	0.182692	0.584963	0.885184	1.3454
RNVU1-20	No	2.67491	2.99386	-2.67761	-2.28842	0.485427	-0.109048
RNVU1-4	No	2.67491	2.99386	-2.67761	-2.28842	0.485427	-0.109048
FCGR1B	No	-0.688497	-1.43051	-0.419855	0.945608	0.14274	0.778209
SRGAP2C	No	5.57833	6.00854	-2.06975	-1.79786	1.38128	1.29101
EMBP1	No	3.26888	3.75596	-0.663145	1.70354	-0.0470701	0.22404
FCGR1C	No	0.221568	-0.61352	-0.320666	1.24245	-0.533869	1.09761
SRGAP2D	No	5.70819	6.11686	-1.43557	-1.96409	1.54399	1.42223
RNVU1-15	No	3.3099	4.47119	-1.77942	-1.60647	0.207893	0.711054
SRGAP2-AS1	No	2.61918	2.91705	0.97966	1.66175	0.104337	1.58015
FAM72D	No	5.3726	5.80787	-1.5039	-1.25912	1.37016	0.787432
RNVU1-14	No	2.99982	4.61176	-0.445558	-0.485196	-0.365314	0.550901
GPR89A	No	4.32625	5.09972	-0.723563	-0.294774	0.364012	0.942608
CD160	No	2.02219	2.5758	0.0384362	0.762987	0.539035	1.42761
POLR3C	No	5.12226	5.73579	-0.644082	-0.104853	0.217851	0.649845
NUDT17	No	3.32337	3.37851	-0.751708	-3.38007	1.06833	0.599318
GNRHR2	No	4.74093	4.70874	-1.57476	-1.14752	0.75873	0.791606
POLR3GL	Yes	4.12928	3.63343	1.87066	-0.162783	1.15575	0.891419
LOC101928979	No	2.04928	3.02112	-1.03327	-1.94064	0.0551957	0.592636
NUDT4P2	No	3.08865	3.51349	1.146	0.554834	0.235114	0.249749
NUDT4P1	No	3.08814	3.51349	1.13947	0.563646	0.233888	0.237564
CH17-408M7.1	No	1.75702	3.47508	-0.254978	-0.645435	-0.635764	1.22527
HYDIN2	No	-0.871443	-1.15972	-1.43207	-0.953718	-0.572608	0.325386
NBPF12	No	5.03386	5.67807	-0.200581	-2.0511	1.13356	1.05033
PDIA3P1	No	0.372952	1.48749	-0.277884	-0.0644648	-0.77967	0.457332
CHD1L	No	4.50398	5.28836	-0.817308	-1.07795	0.593593	0.765535
BCL9	No	4.9486	4.31976	-1.76857	-0.046474	0.508936	0.155749
GJA8	No	-0.957636	-1.64882	-0.365686	0.507921	-0.671164	0.595504
GPR89B	No	4.40803	4.9991	-0.799119	-0.202074	0.878137	0.740712
MIR6077	No	2.11337	1.9222	-0.387412	-0.290533	0.453122	0.508936
LOC100132057	No	3.64731	3.88166	-1.54667	-1.73889	0.513996	0.728574
RNVU1-3	No	3.6427	3.853	-1.34154	-1.73889	0.533065	0.745022
PDE4DIP	Yes	3.69488	3.60644	1.93546	1.39944	1.81885	1.70399
PPIAL4C	No	-1.48681	-0.220614	-0.448705	0.936591	-1.05679	0.352759
LINC00869	No	5.04221	5.26978	0.42975	0.358396	1.26963	1.488
LOC388692	No	3.70708	4.21257	1.18078	1.49313	1.47145	2.63993
FAM231D	No	3.68706	4.11936	1.22589	1.74244	1.44626	2.63599
FCGR1A	No	0.318461	-0.911044	0.178874	1.19472	0.325386	0.958286
HIST2H4A	No	5.65992	5.94696	-0.895932	-1.15907	1.4916	0.381837
HIST2H4B	No	5.65992	5.94696	-0.895932	-1.15907	1.4916	0.381837
HIST2H2AC	No	5.95838	6.15157	-1.2099	-1.78588	0.935083	0.230203
BOLA1	No	3.32337	3.86096	-2.45245	-1.67946	0.671746	1.09491
VPS45	No	4.65019	4.92125	-2.47875	-0.501034	-0.902659	-1.42585
PLEKHO1	Yes	4.49697	4.31542	-0.550043	0.829444	1.18903	1.38791
CA14	No	5.13586	2.44996	-2.25085	-1.76513	1.09018	1.74157
C1orf54	No	2.17824	0.0827026	-1.57175	-1.85517	0.411426	0.0717627
CIART	Yes	4.49121	4.14893	-1.30864	0.386259	0.629473	1.44679
MRPS21	No	4.42156	4.80168	-2.10656	-2.64656	0.164786	-0.178208
PRPF3	No	4.55582	5.38405	-1.52243	-1.10036	-0.318506	-2.02974
RPRD2	No	5.39403	5.75275	-2.50964	-0.817054	0.149259	-0.248108
TARS2	No	4.31397	4.60703	-3.4175	-3.19363	0.0579701	-0.490862
MIR6878	No	-0.444184	-0.927414	-3.00231	-1.69619	-1.47955	-0.5041
ECM1	No	-0.166665	-0.261881	-1.6652	-4.19416	0.919149	0.457332
FALEC	No	4.18824	4.75168	-1.72499	-4.19416	0.812293	0.24123
ADAMTSL4	Yes	3.07228	4.23343	-0.336792	-1.69059	1.48954	2.06557
MIR4257	Yes	2.18206	3.60881	-0.867752	-4.19416	1.79327	2.37573
SETDB1	No	3.84398	4.73173	-4.00254	-2.60911	-1.20191	-0.520356
ANXA9	No	0.769772	0.933573	-2.26673	-1.39821	0.921436	1.74244
PRUNE	No	4.29352	4.7148	-1.4933	-2.05469	0.402722	0.495695
BNIPL	No	-0.319226	-0.219102	-2.20956	-0.807175	0.00432161	0.686164
C1orf56	No	4.77768	4.853	-1.95736	-2.21023	0.808179	0.605968
MLLT11	No	5.37851	5.60437	-2.17137	-2.9203	0.599318	0.422233
GABPB2	No	4.11936	4.70377	-4.00254	-1.42121	-0.258425	-0.355867
TNFAIP8L2	No	-0.214073	0.0551957	-1.98622	-1.16101	-0.285249	0.0676387
TNFAIP8L2-SCNM1	No	-0.214073	0.0551957	-1.98622	-1.16101	-0.285249	0.0676387
SCNM1	No	5.1811	5.75995	-3.33352	-2.38007	0.0758749	0.0243197
PIP5K1A	No	5.51001	6.12949	-5.00231	-1.85674	0.0976108	-0.374075
PSMD4	No	4.47184	5.45154	-3.00231	-3.19363	-0.163106	-0.176088
ZNF687	No	5.33056	5.81378	-2.95568	-5.21036	0.87578	0.77484
GBAT2	No	3.69711	3.31296	-1.77942	-2.10594	-0.150241	0.663572
PSMB4	No	4.66789	5.23189	-1.26257	-0.804148	0.0827026	0.190299
CGN	No	4.32337	4.90977	-1.95288	-1.96409	1.06143	1.3488
TUFT1	No	4.67807	5.46009	-1.09511	-0.97568	0.761285	0.46048
MIR554	No	0.459432	-0.290533	-3.06854	-3.60402	-0.144329	0.651683
SNX27	No	4.81455	5.3466	-2.03741	-1.85048	0.302173	0.283329
RIIAD1	No	2.59932	1.79618	1.86671	1.81229	1.25641	1.45154
OAZ3	No	3.02857	1.35332	-1.62816	-1.35328	-0.509225	0.260628
LOC100132111	Yes	3.47897	3.68257	0.177599	-0.471329	1.48903	1.97379
NBPF18P	No	-0.208728	-1.06492	-0.816037	0.45628	0.0565835	0.246104
FLG-AS1	No	2.12168	-0.409278	-0.910231	0.428678	-2.18377	1.21475
LCE5A	No	1.28983	-1.30686	0.00575927	1.38405	-1.64386	1.02361
CRCT1	No	1.63506	2.16543	-0.129103	2.41088	-2.24127	1.76299
LCE3C	No	0.513996	-1.81553	-1.90942	-0.154088	-3.2109	0.0976108
LCE3B	No	0.336855	-4.65981	-2.46435	-0.317247	-2.78787	-0.448509
LCE2D	No	1.38791	-0.272297	-1.04127	1.89375	-1.2464	1.26664
LCE2C	No	1.52306	-2.21692	0.731183	1.3584	-1.89004	1.02645
LCE2B	No	1.57143	-1.28104	-0.201742	1.54696	-2.80088	1.06695
LCE2A	No	1.36401	-1.26951	0.361768	1.08134	-2.11654	0.902267
LCE4A	No	1.15121	-1.67761	-0.57497	0.388465	-2.54288	0.27023
C1orf68	No	1.41522	-1.55216	-1.50144	0.728574	-2.07887	1.16414
KPRP	No	1.52105	0.0551957	-1.08345	1.0314	-1.82572	1.34255
LCE1F	No	1.78534	-0.85517	-0.660406	1.01935	-2.30757	1.07861
LCE1E	No	1.56511	-0.70463	-1.42198	1.07861	-3.63147	1.18142
LCE1D	No	1.73509	-0.95288	-0.483581	1.13027	-3.59022	1.06419
LCE1B	No	1.33571	-1.90888	0.0717627	1.10299	-2.96353	0.626673
LCE1A	No	1.47405	-0.67761	-0.40679	1.18206	-2.60384	1.2394
LCE6A	No	1.01578	-0.762436	0.0648829	0.519039	-2.16294	1.32539
SMCP	No	1.76638	-0.670015	0.0100637	0.507921	-1.81451	1.17951
IVL	No	1.90766	0.0662614	-0.406407	0.940355	-1.39062	1.73075
SPRR4	No	0.261832	-1.28104	-0.749038	1.33914	-0.845028	1.32941
SPRR1A	No	0.0100637	-0.0175631	-1.8049	1.3989	-1.06341	1.60975
SPRR3	No	0.372952	-0.165855	0.0129262	1.16928	-0.912945	1.3454
SPRR1B	No	-0.22095	-0.0920326	-1.91812	0.477159	-1.56107	1.00144
LOC101928009	No	-0.615729	-0.411195	-0.396119	2.00827	-1.30757	0.997112
LELP1	No	-0.606913	-1.28455	-2.36885	0.78073	-0.445755	1.21599
PRR9	No	0.395063	0.116365	-1.81249	1.40708	-0.00491352	2.0827
LOR	Yes	2.83147	3.26499	1.51954	2.13159	1.00288	2.25761
S100A9	No	-0.213404	0.695103	-1.27474	-0.109514	0.269033	1.94935
S100A7A	No	-0.143054	0.115033	-0.659039	1.27322	0.00144197	2.1147
LOC101928034	No	0.642471	1.6731	-1.05739	0.0867838	0.90766	2.05658
S100A1	No	2.97911	4.04439	-2.60209	-0.640704	0.941106	2.19314
CHTOP	No	4.50653	5.36667	-4.21598	-2.63576	0.303342	0.702214
SNAPIN	No	4.04177	4.47444	-3.49054	-2.26327	-0.952322	-0.442614
NPR1	Yes	4.6605	5.01792	-0.0390435	0.947853	2.24367	2.67785
INTS3	No	3.08253	3.43962	-2.93016	-4.19416	-1.18311	-1.28139
LOC343052	No	-0.018878	-1.191	-4.00254	-1.77103	0.164786	1.07176
CREB3L4	No	4.11103	4.1152	-4.00254	-Inf	0.77484	0.0565835
RPS27	No	4.22033	4.93499	-2.72834	-1.84736	-1.00462	-0.451859
UBAP2L	No	5.34802	5.75889	-1.57476	-1.94731	-0.0359341	-0.624377
HAX1	No	4.25776	4.7939	-0.931811	-2.48762	-0.175925	0.293959
AQP10	No	-0.0525957	0.438293	-2.17332	-0.771274	0.533065	0.989866
ATP8B2	No	4.21878	4.30378	-3.23379	-0.711937	0.92372	1.23695
IL6R	Yes	4.06264	4.63807	1.31267	-0.260152	2.35106	1.84479
TDRD10	Yes	3.73769	3.50335	2.79805	0.729444	1.69064	1.83107
UBE2Q1-AS1	No	0.451013	-1.55512	-2.65199	-1.82572	0.375178	0.180148
CHRNB2	No	3.16993	1.44148	-0.480357	0.368489	1.2762	1.89375
CKS1B	No	5.19613	5.3565	-4.04501	-0.918933	-0.0871202	-0.293005
MIR4258	No	4.98778	5.2407	-5.00231	-1.04543	-0.222801	-0.508198
FLAD1	No	4.88362	5.04483	-2.15457	-0.300093	-0.130681	-0.156498
LENEP	No	0.0676387	-0.761213	-3.4175	-1.99137	-0.438894	0.916859
ZBTB7B	No	5.10308	5.54102	-5.4985	-2.64115	1.30217	1.09761
DCST1	No	0.488515	-0.781405	-2.79987	-1.71028	0.646163	2.33285
ADAM15	Yes	4.25475	4.67864	-0.119667	-1.72738	1.86394	1.82171
EFNA4	Yes	4.92695	5.26115	-2.26534	-3.61458	1.31034	1.67717
EFNA3	Yes	4.55888	4.82833	0.566572	-0.828537	2.5435	2.34312
EFNA1	Yes	4.50271	5.51822	1.89453	-1.95736	2.71699	2.24245
SLC50A1	No	4.49057	4.89288	-3.03386	-2.19429	1.28392	1.05242
TRIM46	No	4.96023	5.06609	-2.01042	-0.260152	0.68437	1.20664
MIR92B	No	5.14486	4.91121	-3.61352	-2.30116	0.889863	1.32135
MTX1	No	4.95327	5.34163	-5.00231	-2.37109	0.856787	0.890641
HCN3	No	2.57046	2.90323	-2.32049	-1.69339	-0.746616	-0.625934
FDPS	No	5.02591	5.45845	-Inf	-0.721896	0.470927	0.476122
RUSC1	Yes	5.61058	6.01614	-1.84892	-2.60911	1.66903	1.34823
POU5F1P4	No	-0.433623	-0.946194	-1.62504	-2.60911	-0.536587	0.568519
ASH1L-AS1	No	6.05268	6.86542	-1.54372	-0.693621	0.759582	0.830255
MSTO1	No	4.54905	4.70321	-2.54962	-3.38458	0.258217	0.946357
DAP3	No	6.04067	6.84172	-3.02562	-0.994528	0.619178	1.21723
MSTO2P	No	4.55766	4.97177	-2.78787	-2.27579	0.269033	0.24732
SYT11	No	4.06609	4.9855	-1.42314	0.211635	-0.589876	0.0635029
RXFP4	No	0.352759	-0.33898	-2.84166	-2.11716	0.605968	1.73118
LAMTOR2	No	5.44095	6.13996	-1.79386	-4.10209	1.09491	1
RAB25	No	2.58472	3.36177	-3.63111	-1.11904	-0.166017	0.888305
LMNA	No	5.87307	5.27612	-Inf	0.145351	1.13619	2.38294
SEMA4A	No	1.55729	-0.750737	-1.82317	-1.71881	1.24853	1.5509
SLC25A44	No	4.14731	5.39609	-1.54162	-1.23854	0.453122	-0.470529
PMF1	No	4.22265	4.16511	-2.58208	-2.11341	0.263034	0.109695
PMF1-BGLAP	No	4.22265	4.16511	-2.58208	-2.11341	0.263034	0.109695
BGLAP	No	-0.092494	0.352759	-5.97937	-1.50964	0.640621	1.7194
TMEM79	No	4.80168	5.59305	-2.99885	-1.0383	0.0989585	0.206643
TSACC	No	5.01346	6.05767	-1.38987	-0.32265	0.0703893	-0.111383
RHBG	Yes	2.50995	2.62947	-0.456801	-1.12847	1.37295	1.81599
TTC24	No	-0.668639	-0.606035	-1.80844	-0.336792	0.40163	1.5912
APOA1BP	No	3.8166	4.30086	-4.36023	-2.36216	1.18269	1.09085
HAPLN2	No	-0.161492	-0.918115	0.128293	1.33571	0.100305	1.19724
BCAN	Yes	4.02945	3.8268	0.766383	0.91533	2.24823	2.88382
RRNAD1	No	4.96301	5.87774	-1.81147	-2.07097	0.621056	0.155749
PRCC	No	5.42089	5.7137	-2.70369	-0.875407	0.655352	0.854395
NTRK1	Yes	4.44095	4.34483	1.80364	0.721591	2.96606	2.96662
PEAR1	Yes	3.0505	3.6017	1.00576	0.108357	1.83996	1.41468
LRRC71	Yes	3.42895	3.15947	2.08372	1.9749	2.0229	1.83835
CYCSP52	No	-0.701107	-0.966348	-3.02797	-0.315092	-0.793857	-0.0204868
KIRREL	No	4.71094	4.86096	-1.5782	-0.376695	1.17696	1.68392
CD1D	Yes	4.13011	4.46401	2.12367	1.3846	1.569	1.8213
CD1A	No	-0.819343	-0.951485	-0.555969	1.70885	-0.398779	1.31267
CD1C	No	-0.499402	-1.33461	-1.1078	1.81639	-0.190668	1.06281
CD1E	No	-1.74758	-1.19562	-2.2029	0.733788	-0.0897278	1.7194
OR10K1	No	-2.05829	-1.05469	-0.672543	1.02503	-1.54204	0.470927
OR10R2	No	-2.24127	-0.596623	-0.969452	1.76977	-1.31151	0.280956
OR10Z1	No	-1.72595	-4.37363	-1.42857	1.58832	-1.15714	0.631337
OR6K6	No	-0.950927	-0.973696	-1.89432	1.30685	-0.564905	0.867896
MNDA	No	0.42975	0.129613	-1.26327	0.891419	-0.77868	-0.385714
PYHIN1	No	-1.51128	-1.00636	-0.992517	0.856787	-1.34263	-0.191162
IFI16	No	-0.416385	2.02822	-0.961002	0.283329	-1.04394	-1.73648
CADM3	No	4.8525	3.31165	-1.85204	0.77905	1.08814	1.79494
ACKR1	No	-0.292475	-0.0901885	-2.23718	-0.672773	0.83996	2.59622
FCER1A	No	-0.190009	-1.41004	-1.31617	0.41684	-1.70557	-0.623265
OR10J1	No	0.279768	-1.45166	-0.295659	1.40381	-1.02767	0.656268
APCS	No	0.825379	-0.295128	-0.35716	1.73639	-0.997694	0.939603
DUSP23	No	3.1152	3.45812	-0.866963	-0.03934	0.551885	0.685267
FCRL6	No	-0.0539429	-1.3737	-3.05649	1.59311	-0.395739	1.30334
SLAMF8	No	-0.498179	0.0867838	-1.08253	0.57918	0.469886	2.29983
LINC01133	No	-0.462157	-0.389111	-2.152	-1.37782	0.232661	1.46571
KCNJ9	No	1.54942	0.121679	1.6722	1.49672	1.30217	2.081
ATP1A2	No	3.01489	0.0551957	-1.43207	-0.0429026	1.20289	2.01006
ATP1A4	No	-0.463748	0.169925	-0.430314	0.909197	-0.374823	1.1846
CASQ1	No	-0.592919	0.691534	-3.41242	-0.293182	0.871055	2.04998
PEA15	No	4.21257	4.85649	-2.56918	-1.26743	1.04334	1.42492
SUMO1P3	No	-0.0537932	-0.257735	-0.420048	-1.26327	-1.41388	0.206643
NCSTN	No	5.7271	6.25927	-3.6549	-0.747827	0.37629	-0.760969
NHLH1	No	0.14274	0.136191	-3.71293	-0.508403	0.371838	1.47093
VANGL2	No	5.19417	4.44162	-1.72929	0.171207	1.42331	2.17568
SLAMF7	No	0.00288251	0.0186342	-0.666118	0.676267	-0.855431	-0.258425
LY9	No	-0.176577	-0.436354	-1.28736	-0.446934	-0.735283	0.499782
LOC101928372	No	0.933573	2.38433	-1.09419	0.147958	-1.37482	-0.191491
KLHDC9	No	4.37643	4.40327	-1.81147	-1.13797	0.711935	1.29514
NIT1	No	4.96763	5.58526	-Inf	-2.55724	0.0662614	0.0271541
UFC1	No	4.36597	4.82171	-3.4175	-0.935393	-0.750737	-0.291592
USP21	No	3.96255	4.18745	-2.18442	-1.18246	0.704872	0.943359
PPOX	No	4.59813	4.51286	-3.56764	-1.65199	0.913799	0.757023
NDUFS2	No	3.61706	2.43055	-2.92467	-0.843992	1.59168	2.30217
FCER1G	No	-0.170556	-0.100979	-3.58173	-0.904278	-0.0895743	0.616358
TOMM40L	No	3.35191	3.71699	-Inf	-1.54204	-0.262919	0.520045
MIR5187	No	3.36877	3.70708	-Inf	-1.32916	-0.288241	0.510962
PCP4L1	Yes	4.06091	3.46728	1.71326	1.5656	1.28214	1.45154
SDHC	No	4.41549	4.99594	-2.62504	-0.851782	0.295135	-0.121549
FCGR2A	No	0.0962619	0.0745054	-0.629947	0.403813	0.00288251	1.34199
HSPA6	Yes	3.95791	4.12433	1.46884	1.27143	1.6036	2.11036
FCGR2C	No	-0.258425	-0.265171	-1.18639	-0.817816	0.434028	1.2916
HSPA7	No	2.67649	3.51602	0.654436	1.44996	0.853597	1.50894
FCGR2B	No	0.0690147	-0.208228	0.252173	1.1635	0.041243	1.60217
FCRLA	No	-0.430703	-1.04603	-0.617499	0.182692	-0.265171	0.862352
FCRLB	No	0.176323	-0.213738	-0.257218	0.0579701	0.790772	1.56998
DUSP12	No	4.55459	4.77926	-1.04871	-0.648146	-0.435378	-0.391569
ATF6	No	4.46663	4.99232	-0.3629	0.164786	0.183963	-0.504509
NOS1AP	No	4.11103	4.21101	0.365133	1.17887	1.28274	1.04824
MIR4654	No	-0.514573	-1.75877	-1.20889	0.901494	0.00288251	0.789103
MIR556	No	-1.29018	-2.1291	-2.2969	2.081	-0.817816	0.733788
C1orf226	No	-0.384772	-0.37632	-1.76317	-0.0446872	0.248535	1.7966
UHMK1	No	5.39575	5.90785	-1.28384	-0.0331266	-0.0688465	0.00863031
UAP1	No	4.58556	5.31397	-1.20556	-0.439872	0.269033	0.568519
DDR2	No	0.163499	1.23389	0.0962619	1.07176	-0.0686952	1.29219
HSD17B7	No	3.7845	3.74093	-1.69759	0.186501	-0.224149	-0.0646157
RGS4	No	-0.0250302	0.439357	0.279768	2.02609	-0.22095	0.436162
LOC101928404	No	-1.08528	-0.282439	-0.758282	1.00504	-0.665203	-0.6878
NUF2	No	5.08194	5.29939	-1.76317	0.041243	0.0881416	-0.275262
PBX1	No	4.82018	5.35368	-2.58641	-1.50717	-0.270382	-0.630171
LRRC52	No	-0.772013	-0.390056	-0.306145	1.28036	0.409255	0.843984
MGST3	No	5.23266	4.83188	-0.300981	0.0607392	0.871844	0.554834
LOC440700	No	4.68257	5.18864	-0.955956	0.38405	0.390668	-0.00636186
LOC100147773	No	5.05094	4.90159	-1.48076	-0.0955737	-0.281211	-1.0389
UCK2	No	4.78503	4.42626	-2.2863	-2.35771	0.570463	0.811471
MIR3658	No	-2.51457	-1.18148	-3.99862	-1.736	0.0229004	0.699552
FMO9P	No	-1.39555	-2.4066	-1.33461	0.948601	-0.825977	0.22404
POGK	No	3.9991	4.13422	-1.55682	-0.115129	0.583038	0.469886
MAEL	No	-1.35993	2.22219	-1.77695	0.669934	-0.547299	-0.0430512
DUSP27	No	-0.29956	-0.0923402	-1.67208	-0.0635599	0.0342157	0.503858
POU2F1	No	4.73769	5.31179	-0.914575	-0.374449	0.104337	0.0894982
RCSD1	Yes	3.20226	3.2149	2.124	1.65535	1.79701	1.98112
MPZL1	No	4.84699	5.74281	-1.2304	-0.164723	1.07587	0.972325
DCAF6	No	5.48027	6.18567	-1.48318	-0.0446872	-0.010425	0.358396
MIR1255B2	No	-2.17527	-3.37363	-2.15843	-3.19363	-0.679227	-0.957916
TIPRL	No	4.54905	5.0993	-2.46514	-2.30116	-0.137489	-0.208728
SFT2D2	No	3.80941	4.74524	-0.932086	-1.36216	0.703101	0.906891
TBX19	No	-0.97568	-2.07036	-0.96016	1.24062	0.225275	1.0697
MIR557	No	-0.949255	-1.18148	-1.92084	-1.67669	-0.58208	1.34483
XCL1	No	-0.828025	-1.39897	-1.09604	0.869477	-0.88977	0.674461
LINC00626	No	-0.332244	-0.518701	-1.54498	0.584963	-0.768813	-0.0805455
ATP1B1	No	4.86443	5.66107	-1.32265	-0.950369	1.31267	1.49365
BLZF1	No	4.89336	4.83441	-1.00433	0.586885	0.045443	-0.265518
C1orf112	No	4.83693	4.78607	-3.33119	-0.046474	-0.00636186	-0.579275
METTL11B	No	0.124328	-1.80793	1.73466	1.37351	-0.0275279	0.436162
MIR3119-2	No	-1.56362	-2.25912	0.847997	1.426	-1.19694	-0.023563
GORAB	No	4.98048	5.42526	-1.1691	0.764686	-0.73889	-0.288946
PRRX1	Yes	3.84599	3.52857	1.88596	2.90207	2.35671	2.27322
MROH9	No	-1.21994	-0.761947	0.0579701	0.21661	-1.26084	-0.0626556
FMO3	No	-2.41889	-2.07339	-2.56235	0.339137	-2.00347	0.320773
MIR1295B	No	-0.561707	-2.50964	-1.31905	0.917623	-1.30543	-0.503282
FMO6P	No	-1.10191	-1.30829	-0.788614	1.1903	-0.421206	0.372952
FMO2	No	-2.48439	-1.61043	-1.28455	-1.27788	-0.993379	-0.15457
FMO1	Yes	-0.0162494	-1.47835	-0.513955	0.674461	-0.686174	0.443607
FMO4	No	0.793272	0.52306	-1.13321	0.258217	-1.33352	-0.911316
TOP1P1	No	-1.77251	-0.878056	-2.47473	0.445727	-0.696891	0.887525
PRRC2C	No	4.93829	5.38785	-2.61176	0.351628	0.0313952	-0.218598
METTL13	No	4.38336	4.41684	-1.3797	-2.70745	-0.310969	0.0662614
DNM3	Yes	4.26379	4.46467	1.7995	1.91265	0.925999	0.712816
DNM3-IT1	No	-1.57734	-2.22972	-0.323733	0.614474	-1.04871	0.176323
MIR3120	No	-1.19133	-1.42701	-1.56533	0.586885	-1.28736	-1.90779
C1orf105	No	-2.00984	-1.46674	-1.48803	-1.60121	-0.617277	0.243669
SUCO	No	5.86938	6.38111	-1.60691	0.0384362	0.436162	-0.119824
FASLG	No	-1.8427	-1.3441	-1.64386	0.822934	-0.769551	1.10367
PRDX6	No	5.18943	5.57289	-1.55894	-1.39707	0.795767	0.528071
LOC730159	No	0.902267	-0.0957279	-0.37146	-0.154088	-1.89486	-0.465341
KLHL20	No	4.56499	5.1811	-0.0623543	-0.156016	-0.585323	-0.893786
DARS2	No	5.35438	5.89603	-2.26812	-1.94731	0.0313952	-0.494516
GAS5-AS1	No	1.14274	2.78973	-1.72404	-0.644082	-1.33898	-1.10098
ZBTB37	No	5.27538	6.05072	-1.45245	-0.827001	-0.43694	-0.964939
RABGAP1L	No	4.84197	5.32697	-0.685942	-0.907522	0.412511	0.648926
GPR52	No	-1.25223	-1.82521	-2.19496	0.235114	-0.765131	0.192825
CACYBP	No	5.26228	5.58225	-1.50185	-2.19429	0.52707	-0.433234
TNN	No	-0.783887	-2.98965	-0.830845	1.4782	-0.191821	0.741575
LOC101928751	No	-1.36699	-0.580353	-1.4387	0.159629	0.645241	1.70177
PAPPA2	No	-0.806922	-0.971714	-1.95456	0.395063	-1.4493	-0.0458782
BRINP2	Yes	3.53605	1.70221	2.26424	2.50487	2.04264	2.19787
LOC102724661	No	-0.636436	-0.656763	-1.16391	1.09626	0.391768	1.35558
LOC101928778	No	-1.34703	-1.954	-1.69199	0.41792	-0.899426	-0.178535
RASAL2	No	5.11478	5.14853	-0.58814	-0.488836	0.377401	0.228973
TEX35	No	-1.02767	-1.18639	-3.04454	-0.325901	-0.0641631	1.53754
C1orf220	No	4.49249	5.17393	-1.55512	-0.517048	0.518031	1.13553
MIR4424	No	-0.259979	-2.0517	-1.49208	0.349365	-0.913216	-0.414653
RALGPS2	No	4.25399	4.91025	-0.638905	-0.630617	0.639695	-0.0641631
FAM20B	No	4.38405	5.54442	-0.518908	-0.407364	0.653519	1.12234
TOR3A	No	4.14486	5.14486	-0.91866	-2.27998	1.04124	0.938098
SOAT1	Yes	3.58976	4.80426	0.181421	-2.60911	0.511974	0.707525
AXDND1	No	4.04439	4.77452	-0.961002	-1.10036	-0.142736	-0.616614
TDRD5	No	-0.00897255	2.80653	-0.147681	2.17313	-0.0581425	1.73422
FAM163A	Yes	4.38059	4.12846	3.08134	2.28274	1.8024	2.26843
TOR1AIP1	No	5.15704	5.71122	-2.61352	-2.88151	0.130931	-0.507583
CEP350	No	5.17033	5.6372	-1.47473	-1.77695	0.0200577	0.400538
QSOX1	Yes	4.79181	5.22419	-0.118257	-0.0536434	1.20414	1.47612
FLJ23867	No	0.455229	-1.31186	-2.66841	-3.08681	1.31557	1.926
LHX4	Yes	4.22497	4.74416	2.24123	1.72159	2.16575	2.32222
OVAAL	No	-0.446934	-0.772013	-0.203901	0.608809	-0.900234	0.345964
XPR1	No	4.71205	4.85649	-3.4175	0.773996	-0.496753	0.703101
KIAA1614	Yes	3.69153	3.71039	0.177599	1.56267	1.00791	1.8168
MR1	No	-0.691523	-0.722848	-1.58814	0.23634	0.0662614	0.299831
IER5	Yes	4.75114	4.43363	0.668119	0.830255	1.89142	1.38294
LOC101928973	No	0.195348	0.40163	-0.455218	-0.237524	-0.211565	0.963474
GM140	No	-1.18279	0.38405	-0.600118	0.947853	-0.0481139	1.27977
CACNA1E	Yes	4.53232	3.75489	2.09457	2.20101	1.99639	2.42385
LINC00272	No	-0.570036	-1.0318	-0.491267	1.12035	-0.204732	0.83996
RGSL1	No	-0.169258	-0.6878	0.0071955	1.06074	-0.721658	0.725087
LOC284648	Yes	3.04893	2.88264	0.695103	1.23879	1.65489	1.82293
NPL	Yes	2.77926	3.38957	2.25882	1.95568	0.996389	1.19156
DHX9	No	4.54164	5.03958	-2.38836	-2.58814	-0.692921	-0.468731
LAMC1	No	4.98778	5.9982	-0.917842	-0.947028	0.60502	0.267835
LAMC2	No	3.08984	3.7845	0.0662614	-0.213069	0.557778	0.365133
SMG7	No	5.20124	6.08576	-2.92687	-4.19416	0.552869	0.414677
RGL1	Yes	5.37851	5.81327	0.313826	-0.279459	0.454176	-0.585323
TSEN15	No	3.9607	4.38543	-0.445166	0.137504	0.621056	0.197865
C1orf21	Yes	5.48285	5.05268	-2.56064	2.06385	1.58688	1.49108
RNF2	No	4.47314	4.82477	-0.815783	-0.103922	0.725959	0.453122
SWT1	No	5.59783	6.13607	-0.233786	-0.545824	0.478195	-0.268643
HMCN1	Yes	4.09424	3.03457	0.222805	1.69777	0.359521	0.973795
PRG4	No	-1.56192	-1.47433	-2.47073	1.42814	-2.14497	-1.07582
C1orf27	No	5.04264	5.56041	-1.39593	-1.12092	-0.433234	-0.290709
OCLM	No	-1.21893	-1.05469	-3.36513	-1.25912	-1.87197	-0.911044
LOC102724919	No	-1.66475	-3.37363	-2.47233	-0.146403	-0.976816	-0.956236
PACERR	Yes	3.59574	3.17153	1.13159	0.914565	-0.107648	-0.117631
PLA2G4A	No	1.82619	1.91686	0.0827026	0.167358	-1.86723	-0.393842
LINC01036	No	0.257011	-0.651314	-0.331518	-0.398208	-1.82931	-0.692688
LINC01351	Yes	4.05311	3.1819	1.71853	1.73031	-0.0247367	0.90458
LOC440704	No	-2.9885	-3.14688	-1.96016	0.0398403	-1.7269	-1.13892
RGS18	No	-4.11629	-3.52168	-3.25705	1.52256	-1.73121	-0.361416
RGS21	No	-2.1367	-2.81299	-2.25154	0.593593	-2.22702	-0.885766
RGS1	No	-1.89701	-2.11341	-0.973129	1.06626	-1.12312	-0.595533
RGS13	No	-1.66566	-1.48439	-1.06492	2.00144	-1.26604	-0.0851294
RGS2	No	3.7666	4.61353	0.898402	0.0635029	0.929791	0.645241
TROVE2	No	5.41954	6.01033	-1.53324	-3.19363	0.540027	0.183963
CDC73	No	5.27426	5.52419	0.0607392	1.31092	0.183963	0.777367
MIR1278	No	-1.68733	-2.51787	-Inf	-1.66566	-1.45206	-1.54036
LINC01031	No	-0.734323	-1.0517	-1.43362	1.25096	-1.62282	-0.0285576
CFH	No	-1.18705	-1.06492	-2.93126	-0.352732	-1.40469	0.197865
CFHR3	No	-2.59074	-2.00347	-2.42043	0.387363	-1.27369	-1.6175
CFHR1	No	-0.684782	0.863938	-1.84944	-0.0946491	-1.3737	-0.703454
CFHR4	No	-1.25498	-1.89593	-0.941199	0.381837	-2.75438	-1.03357
CFHR2	No	-1.12753	0.365133	-1.75487	0.451013	-2.27021	-0.278409
CFHR5	No	-1.64973	-3.81787	-1.12186	1.68885	-1.77893	-0.103302
CRB1	No	0.207893	-2.41735	-2.44222	1.31962	-0.832899	-0.576691
C1orf53	Yes	3.61706	4.09761	2.31673	1.19661	0.973795	-0.283843
LHX9	Yes	4.01614	4.04264	3.04911	2.3173	2.72792	2.0597
NEK7	No	4.9222	5.91001	-1.18606	-1.86302	0.889084	-0.248451
PTPRC	No	-4.38202	-2.80289	-2.58294	-2.43987	-2.12847	-1.736
LINC01221	No	-1.2856	-2.66018	-2.35181	-0.0234164	-1.69619	-0.489646
NR5A2	Yes	2.81824	4.24413	0.129613	-0.19413	0.393965	0.370722
LOC101929224	No	4.44427	4.9331	-2.91921	-1.43987	-0.629947	-0.258425
CAMSAP2	No	4.99458	5.6744	-1.19034	-2.35328	0.38405	0.736388
GPR25	No	-0.237694	2.93847	-1.48843	1.46258	0.489543	2.30918
C1orf106	No	2.75296	3.71149	-3.73178	-2.736	0.630405	0.962734
IGFN1	No	-0.495736	-0.830075	-2.09111	1.12035	0.938098	1.91265
PKP1	No	1.61447	0.78157	1.35219	0.91533	1.50843	2.54374
RPS10P7	No	-1.35181	-1.27614	-1.73985	-0.307573	-0.638456	0.532068
NAV1	Yes	4.49313	5.15218	-0.193305	0.0758749	2.21568	2.0018
MIR5191	No	-0.401254	0.250962	-2.83856	-1.54456	0.918386	1.43936
MIR1231	No	-0.91866	-1.63711	-2.11341	-0.534496	-0.848141	1.12829
IPO9	No	4.6427	4.91648	-2.34666	-2.07643	-0.789611	-0.123434
MIR6739	No	-1.5245	-1.44379	-3.64295	-1.14752	-1.80138	-0.781157
SHISA4	Yes	3.98732	3.75061	-1.04662	-2.60911	1.27262	1.94935
TIMM17A	No	4.68145	5.15583	-1.78588	-1.2304	-0.128314	-0.935117
RNPEP	No	4.57713	4.84046	-1.34446	-4.19416	0.340277	0.475085
MIR6740	No	-0.691523	0.448901	-3.20689	-1.35771	-0.308645	0.635987
ELF3	No	2.51501	6.14425	-3.4175	-3.31761	1.04684	0.72334
GPR37L1	No	-0.163914	-0.776701	-3.30329	-0.660406	0.388465	1.62106
PTPRVP	No	-0.332789	0.608809	-2.87303	-2.26743	0.981122	1.09424
LGR6	Yes	2.97251	3.15963	0.851999	0.051024	1.76129	2.20696
PPP1R12B	No	4.64962	5.39951	-1.21424	-2.41658	-0.0997418	0.377401
PCAT6	Yes	4.7137	5.10098	-0.338068	-0.467134	1.75403	1.27202
MGAT4EP	No	-0.094033	-0.469729	-1.57691	-1.54709	0.246104	0.612588
LOC148709	No	4.96901	5.59066	-0.533034	-2.49981	0.872632	1.47612
TMEM183A	No	4.77821	5.58736	-2.5187	-1.11904	0.275007	-0.155052
PPFIA4	Yes	4.13586	3.54226	-1.0625	-0.490659	1.04474	1.98841
ADORA1	Yes	3.2966	2.73942	-0.627048	-0.71052	1.80818	2.56047
LINC01353	No	0.164786	0.934328	-0.547932	2.0314	0.995665	2.65878
BTG2	Yes	4.83643	5.16189	0.822934	1.40327	2.12267	2.06488
PRELP	No	0.703987	1.60644	-1.97256	0.990592	0.696884	1.36008
OPTC	No	-0.300271	-0.581864	-1.52782	0.735522	0.694212	1.93017
ATP2B4	Yes	4.62761	5.52356	-2.22364	-1.75926	1.19346	0.793272
SNORA77	No	-0.576906	-0.393653	-1.87673	-1.24879	-0.261189	0.449957
LINC00260	No	-0.568324	-0.612417	-1.46474	-1.80692	-0.196442	0.379621
LAX1	No	-0.665432	-0.786373	-2.22028	-0.112787	-0.284546	0.465713
ZC3H11A	No	4.31107	4.63343	-0.558092	-1.31725	-0.145127	-0.293359
ZBED6	No	4.11353	4.6565	-0.542668	-0.907522	-0.426819	-0.289122
SNRPE	No	4.45549	5.07724	-2.04513	-2.18639	-0.568751	0.0662614
SOX13	Yes	5.12928	5.89821	-2.56064	-0.88977	2.14535	1.38681
LOC101929441	No	-1.13163	-1.35919	-1.7051	-1.72166	0.31034	1.38791
MDM4	No	4.774	5.52388	-4.38473	-1.954	0.0635029	-0.0137711
NFASC	No	0.0894982	-0.311864	-1.63129	1.5787	0.983313	2.11836
CNTN2	No	2.57531	0.1137	0.364012	0.96643	2.35332	2.80509
TMCC2	No	-0.667263	-2.49574	-2.73697	-0.586839	0.0935602	1.79784
LEMD1-AS1	No	-0.659723	0.168642	-3.12784	0.54498	0.49774	1.23327
CDK18	No	4.01792	4.19298	-1.72881	-0.335699	1.36905	2.45365
MFSD4	No	2.8883	2.71896	1.41034	2.54696	2.02255	2.698
LOC284581	No	-0.0898814	-0.816545	-0.523463	-0.619936	-1.97653	-0.149441
LOC103021296	No	-0.522012	-0.531156	-1.954	0.54201	0.56267	2.21226
LOC103021295	No	0.219091	0.169925	-0.824188	1.05102	0.528071	2.05589
C1orf186	No	0.309176	0.495695	-0.572823	0.970854	-0.596841	1.59789
SRGAP2	No	5.28983	5.62147	-2.68038	-0.519528	2.10299	1.60644
IKBKE	No	2.90188	1.10165	-1.42469	-1.65199	0.991318	2.24975
MIR6769B	No	-0.0767367	-1.08375	-Inf	-0.645435	0.846393	2.2262
RASSF5	Yes	3.9644	3.91456	1.44255	2.06039	2.27798	2.32077
DYRK3	No	4.39712	4.00809	-0.594661	1.6731	0.834307	0.77484
MAPKAPK2	Yes	4.14649	4.6011	1.852	0.627607	1.67129	1.7866
IL19	No	-0.594225	-0.841404	-0.995391	1.45681	0.409255	1.36737
IL20	No	-1.03771	-0.290004	-0.211398	1.58159	0.297485	1.26183
IL24	No	-0.891911	-0.097116	-1.53074	0.518031	0.314986	1.5568
PFKFB2	No	4.83744	5.49857	-0.997405	-2.09851	0.477159	0.510962
C4BPB	No	-0.319226	-1.0619	-1.30223	0.153157	-1.2039	1.00863
C4BPA	No	-1.15489	-0.28279	-0.24366	2.10501	-0.576045	0.688852
CD55	No	4.41954	5.11061	-1.92522	-2.25085	0.0854247	0.158337
CR2	Yes	2.74459	3.62176	1.8746	2.1306	0.876566	1.27381
CR1	Yes	3.7761	4.03034	2.02432	1.58304	1.39999	1.7264
CR1L	No	0.312665	5.42324	-1.0218	-0.0536434	-0.181149	0.415759
CD46	No	4.94064	5.50653	-0.909689	-0.0680901	0.390668	0.371838
LOC148696	No	-0.304897	2.44281	-3.4175	-0.940368	0.371838	0.863146
MIR205HG	No	2.14731	4.8495	-2.12469	-0.989363	0.709291	0.698663
MIR205	No	1.38681	4.35403	-1.11466	-1.20823	0.609755	0.0703893
CAMK1G	Yes	3.42223	0.626673	0.776525	2.22682	0.954569	2.14828
G0S2	Yes	4.07296	2.21537	2.61612	1.81967	1.65535	1.49313
HSD11B1	No	-0.752437	-0.238715	-0.00781166	1.69153	-0.0168331	0.984772
TRAF3IP3	No	-1.92303	-0.486206	0.0635029	1.58159	0.129613	1.6107
DIEXF	No	3.73552	4.57531	-1.21156	-1.65472	-0.244685	-0.330248
SYT14	No	3.61706	3.8679	0.0867838	1.71853	0.0384362	0.550901
SERTAD4	Yes	3.60051	3.49442	0.539035	1.18333	0.0758749	1.11503
HHAT	Yes	3.28629	3.24352	0.751892	1.83431	-0.179841	0.582074
RCOR3	No	5.07082	5.77505	-1.95568	-3.13163	0.826193	0.333424
TRAF5	Yes	3.31701	2.91035	-0.389867	2.12433	1.18587	2.37546
LINC00467	No	3.80529	2.86493	-1.75244	2.66607	-0.250165	1.20038
LOC105748977	No	-0.802638	0.0648829	-1.82419	0.314986	0.130931	1.06557
DTL	No	5.03606	5.50684	-2.48681	-0.714775	-0.27666	-0.00433459
MIR3122	No	-1.03327	-1.2119	-1.45958	-2.09665	-1.09727	-1.04752
PPP2R5A	No	5.13052	6.09782	-0.694088	-1.83187	1.16479	1.15186
SNORA16B	No	-1.6034	-0.776701	-4.77044	-2.78886	-1.20623	-0.599462
NENF	No	3.16672	3.14094	0.105678	0.324235	1.32941	1.05797
LOC101929565	No	-0.77596	-1.66887	-0.909689	1.07039	-0.949812	-0.180005
ATF3	No	-1.16327	0.0370307	-1.83084	-0.291592	0.0703893	0.658097
FAM71A	No	-0.632182	-0.78339	-2.29548	-0.592049	0.412511	0.791606
TATDN3	No	4.96116	5.74335	-3.84705	-4.19416	-0.070815	0.0551957
FLVCR1	No	5.15583	5.94228	-1.81046	-1.19133	0.56267	0.730314
VASH2	No	3.71809	4.39163	0.298658	-0.215077	1.39287	1.25217
RPS6KC1	No	4.34056	4.8089	-0.119981	0.378512	-0.419469	-0.310254
LINC00538	No	-0.899157	-1.02327	-0.913216	0.958286	-0.49147	1.05242
PROX1	Yes	4.60881	4.46271	2.11503	2.95289	2.25187	1.98732
SMYD2	Yes	4.18031	4.98368	1.09626	-1.31186	1.12961	0.14274
CENPF	No	4.82833	4.46009	-1.2109	-1.83033	0.377401	0.140124
KCNK2	No	-1.17267	-2.82317	-1.08131	-0.272646	-0.99683	-0.29442
KCTD3	No	4.30451	4.67356	-2.47313	0.296311	-0.017125	-0.353653
LOC102723833	No	-2.94342	-1.75536	-1.89218	0.83754	-0.57175	-0.37932
SPATA17	No	4.37504	4.59395	-2.8625	-1.42353	-0.868806	-0.655853
LINC00210	No	-1.28912	-0.483178	-1.18213	0.645241	-1.92084	-0.304897
LOC101929631	No	-1.37221	-1.43362	-1.33716	-0.0527453	-0.364571	-0.793107
RRP15	No	4.58976	5.23993	-0.818579	-1.64656	-0.196773	-0.0921864
TGFB2	Yes	4.77505	4.79286	1.31846	0.981122	1.46624	1.44943
MIR548F3	No	-1.81756	-2.37183	-1.33352	1.25217	-1.18606	0.258217
TGFB2-OT1	No	-2.31115	-2.41427	-2.36142	2.06074	-0.908605	-0.145925
LYPLAL1	No	3.97453	4.50462	-0.672313	-0.159396	0.280956	-0.309717
IARS2	No	4.03562	4.63401	-5.00231	-1.55724	-0.423139	-0.102992
MARK1	No	4.96162	5.30378	-0.898619	-0.0518477	1.01221	0.786596
C1orf115	Yes	4.0045	4.06005	1.41359	0.736388	1.07861	0.970117
MARC2	Yes	3.41954	2.94092	1.5656	1.01721	1.70576	1.41359
MARC1	No	2.6036	2.98532	-1.11497	0.102994	1.12697	1.02006
LINC01352	No	-0.283843	-1.0619	-1.51416	0.871055	-0.587056	1.72247
HLX	Yes	4.28392	4.78869	3.05901	1.90227	2.69755	2.33543
TAF1A-AS1	No	4.81301	4.83845	-0.313836	0.842375	0.134878	-0.411004
MIA3	No	4.09761	4.62469	-0.236333	-0.678303	0.757023	0.335712
BROX	No	5.65449	6.08555	-2.43051	-1.1078	0.482332	-0.178371
FAM177B	No	-0.867752	-1.55004	-1.56405	-1.00839	-0.513749	0.473008
DISP1	No	4.08066	4.29793	-1.14624	1.1564	0.27858	0.163499
CCDC185	No	1.80447	3.01988	-0.525746	1.57337	0.303342	2.18523
CAPN2	Yes	2.89064	3.95513	-0.0335695	1.81967	1.00504	2.14991
FBXO28	No	4.9514	5.58856	-2.68501	-0.629278	-0.591614	-0.831358
DEGS1	No	4.32984	5.52168	-3.72547	-1.67946	1.20852	0.937344
LOC101927164	No	-0.102372	-0.628385	-2.17788	-0.215077	-0.601869	0.264236
CNIH4	No	4.73064	5.27202	-1.42469	-1.58294	0.368489	0.358396
CNIH3	Yes	4.36807	4.42492	2.68616	2.98532	2.51299	2.76384
DNAH14	No	3.47897	3.83491	-0.77769	-1.89808	-0.531573	-1.17007
SRP9	No	4.77663	5.24717	-1.51005	-0.333516	0.295135	0.314986
EPHX1	No	3.13225	3.57531	-1.33061	-2.11341	1.68527	1.50589
H3F3A	No	5.49442	6.25191	-1.13574	-2.15907	0.750178	0.112367
H3F3AP4	No	5.50016	6.25361	-1.11497	-2.15907	0.74932	0.108357
MIXL1	Yes	3.28673	3.80219	-0.314733	-1.35993	1.28511	1.1903
C1orf95	Yes	3.80529	3.67243	0.862352	1.45312	1.76299	2.08984
PSEN2	Yes	3.44493	3.73552	0.334568	-0.952043	1.20477	1.12895
ADCK3	No	3.66903	4.04527	-1.31617	-1.06522	1.31441	1.70443
ZNF678	No	4.27947	4.7301	-0.824188	-1.60911	-0.116536	0.84318
LOC100130093	No	3.32912	3.42223	-1.63532	-1.37445	0.711935	1.07313
SNAP47	No	4.91073	5.73471	-Inf	-1.97767	0.9568	1.04963
PRSS38	No	1.28983	2.31179	-1.12375	-0.955396	-1.29265	-0.046176
WNT3A	Yes	3.89336	3.65764	1.94785	1.2135	2.73183	2.83895
ARF1	No	5.22497	5.9743	-3.20689	-3.42585	1.44996	1.30568
MIR3620	No	0.538041	0.735522	-5.3552	-2.31402	-0.45502	0.528071
GUK1	No	4.84549	5.67384	0.0071955	-1.45403	1.02998	1.146
GJC2	No	0.410341	0.716332	-4.11779	-7.70185	0.675364	1.53506
IBA57	No	3.47897	4.05658	-5.10532	-2.60121	0.38405	0.972325
OBSCN	No	0.0440443	-0.737447	-2.55809	-2.35771	1.55925	2.31499
HIST3H2BB	No	4.57168	4.79286	-4.00254	-3.50226	-0.261016	0.0143553
MIR4666A	Yes	2.96477	3.12416	-0.198759	-1.90779	-0.483178	0.117695
RNF187	No	3.37434	3.9241	-3.49054	-2.73025	-0.0968074	-0.154891
DUSP5P1	Yes	4.36247	4.71534	-0.820362	0.932061	0.842375	3.46205
RHOU	Yes	3.18713	4.28244	0.163499	-0.653582	0.107018	-0.209395
RAB4A	No	3.88557	4.45352	-0.661547	-2.16294	1.03422	0.922959
SPHAR	No	-1.74855	-3.37363	-1.95624	-1.28209	-1.28701	-0.512102
LOC101927478	No	4.8166	5.22265	-1.41427	-0.334607	0.423309	0.420078
URB2	No	4.98459	5.72165	-1.14369	-1.92741	0.978928	0.60502
GALNT2	No	-1.46793	-1.47754	-0.595097	1.27023	-0.0434972	0.861558
COG2	No	5.09255	5.20203	-0.974546	0.499782	-0.0442408	0.441483
CAPN9	No	-0.461561	-1.32409	-1.59771	0.252173	-0.019609	1.80447
LOC101927604	No	-0.684318	-0.458188	-1.08651	1.60834	0.248535	1.42653
ARV1	No	4.61117	4.61412	0.112367	1.70487	1.06488	1.338
TRIM67	Yes	4.30086	4.23955	2.22002	1.83794	2.48104	2.18745
GNPAT	No	5.11228	4.59455	-1.486	0.721591	0.876566	0.485427
SPRTN	No	5.64645	6.3147	-2.88577	-0.246224	1.07656	1.09288
TSNAX	No	4.43029	4.66505	-1.52367	-1.17462	-0.0549917	-0.553214
TSNAX-DISC1	No	4.43029	4.66505	-1.52367	-1.17462	-0.0549917	-0.553214
DISC1	No	4.30451	4.7137	-0.634419	0.349365	0.883621	1.01293
DISC1-IT1	No	-0.810207	-0.0101344	-0.660178	1.19219	0.566572	1.1884
MAP10	No	3.02485	4.28466	0.508936	1.14926	-0.659951	0.155749
NTPCR	No	4.42761	4.46663	-1.2304	-0.47915	-0.142099	-1.32771
KIAA1804	Yes	3.73227	4.0036	1.07176	0.592636	0.662661	0.970117
KCNK1	Yes	4.19849	4.87971	1.56462	-0.150241	1.91342	1.28806
MIR4427	No	-0.534287	-2.21023	-0.949255	-0.638681	0.123004	0.897628
SLC35F3	Yes	4.1914	3.88264	2.36036	2.24914	1.02857	1.47405
MIR4671	No	-1.19562	-0.931536	-2.25636	1.48543	-0.237354	0.558757
COA6	No	5.3302	5.54226	-1.64973	-1.13037	-0.21625	-0.546035
LINC00184	No	-0.564691	-0.984217	-0.518908	-0.281036	-0.800124	0.282143
LOC101927787	No	-0.120137	-1.21659	-1.73504	1.31208	-0.306145	-0.113723
LINC01132	No	-0.115441	0.881273	-1.53199	-0.562346	1.20038	1.70708
GGPS1	No	6.15745	6.74012	-2.95344	-3.57278	0.997112	0.0867838
TBCE	No	2.73162	3.20461	-5.00231	-Inf	-1.66749	-0.777195
GPR137B	Yes	4.3875	4.337	1.48852	1.20101	1.82701	1.83633
EDARADD	Yes	4.36177	4.77347	1.90843	0.621056	1.14731	1.36457
LGALS8	No	-0.770043	0.434028	-1.47674	-0.420048	-1.04871	0.238787
ACTN2	Yes	2.05762	1.5912	0.918386	1.90689	0.854395	1.4526
MTR	No	4.48285	5.08236	-0.4856	0.80653	0.541019	0.39835
RYR2	Yes	4.00988	4.17393	1.88869	2.31962	1.56511	1.42277
MIR4428	No	-1.29619	-2.0145	-1.68455	0.255803	-0.558517	0.197865
LOC100130331	No	-1.03416	-0.881773	-1.33825	0.421156	-0.133685	0.528071
CHRM3	No	0.92372	2.3251	-0.95009	-1.04365	-1.27788	-0.594443
RPS7P5	No	-0.393842	-0.950648	-3.57605	-1.19232	-0.19413	0.455229
FMN2	Yes	4.65019	4.28466	0.589763	1.71765	1.49211	1.07108
MIR3123	No	-2.36885	-1.27788	-2.16942	-0.458783	-1.02532	-0.192975
KMO	No	-0.731685	-0.0168331	-1.80339	0.253384	-0.640479	0.107018
WDR64	No	-1.3797	-0.299028	-2.10346	2.06833	-0.31581	1.0229
EXO1	No	4.96023	5.69153	-0.840371	0.0328061	-0.213906	0.580145
BECN2	No	-0.474132	0.529071	-2.07218	-1.67946	-0.185737	0.932061
SDCCAG8	No	4.1635	4.33342	-Inf	-4.19416	-1.13892	-1.8667
MIR4677	No	-2.43518	0.126973	-2.73697	-2.2969	-2.6056	-1.22803
LOC339529	Yes	2.41224	3.04684	0.863146	1.69243	1.26544	1.64708
ZBTB18	Yes	4.06781	4.20711	-0.85491	0.78073	0.75873	1.36737
C1orf100	No	-0.334425	-0.121235	-1.03919	0.190299	-0.0328314	0.753605
C1orf101	No	2.40026	3.2555	-0.32572	-1.8725	-1.41196	-0.827512
DESI2	No	4.92125	5.70487	-1.56405	-1.20823	0.937344	1.13422
COX20	No	4.28244	4.71534	-3.17267	-Inf	-0.558092	-0.958196
EFCAB2	No	4.84248	5.34163	-1.69993	-1.19826	0.269033	0.378512
KIF26B	Yes	5.02989	5.67694	0.719841	0.530071	1.86552	2.09255
CNST	No	5.38991	6.15947	-2.20091	-0.128314	-0.19446	-0.645661
SCCPDH	Yes	4.26679	4.35614	-0.171693	-0.159879	0.438293	0.772308
LINC01341	No	0.261832	-0.131155	-2.34666	-0.760969	1.07998	1.81147
VN1R5	No	-0.504714	-0.137965	-0.744922	0.201634	-1.87039	-0.238034
NLRP3	No	-1.09604	0.718964	-2.19826	1.03703	0.149259	0.954569
OR2W5	No	-0.810713	0.267835	-0.794607	2.14796	-0.56192	1.2969
GCSAML	No	-0.496346	-1.23277	-0.834699	1.07519	-0.798366	0.015783
OR2G2	No	-1.052	-0.371833	-1.01013	1.13685	-1.57218	0.206643
OR2G3	No	-1.68362	-1.16877	-1.679	1.22527	-1.47153	-0.353837
TRIM58	No	2.7253	4.51791	0.483364	0.361768	-0.697827	0.235114
OR2W3	No	1.17249	2.014	-0.665889	0.159629	-1.42082	0.678072
OR2T8	No	0.635058	-1.11216	-0.442222	0.947853	-2.72356	0.0356239
OR2L13	No	2.79618	3.03474	0.290424	-0.962969	-1.80945	0.489543
OR2L8	No	0.619178	-2.90942	-0.155695	0.195348	-3.40034	0.0717627
OR2AK2	No	0.432959	-1.66429	-0.982506	0.154454	-3.58988	-0.298318
OR2L1P	No	0.583038	-0.495939	-0.618163	1.15186	-2.09542	-0.0237097
OR2L5	No	0.657183	-1.92741	-0.588574	-0.0146453	-3.05649	-0.946194
OR2L2	No	0.678072	-3.31761	-0.030914	1.64616	-2.49574	-1.0389
OR2L3	No	0.969381	-1.42701	-0.374636	0.899176	-3.2723	-0.841146
OR2M1P	No	0.992043	-1.37557	-1.24059	0.658097	-2.22972	-0.611976
OR2M5	No	0.894527	-0.597496	-0.271252	1.0036	-2.3133	-0.486812
OR2M2	No	0.519039	-0.193305	-0.488228	1.92334	-2.93788	-0.217759
OR2M3	No	0.994942	-Inf	-1.51087	0.714575	-4.02726	-0.231244
OR2M4	No	0.435095	-1.84996	-0.982221	1.51046	-2.18442	0.722466
OR14C36	No	-0.0522964	-1.61971	-1.00058	0.580145	-2.78091	-0.418697
OR2T4	No	-1.11435	-2.33789	-2.4933	-1.52201	-5.0474	-1.01771
OR2T6	No	-0.340806	-3.50586	-1.61573	-1.2863	-2.553	-1.85308
OR2T1	No	1.55483	-2.24605	-0.775713	-1.21424	-3.83013	-0.227692
OR2T2	No	0.391768	-1.72499	-1.99769	0.91533	-3.11904	-0.475134
OR2T3	No	-0.213236	-2.07826	-1.26673	0.180148	-3.37932	-0.290709
OR2T5	No	-0.551099	-4.37363	-2.09912	0.87578	-3.16877	-0.399921
OR2G6	No	0.913033	-0.410237	-1.16877	0.607863	-2.60296	-0.094187
LOC101928226	No	0.950095	-0.697827	-0.754626	0.881273	-2.79386	-0.253945
MIR3124	No	4.97131	5.19535	-1.92248	-2.1078	0.116365	-0.418311
ZNF672	No	4.6893	4.99729	-1.88523	-2.19826	0.515006	0.715454
PGBD2	No	3.84197	4.2891	-2.63576	0.0579701	-0.0344558	-0.406216
MIR6859-1	No	1.14796	0.67084	-3.62522	-2.33789	0.252173	0.96643
WASH7P	No	5.21723	5.64386	-1.91267	-0.545824	1.16864	0.9115
FAM138A	No	0.694212	0.690641	-0.398969	0.463622	0.672652	1.20977
FAM138F	No	0.694212	0.690641	-0.398969	0.463622	0.672652	1.20977
LOC729737	No	-0.501034	-1.27858	-2.81502	-2.56747	-1.73456	0.704872
MIR6859-3	No	0.603122	0.914565	-2.77497	-1.08161	0.471968	0.805705
MIR6859-4	No	0.603122	0.914565	-2.77497	-1.08161	0.471968	0.805705
OR4F16	No	-0.423139	-1.77893	0.166073	-0.461164	-1.17919	-1.68223
OR4F29	No	-0.423139	-1.77893	0.166073	-0.461164	-1.17919	-1.68223
OR4F3	No	-0.423139	-1.77893	0.166073	-0.461164	-1.17919	-1.68223
LOC100132062	No	-0.103767	-2.12595	-4.39471	-1.99827	-1.45364	0.302173
LOC100132287	No	-0.103767	-2.12595	-4.39471	-1.99827	-1.45364	0.302173
LOC101928626	No	4.93263	3.87381	2.83895	3.13274	4.43363	3.48156
MIR6723	No	5.68398	4.73769	3.53107	3.74846	5.22419	4.13422
LOC100133331	No	-0.437721	-1.21023	-5.00231	-0.381198	-1.96804	0.255803
LOC100288069	No	4.67356	5.54195	-1.8039	-3.66859	-0.467932	-0.555969
LINC00115	No	4.95233	5.854	0.586885	-0.766848	0.557778	0.626673
FAM41C	No	1.08066	-0.601869	-1.57132	0.54498	0.887525	1.66539
LOC100130417	No	1.53903	1.08814	-0.135586	0.477159	2.49365	3.05866
NOC2L	Yes	4.57954	5.78057	-0.919479	-3.50717	1.08066	1.55434
PERM1	No	1.08542	0.493647	-1.19067	-0.457593	1.97563	2.5864
HES4	Yes	4.36317	5.09677	-0.075216	-Inf	2.32481	2.1306
RNF223	No	0.62854	1.89297	-2.68038	-2.07643	1.53754	2.426
C1orf159	No	3.98914	4.70321	0.757023	-0.742024	1.88049	2.13685
TNFRSF18	No	2.4351	-0.09866	-1.01537	-1.43284	2.31788	2.49748
TNFRSF4	No	0.0538064	-1.37557	-3.18705	-4.19416	1.06695	2.08542
SDF4	No	4.2149	4.79909	-0.971714	-2.07643	1.30042	2.60597
FAM132A	No	1.84639	1.08678	-1.60603	-3.12406	2.21195	1.79327
UBE2J2	No	4.53605	5.14037	-2.01567	-0.984217	1.52105	1.58592
MIR6726	No	0.0342157	2.41954	-4.23841	-1.76219	0.386259	2.22466
ACAP3	No	4.78869	5.77531	-3.34315	-3.19363	2.2461	2.0054
MIR6727	No	2.13093	1.2455	-2.7819	-4.19416	1.56998	1.45628
CPSF3L	No	4.97728	5.56651	-3.66091	-1.62772	0.794936	1.81229
MIR6808	No	0.427606	-0.207728	-4.00254	-1.75633	-0.231413	1.59741
DVL1	Yes	3.5435	4.5008	-3.5508	-2.63576	1.60597	1.55434
MXRA8	No	0.543991	0.214125	-1.34924	-2.4493	0.593593	1.05797
AURKAIP1	No	4.82222	5.81686	-3.03505	-0.729053	0.87578	1.79119
CCNL2	No	5.52105	6.17712	-2.91702	-3.19363	1.1903	1.41576
MRPL20	No	4.8525	5.86419	-4.50964	-0.644082	0.549916	0.380729
ANKRD65	No	1.16479	0.955313	-0.975964	-2.37109	1.37685	1.61871
LOC102724312	No	3.46858	4.39232	-3.2365	-1.54962	2.76744	2.44996
TMEM240	No	3.67016	3.48671	-4.00254	-4.19416	1.84077	2.18015
SSU72	No	5.36282	5.74927	-2.07097	-1.90455	0.750178	0.226509
C1orf233	Yes	3.34341	3.82069	-0.100206	-2.43051	2.05797	2.62714
CDK11B	No	4.77926	5.60674	-2.93898	-1.85048	-0.585323	0.343692
SLC35E2B	No	5.37295	5.8802	-2.18968	-1.49736	0.424385	0.844787
CDK11A	No	4.79233	5.67243	-3.4175	-1.50471	-0.225666	-0.152644
SLC35E2	No	5.18745	5.59276	-1.96578	-1.67946	0.505891	1.65581
NADK	No	4.05485	4.60051	-3.33832	-1.20423	1.42223	0.896078
GNB1	No	4.60466	5.26866	-2.13037	-Inf	1.20163	1.80859
TMEM52	No	3.64039	3.95791	-1.69806	-3.62522	1.82049	2.05832
CFAP74	No	1.53804	2.36933	-0.450084	-0.843992	0.438293	0.533065
FAAP20	No	3.29734	3.9644	-2.91702	-Inf	1.3488	1.72857
LOC100129534	No	-0.413307	-0.266038	-2.83341	-0.638681	0.962734	1.91342
MORN1	No	4.75756	5.46401	-5.00231	-2.2223	0.756169	0.926759
PEX10	No	4.44427	5.16189	-3.00462	-3.19363	1.43616	1.53705
LOC115110	No	-0.891911	-0.635988	-3.6975	-0.991083	0.138814	1.10434
MMEL1	No	-0.650861	-1.42314	-2.10346	-2.47313	0.611645	1.2135
LINC00982	Yes	3.96162	3.24458	1.18206	-0.143532	2.90708	2.69555
MIR551A	No	-0.131629	-0.152644	-2.2304	-0.836244	0.591679	2.14209
MEGF6	Yes	3.97361	3.74093	-1.48116	-0.110449	1.97856	2.40681
WRAP73	Yes	4.75916	5.17233	1.45101	-0.428178	2.30947	1.52256
TP73-AS1	No	3.8748	4.61412	-1.33061	0.446786	1.40926	1.96938
LRRC47	No	4.47119	5.50875	-3.2029	-2.16683	0.512985	0.200379
CEP104	No	4.5373	5.18349	-0.789611	-1.34887	1.72028	1.60455
C1orf174	No	5.22612	5.74712	-3.23107	-1.83187	-0.259288	0.0313952
MIR4689	No	-0.13242	-1.70228	-3.09542	-0.674844	0.696884	2.03422
NPHP4	Yes	4.82731	5.20516	-1.73169	-0.880179	1.60928	2.23726
CHD5	Yes	2.8168	2.8341	-0.134002	-0.244685	2.46231	2.32855
RPL22	No	5.12639	5.91049	-1.54793	-1.69619	0.980391	1.23327
LOC102724450	Yes	3.98459	5.12639	-0.44969	-4.19416	1.68257	1.40708
ICMT	No	3.22342	4.69488	-1.81401	-2.30543	0.226509	0.604071
GPR153	No	3.65535	4.19613	-2.97824	-2.59859	1.5509	1.78199
ACOT7	No	-0.291592	-0.691057	-Inf	-1.50471	0.385155	1.8524
HES2	Yes	3.91743	4.9331	2.10165	-0.743472	2.71017	2.27858
MIR4252	No	0.953824	0.259423	-3.00231	-2.50717	1.70841	2.55434
TNFRSF25	No	0.759582	2.07313	-2.02856	-1.98108	1.5064	1.52807
PLEKHG5	No	-0.412347	-1.07218	-2.80188	-1.63039	0.117695	0.594549
NOL9	No	4.44493	5.28096	-2.92248	-2.5547	0.942608	0.231432
KLHL21	No	5.25701	6.21917	-1.83444	-0.048263	1.9855	1.71501
DNAJC11	No	4.58496	5.12474	-4.00254	-2.11716	0.0496308	0.214125
UTS2	No	-0.874084	-2.01217	-0.293359	1.24671	-0.337703	0.467801
TNFRSF9	No	1.08882	1.36345	1.06488	1.44308	1.02006	1.48749
ERRFI1	No	3.93074	4.93216	-0.285776	-0.25808	1.46884	1.68122
RERE	No	5.11187	5.51822	-3.90293	-0.12926	0.582074	0.153157
MIR6728	No	-0.515192	-1.44026	-3.39487	-3.39821	-0.379132	-0.0784113
ENO1	No	5.06695	5.33628	-1.81756	-3.59353	1.01935	1.04614
SLC2A7	No	-0.820616	-0.251024	-2.86775	-2.20623	0.0172093	1.38902
SLC2A5	No	-0.445951	0.913033	-3.07704	-1.45641	0.295135	0.897628
GPR157	Yes	3.02945	3.73444	0.149259	-0.354391	1.01578	0.932061
MIR34A	No	-0.682001	-1.8329	-3.15329	-Inf	0.578214	0.933573
LOC100506022	No	2.83754	3.5741	-1.79736	-0.85022	0.341417	0.801573
PIK3CD-AS1	Yes	2.59072	3.23005	0.282143	-0.295836	1.59455	2.0895
PIK3CD-AS2	Yes	4.54659	4.86493	-0.24708	-1.18344	1.69421	1.45733
CLSTN1	Yes	4.41616	4.9644	-0.855693	1.02219	1.4782	1.39287
CTNNBIP1	No	4.02768	4.84197	-3.49054	-1.699	0.613532	1.22651
LZIC	No	4.70432	5.39849	-4.00254	-1.15714	-0.602964	-0.632182
DFFA	No	4.58496	5.8387	-4.00254	-2.30972	0.276199	-0.19413
CASZ1	Yes	4.09001	4.14975	-1.0218	0.458382	1.90574	2.02467
C1orf127	No	0.190299	-0.000721528	-2.52866	-1.89486	0.7433	1.16157
MASP2	No	0.267835	0.197865	-4.00254	-0.625267	0.636915	2.16607
SRM	No	4.30889	5.13134	-3.02797	-2.13226	1.00504	1.4547
EXOSC10	No	4.97315	5.4591	-1.86092	-2.12847	-0.243489	-0.12312
MTOR	No	4.72083	5.47054	-3.78667	-1.67116	-0.0746082	-0.547088
FBXO2	Yes	4.03738	4.1375	-1.53952	-1.2365	1.73725	2.06557
MAD2L2	No	5.23074	5.19456	-1.76611	-0.445755	2.5008	2.426
LOC102724659	No	-0.0653703	-0.0797829	-1.79636	-3.19363	0.164786	1.29337
MTHFR	No	5.01123	5.43729	-2.85935	-2.30543	0.495695	0.168642
NPPA	No	-1.4112	-1.58511	-3.35284	-3.1623	-0.0685439	1.47664
NPPB	No	1.64616	2.9067	0.182692	0.489543	1.37462	1.87066
KIAA2013	No	3.51979	5.28355	-4.00254	-3.86902	0.508936	0.701327
MIR6730	No	-1.11279	-0.770781	-4.00254	-0.0216579	-0.0825301	1.2552
DHRS3	No	4.9782	5.8674	-2.97937	-0.36049	1.96643	1.67987
PRAMEF11	No	0.358396	0.233888	-2.02562	-0.787617	-4.39502	-0.431092
HNRNPCL1	No	0.321928	-0.372767	-3.7005	-1.60911	-2.75926	0.314986
PRAMEF4	No	-0.0676364	-0.337156	-1.08406	0.605968	-2.31977	-0.331336
PRAMEF10	No	-0.0693005	-2.54625	-1.37258	-1.03298	-3.63558	-1.20856
PRAMEF6	No	-0.100979	-1.75098	-2.60472	-0.804148	-2.73216	-1.57218
LOC101929983	No	-0.0220973	-4.37363	-4.00254	-0.856476	-3.6826	-0.244172
PRAMEF22	No	-0.00665171	-1.85517	-4.00254	0.243669	-3.56576	-0.596187
LOC391003	No	-0.00202119	-1.85517	-4.00254	0.243669	-3.55453	-0.597714
PRAMEF8	No	0.412511	-1.58727	-2.76513	-0.622599	-5.29732	-0.0451337
PRAMEF14	No	0.740712	-2.04573	-3.39487	-1.25291	-2.2223	0.604071
PRAMEF19	No	1.23695	0.154454	-0.848401	-1.50717	-2.81502	0.925999
LRRC38	Yes	3.23726	3.5656	2.08168	2.01114	2.53082	2.70554
TMEM51-AS1	Yes	4.62117	5.54905	0.899176	0.195348	1.85758	1.71896
C1orf195	No	0.015783	0.659925	-1.78438	0	-0.052446	0.958286
CASP9	No	4.23113	5.14323	-1.14114	-2.27579	0.215368	0.0949116
AGMAT	No	2.34398	2.2194	-2.32482	-0.950369	0.23634	1.19472
UQCRHL	No	-0.538471	-1.3485	-2.66383	-2.3357	-0.875407	0.439357
FLJ37453	No	4.75435	5.80787	-2.24879	-1.99827	0.896078	0.454176
ZBTB17	No	3.8953	4.65249	-1.72309	-3.0221	-0.470729	0.0370307
HSPB7	No	0.0731347	1.12697	-2.18968	-1.87567	1.51147	2.34028
FAM131C	Yes	2.76129	1.92258	-0.426238	1.93508	1.58352	2.99367
EPHA2	No	4.91839	4.12019	-2.90617	1.72247	1.53854	2.84016
ARHGEF19	No	2.12598	-0.55703	-2.77497	-0.203568	0.835116	1.93998
RSG1	No	3.33056	3.65878	-0.791108	-Inf	0.493647	0.324235
FBXO42	No	5.01346	5.14119	-3.67909	-1.69059	0.659925	1.07382
SPATA21	No	-0.547088	-0.169745	-1.53533	-1.09851	-1.29796	-0.111383
CROCCP3	No	0.699552	-0.594443	-3.22702	-1.16294	0.319618	1.13093
RNU1-1	No	3.95233	4.34554	-1.46474	0.132248	1.8488	1.53007
RNU1-2	No	3.95233	4.34554	-1.46474	0.132248	1.8488	1.53007
RNU1-27P	No	3.95233	4.34554	-1.46474	0.132248	1.8488	1.53007
RNU1-28P	No	3.95233	4.34554	-1.46474	0.132248	1.8488	1.53007
RNU1-3	No	3.95233	4.34554	-1.46474	0.132248	1.8488	1.53007
RNU1-4	No	3.95233	4.34554	-1.46474	0.132248	1.8488	1.53007
RNVU1-18	No	3.95233	4.34554	-1.46474	0.132248	1.8488	1.53007
NBPF1	Yes	6.20163	6.64111	2.62035	1.83066	3.24336	3.16912
CROCCP2	No	1.26424	1.47197	-2.90077	-2.04752	1.71061	2.90843
ESPNP	No	-0.0906493	-0.111383	-1.39479	-1.2223	1.55434	2.39094
MST1L	No	0.60502	2.31904	0.522056	1.77442	1.57337	2.81476
MFAP2	No	3.66789	3.06592	-2.73793	-0.758038	1.04893	2.10299
ATP13A2	No	3.72137	4.13914	-2.19297	-1.8039	1.16027	1.02998
SDHB	No	4.10852	4.88704	-2.80692	-2.51705	0.0786098	0.534062
PADI2	Yes	4.23419	3.77189	-0.325178	0.141433	1.76808	2.36597
RCC2	Yes	4.18824	4.47249	-0.977952	-2.54709	0.539035	0.138814
TAS1R2	No	-0.805156	-0.0683926	-1.00433	-0.0536434	1.10232	1.91227
MIR4695	No	-0.476338	-0.241953	-4.00254	-2.8879	0.900722	1.53306
MIR1290	No	0.345964	-0.459179	-1.76072	-1.37109	0.313826	1.14535
ALDH4A1	No	4.02414	4.51538	-0.809954	-0.226172	1.41522	1.33971
IFFO2	No	3.89627	4.34199	-0.0679388	0.197865	1.56316	1.94336
UBR4	No	5.36317	5.58796	-1.60999	-0.702046	0.14274	0.0593553
EMC1	No	4.89966	5.53325	-2.50799	-1.8725	0.43189	0.731183
AKR7L	No	-0.217256	2.8885	-1.61352	-0.407938	-0.0635599	1.8024
AKR7A3	No	3.34199	3.27486	1.29396	0.235114	1.21661	2.2397
LOC100506730	No	1.06901	0.0676387	0.180148	0.335712	-0.776207	0.362891
AKR7A2	No	4.71864	5.21607	-2.58641	-5.53216	1.82008	1.86631
CAPZB	No	4.83845	5.44493	-Inf	-Inf	1.02857	0.767231
TMCO4	Yes	2.67762	3.29278	0.485427	-0.172506	1.49518	2.17983
RNF186	No	-0.635091	0.434028	-1.57261	0.297485	1.01436	2.18967
PLA2G2E	No	-0.592049	-1.06915	-2.4572	-1.37557	0.501821	1.93017
PLA2G2A	No	-0.000288568	0.145351	-1.03239	-0.185245	0.413594	1.96495
PLA2G2D	No	-1.33643	-1.28806	-0.286832	1.35445	0.0356239	1.47768
PLA2G2C	No	-1.42585	-0.379507	-1.18541	1.05658	0.481299	1.20727
UBXN10-AS1	Yes	3.03457	3.23787	-0.00563751	1.47768	1.36345	2.26003
LINC01141	No	-0.749038	-0.413884	-1.97483	0.856787	0.273814	1.99059
CAMK2N1	Yes	4.81916	4.91217	0.710173	0.378512	2.2397	2.36653
MUL1	No	4.60822	5.12887	-0.919206	0.249749	-1.12595	0.117695
PINK1-AS	No	-0.179678	-0.123434	-Inf	-4.19416	-0.0332742	0.175045
DDOST	No	5.0054	5.51033	-2.59859	-0.719044	0.557778	1.12367
KIF17	Yes	2.70288	3.80529	0.673556	-0.150241	1.31962	1.92182
SH2D5	Yes	3.7666	3.88557	0.157044	0.175045	1.65214	2.3251
HP1BP3	No	5.30561	5.86344	-1.61706	-2.37109	0.60502	0.724214
MIR1256	No	-0.842698	-0.43733	-2.64928	-1.22028	-1.85361	0.282143
EIF4G3	No	4.55643	4.39094	-1.60253	1.62901	0.435095	1.4098
ECE1	Yes	4.2854	4.37921	-0.668868	0.521051	1.54201	2.70088
RAP1GAP	Yes	2.6107	3.03808	-1.73025	-0.0402298	1.50131	2.01792
USP48	No	5.35438	6.12391	-2.06492	-2.98393	0.421156	0.468844
HSPG2	No	3.22327	3.78136	-1.21223	-2.66841	1.27858	1.86196
LOC101928043	No	4.61648	5.42727	-2.1386	-1.6878	0.577248	0.387363
WNT4	Yes	3.29101	3.20758	0.878921	0.180148	2.35361	2.14045
MIR6127	No	0.643394	1.19283	-0.342817	0.254594	-0.0796305	1.31441
MIR4253	No	-0.149441	-1.22803	-2.82113	-0.573896	0.487486	1.65076
LACTBL1	No	0.0143553	-0.0351948	-0.855693	0.857583	0.205393	1.66812
C1orf234	No	1.17824	-0.495939	-5.73159	0.0482362	-0.466536	-0.00317743
MIR4419A	No	-0.830075	-2.39214	-1.62282	-1.88204	-0.798617	-0.857521
LUZP1	No	4.30597	5.1815	-1.74613	-1.76808	0.582074	1.24306
HTR1D	No	-0.534914	-0.110293	-2.08314	0.0243197	-0.314374	1.51753
LINC01355	No	-1.33898	-1.72309	-5.00231	-1.736	-2.44693	-0.659723
HNRNPR	No	3.87184	4.55152	-1.72261	-4.19416	-0.374449	-0.407364
ZNF436	Yes	4.11353	4.70487	-0.23243	-2.30543	0.788268	0.246104
TCEA3	Yes	2.54597	2.08984	1.07382	-0.211565	1.21475	1.28214
ASAP3	No	2.84579	3.3131	-0.632629	-2.56235	-0.040675	-0.0955737
E2F2	Yes	2.72836	2.87558	-0.806417	-1.85048	1.01078	0.832688
ID3	Yes	4.49697	3.89239	-1.51375	0.408168	1.22219	1.43883
TCEB3-AS1	No	4.8505	5.54164	-2.25843	-4.19416	-0.364756	0.0071955
GALE	No	4.68594	5.35544	-1.99482	-4.19416	1.48336	1.97636
HMGCL	No	4.39643	4.49633	-3.36023	-1.77992	-0.31079	-0.522012
FUCA1	Yes	4.0072	5.13668	0.772308	-3.40736	1.36681	1.03633
CNR2	No	-0.0256175	4.05224	-1.31617	-2.65745	0.0854247	0.642471
SRSF10	No	4.93782	5.51507	-2.27928	-2.2716	-0.534078	0.107018
MYOM3	No	0.944858	0.532068	-2.71123	0.477159	1.55778	2.68639
IL22RA1	No	0.0313952	0.847997	-1.12124	1.74588	0.420078	2.58785
IFNLR1	No	3.848	4.68145	0.243669	-0.570036	1.57966	1.1564
STPG1	No	4.49761	4.65363	-1.75828	-1.57004	0.369606	0.713696
RCAN3AS	No	3.91361	4.69098	-1.06341	-1.03653	0.84318	1.26544
LOC100506985	Yes	2.7031	2.06833	0.788268	0.372952	1.40654	1.97269
MIR6731	No	-0.734563	-0.138759	-1.92084	1.46676	1.24975	2.31673
RUNX3	No	-0.890305	-0.390056	-2.2129	-0.190174	1.12102	1.92562
SYF2	No	4.94579	5.05875	-2.76709	-1.39821	-1.03239	-0.285601
RSRP1	No	5.53263	6.41227	-2.68223	-1.44693	1.16479	0.335712
RHCE	No	-0.46953	-2.78886	-0.832899	-0.456405	0.452068	0.95977
LOC646471	No	1.77695	2.10802	-1.0905	-1.35771	0.77484	0.933573
AUNIP	No	3.96809	4.20633	-2.16488	-1.63308	0.263034	0.499782
PAQR7	No	-0.887367	-0.624154	-2.01859	-1.28209	0.590722	0.681674
MIR3917	No	4.54226	4.92077	-0.898888	-1.33134	0.424385	0.656268
STMN1	No	4.54226	4.92029	-0.856476	-1.27579	0.425459	0.679874
PAFAH2	No	3.72465	4.01436	-1.89432	-2.06915	0.574344	0.612588
SLC30A2	Yes	3.37712	3.65878	2.19975	0.421156	2.25671	2.31063
TRIM63	No	0.37629	-0.581864	-1.97994	-0.340075	0.575312	1.71545
UBXN11	No	0.200379	0.725087	-3.50684	-2.24264	0.530071	0.716332
AIM1L	No	0.425459	3.18015	-2.04692	-2.61706	1.01863	2.0054
ZNF683	No	0.0285692	-0.659951	-0.935945	-0.883369	0.531069	0.798258
LOC101928324	No	0.189034	-0.174459	-2.6878	-1.13037	0.49057	0.480265
GPN2	No	4.87431	5.55152	-4.44568	-2.19429	1.25641	1.28036
GPATCH3	No	4.74953	5.04658	-3.5733	-1.8039	0.252173	0.786596
NR0B2	No	-0.262919	0.395063	-0.9703	-0.240588	0.427606	1.67897
KDF1	No	4.33342	5.07938	0.263034	-1.66018	1.34937	1.03492
FAM46B	No	4.70321	6.09508	-2.08009	-0.700638	1.40762	-0.0238564
SLC9A1	No	2.98277	4.92029	-1.99654	-2.04038	0.459432	0.62293
MAP3K6	No	3.70819	4.52168	-3.25429	-1.85204	1.16027	0.862352
FCN3	No	-0.315989	-0.673233	-2.52699	-1.85361	0.343692	1.65076
CD164L2	No	2.18333	2.639	-0.825466	-0.03934	1.52507	2.16092
WASF2	No	4.66732	5.59872	-3.93545	-2.40278	0.517024	0.221568
AHDC1	No	4.68426	5.22497	-4.00254	-2.19034	1.37072	1.38681
FGR	Yes	3.24641	2.64824	0.0299829	0.238787	1.82823	1.95159
IFI6	No	1.62293	1.27083	1.03984	-0.622599	0.446786	0.815575
RPA2	No	3.85997	4.7366	-1.95121	-4.19416	0.350497	0.200379
EYA3	No	5.02813	5.57803	-2.79186	-3.50226	0.265437	0.624803
PTAFR	No	-0.20307	-0.208561	-2.27928	-0.114191	0.00863031	1.976
DNAJC8	No	3.53978	3.90977	-3.22972	-4.19416	-1.1565	-1.45206
SNORD99	No	3.51854	5.11187	-0.92139	-2.21023	0.399445	0.0551957
SNORA61	No	4.95187	6.17393	-0.836501	-1.75049	1.05172	0.436162
SNORA44	No	5.19338	6.24108	-0.2124	-2.04394	1.32941	0.520045
SNORA16A	No	5.20085	6.26754	-0.448705	-1.42585	1.33743	0.588805
SNHG12	No	5.19928	6.25361	-0.434208	-1.32916	1.34653	0.54893
TAF12	No	4.80064	5.5245	-5.00231	-2.60911	0.340277	0.547943
TMEM200B	Yes	4.73931	5.91217	-0.619049	-1.30329	2.104	1.92638
SRSF4	No	4.81198	5.57531	-3.4175	-1.11904	0.147958	-0.389111
MECR	No	3.45286	4.16027	-1.2856	-1.13416	0.0313952	0.140124
LOC101928460	No	-0.533451	1.70088	0.230203	-1.54456	0.194087	1.6581
LOC101929406	No	-0.556606	-0.134952	-1.31043	-0.561068	0.0328061	1.16221
MATN1	No	0.137504	0.00432161	-2.18442	0.144046	0.936591	1.73031
MIR4420	No	0.0962619	0.757023	-2.08927	-0.714775	0.676267	1.38847
LAPTM5	No	-0.666805	-0.904548	-1.5492	-0.46176	0.642471	1.93168
SDC3	No	3.60526	3.35473	-1.98908	-0.784632	1.75489	2.35727
SNORD103A	No	-0.993666	-1.72499	-3.42523	-2.67946	0.214125	-0.448902
SNORD103B	No	-0.993666	-1.72499	-3.42523	-2.67946	0.214125	-0.448902
SNORD85	No	-0.681539	-2.41043	-3.4175	-0.570036	-1.12879	-0.785875
PUM1	No	5.21218	5.64933	-4.26091	-4.19416	-0.242294	0.0579701
NKAIN1	Yes	4.16591	3.58856	-1.32807	2.20006	1.63877	2.72094
SNRNP40	No	5.60733	5.83314	-0.830075	-1.50226	0.691534	0.689746
FABP3	No	2.70022	3.60999	-0.895395	-0.744922	1.76171	1.26303
PEF1	No	4.89772	5.15218	-2.9703	-1.99482	-0.494922	-0.223138
COL16A1	No	2.81188	1.16864	-1.03475	-0.60406	1.42546	2.35276
MIR4254	No	3.01703	3.36597	-2.73985	-0.686638	1.61117	2.75596
ADGRB2	Yes	3.90593	2.73574	-1.4933	-0.170556	1.80033	2.44705
SPOCD1	No	1.12697	1.36008	-3.32872	-1.21826	0.366252	1.63134
PTP4A2	No	3.90977	4.54411	-2.93016	-1.79186	0.538041	0.703987
TMEM234	No	4.79025	5.30998	-3.40492	-2.12847	-0.0178552	0.201634
MTMR9LP	No	4.75061	4.61176	-1.12281	-0.719044	1.76553	2.14893
MARCKSL1	No	4.72028	4.75649	-1.77448	-0.640704	1.31441	2.47379
FAM229A	No	2.86196	3.27396	-1.36997	-0.98593	1.4957	1.73509
BSDC1	No	5.09001	5.34589	-5.00231	-1.31186	-0.465341	-0.358639
ZBTB8OS	No	5.15462	5.57924	-1.90671	-2.66841	0.367371	0.289244
SYNC	Yes	3.13471	3.62527	0.0894982	-4.19416	1.65444	1.48027
YARS	No	5.56682	6.13955	-2.69152	-1.04543	0.505891	0.104337
FNDC5	Yes	2.46258	2.05762	-1.47393	-0.902659	1.51803	2.24123
TMEM54	Yes	3.06936	3.25897	0.38405	-0.372206	2.03104	1.66993
RNF19B	No	4.08746	5.01302	-0.738168	-1.90131	0.724214	0.382944
AK2	No	3.83491	4.79701	-0.393842	-1.83341	0.50284	0.0758749
TRIM62	No	3.82171	3.9782	-0.561494	0.486457	0.83754	1.17057
A3GALT2	No	-0.297431	-0.655626	-2.88683	1.24062	0.831067	2.43962
MIR3605	No	-1.17169	0.349365	-2.49086	2.41441	0.361768	2.79494
PHC2	No	-0.172506	-1.99252	-0.765376	0.545968	0.647084	1.67084
CSMD2	Yes	4.76977	4.1819	0.0579701	0.704872	1.82253	2.21475
MIR552	No	0.848798	0.874994	-0.349787	0.62293	-0.621045	0.226509
SMIM12	No	4.71205	5.17193	-2.41658	-1.09296	0.617298	0.570463
DLGAP3	Yes	3.86592	4.10098	0.943359	0	1.53406	1.97012
LOC653160	No	-0.636885	-0.322289	-3.19892	0.285698	-0.284722	0.7433
ZMYM6NB	No	4.06178	4.21723	-2.77992	-1.49981	0.855192	1.338
ZMYM6	No	4.29131	4.57652	0.1137	-0.491267	-0.644533	-0.299205
SFPQ	No	4.94626	5.97865	-4.27928	-1.61971	-0.0587434	-0.734803
KIAA0319L	No	5.38128	5.99322	-2.15521	-3.69078	0.973795	0.596458
PSMB2	No	4.44029	5.02945	-0.618163	-0.1882	-0.971714	-0.947306
C1orf216	No	3.76977	3.95699	-2.24948	-2.16294	0.952334	1.21288
CLSPN	No	5.20594	5.60021	-3.76395	-1.8725	0.16092	0.465713
COL8A2	Yes	2.44705	2.05866	0.532068	0.0731347	2.11403	2.56584
TRAPPC3	No	3.68594	4.42492	-1.58901	-0.582944	0.587845	1.22404
EVA1B	Yes	3.97269	3.48671	-0.541618	-4.37992	1.88714	1.71282
STK40	No	4.62819	5.18269	-4.00254	-4.19416	0.977463	1.04684
LSM10	No	4.45022	4.64039	-1.71312	-1.99137	0.77989	0.566572
OSCP1	No	3.42761	3.49057	-3.45103	-1.52201	0.171207	0.54201
MRPS15	No	4.85499	5.23802	-0.819597	-0.523255	0.605968	1.05797
CSF3R	No	-1.41773	1.88284	-2.45641	1.10769	0.518031	2.33285
GRIK3	Yes	4.60407	3.84699	2.0878	2.22404	2.78429	3.01382
LINC01137	Yes	3.76765	4.86938	0.446786	-0.692222	2.02041	1.90497
MIR5581	No	-1.10284	-1.22803	-Inf	-2.43051	-0.706276	-0.418504
MEAF6	No	4.04527	4.88801	-0.939538	-2.67392	0.597412	0.613532
SNIP1	No	4.54782	5.13914	-1.0743	-1.15714	0.189034	-0.458386
GNL2	No	4.63575	4.97131	-0.62638	0.439357	-0.524915	-0.0081018
RSPO1	Yes	4.01525	3.87578	1.97856	2.56998	2.41278	3.1884
C1orf109	No	5.51159	6.50414	-3.5508	-2.59335	0.830255	1.08406
EPHA10	Yes	2.92144	2.00216	2.04089	1.9279	2.06454	2.2262
YRDC	No	4.54967	5.12763	-1.86775	-3.83156	0.293959	0.0989585
MTF1	No	4.94345	5.35826	-5.03316	-1.51457	-0.687103	0.0922074
INPP5B	No	3.35614	3.8679	-2.58035	-1.24264	0.147958	0.578214
SF3A3	No	4.68874	5.54411	-1.46156	-0.40679	-0.0306192	-0.00650678
FHL3	No	3.24215	3.75916	-4.00254	-2.60911	1.18269	1.3488
POU3F1	Yes	5.00854	4.95745	-1.66933	0.50284	2.27888	2.35868
LINC01343	No	0.157044	0.0881416	-1.96973	0.232661	0.605968	1.70531
RRAGC	No	4.79338	5.50176	-2.56918	-Inf	0.414677	0.751035
MYCBP	No	4.77558	5.10643	-1.55979	-1.28419	1.01293	0.495695
GJA9	No	-1.11622	1.40054	-2.19496	-0.19413	-1.87408	-0.684782
GJA9-MYCBP	No	-1.11622	1.40054	-2.19496	-0.19413	-1.87408	-0.684782
RHBDL2	No	0.607863	0.0786098	-2.03919	-1.59335	0.478195	1.21723
PPIEL	No	3.48156	4.94251	-1.44261	-1.79486	-0.376695	-0.299915
SNORA55	No	-0.515398	-0.14178	-2.16618	-0.22011	-0.85517	0.411426
PABPC4	No	4.34412	5.28318	-1.62149	-1.67392	0.513996	1.30276
HEYL	Yes	3.76447	3.44361	0.854395	2.03281	1.11437	2.29954
NT5C1A	Yes	3.99277	3.34908	2.46571	2.39534	2.33171	3.17824
HPCAL4	Yes	3.49442	3.20445	1.72901	2.24853	1.84398	2.85798
OXCT2	No	4.49761	3.9364	2.38957	1.95791	2.37407	3.14991
BMP8B	Yes	2.94186	3.20945	1.36457	0.922198	1.71853	2.11636
TRIT1	No	4.47444	4.70432	-2.55216	-0.380634	-0.13622	-0.059946
MYCL	Yes	4.63169	5.41109	0.31034	-0.304362	1.84398	1.3774
PPT1	No	4.0036	3.75275	-2.39517	0.0071955	0.077243	1.3978
COL9A2	Yes	4.70708	4.94111	0.862352	0.822934	1.99458	1.95568
RIMS3	No	3.66107	3.83289	-1.3419	-0.454032	0.968644	1.55974
NFYC-AS1	No	4.77821	5.33771	-1.51622	-3.19363	-0.140348	-1.08161
CITED4	Yes	2.53705	2.53804	-1.50799	-0.0500543	1.35276	1.77273
SLFNL1	No	-0.238374	-0.493093	-3.93545	-1.9845	0.621056	1.87539
SCMH1	No	-1.03682	-0.728574	-1.63532	0.62854	-0.971997	0.380729
EDN2	No	-0.400301	0.171207	-3.1078	-2.38007	1.63831	2.00755
HIVEP3	Yes	4.10769	3.30276	1.26724	2.07656	1.42546	1.81721
GUCA2A	No	-0.156981	-0.125793	-2.79186	-1.46833	0.799087	1.47457
FOXJ3	No	5.03122	5.51128	-1.56405	-0.58814	0.843984	0.443607
ZMYND12	No	5.27761	5.60407	-1.82521	-1.35993	1.13619	0.38405
CLDN19	No	2.13914	1.19346	-2.53533	-0.454032	1.06212	1.96051
P3H1	No	5.86864	6.18269	-2.33134	-1.56235	0.992768	0.967906
SVBP	No	3.853	4.11437	-0.97852	-0.839338	0.0813396	0.444667
SLC2A1	No	5.30305	5.76792	-2.2723	-0.289475	1.01364	1.43082
MIR6733	No	4.16027	5.38267	0.563646	-0.228199	0.302173	0.932817
EBNA1BP2	No	4.15299	5.37955	0.719841	0.194087	0.309176	0.871055
C1orf210	No	1.8488	2.71677	-1.226	-0.813246	1.18903	0.738119
MIR6734	No	2.8268	3.35614	-2.6295	-2.57261	1.45786	1.30976
ELOVL1	No	4.07125	4.87627	-5.8365	-2.12469	1.54794	1.39177
MED8	No	4.93404	5.58946	-2.75731	-2.30543	-0.0825301	-0.0328314
HYI	No	2.96993	3.10702	-0.507378	-2.60911	0.673556	1.18142
KDM4A-AS1	No	4.82171	4.81506	-1.44458	-0.594661	0.929033	0.903038
LOC101929592	No	-1.39441	-1.54162	-3.17658	-0.799621	-0.339163	0.303342
SLC6A9	No	-0.811726	-1.20856	-5.05697	-0.706276	1.37184	1.32251
ERI3-IT1	No	-0.568537	-0.129576	-2.39745	-1.02767	1.43242	2.06695
ERI3	No	3.9644	4.32337	-2.1291	-0.395929	0.466758	0.537048
TMEM53	No	4.1334	4.95699	-2.16165	-1.77398	0.361768	0.207893
RNU5F-1	No	-0.14417	-0.0288519	-2.52284	-3.01859	0.461529	0.821302
RNU5D-1	No	-0.122648	1.34028	-2.25774	-2.9203	-0.0679388	-0.0998964
BEST4	Yes	2.53804	1.42116	-2.44615	-1.51953	1.61212	1.43883
TCTEX1D4	No	1.09559	1.01863	-3.66383	-Inf	1.05381	1.25459
PTCH2	No	3.09018	3.94486	-0.1976	-1.5121	0.858379	0.582074
EIF2B3	No	3.9222	4.9279	-0.778185	-0.736244	0.154454	0.486457
HECTD3	No	5.04483	5.99955	-2.3555	-1.12281	1.64016	1.17441
ZSWIM5	Yes	4.52607	4.92647	1.26003	-0.136854	0.804054	1.38902
MUTYH	No	5.04876	5.7057	-0.9771	-2.20224	0.469886	0.414677
TESK2	No	4.50843	5.29682	-0.579275	-1.95736	1.27381	1.16928
CCDC163P	No	4.0635	4.55582	-1.1421	-1.15329	0.9115	0.887525
PRDX1	No	4.75542	6.16027	-3.36023	-1.90455	0.271426	0.215368
CCDC17	No	-0.124377	1.53456	-3.62522	-1.63308	0.285698	0.498761
RPS15AP10	No	-0.567682	0.311503	-2.40202	-1.70463	-0.785626	-1.22499
GPBP1L1	No	5.99073	6.76155	-2.59074	-1.57261	0.107018	-0.724039
IPP	No	3.46728	3.91073	-2.4572	-2.96016	-0.709812	0.212881
PIK3R3	No	-0.503078	-0.878056	-1.38685	0.391768	0.636915	1.91877
POMGNT1	No	3.8125	4.31615	-2.44458	-1.13987	0.478195	1.46519
LRRC41	No	5.40361	6.46123	-2.94786	-2.8879	0.74932	0.0551957
LINC01398	Yes	2.854	2.24184	1.49825	0.129613	2.53257	1.93093
KNCN	No	-0.273169	-1.14242	-3.23379	-0.094187	1.16285	2.40708
MKNK1	No	3.29998	3.22296	-1.16133	-3.46355	0.689746	1.09896
MOB3C	Yes	3.12516	2.24031	0.108357	0.317304	1.41359	2.01078
ATPAF1	No	3.5472	4.3875	-0.809448	-1.19826	0.603122	0.512985
EFCAB14	No	4.82069	5.74362	-1.93181	-3.40736	1.39671	0.77989
CYP4Z2P	No	0.721591	0.407081	-0.418119	0.789938	-0.837017	0.314986
CYP4A11	No	-1.07248	-0.899157	-2.51457	-0.522634	0.282143	0.999278
PDZK1IP1	No	-0.247937	-0.611314	-1.31437	0.132248	0.492622	2.35417
TAL1	Yes	3.71589	4.19692	3.13307	2.86809	3.21583	3.1491
STIL	No	4.48156	5.28651	-3.4175	-1.736	-0.905899	-0.508198
FOXD2-AS1	Yes	4.17313	3.79909	2.73877	1.86394	2.90342	2.8675
LINC01389	Yes	4.05572	5.06221	2.02892	1.68751	2.45969	2.38184
TRABD2B	Yes	3.41278	3.99186	1.06901	-0.207061	1.8679	2.11869
SKINTL	No	-0.409087	-0.635988	-0.0564912	1.1846	-1.00578	-0.161653
SPATA6	No	3.79909	4.45088	-0.961564	-1.04186	0.393965	0.573375
BEND5	No	4.90545	3.72247	-1.67162	1.32826	0.77989	1.66948
AGBL4-IT1	No	1.04544	-1.32916	-0.112007	0.511974	-2.66658	0.0579701
AGBL4	Yes	2.4526	3.31991	1.31615	1.05242	-0.360675	0.762987
DMRTA2	Yes	3.6893	4.3505	2.70332	2.12334	3.0505	2.66448
FAF1	No	4.30451	5.49601	-2.40966	-0.775713	-0.398399	-0.890038
TTC39A	Yes	2.51753	3.37156	0.594549	0.0731347	1.46467	1.82863
EPS15	No	3.85997	4.77768	-2.04633	-0.550888	0.587845	0.340277
MIR761	No	-2.43909	-1.56022	-1.28912	-1.16294	-1.83496	-1.41504
NRD1	No	5.2765	6.17433	-2.00926	-1.96748	-0.0549917	-0.0127519
RAB3B	No	3.58015	3.96162	-2.04692	-0.423526	0.54201	1.28155
KTI12	No	4.93216	5.63198	-1.58684	-1.75633	1.02503	0.323082
TXNDC12	No	6.01302	6.48913	-1.71928	-0.912401	0.70044	0.0703893
CC2D1B	No	4.54411	5.27128	-3.94275	-1.2969	0.768078	0.402722
ORC1	No	5.44824	5.89458	-3.57897	-1.23447	0.015783	-0.199752
ZCCHC11	No	5.16832	5.66931	-0.993379	0.0579701	0.730314	0.745022
COA7	No	2.82212	3.68257	-2.05589	-2.98736	-0.559579	0.0468403
ECHDC2	Yes	4.02148	4.46336	0.593593	0.105678	0.829444	1.28865
SLC1A7	No	-1.06401	-1.66337	-0.96917	-0.025177	0.757877	1.9486
C1orf123	No	4.53543	5.02104	-2.46275	-2.63576	0.598365	0.200379
MAGOH	No	4.63401	5.30122	-2.95344	-0.620601	-0.239566	0.378512
LRP8	No	4.75328	5.09761	-2.0499	-0.291062	1.88947	2.01436
SLC25A3P1	No	1.64524	2.04054	-0.396688	0.471968	-0.608892	-0.030914
GLIS1	No	0.0071955	-0.673233	0.867896	2.0827	1.43669	2.06454
NDC1	No	5.13627	5.69432	-1.70981	-0.629278	0.426533	-0.346665
YIPF1	No	4.0321	4.765	-1.86933	-0.811726	0.409255	0.289244
HSPB11	No	4.52168	4.90256	-3.03741	-1.94064	0.525067	0.138814
LDLRAD1	No	-0.979089	0.158337	-1.63935	-2.72452	0.798258	1.51854
TMEM59	No	5.56316	6.0217	-3.80995	-2.31833	0.545968	-0.178698
CDCP2	No	-0.475334	-0.336246	-1.89754	-0.19314	0.786596	1.61023
CYB5RL	No	4.80478	5.07724	-1.43362	-0.417733	0.656268	0.744161
SSBP3	No	4.66107	5.30415	-4.65181	-5.49265	1.65444	1.71545
FAM151A	No	-0.257735	1.51551	-2.68501	-1.30757	0.24245	1.31325
PARS2	No	4.14893	4.48027	-1.43987	-1.52949	0.333424	0.645241
TTC22	No	1.9982	2.99567	0.656268	-0.0128975	1.53804	2.07485
DHCR24	No	4.80374	4.96301	-2.0511	-0.341172	1.39122	1.74502
USP24	No	4.73823	5.18309	-1.25463	-1.47073	1.22033	1.23573
PPAP2B	No	5.19219	5.40973	-2.40736	-0.530739	0.906891	1.2228
C1orf168	No	-0.767339	-0.269338	-1.93457	-0.106715	0.43082	1.13553
C8B	No	-1.02268	-1.94898	-0.772752	0.919149	-0.285776	0.69332
DAB1	Yes	4.28021	3.32121	0.42975	1.92562	1.5008	1.97122
OMA1	No	3.61235	4.3512	-2.07279	0.141433	0.207893	0.295135
TACSTD2	Yes	3.25626	4.47703	1.64478	-0.458783	1.5912	1.27262
MYSM1	No	4.43496	5.08321	-1.16165	-0.697827	-0.661547	-0.435768
JUN	Yes	5.11478	5.75489	0.489543	-0.281036	2.20883	1.9222
HSD52	No	2.26664	3.34908	-1.14688	0.96643	0.339137	0.953824
MIR4711	No	-0.445362	-0.782645	-1.74468	-0.389111	0.291604	1.36569
CYP2J2	Yes	2.80674	1.9092	1.8213	1.87696	-0.333153	0.183963
C1orf87	No	1.72072	1.90458	0.271426	2.09255	-0.0458782	0.23634
LOC101926964	No	-0.992517	-3.02915	-0.876466	0.469886	-0.471329	-0.383831
NFIA-AS2	No	-0.230567	-1.26777	0.318461	1.42008	0.787432	1.59789
NFIA-AS1	No	-1.04454	-2.1047	-0.209895	0.945608	-0.110293	0.711054
TM2D1	No	4.50526	5.0027	-Inf	-0.933739	-0.883369	-0.307037
MIR3116-2	No	-0.571536	-0.866436	-2.03268	-1.3357	-0.886833	-0.468332
KANK4	Yes	4.26754	4.95791	1.73031	0.171207	2.06385	2.12367
DOCK7	No	4.95513	5.43763	-2.29548	0.263034	0.725087	0.54201
LINC00466	Yes	3.47249	4.24184	1.93282	1.06074	1.99928	1.66357
FOXD3-AS1	Yes	4.58436	5.04352	2.76808	2.65535	2.27709	2.04019
MIR6068	Yes	3.44758	3.07912	3.11869	3.05537	2.23603	2.07587
ITGB3BP	No	4.92267	5.20984	-2.191	-0.753653	0.0607392	-0.00926292
ROR1-AS1	No	-0.526577	-0.852563	-2.2969	1.17632	0.0328061	1.27322
JAK1	No	4.06437	5.14853	1.00432	-0.434013	1.06901	1.09085
LINC01359	Yes	3.848	4.14486	2.30889	-0.0527453	1.56706	1.09761
MIR3671	No	-0.191986	-2.8427	-2.42508	0.815575	-0.564905	0.623867
MIR101-1	No	-0.364756	-2.8427	-1.90131	0.521051	-0.983932	0.553852
LOC101927139	No	-1.58467	-2.20556	-1.55767	0.663572	-1.55597	0.105678
INSL5	No	-1.77794	-1.38836	-2.17462	1.04684	-0.630171	0.602172
WDR78	No	4.91073	5.40088	-2.00636	-0.627939	-0.284194	-0.320306
SLC35D1	No	4.60822	5.25248	-0.792857	-0.61595	1.10098	0.27262
C1orf141	No	2.22651	2.65031	-0.062957	0.765535	-0.437721	0.558757
SERBP1	No	5.76871	6.34607	-0.351074	-0.554697	1.0545	0.264236
GNG12	Yes	4.3505	4.86987	1.55974	1.3051	1.50284	0.977463
DIRAS3	No	2.57071	2.15769	1.58496	0.795767	0.420078	0.953824
MIR1262	No	-1.27299	-2.96804	-0.275612	-0.445755	-1.3133	-0.465142
WLS	Yes	3.94673	4.90545	2.06695	1.60692	1.42921	1.8213
RPE65	No	-1.87938	-1.8427	-1.58901	0.671746	-0.214073	0.568519
DEPDC1	No	4.70099	4.30961	-0.629278	0.407081	-0.562346	0.366252
LRRC40	No	4.90159	5.11645	-5.00231	-2.87514	-1.11873	-0.259634
ANKRD13C	No	5.06048	5.92362	-0.929061	-1.49005	-0.320666	0.428678
PTGER3	Yes	3.37295	4.41954	1.36345	2.09457	0.730314	1.42653
MIR186	No	-1.53408	-1.96748	-3.4175	-1.60121	-2.37109	-1.97313
ZRANB2	No	4.38059	5.05918	-0.0998964	1.21412	-1.49046	-1.39062
NEGR1-IT1	No	-1.53868	-1.75438	-1.8049	0.440421	-0.765867	-0.0768889
NEGR1	Yes	4.99005	4.51159	-0.229044	1.88284	1.09221	1.48078
LRRIQ3	No	3.10484	3.56194	-1.13163	-0.881773	-0.863021	-0.589442
ERICH3	Yes	2.95177	1.34028	1.43723	1.63366	0.27739	1.04963
CRYZ	No	4.56621	4.50016	-1.83856	-0.905899	-0.242806	0.259423
SLC44A5	No	-2.02856	-1.91159	0.140124	1.96569	-0.106405	0.15056
DLSTP1	No	-0.917842	-2.23923	-2.95904	-0.566186	-2.04633	-0.381949
ASB17	No	-2.84477	-2.49818	-2.03919	-0.702046	-0.495736	-0.364013
PIGK	No	4.57894	4.67469	-1.49248	-0.251367	-0.836244	-0.852563
ZZZ3	No	5.07724	5.36877	-2.62238	-0.430509	-0.509019	-0.340075
USP33	No	4.80632	5.5157	-2.95792	-3.19363	-0.00274373	0.470927
NEXN-AS1	No	4.48671	5.03606	-1.89432	-0.823933	-0.213571	0.077243
FUBP1	No	5.56102	6.12164	-3.37737	-3.12406	-0.666118	0.155749
ADGRL4	No	2.76214	3.25142	-1.14784	2.14437	0.077243	0.0690147
LOC101927434	No	-0.196112	-1.42701	-3.02797	-0.249822	-1.11685	-0.200747
LINC01361	No	-1.61661	-2.1565	-2.43518	0.555816	-0.612637	-0.774972
LOC101927560	No	2.78178	3.4489	0.643394	1.25761	-0.0828356	-0.0365259
LOC101927587	No	2.77968	3.44758	0.423309	1.14991	-0.116536	-0.0317986
TTLL7	Yes	4.28614	3.86196	0.696884	2.0545	0.541019	1.18333
UOX	No	-1.3603	-1.35771	-1.71312	0.40163	-0.270382	0.621993
GNG5	No	4.92505	5.43396	-0.446148	1.01721	0.570463	0.626673
CTBS	No	3.34341	3.33628	-0.577121	0.960512	0.353888	0.342555
LINC01461	No	2.66585	3.31267	-2.12784	0.77484	-0.0323887	0.930548
LINC01555	No	-2.27788	-0.489038	-0.627716	0.561693	-0.675765	-0.133685
SSX2IP	No	4.12516	4.19928	-0.806165	0.306846	0.757877	0.977463
LPAR3	Yes	2.79181	2.62176	1.30859	1.78952	0.96643	1.42707
MCOLN2	Yes	4.64789	4.46467	2.80839	2.43856	1.49978	1.91227
MCOLN3	Yes	3.97636	4.24565	2.37962	1.64247	1.56852	1.15445
SYDE2	No	5.32012	5.95536	0.176323	-1.48036	0.871055	0.607863
C1orf52	No	4.07125	4.57228	-0.767585	-0.0128975	-0.467733	-0.570036
BCL10	No	4.32409	5.13996	-2.244	-0.116066	-0.157303	-0.0909566
DDAH1	Yes	3.98185	3.89142	0.858379	1.76086	1.25036	1.29396
ZNHIT6	No	4.87086	5.34908	-3.63702	-0.46953	0.219091	-0.624377
COL24A1	Yes	3.85898	3.81044	1.22342	1.40762	2.03422	2.09288
MIR7856	No	-1.58641	-3.67761	-1.58381	-1.31402	-1.32337	-0.721183
ODF2L	No	3.926	4.26003	-0.822146	0.119024	0.0200577	0.248535
SEP15	No	5.7447	6.3572	-1.75195	-0.790609	0.557778	0.345964
LINC01364	No	-0.937049	-0.256873	-2.72356	0.479231	-0.502873	0.865523
PKN2-AS1	No	5.59723	6.43729	-2.51375	-2.58294	0.00863031	-0.0688465
GTF2B	No	4.13011	5.20046	-1.49127	-2.52699	-0.785626	-0.44183
CCBL2	No	4.73444	5.35544	-1.20124	-0.796611	-0.781157	0.316146
RBMXL1	No	4.73444	5.35544	-1.20124	-0.796611	-0.781157	0.316146
GBP3	No	-0.877791	-0.335335	-1.31869	-0.494922	-0.436744	-0.463748
GBP1	No	-1.2969	0.244887	-1.69385	-0.581648	-0.186065	-0.364756
GBP2	No	-0.381385	2.33571	-0.702985	0.328836	-0.607133	0.237564
GBP7	No	-1.66246	-0.544771	-1.32265	0.0129262	-0.762926	-0.277709
GBP4	No	-0.168933	0.593593	-1.81046	0.96643	-0.599243	-0.416962
GBP5	No	-1.11092	0.759582	-2.6206	1.59455	-0.890573	0.844787
LOC729930	No	-0.933463	-0.686638	-0.53952	1.48852	-0.721658	1.10635
FLJ27354	Yes	4.87529	4.8846	0.728574	1.78409	1.35163	2.09255
GEMIN8P4	No	4.69655	5.52199	-1.85152	-0.576476	0.339137	0.370722
BARHL2	Yes	3.70377	4.42761	3.08712	1.88479	2.49518	1.74114
ZNF644	No	4.07553	4.19298	-1.21591	-1.0948	-0.609773	0.412511
HFM1	No	4.64616	4.88947	-2.67946	0.505891	-0.250509	-0.762926
TGFBR3	Yes	4.70984	4.92695	1.49416	-1.26951	1.49006	1.5008
SETSIP	No	-0.935117	-0.990223	-3.36023	-0.749281	-0.590093	-0.0476664
GLMN	No	5.08874	5.81686	-2.48924	-3.18574	0.0989585	-0.571322
GFI1	Yes	4.32841	5.34234	2.87362	1.71809	2.38874	2.10869
EVI5	No	0.646163	0.171207	-1.47193	-0.316169	-0.937049	0.117695
FAM69A	No	4.36317	4.82375	-0.568965	-0.107648	0.917623	0.989866
TMED5	No	4.91648	5.73444	-2.19166	-0.127368	0.240009	-0.354575
LOC100131564	No	5.56041	6.31741	-1.58727	0.0398403	0.407081	-0.0124608
BCAR3	No	5.29462	5.81121	-0.0991235	-1.50226	0.9855	0.524064
DNTTIP2	No	5.12639	5.30816	-1.32337	-0.774232	-0.0201941	-0.21073
GCLM	No	4.0268	4.12267	-1.79186	-0.505943	0.797428	-0.0659742
ABCA4	No	0.378512	-0.511691	-0.595751	-0.839338	0.475085	1.1846
ARHGAP29	Yes	4.29499	5.19022	2.44148	1.44148	1.08882	0.964214
F3	No	4.8525	5.74255	1.12499	-0.652221	1.59264	1.03281
MIR378G	No	-0.792107	-1.35587	-1.94342	-0.625267	-0.0332742	0.821302
LINC01057	Yes	3.4489	4.26454	0.520045	0.21661	0.919149	0.580145
CNN3	No	5.68117	5.98345	-1.83444	-0.383454	1.04754	1.57386
ALG14	No	4.27277	4.52982	-1.80088	-0.0955737	-0.0542425	-1.47193
LOC101928118	No	4.26679	4.69544	-1.70228	-0.143532	-0.234126	-1.13037
LOC101928241	No	-1.61131	-1.57476	-0.917842	0.635987	-1.10036	0.688852
DPYD	No	3.77189	3.40327	0.768925	2.1177	-0.345931	0.736388
MIR2682	Yes	4.00899	3.28688	2.45444	2.26153	1.71194	1.32998
MIR137	Yes	4.20242	3.30889	2.33942	2.32826	1.83754	1.35163
MIR137HG	Yes	2.84298	-1.06492	1.90227	2.06039	1.2228	-0.103457
LPPR5	Yes	3.74631	2.73357	0.947853	2.66061	0.00432161	1.58785
LOC101928270	No	-2.49411	-1.02738	-0.77967	1.93659	-1.18311	0.463622
MIR548N	No	-0.942307	-1.42701	-1.41773	0.00144197	-1.00405	-0.571536
FRRS1	No	2.39534	3.9279	-0.813753	-1.50226	-2.00289	-0.777937
SASS6	No	5.01881	5.70238	-2.97824	-2.19429	-0.346298	-0.183769
LRRC39	No	-0.729531	-1.5039	-1.96691	1.04963	-0.758038	-0.0537932
DBT	No	4.51096	4.98868	-1.92194	-0.783142	-1.46116	-0.859876
RTCA-AS1	No	4.65421	5.10559	-0.0470701	-0.136854	0.228973	-0.456801
LINC01349	No	0.386259	-0.751951	-1.49859	0.413594	-0.90644	0.52306
EXTL2	No	5.5097	5.8485	-1.88098	-0.597278	-0.0694519	-0.761702
DPH5	No	4.70874	4.82222	-3.37004	-1.71312	-0.366057	0.319618
LOC101928370	Yes	4.53419	3.89627	1.07382	1.49416	1.50182	1.7137
OLFM3	No	1.14274	0.571434	-0.346848	0.180148	-0.997405	0.0867838
COL11A1	Yes	4.81455	3.17009	-2.43284	1.2969	0.0186342	1.0827
LOC101928436	No	4.0917	4.62585	-1.14274	-0.0891139	-0.695022	-0.835729
AMY1B	No	1.48285	-0.661547	-0.0123153	1.61589	-1.38045	0.890641
AMY1C	No	1.48646	-0.658356	-0.00173227	1.62807	-1.38157	0.897628
AMY1A	No	1.51349	-0.585107	0.0731347	1.69287	-1.38873	0.946357
LOC101928476	No	-1.83341	-2.78886	-1.99022	-0.434013	-2.23175	-0.967194
VAV3	Yes	3.86096	3.12334	0.864731	1.95977	1.43136	1.73509
SLC25A24	No	3.47249	3.46858	-1.47674	0.990592	-0.502056	-0.318326
NBPF4	No	-1.72404	-0.895932	-2.31473	1.10165	-0.805409	0.22404
HENMT1	No	2.22033	3.48671	0.630405	0.744161	0.386259	0.159629
AKNAD1	No	-0.0158117	-0.603841	-0.817816	-0.221119	-0.909689	0.694212
CLCC1	No	3.70044	4.77452	-1.19892	-1.76808	0.867896	0.257011
WDR47	No	4.66334	5.51096	-1.6579	-2.12847	-0.0118789	-0.183277
TAF13	No	3.86295	4.79442	-1.40354	-1.14944	-0.684318	-0.644307
C1orf194	Yes	3.43429	3.20836	1.90149	1.09761	1.40054	1.12763
PSRC1	No	4.64501	5.40769	-1.486	-4.19416	0.906891	1.21785
MYBPHL	No	-0.27282	0.473008	-1.44536	-1.61176	1.02786	0.843984
SORT1	No	3.65421	4.14893	-0.659723	-0.688032	0.558757	0.359521
PSMA5	No	4.77821	5.02104	-1.46474	-0.586839	0.107018	0.462576
AMIGO1	Yes	3.0571	3.54967	0.554834	0.473008	1.35558	1.94897
GNAT2	No	0.292782	-0.733843	-0.812739	0.833497	0.0129262	1.46832
GSTM3	Yes	3.58256	3.87774	1.52657	0.832688	1.08474	1.62761
EPS8L3	No	-0.396688	-0.769551	-3.65181	-0.843992	0.695103	2.30422
ALX3	Yes	3.81044	3.88655	2.64247	1.50589	3.22033	2.79784
KCNC4-AS1	Yes	3.84197	4.49889	0.0398403	-0.300626	2.38736	2.07724
LOC440600	No	5.41041	5.93687	-2.19496	-1.83805	0.480265	0.83996
SLC16A4	No	-0.62371	-0.389111	-1.64521	-2.61176	-0.976532	-0.306859
LAMTOR5	No	4.53854	5.28096	-1.68362	-2.0948	0.35727	0.107018
LOC440602	No	-0.729053	-0.601869	-1.09974	-0.749281	0.803227	2.41441
KCNA10	No	-1.24366	-0.865385	-0.470329	0.784085	0.348232	1.95791
KCNA2	No	-0.638232	-0.339893	-1.66018	0.525067	-0.453439	1.69466
KCNA3	Yes	3.76022	4.3067	2.44042	2.84479	1.51652	1.82049
LRIF1	No	3.64847	4.71315	0.124328	-1.62772	-1.0081	-0.327348
DRAM2	No	5.50112	6.18765	-2.81705	-1.21424	0.377401	0.159629
DENND2D	No	1.5864	1.27858	1.10769	-0.474332	0.534062	1.01507
PGCP1	No	-0.779175	0.129613	-0.614624	0.46048	-0.563625	0.78157
OVGP1	No	-0.962969	-0.132578	-1.9686	0.395063	-0.0817664	1.53605
WDR77	No	4.97636	5.92244	-3.46674	-0.690824	-0.41677	0.540027
ADORA3	No	-0.775713	-1.29301	-0.652221	0.580145	0.513996	0.890641
TMIGD3	No	-0.775713	-1.29301	-0.652221	0.580145	0.513996	0.890641
LINC01160	No	1.24914	3.58736	-0.715723	0.112367	-1.38534	0.863146
LOC101928718	No	4.94298	5.31904	-2.4344	0.463622	0.60027	0.212881
FAM212B	No	4.94345	5.32085	-2.4344	0.314986	0.560715	0.0935602
KCND3-IT1	No	-0.79937	1.06833	-1.553	-1.45166	0.71721	1.86076
KCND3	Yes	3.93074	4.4019	2.05485	1.28036	2.2919	2.58015
MIR4256	No	-1.02474	0.200379	-1.37857	-0.606694	0.0398403	0.846393
ST7L	No	5.55766	6.07895	-2.66841	-0.71762	0.0799754	-0.027675
RHOC	Yes	4.09677	4.94673	-0.41889	-1.02415	1.10903	1.49365
PPM1J	Yes	4.21801	4.59036	-0.805409	-0.764641	1.79494	1.96162
LINC01356	No	2.63483	3.33771	-1.94619	-2.17072	0.553852	0.175045
SLC16A1	No	4.60999	5.22728	-2.44693	-4.19416	0.316146	0.0676387
LOC100996251	No	5.09001	5.76607	-2.27788	-1.30972	-0.0791732	0.107018
LOC643441	No	-0.419855	-1.5632	-0.45502	-1.20723	-0.180332	0.226509
PHTF1	No	5.23151	5.90014	-2.03741	-2.08009	0.133564	0.337996
RSBN1	No	5.06393	5.58646	-3.02797	-2.5121	0.454176	-0.392326
PTPN22	No	-1.68131	-1.44969	-0.532407	-0.177392	-1.20124	-0.113411
BCL2L15	No	-1.36216	-0.560217	-2.3133	-0.115129	-0.652448	0.423309
AP4B1	No	4.78084	5.49793	-2.81299	-1.72452	0.00863031	0.0922074
HIPK1-AS1	No	5.1815	5.6097	-0.112787	-2.04038	0.933573	0.43189
SYT6	Yes	5.07682	4.70044	-0.461164	1.25338	2.46989	2.16896
TRIM33	No	5.46303	5.89772	-1.59335	-0.762436	1.18206	1.31383
BCAS2	No	4.14405	4.83542	-0.725947	-0.0699061	-1.0616	-0.592484
DENND2C	No	3.77505	4.73227	0.97306	0.0214797	0.299831	0.154454
AMPD1	No	-1.56533	-1.45918	-1.86407	0.674461	-1.74565	0.397255
NRAS	No	3.97085	4.51159	-2.17267	-1.51953	-1.40392	-1.18935
CSDE1	No	4.73552	5.15664	-0.522426	-2.01217	-0.516842	-1.12627
SIKE1	No	4.34412	4.65535	0.284514	0.511974	-0.574541	-1.44458
TSPAN2	Yes	4.02945	3.36036	0.253384	0.643394	0.720716	1.49416
NGF	Yes	4.0781	3.90881	0.762136	1.49313	1.62527	2.00791
CASQ2	No	-1.08039	-1.68455	-0.790359	0.511974	-0.16004	0.0482362
NHLH2	Yes	3.57531	3.55704	-0.246738	2.46179	1.11103	1.19661
LOC101928977	No	3.44493	4.35826	0.321928	-0.452846	1.35783	0.31034
ATP1A1-AS1	No	3.68257	4.63343	-0.610874	-1.2223	0.604071	0.16221
LOC101929023	No	-0.782397	0.482332	-0.488026	0.250962	-0.229382	1.301
MIR548AC	No	-0.600993	-0.591179	-0.621045	1.64016	-0.247765	0.761285
CD58	No	3.8166	4.19692	-1.11622	0.876566	1.33743	1.92296
IGSF3	Yes	3.4489	4.37365	-0.307037	-1.37333	1.39561	1.81844
LOC101929099	No	4.52356	5.18269	-3.62807	-Inf	-0.27439	0.132248
TRIM45	No	3.9514	4.26379	-1.03032	0.133564	0.545968	0.778209
VTCN1	No	0.182692	-0.402779	-1.07097	0.41684	0.15056	1.61023
LOC100996263	Yes	4.71809	5.20945	1.55483	1.18333	1.18142	1.33228
GDAP2	No	5.774	6.09149	-2.84373	-Inf	0.298658	0.447844
SPAG17	No	2.25096	2.68122	-0.0473682	0.440421	-0.619049	-1.39327
TBX15	Yes	3.70708	3.53978	2.98823	1.0229	3.05189	2.01685
WARS2	No	3.66789	4.32553	-1.08559	-0.490051	0.0468403	-0.971997
LINC00622	No	-1.53533	-0.726902	-0.980227	1.32481	-0.627716	0.265437
ZNF697	No	4.8802	5.51191	-1.76709	-1.1805	0.440421	0.597412
HMGCS2	No	-1.13289	-1.18148	-0.443203	1.92979	0.0676387	1.78743
REG4	No	-1.43012	-1.03741	-0.276835	1.4957	-0.888167	0.293959
NBPF7	No	-0.873027	-1.13479	-0.380258	0.949348	-0.60406	0.696884
ADAM30	No	-0.110449	0.927517	0.206643	1.64662	0.155749	1.31904
NOTCH2	No	4.87332	5.00315	0.609755	2.13225	1.05242	1.45786
[truncated: 24,486 more rows]

## Sheet: EFIG3d_10kb_bins_scatterplots
seqnames	start	H3K27m3_Pr_mean_cov	H3K27m3_Ni_mean_cov	H2Aub_Pr_mean_cov	H2Aub_Ni_mean_cov	H2Aub_fc_pr_vs_ni	H3K27me3_fc_pr_vs_ni
chr1	1	-Inf	-4.82869	-5.05937	-10.5995	5.54016	-Inf
chr1	10001	-1.90725	-0.444576	0.0384362	0.865523	-0.827087	-1.46267
chr1	20001	-1.51251	-1.69713	0.796598	1.1564	-0.359799	0.184612
chr1	30001	-0.771274	0.835924	0.789938	1.22774	-0.437803	-1.6072
chr1	40001	-0.249994	0.913799	-0.452649	0.377401	-0.83005	-1.16379
chr1	50001	-0.493093	0.939603	-1.24161	0.0976108	-1.33922	-1.4327
chr1	60001	-0.227354	1.33628	-0.789112	-0.127999	-0.661114	-1.56364
chr1	70001	-1.48076	0.0690147	-1.96522	-0.55703	-1.40819	-1.54977
chr1	80001	-0.759502	0.0229004	-2.52699	-0.973412	-1.55358	-0.782403
chr1	90001	-0.571536	1.30217	-0.691756	-0.030914	-0.660842	-1.87371
chr1	100001	0.204141	0.564622	-0.961564	0.382944	-1.34451	-0.360481
chr1	110001	-0.366429	1.17568	-0.92139	-0.444969	-0.476421	-1.54211
chr1	120001	-0.486812	0.125651	-1.65199	-0.615508	-1.03649	-0.612464
chr1	130001	-2.89539	-1.4185	-0.631288	0.327687	-0.958975	-1.47689
chr1	140001	-4.0932	-1.45601	-1.52367	0.0524159	-1.57609	-2.63719
chr1	150001	-5.15946	-0.896737	-1.72929	-0.847622	-0.88167	-4.26272
chr1	160001	-2.54962	-0.905629	-1.07704	-0.0499049	-1.02714	-1.64399
chr1	170001	-2.54962	-0.87382	-1.71596	-0.160202	-1.55576	-1.6758
chr1	180001	-1.75292	-0.244856	0.457332	0.961253	-0.503921	-1.50807
chr1	190001	-1.82521	-1.10625	0.789938	1.1903	-0.400361	-0.718961
chr1	200001	-1.0737	0.276199	0.446786	0.863938	-0.417153	-1.3499
chr1	210001	-Inf	-Inf	-Inf	-Inf	NA	NA
chr1	220001	-Inf	-Inf	-Inf	-Inf	NA	NA
chr1	230001	-Inf	-Inf	-Inf	-Inf	NA	NA
chr1	240001	-Inf	-Inf	-Inf	-Inf	NA	NA
chr1	250001	-2.58554	-1.27265	-4.24141	-4.32511	0.0836987	-1.31289
chr1	260001	-0.0513992	0.538041	-0.353837	-0.149761	-0.204077	-0.589441
chr1	270001	-1.10656	0.556797	-1.21324	0.616358	-1.82959	-1.66336
chr1	280001	0.128293	0.535058	-0.885233	0.0200577	-0.905291	-0.406764
chr1	290001	-1.14976	-0.266906	-1.773	-0.946194	-0.826805	-0.882855
chr1	300001	-Inf	-Inf	-Inf	-Inf	NA	NA
chr1	310001	-Inf	-Inf	-Inf	-Inf	NA	NA
chr1	320001	-Inf	-Inf	-Inf	-Inf	NA	NA
chr1	330001	-Inf	-Inf	-Inf	-Inf	NA	NA
chr1	340001	-4.673	-1.52575	-6.57347	-3.69003	-2.88343	-3.14726
chr1	350001	-0.224654	0.734655	-1.01537	-0.0289991	-0.986375	-0.95931
chr1	360001	-0.139871	0.280956	-1.12784	0.963474	-2.09132	-0.420828
chr1	370001	-1.6144	-0.256528	-1.38045	1.22527	-2.60572	-1.35788
chr1	380001	-1.75292	-1.07339	-1.90185	0.389567	-2.29142	-0.67953
chr1	390001	-0.900503	-0.0573917	-1.5782	0.37629	-1.95449	-0.843111
chr1	400001	-1.55682	-0.321207	-1.92467	0.126973	-2.05165	-1.23561
chr1	410001	-0.515604	0.797428	-1.53868	-0.226848	-1.31183	-1.31303
chr1	420001	-0.423913	0.688852	-1.9885	-1.09326	-0.895241	-1.11277
chr1	430001	-0.476538	-0.976816	-2.01976	0.484396	-2.50415	0.500277
chr1	440001	-1.38798	0.613532	-1.51375	0.66175	-2.1755	-2.00151
chr1	450001	0.163499	0.235114	-1.27753	-0.534287	-0.743247	-0.0716156
chr1	460001	-0.810966	-0.0136255	-1.35034	-0.390623	-0.959715	-0.797341
chr1	470001	-0.86171	0.263034	-1.68084	-0.642054	-1.03879	-1.12474
chr1	480001	-1.91921	-0.862234	-0.909147	0.0524159	-0.961562	-1.05697
chr1	490001	-3.25843	-2.11904	-1.66703	0.308011	-1.97505	-1.13938
chr1	500001	-3.25705	-1.92577	-1.226	-0.22516	-1.00084	-1.33128
chr1	510001	-2.99539	-1.30864	-1.3655	-1.09634	-0.269155	-1.68675
chr1	520001	-3.1805	-2.17137	-1.13606	0.454176	-1.59024	-1.00913
chr1	530001	-2.18968	-2.48277	-2.19232	-1.38873	-0.803582	0.293094
chr1	540001	-Inf	-Inf	-Inf	-Inf	NA	NA
chr1	550001	-Inf	-Inf	-Inf	-Inf	NA	NA
chr1	560001	-Inf	-Inf	-Inf	-Inf	NA	NA
chr1	570001	-Inf	-Inf	-Inf	-Inf	NA	NA
chr1	580001	-2.37333	-1.87408	-2.773	-1.23074	-1.54226	-0.499243
chr1	590001	-0.457395	-0.413692	-1.54835	0.6107	-2.15905	-0.0437036
chr1	600001	-1.40813	-0.390434	-1.42701	0.75446	-2.18147	-1.01769
chr1	610001	-1.83084	-0.0588937	-2.23243	0.657183	-2.88961	-1.77195
chr1	620001	0.996389	1.70973	2.1398	1.95791	0.181882	-0.713343
chr1	630001	2.5673	2.79826	4.23802	3.32625	0.911773	-0.230956
chr1	640001	-0.596405	-0.177066	-2.48681	0.368489	-2.8553	-0.419339
chr1	650001	-0.474132	1.19535	-2.52201	-0.641154	-1.88086	-1.66948
chr1	660001	-1.0908	-0.0608487	-1.11967	0.209141	-1.32881	-1.02995
chr1	670001	-1.12029	0.286881	-1.87303	0.62293	-2.49596	-1.40718
chr1	680001	-0.184425	0.328836	-1.96973	-0.659495	-1.31024	-0.513261
chr1	690001	-0.37034	0.732052	-1.10998	-0.48459	-0.625391	-1.10239
chr1	700001	-0.170394	1.27143	-1.54036	-0.515398	-1.02496	-1.44182
chr1	710001	-0.437135	0.045443	-2.06311	-1.20723	-0.85588	-0.482578
chr1	720001	-3.10036	-2.36068	-0.978236	0.973795	-1.95203	-0.739685
chr1	730001	-3.26257	-0.218095	-0.5664	0.360645	-0.927045	-3.04448
chr1	740001	-4.13847	-2.25843	-0.977384	-0.0443896	-0.932994	-1.88005
chr1	750001	-2.03091	-1.7084	-1.54667	-0.986502	-0.560165	-0.322518
chr1	760001	-3.07461	-0.868015	-1.05439	-0.229551	-0.824841	-2.20659
chr1	770001	-2.07643	-1.99885	-1.08222	0.0690147	-1.15124	-0.0775861
chr1	780001	-0.659039	-0.717145	-1.25774	-0.995391	-0.262344	0.0581061
chr1	790001	-0.905088	0.210389	-0.874349	-0.0244432	-0.849906	-1.11548
chr1	800001	-1.74516	-0.037414	-0.0536434	0.631337	-0.684981	-1.70775
chr1	810001	-0.64679	-0.199421	-0.265691	0.500802	-0.766493	-0.447369
chr1	820001	-0.260325	-1.66155	0.547943	1.01863	-0.470691	1.40122
chr1	830001	-1.86407	0.0229004	0.304511	1.42761	-1.1231	-1.88697
chr1	840001	-0.834956	-0.104853	0.360645	1.27739	-0.916744	-0.730104
chr1	850001	-1.21994	-0.68455	-0.190009	0.585924	-0.775933	-0.535392
chr1	860001	0.823749	1.68572	0.757877	1.51904	-0.761162	-0.861967
chr1	870001	0.92448	1.17121	0.786596	1.59359	-0.806996	-0.246727
chr1	880001	0.851199	1.848	-0.0682413	0.803227	-0.871468	-0.996798
chr1	890001	0.634129	1.24001	-0.0793256	0.736388	-0.815714	-0.60588
chr1	900001	0.342555	-0.595097	1.68032	2.17281	-0.492483	0.937652
chr1	910001	-1.02239	0.0854247	1.89608	2.73292	-0.836842	-1.10782
chr1	920001	0.84318	0.166073	2.7194	3.20758	-0.488178	0.677107
chr1	930001	0.422233	-0.8667	2.74567	2.8518	-0.106131	1.28893
chr1	940001	-1.04424	-2.41504	1.97379	1.75788	0.215918	1.3708
chr1	950001	-2.18836	-3.42306	0.319618	1.47716	-1.15754	1.2347
chr1	960001	0.104337	-1.39555	2.25217	2.51475	-0.26258	1.49989
chr1	970001	-0.139236	-1.67946	1.8339	2.47586	-0.641961	1.54022
chr1	980001	-0.0531943	-0.278059	1.29748	1.9042	-0.60671	0.224864
chr1	990001	-0.131787	-1.64205	1.68167	2.07073	-0.389059	1.51027
chr1	1000001	-1.70698	-2.75828	1.05589	1.57046	-0.514573	1.0513
chr1	1010001	-0.857521	-2.85831	0.961994	1.0321	-0.0701072	2.00078
chr1	1020001	-3.46403	-1.58294	1.6457	2.04124	-0.395541	-1.88108
chr1	1030001	-2.17788	-1.41773	1.86076	2.22805	-0.367285	-0.760149
chr1	1040001	-5.25209	-4.48294	1.06901	1.68661	-0.617598	-0.769152
chr1	1050001	-2.05949	-1.96297	0.894527	1.82416	-0.92963	-0.0965257
chr1	1060001	-1.06703	-2.81299	1.98659	2.3505	-0.363904	1.74596
chr1	1070001	-2.64025	-2.0807	1.48182	2.42626	-0.944449	-0.559556
chr1	1080001	-6.00231	-3.65963	0.980391	2.01006	-1.02967	-2.34268
chr1	1090001	0.420078	0.755315	-0.09866	1.26604	-1.3647	-0.335237
chr1	1100001	-0.567254	0.0648829	-0.549831	0.713696	-1.26353	-0.632137
chr1	1110001	0.117695	-1.16391	1.43829	1.82456	-0.386271	1.28161
chr1	1120001	-1.17625	-2.66109	1.48336	2.42008	-0.936714	1.48484
chr1	1130001	-0.121392	-2.29619	1.20351	1.72901	-0.525494	2.1748
chr1	1140001	-2.09111	-2.03327	1.26063	2.01436	-0.753727	-0.057836
chr1	1150001	-1.18771	-1.32771	1.10769	2.14503	-1.03734	0.140003
chr1	1160001	-2.82521	-1.78936	1.62012	2.17568	-0.555567	-1.03585
chr1	1170001	-2.1488	-1.53533	1.63645	2.35389	-0.717437	-0.613469
chr1	1180001	-0.705335	-1.67392	0.852798	1.77315	-0.920355	0.968588
chr1	1190001	-0.535541	-0.667493	0.545968	1.57095	-1.02498	0.131952
chr1	1200001	-1.31581	-1.3463	2.08338	2.23266	-0.149277	0.0304883
chr1	1210001	-4.18758	-4.5021	0.793272	1.85	-1.05673	0.314521
chr1	1220001	-3.00926	-3.34813	0.295135	1.6581	-1.36296	0.33887
chr1	1230001	-1.42857	-1.74323	1.461	2.59216	-1.13115	0.314665
chr1	1240001	-2.60647	-3.13163	1.94785	2.04544	-0.0975898	0.525155
chr1	1250001	-2.85831	-3.00347	0.377401	1.4957	-1.11829	0.145161
chr1	1260001	-3.12029	-3.5121	-0.00824689	0.703987	-0.712233	0.391808
chr1	1270001	-1.67761	-1.55894	0.90766	1.20914	-0.301482	-0.118669
chr1	1280001	-3.73351	-1.86565	0.695994	2.37379	-1.67779	-1.86786
chr1	1290001	-4.37752	-1.44969	0.87578	2.28599	-1.41021	-2.92783
chr1	1300001	-3.9463	-3.04692	1.86235	1.94561	-0.0832555	-0.899384
chr1	1310001	-2.80088	-2.27579	1.13488	1.2461	-0.111226	-0.525091
chr1	1320001	-4.66091	-2.08927	0.761285	2.0197	-1.25842	-2.57164
chr1	1330001	-5.00231	-3.83444	0.554834	2.01257	-1.45773	-1.16787
chr1	1340001	-4.55063	-2.17072	1.22712	1.90458	-0.677456	-2.37992
chr1	1350001	-1.85413	-3.86586	2.15283	2.08032	0.0725158	2.01173
chr1	1360001	-1.55385	-1.66658	0.337996	1.23511	-0.897118	0.112727
chr1	1370001	-3.52317	-1.40392	0.517024	1.51147	-0.994444	-2.11925
chr1	1380001	-3.52866	-1.34263	-0.112475	2.20006	-2.31254	-2.18602
chr1	1390001	-2.69993	-2.14114	-0.0297353	1.07998	-1.10971	-0.558791
chr1	1400001	-3.37124	-1.32409	0.551885	0.538041	0.0138437	-2.04714
chr1	1410001	-0.772752	-1.53952	0.747602	0.8024	-0.0547978	0.766768
chr1	1420001	-1.01363	-2.73216	1.2135	1.57966	-0.36616	1.71854
chr1	1430001	-2.06854	-1.8725	2.38681	2.5368	-0.149988	-0.196045
chr1	1440001	-1.61838	-2.84788	0.575312	1.73985	-1.16454	1.2295
chr1	1450001	-3.05529	-1.5412	0.482332	1.9115	-1.42917	-1.51409
chr1	1460001	-2.48681	-1.52492	0.246104	1.7031	-1.457	-0.961897
chr1	1470001	-4.73812	-2.96466	0.108357	1.15963	-1.05127	-1.77346
chr1	1480001	-3.21223	-2.25981	-0.793857	0.673556	-1.46741	-0.952427
chr1	1490001	-3.23923	-2.63756	-0.400873	0.934328	-1.3352	-0.601667
chr1	1500001	-2.68966	-1.86933	0.0342157	1.0115	-0.97728	-0.820327
chr1	1510001	-3.4175	-3.25429	0.689746	1.80074	-1.111	-0.163212
chr1	1520001	-3.69432	-2.71123	0.0703893	1.10702	-1.03663	-0.983093
chr1	1530001	-3.37992	-4.17997	0.703987	1.514	-0.810009	0.800052
chr1	1540001	-6.00231	-3.16618	0.899176	1.60312	-0.703946	-2.83613
chr1	1550001	-4.63415	-3.42012	0.0621217	0.665393	-0.603271	-1.21403
chr1	1560001	-2.13226	-2.15907	-0.855431	0.191563	-1.04699	0.0268119
chr1	1570001	-1.90942	-1.37857	0.70044	0.537048	0.163392	-0.530848
chr1	1580001	-0.728335	-1.9737	0.0662614	0.339137	-0.272876	1.24536
chr1	1590001	-0.0817664	-0.824443	1.54893	2.73335	-1.18442	0.742677
chr1	1600001	-1.31473	-1.64792	1.21412	2.20289	-0.988763	0.333187
chr1	1610001	-2.12406	-2.3876	0.922959	1.32998	-0.407026	0.263538
chr1	1620001	-2.51457	-3.8197	1.65122	2.02538	-0.374159	1.30513
chr1	1630001	-1.18377	-3.05889	1.426	1.88362	-0.457624	1.87512
chr1	1640001	-1.92961	-2.59684	0.190299	1.47508	-1.28479	0.667231
chr1	1650001	-2.79786	-1.32626	-0.527616	0.051024	-0.57864	-1.4716
chr1	1660001	-3.05649	-2.43753	-0.872763	0.799087	-1.67185	-0.618966
chr1	1670001	-5.00231	-1.85726	-0.442811	1.35106	-1.79387	-3.14505
chr1	1680001	-4.07097	-2.73889	0.0384362	0.889084	-0.850648	-1.33208
chr1	1690001	-2.60034	-2.33789	0.584	1.24732	-0.66332	-0.262451
chr1	1700001	-3.20823	-1.8247	0.632268	1.44784	-0.815575	-1.38353
chr1	1710001	-2.08375	-1.79887	-0.415037	0.651683	-1.06672	-0.284885
chr1	1720001	-2.33862	-1.73121	-0.684318	0.331132	-1.01545	-0.607409
chr1	1730001	-2.20423	-2.27649	-0.805661	0.84318	-1.64884	0.0722521
chr1	1740001	-2.51622	-2.36885	0.0607392	1.26664	-1.2059	-0.147374
chr1	1750001	-3.81665	-2.66018	0.313826	1.13159	-0.817763	-1.15647
chr1	1760001	-3.44316	-1.56277	-0.602745	0.499782	-1.10253	-1.88039
chr1	1770001	-1.72642	-1.1078	0.232661	0.221568	0.011093	-0.618621
chr1	1780001	-2.64476	-1.84063	0.771463	0.75873	0.0127335	-0.804129
chr1	1790001	-4.00254	-2.08498	-0.581432	0.1137	-0.695133	-1.91757
chr1	1800001	-2.05469	-1.88417	-0.667493	-0.456801	-0.210691	-0.170524
chr1	1810001	-2.98165	-1.88151	-0.838564	-0.640479	-0.198085	-1.10014
chr1	1820001	-2.58641	-2.03682	-1.17821	-0.0484122	-1.1298	-0.549584
chr1	1830001	-2.33497	-2.98279	-0.986788	0.258217	-1.24501	0.64782
chr1	1840001	-2.99769	-1.6425	-0.361973	0.128293	-0.490266	-1.35519
chr1	1850001	-2.773	-3.36201	-0.0388953	0.457332	-0.496227	0.589011
chr1	1860001	-3.68057	-1.25051	-1	0.109695	-1.10969	-2.43006
chr1	1870001	-2.26812	-2.17072	-0.109359	0.832688	-0.942046	-0.0974029
chr1	1880001	-1.85204	-3.81036	-0.562133	0.657183	-1.21932	1.95832
chr1	1890001	-2.27718	-1.69152	1.33914	1.91571	-0.576575	-0.585662
chr1	1900001	-3.48261	-4.21036	0.773996	1.21537	-0.441372	0.727749
chr1	1910001	-2.8039	-1.38798	1.62059	2.08168	-0.461094	-1.41592
chr1	1920001	-1.96635	-1.81909	0.606916	2.07758	-1.47067	-0.14726
chr1	1930001	-2.0523	-0.756331	0.404903	1.33857	-0.933664	-1.29597
chr1	1940001	-1.76513	-0.906981	0.755315	1.63738	-0.882063	-0.85815
chr1	1950001	-1.4489	0.265437	0.648926	1.43776	-0.788835	-1.71434
chr1	1960001	-1.58035	-1.05589	0.637842	2.06074	-1.4229	-0.524462
chr1	1970001	-2.43129	-0.866173	0.568519	1.64939	-1.08087	-1.56511
chr1	1980001	-2.2304	-1.99827	0.957543	2.06385	-1.1063	-0.232128
chr1	1990001	-1.94842	-2.26743	-0.250165	0.297485	-0.54765	0.319008
chr1	2000001	-0.735524	-0.399159	0.353888	0.729444	-0.375556	-0.336364
chr1	2010001	-0.425656	-0.190503	1.26484	1.8524	-0.587562	-0.235153
chr1	2020001	-1.21558	-0.635316	1.53356	2.25761	-0.724051	-0.580264
chr1	2030001	-2.00462	-1.22398	0.720716	2.26574	-1.54502	-0.780644
chr1	2040001	-1.41773	-1.69806	1.62012	1.63784	-0.0177249	0.280328
chr1	2050001	-1.67623	-1.82419	1.12631	1.51702	-0.390712	0.147962
chr1	2060001	-2.89647	-0.97228	0.0745054	1.0229	-0.948395	-1.92419
chr1	2070001	-2.46116	-1.1976	0.730314	1.514	-0.783682	-1.26356
chr1	2080001	-2.86565	-2.11279	1.02219	1.65764	-0.63545	-0.752861
chr1	2090001	-3.14178	-2.45482	0.996389	1.32941	-0.333022	-0.686958
chr1	2100001	-3.88002	-2.04335	0.336855	1.29807	-0.961217	-1.83667
chr1	2110001	-1.45403	-2.05469	0.465713	1.12565	-0.659938	0.60066
chr1	2120001	-3.30472	-2.69432	0.275007	1.00072	-0.725714	-0.610398
chr1	2130001	-6.00231	-2.99194	0.859174	1.68796	-0.828782	-3.01037
chr1	2140001	-6.00231	-2.36438	0.0976108	1.49416	-1.39655	-3.63793
chr1	2150001	-2.74178	-1.54036	-0.0081018	0.832688	-0.840789	-1.20142
chr1	2160001	-3.15329	-0.847362	0.381837	1.21475	-0.832909	-2.30592
chr1	2170001	-4.26091	-2.97143	0.284514	1.77905	-1.49454	-1.28948
chr1	2180001	-4.09715	-2.25843	0.645241	1.488	-0.84276	-1.83872
chr1	2190001	-3.14561	-3.46785	1.38239	1.69019	-0.307803	0.322247
chr1	2200001	-3.1623	-1.82982	1.70752	1.77019	-0.06267	-1.33248
chr1	2210001	-2.45008	-1.94453	1.46676	1.63087	-0.164114	-0.505558
chr1	2220001	-3.29903	-2.96917	1.41468	1.59264	-0.17796	-0.329858
chr1	2230001	-2.43987	-3.16488	1.89103	2.30947	-0.418437	0.725012
chr1	2240001	-2.2856	-1.65563	1.17696	1.59168	-0.414718	-0.629975
chr1	2250001	-2.17397	-1.17788	0.828632	1.01293	-0.184295	-0.996088
chr1	2260001	-3.23107	-2.28069	0.748461	1.40817	-0.659707	-0.95039
chr1	2270001	-3.56901	-2.73504	1.42008	1.81311	-0.393036	-0.833965
chr1	2280001	-2.98393	-2.63487	0.553852	1.45733	-0.90348	-0.349064
chr1	2290001	-2.31186	-3.07704	0.941106	2.20383	-1.26272	0.765177
chr1	2300001	-2.69059	-3.61228	0.784085	2.08236	-1.29828	0.921694
chr1	2310001	-5.09739	-2.9885	1.67762	2.23266	-0.55504	-2.10889
chr1	2320001	-1.87673	-1.02591	1.75189	2.21909	-0.467199	-0.85082
chr1	2330001	-2.76906	-1.1769	0.834307	2.12664	-1.29234	-1.59216
chr1	2340001	-2.67392	-1.80995	0.914565	1.98623	-1.07166	-0.863969
chr1	2350001	-3.04692	-1.01596	0.886745	1.91686	-1.03011	-2.03096
chr1	2360001	-1.39783	0.138814	-1.02356	0.736388	-1.75995	-1.53664
chr1	2370001	-2.76906	-0.502669	0.657183	2.22466	-1.56748	-2.26639
chr1	2380001	-3.0315	-1.01537	0.391768	1.67446	-1.28269	-2.01613
chr1	2390001	-2.69245	-2.21893	0.321928	0.833497	-0.511569	-0.473521
chr1	2400001	-4.85058	-2.40202	-0.134319	1.03633	-1.17065	-2.44857
chr1	2410001	-2.89111	-2.27509	1.34028	1.92714	-0.586861	-0.61602
chr1	2420001	-1.18442	-0.380071	0.69332	1.54547	-0.852155	-0.804354
chr1	2430001	-3.15329	-1.46435	1.38294	2.10802	-0.725079	-1.68894
chr1	2440001	-0.607573	-0.815783	1.98914	2.36569	-0.376554	0.208211
chr1	2450001	-5.00231	-2.57089	0.630405	0.902267	-0.271861	-2.43142
chr1	2460001	-5.18128	-3.19232	0.687061	1.12697	-0.439912	-1.98896
chr1	2470001	-5.62238	-2.91594	0.927517	1.07861	-0.151093	-2.70644
chr1	2480001	-2.93788	-2.67761	0.0172093	1.37962	-1.36241	-0.260268
chr1	2490001	-3.80329	-3.29195	0.57628	1.07176	-0.495482	-0.511347
chr1	2500001	-Inf	-3.25429	-0.116066	0.784085	-0.900152	-Inf
chr1	2510001	-Inf	-6.4894	-0.700169	-0.173482	-0.526687	-Inf
chr1	2520001	-1.5187	-2.91702	0.686164	0.768078	-0.0819141	1.39832
chr1	2530001	-0.793857	-2.31905	1.2461	1.43242	-0.186321	1.52519
chr1	2540001	-5.04883	-2.54456	0.835924	0.84318	-0.00725582	-2.50427
chr1	2550001	-2.80289	-1.12249	0.199123	0.864731	-0.665608	-1.6804
chr1	2560001	-5.44599	-7.15905	0.0908534	1.22959	-1.13873	1.71306
chr1	2570001	-1.65972	-1.19232	-0.116379	0.886745	-1.00312	-0.467407
chr1	2580001	-3.74778	-1.52575	-0.234296	0.919912	-1.15421	-2.22203
chr1	2590001	-3.11404	-0.855954	-0.321928	1.02928	-1.3512	-2.25808
chr1	2600001	-2.94898	-2.074	0.0071955	0.740712	-0.733516	-0.874975
chr1	2610001	-1.18541	-0.721658	-0.975113	0.426533	-1.40165	-0.46375
chr1	2620001	0.640621	0.533065	0.397255	0.62854	-0.231285	0.107556
chr1	2630001	-0.773491	-1.07097	0.261832	0.947853	-0.686021	0.297475
chr1	2640001	-2.36438	0.00863031	-0.341903	0.868687	-1.21059	-2.37302
chr1	2650001	-0.548987	1.31846	-0.259979	3.76022	-4.0202	-1.86745
chr1	2660001	-1.63487	1.18777	-0.259116	4.21878	-4.4779	-2.82264
chr1	2670001	-1.70651	1.71017	0.209141	4.41414	-4.20499	-3.41668
chr1	2680001	-2.11841	0.6107	-0.882571	3.43962	-4.32219	-2.72911
chr1	2690001	-2.35698	-0.904278	-3.00694	2.28244	-5.28938	-1.4527
chr1	2700001	-4.77359	-4.66969	-3.53032	-1.92796	-1.60236	-0.103896
chr1	2710001	-Inf	-Inf	-Inf	-Inf	NA	NA
chr1	2720001	-Inf	-Inf	-Inf	-Inf	NA	NA
chr1	2730001	-Inf	-Inf	-Inf	-Inf	NA	NA
chr1	2740001	-6.00231	-1.71123	-3.25291	1.68077	-4.93369	-4.29108
chr1	2750001	-3.44709	-0.578629	-2.14624	2.37962	-4.52586	-2.86846
chr1	2760001	-3.24742	-1.83341	-2.39214	1.02857	-3.42071	-1.41401
chr1	2770001	-2.55385	-1.78737	-2.07522	1.36681	-3.44203	-0.766481
chr1	2780001	-1.35587	-0.375384	-2.4135	0.23634	-2.64984	-0.980482
chr1	2790001	-0.962407	0.529071	-1.51128	1.2455	-2.75678	-1.49148
chr1	2800001	-2.09604	-0.746858	-0.271601	2.11237	-2.38397	-1.34918
chr1	2810001	-0.593137	-0.359934	-0.77868	1.59455	-2.37323	-0.233202
chr1	2820001	-1.23345	-0.256011	-0.630171	1.7566	-2.38677	-0.977436
chr1	2830001	-1.33716	0.138814	-0.812232	1.47716	-2.28939	-1.47597
chr1	2840001	-0.434403	1.27977	-0.466536	1.13685	-1.60338	-1.71417
chr1	2850001	-1.2969	-0.326624	0.314986	1.77863	-1.46364	-0.970275
chr1	2860001	-2.19562	-1.24811	0.345964	2.16736	-1.82139	-0.947508
chr1	2870001	-2.13289	-2.68594	0.674461	1.75702	-1.08256	0.553047
chr1	2880001	-1.88897	-1.05769	0.308011	1.96643	-1.65842	-0.831277
chr1	2890001	-0.990796	-1.07157	0.260628	2.01293	-1.7523	0.0807767
chr1	2900001	-1.09758	-1.0807	0.261832	2.38377	-2.12194	-0.016881
chr1	2910001	-1.17723	-1.69666	0.209141	1.87184	-1.6627	0.519429
chr1	2920001	-1.33862	-0.564478	0.0745054	1.5864	-1.5119	-0.774137
chr1	2930001	-1.32409	-0.0764324	0.415759	2.07211	-1.65635	-1.24766
chr1	2940001	-0.771766	0.0813396	0.173767	1.43136	-1.25759	-0.853106
chr1	2950001	-0.50083	0.644318	-1.09419	0.932817	-2.027	-1.14515
chr1	2960001	-0.584674	-0.508403	0.0894982	1.48594	-1.39644	-0.0762706
chr1	2970001	-2.28912	-3.36364	0.00863031	1.72465	-1.71602	1.07452
chr1	2980001	-3.17397	-0.659951	0.511974	1.96643	-1.45446	-2.51402
chr1	2990001	-0.172344	0.732052	-0.411195	0.441483	-0.852679	-0.904396
chr1	3000001	-0.313298	0.246104	0.266637	1.39944	-1.13281	-0.559402
chr1	3010001	-0.169907	-0.753409	0.97159	1.94298	-0.971394	0.583503
chr1	3020001	-0.627716	-0.0845173	0.92448	2.27411	-1.34963	-0.543199
chr1	3030001	-1.17723	-0.733843	1.33628	2.04089	-0.704609	-0.443386
chr1	3040001	0.0635029	0.771463	-0.194625	0.612588	-0.807213	-0.70796
chr1	3050001	-0.434598	0.721591	0.297485	1.48954	-1.19206	-1.15619
chr1	3060001	1.28392	-0.667951	2.90149	2.51576	0.385732	1.95187
chr1	3070001	0.709291	-1.28806	2.75489	2.44228	0.312607	1.99736
chr1	3080001	-1.15618	-1.46116	1.53804	1.97196	-0.433916	0.304987
chr1	3090001	-1.99885	-2.38685	1.48336	2.29013	-0.806765	0.387999
chr1	3100001	-1.09111	0.100305	1.66812	1.94598	-0.277863	-1.19142
chr1	3110001	-2.81198	-0.734803	1.73552	1.75018	-0.0146555	-2.07718
chr1	3120001	-1.91921	-1.80995	1.78576	2.07279	-0.287032	-0.109252
chr1	3130001	-1.16327	-0.304006	1.78869	2.14078	-0.352093	-0.859262
chr1	3140001	-1.46674	-1.52907	1.07108	1.92334	-0.852263	0.0623371
chr1	3150001	-1.63263	-0.14178	1.10769	1.7685	-0.660814	-1.49085
chr1	3160001	-2.33716	-0.549831	1.2135	2.09694	-0.883434	-1.78733
chr1	3170001	-1.90347	-0.296545	1.20163	1.94711	-0.745471	-1.60692
chr1	3180001	-1.33388	-2.11528	1.40762	2.03598	-0.628351	0.781405
chr1	3190001	-2.89004	-2.20756	1.65992	1.99349	-0.333569	-0.682477
chr1	3200001	-0.934566	-0.926865	1.75531	1.98039	-0.225076	-0.00770026
chr1	3210001	-1.98564	-0.31276	1.75275	1.77357	-0.0208258	-1.67288
chr1	3220001	-1.80743	-0.181968	1.76808	2.12829	-0.360215	-1.62546
chr1	3230001	-1.63039	-0.424688	1.3505	2.04963	-0.699134	-1.20571
chr1	3240001	-0.557242	-0.1938	1.59789	1.69688	-0.0989954	-0.363443
chr1	3250001	-1.68084	-0.898081	0.545968	1.32596	-0.779994	-0.782764
chr1	3260001	-2.0511	-1.02474	1.23818	2.0229	-0.784725	-1.02636
chr1	3270001	-3.07582	-0.670475	1.43669	2.17792	-0.741223	-2.40535
chr1	3280001	-1.11497	0.051024	1.57046	2.12796	-0.5575	-1.166
chr1	3290001	-0.914032	-0.895932	0.936591	2.07622	-1.13963	-0.0180998
chr1	3300001	-0.965221	-0.0842114	1.20289	1.74717	-0.544285	-0.881009
chr1	3310001	0.182692	-0.753896	1.80941	1.56852	0.240896	0.936588
chr1	3320001	-2.14561	-0.45799	1.49978	1.65627	-0.156485	-1.68762
chr1	3330001	-2.02621	-0.875672	1.40599	1.99386	-0.587863	-1.15053
chr1	3340001	-0.404305	0.365133	0.797428	1.70088	-0.903455	-0.769438
chr1	3350001	-1.39403	-2.31617	1.58352	1.98659	-0.403074	0.922137
chr1	3360001	-1.04662	-0.670704	1.53854	1.9241	-0.385562	-0.375919
chr1	3370001	-2.1367	-1.17137	0.981122	2.02715	-1.04603	-0.965327
chr1	3380001	-0.649729	-0.354022	1.35558	2.12664	-0.771062	-0.295707
chr1	3390001	1.7137	0.341417	2.12035	2.01757	0.102786	1.37228
chr1	3400001	-2.29832	-1.23277	1.31904	1.97856	-0.659522	-1.06555
chr1	3410001	-1.11685	-1.49046	0.757023	1.84358	-1.08656	0.373608
chr1	3420001	-1.39176	-0.300093	1.18015	1.96421	-0.784066	-1.09167
chr1	3430001	-1.1769	-0.3531	0.852798	1.774	-0.921198	-0.823803
chr1	3440001	-0.745406	0.171207	-0.093879	1.11636	-1.21024	-0.916613
chr1	3450001	-1.33352	-1.58597	1.3978	1.72421	-0.326411	0.252457
chr1	3460001	-3.32395	-3.69003	0.958286	1.72465	-0.766364	0.366083
chr1	3470001	-3.31473	-2.74565	0.766383	1.15445	-0.38807	-0.569085
chr1	3480001	-1.25017	-0.498383	0.290424	1.32941	-1.03899	-0.751783
chr1	3490001	-3.51903	-1.57304	1.23389	2.426	-1.19211	-1.94599
chr1	3500001	-3.9463	-1.4489	0.913799	2.14111	-1.22731	-2.4974
chr1	3510001	-3.10905	-1.31186	0.794104	2.01328	-1.21918	-1.79718
chr1	3520001	-2.91485	-1.14624	1.51551	2.18269	-0.667182	-1.7686
chr1	3530001	-3.75575	-1.94619	1.84639	2.16511	-0.318715	-1.80955
chr1	3540001	-3.04335	-1.29513	1.81435	2.24732	-0.432975	-1.74822
chr1	3550001	-2.46674	-0.758282	1.05728	2.30159	-1.24431	-1.70845
chr1	3560001	-3.38112	-1.86197	1.10769	2.0939	-0.98621	-1.51915
chr1	3570001	-4.1428	-1.84011	0.364012	1.7761	-1.41209	-2.30269
chr1	3580001	-7.39484	-2.23582	0.80653	1.89763	-1.0911	-5.15901
chr1	3590001	-3.67153	-5.82337	1.00504	1.97526	-0.970223	2.15184
chr1	3600001	-3.1367	-0.545824	1.02219	2.15023	-1.12804	-2.59087
chr1	3610001	-2.13924	-0.745406	1.62059	1.88792	-0.267329	-1.39383
chr1	3620001	-0.991943	-1.42082	1.22527	0.805705	0.41957	0.428876
chr1	3630001	-2.37407	-2.21692	0.943359	1.6884	-0.745045	-0.157154
chr1	3640001	-0.676457	-1.45958	0.567545	1.28036	-0.712817	0.783119
chr1	3650001	1.5568	0.1137	2.30539	1.78994	0.515449	1.4431
chr1	3660001	-0.161008	-0.0968074	0.899949	1.74631	-0.846364	-0.0642005
chr1	3670001	-1.58381	-1.45245	1.53903	1.86829	-0.329257	-0.131357
chr1	3680001	-1.23175	-1.43635	1.96088	2.45602	-0.495135	0.204602
chr1	3690001	-3.20556	-1.78588	1.46571	2.21816	-0.752448	-1.41969
chr1	3700001	-2.0517	-0.504714	2.06798	2.16639	-0.0984113	-1.54698
chr1	3710001	-1.72356	-0.49981	1.8801	2.32912	-0.449026	-1.22375
chr1	3720001	-4.84022	-1.74323	0.843984	1.64155	-0.797562	-3.09698
chr1	3730001	-3.32279	-2.03919	1.01578	1.47871	-0.46293	-1.2836
chr1	3740001	-1.90671	0.439357	1.03914	1.69421	-0.655073	-2.34607
chr1	3750001	-1.16521	0.578214	0.304511	1.55238	-1.24787	-1.74342
chr1	3760001	-0.411579	0.856787	0.435095	1.67582	-1.24072	-1.26837
chr1	3770001	-2.03505	-3.65781	1.05797	1.61824	-0.560269	1.62276
chr1	3780001	-3.46674	-3.50635	-0.00650678	0.505891	-0.512398	0.039617
chr1	3790001	-3.32395	-1.67853	0.39835	0.396159	0.00219088	-1.64542
chr1	3800001	-0.050353	0.400538	-0.605376	0.353888	-0.959264	-0.450891
chr1	3810001	-1.79736	-1.45087	-0.3655	1.46832	-1.83382	-0.34649
chr1	3820001	-3.03032	-1.93788	0.00432161	1.05936	-1.05503	-1.09245
chr1	3830001	-1.75292	-0.57497	-0.809196	0.0827026	-0.891898	-1.17795
chr1	3840001	-2.60823	-1.65426	-0.716671	0.22404	-0.940711	-0.953969
chr1	3850001	-1.41235	-1.87091	1.17185	1.29748	-0.125638	0.458568
chr1	3860001	-3.00694	-1.35624	0.169925	0.913033	-0.743108	-1.65071
chr1	3870001	-1.12816	-0.995966	-0.130523	0.642471	-0.772994	-0.13219
chr1	3880001	-6.00231	-1.19926	-0.483178	0.38405	-0.867228	-4.80305
chr1	3890001	-1.65018	-1.77893	-0.69129	0.83754	-1.52883	0.128745
chr1	3900001	-2.40813	-0.235484	0.856787	1.64662	-0.789837	-2.17265
chr1	3910001	-1.41928	-0.135903	0.80488	1.87224	-1.06736	-1.28337
chr1	3920001	-2.09234	0.481299	0.511974	1.73855	-1.22658	-2.57364
chr1	3930001	-0.845806	0.453122	-0.451267	1.24245	-1.69372	-1.29893
chr1	3940001	-0.657445	0.767231	0.0635029	1.37128	-1.30778	-1.42468
chr1	3950001	-2.36216	-0.111851	0.545968	1.46728	-0.921311	-2.25031
chr1	3960001	-0.452451	0.485427	-0.278059	0.784085	-1.06214	-0.937878
chr1	3970001	-2.21491	0.292782	0.865523	1.62761	-0.762084	-2.50769
chr1	3980001	-3.5149	-0.344465	0.343692	1.38239	-1.0387	-3.17044
chr1	3990001	-1.53116	-1.05619	-0.0527453	1.55238	-1.60512	-0.474965
chr1	4000001	-1.60735	-0.178045	0.370722	1.5612	-1.19048	-1.42931
chr1	4010001	-1.12438	-0.00795672	0.155749	0.916859	-0.76111	-1.11642
chr1	4020001	-0.662232	0.648926	0.457332	1.51803	-1.0607	-1.31116
chr1	4030001	-0.527408	0.820485	-0.21558	0.457332	-0.672911	-1.34789
chr1	4040001	-1.20224	0.563646	-0.0886536	1.41143	-1.50008	-1.76589
chr1	4050001	-2.92687	0.124328	0.649845	1.14861	-0.498763	-3.05119
chr1	4060001	-2.64386	-0.309538	0.399445	1.52507	-1.12562	-2.33432
chr1	4070001	-1.43792	0.389567	0.503858	1.99964	-1.49578	-1.82748
chr1	4080001	-0.272123	0.231432	0.374066	1.47923	-1.10516	-0.503556
chr1	4090001	-1.0982	0.584963	-0.382513	0.687956	-1.07047	-1.68316
chr1	4100001	-2.09173	0.418999	0.0538064	1.24793	-1.19412	-2.51072
chr1	4110001	0.137504	0.67717	0.423309	1.6581	-1.23479	-0.539666
chr1	4120001	-1.47794	-0.585973	0.154454	1.64201	-1.48755	-0.891972
chr1	4130001	-0.750979	0.599318	0.446786	1.31673	-0.869939	-1.3503
chr1	4140001	-1.35882	0.255803	0.348232	1.46832	-1.12009	-1.61463
chr1	4150001	-1.22095	-0.386091	0.410341	1.30918	-0.898835	-0.834859
chr1	4160001	-1.94898	0.54498	0.422233	1.48233	-1.0601	-2.49396
chr1	4170001	-0.629055	-0.388922	0.545968	1.56218	-1.01621	-0.240133
chr1	4180001	-1.00029	0.451013	0.395063	0.477159	-0.0820964	-1.4513
chr1	4190001	-0.2124	1.24489	-2.02621	0.045443	-2.07165	-1.45729
chr1	4200001	-0.32572	1.11703	-0.620823	0.614474	-1.2353	-1.44275
chr1	4210001	-1.17527	0.665393	0.195348	1.23818	-1.04283	-1.84067
chr1	4220001	-1.05889	0.183963	-0.390245	0.617298	-1.00754	-1.24286
chr1	4230001	-1.11154	0.422233	-0.555121	-0.0168331	-0.538288	-1.53377
chr1	4240001	-0.872235	0.531069	-1.736	-0.371646	-1.36436	-1.4033
chr1	4250001	-0.831871	0.62854	-0.945916	0.470927	-1.41684	-1.46041
chr1	4260001	-0.417155	0.687956	0.0271541	0.741575	-0.714421	-1.10511
chr1	4270001	-0.240248	1.31615	0.16221	1.02715	-0.864944	-1.55639
chr1	4280001	-0.28736	0.929033	-0.909689	0.252173	-1.16186	-1.21639
chr1	4290001	-0.847622	0.249749	-0.511074	0.708408	-1.21948	-1.09737
chr1	4300001	-1.32373	0.121679	0.0285692	1.21101	-1.18244	-1.44541
chr1	4310001	-0.872499	0.959028	-0.480156	0.476122	-0.956279	-1.83153
chr1	4320001	-1.66658	-0.0528949	0.0342157	0.949348	-0.915132	-1.61368
chr1	4330001	-1.31007	-0.336246	0.0593553	1.10635	-1.04699	-0.973829
chr1	4340001	-1.88151	0.455229	-0.133685	1.10769	-1.24137	-2.33674
chr1	4350001	-3.44709	0.0690147	0.546956	1.78073	-1.23377	-3.51611
chr1	4360001	-2.27928	-0.340989	0.254594	0.901494	-0.6469	-1.93829
chr1	4370001	-0.76048	0.468844	-0.805661	0.999278	-1.80494	-1.22932
chr1	4380001	-0.935393	0.361768	-0.482372	0.659925	-1.1423	-1.29716
chr1	4390001	-0.149921	1.0552	-0.444773	0.922198	-1.36697	-1.20512
chr1	4400001	-0.748554	0.619178	0.111031	1.15898	-1.04795	-1.36773
chr1	4410001	-0.708632	1.38128	-0.55703	0.225275	-0.782305	-2.08992
chr1	4420001	-2.23243	0.699552	-0.761458	0.316146	-1.0776	-2.93198
chr1	4430001	-0.414076	0.711054	-0.423139	0.930548	-1.35369	-1.12513
chr1	4440001	-1.16133	0.7433	-0.352547	0.936591	-1.28914	-1.90463
chr1	4450001	-0.759502	-0.155695	-0.622821	0.445727	-1.06855	-0.603808
chr1	4460001	-1.77893	-0.18295	0.1137	1.24306	-1.12936	-1.59598
chr1	4470001	-0.143532	1.03281	-0.932912	0.399445	-1.33236	-1.17634
chr1	4480001	-0.665203	0.187768	0.233888	1.44784	-1.21396	-0.852971
chr1	4490001	-1.68223	-0.846843	-0.0700575	1.38073	-1.45079	-0.83539
chr1	4500001	-1.49859	0.710173	-0.386091	1.44042	-1.82651	-2.20876
chr1	4510001	-2.18377	-0.480961	0.493647	1.81599	-1.32234	-1.70281
chr1	4520001	-0.678996	0.412511	-0.226341	0.801573	-1.02791	-1.09151
chr1	4530001	-1.22499	0.818851	-1.33243	0.167358	-1.49978	-2.04384
chr1	4540001	-1.55597	1.44042	-0.0918788	0.838347	-0.930226	-2.99639
chr1	4550001	-1.11185	0.769772	-0.927963	0.803227	-1.73119	-1.88162
chr1	4560001	-1.05649	0.776525	-0.0177091	0.859174	-0.876884	-1.83302
chr1	4570001	-1.0622	1.37407	-0.406598	0.909197	-1.3158	-2.43627
chr1	4580001	-0.380071	0.878137	-0.169745	0.92372	-1.09346	-1.25821
chr1	4590001	-1.32952	-0.895932	0.54498	1.54201	-0.99703	-0.43359
chr1	4600001	-0.611755	-0.0776499	0.884403	1.57483	-0.690426	-0.534105
chr1	4610001	-1.09265	-0.311148	0.54498	1.10568	-0.560698	-0.7815
chr1	4620001	-3.09665	-0.285249	0.334568	1.84318	-1.50861	-2.8114
chr1	4630001	-1.29513	-0.592267	0.861558	1.62854	-0.766982	-0.702861
chr1	4640001	-0.93016	0.0703893	-0.0223904	0.685267	-0.707658	-1.00055
chr1	4650001	0.78576	-0.468731	1.98914	1.85439	0.134744	1.25449
chr1	4660001	-0.636212	0.513996	0.533065	1.53903	-1.00597	-1.15021
chr1	4670001	-0.91376	0.58111	0.387363	1.62901	-1.24164	-1.49487
chr1	4680001	-0.874084	0.132248	0.958286	1.72159	-0.763305	-1.00633
chr1	4690001	-2.80793	-0.146723	0.996389	1.58736	-0.590976	-2.66121
chr1	4700001	-1.6034	0.0894982	0.811471	1.49876	-0.68729	-1.6929
chr1	4710001	-0.599681	0.289244	1.21226	1.62574	-0.41348	-0.888925
chr1	4720001	-2.72261	0.0799754	0.989866	2.07382	-1.08395	-2.80259
chr1	4730001	-1.43284	0.230203	0.584	1.98003	-1.39602	-1.66305
chr1	4740001	-1.45878	0.0676387	0.438293	1.81721	-1.37892	-1.52642
chr1	4750001	-0.948976	-0.17511	0.598365	1.16928	-0.570918	-0.773866
chr1	4760001	-0.730967	0.736388	0.508936	0.897628	-0.388692	-1.46736
chr1	4770001	-2.43831	-0.0975791	0.685267	1.51501	-0.829739	-2.34073
chr1	4780001	-2.20556	0.724214	0.248535	1.29983	-1.0513	-2.92978
chr1	4790001	-1.01101	0.45628	0.331132	1.06281	-0.731681	-1.46729
chr1	4800001	-0.16942	1.56413	-0.683623	0.841571	-1.52519	-1.73355
chr1	4810001	0.109695	1.08134	-1.27788	-0.202904	-1.07498	-0.971645
chr1	4820001	-1.22162	0.619178	0.413594	1.12168	-0.708084	-1.8408
chr1	4830001	-0.604498	0.716332	-0.297431	0.718088	-1.01552	-1.32083
chr1	4840001	-0.226004	0.881273	-0.697359	0.0285692	-0.725928	-1.10728
chr1	4850001	-0.93071	0.808179	-0.582296	0.687956	-1.27025	-1.73889
chr1	4860001	-1.2856	0.109695	-1.30116	0.462576	-1.76374	-1.3953
chr1	4870001	-0.833413	0.279768	0.00144197	0.826193	-0.824751	-1.11318
chr1	4880001	-0.558517	0.422233	-0.219942	-0.10067	-0.119272	-0.98075
chr1	4890001	-0.852303	1.08678	-0.208228	0.252173	-0.460401	-1.93909
chr1	4900001	-0.436159	0.312665	-1.03062	0.157044	-1.18766	-0.748824
chr1	4910001	-0.579706	0.759582	-0.371646	0.512985	-0.884632	-1.33929
chr1	4920001	-0.692455	0.75873	-0.059044	0.349365	-0.408409	-1.45118
chr1	4930001	-1.82931	-0.135111	0.385155	0.509949	-0.124794	-1.6942
chr1	4940001	-0.994816	0.530071	-0.00462403	0.7433	-0.747924	-1.52489
chr1	4950001	-1.12249	0.360645	-0.172831	0.501821	-0.674653	-1.48314
chr1	4960001	-1.51169	0.481299	0.650765	0.690641	-0.039876	-1.99299
chr1	4970001	-0.236843	0.819668	0.263034	1.12499	-0.861955	-1.05651
chr1	4980001	-0.156659	0.57628	0.168642	0.870266	-0.701624	-0.73294
chr1	4990001	-0.604498	0.97673	-0.822401	-0.283316	-0.539085	-1.58123
chr1	5000001	-0.909147	0.716332	-0.219438	0.819668	-1.03911	-1.62548
chr1	5010001	-0.698529	0.0342157	-0.152163	0.708408	-0.860571	-0.732745
chr1	5020001	-0.563625	0.228973	-0.75268	-1.47674	0.724059	-0.792597
chr1	5030001	-0.654944	0.126973	-0.413692	-0.228875	-0.184817	-0.781917
chr1	5040001	-0.264651	0.231432	0.317304	0.67717	-0.359866	-0.496084
chr1	5050001	-0.627939	0.378512	-0.604718	-0.761702	0.156984	-1.00645
chr1	5060001	-0.354944	0.0299829	-1.36253	-1.81401	0.451478	-0.384927
chr1	5070001	-1.38496	-0.114348	-0.734323	-0.789611	0.0552881	-1.27061
chr1	5080001	-0.641154	-0.546245	-0.278059	-0.0387471	-0.239312	-0.0949083
chr1	5090001	-0.231583	0.282143	-1.54246	-1.07856	-0.463895	-0.513726
chr1	5100001	-0.808185	-0.282614	-0.742024	-0.803645	0.0616209	-0.525571
chr1	5110001	-1.04811	-1.23923	0.485427	0.793272	-0.307845	0.191112
chr1	5120001	-0.730249	-0.0931094	-0.239226	-0.00766662	-0.231559	-0.637139
chr1	5130001	-0.231752	0.617298	0.123004	0.400538	-0.277534	-0.849051
chr1	5140001	0.0867838	0.683472	0.554834	0.986229	-0.431394	-0.596688
chr1	5150001	-1.74662	-0.207561	-0.211732	0.455229	-0.66696	-1.53905
chr1	5160001	-0.288946	0.326537	-0.00868224	0.60027	-0.608952	-0.615483
chr1	5170001	-0.876731	0.499782	-0.199421	0.414677	-0.614098	-1.37651
chr1	5180001	0.60027	0.762136	-0.333334	0.35727	-0.690605	-0.161866
chr1	5190001	-0.433234	0.857583	0.189034	0.925999	-0.736966	-1.29082
chr1	5200001	-0.283141	1.1635	-0.302226	0.263034	-0.565261	-1.44664
chr1	5210001	0.418999	0.361768	-0.735764	0.177599	-0.913363	0.0572311
chr1	5220001	2.46597	0.741575	0.764686	0.929033	-0.164348	1.7244
chr1	5230001	0.899949	0.967169	-0.422946	0.577248	-1.00019	-0.0672196
chr1	5240001	-0.759258	-0.226172	0.0635029	1.0697	-1.0062	-0.533086
chr1	5250001	-0.558092	0.965692	-0.632629	0.432959	-1.06559	-1.52378
chr1	5260001	-0.426432	0.680774	0.227741	0.729444	-0.501703	-1.10721
chr1	5270001	-0.543509	0.464668	0.674461	1.33971	-0.665247	-1.00818
chr1	5280001	-1.69013	0.571434	0.27739	1.44731	-1.16993	-2.26156
chr1	5290001	-0.847622	0.841571	0.240009	1.49262	-1.25261	-1.68919
chr1	5300001	-0.339528	0.306846	0.267835	0.93885	-0.671015	-0.646373
chr1	5310001	-0.840629	1.16092	0.45628	1.39944	-0.943164	-2.00155
chr1	5320001	-0.528032	1.38018	-1.30401	0.168642	-1.47265	-1.90821
chr1	5330001	-0.27073	1.04264	0.0813396	1.12895	-1.04761	-1.31337
chr1	5340001	-0.854649	0.257011	0.0935602	1.76129	-1.66773	-1.11166
chr1	5350001	0.214125	0.83996	-0.84218	0.555816	-1.398	-0.625835
chr1	5360001	-0.516017	0.809826	0.273814	1.21723	-0.943416	-1.32584
chr1	5370001	-0.722134	0.539035	-0.226172	1.12499	-1.35116	-1.26117
chr1	5380001	-1.43168	-0.212233	0.399445	1.30859	-0.909149	-1.21944
chr1	5390001	-0.579706	0.83754	0.291604	1.32596	-1.03436	-1.41725
chr1	5400001	-1.08559	0.509949	0.0482362	1.62901	-1.58077	-1.59554
chr1	5410001	-1.03091	0.257011	0.762987	1.6173	-0.854312	-1.28792
chr1	5420001	-0.939261	1.20539	0.900722	1.926	-1.02528	-2.14465
chr1	5430001	-0.619271	0.92372	0.303342	1.14666	-0.843313	-1.54299
chr1	5440001	-0.920298	1.14012	0.015783	1.80941	-1.79363	-2.06042
chr1	5450001	-1.20723	1.0861	0.821302	1.28688	-0.465579	-2.29333
chr1	5460001	-0.344831	1.14666	-0.138124	1.25822	-1.39634	-1.49149
chr1	5470001	-0.894054	0.839153	0.50284	1.84479	-1.34195	-1.73321
chr1	5480001	-1.29442	0.703987	0.551885	1.96199	-1.41011	-1.99841
chr1	5490001	-0.64905	0.40163	0.0894982	1.40654	-1.31704	-1.05068
chr1	5500001	-1.90833	0.326537	0.613532	2.0229	-1.40937	-2.23487
chr1	5510001	-0.817054	0.826193	0.305679	1.8536	-1.54792	-1.64325
chr1	5520001	-0.584458	1.83754	0.0342157	1.41684	-1.38262	-2.422
chr1	5530001	-0.426432	2.11103	-0.202904	1.488	-1.6909	-2.53746
chr1	5540001	-0.213738	1.82782	-0.943971	0.369606	-1.31358	-2.04156
chr1	5550001	-0.334062	1.37573	-0.681307	1.40436	-2.08567	-1.7098
chr1	5560001	-1.20823	0.725087	-0.0378582	1.15704	-1.1949	-1.93331
chr1	5570001	-1.26569	0.568519	0.163499	1.47612	-1.31262	-1.83421
chr1	5580001	-0.0688465	1.17313	-0.713592	1.19093	-1.90452	-1.24197
chr1	5590001	-0.655172	0.813935	0.158337	1.45101	-1.29268	-1.46911
chr1	5600001	0.324235	1.31962	-0.396308	0.385155	-0.781463	-0.995383
chr1	5610001	-0.428954	0.95977	0.503858	1.90881	-1.40496	-1.38872
chr1	5620001	-0.809954	1.49211	-0.363085	0.869477	-1.23256	-2.30206
chr1	5630001	-2.01859	0.92448	0.146655	1.44095	-1.2943	-2.94307
chr1	5640001	-0.943139	0.57918	0.531069	1.6017	-1.07063	-1.52232
chr1	5650001	-0.366243	0.0271541	0.45628	1.70664	-1.25036	-0.393397
chr1	5660001	-1.65608	0.643394	0.567545	1.87971	-1.31216	-2.29948
chr1	5670001	0.611645	1.39122	0.22404	1.65627	-1.43223	-0.779573
chr1	5680001	-1.69993	0.830255	0.707525	1.63923	-0.931707	-2.53019
chr1	5690001	-0.624377	0.962734	0.426533	1.46571	-1.03918	-1.58711
chr1	5700001	-1.06915	0.835924	-0.124377	1.57192	-1.6963	-1.90507
chr1	5710001	-1.11341	0.168642	0.650765	1.65214	-1.00138	-1.28205
chr1	5720001	-0.993379	0.627607	0.52306	1.74803	-1.22497	-1.62099
chr1	5730001	-1.0502	0.380729	0.452068	1.62106	-1.16899	-1.43093
chr1	5740001	-0.859352	0.0867838	0.835924	2.10064	-1.26472	-0.946136
chr1	5750001	-1.72261	0.344828	0.948601	2.13258	-1.18398	-2.06744
chr1	5760001	0.0299829	0.549916	0.634129	1.41197	-0.77784	-0.519933
chr1	5770001	-0.752437	-0.0476664	0.632268	1.71061	-1.07835	-0.704771
chr1	5780001	-1.72929	0.317304	-0.213236	1.41305	-1.62629	-2.0466
chr1	5790001	-0.931536	0.0524159	0.27262	1.31788	-1.04526	-0.983951
chr1	5800001	-1.32013	0.654436	-0.0706635	1.75873	-1.82939	-1.97456
chr1	5810001	-1.37819	0.648005	0.228973	1.70797	-1.47899	-2.0262
chr1	5820001	-1.73648	-0.107182	0.329985	1.36625	-1.03627	-1.6293
chr1	5830001	-1.46156	-0.21625	1.37462	2.30188	-0.927258	-1.24531
chr1	5840001	-1.73985	0.0703893	1.06419	2.09491	-1.03072	-1.81024
chr1	5850001	-1.63442	-0.353284	0.767231	1.58592	-0.818693	-1.28114
chr1	5860001	-3.21223	-0.610653	0.632268	1.76765	-1.13539	-2.60158
chr1	5870001	-2.24948	-0.985359	0.603122	1.8024	-1.19928	-1.26412
chr1	5880001	-3.152	-1.40392	0.92372	1.62527	-0.701551	-1.74808
chr1	5890001	-0.277884	-0.0363779	1.00935	1.3584	-0.349049	-0.241506
chr1	5900001	-1.57648	-1.15972	0.421156	1.53456	-1.1134	-0.416758
chr1	5910001	-2.24264	-0.573038	0.217851	1.30568	-1.08783	-1.6696
chr1	5920001	-1.88417	-0.831101	-0.218263	0.885184	-1.10345	-1.05307
chr1	5930001	-1.78091	-0.120294	-0.0244432	0.969381	-0.993824	-1.66061
chr1	5940001	-2.12721	0.155749	-0.273169	1.4916	-1.76477	-2.28296
chr1	5950001	-2.97483	-0.110293	0.283329	1.543	-1.25967	-2.86454
chr1	5960001	-2.1016	-1.68501	0.447844	1.41684	-0.968996	-0.416585
chr1	5970001	-2.8997	-0.991657	0.302173	1.44626	-1.14408	-1.90804
chr1	5980001	-1.79236	-0.468931	-0.101753	1.37796	-1.47971	-1.32343
chr1	5990001	-1.97994	-0.389111	1.61306	2.36036	-0.747304	-1.59083
chr1	6000001	-1.96691	-0.682233	1.60027	2.04054	-0.440272	-1.28468
chr1	6010001	-2.16488	-2.71596	0.516015	1.88753	-1.37151	0.551075
chr1	6020001	-1.21424	0.0799754	1.10969	1.8512	-0.741504	-1.29422
chr1	6030001	-1.38685	-0.791358	0.935083	1.89879	-0.963706	-0.595488
chr1	6040001	-2.06613	-1.00607	1.21412	2.46624	-1.25211	-1.06005
chr1	6050001	-3.27788	-1.29832	1.00288	1.88636	-0.883473	-1.97957
chr1	6060001	-2.79486	-1.37407	0.947105	1.8746	-0.927495	-1.42078
chr1	6070001	-2.33935	-0.97852	0.833497	2.02609	-1.19259	-1.36082
chr1	6080001	-2.0386	-1.03771	0.916094	1.63831	-0.722211	-1.00089
chr1	6090001	-3.12029	-1.16456	1.33285	2.44626	-1.11341	-1.95573
chr1	6100001	-4.02562	-1.15425	0.788268	1.91456	-1.1263	-2.87137
chr1	6110001	-0.431676	-0.0158117	-0.218263	1.31499	-1.53325	-0.415864
chr1	6120001	-2.62772	-2.99654	0.810649	1.7941	-0.983455	0.368825
chr1	6130001	-2.51622	-0.0540927	0.563646	1.88596	-1.32232	-2.46213
chr1	6140001	-1.0517	-0.727857	1.26604	2.27202	-1.00599	-0.323841
chr1	6150001	-2.79887	-0.660863	1.09626	2.36849	-1.27223	-2.13801
chr1	6160001	-2.23582	-0.536168	1.30393	2.35361	-1.04968	-1.69966
chr1	6170001	-0.809196	-0.521391	1.73292	2.29219	-0.559272	-0.287805
chr1	6180001	-1.486	-0.57583	1.04824	0.790772	0.257464	-0.910174
chr1	6190001	-2.39214	-1.86302	-0.317606	0.413594	-0.731201	-0.529116
chr1	6200001	-0.600337	-3.17267	1.50538	1.41414	0.0912473	2.57233
chr1	6210001	-3.22028	-2.03801	0.917623	1.54893	-0.631307	-1.18227
chr1	6220001	-3.0905	-1.23006	-0.125951	0.57628	-0.702231	-1.86044
chr1	6230001	-2.42043	-2.18115	0.197865	0.738984	-0.541119	-0.239284
chr1	6240001	-0.308287	-1.74275	2.29748	1.76086	0.536625	1.43446
chr1	6250001	-1.48803	-1.12532	1.59072	1.74287	-0.152147	-0.362705
chr1	6260001	-2.57863	-3.07097	1.39999	1.86394	-0.463947	0.492338
chr1	6270001	-3.69432	-2.07826	1.48903	1.85718	-0.368156	-1.61606
chr1	6280001	-3.68057	-1.25705	0.641546	1.64062	-0.999075	-2.42352
chr1	6290001	-2.79186	-1.70981	0.00288251	1.1564	-1.15351	-1.08205
chr1	6300001	-1.88897	-1.78687	0.128293	1.20539	-1.0771	-0.102098
chr1	6310001	-2.94453	-0.753653	0.1137	0.814755	-0.701055	-2.19087
chr1	6320001	-3.56047	-2.47073	0.0496308	1.23389	-1.18426	-1.08974
chr1	6330001	-2.99654	-2.92248	0.578214	1.39726	-0.819041	-0.0740581
chr1	6340001	-3.94831	-3.22297	0.470927	1.36849	-0.897562	-0.725338
chr1	6350001	-Inf	-2.17202	0.317304	1.77695	-1.45964	-Inf
chr1	6360001	-2.31186	-1.85361	-0.0295881	0.679874	-0.709462	-0.458259
chr1	6370001	-2.62593	-2.22028	-0.438112	1.19283	-1.63094	-0.405656
chr1	6380001	-1.80995	-2.70463	-0.541408	0.418999	-0.960407	0.894675
chr1	6390001	-2.08865	-2.55047	0.889084	1.22404	-0.334956	0.461811
chr1	6400001	-0.973129	-0.460568	-0.112319	0.190299	-0.302618	-0.512561
chr1	6410001	0.938098	-0.634419	1.87381	1.61023	0.263586	1.57252
chr1	6420001	1.14078	-0.647919	2.42626	2.6325	-0.206236	1.7887
chr1	6430001	-1.99654	-2.60647	1.26784	1.94785	-0.680018	0.609932
chr1	6440001	-0.908876	-0.529697	1.85997	2.09592	-0.235955	-0.379178
chr1	6450001	-1.47393	-0.581432	0.978196	2.39944	-1.42125	-0.892499
chr1	6460001	-2.39593	-1.71833	1.35502	1.73639	-0.381372	-0.677597
chr1	6470001	-4.673	-2.76121	0.49774	1.11437	-0.616627	-1.91179
chr1	6480001	-2.63666	-2.25567	1.52607	1.80157	-0.275504	-0.380994
chr1	6490001	-1.0502	-0.894858	1.74975	2.04754	-0.29779	-0.155345
chr1	6500001	-2.71028	-1.3288	1.17121	2.41873	-1.24752	-1.38149
chr1	6510001	-2.93016	-1.52367	0.172488	1.35219	-1.17971	-1.40649
chr1	6520001	-2.57089	-1.74758	-0.251539	0.0786098	-0.330149	-0.823309
chr1	6530001	-2.82623	-2.15714	-0.510457	-0.192645	-0.317812	-0.669091
chr1	6540001	-Inf	-3.25981	-1.19396	-0.3485	-0.845464	-Inf
chr1	6550001	-2.21491	-3.12784	0.439357	0.222805	0.216553	0.912931
chr1	6560001	-0.496957	-0.143213	0.227741	1.69466	-1.46692	-0.353743
chr1	6570001	-2.31617	-1.38233	0.740712	1.77863	-1.03792	-0.933843
chr1	6580001	-3.38368	-2.78289	0.493647	1.79077	-1.29712	-0.600787
chr1	6590001	-3.44191	-2.10408	0.324235	1.27679	-0.95256	-1.33783
chr1	6600001	-2.75049	-0.959879	1.27322	1.1846	0.0886198	-1.79061
chr1	6610001	-1.85935	-2.26257	0.309176	0.906121	-0.596945	0.403221
chr1	6620001	-3.71463	-2.76709	0.657183	1.26364	-0.606453	-0.94754
chr1	6630001	-2.89647	-2.22297	-0.321387	0.687061	-1.00845	-0.673499
chr1	6640001	-4.59318	-2.85204	-0.265171	0.24245	-0.507621	-1.74114
chr1	6650001	-3.86944	-2.58035	-0.324816	0.331132	-0.655948	-1.28908
chr1	6660001	-3.68372	-1.49859	-0.628162	0.149259	-0.777422	-2.18513
chr1	6670001	-2.15457	-1.08865	-1.41312	-0.812992	-0.600123	-1.06592
chr1	6680001	-2.2969	-0.968323	-0.562772	0.403813	-0.966585	-1.32858
chr1	6690001	-2.72547	-1.73841	-0.501034	-0.09866	-0.402374	-0.987061
chr1	6700001	-1.29867	-1.02944	-0.062957	0.757877	-0.820834	-0.269232
chr1	6710001	-0.909147	-0.744197	-1.04484	0.140124	-1.18496	-0.164949
chr1	6720001	-1.88417	-0.914303	-0.632853	0.440421	-1.07327	-0.969864
chr1	6730001	-2.28701	-0.619271	-0.264651	0.481299	-0.74595	-1.66774
chr1	6740001	-1.52201	-0.494719	-0.322469	0.640621	-0.96309	-1.02729
chr1	6750001	-2.90617	-0.31581	-0.50083	0.485427	-0.986257	-2.59036
chr1	6760001	-2.54204	-0.959598	-0.719281	0.624803	-1.34408	-1.58244
chr1	6770001	-2.17592	-0.878321	-0.270034	0.233888	-0.503922	-1.2976
chr1	6780001	-1.03327	-1.47273	0.541019	0.993493	-0.452474	0.439455
chr1	6790001	-1.5433	-1.36959	-0.981366	-0.183441	-0.797925	-0.173704
chr1	6800001	-2.21424	-1.21927	-0.3655	0.324235	-0.689734	-0.99497
chr1	6810001	-1.56875	-2.16812	-0.845806	0.222805	-1.06861	0.599371
chr1	6820001	-2.486	-1.08927	-0.934566	-1.04603	0.111462	-1.39674
chr1	6830001	-2.48762	-0.627048	-0.952043	-0.107026	-0.845017	-1.86057
chr1	6840001	-0.822911	-1.55852	-0.742024	0.190299	-0.932323	0.735605
chr1	6850001	-0.899964	-0.670934	-0.787866	0.225275	-1.01314	-0.22903
chr1	6860001	-1.73985	-0.186886	0.327687	-0.114816	0.442503	-1.55297
chr1	6870001	-1.08681	-0.466736	-0.398779	0.533065	-0.931844	-0.620078
chr1	6880001	-1.83547	-0.554909	-0.112475	0.27262	-0.385095	-1.28056
chr1	6890001	-2.16683	0.0745054	0.0731347	0.260628	-0.187493	-2.24133
chr1	6900001	-2.3629	0.0593553	0.42975	1.15056	-0.72081	-2.42226
chr1	6910001	-3.10656	0.0813396	0.687061	1.70885	-1.02179	-3.1879
chr1	6920001	-0.533869	-0.070815	0.703101	1.42169	-0.718594	-0.463054
chr1	6930001	-1.38722	0.482332	0.159629	1.08814	-0.928512	-1.86955
chr1	6940001	-1.69152	0.0935602	0.1137	1.21723	-1.10353	-1.78508
chr1	6950001	-1.40316	-0.721183	1.03703	1.59311	-0.556084	-0.681978
chr1	6960001	-1.7442	-0.243147	0.757023	1.58785	-0.830822	-1.50105
chr1	6970001	-2.25705	0.682573	0.824564	1.30334	-0.478778	-2.93962
chr1	6980001	-2.09912	0.623867	-0.0877334	1.37295	-1.46069	-2.72299
chr1	6990001	-1.47634	0.903038	-0.526369	0.860764	-1.38713	-2.37938
chr1	7000001	-2.32193	0.719841	0.112367	1.60834	-1.49597	-3.04177
chr1	7010001	-1.76611	0.196607	0.547943	1.88284	-1.3349	-1.96272
chr1	7020001	-0.914032	0.791606	0.154454	1.58976	-1.43531	-1.70564
chr1	7030001	-1.36105	0.768078	-0.69619	0.0114956	-0.707686	-2.12912
chr1	7040001	-1.27753	0.645241	0.725959	1.47249	-0.746529	-1.92277
chr1	7050001	-2.41658	0.125651	0.787432	2.01543	-1.22799	-2.54223
chr1	7060001	-1.27683	0.87342	0.657183	1.85997	-1.20279	-2.15025
chr1	7070001	-0.19446	0.905351	0.280956	1.16479	-0.88383	-1.09981
chr1	7080001	-1.74034	0.470927	0.0186342	1.46989	-1.45125	-2.21126
chr1	7090001	-2.72929	0.775683	0.755315	1.89297	-1.13766	-3.50497
chr1	7100001	-1.14784	0.102994	0.279768	1.27441	-0.994642	-1.25084
chr1	7110001	-1.25257	0.266637	0.119024	1.25459	-1.13557	-1.51921
chr1	7120001	-2.27788	0.608809	0.0186342	1.46728	-1.44865	-2.88669
chr1	7130001	-1.0526	0.703101	-0.400301	0.400538	-0.800839	-1.7557
chr1	7140001	-1.45482	-0.0491584	0.72334	1.43189	-0.70855	-1.40566
chr1	7150001	-1.13258	0.464668	0.664483	1.426	-0.761513	-1.59725
chr1	7160001	-1.54709	1.16414	-0.655853	0.896853	-1.55271	-2.71123
chr1	7170001	-1.23548	0.41684	-0.0511002	1.28392	-1.33502	-1.65232
chr1	7180001	-0.636436	0.763836	-1.0315	0.461529	-1.49303	-1.40027
chr1	7190001	-0.950369	0.325386	0.267835	1.12961	-0.861777	-1.27576
chr1	7200001	-0.580785	0.988412	-1.16424	0.194087	-1.35832	-1.5692
chr1	7210001	-1.53199	1.18903	-0.306502	0.343692	-0.650194	-2.72102
chr1	7220001	-2.3357	0.276199	0.124328	1.57483	-1.4505	-2.6119
chr1	7230001	-2.40049	0.169925	0.449957	1.60597	-1.15601	-2.57042
chr1	7240001	-1.23175	0.637842	-0.0985055	0.851999	-0.950504	-1.86959
chr1	7250001	-0.668639	1.16993	0.620117	1.8679	-1.24778	-1.83856
chr1	7260001	-0.655853	1.12433	-0.0727862	1.16479	-1.23757	-1.78018
chr1	7270001	-0.650861	1.29396	-1.13195	0.635058	-1.767	-1.94482
chr1	7280001	-1.01101	0.844787	0.176323	1.56462	-1.3883	-1.85579
chr1	7290001	-0.425462	0.767231	0.679874	1.82334	-1.14347	-1.19269
chr1	7300001	-0.725709	1.27917	-0.675996	0.679874	-1.35587	-2.00488
chr1	7310001	-0.149441	1.02857	0.0908534	1.56852	-1.47767	-1.17801
chr1	7320001	-0.307573	1.32998	-0.794858	0.91533	-1.71019	-1.63756
chr1	7330001	-0.388733	1.71414	0.358396	1.67942	-1.32103	-2.10287
chr1	7340001	-2.1976	0.205393	0.52306	1.54201	-1.01895	-2.40299
chr1	7350001	-4.84022	-0.406025	0.314986	1.8127	-1.49772	-4.43419
chr1	7360001	-0.828537	0.329985	0.209141	1.73162	-1.52248	-1.15852
chr1	7370001	-1.68919	0.207893	0.680774	1.44201	-0.76124	-1.89709
chr1	7380001	-1.52533	-0.543509	0.616358	1.86315	-1.24679	-0.981821
chr1	7390001	-0.870651	0.589763	-0.622154	0.158337	-0.780491	-1.46041
chr1	7400001	-0.501443	0.634129	0.534062	1.40436	-0.870297	-1.13557
chr1	7410001	-1.68919	-0.406598	-0.908334	0.565597	-1.47393	-1.2826
chr1	7420001	-2.18902	-0.477743	0.269033	1.92182	-1.65278	-1.71128
chr1	7430001	-1.81655	-0.217424	0.686164	1.66312	-0.976953	-1.59912
chr1	7440001	-2.96804	0.190299	0.592636	1.79452	-1.20188	-3.15834
chr1	7450001	-1.76024	-0.235824	1.18269	2.04754	-0.864846	-1.52441
chr1	7460001	-2.91267	-0.629278	0.634129	2.00504	-1.37091	-2.2834
chr1	7470001	-2.32554	-0.258253	1.1776	2.26394	-1.08634	-2.06729
chr1	7480001	-1.14816	-0.218095	0.929033	1.97563	-1.0466	-0.930066
chr1	7490001	-1.6878	-0.094341	0.529071	1.56169	-1.03262	-1.59346
chr1	7500001	-2.38987	-0.738168	1.10367	2.01114	-0.907472	-1.6517
chr1	7510001	-2.94675	0.0662614	0.73292	2.03703	-1.30411	-3.01301
chr1	7520001	-2.02503	-0.306859	0.166073	1.40654	-1.24046	-1.71817
chr1	7530001	-1.24948	-0.0509507	1.30801	2.02715	-0.719143	-1.19853
chr1	7540001	-1.71123	0.0989585	-0.650408	0.803227	-1.45364	-1.81019
chr1	7550001	-3.06733	-0.869596	1.08406	2.13685	-1.05278	-2.19774
chr1	7560001	-2.40202	-1.37669	0.41684	1.68347	-1.26663	-1.02532
chr1	7570001	-2.244	-0.446148	0.558757	1.23634	-0.677582	-1.79785
chr1	7580001	-4.45356	0.404903	0.669027	1.82089	-1.15187	-4.85846
chr1	7590001	-1.48076	-0.165531	0.455229	1.57046	-1.11523	-1.31523
chr1	7600001	-1.63263	0.73292	-0.244514	0.906121	-1.15064	-2.36555
chr1	7610001	-1.38987	-0.237013	0.535058	1.56608	-1.03103	-1.15285
chr1	7620001	-2.03327	-0.316708	0.831067	2.0939	-1.26283	-1.71657
chr1	7630001	-2.48277	-0.120451	1.0321	2.05381	-1.02171	-2.36232
chr1	7640001	-3.51358	-1.0616	0.60502	1.80033	-1.19531	-2.45198
chr1	7650001	-2.14242	-0.322108	0.546956	1.60692	-1.05996	-1.82031
chr1	7660001	-4.12608	-1.70651	0.607863	1.852	-1.24414	-2.41956
chr1	7670001	-1.17202	-0.300093	1.55876	2.21878	-0.660024	-0.871925
chr1	7680001	-1.84684	0.602172	1.36569	2.28155	-0.915857	-2.44902
chr1	7690001	-0.920571	0.381837	0.301002	1.543	-1.242	-1.30241
chr1	7700001	0.24732	0.0071955	0.92524	1.21909	-0.293851	0.240124
chr1	7710001	-0.617277	0.392867	-0.0454314	0.794104	-0.839535	-1.01014
chr1	7720001	-1.89593	0.204141	0.296311	1.09963	-0.803321	-2.10007
chr1	7730001	-2.11279	0.205393	0.200379	0.921436	-0.721058	-2.31818
chr1	7740001	-1.65699	-1.01421	-0.412731	-0.644533	0.231802	-0.642782
chr1	7750001	-0.815275	0.54893	0.0731347	0.333424	-0.260289	-1.36421
chr1	7760001	-0.750737	0.734655	-0.712646	-0.159557	-0.553089	-1.48539
chr1	7770001	-2.58554	-0.696891	-0.394411	-0.206063	-0.188348	-1.88865
chr1	7780001	-0.211398	0.00432161	-0.186065	0.617298	-0.803363	-0.215719
chr1	7790001	-1.65018	0.379621	-1.36253	0.372952	-1.73548	-2.0298
chr1	7800001	-2.45008	-0.105008	-1.03978	-0.758282	-0.281503	-2.34508
chr1	7810001	-0.974546	1.3051	-1.24605	-0.434013	-0.81204	-2.27964
chr1	7820001	-2.18508	1.4452	-0.605596	0.688852	-1.29445	-3.63028
chr1	7830001	-2.0052	0.617298	-0.805913	0.126973	-0.932886	-2.6225
chr1	7840001	-1.53241	0.651683	-0.982791	0.111031	-1.09382	-2.18409
chr1	7850001	-0.85517	0.461529	-0.434793	0.620117	-1.05491	-1.3167
chr1	7860001	-2.34154	0.0384362	-0.224317	1.50894	-1.73325	-2.37997
chr1	7870001	-0.96663	0.605968	-0.540149	0.639695	-1.17984	-1.5726
chr1	7880001	-0.758038	0.349365	-0.983361	0.117695	-1.10106	-1.1074
chr1	7890001	-0.682696	0.0962619	-0.829049	0.390668	-1.21972	-0.778958
chr1	7900001	-2.93126	-0.0837527	-0.733603	0.299831	-1.03343	-2.84751
chr1	7910001	-1.41735	0.714575	-0.999711	0.572405	-1.57212	-2.13192
chr1	7920001	-1.553	0.66175	-1.09881	0.535058	-1.63387	-2.21475
chr1	7930001	-1.69339	1.18269	0.0881416	0.372952	-0.284811	-2.87608
chr1	7940001	0.432959	1.28865	0.509949	1.01507	-0.50512	-0.855694
chr1	7950001	-1.55343	-0.28086	-0.777443	0.31034	-1.08778	-1.27257
chr1	7960001	-2.26951	-1.2348	-0.33825	-0.898081	0.559831	-1.03471
chr1	7970001	-2.98051	-1.75926	-0.970582	0.0949116	-1.06549	-1.22125
chr1	7980001	-2.60209	-1.34446	0.187768	0.753605	-0.565837	-1.25762
chr1	7990001	-1.95736	-0.335881	-0.649729	0.382944	-1.03267	-1.62147
chr1	8000001	-3.03268	-1.36327	-0.245198	0.70044	-0.945638	-1.66941
chr1	8010001	-2.79186	-0.889503	-0.0613002	0.051024	-0.112324	-1.90235
chr1	8020001	-0.955676	-0.432455	0.778209	1.24732	-0.469111	-0.523221
chr1	8030001	-2.53533	-0.759991	-0.609773	0.441483	-1.05126	-1.77534
chr1	8040001	-1.43596	-0.381949	-1.20756	-0.142417	-1.06514	-1.05401
chr1	8050001	-1.63442	-1.60779	-0.315092	0.27262	-0.587712	-0.0266269
chr1	8060001	-2.5345	-0.679458	-0.597714	0.166073	-0.763787	-1.85504
chr1	8070001	-1.04335	-1.27998	-0.246224	0.189034	-0.435258	0.236636
chr1	8080001	-0.912401	0.0114956	-0.523878	0.43189	-0.955768	-0.923897
chr1	8090001	-1.07157	-0.749281	-0.114035	0.451013	-0.565048	-0.322292
chr1	8100001	-1.29089	-0.647693	-0.719044	0.202888	-0.921932	-0.643192
chr1	8110001	-0.53199	-0.0488599	-0.211565	0.402722	-0.614287	-0.48313
chr1	8120001	-0.578629	-1.08835	-0.396119	0.464668	-0.860787	0.509718
chr1	8130001	-0.98593	-0.89325	0.197865	0.782409	-0.584543	-0.0926807
chr1	8140001	-2.94009	-1.07127	-0.47915	0.308011	-0.787162	-1.86882
chr1	8150001	-0.880976	-0.586189	-0.184261	0.827006	-1.01127	-0.294787
chr1	8160001	-2.58988	-1.46833	-0.654263	0.246104	-0.900367	-1.12154
chr1	8170001	-0.791358	-0.395739	-0.697125	-0.00984383	-0.687281	-0.395619
chr1	8180001	-1.38421	-0.455811	-1.13321	0.515006	-1.64822	-0.928396
chr1	8190001	-2.01333	-2.48358	-0.46176	0.695994	-1.15775	0.470247
chr1	8200001	-2.02386	-1.49167	0.451013	1.05102	-0.600011	-0.532184
chr1	8210001	-1.28455	-1.60823	0.750178	1.17377	-0.423589	0.323686
chr1	8220001	-1.70651	-0.932637	-0.234296	0.427606	-0.661902	-0.773875
chr1	8230001	-3.11279	-2.36142	-0.191656	0.420078	-0.611734	-0.75137
chr1	8240001	-2.47714	-1.80844	-0.808943	-1.13353	0.324584	-0.668703
chr1	8250001	-1.83084	-1.0517	-0.856215	0.586885	-1.4431	-0.779146
chr1	8260001	-1.65654	0.827819	-0.647467	0.676267	-1.32373	-2.48435
chr1	8270001	-1.85883	0.526069	-0.00361125	1.11836	-1.12197	-2.3849
chr1	8280001	-1.66292	-0.317427	-0.396308	0.784923	-1.18123	-1.34549
chr1	8290001	-2.29124	-0.0295881	-0.502669	0.867896	-1.37057	-2.26165
chr1	8300001	-1.55639	-1.17919	0.00432161	0.730314	-0.725992	-0.377205
chr1	8310001	-0.85048	-0.854388	1.22712	1.38184	-0.154712	0.00390727
chr1	8320001	-1.62816	-0.323552	0.413594	1.50792	-1.09433	-1.30461
chr1	8330001	-1.72261	-0.792607	0.0813396	1.21475	-1.13341	-0.930003
chr1	8340001	-3.66988	-1.03298	0.510962	1.50843	-0.997467	-2.6369
chr1	8350001	-4.23596	-2.69339	0.041243	0.846393	-0.80515	-1.54257
chr1	8360001	-2.65745	-3.41982	0.107018	0.786596	-0.679578	0.762371
chr1	8370001	-1.98564	-2.51787	0.888305	0.83754	0.0507653	0.53223
chr1	8380001	-5.00231	-0.99683	-0.0423082	0.655352	-0.69766	-4.00548
chr1	8390001	-2.31186	-0.982791	-0.377257	0.1137	-0.490958	-1.32907
chr1	8400001	-3.44066	-2.44851	-0.75877	-0.0771932	-0.681577	-0.992146
chr1	8410001	-3.42399	-1.46077	-0.550043	-0.0267928	-0.52325	-1.96322
chr1	8420001	-2.12092	-1.71312	0.72334	0.919912	-0.196572	-0.407803
chr1	8430001	-3.62968	-1.76121	-0.115285	-0.184425	0.0691397	-1.86847
chr1	8440001	-1.44772	-3.10532	-0.185409	-0.102527	-0.0828813	1.6576
chr1	8450001	-2.04097	-0.815783	-0.498179	0.713696	-1.21187	-1.22519
chr1	8460001	-3.89754	-1.8604	-0.187214	0.205393	-0.392607	-2.03714
chr1	8470001	-3.04454	-0.665889	-0.552368	0.0143553	-0.566723	-2.37865
chr1	8480001	-2.42353	-1.26396	-1.45601	-0.639804	-0.816205	-1.15957
chr1	8490001	-2.94231	-2.01859	-0.644533	-0.339893	-0.30464	-0.923721
chr1	8500001	-1.37669	-2.28209	-0.787617	-0.6579	-0.129717	0.905393
chr1	8510001	-2.68223	-1.47634	-0.875672	0.246104	-1.12178	-1.2059
chr1	8520001	-2.36736	-0.696424	-0.421786	0.166073	-0.587859	-1.67094
chr1	8530001	-2.01976	-0.741059	-1.08467	-0.197435	-0.887236	-1.2787
chr1	8540001	-1.86617	-0.923304	-1.06824	-0.856998	-0.211243	-0.942869
chr1	8550001	-1.58338	-0.606254	-0.494922	-0.293182	-0.20174	-0.977122
chr1	8560001	-2.21223	-1.5391	-0.410045	-0.454032	0.0439868	-0.673133
chr1	8570001	-3.68057	-0.461164	-1.49818	-1.6529	0.154723	-3.2194
chr1	8580001	-3.52583	-1.17592	-0.762681	-0.109048	-0.653634	-2.3499
chr1	8590001	-1.13543	-1.12753	-0.262573	0.237564	-0.500137	-0.00790173
chr1	8600001	-2.19496	-2.25567	-0.644758	-0.458981	-0.185777	0.0607114
chr1	8610001	-2.91159	-0.659039	-0.997982	-0.240759	-0.757223	-2.25255
chr1	8620001	-1.87356	-1.01013	-0.702985	-0.310611	-0.392373	-0.863421
chr1	8630001	-1.79636	-0.689427	-0.914575	-0.42585	-0.488725	-1.10693
chr1	8640001	-2.09357	-1.17039	-1.05289	-0.529489	-0.523406	-0.923177
chr1	8650001	-2.6295	-1.60735	-0.84996	-0.103922	-0.746038	-1.02215
chr1	8660001	-3.26951	-1.34924	0.104337	0.663572	-0.559236	-1.92028
chr1	8670001	-1.89539	-1.13037	-0.77152	-0.144489	-0.627031	-0.76503
chr1	8680001	-1.72166	-1.72213	-0.601212	0.197865	-0.799077	0.000475901
chr1	8690001	-1.70651	-1.42701	-0.944804	-0.489646	-0.455159	-0.279498
chr1	8700001	-2.62772	-0.97228	-0.389489	-0.209895	-0.179594	-1.65544
chr1	8710001	-2.71217	-0.524085	-1.4387	-0.999135	-0.439564	-2.18809
chr1	8720001	-3.25567	-0.956516	-0.856215	-0.0442408	-0.811974	-2.29915
chr1	8730001	-1.35402	-0.295482	-1.59031	-0.20307	-1.38724	-1.05854
chr1	8740001	-1.34263	-1.05679	-1.05349	0.0593553	-1.11285	-0.285843
chr1	8750001	-1.51746	-0.79611	-0.863021	-0.388922	-0.474099	-0.721352
chr1	8760001	-3.98553	-1.76857	-0.534496	0.129613	-0.664108	-2.21696
chr1	8770001	-1.81299	-1.10656	-1.7269	0.124328	-1.85123	-0.706432
chr1	8780001	-2.85413	-2.47794	-0.435768	0.426533	-0.862301	-0.376183
chr1	8790001	-3.62078	-0.889503	-1.48237	-0.10656	-1.37581	-2.73128
chr1	8800001	-3.11404	-2.01917	-0.866963	-0.0295881	-0.837375	-1.09486
chr1	8810001	-3.95188	-0.668409	0.0717627	0.104337	-0.032574	-3.28347
chr1	8820001	-3.4852	-1.2464	-1.59248	0.393965	-1.98645	-2.2388
chr1	8830001	-2.62772	-0.468132	-0.819852	0.466758	-1.28661	-2.15958
chr1	8840001	-2.08131	-0.498383	-0.147841	1.64201	-1.78985	-1.58293
chr1	8850001	-2.4572	-0.951485	-0.538262	0.379621	-0.917883	-1.50571
chr1	8860001	-4.01602	-2.22499	-0.284722	0.123004	-0.407726	-1.79102
chr1	8870001	-2.52118	-1.9596	0.543001	0.878137	-0.335136	-0.561585
chr1	8880001	-1.31869	-1.01946	0.196607	1.42707	-1.23046	-0.299223
chr1	8890001	-1.94619	0.720716	-0.0540927	1.19912	-1.25322	-2.66691
chr1	8900001	-1.63891	0.352759	-0.22297	0.611645	-0.834614	-1.99166
chr1	8910001	-1.39327	-0.443988	-0.410237	0.884403	-1.29464	-0.949286
chr1	8920001	-2.01101	0.438293	0.612588	1.38902	-0.776428	-2.4493
chr1	8930001	-0.590962	-0.519735	-1.26569	-0.227692	-1.038	-0.0712273
chr1	8940001	-1.8625	-0.443203	0.699552	1.44255	-0.742994	-1.41929
chr1	8950001	-5.01019	-1.16327	-0.204732	1.11703	-1.32176	-3.84692
chr1	8960001	-1.47473	-0.0918788	-0.956516	0.9115	-1.86802	-1.38285
chr1	8970001	-2.25017	-0.997694	-0.345198	1.13422	-1.47942	-1.25247
chr1	8980001	-1.18017	-0.87382	-0.33898	1.30159	-1.64057	-0.306348
chr1	8990001	-1.84581	-0.339163	-0.421979	1.02574	-1.44772	-1.50664
chr1	9000001	-2.80591	-0.341172	0.60027	1.39342	-0.793146	-2.46474
chr1	9010001	-3.54372	0.00144197	0.513996	1.80033	-1.28633	-3.54516
chr1	9020001	-2.59597	-1.21726	-0.0579923	1.29748	-1.35548	-1.37871
chr1	9030001	-0.786373	0.0143553	0.0384362	1.35727	-1.31883	-0.800728
chr1	9040001	-3.4839	-1.07582	0.290424	0.912267	-0.621842	-2.40808
chr1	9050001	-1.30258	-1.03801	-0.603841	0.513996	-1.11784	-0.264576
chr1	9060001	-2.38383	-0.666576	0.134878	0.905351	-0.770473	-1.71725
chr1	9070001	-1.81401	-0.378382	0.115033	0.525067	-0.410033	-1.43562
chr1	9080001	-0.868542	0.27023	-0.131313	0.530071	-0.661384	-1.13877
chr1	9090001	-0.646112	0.978196	0.0129262	1.07313	-1.06021	-1.62431
chr1	9100001	-3.01275	-1.92139	-0.372767	1.43082	-1.80359	-1.09136
chr1	9110001	-2.67024	-1.04424	0.45628	1.14339	-0.687113	-1.626
chr1	9120001	-0.16715	-0.999711	0.746743	0.834307	-0.087564	0.832561
chr1	9130001	-2.09851	-0.0437946	-0.0906493	1.146	-1.23665	-2.05471
chr1	9140001	-3.1291	-1.47995	-0.291239	0.866315	-1.15755	-1.64915
chr1	9150001	-6.00231	-3.17788	0.125651	0.93885	-0.813199	-2.82443
chr1	9160001	-2.10594	-3.5355	0.422233	1.13947	-0.717236	1.42956
chr1	9170001	-2.16036	-2.08253	-0.361787	0.137504	-0.499291	-0.0778328
chr1	9180001	-2.88044	-2.49818	1.1635	1.67536	-0.511866	-0.382266
chr1	9190001	0.6107	0.698663	1.79327	2.26903	-0.475761	-0.0879629
chr1	9200001	1.25641	1.81558	1.30743	2.30626	-0.998834	-0.559169
chr1	9210001	-1.34044	-0.387978	-0.0442408	1.10769	-1.15193	-0.952463
chr1	9220001	-2.3133	0.0786098	-0.420048	1.46571	-1.88576	-2.39191
chr1	9230001	-1.24264	-0.240248	0.275007	0.679874	-0.404867	-1.00239
chr1	9240001	-1.59423	-0.285952	1.29866	2.31788	-1.01922	-1.30827
chr1	9250001	-1.15843	-0.0563412	0.991318	1.57628	-0.584963	-1.10209
chr1	9260001	-0.835729	-0.668409	1.05658	1.96901	-0.912429	-0.167319
chr1	9270001	-2.46753	-0.251882	0.469886	1.80364	-1.33375	-2.21565
chr1	9280001	-0.699701	-0.799621	0.207893	1.584	-1.37611	0.0999207
chr1	9290001	-1.62193	-1.18148	1.26364	1.65489	-0.391258	-0.440456
chr1	9300001	-3.96308	-1.90131	0.385155	1.94897	-1.56382	-2.06177
chr1	9310001	-1.92522	-1.8895	0.425459	1.82579	-1.40033	-0.0357175
chr1	9320001	-2.36438	-1.08528	1.44361	2.18903	-0.745427	-1.2791
chr1	9330001	-3.15072	-2.55639	0.714575	1.82823	-1.11365	-0.594328
chr1	9340001	-2.64566	-1.59248	1.00072	2.20571	-1.20498	-1.05318
chr1	9350001	-2.76709	-1.18804	0.594549	2.2765	-1.68195	-1.57906
chr1	9360001	-2.91159	-1.37819	0.540027	1.98659	-1.44657	-1.53339
chr1	9370001	-2.20889	-0.564905	0.582074	1.99928	-1.4172	-1.64399
chr1	9380001	-2.73312	-0.333153	0.535058	2.34028	-1.80522	-2.39997
chr1	9390001	-1.68919	-0.530322	0.546956	2.13192	-1.58496	-1.15887
chr1	9400001	-2.69526	-1.53952	0.284514	1.16285	-0.87834	-1.15574
chr1	9410001	-1.90077	-0.718331	-0.143532	1.01721	-1.16074	-1.18244
chr1	9420001	-2.10656	0.279768	0.22404	1.38626	-1.16222	-2.38633
chr1	9430001	-1.19529	-0.713829	0.378512	0.782409	-0.403897	-0.481457
chr1	9440001	-3.33468	-2.36068	-0.0292936	0.9115	-0.940793	-0.974005
chr1	9450001	-1.88151	-1.96748	0.639695	0.750178	-0.110482	0.0859686
chr1	9460001	-3.4175	-1.48722	-0.0709665	1.23266	-1.30363	-1.93028
chr1	9470001	-2.42043	-1.42857	0.210389	1.42277	-1.21238	-0.991868
chr1	9480001	-2.24332	-0.959598	0.264236	1.66539	-1.40116	-1.28372
chr1	9490001	-0.55385	-0.584458	-0.309181	1.10969	-1.41888	0.030608
chr1	9500001	-1.70698	-0.506353	-0.135586	0.9855	-1.12109	-1.20063
chr1	9510001	-2.02738	-1.78886	-0.169745	0.843984	-1.01373	-0.238518
chr1	9520001	-3.32988	-2.50635	-0.304184	0.67084	-0.975025	-0.823532
chr1	9530001	-1.8667	-0.99137	-0.533242	0.119024	-0.652266	-0.87533
chr1	9540001	-2.27788	-1.75584	-0.198427	0.961253	-1.15968	-0.52204
chr1	9550001	-1.40011	0.355016	-0.326805	0.77905	-1.10585	-1.75513
chr1	9560001	-2.07036	-0.104697	-1.39025	0.0813396	-1.47158	-1.96566
chr1	9570001	-3.14561	-1.29336	-0.21073	0.506907	-0.717636	-1.85225
chr1	9580001	-3.04692	-1.7336	-0.351995	0.410341	-0.762336	-1.31332
chr1	9590001	-2.60647	-2.94009	1.08542	1.95382	-0.868399	0.333617
chr1	9600001	-Inf	-2.12784	0.473008	1.58448	-1.11147	-Inf
chr1	9610001	-5.58727	-2.2709	0.141433	1.58736	-1.44593	-3.31637
chr1	9620001	-1.56064	-1.30258	0.0229004	1.33228	-1.30938	-0.258061
chr1	9630001	-2.79987	-1.51128	-0.164238	1.58544	-1.74968	-1.28859
chr1	9640001	-1.19363	-0.803393	0.153157	1.11969	-0.966531	-0.390242
chr1	9650001	0.0328061	-0.394032	1.36905	1.77231	-0.40326	0.426838
chr1	9660001	-2.84477	-0.522012	-0.231922	1.00935	-1.24127	-2.32276
chr1	9670001	-1.80541	-1.85988	-0.139713	1.27322	-1.41293	0.0544672
chr1	9680001	-0.962126	-1.50881	1.00791	1.22897	-0.221059	0.546688
chr1	9690001	-0.841922	-0.872763	0.486457	1.11437	-0.62791	0.0308414
chr1	9700001	-2.02386	-1.07826	-0.1938	0.910733	-1.10453	-0.945597
chr1	9710001	-1.73745	-2.29336	0.477159	0.961994	-0.484834	0.555912
chr1	9720001	-2.45087	-2.4274	-0.164399	1.34085	-1.50525	-0.0234717
chr1	9730001	-1.73745	-1.74662	-0.722134	0.986957	-1.70909	0.00916919
chr1	9740001	-2.92248	-1.34446	-0.953439	-0.300981	-0.652458	-1.57802
chr1	9750001	-1.85204	-2.0505	-0.614182	0.54498	-1.15916	0.19846
chr1	9760001	-2.77004	-0.781901	-0.641604	0	-0.641604	-1.98814
chr1	9770001	-1.9105	-1.0737	-1.08865	0.271426	-1.36008	-0.836805
chr1	9780001	-4.80995	-0.776207	-0.457593	0.189034	-0.646627	-4.03375
chr1	9790001	-1.99654	-1.58727	-0.453439	1.19409	-1.64753	-0.409269
chr1	9800001	-2.46913	-1.31402	-0.512925	0.505891	-1.01882	-1.15512
chr1	9810001	-2.09851	-1.29053	-0.495939	0.0114956	-0.507435	-0.807973
chr1	9820001	-1.5999	0.446786	0.822118	0.975263	-0.153145	-2.04668
chr1	9830001	-3.10284	-0.441438	0.814755	1.59694	-0.78218	-2.6614
chr1	9840001	-4.2227	-0.584674	0.824564	2.28629	-1.46173	-3.63803
chr1	9850001	-1.78438	-0.634419	0.366252	1.63691	-1.27066	-1.14996
chr1	9860001	-3.04692	-0.817054	-0.00259919	1.32135	-1.32395	-2.22987
chr1	9870001	-2.00115	-2.00694	0.642471	1.81599	-1.17351	0.00578699
chr1	9880001	-2.67946	-2.64476	0.316146	1.59072	-1.27458	-0.0346994
chr1	9890001	-3.32279	-1.5547	-0.185245	0.799916	-0.985161	-1.7681
chr1	9900001	-3.41889	-1.31258	0.452068	1.26604	-0.813969	-2.10631
chr1	9910001	-1.77893	-0.509225	-0.495736	0.52707	-1.02281	-1.2697
chr1	9920001	-3.53818	-1.25601	-0.816291	-0.316528	-0.499763	-2.28217
chr1	9930001	-3.30045	-2.08865	-1.16359	-0.612858	-0.550733	-1.21179
chr1	9940001	-4.39471	-0.966066	-0.793107	-0.112943	-0.680164	-3.42865
chr1	9950001	-2.553	-1.29053	-0.732884	0.0676387	-0.800522	-1.26247
chr1	9960001	-3.02562	-1.57089	-0.669556	-0.0225369	-0.647019	-1.45472
chr1	9970001	-2.86355	-3.15072	-1.15843	0.464668	-1.6231	0.287175
chr1	9980001	-2.66749	-1.24093	-0.463549	0.50284	-0.966389	-1.42656
chr1	9990001	0.227741	-0.810966	0.587845	0.984772	-0.396927	1.03871
chr1	10000001	-2.35402	-2.97143	-0.678765	-0.254461	-0.424303	0.617409
chr1	10010001	-1.58684	-1.47513	-0.75268	0.24245	-0.99513	-0.111705
chr1	10020001	-1.51005	-1.18442	-1.22668	-0.0676364	-1.15904	-0.325622
chr1	10030001	-1.84632	-1.131	-0.438112	-0.715486	0.277374	-0.715327
chr1	10040001	-2.86145	-1.98051	-0.378194	0.52306	-0.901254	-0.880936
chr1	10050001	-2.69059	-1.27439	-0.498383	0.120352	-0.618734	-1.4162
chr1	10060001	-1.79837	-3.46355	-0.649276	0.0894982	-0.738775	1.66518
chr1	10070001	-5.00231	-1.39593	-0.903198	-0.182786	-0.720412	-3.60638
chr1	10080001	-1.90509	-1.65927	-0.99683	0.0676387	-1.06447	-0.245822
chr1	10090001	-2.46435	-2.16877	-1.54751	-0.733124	-0.814386	-0.295574
chr1	10100001	-3.58035	-1.3681	-1.4066	-0.480156	-0.926442	-2.21225
chr1	10110001	-2.06371	-1.8329	-1.0601	-0.044836	-1.01526	-0.230812
chr1	10120001	-2.72738	-1.47513	-1.75147	-0.401254	-1.35021	-1.25225
chr1	10130001	-4.01205	-1.88044	-1.35919	-0.709812	-0.649382	-2.13161
chr1	10140001	-2.62593	-1.32554	-0.599899	0.441483	-1.04138	-1.30039
chr1	10150001	-3.34916	-1.58381	-0.922484	0.0482362	-0.97072	-1.76535
chr1	10160001	-2.47634	-2.35402	-0.737206	-0.17674	-0.560466	-0.122316
chr1	10170001	-2.38308	-1.87144	-0.424107	-0.211899	-0.212208	-0.511635
chr1	10180001	-2.78687	-5.2184	-0.777937	0.243669	-1.02161	2.43153
chr1	10190001	-2.11029	-0.831871	-1.27683	0.546956	-1.82379	-1.27842
chr1	10200001	-1.553	-0.207894	-0.418119	0.222805	-0.640923	-1.34511
chr1	10210001	-2.50717	-0.715249	0.303342	0.518031	-0.214689	-1.79192
chr1	10220001	-1.78438	-1.43168	-0.783887	-0.204399	-0.579487	-0.352708
chr1	10230001	-3.02562	-2.73697	-1.46953	-0.120294	-1.34924	-0.288652
chr1	10240001	-2.26465	-0.896469	-1.33935	-0.0412687	-1.29808	-1.36818
chr1	10250001	-3.08804	-2	-1.0743	-0.361046	-0.713259	-1.08804
chr1	10260001	-2.78488	-2.32409	-1.03919	-0.721896	-0.317296	-0.460787
chr1	10270001	-1.79386	-1.85517	-0.875937	-0.408895	-0.467042	0.0613135
chr1	10280001	-2.03682	-0.887633	-0.623932	0.0867838	-0.710716	-1.14919
chr1	10290001	-1.70228	-0.805913	-1.06582	-0.338615	-0.727208	-0.896367
chr1	10300001	-1.55724	-1.06522	-0.227861	0.0129262	-0.240787	-0.492023
chr1	10310001	-1.42508	-1.15972	-0.843474	0.0976108	-0.941085	-0.265357
chr1	10320001	-1.96973	-1.39935	-1.23175	-0.235994	-0.995759	-0.570385
chr1	10330001	-3.73504	-2.03386	-1.074	0.112367	-1.18637	-1.70118
chr1	10340001	-2.31761	-0.79636	-1.35513	-0.370713	-0.984415	-1.52125
chr1	10350001	-2.21826	-1.21391	-0.787119	-0.126896	-0.660224	-1.00436
chr1	10360001	-2.15136	-1.37407	-1.45561	-0.371833	-1.08378	-0.777287
chr1	10370001	-3.34799	-2.14752	-0.264478	0.633199	-0.897677	-1.20046
chr1	10380001	-2.83341	-1.87356	-0.00462403	0.391768	-0.396392	-0.959857
chr1	10390001	-1.48439	-1.68641	-0.224317	0.512985	-0.737303	0.202017
chr1	10400001	-2.03209	-2.85831	-0.199421	-0.129892	-0.0695292	0.826212
chr1	10410001	-3.25843	-1.85988	-0.235314	-0.0144996	-0.220815	-1.39855
chr1	10420001	-3.26396	-1.57734	0.407081	0.96643	-0.55935	-1.68662
chr1	10430001	-3.55351	-1.64702	0.265437	1.14991	-0.884473	-1.9065
chr1	10440001	-1.65199	-2.91812	-0.635988	0.474047	-1.11003	1.26612
chr1	10450001	-3.40614	-2.44693	-0.48661	-0.27666	-0.20995	-0.959205
chr1	10460001	-3.13416	-1.46435	-1.43635	-0.713829	-0.722525	-1.66982
chr1	10470001	-5.00231	-2.06794	0.108357	0.0813396	0.0270176	-2.93437
chr1	10480001	-3.39866	-2.5649	-0.879117	0.125651	-1.00477	-0.83376
chr1	10490001	-2.85517	-1.96128	0.537048	0.560715	-0.0236674	-0.893888
chr1	10500001	-2.73985	-1.21759	-0.395549	0.15056	-0.546109	-1.52226
chr1	10510001	-1.45245	-4.0095	0.90381	1.07587	-0.172065	2.55704
chr1	10520001	-1.65063	-0.90212	0.507921	0.778209	-0.270287	-0.748515
chr1	10530001	-1.75682	-2.52782	1.12631	1.2762	-0.149887	0.771006
chr1	10540001	-2.10656	-1.82419	0.488515	0.168642	0.319873	-0.282372
chr1	10550001	-2.33716	-1.37595	0.275007	0.928276	-0.653269	-0.961211
chr1	10560001	-1.36587	-1.37782	-1.11185	-0.687103	-0.424748	0.0119479
chr1	10570001	-2.13606	-0.608232	-1.1594	0.202888	-1.36228	-1.52783
chr1	10580001	-0.68177	-0.405643	-0.466337	-0.0576919	-0.408645	-0.276127
chr1	10590001	-2.93788	-1.33315	0.641546	0.988412	-0.346866	-1.60473
chr1	10600001	-1.46753	-0.299205	0.0579701	0.998557	-0.940587	-1.16833
chr1	10610001	-2.54456	-1.5433	0.892974	1.22157	-0.328594	-1.00126
chr1	10620001	-2.89539	-1.83753	0.790772	1.27023	-0.479458	-1.05786
chr1	10630001	-0.197104	0.102994	2.10165	1.91227	0.189383	-0.300098
chr1	10640001	-1.57992	-0.378194	1.90574	2.24641	-0.340672	-1.20173
chr1	10650001	-1.68687	-0.937878	1.97526	2.10969	-0.134432	-0.748992
chr1	10660001	-5.78309	-1.28314	1.92638	2.36933	-0.442948	-4.49995
chr1	10670001	-2.65654	-0.524085	1.78115	2.39039	-0.609243	-2.13245
chr1	10680001	-2.51046	-0.625044	1.86037	2.67423	-0.813868	-1.88541
chr1	10690001	-1.31258	-0.536168	1.59024	2.26694	-0.676694	-0.776413
chr1	10700001	-1.40851	-0.0383026	2.4019	2.49595	-0.0940475	-1.37021
chr1	10710001	-2.25291	-0.557879	1.18269	2.29543	-1.11274	-1.69503
chr1	10720001	-4.33584	-0.271949	1.41684	2.39369	-0.976851	-4.0639
chr1	10730001	-1.7666	-0.816037	1.38736	2.03562	-0.648261	-0.950566
chr1	10740001	-2.46753	-0.284722	1.04334	2.17025	-1.1269	-2.18281
chr1	10750001	-3.11029	-0.405643	1.43936	2.43269	-0.993335	-2.70465
chr1	10760001	-2.10098	-0.361231	0.932061	1.97049	-1.03842	-1.73975
chr1	10770001	-1.7004	-0.220782	1.25278	2.3584	-1.10562	-1.47962
chr1	10780001	-2.38383	0.809003	1.31092	2.16928	-0.858362	-3.19283
chr1	10790001	0.0114956	1.0036	1.7536	1.95903	-0.205424	-0.992107
chr1	10800001	-0.829562	0.816395	0.894527	2.01293	-1.1184	-1.64596
chr1	10810001	-1.07522	0.375178	1.24671	2.27232	-1.02561	-1.45039
chr1	10820001	-2.67946	0.0129262	0.568519	1.99494	-1.42642	-2.69238
chr1	10830001	-1.79186	0.402722	1.02998	2.07073	-1.04075	-2.19458
chr1	10840001	-0.961002	-0.167312	-0.0146453	1.68167	-1.69632	-0.79369
chr1	10850001	-2.76906	-0.470129	1.1846	2.33199	-1.14739	-2.29893
chr1	10860001	-0.139871	1.01863	1.71721	2.58808	-0.870875	-1.15851
chr1	10870001	-3.43674	0.284514	0.623867	2.1127	-1.48883	-3.72126
chr1	10880001	-0.321207	0.538041	0.153157	1.55041	-1.39725	-0.859248
chr1	10890001	-1.54288	0.476122	1.00935	2.28895	-1.2796	-2.019
chr1	10900001	-1.46634	0.252173	1.37295	2.54523	-1.17227	-1.71851
chr1	10910001	-1.49818	0.9115	0.947105	2.64085	-1.69375	-2.40968
chr1	10920001	-0.958477	1.24914	-0.935945	1.42814	-2.36409	-2.20762
chr1	10930001	-2.54878	0.963474	0.668119	2.32682	-1.65871	-3.51225
chr1	10940001	-1.94397	1.1177	1.16864	2.77315	-1.60451	-3.06167
chr1	10950001	-1.35882	0.442545	0.698663	2.24062	-1.54196	-1.80137
chr1	10960001	-1.02591	-1.32157	0.769772	1.32539	-0.555615	0.295656
chr1	10970001	-1.79336	-0.749766	0.10165	1.52907	-1.42742	-1.04359
chr1	10980001	-2.45324	-1.53701	0.22033	1.42761	-1.20728	-0.916236
chr1	10990001	-1.41235	-0.915119	-1.19199	0.874994	-2.06698	-0.497228
chr1	11000001	-2.67577	-2.84684	-1.27021	-0.615508	-0.6547	0.171078
chr1	11010001	-3.21491	-2.32193	-0.320846	-0.131945	-0.188901	-0.892982
chr1	11020001	-2.62415	-2.65472	-1.30365	-1.04603	-0.257623	0.0305629
chr1	11030001	-1.15297	-1.10253	-0.248108	0.801573	-1.04968	-0.050438
chr1	11040001	-4.00254	-0.275961	0.615416	2.081	-1.46558	-3.72658
chr1	11050001	-2.23107	-1.8484	0.656268	1.37295	-0.716685	-0.382674
chr1	11060001	-2.4112	-1.72834	-0.0303245	0.984042	-1.01437	-0.68286
chr1	11070001	-4.57622	-2.57261	-0.321567	0.108357	-0.429925	-2.00361
chr1	11080001	-2.33279	-1.27928	-1.2029	-0.981936	-0.220968	-1.05351
chr1	11090001	-2.77103	-2.27928	-1.07552	-0.829819	-0.245701	-0.491744
chr1	11100001	-1.97767	-2.04394	-0.899157	0.299831	-1.19899	0.0662756
chr1	11110001	-2.57347	-3.09296	-0.892982	-0.58489	-0.308091	0.519489
chr1	11120001	-2.42818	-1.36699	-0.871971	-0.278234	-0.593737	-1.06119
chr1	11130001	-2.64295	-1.55216	-0.354575	0.00575927	-0.360334	-1.0908
chr1	11140001	-2.60384	-1.7539	-0.747584	-0.48217	-0.265414	-0.849945
chr1	11150001	-1.71123	-2.37407	-0.371273	-0.127211	-0.244062	0.662847
chr1	11160001	-2.03978	-1.84581	-0.950927	0.347099	-1.29803	-0.193979
chr1	11170001	-2.75438	-1.90833	0.293959	0.312665	-0.0187062	-0.846049
chr1	11180001	-1.40087	-2.06854	-0.277009	-0.0153742	-0.261635	0.667671
chr1	11190001	-3.66237	-1.03091	-0.208228	-0.426819	0.218592	-2.63145
chr1	11200001	-3.14688	-1.80743	-1.55554	-0.302226	-1.25332	-1.33946
chr1	11210001	-2.57777	-1.74904	-0.494312	-0.47915	-0.0151619	-0.828729
chr1	11220001	-2.85935	-1.99367	-1.12061	-0.273866	-0.846742	-0.865686
chr1	11230001	-5.02562	-3.59876	-0.566186	0.0908534	-0.657039	-1.42685
chr1	11240001	-2.91921	-4.57278	-1.30365	-0.26986	-1.03379	1.65357
chr1	11250001	-2.06431	-1.43635	-0.994241	0.132248	-1.12649	-0.62796
chr1	11260001	-2.51787	-0.936773	-0.219606	0.0143553	-0.233961	-1.5811
chr1	11270001	-2.36216	-1.79636	-0.58554	0.200379	-0.785918	-0.565798
chr1	11280001	-2.77893	-2.91159	0.0989585	0.930548	-0.83159	0.13266
chr1	11290001	-3.79827	-1.58208	-0.070209	0.484396	-0.554605	-2.21619
chr1	11300001	-2.15779	-0.804652	-0.438112	1.15251	-1.59062	-1.35313
chr1	11310001	-2.91812	0.228973	0.720716	1.82334	-1.10263	-3.14709
chr1	11320001	-3.1291	-1.77448	0.777367	1.61683	-0.839461	-1.35462
chr1	11330001	-2.35328	-1.78836	0.762987	1.77821	-1.01522	-0.56492
chr1	11340001	-2.22297	-0.357529	0.651683	1.55139	-0.89971	-1.86544
chr1	11350001	-0.873556	-0.334425	0.62854	1.9222	-1.29366	-0.53913
chr1	11360001	-1.4434	-1.31222	0.255803	1.43723	-1.18142	-0.131176
chr1	11370001	-2.46594	0.0384362	0.211635	1.84679	-1.63516	-2.50437
chr1	11380001	-1.45443	0.518031	0.16092	1.91495	-1.75403	-1.97246
chr1	11390001	-1.32952	-0.0388953	0.379621	1.93017	-1.55055	-1.29063
chr1	11400001	-1.33716	0.124328	-1.15553	0.874207	-2.02974	-1.46148
chr1	11410001	-1.19067	0.559737	0.109695	1.46624	-1.35654	-1.7504
chr1	11420001	-2.29619	-0.565972	-0.111228	1.60075	-1.71197	-1.73022
chr1	11430001	-2.29903	0.0745054	0.771463	2.01436	-1.24289	-2.37353
chr1	11440001	-3.67448	0.319618	0.84559	2.38488	-1.53929	-3.99409
chr1	11450001	-2.38685	-0.23243	0.823749	2.0993	-1.27555	-2.15442
chr1	11460001	-1.57347	0.120352	0.583038	2.07963	-1.4966	-1.69382
chr1	11470001	-0.484388	-0.102217	1.1551	1.68122	-0.526123	-0.382171
chr1	11480001	-0.641154	-0.298673	1.59932	2.32251	-0.723187	-0.342481
chr1	11490001	-1.13131	0.308011	0.803227	1.69555	-0.892321	-1.43932
chr1	11500001	-0.242977	0.916859	0.0745054	0.934328	-0.859822	-1.15984
chr1	11510001	-1.5412	-0.0528949	0.428678	1.4813	-1.05262	-1.4883
chr1	11520001	-4.54523	-0.953718	0.861558	1.92144	-1.05988	-3.59152
chr1	11530001	-3.7209	-1.09357	0.54893	2.0939	-1.54497	-2.62733
chr1	11540001	-1.30401	0.961253	0.922959	2.2135	-1.29054	-2.26526
chr1	11550001	-1.31977	0.994218	0.827006	1.9313	-1.1043	-2.31398
chr1	11560001	-1.84115	0.321928	0.494672	2.41251	-1.91784	-2.16307
chr1	11570001	-1.31905	0.343692	0.339137	1.93923	-1.60009	-1.66274
chr1	11580001	-0.580785	1.01436	-0.0114425	1.38073	-1.39217	-1.59514
chr1	11590001	-3.0625	-0.000288568	0.147958	1.59837	-1.45041	-3.06222
chr1	11600001	-1.06975	0.755315	0.314986	1.8516	-1.53661	-1.82507
chr1	11610001	-1.36959	0.420078	0.786596	2.06626	-1.27967	-1.78967
chr1	11620001	-1.8879	-0.288417	0.409255	1.96569	-1.55644	-1.59948
chr1	11630001	-1.79286	0.461529	0.248535	1.80199	-1.55345	-2.25439
chr1	11640001	-1.75779	-1.03741	0.737254	1.52406	-0.78681	-0.72038
chr1	11650001	-1.27718	-1.01771	1.54696	2.01257	-0.465612	-0.259475
chr1	11660001	-1.82113	-1.94286	0.640621	1.4489	-0.80828	0.121736
chr1	11670001	-3.52583	-2.18836	0.321928	0.518031	-0.196103	-1.33746
chr1	11680001	-3.22837	-2.61617	1.00072	1.2455	-0.244774	-0.612197
chr1	11690001	-2.01159	-0.608452	1.92296	2.19818	-0.275221	-1.40314
chr1	11700001	-2.49899	-0.321387	0.85997	1.95977	-1.0998	-2.17761
chr1	11710001	-3.91921	-0.271252	0.119024	1.55041	-1.43138	-3.64795
chr1	11720001	-3.37497	-0.892446	0.250962	1.31673	-1.06576	-2.48253
chr1	11730001	-2.93898	-0.940091	0.897628	1.08814	-0.190514	-1.99889
chr1	11740001	-2.64928	-2.30187	0.453122	1.62199	-1.16887	-0.347406
chr1	11750001	-1.3474	-1.43284	0.283329	1.09221	-0.808878	0.0854452
chr1	11760001	-0.941753	-1.60296	1.02857	1.93319	-0.904626	0.661211
chr1	11770001	-2.90509	-2.0862	0.303342	1.01863	-0.715292	-0.818887
chr1	11780001	-2.35919	-2.89647	0.690641	1.20664	-0.516003	0.537275
chr1	11790001	-4.05505	-2.31258	-0.141462	1.10836	-1.24982	-1.74247
chr1	11800001	-2.50308	-2.23582	0.369606	0.121679	0.247928	-0.267254
chr1	11810001	-2.82011	-1.56619	-1.37183	0.0285692	-1.4004	-1.25392
chr1	11820001	-4.00254	-1.45997	-1.01771	0.614474	-1.63218	-2.54257
chr1	11830001	-4.50668	-2.30401	-1.03209	1.07176	-2.10386	-2.20267
chr1	11840001	-3.0505	-2.36068	0.207893	1.07793	-0.870034	-0.689827
chr1	11850001	-0.94675	-0.11951	0.471968	1.53356	-1.0616	-0.827239
chr1	11860001	-1.03475	-0.19909	0.303342	1.56462	-1.26128	-0.835662
chr1	11870001	-1.99712	-0.877791	0.732052	2.08814	-1.35609	-1.11933
chr1	11880001	-2.35624	-0.634419	0.42975	1.54547	-1.11572	-1.72182
chr1	11890001	-1.61883	-0.464544	0.445727	1.06074	-0.615012	-1.15428
chr1	11900001	-2.17397	-3.33847	-0.202738	0.0922074	-0.294945	1.1645
chr1	11910001	-2.67208	-1.41504	-0.0487106	1.1137	-1.16241	-1.25705
chr1	11920001	-3.79666	-3.23107	0.159629	0.888305	-0.728676	-0.565586
chr1	11930001	-3.24332	-0.97228	-0.0245899	1.0861	-1.11069	-2.27104
chr1	11940001	-2.21357	-2.39062	-0.568965	0.811471	-1.38044	0.177052
chr1	11950001	-3.95188	-1.25946	-0.779422	0.650765	-1.43019	-2.69241
chr1	11960001	-3.14305	-1.32373	-0.987646	0.345964	-1.33361	-1.81932
chr1	11970001	-3.13163	-1.73456	-0.82521	0.428678	-1.25389	-1.39707
chr1	11980001	-4.54254	-2.13353	-0.290356	0.540027	-0.830384	-2.40902
chr1	11990001	-3.57467	-2.81299	-1.77547	0.21661	-1.99208	-0.761677
chr1	12000001	-2.60296	-0.870915	-0.554273	0.119024	-0.673297	-1.73205
chr1	12010001	-2.21759	-2.4852	-0.36049	0.312665	-0.673155	0.267605
chr1	12020001	-3.9463	-2.96917	-0.84996	0.794104	-1.64406	-0.977135
chr1	12030001	-3.11654	-1.9771	0.0827026	1.38957	-1.30686	-1.13944
chr1	12040001	-0.917842	-0.792857	0.283329	0.984042	-0.700713	-0.124986
chr1	12050001	-1.35071	-1.3317	0.695103	1.69287	-0.997771	-0.0190072
chr1	12060001	0.757023	-0.337156	1.1884	1.31092	-0.122521	1.09418
chr1	12070001	-2.50308	-6.59702	0.442545	1.47923	-1.03669	4.09394
chr1	12080001	-1.13448	-1.71833	-0.108581	0.756169	-0.86475	0.583854
chr1	12090001	-1.4852	-2.11154	-0.568751	0.23634	-0.805091	0.626343
chr1	12100001	-3.91921	-0.841146	-0.380634	0.881273	-1.26191	-3.07806
chr1	12110001	-2.62149	-1.04157	0.041243	1.28983	-1.24859	-1.57992
chr1	12120001	-3.15329	-0.912945	0.704872	1.10836	-0.403485	-2.24034
chr1	12130001	-2.78886	-0.917025	-0.156659	0.799087	-0.955747	-1.87184
chr1	12140001	-2.78488	-1.71976	0.830255	1.49723	-0.666974	-1.06512
chr1	12150001	-1.13416	-1.18082	0.317304	1.338	-1.02069	0.046662
chr1	12160001	-0.176088	-0.626602	1.36849	2.34965	-0.981159	0.450515
chr1	12170001	-2.70557	-0.0855886	0.847997	2.31991	-1.47191	-2.61998
chr1	12180001	-2.18115	-0.693154	0.54893	2.35219	-1.80326	-1.48799
chr1	12190001	-3.22567	-0.0773454	0.69332	2.08916	-1.39584	-3.14832
chr1	12200001	-2.94231	-1.23888	0.329985	1.99059	-1.66061	-1.70342
chr1	12210001	-1.8196	0.516015	-0.8847	1.24732	-2.13202	-2.33561
chr1	12220001	-1.25429	-3.56986	-1.09573	0.14274	-1.23847	2.31558
chr1	12230001	-2.30543	-2.96128	0.232661	0.138814	0.0938463	0.655851
chr1	12240001	-1.48036	-1.31043	-0.781653	0.351628	-1.13328	-0.169925
chr1	12250001	-2.03741	-0.859352	-0.565332	0.00863031	-0.573962	-1.17806
chr1	12260001	-1.61573	-0.567896	-0.815275	0.0935602	-0.908836	-1.04783
chr1	12270001	-2.1291	-1.11841	-1.55597	0.0370307	-1.593	-1.01069
chr1	12280001	-2.59597	-1.61308	-0.985645	-0.171368	-0.814276	-0.98289
chr1	12290001	-1.39062	-1.99597	-1.10625	-0.65699	-0.449259	0.605343
chr1	12300001	-1.3474	-1.40928	-0.711464	0.00575927	-0.717224	0.0618794
chr1	12310001	-0.925769	-1.77103	-0.633524	0.464668	-1.09819	0.845259
chr1	12320001	-2.23582	-1.19793	-0.935117	0.195348	-1.13046	-1.03789
chr1	12330001	-2.73697	-0.227692	-0.507378	0.189034	-0.696411	-2.50927
chr1	12340001	-1.33935	-1.3812	-0.531365	0.561693	-1.09306	0.0418524
chr1	12350001	-1.39783	-0.360675	-0.904008	-0.253085	-0.650923	-1.03715
chr1	12360001	-2.31833	-2.07643	-1.0218	-0.201079	-0.820726	-0.241893
chr1	12370001	-2.15457	-0.866963	-0.95009	0.302173	-1.25226	-1.28761
chr1	12380001	-0.887367	-0.576045	-0.869069	-0.122177	-0.746892	-0.311321
chr1	12390001	-1.63397	-0.418697	-0.217759	0.789103	-1.00686	-1.21527
chr1	12400001	-0.721896	-0.79937	0.051024	0.439357	-0.388333	0.0774738
chr1	12410001	-1.29903	-1.26951	-0.797363	0.257011	-1.05437	-0.0295155
chr1	12420001	-1.01159	-1.16294	-0.571536	0.724214	-1.29575	0.151357
chr1	12430001	-1.06945	-0.192645	0.105678	1.14861	-1.04293	-0.876807
chr1	12440001	-1.40851	0.0143553	-0.128472	0.783247	-0.911719	-1.42287
chr1	12450001	-1.16683	-0.581001	0.403813	0.943359	-0.539546	-0.585826
chr1	12460001	-1.40392	-1.03623	-0.0761282	0.275007	-0.351135	-0.367694
chr1	12470001	-0.644758	-1.38949	0.137504	0.975997	-0.838493	0.744731
chr1	12480001	-0.869596	-0.934566	-0.197104	0.773152	-0.970256	0.0649693
chr1	12490001	-1.851	-0.877261	-0.345015	1.07176	-1.41678	-0.97374
chr1	12500001	-1.8762	-0.647919	0.878137	1.97343	-1.09529	-1.22828
chr1	12510001	-1.09851	-0.306323	0.132248	1.46937	-1.33712	-0.792182
chr1	12520001	-1.65245	-0.88071	-0.628831	1.52306	-2.15189	-0.771737
chr1	12530001	-0.910773	-0.33971	-0.0267928	0.839153	-0.865946	-0.571063
chr1	12540001	-2.67577	-0.743472	0.549916	2.16607	-1.61616	-1.93229
chr1	12550001	-1.56661	-0.228706	0.436162	1.79618	-1.36002	-1.33791
chr1	12560001	-1.29442	-0.308466	0.0648829	1.3584	-1.29351	-0.985954
chr1	12570001	-2.69245	-0.731925	-0.366615	1.44467	-1.81128	-1.96053
chr1	12580001	-3.6549	-0.28086	0.0313952	1.55139	-1.52	-3.37404
chr1	12590001	-0.767339	0.826193	1.70221	2.51147	-0.809254	-1.59353
chr1	12600001	-0.409278	2.33056	0.604071	2.12796	-1.52389	-2.73984
chr1	12610001	-1.77103	1.67717	1.42921	1.75531	-0.326101	-3.4482
chr1	12620001	-1.83033	0.608809	0.690641	1.80735	-1.11671	-2.43914
chr1	12630001	-1.15232	-0.112631	-0.215747	1.32308	-1.53883	-1.03969
chr1	12640001	-1.22634	0.201634	-0.549831	1.11103	-1.66086	-1.42798
chr1	12650001	-0.153286	0.326537	-0.533034	1.03703	-1.57006	-0.479823
chr1	12660001	-1.131	0.410341	-0.489038	0.803227	-1.29227	-1.54134
chr1	12670001	-1.62016	0.798258	-0.424881	0.961253	-1.38613	-2.41842
chr1	12680001	-1.67208	0.783247	-1.26292	0.629473	-1.89239	-2.45533
chr1	12690001	-0.294774	0.784085	-0.456801	1.07519	-1.53199	-1.07886
chr1	12700001	-0.735524	1.10568	-1.10687	0.692427	-1.7993	-1.8412
chr1	12710001	-1.37221	0.253384	-0.512925	0.478195	-0.991121	-1.62559
chr1	12720001	-0.776948	0.987685	-0.400301	1.0545	-1.4548	-1.76463
chr1	12730001	-0.704395	1.20226	-1.35107	-0.123748	-1.22733	-1.90666
chr1	12740001	-0.33898	0.944109	-1.19529	0.483364	-1.67865	-1.28309
chr1	12750001	-0.442026	0.910733	-0.133369	1.12565	-1.25902	-1.35276
chr1	12760001	-1.1078	-0.0204868	-0.0557412	1.17951	-1.23525	-1.08732
chr1	12770001	-0.514779	0.725959	0.0579701	1.75531	-1.69734	-1.24074
chr1	12780001	-0.0935711	0.126973	-1.56362	0.331132	-1.89476	-0.220544
chr1	12790001	-0.695956	0.90766	-1.54709	1.28629	-2.83338	-1.60362
chr1	12800001	-0.340441	0.397255	-2.00405	1.19535	-3.19939	-0.737696
chr1	12810001	-1.09573	0.62293	-2.19892	0.750178	-2.9491	-1.71866
chr1	12820001	-1.8049	0.1137	-2.92577	-0.332062	-2.59371	-1.9186
chr1	12830001	-2.03032	-0.971714	-3.05409	-0.0848233	-2.96927	-1.05861
chr1	12840001	-2.1386	-0.909147	-2.67392	0.561693	-3.23562	-1.22945
chr1	12850001	-2.9105	-1.12218	-2.59074	-0.355498	-2.23525	-1.78832
chr1	12860001	-1.38836	-0.00404521	-2.31043	-0.517668	-1.79276	-1.38431
chr1	12870001	-2.4493	-1.46833	-3.15072	-1.07826	-2.07246	-0.980965
chr1	12880001	-1.38045	-0.0300299	-2.60647	-0.0895743	-2.5169	-1.35042
chr1	12890001	-1.34044	-1.47153	-4.2045	-0.611976	-3.59252	0.131088
chr1	12900001	-3.25017	-0.285952	-2.73985	-0.390812	-2.34904	-2.96421
chr1	12910001	-2.55894	-1.25326	-3.88108	-0.415422	-3.46566	-1.30568
chr1	12920001	-1.74468	-0.0473682	-2.5039	-0.0391918	-2.4647	-1.69731
chr1	12930001	-2.35255	-1.16069	-4.79226	0.362891	-5.15515	-1.19186
chr1	12940001	-3.60472	-1.30223	-2.77103	-0.853084	-1.91794	-2.30249
chr1	12950001	-Inf	-2.12281	-4.33614	-2.25017	-2.08597	-Inf
chr1	12960001	-Inf	-Inf	-Inf	-Inf	NA	NA
chr1	12970001	-Inf	-Inf	-Inf	-Inf	NA	NA
chr1	12980001	-Inf	-Inf	-Inf	-Inf	NA	NA
chr1	12990001	-Inf	-Inf	-Inf	-Inf	NA	NA
chr1	13000001	-2.52866	-1.32518	-7.04759	-2.37183	-4.67576	-1.20348
chr1	13010001	-2.13543	-0.618606	-3.84913	-1.19562	-2.65351	-1.51682
chr1	13020001	-2.04335	-1.83599	-4.93104	-1.89379	-3.03725	-0.207362
chr1	13030001	-2.70275	-1.31402	-2.74855	-1.0499	-1.69865	-1.38873
chr1	13040001	-3.07826	-2.90942	-3.91746	-1.19859	-2.71887	-0.168841
chr1	13050001	-3.85914	-1.23684	-3.71463	-0.919752	-2.79488	-2.6223
chr1	13060001	-1.8762	-0.654944	-3.10905	-1.35587	-1.75318	-1.22126
chr1	13070001	-1.90617	-1.59074	-4.28434	-0.597714	-3.68662	-0.315425
chr1	13080001	-2.61529	-1.90347	-2.99424	-1.74323	-1.25101	-0.711819
chr1	13090001	-3.86607	-1.69619	-5.86902	-0.169258	-5.69976	-2.16988
chr1	13100001	-1.86775	-2.58381	-4.24605	-1.04365	-3.20241	0.716057
chr1	13110001	-2.45799	-0.0301772	-4.12683	-1.4089	-2.71794	-2.42781
chr1	13120001	-3.30187	-0.829049	-8.09907	-0.432455	-7.66662	-2.47282
chr1	13130001	-4.48004	-1.23752	-2.60209	-0.613299	-1.98879	-3.24251
chr1	13140001	-Inf	-1.08222	-2.9737	-1.02709	-1.94661	-Inf
chr1	13150001	-2.82113	-1.44615	-3.52002	-0.843215	-2.67681	-1.37498
chr1	13160001	-2.39062	-1.20889	-3.99562	-1.69759	-2.29803	-1.18173
chr1	13170001	-2.13163	-3.13797	-3.48036	-1.12375	-2.35661	1.00634
chr1	13180001	-3.05769	-0.513543	-3.02093	-1.40316	-1.61777	-2.54415
chr1	13190001	-2.15457	-0.520976	-3.06733	-1.06431	-2.00302	-1.63359
chr1	13200001	-2.16165	-0.0644648	-4.17788	-1.2863	-2.89158	-2.09719
chr1	13210001	-3.46801	-1.37707	-3.48116	-1.37146	-2.1097	-2.09094
chr1	13220001	-2.96128	-0.756575	-3.66054	-1.31617	-2.34437	-2.20471
chr1	13230001	-4.32164	-3	-3.29619	-0.929061	-2.36713	-1.32164
chr1	13240001	-2.37034	-1.38609	-3.05769	-0.692222	-2.36547	-0.984249
chr1	13250001	-2.4112	-1.39138	-4.0443	-0.613299	-3.431	-1.01982
chr1	13260001	-3.89754	-2.13353	-3.6238	-0.174947	-3.44885	-1.76402
chr1	13270001	-2.9908	0.0524159	-3.34066	-0.321567	-3.01909	-3.04321
chr1	13280001	-2.6878	-0.383642	-2.93016	0.288063	-3.21822	-2.30416
chr1	13290001	-2.65381	-1.46435	-2.76219	-0.932086	-1.83011	-1.18946
chr1	13300001	-1.74082	-1.11216	-3.30757	-0.882305	-2.42527	-0.628655
chr1	13310001	-1.38157	-0.542668	-2.19034	0.185232	-2.37557	-0.838905
chr1	13320001	-1.88737	-0.799872	-2.10098	0.408168	-2.50915	-1.08749
chr1	13330001	-1.51953	0.167358	-2.32699	-0.0851294	-2.24186	-1.68689
chr1	13340001	-2.10098	0.248535	-2.14944	0.844787	-2.99423	-2.34951
chr1	13350001	-1.30972	0.344828	-1.3441	-0.118414	-1.22568	-1.65455
chr1	13360001	-1.16715	-0.785875	-2.36662	0.407081	-2.7737	-0.381275
chr1	13370001	-1.29336	-0.888434	-2.80591	0.426533	-3.23245	-0.404924
chr1	13380001	-2.03268	-1.30472	-1.94786	0.686164	-2.63403	-0.727965
chr1	13390001	-1.00723	0.412511	-2.21961	0.776525	-2.99613	-1.41974
chr1	13400001	-0.668409	-0.727141	-2.64656	-0.20224	-2.44432	0.0587313
chr1	13410001	-0.706747	-0.496549	-1.60121	0.820485	-2.4217	-0.210198
chr1	13420001	-0.594879	-1.21391	-1.90239	0.552869	-2.45526	0.619027
chr1	13430001	-0.461561	0.151859	-1.8039	0.564622	-2.36852	-0.61342
chr1	13440001	-2.23379	-1.63173	-2.88897	-0.0295881	-2.85938	-0.602052
chr1	13450001	-0.71762	-0.773491	-1.91975	0.658097	-2.57785	0.055872
chr1	13460001	-2.49492	0.284514	-0.857521	1.69644	-2.55396	-2.77944
chr1	13470001	-0.918115	0.381837	-0.303116	1.25278	-1.55589	-1.29995
chr1	13480001	-2.21491	-0.432649	0.275007	1.32654	-1.05153	-1.78226
chr1	13490001	-1.21424	0.950095	0.22404	1.76426	-1.54022	-2.16434
chr1	13500001	-0.692688	0.217851	0.491597	1.64893	-1.15733	-0.910539
chr1	13510001	1.61306	1.65076	2.03492	2.41143	-0.376506	-0.0377045
chr1	13520001	-1.2049	0.276199	-0.0699061	0.97966	-1.04957	-1.4811
chr1	13530001	-2.13226	-0.210229	-1.04752	0.92448	-1.972	-1.92203
chr1	13540001	-2.84581	0.0143553	-0.175762	1.0545	-1.23026	-2.86016
chr1	13550001	-2.20889	0.418999	-0.580138	-0.376695	-0.203443	-2.62789
chr1	13560001	-1.03978	-0.059044	0.0229004	1.28214	-1.25924	-0.980741
chr1	13570001	-0.757306	0.0342157	-0.330248	0.823749	-1.154	-0.791522
chr1	13580001	-0.0858948	-0.180332	1.24793	1.1447	0.103228	0.0944371
chr1	13590001	-1.99252	-0.859876	0.0468403	0.650765	-0.603924	-1.13264
chr1	13600001	-2.07218	-2.04097	-0.829819	0.238787	-1.06861	-0.0312076
chr1	13610001	-1.50676	-0.246909	-0.673233	0.744161	-1.41739	-1.25985
chr1	13620001	-2.19297	0.130931	-0.250509	0.604071	-0.85458	-2.32391
chr1	13630001	-0.956796	0.00144197	-0.508198	0.317304	-0.825502	-0.958237
chr1	13640001	-1.1623	0.586885	-0.982506	0.37629	-1.3588	-1.74918
chr1	13650001	-0.829306	1.07382	-1.17364	-0.211231	-0.962414	-1.90313
chr1	13660001	-1.13765	0.260628	-0.884967	0.388465	-1.27343	-1.39828
chr1	13670001	-0.983646	0.221568	-0.777195	0.415759	-1.19295	-1.20521
chr1	13680001	-1.67024	0.678973	-0.534914	-0.363828	-0.171086	-2.34922
chr1	13690001	-0.0552915	1.54844	-0.355867	0.440421	-0.796288	-1.60373
chr1	13700001	-1.09388	0.297485	0.163499	0.411426	-0.247928	-1.39136
chr1	13710001	-0.403924	1.28392	-0.258253	1.13881	-1.39707	-1.68785
chr1	13720001	0.533065	1.89453	0.233888	1.27858	-1.04469	-1.36146
chr1	13730001	-1.46713	0.738119	-0.741059	0.0745054	-0.815564	-2.20525
chr1	13740001	-0.0567913	-0.226848	0.136191	0.0496308	0.0865606	0.170056
chr1	13750001	-1.38157	-1.37258	0.286881	0.207893	0.0789883	-0.00899345
chr1	13760001	-2.30472	-0.585973	-0.228537	-0.0424568	-0.18608	-1.71875
chr1	13770001	-2.15136	-1.0052	-0.30276	0.215368	-0.518128	-1.14616
chr1	13780001	-1.66109	-1.47473	0.0538064	0.41792	-0.364114	-0.186358
chr1	13790001	-1.5999	-0.290709	-0.138283	0.323082	-0.461365	-1.30919
chr1	13800001	-2.27439	-0.21073	0.682573	1.95382	-1.27125	-2.06366
chr1	13810001	-1.87991	-0.94536	0.191563	1.4489	-1.25734	-0.934554
chr1	13820001	-0.959037	0.995665	-0.571965	1.41143	-1.98339	-1.9547
chr1	13830001	-1.48641	1.39397	-0.447918	1.17313	-1.62105	-2.88037
chr1	13840001	-0.387223	0.435095	-0.751951	-0.0433485	-0.708602	-0.822318
chr1	13850001	-0.507173	0.722466	-1.30936	0.219091	-1.52845	-1.22964
chr1	13860001	-1.77744	1.20602	0.0524159	0.877352	-0.824936	-2.98346
chr1	13870001	-1.30543	0.803227	-0.115441	1.21723	-1.33267	-2.10866
chr1	13880001	0.112367	0.97673	0.215368	0.559737	-0.344369	-0.864364
chr1	13890001	1.35106	1.33342	1.03069	1.69599	-0.665305	0.0176392
chr1	13900001	-0.419083	1.28096	0.159629	1.43456	-1.27493	-1.70004
chr1	13910001	-0.805913	0.590722	-0.977668	1.32308	-2.30075	-1.39663
chr1	13920001	-0.940091	0.62293	-0.623932	0.918386	-1.54232	-1.56302
chr1	13930001	-3.05529	0.0328061	-1.33789	0.340277	-1.67816	-3.0881
chr1	13940001	-0.372954	0.859174	-0.36086	0.6107	-0.971561	-1.23213
chr1	13950001	-0.63958	1.42438	-0.150241	0.603122	-0.753363	-2.06396
chr1	13960001	-1.03505	0.426533	-0.22196	1.3584	-1.58036	-1.46158
chr1	13970001	-0.491064	1.21412	-0.741783	0.347099	-1.08888	-1.70519
chr1	13980001	-1.14305	0.374066	-0.386657	-0.0729379	-0.313719	-1.51712
chr1	13990001	-0.609112	0.745883	-0.824955	0.172488	-0.997442	-1.35499
chr1	14000001	-0.650408	1.31267	-1.19363	0.336855	-1.53049	-1.96307
chr1	14010001	-0.182786	1.17568	-0.278934	0.90381	-1.18274	-1.35847
chr1	14020001	-0.914847	1.24853	-0.737687	0.834307	-1.57199	-2.16338
chr1	14030001	-0.840371	1.26843	-0.157142	1.00504	-1.16218	-2.10881
chr1	14040001	-1.16198	0.613532	-1.28842	0.67084	-1.95926	-1.77551
chr1	14050001	-0.937878	0.46048	-0.354944	1.37851	-1.73346	-1.39836
chr1	14060001	-0.554061	0.817214	-0.00505829	0.836732	-0.84179	-1.37128
chr1	14070001	-0.941753	1.15381	-0.354575	1.13947	-1.49404	-2.09556
chr1	14080001	-0.719519	1.26484	-1.01859	0.275007	-1.29359	-1.98436
chr1	14090001	-0.676226	1.15963	-0.378007	1.21288	-1.59089	-1.83586
chr1	14100001	-0.459378	1.53207	-0.254461	1.39616	-1.65062	-1.99145
chr1	14110001	-1.2365	0.934328	-0.255839	0.982583	-1.23842	-2.17083
chr1	14120001	-0.811472	1.61918	-0.367732	1.33743	-1.70516	-2.43065
chr1	14130001	-1.0318	1.48027	-0.389678	1.06212	-1.4518	-2.51206
chr1	14140001	-0.749281	0.724214	-0.331336	0.690641	-1.02198	-1.47349
chr1	14150001	-0.425462	1.1846	-1.14497	0.311503	-1.45647	-1.61006
chr1	14160001	-1.11497	0.507921	-0.374262	0.789938	-1.1642	-1.62289
chr1	14170001	-0.208061	0.810649	-0.861186	0.756169	-1.61735	-1.01871
chr1	14180001	-0.330066	1.07929	0.0703893	1.04684	-0.976451	-1.40936
chr1	14190001	-0.408704	1.08338	-0.439481	0.876566	-1.31605	-1.49209
chr1	14200001	-1.48641	0.810649	-0.863546	0.369606	-1.23315	-2.29706
chr1	14210001	-0.177555	0.874994	-1.38685	0.276199	-1.66304	-1.05255
chr1	14220001	-0.698061	1.45207	-1.244	0.352759	-1.59676	-2.15013
chr1	14230001	-1.3496	0.691534	-0.892178	0.696884	-1.58906	-2.04114
chr1	14240001	-1.06673	1.15704	-0.846843	0.739848	-1.58669	-2.22377
chr1	14250001	-0.901042	0.943359	-0.696891	0.8024	-1.49929	-1.8444
chr1	14260001	-0.798115	1.60027	-0.123748	1.04544	-1.16919	-2.39839
chr1	14270001	-0.644758	1.0314	-0.951485	0.498761	-1.45025	-1.67615
chr1	14280001	-0.687567	1.32596	-0.094033	0.981122	-1.07516	-2.01353
chr1	14290001	-1.12375	0.78576	0.1137	1.02148	-0.907779	-1.90951
chr1	14300001	-0.570679	1.50792	0.0717627	1.05102	-0.979261	-2.0786
chr1	14310001	-0.488026	1.38902	-1.31509	0.348232	-1.66332	-1.87704
chr1	14320001	-1.10532	0.536053	-0.911316	0.403813	-1.31513	-1.64137
chr1	14330001	-1.5084	0.602172	-0.600118	0.689746	-1.28986	-2.11058
chr1	14340001	-0.654036	0.945608	-0.708161	0.593593	-1.30175	-1.59964
chr1	14350001	-1.02974	0.320773	-0.870915	0.393965	-1.26488	-1.35051
chr1	14360001	0.0468403	0.189034	0.132248	0.687061	-0.554813	-0.142194
chr1	14370001	-1.09173	0.503858	-0.292122	0.306846	-0.598967	-1.59558
chr1	14380001	-0.709812	0.500802	-1.27125	0.051024	-1.32228	-1.21061
chr1	14390001	-0.773985	0.727703	-0.372767	0.197865	-0.570632	-1.50169
chr1	14400001	-0.371646	0.534062	-1.34008	-0.403924	-0.936152	-0.905708
chr1	14410001	-2.12155	0.737254	-1.17658	0.336855	-1.51343	-2.8588
chr1	14420001	-1.12092	0.400538	-0.441438	1.00216	-1.4436	-1.52146
chr1	14430001	-1.48924	0.918386	0.147958	1.14339	-0.995436	-2.40763
chr1	14440001	-0.674383	0.78576	-0.209228	1.39506	-1.60429	-1.46014
chr1	14450001	-1.72547	0.885965	-0.236673	1.00072	-1.23739	-2.61143
chr1	14460001	-0.807175	0.879706	-0.83779	0.853597	-1.69139	-1.68688
chr1	14470001	-0.275786	1.301	-0.860661	1.28096	-2.14162	-1.57679
chr1	14480001	-0.563625	0.968644	-0.387223	1.123	-1.51023	-1.53227
chr1	14490001	-0.410812	0.757877	-0.719756	1.0827	-1.80246	-1.16869
chr1	14500001	-0.0747601	0.495695	-0.492484	0.80488	-1.29736	-0.570455
chr1	14510001	-0.172181	0.770618	0.237564	1.0314	-0.793831	-0.942799
chr1	14520001	-2.16359	0.676267	0.0854247	1.15186	-1.06643	-2.83986
chr1	14530001	-0.796862	0.724214	-0.663374	0.951588	-1.61496	-1.52108
chr1	14540001	-0.859614	1.55974	-0.620601	0.711935	-1.33254	-2.41935
chr1	14550001	-1.265	1.90574	0.319618	1.48336	-1.16375	-3.17073
chr1	14560001	-1.26396	0.652601	-0.346848	0.522056	-0.868904	-1.91656
chr1	14570001	-0.59837	0.302173	-1.06643	0.425459	-1.49189	-0.900542
chr1	14580001	-0.260325	1.20977	0.201634	1.69866	-1.49703	-1.47009
chr1	14590001	0.0854247	1.1635	1.04754	1.53903	-0.491496	-1.07807
chr1	14600001	-0.257908	0.275007	0.496718	0.961994	-0.465276	-0.532915
chr1	14610001	-0.879648	-0.335699	0.0745054	0.84318	-0.768674	-0.543949
chr1	14620001	-2.0607	0.222805	0.280956	0.66175	-0.380793	-2.2835
chr1	14630001	-1.07613	0.186501	0.266637	1.30626	-1.03963	-1.26263
chr1	14640001	-1.33679	0.451013	-0.212735	0.563646	-0.776381	-1.78781
chr1	14650001	-1.79386	-0.186393	0.432959	1.2558	-0.822843	-1.60746
chr1	14660001	-2.24537	-0.0842114	-0.273343	0.669027	-0.94237	-2.16116
chr1	14670001	-1.23752	0.210389	0.344828	1.19409	-0.849259	-1.44791
chr1	14680001	-1.12879	0.283329	0.369606	1.10434	-0.734731	-1.41212
chr1	14690001	-1.37744	0.799916	0.328836	1.19156	-0.862726	-2.17736
chr1	14700001	-0.666118	-0.726902	-0.45799	0.547943	-1.00593	0.0607836
chr1	14710001	-1.97313	-0.127683	0.279768	1.2857	-1.00593	-1.84545
chr1	14720001	-1.10284	-0.897006	0.183963	0.657183	-0.47322	-0.205831
chr1	14730001	-1.36736	-0.754139	0.814755	0.863146	-0.0483901	-0.61322
chr1	14740001	-1.10532	-0.327167	0.331132	0.786596	-0.455464	-0.778151
chr1	14750001	-0.55703	-0.124849	0.303342	0.426533	-0.123191	-0.432181
chr1	14760001	-0.62171	-0.854127	0.620117	0.704872	-0.0847548	0.232417
chr1	14770001	-2.15393	-0.357529	0.27739	0.722466	-0.445076	-1.7964
chr1	14780001	-2.54372	-0.641379	0.367371	0.789938	-0.422567	-1.90234
chr1	14790001	-1.46554	0.186501	0.607863	1.52557	-0.917705	-1.65204
chr1	14800001	-1.06764	0.412511	-0.21558	0.969381	-1.18496	-1.48015
chr1	14810001	-3.28771	0.312665	-0.354391	0.736388	-1.09078	-3.60038
chr1	14820001	-2.58381	0.263034	0.249749	1.3454	-1.09565	-2.84684
chr1	14830001	-1.45245	-0.149921	-0.0442408	0.716332	-0.760573	-1.30253
chr1	14840001	-1.18475	0.77905	-0.354391	1.04754	-1.40193	-1.9638
chr1	14850001	-1.99309	0.67717	0.319618	1.82863	-1.50901	-2.67026
chr1	14860001	-2.22095	-0.0555913	0.199123	1.64201	-1.44289	-2.16536
chr1	14870001	-0.772259	0.459432	0.285698	1.18967	-0.903968	-1.23169
chr1	14880001	-0.630617	-0.434598	0.412511	1.25096	-0.838451	-0.196019
chr1	14890001	-0.921663	-1.03505	0.469886	1.41414	-0.94425	0.113384
chr1	14900001	-2.05649	-1.43401	-0.0656722	1.03351	-1.09918	-0.622478
chr1	14910001	-3.85914	-1.24332	0.510962	1.02574	-0.514776	-2.61582
chr1	14920001	-0.282965	-0.343916	1.39122	1.53655	-0.145332	0.0609503
chr1	14930001	-2.486	-2.81097	0.933573	1.04194	-0.108371	0.324962
chr1	14940001	-2.2716	-1.39821	0.824564	1.56511	-0.740545	-0.873392
chr1	14950001	-2.80188	-0.438112	0.306846	1.31267	-1.00582	-2.36377
chr1	14960001	-2.42818	-1.12249	-0.474532	0.917623	-1.39216	-1.30569
chr1	14970001	-1.40087	-0.941199	0.349365	1.22589	-0.876527	-0.459674
chr1	14980001	-4.10532	-1.3133	0.238787	1.36008	-1.1213	-2.79202
chr1	14990001	-2.56576	-1.44458	0.720716	1.14796	-0.427242	-1.12118
chr1	15000001	-2.06733	-0.301693	0.422233	1.31325	-0.891013	-1.76564
chr1	15010001	-2.32554	-0.842698	0.104337	1.17887	-1.07454	-1.48284
chr1	15020001	-2.99539	-0.465739	0.885184	1.45523	-0.570045	-2.52965
chr1	15030001	-2.38609	-1.30972	0.100305	1.18078	-1.08048	-1.07637
chr1	15040001	-2.3876	-3.20823	0.133564	1.05866	-0.925099	0.820627
chr1	15050001	-1.82726	-2.47554	0.420078	1.25217	-0.832095	0.648279
chr1	15060001	-2.84166	-0.736966	-0.455811	0.903038	-1.35885	-2.1047
chr1	15070001	-2.38685	-1.33789	0.292782	1.82701	-1.53422	-1.04896
chr1	15080001	-2.57605	-0.841663	0.380729	1.51197	-1.13124	-1.73438
chr1	15090001	-1.89701	-0.201079	0.663572	1.75788	-1.0943	-1.69593
chr1	15100001	-1.32373	0.0703893	0.546956	1.81476	-1.2678	-1.39412
chr1	15110001	-1.75877	0.438293	0.691534	1.99204	-1.30051	-2.19706
chr1	15120001	-1.26119	-0.42876	0.238787	1.68032	-1.44154	-0.832429
chr1	15130001	-1.06703	-0.715249	-0.086201	0.931305	-1.01751	-0.351783
chr1	15140001	-0.480357	0.0524159	0.975997	1.65214	-0.676145	-0.532773
chr1	15150001	0.0243197	-1.00231	1.61023	1.97159	-0.361362	1.02663
chr1	15160001	-1.97653	0.407081	-0.149281	0.588805	-0.738085	-2.38361
chr1	15170001	-1.83599	-0.601212	-0.0140625	1.60975	-1.62382	-1.23477
chr1	15180001	-1.99309	-0.000144277	0.541019	1.54646	-1.00544	-1.99295
chr1	15190001	-2.57519	-1.21994	0.652601	1.27202	-0.619422	-1.35524
chr1	15200001	-2.48277	-1.26223	0.823749	1.34823	-0.524483	-1.22055
chr1	15210001	-1.09727	-0.0212186	-0.0960362	0.404903	-0.500939	-1.07605
chr1	15220001	-1.0613	-0.182131	0.447844	1.32193	-0.874084	-0.879169
chr1	15230001	-1.27893	0.594549	-0.0834469	1.09963	-1.18308	-1.87348
chr1	15240001	-0.662917	0.931305	0.437228	1.39397	-0.956738	-1.59422
chr1	15250001	-1.66979	1.03844	0.00575927	1.52607	-1.52031	-2.70822
chr1	15260001	-0.496549	0.559737	-0.451267	0.738984	-1.19025	-1.05629
chr1	15270001	-1.22702	0.72334	-0.0397849	1.38294	-1.42273	-1.95036
chr1	15280001	-0.85726	0.41684	-0.0400815	1.32423	-1.36432	-1.2741
chr1	15290001	-1.4994	0.219091	-0.277184	0.747602	-1.02479	-1.71849
chr1	15300001	-2.20689	-0.390434	-0.145605	0.786596	-0.932202	-1.81646
chr1	15310001	-0.623932	0.461529	-0.0622037	1.14991	-1.21211	-1.08546
chr1	15320001	-1.30009	0.163499	-0.0408234	1.52055	-1.56137	-1.46359
chr1	15330001	-1.15682	-0.423913	0.518031	1.44573	-0.927695	-0.732907
chr1	15340001	-0.801632	-0.451859	0.27739	1.59694	-1.31955	-0.349772
chr1	15350001	-1.36216	0.00288251	0.454176	1.48027	-1.02609	-1.36504
chr1	15360001	-1.18968	-0.778185	0.41684	1.54399	-1.12715	-0.411496
chr1	15370001	-1.76072	-1.2039	0.657183	1.42975	-0.772567	-0.556824
chr1	15380001	1.31034	-0.0998964	1.78534	2.15478	-0.369436	1.41024
chr1	15390001	-1.0862	-0.724278	-0.141621	0.836732	-0.978353	-0.361923
chr1	15400001	-0.614845	-0.0596453	0.855192	1.41738	-0.562188	-0.5552
chr1	15410001	-1.27021	-2.42895	1.46571	1.84679	-0.381081	1.15875
chr1	15420001	-2.67116	-4.01485	0.425459	1.50741	-1.08195	1.34369
chr1	15430001	-3.00115	-0.969735	0.319618	1.31092	-0.991304	-2.03142
chr1	15440001	-2.4572	-0.196442	0.293959	1.64801	-1.35405	-2.26075
chr1	15450001	-1.43362	-0.127999	-0.722848	1.25399	-1.97684	-1.30562
chr1	15460001	-1.78787	0.136191	-0.255839	1.42653	-1.68237	-1.92406
chr1	15470001	-1.30722	-0.552156	-0.163591	1.13027	-1.29386	-0.755059
chr1	15480001	-1.87514	-0.500218	-0.622599	1.24184	-1.86444	-1.37492
chr1	15490001	-2.53032	-0.719044	-0.599243	0.776525	-1.37577	-1.81128
chr1	15500001	-2.05709	-1.39289	0.320773	1.25641	-0.935633	-0.664197
chr1	15510001	-1.8646	-1.30009	-0.444969	0.631337	-1.07631	-0.564503
chr1	15520001	-1.23957	-1.75487	0.0071955	-0.183441	0.190637	0.515303
chr1	15530001	-2.68409	-1.56362	-1.38007	-0.322289	-1.05778	-1.12046
chr1	15540001	-3.55775	-0.793107	-0.742507	-0.230059	-0.512448	-2.76465
chr1	15550001	-3.20025	-0.954557	-1.06885	-1.19926	0.130409	-2.24569
chr1	15560001	-2.73312	-1.94508	-1.11372	0.209141	-1.32286	-0.788041
chr1	15570001	-2.32771	-0.819852	-1.02738	0.989139	-2.01652	-1.50786
chr1	15580001	-2.96016	-1.03357	-0.024003	1.21723	-1.24123	-1.92659
chr1	15590001	-2.12973	-1.48681	-0.450084	0.0565835	-0.506668	-0.642921
chr1	15600001	-0.441438	-1.11029	-0.31079	0.67084	-0.981631	0.668854
chr1	15610001	-1.37221	-1.67623	-0.478145	-0.00418989	-0.473955	0.30402
chr1	15620001	-2.79286	-0.739613	-1.12564	-0.497771	-0.627865	-2.05324
chr1	15630001	-1.84736	-0.736725	-0.682928	-0.815783	0.132856	-1.11064
chr1	15640001	-2.29832	-2.15264	-1.06764	-0.420434	-0.647203	-0.145673
chr1	15650001	-2.24879	-1.60603	-1.69059	-1.06281	-0.627785	-0.642759
chr1	15660001	-1.35181	-3.02444	-0.801129	0.0621217	-0.86325	1.67263
chr1	15670001	-1.43245	-1.03298	-0.711937	0.441483	-1.15342	-0.399476
chr1	15680001	-2.17788	-2.25774	0.15056	0.876566	-0.726006	0.0798533
chr1	15690001	-2.05889	-1.12942	-0.0981966	1.14926	-1.24746	-0.929475
chr1	15700001	-2.5345	-3.61423	-0.231583	0.770618	-1.0022	1.07973
chr1	15710001	-3.79827	-2.81502	-0.345381	0.23634	-0.581721	-0.983244
chr1	15720001	-5.05697	-3.55385	0.183963	1.86829	-1.68433	-1.50312
chr1	15730001	-2.35845	-1.69993	0.320773	1.73509	-1.41432	-0.658519
chr1	15740001	-3.47201	-3.0081	0.499782	1.56706	-1.06728	-0.463907
chr1	15750001	-1.36142	-1.77054	1.15769	1.93319	-0.775504	0.409119
chr1	15760001	-4.41766	-2.20956	0.00432161	1.00576	-1.00144	-2.20809
chr1	15770001	-3.93722	-2.58814	-0.554061	0.995665	-1.54973	-1.34908
chr1	15780001	-3.69134	-3.152	-0.32771	1.08406	-1.41177	-0.539333
chr1	15790001	-2.82623	-2.61971	0.0703893	1.17121	-1.10082	-0.206519
chr1	15800001	-2.13543	-2.69993	-0.404878	0.624803	-1.02968	0.564507
chr1	15810001	-4.06299	-2.60121	-0.768076	0.00432161	-0.772398	-1.46178
chr1	15820001	-4.95366	-1.92961	-0.735043	-0.0266459	-0.708397	-3.02405
chr1	15830001	-1.78041	-2.02915	0.673556	0.331132	0.342425	0.248733
chr1	15840001	-2.85831	-2.16294	0.0962619	0.23634	-0.140078	-0.695361
chr1	15850001	-2.30972	-1.54456	-0.760235	-0.650635	-0.109601	-0.765156
chr1	15860001	-2.30686	-1.70604	-2.24264	-0.744197	-1.49844	-0.600818
chr1	15870001	-1.73889	-2.02621	-1.51622	-0.694555	-0.821668	0.287315
chr1	15880001	-2.69152	-3.07704	-1.06281	-0.745648	-0.317158	0.385518
chr1	15890001	-2.87091	-1.49777	-1.51334	-1.10563	-0.407709	-1.37314
chr1	15900001	-2.13416	-1.52243	-1.39555	-1.35956	-0.0359849	-0.611734
chr1	15910001	-2.66749	-0.712173	-1.26223	-0.836244	-0.425983	-1.95532
chr1	15920001	-2.96804	-0.994528	-1.43479	-0.22989	-1.2049	-1.97351
chr1	15930001	-2.64386	-2.09604	-0.116223	0.831877	-0.9481	-0.54782
chr1	15940001	-3.98348	-2.20823	0.0356239	1.51248	-1.47686	-1.77525
chr1	15950001	-1.87832	-1.54078	0.6107	1.44784	-0.837144	-0.337543
chr1	15960001	-0.398969	-1.77497	-0.0649175	0.386259	-0.451177	1.376
chr1	15970001	-1.37819	-1.85726	-0.451465	0.23634	-0.687804	0.479066
chr1	15980001	-0.447525	-0.00332202	-0.675305	0.552869	-1.22817	-0.444203
chr1	15990001	-1.91648	-0.780165	0.848798	2.05311	-1.20431	-1.13631
chr1	16000001	-1.45048	-0.527616	0.275007	1.2135	-0.938496	-0.922862
chr1	16010001	-1.29265	-1.62683	1.16027	2.05068	-0.890401	0.334173
chr1	16020001	-2.15779	-1.0517	1.40599	2.29748	-0.891493	-1.10609
chr1	16030001	-6.00231	-0.533451	1	2.34682	-1.34682	-5.46886
chr1	16040001	-4.22945	-0.134002	1.23143	2.51828	-1.28685	-4.09545
chr1	16050001	-3.03623	0.588805	0.835924	2.41116	-1.57523	-3.62503
chr1	16060001	-2.0081	0.951588	1.26123	2.84278	-1.58155	-2.95969
chr1	16070001	-1.04038	1.77104	1.16607	2.96292	-1.79685	-2.81142
chr1	16080001	-3.00926	-0.314015	0.194087	2.06316	-1.86907	-2.69525
chr1	16090001	-1.31007	0.45628	0.496718	2.15056	-1.65384	-1.76636
chr1	16100001	0.276199	1.33971	-0.940645	0.882056	-1.8227	-1.06351
chr1	16110001	-2.69619	-0.977952	0.786596	2.24245	-1.45585	-1.71824
chr1	16120001	-4.14484	-0.289298	0.146655	2.33885	-2.1922	-3.85554
chr1	16130001	-4.00254	-1.26292	0.107018	2.20195	-2.09493	-2.73962
chr1	16140001	-2.92687	-0.30276	0.990592	2.48671	-1.49612	-2.62411
chr1	16150001	-2.71123	1.15186	1.37184	2.83046	-1.45862	-3.86309
chr1	16160001	-4.35284	0.182692	0.805705	1.96791	-1.1622	-4.53553
chr1	16170001	-3.5149	-1.59466	0.96643	2.47067	-1.50424	-1.92024
chr1	16180001	-2.92467	-1.51087	0.147958	1.73898	-1.59103	-1.4138
chr1	16190001	-3.50947	-0.460171	0.0935602	1.37685	-1.28329	-3.0493
chr1	16200001	-2.3133	-1.27963	1.21971	1.84157	-0.62186	-1.03366
chr1	16210001	-0.756575	-0.402397	0.667211	1.50233	-0.83512	-0.354177
chr1	16220001	0.97306	-0.728574	1.7229	1.69866	0.0242401	1.70163
chr1	16230001	-0.737928	-3.38534	0.765535	0.879706	-0.114171	2.64741
chr1	16240001	-2.66292	-1.68409	0.154454	1.54201	-1.38756	-0.978831
chr1	16250001	-1.73697	-0.200747	-0.683159	0.512985	-1.19614	-1.53622
chr1	16260001	-2.3357	-0.923578	-1.04424	0.173767	-1.21801	-1.41212
chr1	16270001	-2.42895	-1.25291	-0.884967	0.462576	-1.34754	-1.17604
chr1	16280001	-3.79827	-4.0088	-0.882039	0.15056	-1.0326	0.210533
chr1	16290001	-2.73793	-0.651314	-0.905629	0.475085	-1.38071	-2.08661
chr1	16300001	-2.2029	-1.03741	-2.07339	-0.0180013	-2.05539	-1.16549
chr1	16310001	-3.0517	-2.79486	-0.673233	0.0648829	-0.738115	-0.25684
chr1	16320001	-2.13797	-1.6122	-0.843992	-0.58814	-0.255852	-0.525769
chr1	16330001	-2.09727	-1.80339	-0.967194	-0.0647666	-0.902427	-0.293877
chr1	16340001	-3.58173	-2.30543	-0.983932	-0.196442	-0.787489	-1.2763
chr1	16350001	-3.33599	-1.34483	0.0328061	0.711935	-0.679129	-1.99116
chr1	16360001	-1.8667	-2.10098	-0.592267	-0.263092	-0.329174	0.23428
chr1	16370001	-2.8365	-1.40775	-0.347215	-0.126266	-0.22095	-1.42875
chr1	16380001	-2.24537	-2.0607	0.130931	0.612588	-0.481658	-0.184671
chr1	16390001	-3.23379	-0.751951	0.331132	0.448901	-0.117769	-2.48184
chr1	16400001	-3.43284	-1.5187	-0.0988145	0.879706	-0.97852	-1.91414
chr1	16410001	-2.60296	-0.234296	-0.0802404	1.33571	-1.41595	-2.36867
chr1	16420001	-1.95344	-2.0807	0.136191	1.334	-1.1978	0.127259
chr1	16430001	-2.25843	-0.0647666	-0.605157	0.671746	-1.2769	-2.19366
chr1	16440001	-2.82521	-2.40431	0.130931	0.621993	-0.491062	-0.420905
chr1	16450001	-2.16036	-2.16036	-0.491064	-0.232769	-0.258295	0
chr1	16460001	-2.42973	-0.770289	-0.832642	0.679874	-1.51252	-1.65944
chr1	16470001	-2.10284	-1.94453	-0.386657	0.716332	-1.10299	-0.15831
chr1	16480001	-3.45625	-2.10284	0.246104	1.18777	-0.941664	-1.35341
chr1	16490001	-3.4112	-1.01246	0.737254	1.35727	-0.620016	-2.39873
chr1	16500001	-0.351258	0.190299	0.370722	1.43989	-1.06917	-0.541557
chr1	16510001	-1.39593	0.397255	1.35783	1.26784	0.0899981	-1.79318
chr1	16520001	0.119024	1.22712	0.584963	1.06901	-0.484052	-1.1081
chr1	16530001	0.797428	0.0229004	1.62807	1.98039	-0.352317	0.774528
chr1	16540001	0.649845	1.25761	0.865523	1.62854	-0.763017	-0.607769
chr1	16550001	0.136191	1.0314	1.03422	2.06661	-1.03239	-0.895204
chr1	16560001	-0.414653	2.00755	1.15704	2.32826	-1.17122	-2.42221
chr1	16570001	-0.942307	0.584963	0.212881	1.5509	-1.33802	-1.52727
chr1	16580001	-0.96663	0.479231	1.1177	2.04928	-0.931587	-1.44586
chr1	16590001	-0.223475	1.00648	0.842375	1.66903	-0.826651	-1.22995
chr1	16600001	-1.0616	0.711054	1.62807	2.17887	-0.5508	-1.77266
chr1	16610001	1.88088	1.47145	2.85937	2.95103	-0.0916549	0.409434
chr1	16620001	-1.89593	-0.221455	1.77189	2.8536	-1.08171	-1.67448
chr1	16630001	-1.23786	-0.531573	1.62199	2.62807	-1.00608	-0.706291
chr1	16640001	0.360645	0.662661	2.84077	2.78304	0.0577278	-0.302016
chr1	16650001	0.226509	1.80033	1.36737	1.9668	-0.599429	-1.57382
chr1	16660001	-0.720469	0.402722	1.11503	1.21412	-0.0990916	-1.12319
chr1	16670001	0.0214797	0.612588	1.0552	1.426	-0.370801	-0.591109
chr1	16680001	-0.485196	0.427606	0.123004	0.941106	-0.818102	-0.912802
chr1	16690001	0.228973	-0.445755	1.78283	2.05728	-0.274449	0.674728
chr1	16700001	-1.03446	-1.02122	1.34426	1.42116	-0.0768956	-0.0132372
chr1	16710001	-2.30401	-1.20556	1.04824	1.99241	-0.94417	-1.09844
chr1	16720001	0.209141	1.24853	1.55189	2.35021	-0.798329	-1.03939
chr1	16730001	-0.279809	0.977463	0.975997	1.36008	-0.384086	-1.25727
chr1	16740001	-0.948976	0.0786098	0.90458	1.68616	-0.781584	-1.02759
chr1	16750001	0.477159	1.2552	1.48078	2.17887	-0.698092	-0.778039
chr1	16760001	0.78157	1.80941	1.67672	2.69533	-1.01861	-1.02784
chr1	16770001	1.34199	2.31644	1.96532	2.97416	-1.00884	-0.97445
chr1	16780001	1.0552	2.27202	1.18587	2.12102	-0.935149	-1.21683
chr1	16790001	1.08814	2.24275	0.846393	1.54942	-0.70303	-1.15461
chr1	16800001	-Inf	-3.55521	-Inf	-7.61897	-Inf	-Inf
chr1	16810001	-Inf	-Inf	-Inf	-Inf	NA	NA
chr1	16820001	-Inf	-Inf	-Inf	-Inf	NA	NA
chr1	16830001	-Inf	-Inf	-Inf	-Inf	NA	NA
chr1	16840001	-5.4985	-1.91159	-3.69956	-2.35034	-1.34922	-3.58692
chr1	16850001	-0.626825	0.857583	0.636915	1.61023	-0.973313	-1.48441
chr1	16860001	0.422233	0.192825	0.973795	1.63784	-0.664047	0.229408
chr1	16870001	0.75446	0.642471	1.67084	1.84278	-0.171937	0.111989
chr1	16880001	-0.836759	1.50538	0.173767	0.217851	-0.044084	-2.34214
chr1	16890001	-1.72023	-0.905899	0.67084	0.464668	0.206172	-0.814332
chr1	16900001	-2.04633	-0.397258	-0.0472192	0.663572	-0.710791	-1.64907
chr1	16910001	-3.39988	-1.59902	0.768078	1.32251	-0.554427	-1.80086
chr1	16920001	-3.74623	-1.14944	0.441483	1.63506	-1.19357	-2.59679
chr1	16930001	-2.82419	-1.32409	0.254594	1.14926	-0.894665	-1.50009
chr1	16940001	-2.86355	-4.57038	0.045443	1.65352	-1.60808	1.70683
chr1	16950001	-3.86439	-1.0862	0.459432	1.63506	-1.17563	-2.77819
chr1	16960001	-3.35402	-4.68223	-0.117787	1.06212	-1.17991	1.32821
chr1	16970001	-3.0505	-2.12029	0.956057	2.09795	-1.14189	-0.930208
chr1	16980001	-3.58745	-1.74178	0.691534	1.55582	-0.864282	-1.84566
chr1	16990001	-3.25017	-3.35402	-0.398018	0.449957	-0.847976	0.103856
chr1	17000001	-6.00231	-2.37333	-0.0865074	0.9855	-1.07201	-3.62898
chr1	17010001	-2.45008	-1.25154	0.67717	0.909197	-0.232027	-1.19855
chr1	17020001	-2.24605	-0.646564	-0.223306	0.335712	-0.559018	-1.59949
chr1	17030001	-2.33352	-1.97087	-1.06552	-0.285425	-0.780096	-0.362651
chr1	17040001	-2.73312	-1.37071	-0.950648	-0.746374	-0.204274	-1.36241
chr1	17050001	-1.53157	-1.55258	-0.0102797	0.808179	-0.818459	0.0210064
chr1	17060001	-1.8997	0.0143553	0.0840643	1.39616	-1.3121	-1.91405
chr1	17070001	-2.98507	-1.32265	-0.0920326	1.47664	-1.56867	-1.66242
chr1	17080001	-1.06794	0.0989585	0.290424	2.39698	-2.10656	-1.1669
chr1	17090001	-2.43284	0.601221	1.01792	2.68572	-1.66779	-3.03407
chr1	17100001	-3.73351	-0.312581	0.0908534	2.13027	-2.03942	-3.42093
chr1	17110001	-0.552791	0.561693	1.4756	2.38184	-0.906233	-1.11448
chr1	17120001	-2.05709	-0.772752	0.180148	1.43616	-1.25601	-1.28434
chr1	17130001	-0.779175	0.0989585	0.0243197	1.63413	-1.60981	-0.878133
chr1	17140001	-1.13574	0.756169	0.169925	1.3989	-1.22897	-1.89191
chr1	17150001	-0.0652193	0.595504	-0.518701	-0.211899	-0.306802	-0.660723
chr1	17160001	-3.87303	0.345964	-0.910231	1.26003	-2.17026	-4.21899
chr1	17170001	-1.64566	0.447844	-1.98965	0.0299829	-2.01963	-2.0935
chr1	17180001	-5.00231	-1.22196	-0.824188	-0.467533	-0.356655	-3.78035
chr1	17190001	-2.98165	-2.28771	-0.263438	0.819668	-1.08311	-0.693938
chr1	17200001	-2.16812	-1.44772	-0.271949	0.709291	-0.98124	-0.720401
chr1	17210001	-3.26951	-0.546035	-0.691523	1.03562	-1.72715	-2.72348
chr1	17220001	-5.59911	-0.900503	-0.453636	1.42761	-1.88124	-4.69861
chr1	17230001	-2.36068	-1.61838	-0.118884	1.11237	-1.23125	-0.742291
chr1	17240001	-0.909147	-0.367546	0.117695	1.51299	-1.39529	-0.541601
chr1	17250001	-4.04716	-1.22297	-0.484994	1.23389	-1.71888	-2.82419
chr1	17260001	-3.28912	-0.35716	-0.914575	0.289244	-1.20382	-2.93196
chr1	17270001	-4.98713	-1.73456	-1.01771	0.453122	-1.47083	-3.25257
chr1	17280001	-3.33119	-1.60121	-1.10532	0.884403	-1.98972	-1.72998
chr1	17290001	-2.76317	-0.833413	-1.41465	-0.277359	-1.13729	-1.92976
chr1	17300001	-2.32193	-2.56747	-1.26223	-0.0617519	-1.20047	0.24554
chr1	17310001	-2.46993	-1.18738	-0.514161	0.440421	-0.954582	-1.28255
chr1	17320001	-1.98222	-0.325539	-2.35181	-0.722848	-1.62896	-1.65668
chr1	17330001	-2.86565	-0.830075	-1.50881	0.596458	-2.10527	-2.03557
chr1	17340001	-2.62861	-1.39403	-0.965784	0.737254	-1.70304	-1.23458
chr1	17350001	-5.18968	-2.8049	-0.440263	0.355016	-0.79528	-2.38478
chr1	17360001	-2.60384	-1.44969	-0.391948	0.928276	-1.32022	-1.15415
chr1	17370001	-3.38489	-0.747342	-0.713592	0.817214	-1.53081	-2.63754
chr1	17380001	-1.52326	-0.596623	-0.749038	1.00648	-1.75552	-0.926632
chr1	17390001	-3.46275	-1.09173	-0.337156	0.78073	-1.11789	-2.37103
chr1	17400001	-Inf	-4.43347	-0.519114	0.164786	-0.683901	-Inf
chr1	17410001	-2.78389	-3.27369	-1.02503	-1.03534	0.0103124	0.489805
chr1	17420001	-3.3687	-2.62415	-0.560643	0.21661	-0.777253	-0.744546
chr1	17430001	-3.32988	-2.37258	-0.261881	-0.847881	0.586001	-0.957305
chr1	17440001	-1.58294	-4.36201	-0.714065	-0.10036	-0.613705	2.77907
chr1	17450001	-4.71938	-1.98622	-1.55047	0.0496308	-1.6001	-2.73316
chr1	17460001	-2.28842	-1.6652	-0.744681	0.565597	-1.31028	-0.623214
chr1	17470001	-1.69432	-1.77794	-0.604937	0.0799754	-0.684913	0.0836161
chr1	17480001	-3.00347	-2.4274	-0.321207	0.499782	-0.820989	-0.576065
chr1	17490001	-1.72977	-0.437721	-0.38628	0.750178	-1.13646	-1.29205
chr1	17500001	-2.91159	-0.951764	-0.19413	0.531069	-0.725199	-1.95982
chr1	17510001	-2.2716	-0.403733	-0.0549917	1.36065	-1.41564	-1.86787
chr1	17520001	-1.95792	-0.169582	0.296311	1.46362	-1.16731	-1.78833
chr1	17530001	-2.01333	-0.828537	0.337996	1.23511	-0.897118	-1.1848
chr1	17540001	-4.11779	-0.663374	0.451013	1.12895	-0.67794	-3.45441
chr1	17550001	-5.75711	-2.00405	0.588805	1.71984	-1.13104	-3.75307
chr1	17560001	-2.57691	-0.447918	1.07929	1.79867	-0.71938	-2.12899
chr1	17570001	-5.00231	-1.90833	0.783247	2.09051	-1.30727	-3.09398
chr1	17580001	-3.4355	-0.618163	0.726831	1.55974	-0.832905	-2.81733
chr1	17590001	-2.67946	-1.91866	0.485427	1.57289	-1.08746	-0.760797
chr1	17600001	-2.39441	-1.56619	0.308011	1.67807	-1.37006	-0.828225
chr1	17610001	-3.84187	-0.633524	0.595504	2.00684	-1.41133	-3.20835
chr1	17620001	-2.41658	-0.594879	0.155749	1.79077	-1.63502	-1.8217
chr1	17630001	-4.05098	-1.18148	0.168642	1.93847	-1.76983	-2.8695
chr1	17640001	-2.92358	-0.337521	0.194087	2.12565	-1.93156	-2.58606
chr1	17650001	-Inf	-2.02562	-0.0440921	1.48027	-1.52436	-Inf
chr1	17660001	-3.20423	-1.7117	0.371838	1.73292	-1.36108	-1.49253
chr1	17670001	-3.18311	-0.923304	0.919912	1.89103	-0.971118	-2.25981
chr1	17680001	-2.64386	-0.981366	0.822118	1.88596	-1.06385	-1.66249
chr1	17690001	-3.28912	-0.835729	0.301002	1.6722	-1.3712	-2.45339
chr1	17700001	-2.18311	-1.12564	0.726831	1.78701	-1.06018	-1.05748
chr1	17710001	-1.47193	0.427606	0.31034	1.50437	-1.19403	-1.89954
chr1	17720001	-1.83187	-0.513131	0.183963	1.6893	-1.50534	-1.31874
chr1	17730001	-1.75341	0.15056	0.883621	1.82863	-0.945011	-1.90397
chr1	17740001	-1.06854	0.253384	-0.0390435	1.53705	-1.57609	-1.32193
chr1	17750001	0.00432161	0.961253	-0.0110064	0.725087	-0.736093	-0.956931
chr1	17760001	-1.76857	0.0607392	0.842375	1.61542	-0.773041	-1.82931
chr1	17770001	-1.81909	-0.102992	0.531069	1.96347	-1.4324	-1.7161
chr1	17780001	-0.636661	0.24123	0.176323	1.52356	-1.34724	-0.877891
chr1	17790001	-0.300093	0.944109	0.426533	1.98258	-1.55605	-1.2442
chr1	17800001	-1.68177	0.396159	-0.0387471	1.26724	-1.30598	-2.07793
chr1	17810001	-0.0475173	0.961994	-0.62171	0.886745	-1.50846	-1.00951
chr1	17820001	-3.0386	0.43082	-0.0747601	1.35671	-1.43147	-3.46942
chr1	17830001	-0.909418	1.26963	0.586885	1.82619	-1.23931	-2.17905
chr1	17840001	-2.03505	0.535058	0.552869	2.13718	-1.58431	-2.5701
chr1	17850001	-2.018	0.687061	0.539035	2.12829	-1.58926	-2.70506
chr1	17860001	-1.85308	0.226509	0.0799754	1.27381	-1.19384	-2.07959
chr1	17870001	-0.80869	0.835924	0.219091	1.70708	-1.48799	-1.64461
chr1	17880001	-1.67853	0.250962	0.309176	1.86671	-1.55753	-1.9295
chr1	17890001	-0.756087	0.906891	0.487486	1.93282	-1.44533	-1.66298
chr1	17900001	0.200379	1.62152	0.267835	1.18142	-0.913585	-1.42115
chr1	17910001	-0.93126	1.04404	0.529071	2.0018	-1.47273	-1.9753
chr1	17920001	-2.00173	0.840765	0.635987	2.05797	-1.42198	-2.8425
chr1	17930001	-0.745406	1.56169	0.467801	1.41468	-0.946876	-2.3071
chr1	17940001	-1.5039	0.62293	0.212881	1.16928	-0.956403	-2.12683
chr1	17950001	-0.937326	0.334568	0.320773	1.60834	-1.28756	-1.27189
chr1	17960001	-1.58684	0.991318	0.679874	1.69198	-1.01211	-2.57816
chr1	17970001	-1.4089	0.776525	0.350497	1.52256	-1.17206	-2.18542
chr1	17980001	-1.18606	1.29455	0.447844	1.40926	-0.961412	-2.48061
chr1	17990001	-0.877791	1.26784	0.336855	1.6332	-1.29634	-2.14563
chr1	18000001	-1.23209	1.02574	0.730314	2.09828	-1.36797	-2.25783
chr1	18010001	-0.966348	1.43189	0.305679	1.8168	-1.51113	-2.39824
chr1	18020001	-0.509635	1.65855	0.317304	1.78994	-1.47263	-2.16819
chr1	18030001	-1.29584	1.3835	0.67084	1.42438	-0.753544	-2.67933
chr1	18040001	-1.32193	0.147958	0.427606	2.02006	-1.59245	-1.46989
chr1	18050001	-1.94619	1.63877	0.90458	2.01293	-1.10835	-3.58496
chr1	18060001	-0.726902	1.55582	0.882056	1.90342	-1.02137	-2.28272
chr1	18070001	-1.54204	0.713696	0.929791	2.0018	-1.07201	-2.25573
chr1	18080001	-0.761947	0.92524	0.77905	1.30685	-0.527796	-1.68719
chr1	18090001	-0.929611	1.19219	1.05033	1.82944	-0.779116	-2.1218
chr1	18100001	-0.345381	1.43936	1.85479	2.28836	-0.433565	-1.78474
chr1	18110001	-0.712882	1.92029	1.86671	2.69176	-0.825047	-2.63318
chr1	18120001	-1.92741	1.04684	0.887525	1.91227	-1.02474	-2.97425
chr1	18130001	-3.35166	0.266637	0.168642	1.87224	-1.7036	-3.6183
chr1	18140001	-1.39935	0.358396	0.975263	1.84398	-0.868721	-1.75775
chr1	18150001	-2.76415	0.333424	0.809826	2.05658	-1.24676	-3.09757
chr1	18160001	-1.97824	0.8024	0.78073	1.88049	-1.09976	-2.78064
chr1	18170001	-2.31833	0.0635029	0.72334	1.58304	-0.859698	-2.38183
chr1	18180001	-2.39517	1.30042	0.537048	1.83714	-1.30009	-3.69559
chr1	18190001	-1.94898	0.977463	0.984772	1.82171	-0.836939	-2.92644
chr1	18200001	-1.23923	0.210389	0.863146	1.59311	-0.729969	-1.44961
chr1	18210001	-1.57734	0.706641	0.42975	1.79535	-1.3656	-2.28398
chr1	18220001	-1.46514	1.01721	0.768078	1.9668	-1.19872	-2.48235
chr1	18230001	-2.2365	0.814755	0.467801	1.15056	-0.682759	-3.05126
chr1	18240001	-1.84063	0.941106	1.04124	1.90574	-0.864493	-2.78174
chr1	18250001	-1.20058	0.989866	0.742437	1.78031	-1.03787	-2.19045
chr1	18260001	-1.7819	0.97966	0.698663	1.65398	-0.955314	-2.76156
chr1	18270001	-1.77398	1.03492	0.353888	1.51854	-1.16465	-2.8089
chr1	18280001	-2.80289	0.75446	0.885184	1.9241	-1.03892	-3.55735
chr1	18290001	-1.23548	0.78073	1.15575	2.05207	-0.896319	-2.01621
chr1	18300001	-2.78886	0.766383	0.513996	1.76553	-1.25154	-3.55525
chr1	18310001	-1.33206	0.303342	0.512985	1.73379	-1.2208	-1.6354
chr1	18320001	-0.912673	1.14991	0.653519	1.64108	-0.987565	-2.06258
chr1	18330001	-2.20357	0.836732	0.462576	1.7	-1.23742	-3.0403
chr1	18340001	-1.78389	0.286881	0.655352	1.62947	-0.974121	-2.07077
chr1	18350001	-1.6056	1.55189	0.271426	1.64108	-1.36966	-3.15748
chr1	18360001	-2.5121	1.13619	0.365133	1.66857	-1.30344	-3.64829
chr1	18370001	-1.3812	1.12499	0.434028	1.8339	-1.39987	-2.50619
chr1	18380001	-1.23957	0.24245	1.13027	1.82049	-0.690213	-1.48202
chr1	18390001	-1.56747	1.28155	0.332278	1.45207	-1.11979	-2.84902
chr1	18400001	-1.18836	0.519039	0.642471	1.47457	-0.832095	-1.7074
chr1	18410001	-0.858306	0.302173	-0.0915713	0.993493	-1.08506	-1.16048
chr1	18420001	-0.418311	1.36513	-0.588574	0.43189	-1.02046	-1.78344
chr1	18430001	-1.25051	0.713696	-0.213404	1.43189	-1.64529	-1.9642
chr1	18440001	-1.16165	0.871055	0.385155	1.83147	-1.44632	-2.03271
chr1	18450001	-0.864596	0.867896	-0.0400815	1.13093	-1.17101	-1.73249
chr1	18460001	-1.99137	0.629473	0.342555	1.74846	-1.40591	-2.62084
chr1	18470001	-1.70934	0.372952	0.409255	1.73552	-1.32627	-2.08229
chr1	18480001	-2.58035	0.180148	0.449957	1.58496	-1.13501	-2.7605
chr1	18490001	-0.674383	1.38239	-0.739854	1.1846	-1.92445	-2.05677
chr1	18500001	-0.19479	0.770618	-0.302404	0.469886	-0.77229	-0.965408
chr1	18510001	-0.15859	1.59741	-0.676457	0.621056	-1.29751	-1.756
chr1	18520001	-0.520562	1.15575	0.0299829	0.920674	-0.890692	-1.67631
chr1	18530001	-0.817054	1.15963	1.03422	1.93659	-0.902375	-1.97668
chr1	18540001	-0.621488	0.483364	1.16672	1.96384	-0.797129	-1.10485
chr1	18550001	-0.730967	1.02928	1.04194	1.95643	-0.914485	-1.76024
chr1	18560001	-2.29124	0.560715	0.738119	1.47353	-0.735408	-2.85195
chr1	18570001	-1.43479	-0.604279	0.595504	1.43936	-0.843854	-0.830514
chr1	18580001	-2.18442	0.932061	0.171207	1.3115	-1.1403	-3.11649
chr1	18590001	-0.687567	0.70044	0.491597	1.16736	-0.675761	-1.38801
chr1	18600001	-0.577121	0.629473	0.926759	1.97343	-1.04667	-1.20659
chr1	18610001	-0.677841	1.07039	0.334568	1.39287	-1.0583	-1.74823
chr1	18620001	0.869477	2.20257	1.86196	2.55385	-0.691897	-1.3331
chr1	18630001	2.75061	2.57289	3.46728	3.48671	-0.0194349	0.177717
chr1	18640001	1.9381	2.74071	2.93093	3.35614	-0.425217	-0.802614
chr1	18650001	1.51652	1.90304	2.07279	2.29954	-0.226746	-0.386519
chr1	18660001	-0.567896	0.67717	1.35106	2.38377	-1.03271	-1.24507
chr1	18670001	0.477159	0.703101	1.54893	2.32308	-0.774152	-0.225941
chr1	18680001	-0.596623	-0.114348	0.818851	2.20789	-1.38904	-0.482276
chr1	18690001	-0.529697	0.935083	1.22404	2.11437	-0.890327	-1.46478
chr1	18700001	-0.094033	0.464668	1.19535	2.02574	-0.83039	-0.558701
chr1	18710001	0.547943	1.1177	1.82538	2.16253	-0.337154	-0.569752
chr1	18720001	-0.376695	0.621993	1.7566	2.27977	-0.523172	-0.998688
chr1	18730001	-0.758526	0.612588	1.14926	1.97159	-0.82233	-1.37111
chr1	18740001	-0.707454	1.17185	0.613532	1.53007	-0.916539	-1.8793
chr1	18750001	0.585924	1.64616	-0.115597	0.889863	-1.00546	-1.06024
chr1	18760001	-0.361787	1.26664	0.57628	1.71984	-1.14356	-1.62842
chr1	18770001	-1.02591	1.5787	0.608809	1.86196	-1.25315	-2.60461
chr1	18780001	-0.0897278	0.767231	0.756169	1.71633	-0.960163	-0.856959
chr1	18790001	-0.848921	0.765535	0.817214	1.85679	-1.03957	-1.61446
chr1	18800001	-1.66887	0.388465	1.35502	1.95084	-0.595825	-2.05733
chr1	18810001	-0.612637	0.0129262	1.31904	2.06143	-0.742391	-0.625564
chr1	18820001	-0.581432	0.980391	0.469886	1.42331	-0.953423	-1.56182
chr1	18830001	-0.553214	0.520045	0.756169	2.15088	-1.39472	-1.07326
chr1	18840001	0.741575	1.08066	0.238787	1.62246	-1.38368	-0.339083
chr1	18850001	-0.204566	0.420078	0.803227	2.09491	-1.29168	-0.624644
chr1	18860001	-1.66063	0.16221	1.07108	2.22682	-1.15574	-1.82284
chr1	18870001	-4.4907	-2.30401	0.922959	1.57966	-0.656704	-2.18669
chr1	18880001	-2.50635	-3.05889	0.778209	1.65764	-0.879431	0.552541
chr1	18890001	-2.03091	-1.25877	0.246104	1.20163	-0.95553	-0.772144
chr1	18900001	-1.73312	-1.28279	1.16092	1.17568	-0.0147641	-0.450334
chr1	18910001	-3.92994	-1.34483	0.728574	1.60597	-0.877395	-2.58511
chr1	18920001	-5.10135	-0.724516	0.741575	1.90766	-1.16608	-4.37683
chr1	18930001	-3.03978	-1.11998	0.932817	1.51147	-0.578651	-1.9198
chr1	18940001	-3.64891	-1.16942	1.16027	2.02432	-0.864045	-2.47949
chr1	18950001	-0.470729	0.611645	1.2762	1.84197	-0.565774	-1.08237
chr1	18960001	-1.06522	0.67717	0.266637	1.29219	-1.02556	-1.74239
chr1	18970001	-2.67392	0.560715	-0.208061	1.1884	-1.39646	-3.23464
chr1	18980001	-1.18968	0.509949	-0.496753	1.17632	-1.67308	-1.69963
chr1	18990001	-0.685477	0.505891	-0.204233	1.35614	-1.56038	-1.19137
chr1	19000001	-0.169258	0.434028	-0.0564912	1.0895	-1.14599	-0.603286
chr1	19010001	-3.17788	0.124328	-0.00563751	1.10903	-1.11466	-3.30221
chr1	19020001	-1.2605	0.626673	-0.62171	0.945608	-1.56732	-1.88717
chr1	19030001	-1.29725	-0.31276	0.745022	1.6951	-0.950081	-0.984494
chr1	19040001	-1.92741	0.154454	0.509949	1.75788	-1.24793	-2.08187
chr1	19050001	-1.60296	-1.08528	0.159629	1.63877	-1.47914	-0.517681
chr1	19060001	-3.71293	-1.90942	0.648926	1.89064	-1.24172	-1.80351
chr1	19070001	-3.4933	-3.42802	0.713696	1.1447	-0.431003	-0.0652742
chr1	19080001	-3.22297	-1.24914	-0.165855	0.637842	-0.803697	-1.97383
chr1	19090001	-2.70557	-0.744439	-0.576045	-0.106405	-0.469641	-1.96113
chr1	19100001	-2.68409	-0.961564	-0.52367	-0.235994	-0.287677	-1.72252
chr1	19110001	-6.00231	-1.51128	-0.4856	0.100305	-0.585905	-4.49103
chr1	19120001	-1.92139	-1.45601	-0.397828	-0.164238	-0.233591	-0.465381
chr1	19130001	-1.99654	-0.750494	-1.07643	-0.787368	-0.289064	-1.24605
chr1	19140001	-1.6878	-1.65836	-0.791358	-0.258425	-0.532933	-0.0294438
chr1	19150001	-2.773	-1.3008	-1.11341	-0.168771	-0.94464	-1.47219
chr1	19160001	-1.47995	-0.706747	-1.02856	-1.01013	-0.0184232	-0.773208
chr1	19170001	-2.28771	-1.3827	-1.40469	-1.01888	-0.385809	-0.905011
chr1	19180001	-2.45324	-1.60867	-1.53366	-1.18442	-0.349235	-0.844569
chr1	19190001	-2.10222	-2.08743	-0.872499	-0.411963	-0.460536	-0.0147907
chr1	19200001	-2.56405	-1.41928	-0.677841	-0.100515	-0.577326	-1.14478
chr1	19210001	-1.87779	-1.23006	-0.620823	-0.0892673	-0.531555	-0.647732
chr1	19220001	-3.02915	-1.90509	-0.822401	0.191563	-1.01396	-1.12406
chr1	19230001	-3.38112	-2.20623	-1.5154	0.124328	-1.63973	-1.17489
chr1	19240001	-2.38082	-3.04097	-0.974546	-0.122491	-0.852055	0.66015
chr1	19250001	-2.2536	-2.08681	0.280956	0.682573	-0.401617	-0.166787
chr1	19260001	-2.26882	-0.296191	0.169925	1.29278	-1.12286	-1.97263
chr1	19270001	-1.46116	-0.3629	-0.159396	1.58832	-1.74772	-1.09826
chr1	19280001	0.147958	-0.500014	0.623867	1.90766	-1.28379	0.647972
chr1	19290001	-0.0900349	0.1137	-1.04127	0.524064	-1.56533	-0.203735
chr1	19300001	-2.39517	-2.28069	-0.45107	0.814755	-1.26583	-0.114484
chr1	19310001	-2.78886	-2.16101	1.10702	1.69733	-0.590311	-0.627855
chr1	19320001	-2.67946	-4.02116	0.125651	1.27023	-1.14458	1.3417
chr1	19330001	-3.42647	-3.3882	0.381837	1.08542	-0.703588	-0.038266
chr1	19340001	-3.55351	-3.17397	0.314986	0.543001	-0.228014	-0.379541
chr1	19350001	-3.00462	-3.32453	0.341417	0.339137	0.00227914	0.319903
chr1	19360001	-2.34446	-2.48358	0.186501	0.745022	-0.558522	0.139116
chr1	19370001	-Inf	-2.15521	0.102994	0.834307	-0.731313	-Inf
chr1	19380001	-2.35476	-1.84373	-0.204732	0.397255	-0.601987	-0.511027
chr1	19390001	-1.131	-1.50512	0.175045	0.559737	-0.384691	0.374126
chr1	19400001	-1.94286	-2.25912	1.13027	0.886745	0.243527	0.316254
chr1	19410001	-6.95	-0.962407	0.440421	0.187768	0.252653	-5.98759
chr1	19420001	-2.84166	-1.5492	0.71721	0.58111	0.1361	-1.29247
chr1	19430001	-3.04811	-2.41504	0.601221	0.482332	0.118889	-0.633076
chr1	19440001	-2.59946	-1.79436	0.466758	0.899949	-0.433191	-0.805105
chr1	19450001	-1.85204	-1.50922	0.906891	0.916094	-0.00920383	-0.342818
chr1	19460001	-2.36142	-2.39897	0.517024	0.54498	-0.0279562	0.0375527
chr1	19470001	-4.00254	-1.55894	0.675364	0.851999	-0.176635	-2.4436
chr1	19480001	-6.00231	-1.41928	0.77989	0.869477	-0.0895866	-4.58303
chr1	19490001	-1.09881	-0.738168	-0.0659742	0.912267	-0.978241	-0.360646
chr1	19500001	-1.41388	-0.230905	-0.729292	0.703101	-1.43239	-1.18298
chr1	19510001	-1.35476	-0.817054	-1.49736	0.255803	-1.75317	-0.537706
chr1	19520001	-1.87991	-0.235314	-1.26916	0.295135	-1.5643	-1.6446
chr1	19530001	-2.03327	-0.445166	-0.955956	0.408168	-1.36412	-1.58811
chr1	19540001	0.253384	0.671746	-1.21927	-0.466138	-0.753132	-0.418362
chr1	19550001	-1.41773	-1.40469	-0.452057	0.413594	-0.865651	-0.0130457
chr1	19560001	-2.91594	-1.08131	-0.670475	0.49774	-1.16821	-1.83463
chr1	19570001	-0.775713	-0.207894	-0.279459	0.621056	-0.900514	-0.567818
chr1	19580001	-1.19826	0.182692	-0.108892	0.881273	-0.990165	-1.38095
chr1	19590001	-1.73025	-1.4309	-0.250337	0.336855	-0.587192	-0.299351
chr1	19600001	-1.56875	-1.60296	-0.803141	-0.2124	-0.590741	0.0342123
chr1	19610001	-1.55173	-1.05769	-0.974829	0.154454	-1.12928	-0.494041
chr1	19620001	-1.75926	-0.682233	-0.0944951	0.149259	-0.243754	-1.07703
chr1	19630001	-2.68687	-0.285425	-0.164723	0.832688	-0.99741	-2.40145
chr1	19640001	0.225275	-0.1976	1.72115	2.00144	-0.280288	0.422875
chr1	19650001	-4.28405	-0.490862	0.851199	1.50538	-0.654184	-3.79319
chr1	19660001	-0.212233	0.362891	1.45049	2.15672	-0.706235	-0.575124
chr1	19670001	-1.74807	-0.0166871	0.777367	1.8476	-1.07023	-1.73138
chr1	19680001	-2.58727	-0.703924	0.70044	1.61636	-0.915918	-1.88335
chr1	19690001	-2.22904	-0.821636	0.445727	1.52507	-1.07934	-1.40741
chr1	19700001	-2.64025	0.305679	0.0186342	1.21412	-1.19549	-2.94593
chr1	19710001	-2.18836	-0.407746	-0.249308	0.847997	-1.0973	-1.78062
chr1	19720001	-1.29974	-0.314374	0.445727	1.60075	-1.15502	-0.985364
chr1	19730001	-0.156177	0.120352	0.770618	1.58256	-0.811938	-0.276529
chr1	19740001	-0.703924	0.0786098	0.531069	2.04054	-1.50947	-0.782534
chr1	19750001	-2.30829	0.635987	0.0440443	1.90497	-1.86092	-2.94427
chr1	19760001	-1.69853	0.515006	0.648005	2.10299	-1.45499	-2.21354
chr1	19770001	-0.76415	1.03914	0.380729	1.96458	-1.58385	-1.80329
chr1	19780001	0.793272	1.84318	0.360645	1.82497	-1.46433	-1.04991
chr1	19790001	-0.672543	-0.376882	0.762987	2.03316	-1.27017	-0.29566
chr1	19800001	-0.0730897	1.15121	0.173767	1.87814	-1.70437	-1.2243
chr1	19810001	-1.25877	0.71721	0.594549	1.918	-1.32346	-1.97598
chr1	19820001	-0.900772	0.941858	-0.235314	1.44573	-1.68104	-1.84263
chr1	19830001	-0.769059	2.26724	-0.969735	0.624803	-1.59454	-3.0363
chr1	19840001	-0.952043	2.23665	-0.553003	1.39999	-1.95299	-3.18869
chr1	19850001	-1.24298	2.22126	-0.808437	1.11237	-1.9208	-3.46424
chr1	19860001	-0.737687	2.32567	-0.609332	1.00576	-1.61509	-3.06336
chr1	19870001	-1.24879	1.2558	-0.321748	1.23327	-1.55502	-2.5046
chr1	19880001	-1.83547	-1.10843	0.302173	0.719841	-0.417668	-0.727046
chr1	19890001	-1.6753	-0.72547	-0.882039	0.326537	-1.20858	-0.949835
chr1	19900001	-1.35513	-1.04038	-1.0619	-0.204566	-0.857337	-0.31475
chr1	19910001	-1.62683	-0.834185	-0.16942	1.05936	-1.22878	-0.792641
chr1	19920001	-0.584674	0.0799754	0.248535	1.48491	-1.23638	-0.664649
chr1	19930001	-0.670245	0.333424	-1.12816	0.847997	-1.97615	-1.00367
chr1	19940001	-1.21625	0.379621	-0.841146	0.602172	-1.44332	-1.59587
chr1	19950001	-0.835471	0.725087	-0.0539429	1.44679	-1.50073	-1.56056
chr1	19960001	-0.466138	0.206643	-0.498586	1.30976	-1.80834	-0.672781
chr1	19970001	-1.04275	-0.0316512	-0.0723311	1.52607	-1.5984	-1.0111
chr1	19980001	-0.507993	0.232661	-0.415037	0.853597	-1.26863	-0.740654
[truncated: 324,065+ more rows]

## Sheet: EFIG3e_H2AUb_EZH2i_vs_Ni_scatte
seqnames	start	H2Aub_Ni	H2Aub_EZH2i_Ni	bivalent	signif
chr1	1	-10.5995	-4.08045	No	No
chr1	10001	0.865523	1.12895	No	No
chr1	20001	1.1564	1.23327	No	No
chr1	30001	1.22774	1.16157	No	No
chr1	40001	0.377401	-0.603402	No	No
chr1	50001	0.0976108	-0.267774	No	No
chr1	60001	-0.127999	-1.11998	No	No
chr1	70001	-0.55703	-0.562985	No	No
chr1	80001	-0.973412	-0.964939	No	No
chr1	90001	-0.030914	0.283329	No	No
chr1	100001	0.382944	-0.0244432	No	No
chr1	110001	-0.444969	-0.49716	No	No
chr1	120001	-0.615508	-1.1691	No	No
chr1	130001	0.327687	0.56267	No	No
chr1	140001	0.0524159	-0.0323887	No	No
chr1	150001	-0.847622	-1.58771	No	No
chr1	160001	-0.0499049	-0.236164	No	No
chr1	170001	-0.160202	-0.345931	No	No
chr1	180001	0.961253	1.0895	No	No
chr1	190001	1.1903	0.953079	No	No
chr1	200001	0.863938	1.05658	No	No
chr1	210001	-Inf	-7.00676	No	No
chr1	220001	-Inf	-Inf	No	No
chr1	230001	-Inf	-Inf	No	No
chr1	240001	-Inf	-Inf	No	No
chr1	250001	-4.32511	-3.19892	No	No
chr1	260001	-0.149761	0.716332	No	No
chr1	270001	0.616358	0.586885	No	No
chr1	280001	0.0200577	0.119024	No	No
chr1	290001	-0.946194	-0.947028	No	No
chr1	300001	-Inf	-Inf	No	No
chr1	310001	-Inf	-Inf	No	No
chr1	320001	-Inf	-Inf	No	No
chr1	330001	-Inf	-Inf	No	No
chr1	340001	-3.69003	-2.29761	No	No
chr1	350001	-0.0289991	0.230203	No	No
chr1	360001	0.963474	0.372952	No	No
chr1	370001	1.22527	0.687061	No	No
chr1	380001	0.389567	0.405992	No	No
chr1	390001	0.37629	0.249749	No	No
chr1	400001	0.126973	-0.0110064	No	No
chr1	410001	-0.226848	-0.555545	No	No
chr1	420001	-1.09326	-0.937602	No	No
chr1	430001	0.484396	-0.437916	No	No
chr1	440001	0.66175	-0.011588	No	No
chr1	450001	-0.534287	-0.103922	No	No
chr1	460001	-0.390623	-1.08896	No	No
chr1	470001	-0.642054	-0.661091	No	No
chr1	480001	0.0524159	0.668119	No	No
chr1	490001	0.308011	0.202888	No	No
chr1	500001	-0.22516	0.454176	No	No
chr1	510001	-1.09634	-0.508814	No	No
chr1	520001	0.454176	-0.199421	No	No
chr1	530001	-1.38873	-0.94203	No	No
chr1	540001	-Inf	-Inf	No	No
chr1	550001	-Inf	-Inf	No	No
chr1	560001	-Inf	-Inf	No	No
chr1	570001	-Inf	-Inf	No	No
chr1	580001	-1.23074	-0.858306	No	No
chr1	590001	0.6107	0.313826	No	No
chr1	600001	0.75446	0.68437	No	No
chr1	610001	0.657183	0.869477	No	No
chr1	620001	1.95791	1.14078	No	No
chr1	630001	3.32625	2.03069	No	Yes
chr1	640001	0.368489	0.222805	No	No
chr1	650001	-0.641154	-1.24161	No	No
chr1	660001	0.209141	0.0676387	No	No
chr1	670001	0.62293	0.301002	No	No
chr1	680001	-0.659495	-0.746374	No	No
chr1	690001	-0.48459	-0.801632	No	No
chr1	700001	-0.515398	-0.347766	No	No
chr1	710001	-1.20723	-0.690358	No	No
chr1	720001	0.973795	1.10836	No	No
chr1	730001	0.360645	0.755315	No	No
chr1	740001	-0.0443896	0.396159	No	No
chr1	750001	-0.986502	-0.912401	No	No
chr1	760001	-0.229551	0.153157	No	No
chr1	770001	0.0690147	0.709291	No	No
chr1	780001	-0.995391	-0.324636	No	No
chr1	790001	-0.0244432	0.584	No	No
chr1	800001	0.631337	-0.0825301	No	No
chr1	810001	0.500802	0.471968	No	No
chr1	820001	1.01863	0.899176	No	No
chr1	830001	1.42761	1.27202	No	No
chr1	840001	1.27739	1.73466	No	No
chr1	850001	0.585924	1.1564	No	No
chr1	860001	1.51904	1.98404	No	No
chr1	870001	1.59359	1.61495	No	No
chr1	880001	0.803227	1.05381	No	No
chr1	890001	0.736388	0.925999	No	No
chr1	900001	2.17281	2.01471	No	No
chr1	910001	2.73292	2.9381	No	No
chr1	920001	3.20758	3.0552	Yes	No
chr1	930001	2.8518	2.87027	No	No
chr1	940001	1.75788	1.80033	No	No
chr1	950001	1.47716	1.70133	Yes	No
chr1	960001	2.51475	2.4518	Yes	No
chr1	970001	2.47586	2.47845	No	No
chr1	980001	1.9042	2.30276	No	No
chr1	990001	2.07073	2.04264	No	No
chr1	1000001	1.57046	1.93621	Yes	No
chr1	1010001	1.0321	1.17568	No	No
chr1	1020001	2.04124	2.17249	No	No
chr1	1030001	2.22805	2.32539	No	No
chr1	1040001	1.68661	2.05554	No	No
chr1	1050001	1.82416	1.86076	No	No
chr1	1060001	2.3505	2.65718	No	No
chr1	1070001	2.42626	2.32855	No	No
chr1	1080001	2.01006	2.71127	No	Yes
chr1	1090001	1.26604	1.36737	No	No
chr1	1100001	0.713696	0.437228	No	No
chr1	1110001	1.82456	1.99132	No	No
chr1	1120001	2.42008	2.38101	No	No
chr1	1130001	1.72901	1.92144	No	No
chr1	1140001	2.01436	2.336	No	No
chr1	1150001	2.14503	2.26903	No	No
chr1	1160001	2.17568	2.48388	No	No
chr1	1170001	2.35389	2.65512	No	No
chr1	1180001	1.77315	1.64386	No	No
chr1	1190001	1.57095	1.44361	No	No
chr1	1200001	2.23266	2.46702	No	No
chr1	1210001	1.85	1.82293	No	No
chr1	1220001	1.6581	1.76086	No	No
chr1	1230001	2.59216	2.63715	No	No
chr1	1240001	2.04544	2.14405	No	No
chr1	1250001	1.4957	1.06005	No	No
chr1	1260001	0.703987	0.770618	No	No
chr1	1270001	1.20914	1.50843	No	No
chr1	1280001	2.37379	2.51122	No	No
chr1	1290001	2.28599	2.68122	No	No
chr1	1300001	1.94561	2.40463	No	No
chr1	1310001	1.2461	1.22033	No	No
chr1	1320001	2.0197	2.38791	No	No
chr1	1330001	2.01257	2.41359	No	No
chr1	1340001	1.90458	1.44731	Yes	No
chr1	1350001	2.08032	2.01507	No	No
chr1	1360001	1.23511	1.22836	No	No
chr1	1370001	1.51147	1.45838	No	No
chr1	1380001	2.20006	1.57773	No	No
chr1	1390001	1.07998	0.986957	No	No
chr1	1400001	0.538041	0.627607	No	No
chr1	1410001	0.8024	1.28155	No	No
chr1	1420001	1.57966	1.5612	No	No
chr1	1430001	2.5368	2.24306	No	No
chr1	1440001	1.73985	1.46676	No	No
chr1	1450001	1.9115	1.54992	No	No
chr1	1460001	1.7031	1.59072	No	No
chr1	1470001	1.15963	1.20477	No	No
chr1	1480001	0.673556	0.481299	No	No
chr1	1490001	0.934328	0.302173	No	No
chr1	1500001	1.0115	1.39122	No	No
chr1	1510001	1.80074	1.61023	No	No
chr1	1520001	1.10702	1.36849	No	No
chr1	1530001	1.514	2.1398	No	No
chr1	1540001	1.60312	1.69822	No	No
chr1	1550001	0.665393	0.664483	No	No
chr1	1560001	0.191563	0.269033	No	No
chr1	1570001	0.537048	0.554834	No	No
chr1	1580001	0.339137	0.912267	No	No
chr1	1590001	2.73335	2.84499	No	No
chr1	1600001	2.20289	2.13225	Yes	No
chr1	1610001	1.32998	1.69198	No	No
chr1	1620001	2.02538	1.89142	No	No
chr1	1630001	1.88362	1.90689	Yes	No
chr1	1640001	1.47508	0.996389	No	No
chr1	1650001	0.051024	0.292782	No	No
chr1	1660001	0.799087	1.36177	No	No
chr1	1670001	1.35106	1.06281	No	No
chr1	1680001	0.889084	0.906891	No	No
chr1	1690001	1.24732	1.5955	No	No
chr1	1700001	1.44784	1.7229	No	No
chr1	1710001	0.651683	0.77484	No	No
chr1	1720001	0.331132	0.344828	No	No
chr1	1730001	0.84318	0.938098	No	No
chr1	1740001	1.26664	1.23695	No	No
chr1	1750001	1.13159	1.79826	No	No
chr1	1760001	0.499782	0.718088	No	No
chr1	1770001	0.221568	1.06212	No	No
chr1	1780001	0.75873	1.34199	No	No
chr1	1790001	0.1137	0.409255	No	No
chr1	1800001	-0.456801	-0.776948	No	No
chr1	1810001	-0.640479	-0.874613	No	No
chr1	1820001	-0.0484122	-0.386468	No	No
chr1	1830001	0.258217	-0.193635	No	No
chr1	1840001	0.128293	0.327687	No	No
chr1	1850001	0.457332	-0.454229	No	No
chr1	1860001	0.109695	0.138814	No	No
chr1	1870001	0.832688	0.529071	No	No
chr1	1880001	0.657183	0.128293	No	No
chr1	1890001	1.91571	1.70664	No	No
chr1	1900001	1.21537	1.41359	No	No
chr1	1910001	2.08168	2.13258	No	No
chr1	1920001	2.07758	2.25882	No	No
chr1	1930001	1.33857	1.72334	No	No
chr1	1940001	1.63738	2.56218	No	Yes
chr1	1950001	1.43776	1.41414	No	No
chr1	1960001	2.06074	2.34682	No	No
chr1	1970001	1.64939	2.33571	No	No
chr1	1980001	2.06385	2.2549	No	No
chr1	1990001	0.297485	0.651683	No	No
chr1	2000001	0.729444	1.15963	No	No
chr1	2010001	1.8524	2.15607	Yes	No
chr1	2020001	2.25761	2.26873	No	No
chr1	2030001	2.26574	2.24123	No	No
chr1	2040001	1.63784	1.68122	No	No
chr1	2050001	1.51702	1.65901	No	No
chr1	2060001	1.0229	0.616358	No	No
chr1	2070001	1.514	1.55336	No	No
chr1	2080001	1.65764	1.89064	No	No
chr1	2090001	1.32941	1.52005	No	No
chr1	2100001	1.29807	1.80074	No	No
chr1	2110001	1.12565	1.44573	No	No
chr1	2120001	1.00072	1.13422	No	No
chr1	2130001	1.68796	1.65352	No	No
chr1	2140001	1.49416	0.934328	No	No
chr1	2150001	0.832688	1.37962	No	No
chr1	2160001	1.21475	1.42653	No	No
chr1	2170001	1.77905	1.83188	No	No
chr1	2180001	1.488	1.64201	No	No
chr1	2190001	1.69019	1.78827	No	No
chr1	2200001	1.77019	2.16124	No	No
chr1	2210001	1.63087	1.95791	No	No
chr1	2220001	1.59264	1.42169	No	No
chr1	2230001	2.30947	2.67039	No	No
chr1	2240001	1.59168	1.81885	No	No
chr1	2250001	1.01293	1.71238	No	No
chr1	2260001	1.40817	1.13291	No	No
chr1	2270001	1.81311	2.20289	No	No
chr1	2280001	1.45733	1.59932	No	No
chr1	2290001	2.20383	2.15801	No	No
chr1	2300001	2.08236	2.06385	No	No
chr1	2310001	2.23266	2.33428	No	No
chr1	2320001	2.21909	2.42196	No	No
chr1	2330001	2.12664	2.67356	No	Yes
chr1	2340001	1.98623	2.06523	No	No
chr1	2350001	1.91686	2.07587	No	No
chr1	2360001	0.736388	0.960512	No	No
chr1	2370001	2.22466	2.04544	No	No
chr1	2380001	1.67446	1.78492	No	No
chr1	2390001	0.833497	1.40272	No	No
chr1	2400001	1.03633	1.2558	No	No
chr1	2410001	1.92714	2.09085	No	No
chr1	2420001	1.54547	1.73942	No	No
chr1	2430001	2.10802	2.53804	No	No
chr1	2440001	2.36569	2.53406	No	No
chr1	2450001	0.902267	1.7566	No	No
chr1	2460001	1.12697	1.77484	No	No
chr1	2470001	1.07861	1.69688	No	No
chr1	2480001	1.37962	1.36569	No	No
chr1	2490001	1.07176	1.43563	No	No
chr1	2500001	0.784085	1.05172	No	No
chr1	2510001	-0.173482	0.538041	No	No
chr1	2520001	0.768078	1.07656	No	No
chr1	2530001	1.43242	1.58976	No	No
chr1	2540001	0.84318	1.27441	No	No
chr1	2550001	0.864731	1.38018	No	No
chr1	2560001	1.22959	1.55287	No	No
chr1	2570001	0.886745	0.715454	No	No
chr1	2580001	0.919912	0.874207	No	No
chr1	2590001	1.02928	0.459432	No	No
chr1	2600001	0.740712	0.585924	No	No
chr1	2610001	0.426533	0.306846	No	No
chr1	2620001	0.62854	0.0551957	No	No
chr1	2630001	0.947853	0.796598	No	No
chr1	2640001	0.868687	0.68437	No	No
chr1	2650001	3.76022	3.64039	No	No
chr1	2660001	4.21878	4.23419	No	No
chr1	2670001	4.41414	4.25626	No	No
chr1	2680001	3.43962	3.1357	No	No
chr1	2690001	2.28244	2.47405	No	No
chr1	2700001	-1.92796	0.117695	No	No
chr1	2710001	-Inf	-Inf	No	No
chr1	2720001	-Inf	-Inf	No	No
chr1	2730001	-Inf	-Inf	No	No
chr1	2740001	1.68077	1.71545	No	No
chr1	2750001	2.37962	2.20602	No	No
chr1	2760001	1.02857	1.2461	No	No
chr1	2770001	1.36681	1.54597	No	No
chr1	2780001	0.23634	-0.0232698	No	No
chr1	2790001	1.2455	1.25641	No	No
chr1	2800001	2.11237	2.34227	No	No
chr1	2810001	1.59455	1.33113	No	No
chr1	2820001	1.7566	1.81106	No	No
chr1	2830001	1.47716	1.22466	No	No
chr1	2840001	1.13685	1.41251	No	No
chr1	2850001	1.77863	2.43429	No	No
chr1	2860001	2.16736	2.45759	No	No
chr1	2870001	1.75702	2.16511	No	No
chr1	2880001	1.96643	2.41522	No	No
chr1	2890001	2.01293	2.27381	No	No
chr1	2900001	2.38377	2.15866	No	No
chr1	2910001	1.87184	1.99204	No	No
chr1	2920001	1.5864	2.29425	No	No
chr1	2930001	2.07211	2.18555	No	No
chr1	2940001	1.43136	1.91188	No	No
chr1	2950001	0.932817	0.906121	No	No
chr1	2960001	1.48594	1.79577	No	No
chr1	2970001	1.72465	2.03562	No	No
chr1	2980001	1.96643	2.24245	No	No
chr1	2990001	0.441483	0.768925	No	No
chr1	3000001	1.39944	1.71458	No	No
chr1	3010001	1.94298	2.31237	No	No
chr1	3020001	2.27411	2.29631	No	No
chr1	3030001	2.04089	2.51652	No	No
chr1	3040001	0.612588	0.818851	No	No
chr1	3050001	1.48954	1.66539	No	No
chr1	3060001	2.51576	2.55164	Yes	No
chr1	3070001	2.44228	2.52381	No	No
chr1	3080001	1.97196	2.31904	No	No
chr1	3090001	2.29013	2.37016	No	No
chr1	3100001	1.94598	2.14012	No	No
chr1	3110001	1.75018	2.57216	No	Yes
chr1	3120001	2.07279	2.53182	No	No
chr1	3130001	2.14078	2.24154	No	No
chr1	3140001	1.92334	2.2032	No	No
chr1	3150001	1.7685	2.05624	No	No
chr1	3160001	2.09694	2.33771	No	No
chr1	3170001	1.94711	2.31962	No	No
chr1	3180001	2.03598	2.1107	No	No
chr1	3190001	1.99349	2.19156	No	No
chr1	3200001	1.98039	2.00971	No	No
chr1	3210001	1.77357	2.08372	No	No
chr1	3220001	2.12829	2.39671	No	No
chr1	3230001	2.04963	2.39862	No	No
chr1	3240001	1.69688	2.36457	No	No
chr1	3250001	1.32596	1.66812	No	No
chr1	3260001	2.0229	2.68302	No	No
chr1	3270001	2.17792	2.50716	No	No
chr1	3280001	2.12796	2.69466	No	No
chr1	3290001	2.07622	2.62106	No	Yes
chr1	3300001	1.74717	2.11303	No	No
chr1	3310001	1.56852	1.72421	No	No
chr1	3320001	1.65627	2.37573	No	No
chr1	3330001	1.99386	2.30276	No	No
chr1	3340001	1.70088	1.8516	No	No
chr1	3350001	1.98659	2.27947	No	No
chr1	3360001	1.9241	2.44148	No	No
chr1	3370001	2.02715	2.24702	No	No
chr1	3380001	2.12664	2.06867	No	No
chr1	3390001	2.01757	2.33999	No	No
chr1	3400001	1.97856	2.45049	No	No
chr1	3410001	1.84358	2.31817	No	No
chr1	3420001	1.96421	2.06419	No	No
chr1	3430001	1.774	2.03703	No	No
chr1	3440001	1.11636	1.20789	No	No
chr1	3450001	1.72421	1.82456	No	No
chr1	3460001	1.72465	2.06143	No	No
chr1	3470001	1.15445	1.69421	No	No
chr1	3480001	1.32941	1.50691	No	No
chr1	3490001	2.426	2.30451	No	No
chr1	3500001	2.14111	2.46858	No	No
chr1	3510001	2.01328	2.26933	No	No
chr1	3520001	2.18269	2.79015	No	No
chr1	3530001	2.16511	2.31325	No	No
chr1	3540001	2.24732	2.72006	No	No
chr1	3550001	2.30159	2.56998	No	No
chr1	3560001	2.0939	2.45497	No	No
chr1	3570001	1.7761	2.52256	No	No
chr1	3580001	1.89763	2.13947	No	No
chr1	3590001	1.97526	2.14209	No	No
chr1	3600001	2.15023	2.78031	No	Yes
chr1	3610001	1.88792	2.20539	Yes	No
chr1	3620001	0.805705	1.45681	No	No
chr1	3630001	1.6884	1.58736	No	No
chr1	3640001	1.28036	1.37016	No	No
chr1	3650001	1.78994	2.10702	Yes	No
chr1	3660001	1.74631	1.76129	No	No
chr1	3670001	1.86829	2.17856	No	No
chr1	3680001	2.45602	2.80612	No	No
chr1	3690001	2.21816	2.46519	No	No
chr1	3700001	2.16639	2.61046	No	No
chr1	3710001	2.32912	2.64108	No	No
chr1	3720001	1.64155	2.42814	No	No
chr1	3730001	1.47871	1.91418	No	No
chr1	3740001	1.69421	1.69466	No	No
chr1	3750001	1.55238	1.80571	No	No
chr1	3760001	1.67582	1.91609	No	No
chr1	3770001	1.61824	1.9749	No	No
chr1	3780001	0.505891	0.791606	No	No
chr1	3790001	0.396159	0.800745	No	No
chr1	3800001	0.353888	0.331132	No	No
chr1	3810001	1.46832	1.1137	No	No
chr1	3820001	1.05936	1.15121	No	No
chr1	3830001	0.0827026	-0.18968	No	No
chr1	3840001	0.22404	-0.253257	No	No
chr1	3850001	1.29748	1.32654	No	No
chr1	3860001	0.913033	1.25641	No	No
chr1	3870001	0.642471	1.29219	No	No
chr1	3880001	0.38405	1.15898	No	No
chr1	3890001	0.83754	0.587845	No	No
chr1	3900001	1.64662	1.88323	No	No
chr1	3910001	1.87224	2.10165	No	No
chr1	3920001	1.73855	1.74373	No	No
chr1	3930001	1.24245	1.24123	No	No
chr1	3940001	1.37128	1.79036	No	No
chr1	3950001	1.46728	1.89025	No	No
chr1	3960001	0.784085	0.804054	No	No
chr1	3970001	1.62761	1.47353	No	No
chr1	3980001	1.38239	1.55876	No	No
chr1	3990001	1.55238	1.42653	No	No
chr1	4000001	1.5612	1.65214	No	No
chr1	4010001	0.916859	0.995665	No	No
chr1	4020001	1.51803	1.59837	No	No
chr1	4030001	0.457332	0.350497	No	No
chr1	4040001	1.41143	1.15186	No	No
chr1	4050001	1.14861	1.73682	No	No
chr1	4060001	1.52507	1.60739	No	No
chr1	4070001	1.99964	1.96014	No	No
chr1	4080001	1.47923	1.57095	No	No
chr1	4090001	0.687956	0.718088	No	No
chr1	4100001	1.24793	1.34085	No	No
chr1	4110001	1.6581	1.93584	No	No
chr1	4120001	1.64201	1.73335	No	No
chr1	4130001	1.31673	1.57337	No	No
chr1	4140001	1.46832	1.20539	No	No
chr1	4150001	1.30918	1.18903	No	No
chr1	4160001	1.48233	1.73466	No	No
chr1	4170001	1.56218	1.66812	No	No
chr1	4180001	0.477159	1.06419	No	No
chr1	4190001	0.045443	-1.30472	No	No
chr1	4200001	0.614474	0.720716	No	No
chr1	4210001	1.23818	1.30217	No	No
chr1	4220001	0.617298	0.543991	No	No
chr1	4230001	-0.0168331	-0.329885	No	No
chr1	4240001	-0.371646	-0.948698	No	No
chr1	4250001	0.470927	-0.150561	No	No
chr1	4260001	0.741575	0.953824	No	No
chr1	4270001	1.02715	0.929033	No	No
chr1	4280001	0.252173	0.0949116	No	No
chr1	4290001	0.708408	0.646163	No	No
chr1	4300001	1.21101	1.19724	No	No
chr1	4310001	0.476122	0.408168	No	No
chr1	4320001	0.949348	1.123	No	No
chr1	4330001	1.10635	1.02503	No	No
chr1	4340001	1.10769	0.0468403	No	Yes
chr1	4350001	1.78073	0.726831	No	No
chr1	4360001	0.901494	1.1635	No	No
chr1	4370001	0.999278	0.22404	No	No
chr1	4380001	0.659925	0.39835	No	No
chr1	4390001	0.922198	0.694212	No	No
chr1	4400001	1.15898	0.849599	No	No
chr1	4410001	0.225275	-0.303294	No	No
chr1	4420001	0.316146	0.474047	No	No
chr1	4430001	0.930548	0.799916	No	No
chr1	4440001	0.936591	0.849599	No	No
chr1	4450001	0.445727	0.582074	No	No
chr1	4460001	1.24306	1.36457	No	No
chr1	4470001	0.399445	0.614474	No	No
chr1	4480001	1.44784	1.49365	No	No
chr1	4490001	1.38073	1.54102	No	No
chr1	4500001	1.44042	1.32654	No	No
chr1	4510001	1.81599	1.87735	No	No
chr1	4520001	0.801573	0.750178	No	No
chr1	4530001	0.167358	0.108357	No	No
chr1	4540001	0.838347	1.18713	No	No
chr1	4550001	0.803227	0.695103	No	No
chr1	4560001	0.859174	1.13027	No	No
chr1	4570001	0.909197	0.618239	No	No
chr1	4580001	0.92372	1.00432	No	No
chr1	4590001	1.54201	1.71853	No	No
chr1	4600001	1.57483	2.01114	No	No
chr1	4610001	1.10568	1.47508	No	No
chr1	4620001	1.84318	1.67129	No	No
chr1	4630001	1.62854	1.87617	No	No
chr1	4640001	0.685267	1.19346	No	No
chr1	4650001	1.85439	1.83471	Yes	No
chr1	4660001	1.53903	1.64201	No	No
chr1	4670001	1.62901	1.62246	No	No
chr1	4680001	1.72159	1.80859	No	No
chr1	4690001	1.58736	2.22064	No	No
chr1	4700001	1.49876	1.53854	No	No
chr1	4710001	1.62574	1.82497	No	No
chr1	4720001	2.07382	2.42169	No	No
chr1	4730001	1.98003	1.57918	No	No
chr1	4740001	1.81721	1.89763	No	No
chr1	4750001	1.16928	1.64939	No	No
chr1	4760001	0.897628	1.43242	No	No
chr1	4770001	1.51501	1.27023	No	No
chr1	4780001	1.29983	1.37462	No	No
chr1	4790001	1.06281	1.24793	No	No
chr1	4800001	0.841571	0.865523	No	No
chr1	4810001	-0.202904	0.109695	No	No
chr1	4820001	1.12168	0.370722	No	No
chr1	4830001	0.718088	0.327687	No	No
chr1	4840001	0.0285692	-0.128787	No	No
chr1	4850001	0.687956	-0.00897255	No	No
chr1	4860001	0.462576	0.513996	No	No
chr1	4870001	0.826193	0.867896	No	No
chr1	4880001	-0.10067	0.351628	No	No
chr1	4890001	0.252173	0.650765	No	No
chr1	4900001	0.157044	-0.207728	No	No
chr1	4910001	0.512985	0.929033	No	No
chr1	4920001	0.349365	0.629473	No	No
chr1	4930001	0.509949	1.48646	No	No
chr1	4940001	0.7433	-0.156338	No	No
chr1	4950001	0.501821	0.15056	No	No
chr1	4960001	0.690641	1.10165	No	No
chr1	4970001	1.12499	1.37295	No	No
chr1	4980001	0.870266	0.534062	No	No
chr1	4990001	-0.283316	0.237564	No	No
chr1	5000001	0.819668	0.679874	No	No
chr1	5010001	0.708408	0.879706	No	No
chr1	5020001	-1.47674	-0.542879	No	No
chr1	5030001	-0.228875	-0.430509	No	No
chr1	5040001	0.67717	0.710173	No	No
chr1	5050001	-0.761702	0.263034	No	No
chr1	5060001	-1.81401	-0.578413	No	No
chr1	5070001	-0.789611	-0.030914	No	No
chr1	5080001	-0.0387471	0.0129262	No	No
chr1	5090001	-1.07856	-0.437135	No	No
chr1	5100001	-0.803645	0.22033	No	No
chr1	5110001	0.793272	0.678072	No	No
chr1	5120001	-0.00766662	-0.710048	No	No
chr1	5130001	0.400538	0.665393	No	No
chr1	5140001	0.986229	0.375178	No	No
chr1	5150001	0.455229	0.339137	No	No
chr1	5160001	0.60027	0.748461	No	No
chr1	5170001	0.414677	0.863938	No	No
chr1	5180001	0.35727	0.158337	No	No
chr1	5190001	0.925999	0.405992	No	No
chr1	5200001	0.263034	0.377401	No	No
chr1	5210001	0.177599	0.125651	No	No
chr1	5220001	0.929033	0.494672	No	No
chr1	5230001	0.577248	0.379621	No	No
chr1	5240001	1.0697	1.06281	No	No
chr1	5250001	0.432959	0.515006	No	No
chr1	5260001	0.729444	0.938098	No	No
chr1	5270001	1.33971	1.15963	No	No
chr1	5280001	1.44731	1.28036	No	No
chr1	5290001	1.49262	1.08406	No	No
chr1	5300001	0.93885	1.14535	No	No
chr1	5310001	1.39944	1.00504	No	No
chr1	5320001	0.168642	0.0840643	No	No
chr1	5330001	1.12895	1.08338	No	No
chr1	5340001	1.76129	1.33857	No	No
chr1	5350001	0.555816	-0.00462403	No	No
chr1	5360001	1.21723	0.981853	No	No
chr1	5370001	1.12499	1.28214	No	No
chr1	5380001	1.30859	1.51854	No	No
chr1	5390001	1.32596	1.16672	No	No
chr1	5400001	1.62901	1.40871	No	No
chr1	5410001	1.6173	1.54052	No	No
chr1	5420001	1.926	1.42653	No	No
chr1	5430001	1.14666	1.27441	No	No
chr1	5440001	1.80941	1.48078	No	No
chr1	5450001	1.28688	1.64062	No	No
chr1	5460001	1.25822	1.02361	No	No
chr1	5470001	1.84479	1.71545	No	No
chr1	5480001	1.96199	1.91533	No	No
chr1	5490001	1.40654	1.8168	No	No
chr1	5500001	2.0229	1.94411	No	No
chr1	5510001	1.8536	1.543	No	No
chr1	5520001	1.41684	1.39232	No	No
chr1	5530001	1.488	0.989866	No	No
chr1	5540001	0.369606	-0.274564	No	No
chr1	5550001	1.40436	0.473008	No	No
chr1	5560001	1.15704	0.448901	No	No
chr1	5570001	1.47612	1.38294	No	No
chr1	5580001	1.19093	0.818851	No	No
chr1	5590001	1.45101	1.51551	No	No
chr1	5600001	0.385155	0.584	No	No
chr1	5610001	1.90881	1.3978	No	No
chr1	5620001	0.869477	1.20664	No	No
chr1	5630001	1.44095	1.23756	No	No
chr1	5640001	1.6017	1.44042	No	No
chr1	5650001	1.70664	1.60312	No	No
chr1	5660001	1.87971	2.1447	No	No
chr1	5670001	1.65627	1.67942	No	No
chr1	5680001	1.63923	1.97049	No	No
chr1	5690001	1.46571	1.78031	No	No
chr1	5700001	1.57192	1.9749	No	No
chr1	5710001	1.65214	1.94148	No	No
chr1	5720001	1.74803	1.96901	No	No
chr1	5730001	1.62106	1.8512	No	No
chr1	5740001	2.10064	2.56487	No	No
chr1	5750001	2.13258	2.20195	No	No
chr1	5760001	1.41197	1.71853	No	No
chr1	5770001	1.71061	1.51501	No	No
chr1	5780001	1.41305	1.13422	No	No
chr1	5790001	1.31788	1.27381	No	No
chr1	5800001	1.75873	1.41359	No	No
chr1	5810001	1.70797	1.87774	No	No
chr1	5820001	1.36625	1.64662	No	No
chr1	5830001	2.30188	2.40163	No	No
chr1	5840001	2.09491	2.14991	No	No
chr1	5850001	1.58592	1.94523	No	No
chr1	5860001	1.76765	2.15801	No	No
chr1	5870001	1.8024	2.03386	No	No
chr1	5880001	1.62527	2.30801	No	No
chr1	5890001	1.3584	1.54201	No	No
chr1	5900001	1.53456	1.29337	No	No
chr1	5910001	1.30568	1.45523	No	No
chr1	5920001	0.885184	1.04824	No	No
chr1	5930001	0.969381	0.594549	No	No
chr1	5940001	1.4916	1.54102	No	No
chr1	5950001	1.543	1.91303	No	No
chr1	5960001	1.41684	1.50589	No	No
chr1	5970001	1.44626	1.7229	No	No
chr1	5980001	1.37796	1.22712	No	No
chr1	5990001	2.36036	2.42438	Yes	No
chr1	6000001	2.04054	1.93998	No	No
chr1	6010001	1.88753	1.85679	No	No
chr1	6020001	1.8512	1.76681	No	No
chr1	6030001	1.89879	1.99675	No	No
chr1	6040001	2.46624	2.40708	No	No
chr1	6050001	1.88636	1.84278	No	No
chr1	6060001	1.8746	2.07656	No	No
chr1	6070001	2.02609	2.03316	No	No
chr1	6080001	1.63831	2.28422	No	No
chr1	6090001	2.44626	2.79098	No	No
chr1	6100001	1.91456	1.95494	No	No
chr1	6110001	1.31499	1.64616	No	No
chr1	6120001	1.7941	2.36597	No	No
chr1	6130001	1.88596	2.27143	No	No
chr1	6140001	2.27202	2.57749	No	No
chr1	6150001	2.36849	2.7205	No	No
chr1	6160001	2.35361	2.67559	No	No
chr1	6170001	2.29219	2.49902	No	No
chr1	6180001	0.790772	0.989866	Yes	No
chr1	6190001	0.413594	-0.373327	No	No
chr1	6200001	1.41414	1.45575	Yes	No
chr1	6210001	1.54893	1.32941	No	No
chr1	6220001	0.57628	0.543001	No	No
chr1	6230001	0.738984	0.989866	Yes	No
chr1	6240001	1.76086	2.11137	Yes	No
chr1	6250001	1.74287	1.71633	No	No
chr1	6260001	1.86394	2.08202	No	No
chr1	6270001	1.85718	1.80777	No	No
chr1	6280001	1.64062	2.23113	No	No
chr1	6290001	1.1564	1.82171	No	No
chr1	6300001	1.20539	1.81476	No	No
chr1	6310001	0.814755	1.71984	No	Yes
chr1	6320001	1.23389	1.57289	No	No
chr1	6330001	1.39726	1.79452	No	No
chr1	6340001	1.36849	1.72683	No	No
chr1	6350001	1.77695	1.9568	No	No
chr1	6360001	0.679874	1.56755	No	No
chr1	6370001	1.19283	0.770618	No	No
chr1	6380001	0.418999	0.739848	No	No
chr1	6390001	1.22404	1.58063	No	No
chr1	6400001	0.190299	0.922959	No	No
chr1	6410001	1.61023	1.91303	Yes	No
chr1	6420001	2.6325	2.65466	Yes	No
chr1	6430001	1.94785	2.33743	No	No
chr1	6440001	2.09592	2.41549	No	No
chr1	6450001	2.39944	2.10769	No	No
chr1	6460001	1.73639	2.01899	No	No
chr1	6470001	1.11437	1.78115	No	No
chr1	6480001	1.80157	2.01685	No	No
chr1	6490001	2.04754	2.25731	No	No
chr1	6500001	2.41873	2.45418	No	No
chr1	6510001	1.35219	1.02857	No	No
chr1	6520001	0.0786098	-0.0738487	No	No
chr1	6530001	-0.192645	0.0690147	No	No
chr1	6540001	-0.3485	-0.266212	No	No
chr1	6550001	0.222805	0.795767	No	No
chr1	6560001	1.69466	1.90958	No	No
chr1	6570001	1.77863	2.2135	No	No
chr1	6580001	1.79077	1.28036	No	No
chr1	6590001	1.27679	1.54646	No	No
chr1	6600001	1.1846	1.47457	No	No
chr1	6610001	0.906121	0.58111	No	No
chr1	6620001	1.26364	0.738119	No	No
chr1	6630001	0.687061	0.708408	No	No
chr1	6640001	0.24245	-0.523463	No	No
chr1	6650001	0.331132	0.16221	No	No
chr1	6660001	0.149259	0.264236	No	No
chr1	6670001	-0.812992	-0.0735451	No	No
chr1	6680001	0.403813	0.249749	No	No
chr1	6690001	-0.09866	0.00863031	No	No
chr1	6700001	0.757877	0.791606	No	No
chr1	6710001	0.140124	0.440421	No	No
chr1	6720001	0.440421	0.0717627	No	No
chr1	6730001	0.481299	0.427606	No	No
chr1	6740001	0.640621	0.770618	No	No
chr1	6750001	0.485427	0.543991	No	No
chr1	6760001	0.624803	1.1177	No	No
chr1	6770001	0.233888	0.436162	No	No
chr1	6780001	0.993493	1.21412	No	No
chr1	6790001	-0.183441	-0.0242965	No	No
chr1	6800001	0.324235	0.545968	No	No
chr1	6810001	0.222805	0.494672	No	No
chr1	6820001	-1.04603	-0.281036	No	No
chr1	6830001	-0.107026	-0.0287048	No	No
chr1	6840001	0.190299	0.232661	No	No
chr1	6850001	0.225275	-0.0500543	No	No
chr1	6860001	-0.114816	-0.188858	No	No
chr1	6870001	0.533065	0.258217	No	No
chr1	6880001	0.27262	0.280956	No	No
chr1	6890001	0.260628	0.664483	No	No
chr1	6900001	1.15056	1.29572	No	No
chr1	6910001	1.70885	2.31904	No	Yes
chr1	6920001	1.42169	1.80364	No	No
chr1	6930001	1.08814	1.58496	No	No
chr1	6940001	1.21723	1.49262	No	No
chr1	6950001	1.59311	1.14012	No	No
chr1	6960001	1.58785	1.63599	No	No
chr1	6970001	1.30334	1.80694	No	No
chr1	6980001	1.37295	1.59264	No	No
chr1	6990001	0.860764	1.00791	No	No
chr1	7000001	1.60834	1.87892	No	No
chr1	7010001	1.88284	1.8922	No	No
chr1	7020001	1.58976	1.34255	No	No
chr1	7030001	0.0114956	0.360645	No	No
chr1	7040001	1.47249	2.01543	No	Yes
chr1	7050001	2.01543	2.25187	No	No
chr1	7060001	1.85997	1.59503	No	No
chr1	7070001	1.16479	1.22404	No	No
chr1	7080001	1.46989	1.34596	No	No
chr1	7090001	1.89297	1.87342	No	No
chr1	7100001	1.27441	1.44626	No	No
chr1	7110001	1.25459	1.42169	No	No
chr1	7120001	1.46728	1.75018	No	No
chr1	7130001	0.400538	1.01364	No	No
chr1	7140001	1.43189	1.51046	No	No
chr1	7150001	1.426	1.69822	No	No
chr1	7160001	0.896853	1.03773	No	No
chr1	7170001	1.28392	1.52206	No	No
chr1	7180001	0.461529	0.381837	No	No
chr1	7190001	1.12961	1.48594	No	No
chr1	7200001	0.194087	0.115033	No	No
chr1	7210001	0.343692	0.269033	No	No
chr1	7220001	1.57483	2.07485	No	No
chr1	7230001	1.60597	1.88675	No	No
chr1	7240001	0.851999	1.02432	No	No
chr1	7250001	1.8679	1.35896	No	No
chr1	7260001	1.16479	1.42438	No	No
chr1	7270001	0.635058	0.144046	No	No
chr1	7280001	1.56462	1.65168	No	No
chr1	7290001	1.82334	1.80653	No	No
chr1	7300001	0.679874	0.54893	No	No
chr1	7310001	1.56852	1.569	No	No
chr1	7320001	0.91533	1.34255	No	No
chr1	7330001	1.67942	1.68212	No	No
chr1	7340001	1.54201	1.4098	No	No
chr1	7350001	1.8127	2.05346	No	No
chr1	7360001	1.73162	1.75916	No	No
chr1	7370001	1.44201	1.67807	No	No
chr1	7380001	1.86315	1.81517	No	No
chr1	7390001	0.158337	0.365133	No	No
chr1	7400001	1.40436	1.64985	No	No
chr1	7410001	0.565597	1.05728	No	No
chr1	7420001	1.92182	1.67987	No	No
chr1	7430001	1.66312	2.03773	No	No
chr1	7440001	1.79452	1.68885	No	No
chr1	7450001	2.04754	2.20038	No	No
chr1	7460001	2.00504	2.4769	No	No
chr1	7470001	2.26394	1.95606	No	No
chr1	7480001	1.97563	1.98987	No	No
chr1	7490001	1.56169	1.64893	No	No
chr1	7500001	2.01114	2.08882	No	No
chr1	7510001	2.03703	2.28066	No	No
chr1	7520001	1.40654	1.65855	No	No
chr1	7530001	2.02715	2.39972	No	No
chr1	7540001	0.803227	0.654436	No	No
chr1	7550001	2.13685	2.36485	No	No
chr1	7560001	1.68347	1.89259	No	No
chr1	7570001	1.23634	1.71017	No	No
chr1	7580001	1.82089	1.918	No	No
chr1	7590001	1.57046	1.52055	No	No
chr1	7600001	0.906121	1.43456	No	No
chr1	7610001	1.56608	1.6457	No	No
chr1	7620001	2.0939	2.24853	No	No
chr1	7630001	2.05381	2.41765	No	No
chr1	7640001	1.80033	1.97563	No	No
chr1	7650001	1.60692	1.93621	No	No
chr1	7660001	1.852	2.08712	No	No
chr1	7670001	2.21878	2.49365	No	No
chr1	7680001	2.28155	2.47379	No	No
chr1	7690001	1.543	1.32366	No	No
chr1	7700001	1.21909	1.04334	No	No
chr1	7710001	0.794104	0.808179	No	No
chr1	7720001	1.09963	0.953824	No	No
chr1	7730001	0.921436	1.05102	No	No
chr1	7740001	-0.644533	-0.048263	No	No
chr1	7750001	0.333424	0.515006	No	No
chr1	7760001	-0.159557	-0.670475	No	No
chr1	7770001	-0.206063	0.0731347	No	No
chr1	7780001	0.617298	0.720716	No	No
chr1	7790001	0.372952	0.97159	No	No
chr1	7800001	-0.758282	0.22404	No	No
chr1	7810001	-0.434013	-0.333334	No	No
chr1	7820001	0.688852	0.57628	No	No
chr1	7830001	0.126973	-0.310969	No	No
chr1	7840001	0.111031	0.771463	No	No
chr1	7850001	0.620117	0.607863	No	No
chr1	7860001	1.50894	1.49723	No	No
chr1	7870001	0.639695	1.39122	No	No
chr1	7880001	0.117695	0.535058	No	No
chr1	7890001	0.390668	0.552869	No	No
chr1	7900001	0.299831	0.809003	No	No
chr1	7910001	0.572405	0.603122	No	No
chr1	7920001	0.535058	0.706641	No	No
chr1	7930001	0.372952	0.937344	No	No
chr1	7940001	1.01507	1.19283	No	No
chr1	7950001	0.31034	0.786596	No	No
chr1	7960001	-0.898081	-0.238034	No	No
chr1	7970001	0.0949116	-0.337886	No	No
chr1	7980001	0.753605	0.687956	No	No
chr1	7990001	0.382944	-0.289651	No	No
chr1	8000001	0.70044	0.824564	No	No
chr1	8010001	0.051024	-0.138918	No	No
chr1	8020001	1.24732	0.582074	No	No
chr1	8030001	0.441483	0.292782	No	No
chr1	8040001	-0.142417	0.0565835	No	No
chr1	8050001	0.27262	0.351628	No	No
chr1	8060001	0.166073	-0.350339	No	No
chr1	8070001	0.189034	0.24245	No	No
chr1	8080001	0.43189	0.58111	No	No
chr1	8090001	0.451013	0.97306	No	No
chr1	8100001	0.202888	-0.358084	No	No
chr1	8110001	0.402722	0.335712	No	No
chr1	8120001	0.464668	0.302173	No	No
chr1	8130001	0.782409	0.667211	No	No
chr1	8140001	0.308011	0.41792	No	No
chr1	8150001	0.827006	0.714575	No	No
chr1	8160001	0.246104	0.546956	No	No
chr1	8170001	-0.00984383	-0.363828	No	No
chr1	8180001	0.515006	-0.408321	No	No
chr1	8190001	0.695994	0.409255	No	No
chr1	8200001	1.05102	1.20914	No	No
chr1	8210001	1.17377	1.38736	No	No
chr1	8220001	0.427606	0.664483	No	No
chr1	8230001	0.420078	0.891419	No	No
chr1	8240001	-1.13353	-0.0680901	No	No
chr1	8250001	0.586885	0.746743	No	No
chr1	8260001	0.676267	0.601221	No	No
chr1	8270001	1.11836	0.951588	No	No
chr1	8280001	0.784923	0.392867	No	No
chr1	8290001	0.867896	1.1003	No	No
chr1	8300001	0.730314	0.707525	No	No
chr1	8310001	1.38184	1.99204	Yes	No
chr1	8320001	1.50792	1.55974	No	No
chr1	8330001	1.21475	1.66038	No	No
chr1	8340001	1.50843	2.00791	No	No
chr1	8350001	0.846393	1.16543	No	No
chr1	8360001	0.786596	0.528071	No	No
chr1	8370001	0.83754	0.881273	No	No
chr1	8380001	0.655352	0.536053	No	No
chr1	8390001	0.1137	-0.412539	No	No
chr1	8400001	-0.0771932	-0.186229	No	No
chr1	8410001	-0.0267928	0.0370307	No	No
chr1	8420001	0.919912	0.825379	No	No
chr1	8430001	-0.184425	0.0398403	No	No
chr1	8440001	-0.102527	0.133564	No	No
chr1	8450001	0.713696	0.461529	No	No
chr1	8460001	0.205393	0.254594	No	No
chr1	8470001	0.0143553	-0.406407	No	No
chr1	8480001	-0.639804	-1.32626	No	No
chr1	8490001	-0.339893	-0.372206	No	No
chr1	8500001	-0.6579	0.176323	No	No
chr1	8510001	0.246104	-0.450873	No	No
chr1	8520001	0.166073	-0.667722	No	No
chr1	8530001	-0.197435	-1.40392	No	No
chr1	8540001	-0.856998	-1.28771	No	No
chr1	8550001	-0.293182	-0.312223	No	No
chr1	8560001	-0.454032	-0.508609	No	No
chr1	8570001	-1.6529	-1.68548	No	No
chr1	8580001	-0.109048	0.210389	No	No
chr1	8590001	0.237564	-0.0481139	No	No
chr1	8600001	-0.458981	-0.0536434	No	No
chr1	8610001	-0.240759	-0.930435	No	No
chr1	8620001	-0.310611	-0.226004	No	No
chr1	8630001	-0.42585	-0.22095	No	No
chr1	8640001	-0.529489	-0.270556	No	No
chr1	8650001	-0.103922	-0.536168	No	No
chr1	8660001	0.663572	0.362891	No	No
chr1	8670001	-0.144489	-0.340989	No	No
chr1	8680001	0.197865	0.0854247	No	No
chr1	8690001	-0.489646	-0.645209	No	No
chr1	8700001	-0.209895	-0.326263	No	No
chr1	8710001	-0.999135	-1.17984	No	No
chr1	8720001	-0.0442408	-0.70275	No	No
chr1	8730001	-0.20307	-0.377632	No	No
chr1	8740001	0.0593553	0.227741	No	No
chr1	8750001	-0.388922	-0.614182	No	No
chr1	8760001	0.129613	-0.230905	No	No
chr1	8770001	0.124328	-0.636885	No	No
chr1	8780001	0.426533	-0.0334219	No	No
chr1	8790001	-0.10656	-0.142895	No	No
chr1	8800001	-0.0295881	-0.0656722	No	No
chr1	8810001	0.104337	0.347099	No	No
chr1	8820001	0.393965	0.676267	No	No
chr1	8830001	0.466758	0.129613	No	No
chr1	8840001	1.64201	1.7031	No	No
chr1	8850001	0.379621	0.378512	No	No
chr1	8860001	0.123004	-0.377819	No	No
chr1	8870001	0.878137	-0.201908	No	No
chr1	8880001	1.42707	1.09221	No	No
chr1	8890001	1.19912	0.537048	No	No
chr1	8900001	0.611645	0.240009	No	No
chr1	8910001	0.884403	0.681674	No	No
chr1	8920001	1.38902	1.48491	No	No
chr1	8930001	-0.227692	0.282143	No	No
chr1	8940001	1.44255	1.56706	No	No
chr1	8950001	1.11703	0.895303	No	No
chr1	8960001	0.9115	1.35163	No	No
chr1	8970001	1.13422	1.19409	No	No
chr1	8980001	1.30159	1.05242	No	No
chr1	8990001	1.02574	1.30393	No	No
chr1	9000001	1.39342	1.45628	No	No
chr1	9010001	1.80033	2.2765	No	No
chr1	9020001	1.29748	1.1903	No	No
chr1	9030001	1.35727	1.54547	No	No
chr1	9040001	0.912267	1.35163	No	No
chr1	9050001	0.513996	0.328836	No	No
chr1	9060001	0.905351	0.715454	No	No
chr1	9070001	0.525067	0.669027	No	No
chr1	9080001	0.530071	0.887525	No	No
chr1	9090001	1.07313	1.02432	No	No
chr1	9100001	1.43082	0.772308	No	No
chr1	9110001	1.14339	1.30451	No	No
chr1	9120001	0.834307	1.21971	Yes	No
chr1	9130001	1.146	0.980391	No	No
chr1	9140001	0.866315	0.810649	No	No
chr1	9150001	0.93885	1.20727	No	No
chr1	9160001	1.13947	1.13159	No	No
chr1	9170001	0.137504	0.682573	No	No
chr1	9180001	1.67536	1.58785	No	No
chr1	9190001	2.26903	2.56876	No	No
chr1	9200001	2.30626	2.00684	No	No
chr1	9210001	1.10769	0.675364	No	No
chr1	9220001	1.46571	0.973795	No	No
chr1	9230001	0.679874	1.11902	No	No
chr1	9240001	2.31788	2.19472	No	No
chr1	9250001	1.57628	1.84439	No	No
chr1	9260001	1.96901	2.32452	No	No
chr1	9270001	1.80364	1.91762	No	No
chr1	9280001	1.584	1.77357	No	No
chr1	9290001	1.65489	1.5864	Yes	No
chr1	9300001	1.94897	1.96864	No	No
chr1	9310001	1.82579	1.76043	No	No
chr1	9320001	2.18903	1.77315	No	No
chr1	9330001	1.82823	1.68212	No	No
chr1	9340001	2.20571	1.92258	No	No
chr1	9350001	2.2765	1.58976	No	No
chr1	9360001	1.98659	1.72944	No	No
chr1	9370001	1.99928	2.14209	No	No
chr1	9380001	2.34028	2.00504	No	No
chr1	9390001	2.13192	2.04684	No	No
chr1	9400001	1.16285	1.76171	No	No
chr1	9410001	1.01721	0.992768	No	No
chr1	9420001	1.38626	1.35896	No	No
chr1	9430001	0.782409	0.718088	No	No
chr1	9440001	0.9115	0.54201	No	No
chr1	9450001	0.750178	1.36065	No	No
chr1	9460001	1.23266	1.09221	No	No
chr1	9470001	1.42277	1.64754	No	No
chr1	9480001	1.66539	1.70708	No	No
chr1	9490001	1.10969	0.608809	No	No
chr1	9500001	0.9855	1.36401	No	No
chr1	9510001	0.843984	0.887525	No	No
chr1	9520001	0.67084	0.92448	No	No
chr1	9530001	0.119024	0.219091	No	No
chr1	9540001	0.961253	0.302173	No	No
chr1	9550001	0.77905	0.00575927	No	No
chr1	9560001	0.0813396	0.133564	No	No
chr1	9570001	0.506907	0.222805	No	No
chr1	9580001	0.410341	0.872632	No	No
chr1	9590001	1.95382	2.49083	No	No
chr1	9600001	1.58448	1.93017	No	No
chr1	9610001	1.58736	1.488	No	No
chr1	9620001	1.33228	1.36737	No	No
chr1	9630001	1.58544	1.5435	No	No
chr1	9640001	1.11969	1.53456	No	No
chr1	9650001	1.77231	1.91648	Yes	No
chr1	9660001	1.00935	1.02574	No	No
chr1	9670001	1.27322	1.33113	No	No
chr1	9680001	1.22897	1.64662	Yes	No
chr1	9690001	1.11437	1.2228	No	No
chr1	9700001	0.910733	0.964214	No	No
chr1	9710001	0.961994	1.59789	No	No
chr1	9720001	1.34085	1.69243	No	No
chr1	9730001	0.986957	1.08746	No	No
chr1	9740001	-0.300981	0.396159	No	No
chr1	9750001	0.54498	0.699552	No	No
chr1	9760001	0	0.634129	No	No
chr1	9770001	0.271426	0.556797	No	No
chr1	9780001	0.189034	0.525067	No	No
chr1	9790001	1.19409	0.95977	No	No
chr1	9800001	0.505891	0.480265	No	No
chr1	9810001	0.0114956	0.52306	No	No
chr1	9820001	0.975263	1.01436	Yes	No
chr1	9830001	1.59694	1.77062	No	No
chr1	9840001	2.28629	1.94748	No	No
chr1	9850001	1.63691	1.47508	No	No
chr1	9860001	1.32135	1.44308	No	No
chr1	9870001	1.81599	1.45681	No	No
chr1	9880001	1.59072	1.87617	No	No
chr1	9890001	0.799916	1.14861	No	No
chr1	9900001	1.26604	1.72988	No	No
chr1	9910001	0.52707	0.16092	No	No
chr1	9920001	-0.316528	-0.198924	No	No
chr1	9930001	-0.612858	-0.647016	No	No
chr1	9940001	-0.112943	-0.0371179	No	No
chr1	9950001	0.0676387	-0.376695	No	No
chr1	9960001	-0.0225369	-0.441634	No	No
chr1	9970001	0.464668	-0.07552	No	No
chr1	9980001	0.50284	0.587845	No	No
chr1	9990001	0.984772	1.48594	Yes	No
chr1	10000001	-0.254461	0.111031	No	No
chr1	10010001	0.24245	0.694212	No	No
chr1	10020001	-0.0676364	0.181421	No	No
chr1	10030001	-0.715486	-0.133369	No	No
chr1	10040001	0.52306	0.760434	No	No
chr1	10050001	0.120352	0.0813396	No	No
chr1	10060001	0.0894982	0.415759	No	No
chr1	10070001	-0.182786	0.365133	No	No
chr1	10080001	0.0676387	0.436162	No	No
chr1	10090001	-0.733124	-0.720945	No	No
chr1	10100001	-0.480156	-0.217927	No	No
chr1	10110001	-0.044836	-0.190009	No	No
chr1	10120001	-0.401254	-0.305253	No	No
chr1	10130001	-0.709812	-0.355682	No	No
chr1	10140001	0.441483	0.457332	No	No
chr1	10150001	0.0482362	-0.474933	No	No
chr1	10160001	-0.17674	-0.0851294	No	No
chr1	10170001	-0.211899	0.553852	No	No
chr1	10180001	0.243669	-0.261362	No	No
chr1	10190001	0.546956	0.471968	No	No
chr1	10200001	0.222805	0.506907	No	No
chr1	10210001	0.518031	1.02857	No	No
chr1	10220001	-0.204399	-0.46953	No	No
chr1	10230001	-0.120294	0.105678	No	No
chr1	10240001	-0.0412687	0.0731347	No	No
chr1	10250001	-0.361046	-0.298318	No	No
chr1	10260001	-0.721896	-0.164399	No	No
chr1	10270001	-0.408895	-0.768322	No	No
chr1	10280001	0.0867838	0.168642	No	No
chr1	10290001	-0.338615	-0.549198	No	No
chr1	10300001	0.0129262	-0.776701	No	No
chr1	10310001	0.0976108	0.27262	No	No
chr1	10320001	-0.235994	-0.202406	No	No
chr1	10330001	0.112367	0.173767	No	No
chr1	10340001	-0.370713	-0.76415	No	No
chr1	10350001	-0.126896	-0.635764	No	No
chr1	10360001	-0.371833	0.00575927	No	No
chr1	10370001	0.633199	0.570463	No	No
chr1	10380001	0.391768	0.929791	No	No
chr1	10390001	0.512985	0.565597	No	No
chr1	10400001	-0.129892	0.835116	No	No
chr1	10410001	-0.0144996	0.474047	No	No
chr1	10420001	0.96643	0.72334	No	No
chr1	10430001	1.14991	1.00791	No	No
chr1	10440001	0.474047	0.337996	No	No
chr1	10450001	-0.27666	0.180148	No	No
chr1	10460001	-0.713829	-0.839596	No	No
chr1	10470001	0.0813396	0.22033	No	No
chr1	10480001	0.125651	0.0384362	No	No
chr1	10490001	0.560715	0.962734	No	No
chr1	10500001	0.15056	0.308011	No	No
chr1	10510001	1.07587	1.07861	No	No
chr1	10520001	0.778209	0.382944	No	No
chr1	10530001	1.2762	1.05658	No	No
chr1	10540001	0.168642	0.331132	No	No
chr1	10550001	0.928276	1.30976	No	No
chr1	10560001	-0.687103	-0.00505829	No	No
chr1	10570001	0.202888	0.0214797	No	No
chr1	10580001	-0.0576919	-0.162783	No	No
chr1	10590001	0.988412	0.813114	No	No
chr1	10600001	0.998557	1.13685	No	No
chr1	10610001	1.22157	1.28451	No	No
chr1	10620001	1.27023	1.67356	No	No
chr1	10630001	1.91227	1.90304	No	No
chr1	10640001	2.24641	2.27232	No	No
chr1	10650001	2.10969	2.25399	No	No
chr1	10660001	2.36933	2.57797	No	No
chr1	10670001	2.39039	2.21971	No	No
chr1	10680001	2.67423	2.57095	No	No
chr1	10690001	2.26694	2.30976	No	No
chr1	10700001	2.49595	2.61377	No	No
chr1	10710001	2.29543	1.68975	No	No
chr1	10720001	2.39369	2.28659	No	No
chr1	10730001	2.03562	1.96569	No	No
chr1	10740001	2.17025	2.16543	No	No
chr1	10750001	2.43269	2.569	No	No
chr1	10760001	1.97049	2.06247	No	No
chr1	10770001	2.3584	2.18523	No	No
chr1	10780001	2.16928	2.31005	No	No
chr1	10790001	1.95903	1.42975	Yes	No
chr1	10800001	2.01293	2.00432	No	No
chr1	10810001	2.27232	2.11203	No	No
chr1	10820001	1.99494	1.94748	No	No
chr1	10830001	2.07073	2.47845	No	No
chr1	10840001	1.68167	1.3454	No	No
chr1	10850001	2.33199	2.43349	No	No
chr1	10860001	2.58808	2.62199	No	No
chr1	10870001	2.1127	2.10534	No	No
chr1	10880001	1.55041	1.36065	No	No
chr1	10890001	2.28895	1.86513	No	No
chr1	10900001	2.54523	1.9381	No	Yes
chr1	10910001	2.64085	2.07929	No	No
chr1	10920001	1.42814	1.10299	No	No
chr1	10930001	2.32682	2.09525	No	No
chr1	10940001	2.77315	2.48336	No	No
chr1	10950001	2.24062	1.85917	No	No
chr1	10960001	1.32539	1.63877	No	No
chr1	10970001	1.52907	1.52957	No	No
chr1	10980001	1.42761	1.35614	No	No
chr1	10990001	0.874994	0.43082	No	No
chr1	11000001	-0.615508	0.54201	No	No
chr1	11010001	-0.131945	0.108357	No	No
chr1	11020001	-1.04603	-0.688962	No	No
chr1	11030001	0.801573	0.885965	No	No
chr1	11040001	2.081	2.22682	No	No
chr1	11050001	1.37295	1.79161	No	No
chr1	11060001	0.984042	1.05242	No	No
chr1	11070001	0.108357	0.664483	No	No
chr1	11080001	-0.981936	-0.121863	No	No
chr1	11090001	-0.829819	-0.588357	No	No
chr1	11100001	0.299831	0.302173	No	No
chr1	11110001	-0.58489	-1.07613	No	No
chr1	11120001	-0.278234	0.24732	No	No
chr1	11130001	0.00575927	0.691534	No	No
chr1	11140001	-0.48217	0.292782	No	No
chr1	11150001	-0.127211	0.292782	No	No
chr1	11160001	0.347099	0.309176	No	No
chr1	11170001	0.312665	0.735522	No	No
chr1	11180001	-0.0153742	0.291604	No	No
chr1	11190001	-0.426819	0.0370307	No	No
chr1	11200001	-0.302226	-0.0676364	No	No
chr1	11210001	-0.47915	-0.268643	No	No
chr1	11220001	-0.273866	-1.5492	No	No
chr1	11230001	0.0908534	-0.348133	No	No
chr1	11240001	-0.26986	-0.213069	No	No
chr1	11250001	0.132248	-0.133211	No	No
chr1	11260001	0.0143553	0.41792	No	No
chr1	11270001	0.200379	0.400538	No	No
chr1	11280001	0.930548	1.16928	No	No
chr1	11290001	0.484396	0.997834	No	No
chr1	11300001	1.15251	1.00935	No	No
chr1	11310001	1.82334	1.6318	No	No
chr1	11320001	1.61683	1.76469	No	No
chr1	11330001	1.77821	1.67491	No	No
chr1	11340001	1.55139	1.74373	No	No
chr1	11350001	1.9222	1.9381	No	No
chr1	11360001	1.43723	1.48336	No	No
chr1	11370001	1.84679	1.61164	No	No
chr1	11380001	1.91495	2.16189	No	No
chr1	11390001	1.93017	1.82701	No	No
chr1	11400001	0.874207	1.20852	No	No
chr1	11410001	1.46624	1.67356	No	No
chr1	11420001	1.60075	1.27083	No	No
chr1	11430001	2.01436	2.13619	No	No
chr1	11440001	2.38488	2.56194	No	No
chr1	11450001	2.0993	2.50538	No	No
chr1	11460001	2.07963	1.95457	No	No
chr1	11470001	1.68122	1.72421	Yes	No
chr1	11480001	2.32251	2.40681	No	No
chr1	11490001	1.69555	1.87774	No	No
chr1	11500001	0.934328	1.11969	No	No
chr1	11510001	1.4813	1.27858	No	No
chr1	11520001	1.92144	2.0769	No	No
chr1	11530001	2.0939	1.95606	No	No
chr1	11540001	2.2135	2.04474	No	No
chr1	11550001	1.9313	1.8024	No	No
chr1	11560001	2.41251	2.26843	No	No
chr1	11570001	1.93923	1.86275	No	No
chr1	11580001	1.38073	1.78952	No	No
chr1	11590001	1.59837	1.9542	No	No
chr1	11600001	1.8516	1.70177	No	No
chr1	11610001	2.06626	2.01185	No	No
chr1	11620001	1.96569	1.70531	No	No
chr1	11630001	1.80199	1.77315	No	No
chr1	11640001	1.52406	1.64432	No	No
chr1	11650001	2.01257	1.78073	Yes	No
chr1	11660001	1.4489	1.54597	No	No
chr1	11670001	0.518031	1.53655	No	Yes
chr1	11680001	1.2455	1.03562	No	No
chr1	11690001	2.19818	2.16157	No	No
chr1	11700001	1.95977	2.10266	No	No
chr1	11710001	1.55041	1.71501	No	No
chr1	11720001	1.31673	1.25217	No	No
chr1	11730001	1.08814	1.26424	No	No
chr1	11740001	1.62199	1.88753	No	No
chr1	11750001	1.09221	1.69243	No	No
chr1	11760001	1.93319	2.14437	No	No
chr1	11770001	1.01863	1.70088	No	No
chr1	11780001	1.20664	1.87066	No	No
chr1	11790001	1.10836	1.55631	No	No
chr1	11800001	0.121679	0.932817	No	No
chr1	11810001	0.0285692	-0.0530446	No	No
chr1	11820001	0.614474	0.858379	No	No
chr1	11830001	1.07176	0.84318	No	No
chr1	11840001	1.07793	0.967906	No	No
chr1	11850001	1.53356	1.82944	No	No
chr1	11860001	1.56462	1.8335	No	No
chr1	11870001	2.08814	2.25912	No	No
chr1	11880001	1.54547	2.09187	No	No
chr1	11890001	1.06074	1.90728	No	Yes
chr1	11900001	0.0922074	0.659011	No	No
chr1	11910001	1.1137	1.2302	No	No
chr1	11920001	0.888305	0.706641	No	No
chr1	11930001	1.0861	1.06488	No	No
chr1	11940001	0.811471	1.06695	No	No
chr1	11950001	0.650765	1.0115	No	No
chr1	11960001	0.345964	1.06419	No	No
chr1	11970001	0.428678	1.10969	No	No
chr1	11980001	0.540027	0.371838	No	No
chr1	11990001	0.21661	-0.119197	No	No
chr1	12000001	0.119024	0.387363	No	No
chr1	12010001	0.312665	0.687956	No	No
chr1	12020001	0.794104	0.545968	No	No
chr1	12030001	1.38957	1.3846	No	No
chr1	12040001	0.984042	1.4756	No	No
chr1	12050001	1.69287	2.14307	No	No
chr1	12060001	1.31092	1.33457	Yes	No
chr1	12070001	1.47923	1.7031	No	No
chr1	12080001	0.756169	1.543	No	No
chr1	12090001	0.23634	1.18142	No	No
chr1	12100001	0.881273	1.53007	No	No
chr1	12110001	1.28983	1.67446	No	No
chr1	12120001	1.10836	1.76299	No	No
chr1	12130001	0.799087	1.14666	No	No
chr1	12140001	1.49723	1.69599	No	No
chr1	12150001	1.338	1.59264	No	No
chr1	12160001	2.34965	1.87735	Yes	No
chr1	12170001	2.31991	2.17473	No	No
chr1	12180001	2.35219	2.04998	No	No
chr1	12190001	2.08916	2.24853	No	No
chr1	12200001	1.99059	2.1306	No	No
chr1	12210001	1.24732	1.60739	No	No
chr1	12220001	0.14274	0.232661	No	No
chr1	12230001	0.138814	0.709291	No	No
chr1	12240001	0.351628	-0.0596453	No	No
chr1	12250001	0.00863031	0.462576	No	No
chr1	12260001	0.0935602	-0.0174171	No	No
chr1	12270001	0.0370307	-0.148481	No	No
chr1	12280001	-0.171368	0.580145	No	No
chr1	12290001	-0.65699	-0.386657	No	No
chr1	12300001	0.00575927	0.312665	No	No
chr1	12310001	0.464668	0.225275	No	No
chr1	12320001	0.195348	0.0214797	No	No
chr1	12330001	0.189034	-0.171368	No	No
chr1	12340001	0.561693	0.288063	No	No
chr1	12350001	-0.253085	-0.199255	No	No
chr1	12360001	-0.201079	-0.0111517	No	No
chr1	12370001	0.302173	-0.0315037	No	No
chr1	12380001	-0.122177	0.163499	No	No
chr1	12390001	0.789103	0.547943	No	No
chr1	12400001	0.439357	0.123004	No	No
chr1	12410001	0.257011	0.263034	No	No
chr1	12420001	0.724214	0.0440443	No	No
chr1	12430001	1.14861	1.01578	No	No
chr1	12440001	0.783247	0.21661	No	No
chr1	12450001	0.943359	0.916859	No	No
chr1	12460001	0.275007	0.303342	No	No
chr1	12470001	0.975997	0.823749	No	No
chr1	12480001	0.773152	1.46676	No	No
chr1	12490001	1.07176	0.434028	No	No
chr1	12500001	1.97343	1.67942	No	No
chr1	12510001	1.46937	1.20539	No	No
chr1	12520001	1.52306	1.38957	No	No
chr1	12530001	0.839153	1.07998	No	No
chr1	12540001	2.16607	1.97636	No	No
chr1	12550001	1.79618	2.02538	No	No
chr1	12560001	1.3584	1.54251	No	No
chr1	12570001	1.44467	1.05797	No	No
chr1	12580001	1.55139	1.74889	No	No
chr1	12590001	2.51147	2.18047	No	No
chr1	12600001	2.12796	1.54745	No	No
chr1	12610001	1.75531	1.74373	No	No
chr1	12620001	1.80735	1.926	No	No
chr1	12630001	1.32308	1.24001	No	No
chr1	12640001	1.11103	1.50538	No	No
chr1	12650001	1.03703	1.0545	No	No
chr1	12660001	0.803227	1.31846	No	No
chr1	12670001	0.961253	1.00504	No	No
chr1	12680001	0.629473	1.19283	No	No
chr1	12690001	1.07519	0.901494	No	No
chr1	12700001	0.692427	0.311503	No	No
chr1	12710001	0.478195	0.968644	No	No
chr1	12720001	1.0545	1.05866	No	No
chr1	12730001	-0.123748	0.077243	No	No
chr1	12740001	0.483364	0.725087	No	No
chr1	12750001	1.12565	0.77484	No	No
chr1	12760001	1.17951	1.05102	No	No
chr1	12770001	1.75531	1.62387	No	No
chr1	12780001	0.331132	0.0257376	No	No
chr1	12790001	1.28629	0.984042	No	No
chr1	12800001	1.19535	1.25338	No	No
chr1	12810001	0.750178	0.742437	No	No
chr1	12820001	-0.332062	-0.27631	No	No
chr1	12830001	-0.0848233	-0.982221	No	No
chr1	12840001	0.561693	-0.664288	No	No
chr1	12850001	-0.355498	-1.16456	No	No
chr1	12860001	-0.517668	0.0854247	No	No
chr1	12870001	-1.07826	-1.17364	No	No
chr1	12880001	-0.0895743	-0.252054	No	No
chr1	12890001	-0.611976	-0.761458	No	No
chr1	12900001	-0.390812	-0.869333	No	No
chr1	12910001	-0.415422	0.120352	No	No
chr1	12920001	-0.0391918	-0.492281	No	No
chr1	12930001	0.362891	-0.2624	No	No
chr1	12940001	-0.853084	0.0799754	No	No
chr1	12950001	-2.25017	-1.81147	No	No
chr1	12960001	-Inf	-Inf	No	No
chr1	12970001	-Inf	-Inf	No	No
chr1	12980001	-Inf	-Inf	No	No
chr1	12990001	-Inf	-Inf	No	No
chr1	13000001	-2.37183	-1.73793	No	No
chr1	13010001	-1.19562	-0.613741	No	No
chr1	13020001	-1.89379	-2.11216	No	No
chr1	13030001	-1.0499	-1.46037	No	No
chr1	13040001	-1.19859	-1.77744	No	No
chr1	13050001	-0.919752	-1.19992	No	No
chr1	13060001	-1.35587	-1.28455	No	No
chr1	13070001	-0.597714	-1.01508	No	No
chr1	13080001	-1.74323	-1.36662	No	No
chr1	13090001	-0.169258	0.266637	No	No
chr1	13100001	-1.04365	-1.85883	No	No
chr1	13110001	-1.4089	-0.828025	No	No
chr1	13120001	-0.432455	-1.49899	No	No
chr1	13130001	-0.613299	-0.442026	No	No
chr1	13140001	-1.02709	-0.593572	No	No
chr1	13150001	-0.843215	-1.43948	No	No
chr1	13160001	-1.69759	-3.833	No	No
chr1	13170001	-1.12375	-1.4856	No	No
chr1	13180001	-1.40316	-1.01304	No	No
chr1	13190001	-1.06431	-1.50799	No	No
chr1	13200001	-1.2863	-1.64025	No	No
chr1	13210001	-1.37146	-2.48116	No	No
chr1	13220001	-1.31617	-0.591832	No	No
chr1	13230001	-0.929061	-0.400682	No	No
chr1	13240001	-0.692222	-2.23243	No	No
chr1	13250001	-0.613299	-0.844769	No	No
chr1	13260001	-0.174947	-1.074	No	No
chr1	13270001	-0.321567	-0.474332	No	No
chr1	13280001	0.288063	-0.214408	No	No
chr1	13290001	-0.932086	-0.491673	No	No
chr1	13300001	-0.882305	-0.450676	No	No
chr1	13310001	0.185232	-0.116536	No	No
chr1	13320001	0.408168	0.194087	No	No
chr1	13330001	-0.0851294	-0.586623	No	No
chr1	13340001	0.844787	0.39835	No	No
chr1	13350001	-0.118414	-0.328073	No	No
chr1	13360001	0.407081	0.227741	No	No
chr1	13370001	0.426533	0.104337	No	No
chr1	13380001	0.686164	0.649845	No	No
chr1	13390001	0.776525	0.312665	No	No
chr1	13400001	-0.20224	-0.688032	No	No
chr1	13410001	0.820485	0.863146	No	No
chr1	13420001	0.552869	0.367371	No	No
chr1	13430001	0.564622	0.865523	No	No
chr1	13440001	-0.0295881	0.192825	No	No
chr1	13450001	0.658097	0.72334	No	No
chr1	13460001	1.69644	1.90881	No	No
chr1	13470001	1.25278	1.76256	No	No
chr1	13480001	1.32654	0.856787	No	No
chr1	13490001	1.76426	1.30685	No	No
chr1	13500001	1.64893	1.70973	No	No
chr1	13510001	2.41143	2.23879	Yes	No
chr1	13520001	0.97966	0.919149	No	No
chr1	13530001	0.92448	0.773996	No	No
chr1	13540001	1.0545	1.01792	No	No
chr1	13550001	-0.376695	-0.388167	No	No
chr1	13560001	1.28214	1.4163	No	No
chr1	13570001	0.823749	0.827819	No	No
chr1	13580001	1.1447	1.6173	No	No
chr1	13590001	0.650765	0.822934	No	No
chr1	13600001	0.238787	0.711935	No	No
chr1	13610001	0.744161	0.400538	No	No
chr1	13620001	0.604071	0.760434	No	No
chr1	13630001	0.317304	-0.0609992	No	No
chr1	13640001	0.37629	0.921436	No	No
chr1	13650001	-0.211231	-0.125478	No	No
chr1	13660001	0.388465	0.159629	No	No
chr1	13670001	0.415759	0.0129262	No	No
chr1	13680001	-0.363828	0.217851	No	No
chr1	13690001	0.440421	0.42975	No	No
chr1	13700001	0.411426	-0.07552	No	No
chr1	13710001	1.13881	-0.0114425	No	No
chr1	13720001	1.27858	1.02361	No	No
chr1	13730001	0.0745054	-0.581432	No	No
chr1	13740001	0.0496308	-0.255839	No	No
chr1	13750001	0.207893	0.0356239	No	No
chr1	13760001	-0.0424568	-0.0649175	No	No
chr1	13770001	0.215368	-0.798868	No	No
chr1	13780001	0.41792	0.297485	No	No
chr1	13790001	0.323082	-0.0851294	No	No
chr1	13800001	1.95382	1.70133	No	No
chr1	13810001	1.4489	1.55434	No	No
chr1	13820001	1.41143	1.14861	No	No
chr1	13830001	1.17313	1.04334	No	No
chr1	13840001	-0.0433485	0.286881	No	No
chr1	13850001	0.219091	-0.244685	No	No
chr1	13860001	0.877352	1.19535	No	No
chr1	13870001	1.21723	1.26484	No	No
chr1	13880001	0.559737	0.463622	No	No
chr1	13890001	1.69599	1.33228	No	No
chr1	13900001	1.43456	1.2969	No	No
chr1	13910001	1.32308	0.995665	No	No
chr1	13920001	0.918386	0.817214	No	No
chr1	13930001	0.340277	0.349365	No	No
chr1	13940001	0.6107	0.919149	No	No
chr1	13950001	0.603122	0.828632	No	No
chr1	13960001	1.3584	1.43242	No	No
chr1	13970001	0.347099	0.286881	No	No
chr1	13980001	-0.0729379	-0.211565	No	No
chr1	13990001	0.172488	0.132248	No	No
chr1	14000001	0.336855	0.439357	No	No
chr1	14010001	0.90381	0.678973	No	No
chr1	14020001	0.834307	0.42975	No	No
chr1	14030001	1.00504	0.646163	No	No
chr1	14040001	0.67084	0.561693	No	No
chr1	14050001	1.37851	1.07929	No	No
chr1	14060001	0.836732	1.07519	No	No
chr1	14070001	1.13947	1.18333	No	No
chr1	14080001	0.275007	-0.086201	No	No
chr1	14090001	1.21288	0.916859	No	No
chr1	14100001	1.39616	1.60217	No	No
chr1	14110001	0.982583	0.872632	No	No
chr1	14120001	1.33743	1.52406	No	No
chr1	14130001	1.06212	1.4351	No	No
chr1	14140001	0.690641	1.0072	No	No
chr1	14150001	0.311503	-0.155534	No	No
chr1	14160001	0.789938	0.732052	No	No
chr1	14170001	0.756169	0.598365	No	No
chr1	14180001	1.04684	0.52707	No	No
chr1	14190001	0.876566	1.0861	No	No
chr1	14200001	0.369606	-0.337521	No	No
chr1	14210001	0.276199	-0.207061	No	No
chr1	14220001	0.352759	-0.169258	No	No
chr1	14230001	0.696884	0.0894982	No	No
chr1	14240001	0.739848	0.885965	No	No
chr1	14250001	0.8024	0.957543	No	No
chr1	14260001	1.04544	0.764686	No	No
chr1	14270001	0.498761	0.385155	No	No
chr1	14280001	0.981122	1.11303	No	No
chr1	14290001	1.02148	1.37629	No	No
chr1	14300001	1.05102	0.798258	No	No
chr1	14310001	0.348232	0.332278	No	No
chr1	14320001	0.403813	0.306846	No	No
chr1	14330001	0.689746	0.954569	No	No
chr1	14340001	0.593593	1.02077	No	No
chr1	14350001	0.393965	0.57918	No	No
chr1	14360001	0.687061	1.46728	No	Yes
chr1	14370001	0.306846	0.844787	No	No
chr1	14380001	0.051024	0.0922074	No	No
chr1	14390001	0.197865	0.757877	No	No
chr1	14400001	-0.403924	-0.197765	No	No
chr1	14410001	0.336855	0.528071	No	No
chr1	14420001	1.00216	1	No	No
chr1	14430001	1.14339	1.29396	No	No
chr1	14440001	1.39506	1.29455	No	No
chr1	14450001	1.00072	0.848798	No	No
chr1	14460001	0.853597	0.660837	No	No
chr1	14470001	1.28096	0.775683	No	No
chr1	14480001	1.123	0.676267	No	No
chr1	14490001	1.0827	1.06143	No	No
chr1	14500001	0.80488	1.17121	No	No
chr1	14510001	1.0314	1.04474	No	No
chr1	14520001	1.15186	1.16027	No	No
chr1	14530001	0.951588	1.07382	No	No
chr1	14540001	0.711935	1.24914	No	No
chr1	14550001	1.48336	1.27381	No	No
chr1	14560001	0.522056	0.66175	No	No
chr1	14570001	0.425459	0.721591	No	No
chr1	14580001	1.69866	1.66857	No	No
chr1	14590001	1.53903	1.66084	Yes	No
chr1	14600001	0.961994	1.1903	No	No
chr1	14610001	0.84318	1.00863	No	No
chr1	14620001	0.66175	0.75446	No	No
chr1	14630001	1.30626	1.64662	No	No
chr1	14640001	0.563646	0.475085	No	No
chr1	14650001	1.2558	1.06074	No	No
chr1	14660001	0.669027	1.1177	No	No
chr1	14670001	1.19409	1.3173	No	No
chr1	14680001	1.10434	1.38902	No	No
chr1	14690001	1.19156	1.28806	No	No
chr1	14700001	0.547943	0.964953	No	No
chr1	14710001	1.2857	1.6107	No	No
chr1	14720001	0.657183	1.03069	No	No
chr1	14730001	0.863146	1.33857	No	No
chr1	14740001	0.786596	0.994942	No	No
chr1	14750001	0.426533	1.32135	No	No
chr1	14760001	0.704872	1.3989	No	No
chr1	14770001	0.722466	1.52356	No	No
chr1	14780001	0.789938	1.18206	No	No
chr1	14790001	1.52557	1.38073	No	No
chr1	14800001	0.969381	0.998557	No	No
chr1	14810001	0.736388	1.55041	No	No
chr1	14820001	1.3454	1.59979	No	No
chr1	14830001	0.716332	1.37962	No	No
chr1	14840001	1.04754	1.32539	No	No
chr1	14850001	1.82863	1.3471	No	No
chr1	14860001	1.64201	2.01828	No	No
chr1	14870001	1.18967	1.28924	No	No
chr1	14880001	1.25096	1.19787	No	No
chr1	14890001	1.41414	1.62621	No	No
chr1	14900001	1.03351	1.49467	No	No
chr1	14910001	1.02574	1.31962	No	No
chr1	14920001	1.53655	1.60217	No	No
chr1	14930001	1.04194	1.22466	No	No
chr1	14940001	1.56511	1.07451	No	No
chr1	14950001	1.31267	1.20852	No	No
chr1	14960001	0.917623	1.20101	No	No
chr1	14970001	1.22589	1.52607	No	No
chr1	14980001	1.36008	1.08406	No	No
chr1	14990001	1.14796	0.993493	No	No
chr1	15000001	1.31325	1.4678	No	No
chr1	15010001	1.17887	1.15056	No	No
chr1	15020001	1.45523	2.02396	No	No
chr1	15030001	1.18078	0.868687	No	No
chr1	15040001	1.05866	0.797428	No	No
chr1	15050001	1.25217	1.123	No	No
chr1	15060001	0.903038	1.1884	No	No
chr1	15070001	1.82701	1.99132	No	No
chr1	15080001	1.51197	1.58928	No	No
chr1	15090001	1.75788	1.89608	No	No
chr1	15100001	1.81476	1.86711	No	No
chr1	15110001	1.99204	2.08338	No	No
chr1	15120001	1.68032	1.77821	No	No
chr1	15130001	0.931305	1.47923	No	No
chr1	15140001	1.65214	1.68661	No	No
chr1	15150001	1.97159	2.0165	Yes	No
chr1	15160001	0.588805	0.969381	No	No
chr1	15170001	1.60975	1.28983	No	No
chr1	15180001	1.54646	1.39506	No	No
chr1	15190001	1.27202	1.43296	No	No
chr1	15200001	1.34823	1.60122	No	No
chr1	15210001	0.404903	0.889863	No	No
chr1	15220001	1.32193	1.3835	No	No
chr1	15230001	1.09963	1.49621	No	No
chr1	15240001	1.39397	1.22033	No	No
chr1	15250001	1.52607	1.63784	No	No
chr1	15260001	0.738984	0.508936	No	No
chr1	15270001	1.38294	1.31788	No	No
chr1	15280001	1.32423	1.55238	No	No
chr1	15290001	0.747602	1.01721	No	No
chr1	15300001	0.786596	1.4916	No	No
chr1	15310001	1.14991	1.36457	No	No
chr1	15320001	1.52055	1.52707	No	No
chr1	15330001	1.44573	1.45365	No	No
chr1	15340001	1.59694	1.85878	No	No
chr1	15350001	1.48027	1.76426	No	No
chr1	15360001	1.54399	1.85519	No	No
chr1	15370001	1.42975	1.41684	No	No
chr1	15380001	2.15478	1.92182	No	No
chr1	15390001	0.836732	1.12565	No	No
chr1	15400001	1.41738	1.44414	Yes	No
chr1	15410001	1.84679	1.94336	No	No
chr1	15420001	1.50741	1.66038	No	No
chr1	15430001	1.31092	1.36625	No	No
chr1	15440001	1.64801	1.83107	No	No
chr1	15450001	1.25399	1.10568	No	No
chr1	15460001	1.42653	1.68167	No	No
chr1	15470001	1.13027	1.29278	No	No
chr1	15480001	1.24184	1.36625	No	No
chr1	15490001	0.776525	1.43723	No	No
chr1	15500001	1.25641	1.20414	No	No
chr1	15510001	0.631337	0.892974	No	No
chr1	15520001	-0.183441	0.133564	No	No
chr1	15530001	-0.322289	-1.14497	No	No
chr1	15540001	-0.230059	-0.550043	No	No
chr1	15550001	-1.19926	-0.042754	No	No
chr1	15560001	0.209141	0.638769	No	No
chr1	15570001	0.989139	0.436162	No	No
chr1	15580001	1.21723	1.4049	No	No
chr1	15590001	0.0565835	-0.0454314	No	No
chr1	15600001	0.67084	0.468844	No	No
chr1	15610001	-0.00418989	0.102994	No	No
chr1	15620001	-0.497771	-0.328254	No	No
chr1	15630001	-0.815783	-0.232091	No	No
chr1	15640001	-0.420434	-0.503487	No	No
chr1	15650001	-1.06281	-0.640029	No	No
chr1	15660001	0.0621217	-0.865122	No	No
chr1	15670001	0.441483	0.111031	No	No
chr1	15680001	0.876566	1.30042	No	No
chr1	15690001	1.14926	1.10568	No	No
chr1	15700001	0.770618	1.28806	No	No
chr1	15710001	0.23634	1.42975	No	Yes
chr1	15720001	1.86829	1.45786	No	No
chr1	15730001	1.73509	2.05172	No	No
chr1	15740001	1.56706	1.98149	No	No
chr1	15750001	1.93319	1.92714	No	No
chr1	15760001	1.00576	1.53107	No	No
chr1	15770001	0.995665	1.23327	No	No
chr1	15780001	1.08406	0.874207	No	No
chr1	15790001	1.17121	0.405992	No	No
chr1	15800001	0.624803	1.12168	No	No
chr1	15810001	0.00432161	0.323082	No	No
chr1	15820001	-0.0266459	-0.525746	No	No
chr1	15830001	0.331132	0.795767	No	No
chr1	15840001	0.23634	-0.0405266	No	No
chr1	15850001	-0.650635	-0.60406	No	No
chr1	15860001	-0.744197	-0.909418	No	No
chr1	15870001	-0.694555	-0.667493	No	No
chr1	15880001	-0.745648	-0.5245	No	No
chr1	15890001	-1.10563	-1.32482	No	No
chr1	15900001	-1.35956	-0.34172	No	No
chr1	15910001	-0.836244	-0.556393	No	No
chr1	15920001	-0.22989	0.0398403	No	No
chr1	15930001	0.831877	0.54498	No	No
chr1	15940001	1.51248	1.27977	No	No
chr1	15950001	1.44784	0.824564	No	No
chr1	15960001	0.386259	0.692427	No	No
chr1	15970001	0.23634	-0.0852824	No	No
chr1	15980001	0.552869	1.41468	No	No
chr1	15990001	2.05311	2.04439	No	No
chr1	16000001	1.2135	0.943359	No	No
chr1	16010001	2.05068	2.01471	No	No
chr1	16020001	2.29748	2.36793	No	No
chr1	16030001	2.34682	2.26123	No	No
chr1	16040001	2.51828	2.52457	No	No
chr1	16050001	2.41116	2.30801	No	No
chr1	16060001	2.84278	2.58976	No	No
chr1	16070001	2.96292	2.60857	Yes	No
chr1	16080001	2.06316	1.98477	No	No
chr1	16090001	2.15056	2.45444	No	No
chr1	16100001	0.882056	0.931305	No	No
chr1	16110001	2.24245	2.36205	No	No
chr1	16120001	2.33885	2.48749	No	No
chr1	16130001	2.20195	2.55631	No	No
chr1	16140001	2.48671	2.52557	No	No
chr1	16150001	2.83046	2.70111	No	No
chr1	16160001	1.96791	2.11303	No	No
chr1	16170001	2.47067	2.12068	No	No
chr1	16180001	1.73898	1.30276	No	No
chr1	16190001	1.37685	1.3471	No	No
chr1	16200001	1.84157	2.36933	No	No
chr1	16210001	1.50233	1.36849	No	No
chr1	16220001	1.69866	2.104	No	No
chr1	16230001	0.879706	1.44361	No	No
chr1	16240001	1.54201	0.918386	No	No
chr1	16250001	0.512985	0.72334	No	No
chr1	16260001	0.173767	0.00863031	No	No
chr1	16270001	0.462576	-0.0846703	No	No
chr1	16280001	0.15056	0.237564	No	No
chr1	16290001	0.475085	-0.279634	No	No
chr1	16300001	-0.0180013	-0.984502	No	No
chr1	16310001	0.0648829	-0.650408	No	No
chr1	16320001	-0.58814	-0.148321	No	No
chr1	16330001	-0.0647666	-0.807175	No	No
chr1	16340001	-0.196442	-0.0527453	No	No
chr1	16350001	0.711935	0.489543	No	No
chr1	16360001	-0.263092	-0.223812	No	No
chr1	16370001	-0.126266	0.569491	No	No
chr1	16380001	0.612588	0.648926	No	No
chr1	16390001	0.448901	0.180148	No	No
chr1	16400001	0.879706	1.43776	No	No
chr1	16410001	1.33571	1.18333	No	No
chr1	16420001	1.334	1.44679	No	No
chr1	16430001	0.671746	0.916094	No	No
chr1	16440001	0.621993	0.648005	No	No
chr1	16450001	-0.232769	0.810649	No	No
chr1	16460001	0.679874	0.244887	No	No
chr1	16470001	0.716332	1.05311	No	No
chr1	16480001	1.18777	1.55238	No	No
chr1	16490001	1.35727	1.35783	No	No
chr1	16500001	1.43989	1.59024	No	No
chr1	16510001	1.26784	1.67672	No	No
chr1	16520001	1.06901	0.52306	No	No
chr1	16530001	1.98039	1.96199	Yes	No
chr1	16540001	1.62854	1.28333	No	No
chr1	16550001	2.06661	2.03175	No	No
chr1	16560001	2.32826	2.17728	No	No
chr1	16570001	1.5509	1.4957	No	No
chr1	16580001	2.04928	1.76299	No	No
chr1	16590001	1.66903	1.48233	No	No
chr1	16600001	2.17887	2.72072	No	No
chr1	16610001	2.95103	2.94448	Yes	No
chr1	16620001	2.8536	3.27232	No	No
chr1	16630001	2.62807	2.80488	No	No
chr1	16640001	2.78304	2.95494	Yes	No
chr1	16650001	1.9668	2.12796	No	No
chr1	16660001	1.21412	1.23143	No	No
chr1	16670001	1.426	1.60502	No	No
chr1	16680001	0.941106	0.810649	No	No
chr1	16690001	2.05728	2.0165	No	No
chr1	16700001	1.42116	1.31092	No	No
chr1	16710001	1.99241	1.87657	No	No
chr1	16720001	2.35021	2.38377	No	No
chr1	16730001	1.36008	1.45523	No	No
chr1	16740001	1.68616	1.67627	No	No
chr1	16750001	2.17887	2.21785	No	No
chr1	16760001	2.69533	2.49646	No	No
chr1	16770001	2.97416	3.17089	No	No
chr1	16780001	2.12102	2.14209	No	No
chr1	16790001	1.54942	1.26784	No	No
chr1	16800001	-7.61897	-Inf	No	No
chr1	16810001	-Inf	-Inf	No	No
chr1	16820001	-Inf	-Inf	No	No
chr1	16830001	-Inf	-Inf	No	No
chr1	16840001	-2.35034	-3.18574	No	Yes
chr1	16850001	1.61023	1.7062	No	No
chr1	16860001	1.63784	1.52356	No	No
chr1	16870001	1.84278	1.64108	No	No
chr1	16880001	0.217851	0.980391	No	No
chr1	16890001	0.464668	0.235114	No	No
chr1	16900001	0.663572	0.811471	No	No
chr1	16910001	1.32251	1.12168	No	No
chr1	16920001	1.63506	1.67356	No	No
chr1	16930001	1.14926	1.58592	No	No
chr1	16940001	1.65352	1.95233	No	No
chr1	16950001	1.63506	1.77484	No	No
chr1	16960001	1.06212	1.45523	No	No
chr1	16970001	2.09795	2.08304	No	No
chr1	16980001	1.55582	1.83956	No	No
chr1	16990001	0.449957	1.25157	No	No
chr1	17000001	0.9855	0.9115	No	No
chr1	17010001	0.909197	1.24671	No	No
chr1	17020001	0.335712	0.449957	No	No
chr1	17030001	-0.285425	-0.864596	No	No
chr1	17040001	-0.746374	-0.401825	No	No
chr1	17050001	0.808179	0.680774	No	No
chr1	17060001	1.39616	1.31325	No	No
chr1	17070001	1.47664	1.29278	No	No
chr1	17080001	2.39698	1.95568	No	No
chr1	17090001	2.68572	1.94373	No	No
chr1	17100001	2.13027	2.0597	No	No
chr1	17110001	2.38184	2.37184	Yes	No
chr1	17120001	1.43616	1.37351	No	No
chr1	17130001	1.63413	1.44731	No	No
chr1	17140001	1.3989	1.56608	No	No
chr1	17150001	-0.211899	0.201634	No	No
chr1	17160001	1.26003	0.835116	No	No
chr1	17170001	0.0299829	-0.306145	No	No
chr1	17180001	-0.467533	0.493647	No	No
chr1	17190001	0.819668	0.93885	No	No
chr1	17200001	0.709291	1.08338	No	No
chr1	17210001	1.03562	1.24062	No	No
chr1	17220001	1.42761	1.1865	No	No
chr1	17230001	1.11237	0.391768	No	No
chr1	17240001	1.51299	0.855192	No	No
chr1	17250001	1.23389	1.09963	No	No
chr1	17260001	0.289244	0.652601	No	No
chr1	17270001	0.453122	0.702214	No	No
chr1	17280001	0.884403	0.632268	No	No
chr1	17290001	-0.277359	0.0799754	No	No
chr1	17300001	-0.0617519	0.222805	No	No
chr1	17310001	0.440421	0.54893	No	No
chr1	17320001	-0.722848	-0.36086	No	No
chr1	17330001	0.596458	0.52707	No	No
chr1	17340001	0.737254	0.712816	No	No
chr1	17350001	0.355016	1.30743	No	No
chr1	17360001	0.928276	0.635987	No	No
chr1	17370001	0.817214	0.408168	No	No
chr1	17380001	1.00648	0.827006	No	No
chr1	17390001	0.78073	1.26424	No	No
chr1	17400001	0.164786	0.516015	No	No
chr1	17410001	-1.03534	-0.374262	No	No
chr1	17420001	0.21661	-0.620157	No	No
chr1	17430001	-0.847881	-0.251711	Yes	No
chr1	17440001	-0.10036	0.0214797	No	No
chr1	17450001	0.0496308	0.282143	No	No
chr1	17460001	0.565597	0.795767	No	No
chr1	17470001	0.0799754	-0.0458782	No	No
chr1	17480001	0.499782	0.377401	No	No
chr1	17490001	0.750178	0.396159	No	No
chr1	17500001	0.531069	0.995665	No	No
chr1	17510001	1.36065	1.42008	No	No
chr1	17520001	1.46362	1.90227	No	No
chr1	17530001	1.23511	1.58785	No	No
chr1	17540001	1.12895	2.08304	No	Yes
chr1	17550001	1.71984	1.86552	No	No
chr1	17560001	1.79867	1.86473	No	No
chr1	17570001	2.09051	2.09795	No	No
chr1	17580001	1.55974	1.71458	No	No
chr1	17590001	1.57289	2.01721	No	No
chr1	17600001	1.67807	1.98441	No	No
chr1	17610001	2.00684	1.65992	No	No
chr1	17620001	1.79077	2.0844	No	No
chr1	17630001	1.93847	1.66767	No	No
chr1	17640001	2.12565	1.95084	No	No
chr1	17650001	1.48027	2.03879	No	No
chr1	17660001	1.73292	1.96791	No	No
chr1	17670001	1.89103	2.14828	No	No
chr1	17680001	1.88596	2.26093	No	No
chr1	17690001	1.6722	1.7264	No	No
chr1	17700001	1.78701	1.87735	No	No
chr1	17710001	1.50437	1.80859	No	No
chr1	17720001	1.6893	1.63041	No	No
chr1	17730001	1.82863	2.03844	No	No
chr1	17740001	1.53705	1.5864	No	No
chr1	17750001	0.725087	1.23695	No	No
chr1	17760001	1.61542	1.77947	No	No
chr1	17770001	1.96347	1.96384	No	No
chr1	17780001	1.52356	1.01221	No	No
chr1	17790001	1.98258	1.98696	No	No
chr1	17800001	1.26724	0.97673	No	No
chr1	17810001	0.886745	0.795767	No	No
chr1	17820001	1.35671	1.18777	No	No
chr1	17830001	1.82619	1.83673	No	No
chr1	17840001	2.13718	2.1177	No	No
chr1	17850001	2.12829	2.17632	No	No
chr1	17860001	1.27381	1.43776	No	No
chr1	17870001	1.70708	1.53556	No	No
chr1	17880001	1.86671	1.54052	No	No
chr1	17890001	1.93282	1.80983	No	No
chr1	17900001	1.18142	1.13488	No	No
chr1	17910001	2.0018	1.65673	No	No
chr1	17920001	2.05797	2.19472	No	No
chr1	17930001	1.41468	1.51602	No	No
chr1	17940001	1.16928	1.168	No	No
chr1	17950001	1.60834	1.91533	No	No
chr1	17960001	1.69198	1.49518	No	No
chr1	17970001	1.52256	1.42169	No	No
chr1	17980001	1.40926	1.82456	No	No
chr1	17990001	1.6332	1.50437	No	No
chr1	18000001	2.09828	2.168	No	No
chr1	18010001	1.8168	2.02857	No	No
chr1	18020001	1.78994	1.51248	No	No
chr1	18030001	1.42438	1.96828	No	No
chr1	18040001	2.02006	1.70266	No	No
chr1	18050001	2.01293	1.60739	No	No
chr1	18060001	1.90342	1.9953	No	No
chr1	18070001	2.0018	2.12565	No	No
chr1	18080001	1.30685	1.68077	No	No
chr1	18090001	1.82944	2.09119	No	No
chr1	18100001	2.28836	2.05242	Yes	No
chr1	18110001	2.69176	2.59264	No	No
chr1	18120001	1.91227	2.1635	No	No
chr1	18130001	1.87224	1.68392	No	No
chr1	18140001	1.84398	2.27709	No	No
chr1	18150001	2.05658	2.18903	No	No
chr1	18160001	1.88049	1.92106	No	No
chr1	18170001	1.58304	1.92828	No	No
chr1	18180001	1.83714	1.60881	No	No
chr1	18190001	1.82171	2.08406	No	No
chr1	18200001	1.59311	1.49876	No	No
chr1	18210001	1.79535	1.33628	No	No
chr1	18220001	1.9668	1.67536	No	No
chr1	18230001	1.15056	1.45681	No	No
chr1	18240001	1.90574	2.0597	No	No
chr1	18250001	1.78031	1.60407	No	No
chr1	18260001	1.65398	1.72552	No	No
chr1	18270001	1.51854	1.57143	No	No
chr1	18280001	1.9241	2.14796	No	No
chr1	18290001	2.05207	2.02715	No	No
chr1	18300001	1.76553	1.87971	No	No
chr1	18310001	1.73379	1.92106	No	No
chr1	18320001	1.64108	1.89142	No	No
chr1	18330001	1.7	1.73985	No	No
chr1	18340001	1.62947	1.85798	No	No
chr1	18350001	1.64108	1.85679	No	No
chr1	18360001	1.66857	2.12466	No	No
chr1	18370001	1.8339	2.0697	No	No
chr1	18380001	1.82049	2.25126	No	No
chr1	18390001	1.45207	1.7	No	No
chr1	18400001	1.47457	1.852	No	No
chr1	18410001	0.993493	0.950095	No	No
chr1	18420001	0.43189	0.476122	No	No
chr1	18430001	1.43189	1.10568	No	No
chr1	18440001	1.83147	1.40163	No	No
chr1	18450001	1.13093	1.03633	No	No
chr1	18460001	1.74846	1.65855	No	No
chr1	18470001	1.73552	1.76214	No	No
chr1	18480001	1.58496	1.72465	No	No
chr1	18490001	1.1846	1.19975	No	No
chr1	18500001	0.469886	0.596458	No	No
chr1	18510001	0.621056	0.453122	No	No
chr1	18520001	0.920674	1.2302	No	No
chr1	18530001	1.93659	2.23358	No	No
chr1	18540001	1.96384	2.20727	No	No
chr1	18550001	1.95643	2.18777	No	No
chr1	18560001	1.47353	2.09694	No	No
chr1	18570001	1.43936	1.78199	No	No
chr1	18580001	1.3115	1.46676	No	No
chr1	18590001	1.16736	1.2394	No	No
chr1	18600001	1.97343	1.92676	No	No
chr1	18610001	1.39287	1.41468	No	No
chr1	18620001	2.55385	2.03844	No	No
chr1	18630001	3.48671	3.1167	Yes	No
chr1	18640001	3.35614	2.53082	No	Yes
chr1	18650001	2.29954	2.26454	No	No
chr1	18660001	2.38377	2.20633	No	No
chr1	18670001	2.32308	2.28274	No	No
chr1	18680001	2.20789	1.92865	No	No
chr1	18690001	2.11437	2.15704	No	No
chr1	18700001	2.02574	2.06247	No	No
chr1	18710001	2.16253	2.50004	No	No
chr1	18720001	2.27977	2.52732	No	No
chr1	18730001	1.97159	2.30451	No	No
chr1	18740001	1.53007	1.80859	No	No
chr1	18750001	0.889863	1.17696	No	No
chr1	18760001	1.71984	1.79784	No	No
chr1	18770001	1.86196	1.71238	No	No
chr1	18780001	1.71633	1.71017	No	No
chr1	18790001	1.85679	2.04893	No	No
chr1	18800001	1.95084	2.07587	No	No
chr1	18810001	2.06143	2.14991	No	No
chr1	18820001	1.42331	1.80571	No	No
chr1	18830001	2.15088	1.86315	No	No
chr1	18840001	1.62246	1.39671	No	No
chr1	18850001	2.09491	2.22126	No	No
chr1	18860001	2.22682	2.44069	No	No
chr1	18870001	1.57966	2.14958	No	No
chr1	18880001	1.65764	1.96717	No	No
chr1	18890001	1.20163	1.60786	No	No
chr1	18900001	1.17568	1.49108	No	No
chr1	18910001	1.60597	1.75745	No	No
chr1	18920001	1.90766	2.14012	No	No
chr1	18930001	1.51147	1.89724	No	No
chr1	18940001	2.02432	2.03668	No	No
chr1	18950001	1.84197	1.59932	No	No
chr1	18960001	1.29219	1.54003	No	No
chr1	18970001	1.1884	1.25399	No	No
chr1	18980001	1.17632	0.919149	No	No
chr1	18990001	1.35614	1.37295	No	No
chr1	19000001	1.0895	1.01006	No	No
chr1	19010001	1.10903	0.970854	No	No
chr1	19020001	0.945608	0.569491	No	No
chr1	19030001	1.6951	2.09288	No	No
chr1	19040001	1.75788	1.84519	No	No
chr1	19050001	1.63877	1.95345	No	No
chr1	19060001	1.89064	2.06592	No	No
chr1	19070001	1.1447	1.35219	No	No
chr1	19080001	0.637842	0.769772	No	No
chr1	19090001	-0.106405	-0.491064	No	No
chr1	19100001	-0.235994	-0.0451337	No	No
chr1	19110001	0.100305	0.00863031	No	No
chr1	19120001	-0.164238	0.0257376	No	No
chr1	19130001	-0.787368	-0.649276	No	No
chr1	19140001	-0.258425	0.0935602	No	No
chr1	19150001	-0.168771	-0.668639	No	No
chr1	19160001	-1.01013	-0.734803	No	No
chr1	19170001	-1.01888	-0.671853	No	No
chr1	19180001	-1.18442	-0.389678	No	No
chr1	19190001	-0.411963	-0.0800879	No	No
chr1	19200001	-0.100515	0.115033	No	No
chr1	19210001	-0.0892673	-0.547299	No	No
chr1	19220001	0.191563	0.190299	No	No
chr1	19230001	0.124328	0.305679	No	No
chr1	19240001	-0.122491	-0.00853711	No	No
chr1	19250001	0.682573	0.899176	No	No
chr1	19260001	1.29278	1.16607	No	No
chr1	19270001	1.58832	1.53506	No	No
chr1	19280001	1.90766	1.83794	No	No
chr1	19290001	0.524064	0.669934	No	No
chr1	19300001	0.814755	1.16607	No	No
chr1	19310001	1.69733	1.99386	No	No
chr1	19320001	1.27023	1.83026	No	No
chr1	19330001	1.08542	1.62761	No	No
chr1	19340001	0.543001	0.869477	No	No
chr1	19350001	0.339137	0.311503	No	No
chr1	19360001	0.745022	0.536053	No	No
chr1	19370001	0.834307	0.100305	No	No
chr1	19380001	0.397255	0.651683	No	No
chr1	19390001	0.559737	0.493647	No	No
chr1	19400001	0.886745	0.760434	No	No
chr1	19410001	0.187768	0.621056	No	No
chr1	19420001	0.58111	0.792439	No	No
chr1	19430001	0.482332	0.765535	No	No
chr1	19440001	0.899949	0.389567	No	No
chr1	19450001	0.916094	0.809003	No	No
chr1	19460001	0.54498	0.669027	No	No
chr1	19470001	0.851999	0.920674	No	No
chr1	19480001	0.869477	0.964953	No	No
chr1	19490001	0.912267	0.443607	No	No
chr1	19500001	0.703101	0.589763	No	No
chr1	19510001	0.255803	0.762987	No	No
chr1	19520001	0.295135	-0.14178	No	No
chr1	19530001	0.408168	0.92524	No	No
chr1	19540001	-0.466138	-0.197104	No	No
chr1	19550001	0.413594	0.745022	No	No
chr1	19560001	0.49774	0.339137	No	No
chr1	19570001	0.621056	1.05381	No	No
chr1	19580001	0.881273	0.877352	No	No
chr1	19590001	0.336855	0.558757	No	No
chr1	19600001	-0.2124	0.041243	No	No
chr1	19610001	0.154454	-0.0909566	No	No
chr1	19620001	0.149259	0.423309	No	No
chr1	19630001	0.832688	0.559737	No	No
chr1	19640001	2.00144	1.73639	Yes	No
chr1	19650001	1.50538	1.8335	No	No
chr1	19660001	2.15672	2.15543	Yes	No
chr1	19670001	1.8476	2.04299	No	No
chr1	19680001	1.61636	1.78827	No	No
chr1	19690001	1.52507	1.47041	No	No
chr1	19700001	1.21412	1.68122	No	No
chr1	19710001	0.847997	0.887525	No	No
chr1	19720001	1.60075	1.46937	No	No
chr1	19730001	1.58256	1.65031	No	No
chr1	19740001	2.04054	1.6951	No	No
chr1	19750001	1.90497	1.43563	No	No
chr1	19760001	2.10299	1.77315	No	No
chr1	19770001	1.96458	1.82416	No	No
chr1	19780001	1.82497	1.41954	No	No
chr1	19790001	2.03316	1.34993	Yes	No
chr1	19800001	1.87814	1.23756	No	No
chr1	19810001	1.918	1.72683	No	No
chr1	19820001	1.44573	1.15704	No	No
chr1	19830001	0.624803	0.794104	No	No
chr1	19840001	1.39999	0.445727	No	Yes
chr1	19850001	1.11237	0.201634	No	No
chr1	19860001	1.00576	0.540027	No	No
chr1	19870001	1.23327	0.937344	No	No
chr1	19880001	0.719841	0.715454	No	No
chr1	19890001	0.326537	0.341417	No	No
chr1	19900001	-0.204566	-0.561494	No	No
chr1	19910001	1.05936	0.751035	No	No
chr1	19920001	1.48491	1.84639	No	No
chr1	19930001	0.847997	1.09356	No	No
chr1	19940001	0.602172	0.396159	No	No
chr1	19950001	1.44679	1.42707	No	No
chr1	19960001	1.30976	1.56413	No	No
chr1	19970001	1.52607	1.20727	No	No
chr1	19980001	0.853597	0.913033	No	No
[truncated: 324,065+ more rows]

## Sheet: EFIG3e_H2AUb_EZH2i_vs_Ni_bins_c
Bin_class	Group	Count
All	EZH2i >> Ni	448
All	Ni >> EZH2i	1272
All	n. s.	324344
Genes	EZH2i >> Ni	77
Genes	Ni >> EZH2i	88
Genes	n. s.	22297
Bivalent	EZH2i >> Ni	10
Bivalent	Ni >> EZH2i	41
Bivalent	n. s.	3654

## Sheet: EFIG3e_H2Aub_EZH2i_vs_Ni_scatterplot_promoters
name	court_bivalent	signif	x	y
DDX11L1	No	No	0.368489	-0.0217018
MIR1302-10	No	No	1.11036	1.26926
OR4F5	No	No	0.0813396	-0.909011
FAM87B	No	No	0.738984	1.11423
LINC01128	No	No	0.634129	0.623352
SAMD11	Yes	No	3.04317	2.84635
KLHL17	Yes	No	1.98222	2.04252
PLEKHN1	Yes	No	2.69064	2.58037
ISG15	No	No	1.34028	1.45734
AGRN	No	No	1.45891	1.55651
LINC01342	No	No	1.68257	1.77073
MIR200B	No	No	2.21785	2.62411
MIR200A	No	No	2.28303	2.78224
MIR429	No	No	2.36149	2.621
TTLL10	No	No	2.33571	2.57692
B3GALT6	No	No	2.64178	2.60092
SCNN1D	No	No	1.60834	1.88242
PUSL1	No	No	1.87931	2.23493
CPTP	No	No	1.83107	2.20243
TAS1R3	No	No	2.6133	3.08741
LOC148413	No	No	1.43136	1.34871
TMEM88B	No	No	1.61542	1.61155
VWA1	No	No	2.6241	2.65662
ATAD3C	No	No	1.47975	1.48294
ATAD3B	No	No	0.687956	0.967058
ATAD3A	No	No	2.14991	1.47541
MIB2	No	No	1.09085	1.84181
MMP23B	Yes	No	2.01364	1.70509
MMP23A	Yes	No	2.104	1.94024
CALML6	No	No	2.12895	2.08442
GABRD	Yes	No	2.46545	2.70831
PRKCZ	No	No	2.01543	2.17536
SKI	No	No	2.62644	2.48592
RER1	No	No	0.935083	1.62886
PLCH2	No	No	0.997834	1.92049
TNFRSF14	No	No	1.1117	1.53132
LOC100996583	No	No	1.02998	1.2018
FAM213B	No	No	1.39944	1.25432
ACTRT2	No	No	2.21288	1.94382
PRDM16	Yes	No	2.38929	2.30192
MIR4251	No	No	1.93998	2.53313
ARHGEF16	No	No	1.48233	1.39389
TPRG1L	No	No	1.1447	1.43823
TP73	Yes	No	1.7866	2.4367
CCDC27	No	No	1.64478	1.79846
SMIM1	No	No	2.02857	2.04314
DFFB	No	No	1.61117	1.60836
LINC01134	No	No	0.0867838	0.200542
LINC01346	No	No	1.25459	1.47567
LOC284661	No	No	0.296311	-0.0786551
AJAP1	Yes	No	2.0844	2.01422
MIR4417	No	No	1.61542	0.732582
KCNAB2	Yes	No	2.20664	2.13663
RNF207	Yes	No	1.49672	1.84876
LINC00337	Yes	No	0.616358	0.306169
HES3	Yes	No	1.87499	2.15941
ESPN	Yes	No	2.73725	2.85212
TAS1R1	No	No	0.415759	1.22412
ZBTB48	No	No	1.80983	1.53545
PHF13	No	No	0.956057	0.685429
THAP3	No	No	1.26243	0.545642
LOC100505887	No	No	0.667211	0.327952
CAMTA1	No	No	1.04893	0.911577
VAMP3	No	No	0.286881	0.311143
PER3	No	No	0.861558	1.09962
PARK7	No	No	-0.135586	0.397748
LOC102724539	No	No	1.20727	1.08434
SLC45A1	Yes	No	1.65306	2.47925
LOC102724552	No	No	1.05102	0.982525
ENO1-AS1	No	No	0.994218	-0.145925
CA6	No	No	1.61824	1.52001
H6PD	No	No	0.645241	0.998549
SPSB1	Yes	No	1.8512	1.76574
SLC25A33	No	No	1.16414	0.733016
TMEM201	No	No	1.88245	2.05102
PIK3CD	Yes	No	2.2299	2.32543
NMNAT1	No	No	-0.619271	-0.514346
MIR5697	No	No	-0.301515	-0.440283
RBP7	Yes	No	1.15251	1.83188
UBE4B	No	No	-0.893518	-0.324292
KIF1B	No	No	0.819668	0.805623
MIR1273D	No	No	-0.048263	-0.405356
PGD	No	No	1.146	1.13482
APITD1	No	No	1.17185	0.763395
APITD1-CORT	No	No	1.17185	0.763395
CORT	No	No	0.939603	0.92707
PEX14	No	No	0.240009	0.274208
TARDBP	No	No	0.301002	0.941279
MTOR-AS1	No	No	-0.516636	-0.271792
ANGPTL7	No	No	-0.25877	0.243974
UBIAD1	No	No	0.129613	0.336009
PTCHD2	Yes	No	2.1306	2.31493
LOC101929181	No	No	2.19975	1.98142
FBXO44	Yes	No	2.05832	1.78245
FBXO6	No	No	1.20852	1.60633
DRAXIN	No	No	2.45628	2.36278
AGTRAP	No	No	1.07039	1.30544
C1orf167	No	No	1.99313	2.01646
CLCN6	No	No	0.169925	0.640862
NPPA-AS1	No	No	0.766383	1.15072
RNU5E-1	No	No	0.0384362	0.402133
PLOD1	No	No	1.0827	0.597517
MFN2	No	No	0.183963	0.550103
MIIP	No	No	0.545968	0.36215
MIR6729	No	No	1.27917	1.36003
TNFRSF8	Yes	No	1.54942	1.84786
MIR7846	Yes	No	2.62199	2.1354
TNFRSF1B	Yes	No	2.62176	2.1335
MIR4632	No	No	2.36681	2.30302
VPS13D	No	No	0.608809	1.18199
SNORA59A	No	No	1.8472	2.10122
SNORA59B	No	No	1.8472	2.10122
AADACL4	No	No	1.50843	1.98115
AADACL3	No	No	0.574344	1.2204
C1orf158	No	No	0.789103	1.00018
PRAMEF12	No	No	1.45049	1.77105
PRAMEF1	No	No	0.563646	0.290283
PRAMEF2	No	No	-0.00679665	-0.734491
PRAMEF7	No	No	-0.852824	-0.126045
HNRNPCL3	No	No	-0.782893	-0.598413
HNRNPCL4	No	No	-0.783638	-0.598413
PRAMEF9	No	No	-0.538891	-0.613277
PRAMEF5	No	No	-0.353837	-1.46905
LOC645382	No	No	-1.37707	-1.52214
PRAMEF15	No	No	0.517024	0.32015
PRAMEF16	No	No	1.60644	1.17912
PRAMEF17	No	No	1.60644	1.17784
PRAMEF20	No	No	-0.115285	-0.107213
PDPN	No	No	1.53605	2.04682
PRDM2	No	No	0.185232	-0.316151
KAZN	Yes	No	1.47249	1.94608
TMEM51	Yes	No	1.72988	1.74677
FHAD1	No	No	1.64524	1.02173
EFHD2	Yes	No	1.9668	2.10156
CTRC	No	No	1.39397	1.92469
CELA2A	No	No	0.646163	0.808517
CELA2B	No	No	1.02503	1.07389
DNAJC16	No	No	-0.689427	-0.171368
DDI2	No	No	0.200379	-0.105256
RSC1A1	No	No	-0.933463	-1.04427
PLEKHM2	No	No	1.15898	1.41127
SLC25A34	No	No	1.71853	1.66114
TMEM82	No	No	1.42653	1.81264
FBLIM1	No	No	2.36261	1.92879
SPEN	No	No	0.446786	0.303237
C1orf64	No	No	1.58496	0.882424
CLCNKA	No	No	2.76723	2.91056
CLCNKB	No	No	2.70819	2.72165
SZRD1	No	No	-0.56192	-0.00199229
NECAP2	No	No	-0.557455	0.739096
FAM231B	Yes	No	1.68167	1.74083
MIR3675	No	No	2.07073	1.67888
MST1P2	Yes	No	2.88029	2.86574
FAM231C	No	No	1.80447	1.81099
CROCC	No	No	1.24975	1.36045
PADI1	No	No	0.748461	1.13416
PADI3	No	No	1.20163	0.84604
MIR3972	No	No	0.692427	0.96983
PADI4	No	No	0.105678	0.147294
PADI6	No	No	1.00072	0.360454
ARHGEF10L	No	No	1.47145	1.9135
ACTL8	No	No	0.511974	0.567059
LOC101927876	No	No	2.29278	2.05224
IGSF21	Yes	No	2.67987	2.4142
KLHDC7A	No	No	1.96199	1.87958
PAX7	Yes	No	3.15105	2.82327
MRTO4	No	No	0.734655	1.11173
PQLC2	No	No	1.88557	2.07148
MINOS1	No	No	0.455229	-0.030914
MINOS1-NBL1	No	No	0.455229	-0.030914
RPS14P3	No	No	-0.655399	-0.146723
NBL1	Yes	No	2.02148	1.59799
HTR6	Yes	No	2.43349	2.30177
OTUD3	No	No	0.986957	0.626869
PLA2G5	No	No	0.922198	0.990374
PLA2G2F	No	No	2.04264	2.03618
UBXN10	Yes	No	2.25882	2.24557
VWA5B1	Yes	No	2.53605	2.66429
FAM43B	Yes	No	2.30947	1.73084
CDA	No	No	1.39726	1.99311
PINK1	No	No	-0.45107	-0.570207
MIR6084	No	No	-0.271949	-0.415461
LOC100506801	No	No	2.29514	1.74526
NBPF3	No	No	1.5064	1.02333
ALPL	No	No	1.94373	2.05215
LDLRAD2	No	No	1.15704	1.45945
CELA3B	No	No	1.04334	1.18152
CELA3A	No	No	1.29631	1.47776
LINC00339	No	No	0.267835	0.132182
CDC42	No	No	-0.399921	-0.694135
MIR4418	No	No	2.36569	1.99028
ZBTB40	No	No	0.321928	0.855679
EPHA8	Yes	No	2.91991	2.45853
C1QA	No	No	1.95233	2.57157
C1QC	No	No	2.44996	2.69942
C1QB	No	No	2.5008	2.32882
EPHB2	No	No	2.38156	2.74855
MIR4684	No	No	1.79077	1.97334
KDM1A	No	No	0.341417	0.124235
MIR3115	No	No	-0.619936	-0.28495
ZNF436-AS1	Yes	No	0.0328061	1.09217
LOC101928163	No	No	0.0867838	-0.320666
MDS2	No	No	1.78199	2.00542
RPL11	No	No	0.519039	-0.13397
TCEB3	No	No	0.341417	0.632017
PITHD1	No	No	-0.0247367	0.638074
LYPLA2	No	No	-0.150881	1.05242
MIR378F	No	No	0.426533	1.00704
PNRC2	No	No	0.500802	0.0284843
LOC284632	No	No	1.18967	1.35297
GRHL3	Yes	No	1.75318	1.86772
NIPAL3	No	No	0.602172	0.604906
RCAN3	No	No	1.23695	0.686326
NCMAP	Yes	No	1.97673	2.01387
SRRM1	No	No	0.93885	0.542417
CLIC4	No	NA	0.729444	-0.955984
MIR4425	No	No	2.2854	2.4447
RHD	No	No	0.538041	-0.741131
TMEM50A	No	No	0.301002	-0.0944026
TMEM57	No	No	0.0100637	-0.326552
LDLRAP1	No	No	1.52707	1.80697
MAN1C1	Yes	No	1.58448	1.23061
SEPN1	No	No	1.52607	1.55467
MTFR1L	No	No	1.61212	1.96585
EXTL1	No	No	1.22033	1.86445
PDIK1L	No	No	1.31673	0.7877
FAM110D	Yes	No	2.15737	2.25569
ZNF593	No	No	0.922198	2.25871
CNKSR1	No	No	0.225275	0.792939
CATSPER4	No	No	1.2552	1.32392
LOC101928303	Yes	No	1.36793	1.00163
CEP85	No	No	0.655352	0.940716
SH3BGRL3	No	No	1.61589	1.57752
CD52	No	No	0.74932	0.748822
LIN28A	No	No	0.870266	1.43141
DHDDS	No	No	0.0989585	0.103491
HMGN2	No	No	0.520045	0.785182
RPS6KA1	No	No	0.826193	0.395545
MIR1976	No	No	0.145351	0.459316
ARID1A	No	No	1.70797	0.914266
PIGV	No	No	0.654436	0.397737
ZDHHC18	No	No	1.52457	1.56204
SFN	Yes	No	1.69064	1.5081
NUDC	No	No	1.12631	0.665256
TRNP1	No	No	1.51954	1.67254
WDTC1	No	No	0.659925	0.266109
TMEM222	No	No	-0.202904	-0.415942
ACTG1P20	No	No	-0.378194	-0.485681
RNU6-48P	No	No	-0.563838	-0.25269
SYTL1	No	No	1.89064	1.73888
GPR3	No	No	1.59168	2.39754
FAM76A	No	No	0.425459	-0.00127013
STX12	No	NA	-0.0594949	-1.37034
PPP1R8	No	No	-0.530948	-0.0809422
SCARNA1	No	No	-0.280335	-0.416905
THEMIS2	No	No	1.52757	1.19802
SMPDL3B	No	No	1.41954	1.38575
XKR8	No	No	1.17249	2.08109
ATPIF1	No	No	-0.488228	-0.881428
SESN2	No	No	0.111031	0.17063
MED18	No	No	-1.09573	-1.60445
PHACTR4	No	No	0.316146	0.472155
RCC1	No	No	-0.281386	-0.279669
SNHG3	No	No	-0.281386	-0.279669
SNORA73A	No	No	-0.541408	-0.0940176
SNORA73B	No	No	-0.693621	0.360173
TRNAU1AP	No	No	-0.125793	0.248851
RAB42	No	No	1.48543	1.86276
RNU11	No	No	-0.735524	-0.555778
GMEB1	No	No	0.309176	0.441834
YTHDF2	No	No	0.0621217	0.291462
OPRD1	Yes	No	2.12466	2.68063
EPB41	Yes	No	1.42331	1.83422
PTPRU	Yes	No	1.57483	1.36721
MATN1-AS1	No	No	0.953079	1.48669
ZCCHC17	No	No	0.715454	0.0503136
SERINC2	No	No	2.41468	2.59056
LINC01225	No	No	1.36065	0.928783
LINC01226	No	No	0.466758	0.408147
TINAGL1	No	No	1.95791	1.50134
HCRTR1	Yes	No	2.77947	2.41657
KHDRBS1	No	No	1.37239	0.968349
TMEM39B	No	No	0.97159	0.131853
MIR5585	No	No	0.171207	-0.136743
KPNA6	No	No	0.455229	-0.187362
TXLNA	No	No	0.846393	1.1936
CCDC28B	No	No	1.77357	1.55958
IQCC	No	No	1.46519	1.83989
DCDC2B	No	No	1.04614	0.945795
EIF3I	No	No	0.197865	0.298541
FAM167B	No	No	1.53754	1.5908
LCK	No	No	2.20132	1.90144
HDAC1	No	No	0.244887	1.13893
TSSK3	No	No	1.73552	1.77708
ZBTB8B	No	No	1.44731	1.23354
ZBTB8A	No	No	0.596458	0.251592
RBBP4	No	No	0.285698	0.578977
KIAA1522	No	No	1.39232	1.91992
S100PBP	No	No	0.211635	0.639704
HPCA	No	No	2.36429	2.3952
AZIN2	Yes	No	1.51349	1.89289
ZNF362	No	No	1.62714	1.5007
LOC101929464	Yes	No	2.12334	1.82465
ZSCAN20	No	No	0.62854	0.64272
HMGB4	No	No	0.729444	0.55454
CSMD2-AS1	No	No	0.77484	1.3216
C1orf94	Yes	No	1.69064	0.555041
GJB5	No	No	1.09356	1.37043
GJB4	No	No	2.06729	2.00136
GJB3	Yes	No	1.99386	1.36664
GJA4	Yes	No	2.3835	2.47736
ZMYM1	No	No	0.697774	0.748607
ZMYM4	No	NA	-1.19562	-0.230871
NCDN	No	No	0.804054	1.6354
TFAP2E	Yes	No	2.59	2.42455
AGO4	No	No	0.45628	0.455092
AGO1	No	No	0.217851	1.08604
AGO3	No	No	0.349365	-0.0286901
TEKT2	No	No	1.65031	1.82271
ADPRHL2	No	No	1.40381	1.00271
MAP7D1	No	No	2.16092	1.68981
THRAP3	No	No	-0.0232698	-0.600074
SH3D21	No	No	0.410341	1.12257
MIR4255	No	No	0.49774	0.00811394
ZC3H12A	Yes	No	1.90766	1.87603
MIR6732	No	No	1.14731	1.51305
DNALI1	No	No	0.928276	0.780982
CDCA8	No	No	1.06626	0.564124
MANEAL	Yes	No	1.27977	1.83351
C1orf122	No	No	-0.00592721	0.486951
UTP11L	No	No	-0.333334	0.360173
MIR3659	No	No	2.11537	2.34586
AKIRIN1	No	No	0.0840643	0.172231
NDUFS5	No	No	-0.0152284	0.186615
MACF1	Yes	No	2.15834	2.19731
KIAA0754	No	No	1.28924	0.8994
BMP8A	Yes	No	2.63436	2.60901
LOC101929516	No	No	0.678973	0.392515
PPIE	No	No	0.297485	1.05468
MFSD2A	Yes	No	2.40626	2.53195
CAP1	No	No	0.524064	0.29383
RLF	No	No	0.167358	0.220862
TMCO2	No	No	-0.637109	-0.051773
ZMPSTE24	No	NA	-1.39517	0.0527637
SMAP2	No	No	-0.0118789	0.249457
ZFP69B	No	No	0.38405	-0.111898
ZFP69	No	No	-0.19314	0.815321
EXO5	Yes	No	1.28747	0.194226
ZNF684	No	No	-0.354391	0.0352157
NFYC	No	No	-1.0113	0.259471
MIR30E	No	NA	-0.127211	-2.17788
MIR30C1	No	No	-0.178698	0.844032
KCNQ4	Yes	No	2.60834	2.24443
CTPS1	No	No	1.22836	1.35679
SLFNL1-AS1	No	No	1.00216	0.770838
FOXO6	Yes	No	1.15834	1.22195
GUCA2B	No	No	2.18998	2.66583
RIMKLA	Yes	No	1.04264	0.68655
PPCS	No	No	0.298658	0.900954
CCDC30	No	No	-0.290356	-0.0619326
PPIH	No	No	0.657183	0.569258
YBX1	No	No	0.504875	0.567789
C1orf50	No	No	0.957543	1.16709
LOC100129924	No	No	1.79826	1.73432
ERMAP	No	No	0.388465	0.725375
ZNF691	No	No	0.660837	0.837564
LOC339539	No	No	0.751892	0.316377
SLC2A1-AS1	No	No	1.41468	1.47684
FAM183A	No	No	0.766383	0.507719
CFAP57	No	No	0.870266	-0.29869
TMEM125	No	No	1.21226	1.69697
TIE1	No	No	1.6526	1.93419
MPL	No	No	1.90227	1.90618
CDC20	No	No	1.20852	1.49596
SZT2	No	No	-0.0567913	0.605381
MIR6735	No	No	1.66084	1.84916
PTPRF	No	No	1.11636	1.64712
KDM4A	No	NA	0.258217	-2.53466
ST3GAL3	No	No	0.912267	1.38144
MIR6079	No	No	1.36401	1.46221
ARTN	No	No	1.82008	2.30771
IPO13	No	No	1.146	1.69708
DPH2	No	No	0.697774	1.45258
ATP6V0B	No	No	1.47716	1.56632
B4GALT2	No	No	1.96791	2.39967
CCDC24	No	No	1.47405	2.08894
KLF17	No	No	1.31034	1.38061
DMAP1	No	No	0.534062	0.10821
RNF220	Yes	No	2.14209	1.71295
MIR5584	No	No	2.60098	2.76441
C1orf228	No	No	0.221568	0.559952
KIF2C	No	No	0.536053	0.0913139
RPS8	No	No	0.209141	1.08366
SNORD55	No	No	0.260628	0.953101
SNORD46	No	No	0.414677	1.17095
SNORD38A	No	No	0.705757	1.38907
SNORD38B	No	No	0.668119	1.41752
PLK3	No	No	0.7433	0.813262
BTBD19	No	No	1.41468	1.43917
UROD	No	No	0.987685	1.29751
LINC01144	No	No	1.56608	0.835536
HPDL	No	No	1.08746	1.969
TOE1	No	No	0.366252	0.925931
MMACHC	No	No	0.878921	0.904827
AKR1A1	No	No	-0.0826828	0.321316
NASP	No	No	0.0496308	-0.329268
TMEM69	No	No	-0.842956	-0.701177
MAST2	No	No	0.403813	0.296475
LOC101929626	No	No	1.20602	0.573394
TSPAN1	No	No	2.12763	1.964
LURAP1	No	No	1.34767	1.41941
RAD54L	No	No	0.359521	0.0127832
UQCRH	No	No	0.0398403	0.781402
NSUN4	No	No	1.14861	0.781402
FAAH	Yes	No	1.8335	1.75076
FAAHP1	No	No	2.301	1.99873
DMBX1	No	No	0.87578	1.16934
MKNK1-AS1	No	No	1.93659	1.53007
TEX38	No	No	1.28806	0.807066
EFCAB14-AS1	No	No	0.812293	0.429793
CYP4B1	No	No	1.47353	1.68058
CYP4X1	Yes	No	1.24123	1.60752
CYP4Z1	No	No	1.43776	0.917714
CYP4A22	No	No	1.7845	1.16821
LINC00853	No	No	1.13027	1.48255
CMPK1	No	No	0.360645	0.646421
FOXE3	No	No	2.26993	2.37873
FOXD2	Yes	No	2.64777	2.28011
SLC5A9	No	No	1.93659	1.32724
LOC101929721	No	No	0.100305	0.106523
ELAVL4	No	No	0.308011	0.828827
CDKN2C	Yes	No	1.19219	0.905597
MIR4421	No	No	0.722466	1.04402
MIR6500	No	No	0.738119	1.08109
C1orf185	No	No	-0.299915	-0.51021
RNF11	No	No	0.955313	0.181192
TTC39A-AS1	Yes	No	1.62667	1.51584
OSBPL9	No	No	-0.497771	0.122898
TXNDC12-AS1	No	No	-0.947862	0.00667862
BTF3L4	No	No	0.0703893	0.230154
ZFYVE9	No	No	0.613532	0.107875
PRPF38A	No	No	-0.212066	-0.79789
GPX7	Yes	No	1.53655	1.52127
FAM159A	Yes	No	2.10299	1.91944
ZYG11B	No	No	-0.324094	0.325651
ZYG11A	Yes	No	0.16092	0.281669
SCP2	Yes	No	1.83309	1.70087
MIR1273F	Yes	No	1.77273	1.80127
MIR5095	No	No	0.604071	0.610369
MIR1273G	No	No	1.17185	0.138762
PODN	Yes	No	2.2194	2.24755
CPT2	No	No	1.36345	1.09403
LOC100507564	No	No	0.378512	-0.416423
LOC105378732	No	No	2.00288	2.17175
DMRTB1	No	No	1.43883	0.675039
DIO1	No	No	1.34767	1.45483
LRRC42	No	No	0.126973	1.1432
TCEANC2	No	No	-0.206895	1.16434
MIR4781	No	No	-0.320846	1.08945
MRPL37	No	No	0.729444	0.897659
SSBP3-AS1	No	No	0.177599	-0.474573
ACOT11	No	No	2.09457	2.55867
MROH7	No	No	0.587845	1.5166
MROH7-TTC4	No	No	0.587845	1.5166
TTC4	No	No	0.713696	0.706871
C1orf177	No	No	1.98586	1.48992
TMEM61	Yes	No	2.61636	2.1244
BSND	Yes	No	2.37962	2.09141
PCSK9	Yes	No	2.18142	2.25159
LOC100507634	No	No	1.22959	1.23861
MIR4422	No	No	0.395063	0.478661
PRKAA2	Yes	No	1.20727	0.459841
C8A	No	No	0.801573	0.811816
DAB1-AS1	No	No	0.292782	0.288796
LINC01135	Yes	No	1.65352	1.88095
LINC01358	No	No	1.19093	1.54577
FGGY	No	No	0.795767	0.641093
LOC101926944	No	No	-0.0696033	-0.717145
HOOK1	Yes	No	0.483364	0.858872
NFIA	Yes	No	1.30042	1.87475
MGC34796	No	No	1.12763	1.15803
INADL	No	No	0.566572	0.667084
MIR3116-1	No	No	-0.433818	-0.494841
L1TD1	No	No	0.591679	0.0611126
USP1	No	No	-0.103457	1.45378
ANGPTL3	No	No	-0.6579	-1.25443
ATG4C	No	No	-0.997405	-1.95528
FOXD3	Yes	Yes	2.13619	0.669362
ALG6	No	No	0.467801	0.682492
EFCAB7	No	No	-0.0134798	-1.81117
DLEU2L	No	No	0.146655	-0.502505
PGM1	No	No	1.80983	0.335438
ROR1	No	No	1.66676	0.890447
UBE2U	No	No	0.403813	0.596792
CACHD1	Yes	No	2.47923	1.89736
MIR4794	No	No	0.719841	-0.0570314
RAVER2	No	No	0.366252	0.513046
AK4	Yes	No	1.8472	1.68554
DNAJC6	No	No	-0.0476664	0.750546
LEPROT	No	No	0.501821	0.607522
LEPR	No	No	0.60027	0.607522
PDE4B	No	No	-0.541618	-0.0125482
SGIP1	Yes	No	1.48233	1.42913
MIR3117	No	No	0.60502	0.753339
TCTEX1D1	Yes	No	1.15186	0.812646
MIER1	No	No	-0.320126	-0.208528
IL23R	No	No	-0.086201	-0.556839
IL12RB2	Yes	No	0.637842	1.03398
GADD45A	No	No	0.958286	0.328825
GNG12-AS1	Yes	No	0.504875	1.28152
DEPDC1-AS1	No	No	0.137504	-0.620512
LRRC7	No	No	0.105678	-0.722515
PIN1P1	No	No	0.738984	-0.379245
SRSF11	No	No	-0.260152	-1.11541
HHLA3	No	No	0.438293	0.0552095
CTH	No	No	-0.0951113	0.350554
LOC101927244	No	No	0.129613	-0.0536434
ZRANB2-AS1	Yes	No	1.43189	1.17752
ZRANB2-AS2	No	No	-1.37295	-0.821355
LINC01360	No	NA	-1.6398	-Inf
FPGT	No	No	-0.58554	-1.30091
FPGT-TNNI3K	No	No	-0.58554	-1.30091
TNNI3K	No	No	-0.186722	-1.58368
ERICH3-AS1	No	No	0.380729	-0.136347
TYW3	No	No	0.230203	0.0896202
LHX8	Yes	No	1.89064	1.08485
ACADM	No	No	0.0398403	-0.96869
RABGGTB	No	No	-0.276485	-0.852381
SNORD45C	No	No	-0.401825	-0.970102
SNORD45A	No	No	-0.496753	-1.09826
SNORD45B	No	No	-1.02826	-0.836785
MSH4	No	No	-0.404305	-0.962323
LOC101927342	No	No	0.237564	-0.12762
ST6GALNAC3	No	No	0.441483	0.489533
ST6GALNAC5	Yes	No	1.29514	0.68835
MIR7156	No	No	1.02361	1.20902
AK5	Yes	No	2.31875	1.98764
FAM73A	No	No	-1.37258	-0.458584
NEXN	No	No	0.375178	1.00181
DNAJB4	No	No	-1.22061	-1.32518
GIPC2	Yes	No	1.15834	0.946357
MGC27382	No	No	0.46048	0.74559
PTGFR	Yes	No	1.75574	1.13152
IFI44L	No	No	0.158337	0.0482222
IFI44	No	No	-0.162945	-0.437838
LOC101927412	No	No	-0.777195	-1.06383
ADGRL2	No	No	-0.271078	-0.26873
PRKACB	No	No	-0.0475173	-1.2596
SAMD13	No	No	0.312665	-0.495349
DNASE2B	No	No	0.773152	-0.0975019
RPF1	No	No	-0.35089	-0.505574
SPATA1	No	No	0.686164	0.428989
WDR63	No	No	-0.0723311	-0.324292
MIR4423	No	No	0.595504	0.508226
LOC646626	No	No	-0.304362	-0.397714
CYR61	Yes	No	0.874994	1.35947
CLCA2	No	No	0.388465	0.744721
CLCA1	No	No	0.14274	0.69619
CLCA4	No	No	0.465713	0.33973
CLCA3P	No	No	-0.44438	0.65127
SH3GLB1	No	No	0.647084	0.223657
HS2ST1	No	No	0.382944	-0.157995
LINC01140	Yes	No	1.36008	0.805829
LOC101927844	No	No	0.881273	1.24976
LMO4	No	No	-0.0699061	0.0628401
PKN2	No	No	-0.172831	0.707754
GBP6	No	No	1.16157	0.772958
GBP1P1	No	No	0.420078	0.808105
LRRC8B	No	No	1.16285	0.986178
LRRC8C	Yes	No	2.07382	1.29087
LRRC8D	No	No	0.206643	0.484623
ZNF326	No	No	0.333424	-0.0209551
CDC7	No	No	-0.375384	0.434626
BRDT	No	No	0.306846	0.553803
EPHX4	Yes	No	0.549916	0.825362
BTBD8	No	No	-0.601212	-0.332462
KIAA1107	No	No	-0.425269	-0.322469
C1orf146	No	No	0.789103	0.360454
RPAP2	No	No	-0.577767	-0.475575
RPL5	No	No	0.206643	-0.157174
SNORD21	No	No	-1.36105	-1.14073
SNORA66	No	No	-0.695255	-2.54305
MTF2	No	No	-0.69129	-0.0405562
CCDC18	No	No	-0.353469	-0.363327
DR1	No	No	-0.0182934	0.0793747
FNBP1L	No	No	0.738119	1.32521
LOC100129046	No	No	-0.164399	0.744506
MIR760	No	No	0.566572	0.306752
ABCD3	Yes	No	1.06833	1.10938
SLC44A3	Yes	No	0.612588	0.531948
LOC729970	No	No	1.66903	1.67231
TMEM56	No	No	0.37629	0.473714
TMEM56-RWDD3	Yes	No	1.0229	0.617938
RWDD3	No	NA	-1.10625	0.429793
FLJ31662	No	No	0.14274	-0.180365
LOC100996635	No	No	0.84559	0.10013
LOC102723661	No	No	-0.855431	-0.514862
PTBP2	No	No	-0.35679	-0.355424
DPYD-AS1	No	No	-0.010861	-0.573424
DPYD-AS2	No	NA	-0.473731	-2.00961
LOC729987	No	No	0.540027	0.175122
SNX7	No	No	0.425459	0.247016
LOC100129620	Yes	No	1.55876	1.49493
LPPR4	Yes	No	1.20414	0.835536
PALMD	No	No	1.15769	0.672996
AGL	No	No	0.117695	1.06976
SLC35A3	No	No	-0.619714	0.606338
HIAT1	No	No	-0.104077	-0.245814
TRMT13	No	No	-0.175436	-0.50867
RTCA	No	No	-0.461164	0.442365
MIR553	No	No	-1.05289	-0.151538
CDC14A	No	No	0.620117	0.117575
GPR88	Yes	No	1.80653	2.06129
VCAM1	No	No	-0.0764324	-0.0924786
SLC30A7	No	No	-0.876201	-0.82969
LOC102606465	No	No	0.318461	0.637378
S1PR1	Yes	No	1.66585	1.28286
LINC01307	No	No	0.316146	-0.255701
DNAJA1P5	No	NA	-1.53324	-2.6663
RNPC3	No	NA	-0.854127	-2.58372
AMY2B	No	No	-1.33898	-0.371721
ACTG1P4	No	No	-0.261362	-0.229585
AMY2A	No	No	-0.506968	-1.58152
LOC100129138	No	No	-0.206063	-1.08593
PRMT6	No	No	0.935083	0.0443661
NTNG1	No	No	0.323082	1.16354
MIR7852	No	No	0.480265	0.438367
VAV3-AS1	Yes	No	1.82701	1.31798
NBPF6	No	No	-0.206562	-0.487197
FAM102B	No	No	0.243669	0.15738
PRPF38B	No	No	-0.561494	-0.403446
FNDC7	No	No	0.22404	-0.54886
STXBP3	No	No	0.149259	-0.412577
SPATA42	No	No	0.656268	-0.30627
GPSM2	Yes	No	0.534062	-0.000548328
TMEM167B	No	No	-0.5041	0.21589
SCARNA2	No	No	0.35727	0.35933
KIAA1324	Yes	No	1.09896	1.58827
SARS	No	No	1.09761	0.461151
CELSR2	No	No	2.22157	2.17312
SYPL2	Yes	No	1.33914	1.01977
ATXN7L2	No	No	0.970117	1.04208
CYB561D1	No	No	1.0552	1.30412
GPR61	No	No	1.35332	1.65817
GNAI3	No	No	0.480265	-0.0253826
MIR197	No	No	-0.637558	-0.336118
AMPD2	No	No	1.07929	0.90965
GSTM4	No	No	1.24245	1.52618
GSTM2	No	No	1.38515	0.90212
GSTM1	No	No	0.642471	1.13515
GSTM5	No	No	1.16736	1.01404
CSF1	Yes	No	2.49825	2.59608
AHCYL1	No	No	1.17249	1.13712
STRIP1	No	No	-0.0851294	0.615576
LINC01397	Yes	No	2.29983	2.64544
UBL4B	No	No	2.28303	2.33901
SLC6A17	Yes	No	2.03351	2.55004
KCNC4	Yes	No	2.23511	1.95721
RBM15	No	No	0.829444	1.24183
LAMTOR5-AS1	No	No	0.115033	0.762111
PROK1	No	No	1.84036	1.47866
CYMP	No	No	2.34937	1.97555
CD53	No	No	-0.158912	0.576551
CEPT1	No	No	0.137504	-0.359601
CHI3L2	No	No	0.799087	0.810789
CHIAP2	No	No	0.57918	1.05049
CHIA	No	No	-0.458386	0.133498
PIFO	No	No	-0.260843	0.220862
ATP5F1	No	No	0.552869	0.471895
C1orf162	No	No	-0.303116	0.155115
RAP1A	No	No	1.36905	0.802094
FAM212B-AS1	No	No	2.37573	2.12523
DDX20	No	No	0.190299	1.08383
KCND3-AS1	No	No	1.40762	1.56314
LOC643355	Yes	No	2.53903	2.26264
CTTNBP2NL	No	No	0.154454	0.3242
WNT2B	Yes	No	2.70199	2.82878
CAPZA1	No	No	-0.0297353	-0.94411
MOV10	No	No	0.557778	1.59236
FAM19A3	Yes	No	1.81885	1.9951
AKR7A2P1	No	No	-0.922757	-1.07598
SLC16A1-AS1	No	No	0.0786098	-0.566442
LRIG2	No	No	0.100305	-0.398189
MAGI3	Yes	No	1.06901	0.49211
AP4B1-AS1	No	No	-0.403924	-0.278356
DCLRE1B	No	No	0.112367	-0.243233
HIPK1	No	No	0.415759	0.0793747
OLFML3	No	No	0.829444	0.842818
SYCP1	No	No	0.709291	0.726465
TSHB	No	No	-0.573896	-0.224924
VANGL1	No	No	0.695103	0.772316
LOC101928995	No	No	-0.951206	-1.53253
SLC22A15	No	No	0.341417	1.04735
MAB21L3	No	No	0.313826	0.037326
ATP1A1	No	No	0.87342	1.48721
MIR320B1	No	No	0.772308	1.15381
C1orf137	No	No	1.52356	1.17592
CD2	No	No	0.821302	1.09962
PTGFRN	No	No	1.59932	1.49686
CD101	No	No	0.733788	1.02173
TTF2	No	No	0.164786	-0.0558912
MIR942	No	No	-0.0539429	0.213391
LINC01525	No	No	1.24306	0.670496
MAN1A2	Yes	No	0.701327	-0.0809422
FAM46C	Yes	No	1.40708	0.831877
WDR3	No	No	0.451013	0.0461138
WARS2-IT1	No	No	0.0962619	0.460103
LOC101929147	No	No	-1.09173	-1.25181
HAO2	No	No	0.574344	0.558483
HAO2-IT1	No	No	0.554834	0.52316
HSD3B2	No	No	0.909965	1.26249
HSD3B1	No	No	0.669934	0.596554
HSD3BP4	No	No	1.36177	1.28687
PHGDH	No	No	0.669934	1.238
NBPF8	No	No	0.906891	0.312886
PPIAL4A	No	No	0.444667	0.0666472
LINC00623	No	No	1.3454	0.804789
RNVU1-20	No	No	-0.109048	0.0436665
RNVU1-4	No	No	-0.109048	0.0436665
FCGR1B	No	No	0.778209	0.646421
SRGAP2C	No	No	1.29101	1.25143
EMBP1	No	No	0.22404	0.733884
FCGR1C	No	No	1.09761	1.01458
SRGAP2D	No	No	1.42223	1.52177
RNVU1-15	No	No	0.711054	0.596792
SRGAP2-AS1	No	No	1.58015	1.13449
FAM72D	No	No	0.787432	0.321316
RNVU1-14	No	No	0.550901	0.102819
GPR89A	No	No	0.942608	-0.0551416
CD160	No	No	1.42761	1.5908
POLR3C	No	No	0.649845	0.863653
NUDT17	No	No	0.599318	0.71461
GNRHR2	No	No	0.791606	0.0362712
POLR3GL	Yes	No	0.891419	1.25841
LOC101928979	No	No	0.592636	0.794187
NUDT4P2	No	No	0.249749	-0.301799
NUDT4P1	No	No	0.237564	-0.301799
CH17-408M7.1	No	No	1.22527	1.16224
HYDIN2	No	No	0.325386	0.212769
NBPF12	No	No	1.05033	1.19675
PDIA3P1	No	No	0.457332	0.981787
CHD1L	No	No	0.765535	0.671855
BCL9	No	No	0.155749	0.945608
GJA8	No	No	0.595504	-0.0480244
GPR89B	No	No	0.740712	0.269416
MIR6077	No	No	0.508936	-0.079036
LOC100132057	No	No	0.728574	0.837564
RNVU1-3	No	No	0.745022	1.03627
PDE4DIP	Yes	No	1.70399	1.63342
PPIAL4C	No	No	0.352759	-0.941309
LINC00869	No	No	1.488	0.903277
LOC388692	No	No	2.63993	2.06397
FAM231D	No	No	2.63599	1.98883
FCGR1A	No	No	0.958286	0.896101
HIST2H4A	No	No	0.381837	1.11841
HIST2H4B	No	No	0.381837	1.11841
HIST2H2AC	No	No	0.230203	0.630843
BOLA1	No	No	1.09491	0.357349
VPS45	No	No	-1.42585	-1.84586
PLEKHO1	Yes	No	1.38791	2.03141
CA14	No	No	1.74157	1.6305
C1orf54	No	No	0.0717627	0.447156
CIART	Yes	No	1.44679	1.08724
MRPS21	No	No	-0.178208	-0.0242671
PRPF3	No	No	-2.02974	-1.06988
RPRD2	No	No	-0.248108	0.346577
TARS2	No	No	-0.490862	0.017081
MIR6878	No	No	-0.5041	-0.530468
ECM1	No	No	0.457332	0.857671
FALEC	No	No	0.24123	0.924594
ADAMTSL4	Yes	No	2.06557	1.84514
MIR4257	Yes	No	2.37573	2.38491
SETDB1	No	No	-0.520356	-0.646315
ANXA9	No	No	1.74244	1.65265
PRUNE	No	No	0.495695	1.05729
BNIPL	No	No	0.686164	0.769772
C1orf56	No	No	0.605968	1.4506
MLLT11	No	No	0.422233	0.547874
GABPB2	No	No	-0.355867	0.299714
TNFAIP8L2	No	No	0.0676387	0.846449
TNFAIP8L2-SCNM1	No	No	0.0676387	0.846449
SCNM1	No	No	0.0243197	0.377823
PIP5K1A	No	No	-0.374075	-0.147122
PSMD4	No	No	-0.176088	-1.28585
ZNF687	No	No	0.77484	1.33773
GBAT2	No	No	0.663572	0.462209
PSMB4	No	No	0.190299	0.799808
CGN	No	No	1.3488	-0.579361
TUFT1	No	No	0.46048	1.12871
MIR554	No	No	0.651683	0.685429
SNX27	No	No	0.283329	0.401041
RIIAD1	No	No	1.45154	1.84141
OAZ3	No	No	0.260628	0.227371
LOC100132111	Yes	No	1.97379	1.17528
NBPF18P	No	No	0.246104	0.518364
FLG-AS1	No	No	1.21475	1.84896
LCE5A	No	No	1.02361	0.693284
CRCT1	No	No	1.76299	1.26324
LCE3C	No	No	0.0976108	-1.2102
LCE3B	No	No	-0.448509	-0.270904
LCE2D	No	No	1.26664	0.850663
LCE2C	No	No	1.02645	1.0592
LCE2B	No	No	1.06695	0.765314
LCE2A	No	No	0.902267	0.669362
LCE4A	No	No	0.27023	0.274208
C1orf68	No	No	1.16414	1.23338
KPRP	No	No	1.34255	0.908106
LCE1F	No	No	1.07861	0.309677
LCE1E	No	No	1.18142	0.350271
LCE1D	No	No	1.06419	1.07027
LCE1B	No	No	0.626673	0.361869
LCE1A	No	No	1.2394	0.0994433
LCE6A	No	No	1.32539	1.17239
SMCP	No	No	1.17951	1.27106
IVL	No	No	1.73075	1.09013
SPRR4	No	No	1.32941	0.97389
SPRR1A	No	No	1.60975	1.1409
SPRR3	No	No	1.3454	1.54899
SPRR1B	No	No	1.00144	1.09251
LOC101928009	No	No	0.997112	0.842215
LELP1	No	No	1.21599	1.57255
PRR9	No	No	2.0827	1.10518
LOR	Yes	No	2.25761	2.01807
S100A9	No	No	1.94935	1.65483
S100A7A	No	No	2.1147	1.83898
LOC101928034	No	No	2.05658	1.87672
S100A1	No	No	2.19314	1.73573
CHTOP	No	No	0.702214	0.674578
SNAPIN	No	No	-0.442614	-1.46705
NPR1	Yes	No	2.67785	2.29456
INTS3	No	No	-1.28139	-2.36097
LOC343052	No	No	1.07176	1.61369
CREB3L4	No	No	0.0565835	-0.232989
RPS27	No	No	-0.451859	-0.647467
UBAP2L	No	No	-0.624377	0.215269
HAX1	No	No	0.293959	0.238762
AQP10	No	No	0.989866	1.48061
ATP8B2	No	No	1.23695	2.09564
IL6R	Yes	No	1.84479	2.16087
TDRD10	Yes	No	1.83107	2.16628
UBE2Q1-AS1	No	No	0.180148	0.936184
CHRNB2	No	No	1.89375	2.17416
CKS1B	No	No	-0.293005	-0.00962596
MIR4258	No	No	-0.508198	0.0827979
FLAD1	No	No	-0.156498	-0.0158263
LENEP	No	No	0.916859	0.833505
ZBTB7B	No	No	1.09761	1.43074
DCST1	No	No	2.33285	1.93892
ADAM15	Yes	No	1.82171	1.45232
EFNA4	Yes	No	1.67717	0.848253
EFNA3	Yes	No	2.34312	2.38401
EFNA1	Yes	No	2.24245	2.4205
SLC50A1	No	No	1.05242	0.984356
TRIM46	No	No	1.20664	1.62781
MIR92B	No	No	1.32135	1.4035
MTX1	No	No	0.890641	1.31783
HCN3	No	No	-0.625934	-0.09131
FDPS	No	No	0.476122	0.395545
RUSC1	Yes	No	1.34823	1.30134
POU5F1P4	No	No	0.568519	-0.131582
ASH1L-AS1	No	No	0.830255	1.13548
MSTO1	No	No	0.946357	0.0940333
DAP3	No	No	1.21723	1.0292
MSTO2P	No	No	0.24732	1.04647
SYT11	No	No	0.0635029	-1.38726
RXFP4	No	No	1.73118	1.78907
LAMTOR2	No	No	1	0.61155
RAB25	No	No	0.888305	0.684298
LMNA	No	No	2.38294	1.45562
SEMA4A	No	No	1.5509	1.89678
SLC25A44	No	No	-0.470529	-0.33428
PMF1	No	No	0.109695	0.717035
PMF1-BGLAP	No	No	0.109695	0.717035
BGLAP	No	No	1.7194	1.76019
TMEM79	No	No	0.206643	0.381162
TSACC	No	No	-0.111383	-0.267427
RHBG	Yes	No	1.81599	1.76414
TTC24	No	No	1.5912	1.80064
APOA1BP	No	No	1.09085	0.873758
HAPLN2	No	No	1.19724	1.24885
BCAN	Yes	No	2.88382	2.38131
RRNAD1	No	No	0.155749	1.04805
PRCC	No	No	0.854395	0.336009
NTRK1	Yes	No	2.96662	2.70087
PEAR1	Yes	No	1.41468	1.57946
LRRC71	Yes	No	1.83835	1.88732
CYCSP52	No	No	-0.0204868	-0.220278
KIRREL	No	No	1.68392	1.89299
CD1D	Yes	No	1.8213	1.63587
CD1A	No	No	1.31267	1.3317
CD1C	No	No	1.06281	0.648732
CD1E	No	No	1.7194	0.552082
OR10K1	No	No	0.470927	-0.55737
OR10R2	No	No	0.280956	-0.334735
OR10Z1	No	No	0.631337	0.280184
OR6K6	No	No	0.867896	0.279578
MNDA	No	No	-0.385714	0.0824574
PYHIN1	No	No	-0.191162	-0.439794
IFI16	No	No	-1.73648	-0.905629
CADM3	No	No	1.79494	1.74581
ACKR1	No	No	2.59622	2.08485
FCER1A	No	No	-0.623265	-0.09131
OR10J1	No	No	0.656268	-0.33428
APCS	No	No	0.939603	0.521895
DUSP23	No	No	0.685267	1.25826
FCRL6	No	No	1.30334	1.89989
SLAMF8	No	No	2.29983	2.37657
LINC01133	No	No	1.46571	1.37532
KCNJ9	No	No	2.081	1.63958
ATP1A2	No	No	2.01006	2.54304
ATP1A4	No	No	1.1846	1.13036
CASQ1	No	No	2.04998	2.22343
PEA15	No	No	1.42492	1.15251
SUMO1P3	No	No	0.206643	-0.603358
NCSTN	No	No	-0.760969	-0.194377
NHLH1	No	No	1.47093	2.08374
VANGL2	No	No	2.17568	1.88547
SLAMF7	No	No	-0.258425	1.05381
LY9	No	No	0.499782	1.1882
LOC101928372	No	NA	-0.191491	0.910802
KLHDC9	No	No	1.29514	1.42832
NIT1	No	No	0.0271541	0.551088
UFC1	No	NA	-0.291592	-1.73932
USP21	No	No	0.943359	0.607049
PPOX	No	No	0.757023	1.00163
NDUFS2	No	No	2.30217	2.70454
FCER1G	No	No	0.616358	1.2885
TOMM40L	No	No	0.520045	0.759335
MIR5187	No	No	0.510962	0.930117
PCP4L1	Yes	No	1.45154	1.18455
SDHC	No	No	-0.121549	-0.132768
FCGR2A	No	No	1.34199	0.780352
HSPA6	Yes	No	2.11036	1.84393
FCGR2C	No	No	1.2916	1.2775
HSPA7	No	No	1.50894	1.50159
FCGR2B	No	No	1.60217	1.58527
FCRLA	No	No	0.862352	0.943914
FCRLB	No	No	1.56998	1.54006
DUSP12	No	No	-0.391569	0.0302654
ATF6	No	No	-0.504509	-0.960918
NOS1AP	No	No	1.04824	1.55368
MIR4654	No	No	0.789103	0.856874
MIR556	No	No	0.733788	0.824955
C1orf226	No	No	1.7966	1.9488
UHMK1	No	NA	0.00863031	-1.22959
UAP1	No	No	0.568519	0.0256384
DDR2	No	No	1.29219	0.737799
HSD17B7	No	No	-0.0646157	0.409777
RGS4	No	No	0.436162	-0.409681
LOC101928404	No	No	-0.6878	-0.597321
NUF2	No	No	-0.275262	-1.04877
PBX1	No	No	-0.630171	-0.232566
LRRC52	No	No	0.843984	0.983437
MGST3	No	No	0.554834	0.715929
LOC440700	No	No	-0.00636186	0.333137
LOC100147773	No	NA	-1.0389	0.00414899
UCK2	No	No	0.811471	1.1882
MIR3658	No	No	0.699552	0.649422
FMO9P	No	No	0.22404	-0.752072
POGK	No	No	0.469886	0.380608
MAEL	No	No	-0.0430512	0.391966
DUSP27	No	No	0.503858	0.896876
POU2F1	No	No	0.0894982	0.613683
RCSD1	Yes	No	1.98112	2.31594
MPZL1	No	No	0.972325	0.806242
DCAF6	No	No	0.358396	0.0583304
MIR1255B2	No	No	-0.957916	-0.239805
TIPRL	No	No	-0.208728	-0.0562662
SFT2D2	No	No	0.906891	0.748393
TBX19	No	No	1.0697	-0.145925
MIR557	No	No	1.34483	0.574363
XCL1	No	No	0.674461	-0.596776
LINC00626	No	No	-0.0805455	-0.860242
ATP1B1	No	No	1.49365	1.21511
BLZF1	No	No	-0.265518	-0.827769
C1orf112	No	No	-0.579275	-0.371721
METTL11B	No	No	0.436162	0.817787
MIR3119-2	No	No	-0.023563	-0.693528
GORAB	No	No	-0.288946	-0.687707
PRRX1	Yes	No	2.27322	1.76233
MROH9	No	NA	-0.0626556	-2.09671
FMO3	No	No	0.320773	-0.429537
MIR1295B	No	No	-0.503282	0.339445
FMO6P	No	No	0.372952	-0.332462
FMO2	No	No	-0.15457	-0.60281
FMO1	Yes	No	0.443607	0.475541
FMO4	No	NA	-0.911316	0.0687258
TOP1P1	No	No	0.887525	0.0745739
PRRC2C	No	No	-0.218598	-0.0672282
METTL13	No	No	0.0662614	0.435959
DNM3	Yes	No	0.712816	1.20541
DNM3-IT1	No	No	0.176323	0.142374
MIR3120	No	No	-1.90779	-2.21605
C1orf105	No	No	0.243669	-0.0390732
SUCO	No	No	-0.119824	0.793563
FASLG	No	No	1.10367	0.694845
PRDX6	No	No	0.528071	0.335723
LOC730159	No	No	-0.465341	-0.691196
KLHL20	No	No	-0.893786	-1.71298
DARS2	No	NA	-0.494516	-1.48112
GAS5-AS1	No	No	-1.10098	-1.35358
ZBTB37	No	No	-0.964939	0.0970849
RABGAP1L	No	No	0.648926	-0.189828
GPR52	No	No	0.192825	0.211523
CACYBP	No	No	-0.433234	-0.029809
TNN	No	No	0.741575	0.646882
LOC101928751	No	No	1.70177	1.97001
PAPPA2	No	No	-0.0458782	0.171591
BRINP2	Yes	No	2.19787	1.3216
LOC102724661	No	No	1.35558	1.32088
LOC101928778	No	No	-0.178535	-1.39866
RASAL2	No	No	0.228973	-0.404878
TEX35	No	No	1.53754	1.56999
C1orf220	No	No	1.13553	1.54093
MIR4424	No	No	-0.414653	-0.299578
RALGPS2	No	No	-0.0641631	0.0259926
FAM20B	No	No	1.12234	0.696412
TOR3A	No	No	0.938098	1.32926
SOAT1	Yes	No	0.707525	1.05346
AXDND1	No	No	-0.616614	-0.750227
TDRD5	No	No	1.73422	1.66332
FAM163A	Yes	No	2.26843	1.61746
TOR1AIP1	No	No	-0.507583	-1.37501
CEP350	No	No	0.400538	0.0831385
QSOX1	Yes	No	1.47612	1.33184
FLJ23867	No	No	1.926	1.62147
LHX4	Yes	No	2.32222	1.35438
OVAAL	No	No	0.345964	0.510516
XPR1	No	No	0.703101	0.0824574
KIAA1614	Yes	No	1.8168	1.59608
MR1	No	No	0.299831	0.52668
IER5	Yes	No	1.38294	1.71273
LOC101928973	No	No	0.963474	1.22118
GM140	No	No	1.27977	1.20902
CACNA1E	Yes	No	2.42385	2.4125
LINC00272	No	No	0.83996	0.0376774
RGSL1	No	No	0.725087	0.336009
LOC284648	Yes	No	1.82293	1.52341
NPL	Yes	No	1.19156	1.4758
DHX9	No	No	-0.468731	-0.0936327
LAMC1	No	No	0.267835	0.751618
LAMC2	No	No	0.365133	0.801266
SMG7	No	No	0.414677	0.427113
RGL1	Yes	No	-0.585323	0.226139
TSEN15	No	No	0.197865	-0.451623
C1orf21	Yes	No	1.49108	1.5423
RNF2	No	No	0.453122	-0.563774
SWT1	No	No	-0.268643	-0.354501
HMCN1	Yes	No	0.973795	0.84322
PRG4	No	No	-1.07582	-0.718925
C1orf27	No	NA	-0.290709	-3.01835
OCLM	No	No	-0.911044	-0.862864
LOC102724919	No	No	-0.956236	-1.55682
PACERR	Yes	No	-0.117631	-0.0733022
PLA2G4A	No	No	-0.393842	-1.06154
LINC01036	No	No	-0.692688	0.467978
LINC01351	Yes	NA	0.90458	-0.715367
LOC440704	No	No	-1.13892	-1.15435
RGS18	No	No	-0.361416	-1.0287
RGS21	No	No	-0.885766	-2.18285
RGS1	No	No	-0.595533	-0.871469
RGS13	No	No	-0.0851294	-1.20437
RGS2	No	No	0.645241	-0.166082
TROVE2	No	No	0.183963	0.106857
CDC73	No	No	0.777367	-0.0733022
MIR1278	No	No	-1.54036	-2.58805
LINC01031	No	No	-0.0285576	-0.0491434
CFH	No	No	0.197865	-1.21187
CFHR3	No	NA	-1.6175	-0.804829
CFHR1	No	NA	-0.703454	-2.40057
CFHR4	No	NA	-1.03357	-3.55571
CFHR2	No	No	-0.278409	-0.410639
CFHR5	No	No	-0.103302	-0.704112
CRB1	No	No	-0.576691	-0.362863
C1orf53	Yes	No	-0.283843	-0.0450295
LHX9	Yes	No	2.0597	1.78676
NEK7	No	No	-0.248451	-0.180365
PTPRC	No	NA	-1.736	-3.28139
LINC01221	No	NA	-0.489646	-1.93165
NR5A2	Yes	NA	0.370722	-0.762461
LOC101929224	No	No	-0.258425	-0.267427
CAMSAP2	No	No	0.736388	1.06855
GPR25	No	No	2.30918	2.72159
C1orf106	No	No	0.962734	1.54998
IGFN1	No	No	1.91265	2.23723
PKP1	No	No	2.54374	2.06855
RPS10P7	No	No	0.532068	0.623586
NAV1	Yes	No	2.0018	2.00136
MIR5191	No	No	1.43936	0.750546
MIR1231	No	No	1.12829	1.56644
IPO9	No	No	-0.123434	-0.181608
MIR6739	No	No	-0.781157	-1.76985
SHISA4	Yes	No	1.94935	2.18303
TIMM17A	No	No	-0.935117	-1.80611
RNPEP	No	No	0.475085	1.04472
MIR6740	No	No	0.635987	1.10653
ELF3	No	No	0.72334	0.567059
GPR37L1	No	No	1.62106	1.47085
PTPRVP	No	No	1.09424	2.03627
LGR6	Yes	No	2.20696	2.25387
PPP1R12B	No	No	0.377401	-0.201858
PCAT6	Yes	No	1.27202	0.99492
MGAT4EP	No	No	0.612588	0.956837
LOC148709	No	No	1.47612	1.19628
TMEM183A	No	No	-0.155052	0.488237
PPFIA4	Yes	No	1.98841	1.73171
ADORA1	Yes	No	2.56047	2.32507
LINC01353	No	No	2.65878	1.91484
BTG2	Yes	No	2.06488	1.82025
PRELP	No	No	1.36008	1.87987
OPTC	No	No	1.93017	2.13893
ATP2B4	Yes	No	0.793272	0.285236
SNORA77	No	No	0.449957	1.15916
LINC00260	No	No	0.379621	1.07698
LAX1	No	No	0.465713	0.845639
ZC3H11A	No	No	-0.293359	-0.325648
ZBED6	No	No	-0.289122	-0.368458
SNRPE	No	No	0.0662614	-0.33428
SOX13	Yes	No	1.38681	0.91311
LOC101929441	No	No	1.38791	1.74289
MDM4	No	No	-0.0137711	-0.244514
NFASC	No	No	2.11836	2.37378
CNTN2	No	No	2.80509	2.44696
TMCC2	No	No	1.79784	1.77708
LEMD1-AS1	No	No	1.23327	1.13433
CDK18	No	No	2.45365	1.70454
MFSD4	No	No	2.698	2.5178
LOC284581	No	No	-0.149441	0.443437
LOC103021296	No	No	2.21226	2.26166
LOC103021295	No	No	2.05589	1.92612
C1orf186	No	No	1.59789	1.29249
SRGAP2	No	No	1.60644	1.72789
IKBKE	No	No	2.24975	2.06726
MIR6769B	No	No	2.2262	1.73986
RASSF5	Yes	No	2.32077	2.08988
DYRK3	No	No	0.77484	1.29957
MAPKAPK2	Yes	No	1.7866	1.73193
IL19	No	No	1.36737	1.84201
IL20	No	No	1.26183	1.35693
IL24	No	No	1.5568	1.76776
PFKFB2	No	No	0.510962	0.809958
C4BPB	No	No	1.00863	0.0534589
C4BPA	No	No	0.688852	1.22814
CD55	No	No	0.158337	0.373364
CR2	Yes	No	1.27381	1.09454
CR1	Yes	No	1.7264	1.40172
CR1L	No	No	0.415759	1.05451
CD46	No	No	0.371838	0.377268
LOC148696	No	No	0.863146	1.05468
MIR205HG	No	No	0.698663	1.10063
MIR205	No	No	0.0703893	0.746665
CAMK1G	Yes	No	2.14828	1.61404
G0S2	Yes	No	1.49313	1.70131
HSD11B1	No	No	0.984772	0.797519
TRAF3IP3	No	No	1.6107	1.53032
DIEXF	No	No	-0.330248	-1.00454
SYT14	No	No	0.550901	0.229846
SERTAD4	Yes	No	1.11503	-0.167312
HHAT	Yes	No	0.582074	0.432211
RCOR3	No	No	0.333424	0.25765
TRAF5	Yes	No	2.37546	2.33665
LINC00467	No	No	1.20038	0.276902
LOC105748977	No	No	1.06557	0.987277
DTL	No	No	-0.00433459	-1.50762
MIR3122	No	No	-1.04752	-0.34024
PPP2R5A	No	No	1.15186	1.00199
SNORA16B	No	No	-0.599462	-1.12961
NENF	No	No	1.05797	1.03415
LOC101929565	No	No	-0.180005	-1.15354
ATF3	No	No	0.658097	0.761473
FAM71A	No	No	0.791606	1.27824
TATDN3	No	No	0.0551957	-0.50455
FLVCR1	No	No	0.730314	0.74688
VASH2	No	No	1.25217	1.58876
RPS6KC1	No	No	-0.310254	0.0701008
LINC00538	No	No	1.05242	0.627569
PROX1	Yes	No	1.98732	1.97858
SMYD2	Yes	No	0.14274	0.915414
CENPF	No	No	0.140124	0.752903
KCNK2	No	No	-0.29442	-0.04989
KCTD3	No	No	-0.353653	0.133498
LOC102723833	No	No	-0.37932	-0.778506
SPATA17	No	No	-0.655853	-1.83681
LINC00210	No	No	-0.304897	-0.838719
LOC101929631	No	No	-0.793107	-1.0661
RRP15	No	No	-0.0921864	-0.684202
TGFB2	Yes	No	1.44943	0.604195
MIR548F3	No	No	0.258217	-1.32518
TGFB2-OT1	No	No	-0.145925	-0.664562
LYPLAL1	No	No	-0.309717	-0.0649477
IARS2	No	No	-0.102992	0.196758
MARK1	No	No	0.786596	-0.431481
C1orf115	Yes	No	0.970117	1.35509
MARC2	Yes	No	1.41359	1.91234
MARC1	No	No	1.02006	1.39774
LINC01352	No	No	1.72247	1.174
HLX	Yes	No	2.33543	2.45945
TAF1A-AS1	No	No	-0.411004	-0.661707
MIA3	No	No	0.335712	0.381162
BROX	No	No	-0.178371	0.487208
FAM177B	No	No	0.473008	0.410591
DISP1	No	No	0.163499	0.275102
CCDC185	No	No	2.18523	1.98992
CAPN2	Yes	No	2.14991	1.03115
FBXO28	No	No	-0.831358	-0.913108
DEGS1	No	No	0.937344	1.04752
LOC101927164	No	No	0.264236	0.289681
CNIH4	No	No	0.358396	0.435426
CNIH3	Yes	No	2.76384	2.39224
DNAH14	No	No	-1.17007	-1.00165
SRP9	No	No	0.314986	-0.0301772
EPHX1	No	No	1.50589	1.89717
H3F3A	No	No	0.112367	0.292346
H3F3AP4	No	No	0.108357	0.292346
MIXL1	Yes	No	1.1903	1.54664
C1orf95	Yes	No	2.08984	2.10367
PSEN2	Yes	No	1.12895	1.00036
ADCK3	No	No	1.70443	1.98344
ZNF678	No	No	0.84318	1.22768
LOC100130093	No	No	1.07313	0.618643
SNAP47	No	No	1.04963	1.24442
PRSS38	No	No	-0.046176	0.459579
WNT3A	Yes	No	2.83895	2.67651
ARF1	No	No	1.30568	1.11122
MIR3620	No	No	0.528071	0.303822
GUK1	No	No	1.146	1.4035
GJC2	No	No	1.53506	2.15284
IBA57	No	No	0.972325	0.912343
OBSCN	No	No	2.31499	2.50683
HIST3H2BB	No	No	0.0143553	-0.773565
MIR4666A	Yes	No	0.117695	-0.778506
RNF187	No	No	-0.154891	0.586232
DUSP5P1	Yes	No	3.46205	2.94518
RHOU	Yes	No	-0.209395	1.02671
RAB4A	No	No	0.922959	1.4514
SPHAR	No	NA	-0.512102	-1.97932
LOC101927478	No	No	0.420078	0.563392
URB2	No	No	0.60502	0.369729
GALNT2	No	No	0.861558	0.957209
COG2	No	No	0.441483	0.260074
CAPN9	No	No	1.80447	1.58815
LOC101927604	No	No	1.42653	1.23646
ARV1	No	No	1.338	0.879282
TRIM67	Yes	No	2.18745	2.29006
GNPAT	No	No	0.485427	0.881837
SPRTN	No	No	1.09288	0.667992
TSNAX	No	No	-0.553214	0.393339
TSNAX-DISC1	No	No	-0.553214	0.393339
DISC1	No	No	1.01293	0.862059
DISC1-IT1	No	No	1.1884	0.919058
MAP10	No	No	0.155749	1.3072
NTPCR	No	No	-1.32771	0.233545
KIAA1804	Yes	No	0.970117	0.897457
KCNK1	Yes	No	1.28806	1.63038
MIR4427	No	No	0.897628	0.548624
SLC35F3	Yes	No	1.47405	1.2652
MIR4671	No	No	0.558757	0.235997
COA6	No	No	-0.546035	0.107192
LINC00184	No	No	0.282143	-0.171368
LOC101927787	No	No	-0.113723	0.0380287
LINC01132	No	No	1.70708	1.31362
GGPS1	No	No	0.0867838	1.41996
TBCE	No	No	-0.777195	-1.46208
GPR137B	Yes	No	1.83633	1.61369
EDARADD	Yes	No	1.36457	1.28538
LGALS8	No	No	0.238787	0.152832
ACTN2	Yes	No	1.4526	2.09124
MTR	No	No	0.39835	-0.778506
RYR2	Yes	No	1.42277	1.55257
MIR4428	No	No	0.197865	0.0624948
LOC100130331	No	No	0.528071	0.0960729
CHRM3	No	No	-0.594443	0.480999
RPS7P5	No	No	0.455229	0.992196
FMN2	Yes	No	1.07108	1.26851
MIR3123	No	No	-0.192975	-0.967984
KMO	No	No	0.107018	-1.00526
WDR64	No	No	1.0229	1.06336
EXO1	No	No	0.580145	0.0793747
BECN2	No	No	0.932061	1.18805
SDCCAG8	No	No	-1.8667	-2.57716
MIR4677	No	No	-1.22803	-1.92199
LOC339529	Yes	No	1.64708	1.48488
ZBTB18	Yes	No	1.36737	0.686326
C1orf100	No	No	0.753605	0.608469
C1orf101	No	No	-0.827512	-0.552051
DESI2	No	No	1.13422	1.01565
COX20	No	No	-0.958196	-1.99223
EFCAB2	No	No	0.378512	-0.0994326
KIF26B	Yes	No	2.09255	1.65656
CNST	No	No	-0.645661	-0.655421
SCCPDH	Yes	No	0.772308	0.479696
LINC01341	No	No	1.81147	2.10417
VN1R5	No	No	-0.238034	-1.04504
NLRP3	No	No	0.954569	1.24244
OR2W5	No	No	1.2969	1.45034
GCSAML	No	No	0.015783	-0.0657175
OR2G2	No	No	0.206643	-0.566442
OR2G3	No	No	-0.353837	-1.39771
TRIM58	No	No	0.235114	1.00722
OR2W3	No	No	0.678072	0.604669
OR2T8	No	No	0.0356239	-1.18449
OR2L13	No	No	0.489543	0.21308
OR2L8	No	No	0.0717627	-0.105256
OR2AK2	No	No	-0.298318	0.187882
OR2L1P	No	NA	-0.0237097	-1.34898
OR2L5	No	No	-0.946194	-1.38726
OR2L2	No	No	-1.0389	-0.292016
OR2L3	No	No	-0.841146	-1.24581
OR2M1P	No	No	-0.611976	-1.77853
OR2M5	No	No	-0.486812	-0.93509
OR2M2	No	No	-0.217759	-0.508157
OR2M3	No	No	-0.231244	-0.958785
OR2M4	No	No	0.722466	-0.0893901
OR14C36	No	NA	-0.418697	-1.61994
OR2T4	No	No	-1.01771	-1.46805
OR2T6	No	No	-1.85308	-1.91517
OR2T1	No	NA	-0.227692	-3.21277
OR2T2	No	No	-0.475134	-1.78597
OR2T3	No	No	-0.290709	-1.09363
OR2T5	No	No	-0.399921	-0.367992
OR2G6	No	No	-0.094187	-0.239805
LOC101928226	No	No	-0.253945	0.717035
MIR3124	No	No	-0.418311	0.0302513
ZNF672	No	No	0.715454	0.364953
PGBD2	No	No	-0.406216	0.128544
MIR6859-1	No	No	0.96643	1.5695
WASH7P	No	No	0.9115	0.769137
FAM138A	No	No	1.20977	0.81984
FAM138F	No	No	1.20977	0.81984
LOC729737	No	No	0.704872	-0.294686
MIR6859-3	No	No	0.805705	0.324788
MIR6859-4	No	No	0.805705	0.324788
OR4F16	No	NA	-1.68223	0.0865528
OR4F29	No	NA	-1.68223	0.0865528
OR4F3	No	NA	-1.68223	0.0865528
LOC100132062	No	No	0.302173	-0.563241
LOC100132287	No	No	0.302173	-0.563241
LOC101928626	No	No	3.48156	2.4091
MIR6723	No	No	4.13422	2.93471
LOC100133331	No	No	0.255803	0.480741
LOC100288069	No	No	-0.555969	0.500058
LINC00115	No	No	0.626673	0.607522
FAM41C	No	No	1.66539	2.13111
LOC100130417	No	No	3.05866	3.0589
NOC2L	Yes	No	1.55434	1.96158
PERM1	No	No	2.5864	2.91829
HES4	Yes	No	2.1306	1.79221
RNF223	No	No	2.426	2.55504
C1orf159	No	No	2.13685	2.27623
TNFRSF18	No	No	2.49748	2.62517
TNFRSF4	No	No	2.08542	2.21043
SDF4	No	No	2.60597	2.56999
FAM132A	No	No	1.79327	1.6705
UBE2J2	No	No	1.58592	1.84029
MIR6726	No	No	2.22466	2.76494
ACAP3	No	No	2.0054	2.35247
MIR6727	No	No	1.45628	1.45629
CPSF3L	No	No	1.81229	2.21527
MIR6808	No	No	1.59741	1.32882
DVL1	Yes	No	1.55434	1.24473
MXRA8	No	No	1.05797	1.26294
AURKAIP1	No	No	1.79119	1.70853
CCNL2	No	No	1.41576	1.32478
MRPL20	No	No	0.380729	-0.568045
ANKRD65	No	No	1.61871	2.14607
LOC102724312	No	No	2.44996	2.51369
TMEM240	No	No	2.18015	2.35396
SSU72	No	No	0.226509	-0.593485
C1orf233	Yes	No	2.62714	2.7703
CDK11B	No	No	0.343692	0.755264
SLC35E2B	No	No	0.844787	0.761047
CDK11A	No	No	-0.152644	0.241828
SLC35E2	No	No	1.65581	1.4819
NADK	No	No	0.896078	1.5559
GNB1	No	No	1.80859	1.47684
TMEM52	No	No	2.05832	1.9726
CFAP74	No	No	0.533065	0.734968
FAAP20	No	No	1.72857	1.65541
LOC100129534	No	No	1.91342	2.32269
MORN1	No	No	0.926759	1.6237
PEX10	No	No	1.53705	1.15949
LOC115110	No	No	1.10434	1.53881
MMEL1	No	No	1.2135	0.813057
LINC00982	Yes	No	2.69555	2.41141
MIR551A	No	No	2.14209	2.31986
MEGF6	Yes	No	2.40681	2.81609
WRAP73	Yes	No	1.52256	1.41644
TP73-AS1	No	No	1.96938	1.90425
LRRC47	No	No	0.200379	0.657704
CEP104	No	No	1.60455	1.59954
C1orf174	No	No	0.0313952	0.180873
MIR4689	No	No	2.03422	2.36137
NPHP4	Yes	No	2.23726	2.14492
CHD5	Yes	No	2.32855	2.41114
RPL22	No	No	1.23327	0.225201
LOC102724450	Yes	No	1.40708	1.87317
ICMT	No	No	0.604071	0.469021
GPR153	No	No	1.78199	1.94043
ACOT7	No	No	1.8524	1.73388
HES2	Yes	No	2.27858	2.00091
MIR4252	No	No	2.55434	2.85337
TNFRSF25	No	No	1.52807	2.25485
PLEKHG5	No	No	0.594549	-0.535164
NOL9	No	No	0.231432	0.769983
KLHL21	No	No	1.71501	2.06103
DNAJC11	No	No	0.214125	0.0865528
UTS2	No	No	0.467801	0.569501
TNFRSF9	No	No	1.48749	1.66913
ERRFI1	No	No	1.68122	1.14418
RERE	No	No	0.153157	0.0923428
MIR6728	No	No	-0.0784113	-1.24496
ENO1	No	No	1.04614	-0.0272191
SLC2A7	No	No	1.38902	1.47398
SLC2A5	No	No	0.897628	0.966866
GPR157	Yes	No	0.932061	1.22474
MIR34A	No	No	0.933573	1.37616
LOC100506022	No	No	0.801573	0.575341
PIK3CD-AS1	Yes	No	2.0895	1.9026
PIK3CD-AS2	Yes	No	1.45733	1.75591
CLSTN1	Yes	No	1.39287	1.43449
CTNNBIP1	No	No	1.22651	1.28048
LZIC	No	No	-0.632182	-0.514346
DFFA	No	No	-0.19413	-0.964432
CASZ1	Yes	No	2.02467	1.27705
C1orf127	No	No	1.16157	1.30236
MASP2	No	No	2.16607	1.96872
SRM	No	No	1.4547	1.8706
EXOSC10	No	No	-0.12312	-0.178731
MTOR	No	No	-0.547088	-0.167718
FBXO2	Yes	No	2.06557	1.7875
MAD2L2	No	No	2.426	2.31129
LOC102724659	No	No	1.29337	1.84614
MTHFR	No	No	0.168642	0.640862
NPPA	No	No	1.47664	0.782241
NPPB	No	No	1.87066	2.25516
KIAA2013	No	No	0.701327	0.603245
MIR6730	No	No	1.2552	0.830864
DHRS3	No	No	1.67987	1.81048
PRAMEF11	No	No	-0.431092	-0.575594
HNRNPCL1	No	No	0.314986	-0.611072
PRAMEF4	No	No	-0.331336	-0.387261
PRAMEF10	No	No	-1.20856	-0.898189
PRAMEF6	No	No	-1.57218	-1.3407
LOC101929983	No	No	-0.244172	-0.887447
PRAMEF22	No	No	-0.596187	0.0991066
LOC391003	No	No	-0.597714	0.0683819
PRAMEF8	No	No	-0.0451337	-0.35404
PRAMEF14	No	No	0.604071	-0.0427986
PRAMEF19	No	No	0.925999	0.581399
LRRC38	Yes	No	2.70554	2.463
TMEM51-AS1	Yes	No	1.71896	1.70343
C1orf195	No	No	0.958286	0.875143
CASP9	No	No	0.0949116	0.245496
AGMAT	No	No	1.19472	1.39306
UQCRHL	No	No	0.439357	1.20054
FLJ37453	No	No	0.454176	0.229846
ZBTB17	No	No	0.0370307	-0.00453719
HSPB7	No	No	2.34028	2.24359
FAM131C	Yes	No	2.99367	2.63126
EPHA2	No	No	2.84016	2.54769
ARHGEF19	No	No	1.93998	1.61935
RSG1	No	No	0.324235	0.836756
FBXO42	No	No	1.07382	1.11524
SPATA21	No	No	-0.111383	0.0436665
CROCCP3	No	No	1.13093	1.37448
RNU1-1	No	No	1.53007	2.00091
RNU1-2	No	No	1.53007	2.00091
RNU1-27P	No	No	1.53007	2.00091
RNU1-28P	No	No	1.53007	2.00091
RNU1-3	No	No	1.53007	2.00091
RNU1-4	No	No	1.53007	2.00091
RNVU1-18	No	No	1.53007	2.00091
NBPF1	Yes	No	3.16912	3.18271
CROCCP2	No	No	2.90843	3.35848
ESPNP	No	No	2.39094	2.41291
MST1L	No	No	2.81476	2.65994
MFAP2	No	No	2.10299	2.40739
ATP13A2	No	No	1.02998	1.47581
SDHB	No	No	0.534062	0.68655
PADI2	Yes	No	2.36597	2.48876
RCC2	Yes	No	0.138814	0.629678
TAS1R2	No	No	1.91227	1.98655
MIR4695	No	No	1.53306	1.79022
MIR1290	No	No	1.14535	1.07835
ALDH4A1	No	No	1.33971	1.75334
IFFO2	No	No	1.94336	1.68767
UBR4	No	No	0.0593553	0.214013
EMC1	No	No	0.731183	1.10837
AKR7L	No	No	1.8024	1.94316
AKR7A3	No	No	2.2397	2.09844
LOC100506730	No	No	0.362891	0.614634
AKR7A2	No	No	1.86631	2.02458
CAPZB	No	No	0.767231	0.826176
TMCO4	Yes	No	2.17983	1.46483
RNF186	No	No	2.18967	2.01557
PLA2G2E	No	No	1.93017	2.55134
PLA2G2A	No	No	1.96495	1.86475
PLA2G2D	No	No	1.47768	1.63225
PLA2G2C	No	No	1.20727	0.77295
UBXN10-AS1	Yes	No	2.26003	2.2925
LINC01141	No	No	1.99059	1.77359
CAMK2N1	Yes	No	2.36653	2.23631
MUL1	No	NA	0.117695	-1.19522
PINK1-AS	No	No	0.175045	0.504142
DDOST	No	No	1.12367	0.945608
KIF17	Yes	No	1.92182	2.00767
SH2D5	Yes	No	2.3251	1.92507
HP1BP3	No	No	0.724214	-0.558963
MIR1256	No	No	0.282143	-0.315702
EIF4G3	No	No	1.4098	1.05311
ECE1	Yes	No	2.70088	2.12024
RAP1GAP	Yes	No	2.01792	2.55485
USP48	No	No	0.468844	0.104176
HSPG2	No	No	1.86196	1.49352
LOC101928043	No	No	0.387363	0.170951
WNT4	Yes	No	2.14045	2.48178
MIR6127	No	No	1.31441	2.11223
MIR4253	No	No	1.65076	1.44277
LACTBL1	No	No	1.66812	1.69619
C1orf234	No	No	-0.00317743	0.300007
MIR4419A	No	NA	-0.857521	-2.27439
LUZP1	No	No	1.24306	1.21667
HTR1D	No	No	1.51753	1.38422
LINC01355	No	NA	-0.659723	-2.04799
HNRNPR	No	No	-0.407364	-1.79351
ZNF436	Yes	No	0.246104	1.23308
TCEA3	Yes	No	1.28214	1.07972
ASAP3	No	No	-0.0955737	0.109882
E2F2	Yes	No	0.832688	0.760834
ID3	Yes	No	1.43883	1.44184
TCEB3-AS1	No	No	0.0071955	0.684971
GALE	No	No	1.97636	1.43717
HMGCL	No	No	-0.522012	0.447421
FUCA1	Yes	No	1.03633	1.19233
CNR2	No	No	0.642471	1.10451
SRSF10	No	No	0.107018	-0.598413
MYOM3	No	No	2.68639	2.38616
IL22RA1	No	No	2.58785	2.44662
IFNLR1	No	No	1.1564	1.04261
STPG1	No	No	0.713696	0.486951
RCAN3AS	No	No	1.26544	0.780772
LOC100506985	Yes	No	1.97269	2.00623
MIR6731	No	No	2.31673	2.1098
RUNX3	No	No	1.92562	2.51584
SYF2	No	No	-0.285601	-0.505062
RSRP1	No	No	0.335712	0.733016
RHCE	No	No	0.95977	1.19692
LOC646471	No	No	0.933573	1.0338
AUNIP	No	No	0.499782	-0.14073
PAQR7	No	No	0.681674	1.25629
MIR3917	No	No	0.656268	1.25402
STMN1	No	No	0.679874	1.26851
PAFAH2	No	No	0.612588	0.310259
SLC30A2	Yes	No	2.31063	1.61629
TRIM63	No	No	1.71545	1.84634
UBXN11	No	No	0.716332	0.711072
AIM1L	No	No	2.0054	1.95002
ZNF683	No	No	0.798258	1.97472
LOC101928324	No	No	0.480265	-0.126439
GPN2	No	No	1.28036	1.20306
GPATCH3	No	No	0.786596	0.321605
NR0B2	No	No	1.67897	1.80645
KDF1	No	No	1.03492	1.08246
FAM46B	No	Yes	-0.0238564	1.67979
SLC9A1	No	No	0.62293	1.51811
MAP3K6	No	No	0.862352	1.42953
FCN3	No	No	1.65076	1.66902
CD164L2	No	No	2.16092	1.80386
WASF2	No	No	0.221568	0.799187
AHDC1	No	No	1.38681	1.6404
FGR	Yes	No	1.95159	2.38989
IFI6	No	No	0.815575	0.878686
RPA2	No	No	0.200379	0.234771
EYA3	No	No	0.624803	1.01512
PTAFR	No	No	1.976	0.729305
DNAJC8	No	No	-1.45206	-1.89212
SNORD99	No	No	0.0551957	-0.596231
SNORA61	No	No	0.436162	0.627336
SNORA44	No	No	0.520045	0.53969
SNORA16A	No	No	0.588805	0.53969
SNHG12	No	No	0.54893	0.449546
TAF12	No	No	0.547943	-0.136743
TMEM200B	Yes	No	1.92638	1.88527
SRSF4	No	No	-0.389111	-1.37221
MECR	No	No	0.140124	0.679784
LOC101928460	No	No	1.6581	1.58116
LOC101929406	No	No	1.16221	1.32435
MATN1	No	No	1.73031	1.77179
MIR4420	No	No	1.38847	1.72865
LAPTM5	No	No	1.93168	2.08749
SDC3	No	No	2.35727	2.17728
SNORD103A	No	No	-0.448902	-0.0420408
SNORD103B	No	No	-0.448902	-0.0420408
SNORD85	No	No	-0.785875	-1.65372
PUM1	No	No	0.0579701	-0.313459
NKAIN1	Yes	No	2.72094	2.74143
SNRNP40	No	No	0.689746	-0.0797982
FABP3	No	No	1.26303	1.77666
PEF1	No	No	-0.223138	-0.428546
COL16A1	No	No	2.35276	2.30023
MIR4254	No	No	2.75596	2.79778
ADGRB2	Yes	No	2.44705	2.4941
SPOCD1	No	No	1.63134	0.960934
PTP4A2	No	No	0.703987	0.859667
TMEM234	No	No	0.201634	0.302945
MTMR9LP	No	No	2.14893	1.44809
MARCKSL1	No	No	2.47379	2.41522
FAM229A	No	No	1.73509	1.77708
BSDC1	No	No	-0.358639	-0.783489
ZBTB8OS	No	No	0.289244	0.576551
SYNC	Yes	No	1.48027	2.0701
YARS	No	No	0.104337	0.642951
FNDC5	Yes	No	2.24123	1.99665
TMEM54	Yes	No	1.66993	1.41576
RNF19B	No	No	0.382944	0.823929
AK2	No	No	0.0758749	0.470854
TRIM62	No	No	1.17057	0.940716
A3GALT2	No	No	2.43962	2.28554
MIR3605	No	No	2.79494	2.47137
PHC2	No	No	1.67084	1.57995
CSMD2	Yes	No	2.21475	2.42239
MIR552	No	No	0.226509	0.590798
SMIM12	No	No	0.570463	0.558728
DLGAP3	Yes	No	1.97012	1.93116
LOC653160	No	No	0.7433	1.47697
ZMYM6NB	No	No	1.338	0.724938
ZMYM6	No	No	-0.299205	-0.228317
SFPQ	No	No	-0.734803	-1.15034
KIAA0319L	No	No	0.596458	1.58418
PSMB2	No	No	-0.947306	-0.374075
C1orf216	No	No	1.21288	1.59452
CLSPN	No	No	0.465713	0.536192
COL8A2	Yes	No	2.56584	2.26964
TRAPPC3	No	No	1.22404	0.156086
EVA1B	Yes	No	1.71282	1.33141
STK40	No	No	1.04684	0.848253
LSM10	No	No	0.566572	0.710631
OSCP1	No	No	0.54201	0.481258
MRPS15	No	No	1.05797	0.674813
CSF3R	No	No	2.33285	2.00641
GRIK3	Yes	No	3.01382	2.29722
LINC01137	Yes	No	1.90497	1.91061
MIR5581	No	No	-0.418504	0.223657
MEAF6	No	No	0.613532	0.625691
SNIP1	No	No	-0.458386	-0.0840126
GNL2	No	No	-0.0081018	-0.88542
RSPO1	Yes	No	3.1884	2.93201
C1orf109	No	No	1.08406	0.639001
EPHA10	Yes	No	2.2262	1.93807
YRDC	No	No	0.0989585	0.592483
MTF1	No	No	0.0922074	0.17031
INPP5B	No	No	0.578214	0.998549
SF3A3	No	No	-0.00650678	0.288796
FHL3	No	No	1.3488	1.23815
POU3F1	Yes	No	2.35868	2.57321
LINC01343	No	No	1.70531	2.28242
RRAGC	No	No	0.751035	0.797943
MYCBP	No	No	0.495695	0.373921
GJA9	No	No	-0.684782	-0.841973
GJA9-MYCBP	No	No	-0.684782	-0.841973
RHBDL2	No	No	1.21723	1.13168
PPIEL	No	No	-0.299915	-0.292917
SNORA55	No	No	0.411426	-0.176267
PABPC4	No	No	1.30276	0.427917
HEYL	Yes	No	2.29954	1.5166
NT5C1A	Yes	No	3.17824	2.92178
HPCAL4	Yes	No	2.85798	2.37211
OXCT2	No	No	3.14991	2.60193
BMP8B	Yes	No	2.11636	2.00614
TRIT1	No	No	-0.059946	0.30236
MYCL	Yes	No	1.3774	1.69384
PPT1	No	No	1.3978	0.754622
COL9A2	Yes	No	1.95568	2.0986
RIMS3	No	No	1.55974	1.52944
NFYC-AS1	No	No	-1.08161	-0.0725434
CITED4	Yes	No	1.77273	1.49262
SLFNL1	No	No	1.87539	0.690596
SCMH1	No	No	0.380729	0.804789
EDN2	No	No	2.00755	2.46372
HIVEP3	Yes	No	1.81721	2.07981
GUCA2A	No	No	1.47457	2.07329
FOXJ3	No	No	0.443607	0.787282
ZMYND12	No	No	0.38405	0.938828
CLDN19	No	No	1.96051	2.1297
P3H1	No	No	0.967906	1.12207
SVBP	No	No	0.444667	0.632017
SLC2A1	No	No	1.43082	1.58188
MIR6733	No	No	0.932817	-0.378776
EBNA1BP2	No	No	0.871055	-0.29869
C1orf210	No	No	0.738119	1.26701
MIR6734	No	No	1.30976	1.69708
ELOVL1	No	No	1.39177	1.55405
MED8	No	No	-0.0328314	0.631319
HYI	No	No	1.18142	1.56596
KDM4A-AS1	No	No	0.903038	1.35862
LOC101929592	No	No	0.303342	0.025284
SLC6A9	No	No	1.32251	2.29316
ERI3-IT1	No	No	2.06695	1.95161
ERI3	No	No	0.537048	0.677305
TMEM53	No	No	0.207893	0.638306
RNU5F-1	No	No	0.821302	1.16466
RNU5D-1	No	No	-0.0998964	-0.550465
BEST4	Yes	No	1.43883	2.09937
TCTEX1D4	No	No	1.25459	0.8412
PTCH2	No	No	0.582074	1.04384
EIF2B3	No	No	0.486457	0.578253
HECTD3	No	No	1.17441	1.37741
ZSWIM5	Yes	No	1.38902	0.758056
MUTYH	No	No	0.414677	0.848862
TESK2	No	No	1.16928	1.79064
CCDC163P	No	No	0.887525	0.914457
PRDX1	No	No	0.215368	0.491586
CCDC17	No	No	0.498761	0.694176
RPS15AP10	No	No	-1.22499	-0.778506
GPBP1L1	No	No	-0.724039	-1.00889
IPP	No	No	0.212881	0.0390963
PIK3R3	No	No	1.91877	1.61392
POMGNT1	No	No	1.46519	1.28524
LRRC41	No	No	0.0551957	0.73541
LINC01398	Yes	No	1.93093	2.23331
KNCN	No	No	2.40708	2.30741
MKNK1	No	No	1.09896	0.677071
MOB3C	Yes	No	2.01078	1.71351
ATPAF1	No	No	0.512985	0.526179
EFCAB14	No	No	0.77989	0.670496
CYP4Z2P	No	No	0.314986	0.492622
CYP4A11	No	No	0.999278	0.612032
PDZK1IP1	No	No	2.35417	2.19541
TAL1	Yes	No	3.1491	2.31943
STIL	No	No	-0.508198	-0.718331
FOXD2-AS1	Yes	No	2.8675	2.22017
LINC01389	Yes	No	2.38184	2.16531
TRABD2B	Yes	No	2.11869	2.04875
SKINTL	No	No	-0.161653	0.316667
SPATA6	No	No	0.573375	-0.418369
BEND5	No	No	1.66948	1.51685
AGBL4-IT1	No	No	0.0579701	-0.485681
AGBL4	Yes	No	0.762987	0.125228
DMRTA2	Yes	No	2.66448	2.4207
FAF1	No	No	-0.890038	-0.445696
TTC39A	Yes	No	1.82863	1.48437
EPS15	No	No	0.340277	-0.120137
MIR761	No	No	-1.41504	-2.25353
NRD1	No	No	-0.0127519	0.258869
RAB3B	No	No	1.28155	1.82638
KTI12	No	No	0.323082	0.372807
TXNDC12	No	No	0.0703893	0.230154
CC2D1B	No	No	0.402722	0.394437
ORC1	No	No	-0.199752	-0.79789
ZCCHC11	No	No	0.745022	0.817992
COA7	No	No	0.0468403	-0.594596
ECHDC2	Yes	No	1.28865	1.04489
SLC1A7	No	No	1.9486	1.4685
C1orf123	No	No	0.200379	0.166767
MAGOH	No	No	0.378512	-0.416423
LRP8	No	No	2.01436	2.18979
SLC25A3P1	No	No	-0.030914	0.682951
GLIS1	No	No	2.06454	1.68114
NDC1	No	No	-0.346665	-0.537801
YIPF1	No	No	0.289244	0.652877
HSPB11	No	No	0.138814	1.41399
LDLRAD1	No	No	1.51854	1.772
TMEM59	No	No	-0.178698	1.15755
CDCP2	No	No	1.61023	2.15495
CYB5RL	No	No	0.744161	0.887517
SSBP3	No	No	1.71545	1.34173
FAM151A	No	No	1.31325	2.07938
PARS2	No	No	0.645241	0.634816
TTC22	No	No	2.07485	1.79565
DHCR24	No	No	1.74502	1.48372
USP24	No	No	1.23573	1.23646
PPAP2B	No	No	1.2228	1.04068
C1orf168	No	No	1.13553	0.957023
C8B	No	No	0.69332	0.231383
DAB1	Yes	No	1.97122	1.6944
OMA1	No	No	0.295135	0.560695
TACSTD2	Yes	No	1.27262	1.26881
MYSM1	No	No	-0.435768	-0.453617
JUN	Yes	No	1.9222	1.9702
HSD52	No	No	0.953824	0.986178
MIR4711	No	No	1.36569	1.12788
CYP2J2	Yes	NA	0.183963	-1.32702
C1orf87	No	No	0.23634	0.471895
LOC101926964	No	No	-0.383831	0.590798
NFIA-AS2	No	No	1.59789	1.35254
NFIA-AS1	No	No	0.711054	-0.282755
TM2D1	No	NA	-0.307037	-1.74904
MIR3116-2	No	No	-0.468332	-0.542521
KANK4	Yes	No	2.12367	2.01135
DOCK7	No	No	0.54201	0.507201
LINC00466	Yes	No	1.66357	1.23216
FOXD3-AS1	Yes	No	2.04019	0.675265
MIR6068	Yes	No	2.07587	1.27705
ITGB3BP	No	No	-0.00926292	-1.81117
ROR1-AS1	No	No	1.27322	1.28212
JAK1	No	No	1.09085	0.838976
LINC01359	Yes	No	1.09761	1.28479
MIR3671	No	No	0.623867	0.162249
MIR101-1	No	No	0.553852	-0.325648
LOC101927139	No	No	0.105678	-0.588053
INSL5	No	No	0.602172	-0.332916
WDR78	No	No	-0.320306	-0.197699
SLC35D1	No	No	0.27262	0.215579
C1orf141	No	No	0.558757	0.129863
SERBP1	No	No	0.264236	1.36327
GNG12	Yes	No	0.977463	1.51533
DIRAS3	No	No	0.953824	0.911185
MIR1262	No	No	-0.465142	-0.0543923
WLS	Yes	No	1.8213	0.83979
RPE65	No	No	0.568519	0.665484
DEPDC1	No	No	0.366252	-0.0320199
LRRC40	No	No	-0.259634	-1.11541
ANKRD13C	No	No	0.428678	0.0552095
PTGER3	Yes	No	1.42653	1.29663
MIR186	No	NA	-1.97313	-3.52633
ZRANB2	No	No	-1.39062	-0.821355
NEGR1-IT1	No	No	-0.0768889	-0.587511
NEGR1	Yes	No	1.48078	0.848862
LRRIQ3	No	No	-0.589442	-1.30091
ERICH3	Yes	No	1.04963	0.325363
CRYZ	No	No	0.259423	-0.00889997
SLC44A5	No	No	0.15056	-0.121314
DLSTP1	No	No	-0.381949	0.0376774
ASB17	No	No	-0.364013	-0.940617
PIGK	No	No	-0.852563	-0.273535
ZZZ3	No	No	-0.340075	-1.35082
USP33	No	No	0.470927	-0.335663
NEXN-AS1	No	No	0.077243	0.929359
FUBP1	No	No	0.155749	-0.446187
ADGRL4	No	No	0.0690147	-0.570743
LOC101927434	No	No	-0.200747	0.437835
LINC01361	No	No	-0.774972	-0.425153
LOC101927560	No	No	-0.0365259	0.551836
LOC101927587	No	No	-0.0317986	0.445292
TTLL7	Yes	No	1.18333	0.964835
UOX	No	No	0.621993	-0.0805608
GNG5	No	No	0.626673	0.503125
CTBS	No	No	0.342555	0.240302
LINC01461	No	No	0.930548	-0.115816
LINC01555	No	No	-0.133685	1.16128
SSX2IP	No	No	0.977463	0.03838
LPAR3	Yes	No	1.42707	1.44822
MCOLN2	Yes	No	1.91227	1.05363
MCOLN3	Yes	No	1.15445	1.35311
SYDE2	No	No	0.607863	0.259773
C1orf52	No	No	-0.570036	0.456154
BCL10	No	No	-0.0909566	0.104176
DDAH1	Yes	No	1.29396	1.35862
ZNHIT6	No	No	-0.624377	0.424417
COL24A1	Yes	No	2.09288	1.47957
MIR7856	No	No	-0.721183	-0.603906
ODF2L	No	No	0.248535	0.146629
SEP15	No	No	0.345964	-0.320216
LINC01364	No	No	0.865523	0.342304
PKN2-AS1	No	No	-0.0688465	0.770626
GTF2B	No	NA	-0.44183	-2.52624
CCBL2	No	No	0.316146	-1.13435
RBMXL1	No	No	0.316146	-1.13435
GBP3	No	No	-0.463748	-0.00962596
GBP1	No	No	-0.364756	-0.0257497
GBP2	No	No	0.237564	0.505932
GBP7	No	No	-0.277709	-1.23895
GBP4	No	No	-0.416962	0.195801
GBP5	No	No	0.844787	0.327089
LOC729930	No	No	1.10635	-0.227472
FLJ27354	Yes	No	2.09255	1.25977
GEMIN8P4	No	No	0.370722	0.0499653
BARHL2	Yes	No	1.74114	1.7124
ZNF644	No	No	0.412511	-0.196046
HFM1	No	No	-0.762926	-0.481626
TGFBR3	Yes	No	1.5008	1.4437
SETSIP	No	No	-0.0476664	0.124897
GLMN	No	No	-0.571322	-0.475575
GFI1	Yes	No	2.10869	2.30749
EVI5	No	No	0.117695	-0.195616
FAM69A	No	No	0.989866	0.92688
TMED5	No	No	-0.354575	-0.34024
LOC100131564	No	No	-0.0124608	0.0793747
BCAR3	No	No	0.524064	0.291462
DNTTIP2	No	No	-0.21073	-0.628876
GCLM	No	No	-0.0659742	0.543664
ABCA4	No	No	1.1846	0.964827
ARHGAP29	Yes	No	0.964214	0.620999
F3	No	No	1.03281	0.888889
MIR378G	No	No	0.821302	1.36664
LINC01057	Yes	No	0.580145	0.531948
CNN3	No	No	1.57386	1.56278
ALG14	No	No	-1.47193	-0.232142
LOC101928118	No	NA	-1.13037	0.405415
LOC101928241	No	No	0.688852	0.446097
DPYD	No	No	0.736388	0.200856
MIR2682	Yes	No	1.32998	0.865444
MIR137	Yes	No	1.35163	0.962601
MIR137HG	Yes	No	-0.103457	0.410873
LPPR5	Yes	No	1.58785	1.35523
LOC101928270	No	NA	0.463622	-1.02134
MIR548N	No	No	-0.571536	-0.726687
FRRS1	No	No	-0.777937	-1.76493
SASS6	No	No	-0.183769	-0.429032
LRRC39	No	No	-0.0537932	-1.10839
DBT	No	No	-0.859876	-0.179956
RTCA-AS1	No	No	-0.456801	0.442365
LINC01349	No	No	0.52306	0.153805
EXTL2	No	No	-0.761702	-0.613851
DPH5	No	No	0.319618	0.637378
LOC101928370	Yes	No	1.7137	1.24504
OLFM3	No	NA	0.0867838	-2.52417
COL11A1	Yes	No	1.0827	0.221481
LOC101928436	No	No	-0.835729	-3.01835
AMY1B	No	No	0.890641	-0.399616
AMY1C	No	No	0.897628	-0.368458
AMY1A	No	No	0.946357	-0.224503
LOC101928476	No	NA	-0.967194	-3.4852
VAV3	Yes	No	1.73509	1.19944
SLC25A24	No	No	-0.318326	-0.573424
NBPF4	No	No	0.22404	0.761898
HENMT1	No	No	0.159629	0.630144
AKNAD1	No	No	0.694212	-0.211882
CLCC1	No	No	0.257011	-0.442752
WDR47	No	No	-0.183277	1.21449
TAF13	No	No	-0.644307	-1.2381
C1orf194	Yes	No	1.12763	1.6197
PSRC1	No	No	1.21785	1.27421
MYBPHL	No	No	0.843984	1.35918
SORT1	No	No	0.359521	0.830255
PSMA5	No	NA	0.462576	-1.2102
AMIGO1	Yes	No	1.94897	1.8331
GNAT2	No	No	1.46832	0.488494
GSTM3	Yes	No	1.62761	0.865444
EPS8L3	No	No	2.30422	2.40685
ALX3	Yes	No	2.79784	2.71764
KCNC4-AS1	Yes	No	2.07724	1.97711
LOC440600	No	No	0.83996	1.18311
SLC16A4	No	No	-0.306859	0.377268
LAMTOR5	No	No	0.107018	0.684523
LOC440602	No	No	2.41441	2.40562
KCNA10	No	No	1.95791	2.01619
KCNA2	No	No	1.69466	1.68812
KCNA3	Yes	No	1.82049	1.99556
LRIF1	No	No	-0.327348	-0.0809422
DRAM2	No	No	0.159629	-0.485176
DENND2D	No	No	1.01507	0.840193
PGCP1	No	No	0.78157	0.813262
OVGP1	No	No	1.53605	1.41046
WDR77	No	No	0.540027	0.442906
ADORA3	No	No	0.890641	1.6916
TMIGD3	No	No	0.890641	1.6916
LINC01160	No	No	0.863146	0.00811394
LOC101928718	No	No	0.212881	1.05955
FAM212B	No	No	0.0935602	1.02458
KCND3-IT1	No	No	1.86076	1.7994
KCND3	Yes	No	2.58015	2.21301
MIR4256	No	No	0.846393	1.10434
ST7L	No	No	-0.027675	-0.921308
RHOC	Yes	No	1.49365	1.4921
PPM1J	Yes	No	1.96162	1.57764
LINC01356	No	No	0.175045	0.278984
SLC16A1	No	No	0.0676387	-0.598959
LOC100996251	No	No	0.107018	-0.398189
LOC643441	No	No	0.226509	0.434092
PHTF1	No	No	0.337996	0.877312
RSBN1	No	No	-0.392326	-0.278356
PTPN22	No	No	-0.113411	0.388652
BCL2L15	No	No	0.423309	0.435693
AP4B1	No	No	0.0922074	-0.245814
HIPK1-AS1	No	No	0.43189	0.180555
SYT6	Yes	No	2.16896	2.30873
TRIM33	No	No	1.31383	0.699756
BCAS2	No	No	-0.592484	-0.464564
DENND2C	No	No	0.154454	-0.24366
AMPD1	No	No	0.397255	-0.957384
NRAS	No	No	-1.18935	-1.12014
CSDE1	No	No	-1.12627	-1.27617
SIKE1	No	NA	-1.44458	-0.455594
TSPAN2	Yes	No	1.49416	1.29102
NGF	Yes	No	2.00791	1.79742
CASQ2	No	No	0.0482362	0.720988
NHLH2	Yes	No	1.19661	1.61947
LOC101928977	No	No	0.31034	1.25432
ATP1A1-AS1	No	No	0.16221	1.03574
LOC101929023	No	No	1.301	0.668673
MIR548AC	No	No	0.761285	0.507201
CD58	No	No	1.92296	1.72066
IGSF3	Yes	No	1.81844	1.09149
LOC101929099	No	No	0.132248	-0.0558912
TRIM45	No	No	0.778209	0.673674
VTCN1	No	No	1.61023	1.64769
LOC100996263	Yes	No	1.33228	0.515834
GDAP2	No	No	0.447844	0.0697572
SPAG17	No	NA	-1.39327	-0.186541
TBX15	Yes	No	2.01685	1.63482
WARS2	No	No	-0.971997	-1.25181
LINC00622	No	No	0.265437	-0.0510105
ZNF697	No	No	0.597412	0.4421
HMGCS2	No	No	1.78743	1.44436
REG4	No	No	0.293959	-0.470569
NBPF7	No	No	0.696884	0.638306
ADAM30	No	No	1.31904	1.42603
NOTCH2	No	No	1.45786	1.39568
[truncated: 24,486 more rows]
