# Supplementary material for: Polycomb repressive complex 2 shields naïve human pluripotent cells from trophectoderm differentiation
Source: Nat Cell Biol. 2022 May 30;24(6):845–57. doi: 10.1038/s41556-022-00916-w (PMC9203276; doi:10.1038/s41556-022-00916-w)
Supplement: Supplementary file 14 — Statistical source data corresponding to Extended Data Fig. 4. [file 41556_2022_916_MOESM14_ESM.xlsx]

## Sheet: EFIG4b_chr_boxplots
seqnames	name	value	ip	condition
1	H3K4m3_Ni	1.63225	H3K4m3	Ni
1	H3K4m3_Ni_EZH2i	0.838119	H3K4m3	Ni_EZH2i
1	H3K4m3_Pr	1.40045	H3K4m3	Pr
1	H3K4m3_Pr_EZH2i	0.837128	H3K4m3	Pr_EZH2i
1	H3K27m3_Ni	1.21108	H3K27m3	Ni
1	H3K27m3_Ni_EZH2i	0.0340153	H3K27m3	Ni_EZH2i
1	H3K27m3_Pr	0.42349	H3K27m3	Pr
1	H3K27m3_Pr_EZH2i	0.0935866	H3K27m3	Pr_EZH2i
1	H2Aub_Ni	1.382	H2Aub	Ni
1	H2Aub_Ni_EZH2i	1.33106	H2Aub	Ni_EZH2i
1	H2Aub_Pr	0.704695	H2Aub	Pr
1	H2Aub_Pr_EZH2i	0.811771	H2Aub	Pr_EZH2i
10	H3K4m3_Ni	1.36353	H3K4m3	Ni
10	H3K4m3_Ni_EZH2i	0.630306	H3K4m3	Ni_EZH2i
10	H3K4m3_Pr	1.24177	H3K4m3	Pr
10	H3K4m3_Pr_EZH2i	0.696107	H3K4m3	Pr_EZH2i
10	H3K27m3_Ni	1.28911	H3K27m3	Ni
10	H3K27m3_Ni_EZH2i	0.0364353	H3K27m3	Ni_EZH2i
10	H3K27m3_Pr	0.475842	H3K27m3	Pr
10	H3K27m3_Pr_EZH2i	0.104545	H3K27m3	Pr_EZH2i
10	H2Aub_Ni	1.36964	H2Aub	Ni
10	H2Aub_Ni_EZH2i	1.30036	H2Aub	Ni_EZH2i
10	H2Aub_Pr	0.732624	H2Aub	Pr
10	H2Aub_Pr_EZH2i	0.831647	H2Aub	Pr_EZH2i
11	H3K4m3_Ni	1.52182	H3K4m3	Ni
11	H3K4m3_Ni_EZH2i	0.763656	H3K4m3	Ni_EZH2i
11	H3K4m3_Pr	1.32084	H3K4m3	Pr
11	H3K4m3_Pr_EZH2i	0.759556	H3K4m3	Pr_EZH2i
11	H3K27m3_Ni	1.39883	H3K27m3	Ni
11	H3K27m3_Ni_EZH2i	0.0370169	H3K27m3	Ni_EZH2i
11	H3K27m3_Pr	0.449373	H3K27m3	Pr
11	H3K27m3_Pr_EZH2i	0.0994121	H3K27m3	Pr_EZH2i
11	H2Aub_Ni	1.4694	H2Aub	Ni
11	H2Aub_Ni_EZH2i	1.40356	H2Aub	Ni_EZH2i
11	H2Aub_Pr	0.744059	H2Aub	Pr
11	H2Aub_Pr_EZH2i	0.861621	H2Aub	Pr_EZH2i
12	H3K4m3_Ni	1.57036	H3K4m3	Ni
12	H3K4m3_Ni_EZH2i	0.775278	H3K4m3	Ni_EZH2i
12	H3K4m3_Pr	1.28088	H3K4m3	Pr
12	H3K4m3_Pr_EZH2i	0.737752	H3K4m3	Pr_EZH2i
12	H3K27m3_Ni	1.33169	H3K27m3	Ni
12	H3K27m3_Ni_EZH2i	0.0369169	H3K27m3	Ni_EZH2i
12	H3K27m3_Pr	0.439759	H3K27m3	Pr
12	H3K27m3_Pr_EZH2i	0.100181	H3K27m3	Pr_EZH2i
12	H2Aub_Ni	1.2947	H2Aub	Ni
12	H2Aub_Ni_EZH2i	1.20634	H2Aub	Ni_EZH2i
12	H2Aub_Pr	0.650042	H2Aub	Pr
12	H2Aub_Pr_EZH2i	0.731144	H2Aub	Pr_EZH2i
13	H3K4m3_Ni	0.882945	H3K4m3	Ni
13	H3K4m3_Ni_EZH2i	0.394158	H3K4m3	Ni_EZH2i
13	H3K4m3_Pr	0.757964	H3K4m3	Pr
13	H3K4m3_Pr_EZH2i	0.405225	H3K4m3	Pr_EZH2i
13	H3K27m3_Ni	1.23293	H3K27m3	Ni
13	H3K27m3_Ni_EZH2i	0.0345516	H3K27m3	Ni_EZH2i
13	H3K27m3_Pr	0.358601	H3K27m3	Pr
13	H3K27m3_Pr_EZH2i	0.0831825	H3K27m3	Pr_EZH2i
13	H2Aub_Ni	0.881228	H2Aub	Ni
13	H2Aub_Ni_EZH2i	0.786951	H2Aub	Ni_EZH2i
13	H2Aub_Pr	0.453684	H2Aub	Pr
13	H2Aub_Pr_EZH2i	0.470918	H2Aub	Pr_EZH2i
14	H3K4m3_Ni	1.27254	H3K4m3	Ni
14	H3K4m3_Ni_EZH2i	0.631574	H3K4m3	Ni_EZH2i
14	H3K4m3_Pr	1.10776	H3K4m3	Pr
14	H3K4m3_Pr_EZH2i	0.624981	H3K4m3	Pr_EZH2i
14	H3K27m3_Ni	1.12495	H3K27m3	Ni
14	H3K27m3_Ni_EZH2i	0.0328717	H3K27m3	Ni_EZH2i
14	H3K27m3_Pr	0.385112	H3K27m3	Pr
14	H3K27m3_Pr_EZH2i	0.0920868	H3K27m3	Pr_EZH2i
14	H2Aub_Ni	1.0215	H2Aub	Ni
14	H2Aub_Ni_EZH2i	0.977034	H2Aub	Ni_EZH2i
14	H2Aub_Pr	0.54358	H2Aub	Pr
14	H2Aub_Pr_EZH2i	0.612127	H2Aub	Pr_EZH2i
15	H3K4m3_Ni	1.29026	H3K4m3	Ni
15	H3K4m3_Ni_EZH2i	0.652013	H3K4m3	Ni_EZH2i
15	H3K4m3_Pr	1.14162	H3K4m3	Pr
15	H3K4m3_Pr_EZH2i	0.662492	H3K4m3	Pr_EZH2i
15	H3K27m3_Ni	1.08025	H3K27m3	Ni
15	H3K27m3_Ni_EZH2i	0.0286023	H3K27m3	Ni_EZH2i
15	H3K27m3_Pr	0.379034	H3K27m3	Pr
15	H3K27m3_Pr_EZH2i	0.0839049	H3K27m3	Pr_EZH2i
15	H2Aub_Ni	1.14753	H2Aub	Ni
15	H2Aub_Ni_EZH2i	1.10815	H2Aub	Ni_EZH2i
15	H2Aub_Pr	0.590723	H2Aub	Pr
15	H2Aub_Pr_EZH2i	0.679556	H2Aub	Pr_EZH2i
16	H3K4m3_Ni	1.81102	H3K4m3	Ni
16	H3K4m3_Ni_EZH2i	0.939771	H3K4m3	Ni_EZH2i
16	H3K4m3_Pr	1.60319	H3K4m3	Pr
16	H3K4m3_Pr_EZH2i	1.00946	H3K4m3	Pr_EZH2i
16	H3K27m3_Ni	1.07123	H3K27m3	Ni
16	H3K27m3_Ni_EZH2i	0.0317314	H3K27m3	Ni_EZH2i
16	H3K27m3_Pr	0.386055	H3K27m3	Pr
16	H3K27m3_Pr_EZH2i	0.0997569	H3K27m3	Pr_EZH2i
16	H2Aub_Ni	1.47021	H2Aub	Ni
16	H2Aub_Ni_EZH2i	1.50642	H2Aub	Ni_EZH2i
16	H2Aub_Pr	0.736931	H2Aub	Pr
16	H2Aub_Pr_EZH2i	0.925286	H2Aub	Pr_EZH2i
17	H3K4m3_Ni	2.42849	H3K4m3	Ni
17	H3K4m3_Ni_EZH2i	1.28651	H3K4m3	Ni_EZH2i
17	H3K4m3_Pr	1.96316	H3K4m3	Pr
17	H3K4m3_Pr_EZH2i	1.19937	H3K4m3	Pr_EZH2i
17	H3K27m3_Ni	0.965718	H3K27m3	Ni
17	H3K27m3_Ni_EZH2i	0.0274129	H3K27m3	Ni_EZH2i
17	H3K27m3_Pr	0.398044	H3K27m3	Pr
17	H3K27m3_Pr_EZH2i	0.0811181	H3K27m3	Pr_EZH2i
17	H2Aub_Ni	1.6991	H2Aub	Ni
17	H2Aub_Ni_EZH2i	1.74671	H2Aub	Ni_EZH2i
17	H2Aub_Pr	0.899952	H2Aub	Pr
17	H2Aub_Pr_EZH2i	1.14004	H2Aub	Pr_EZH2i
18	H3K4m3_Ni	0.994211	H3K4m3	Ni
18	H3K4m3_Ni_EZH2i	0.45545	H3K4m3	Ni_EZH2i
18	H3K4m3_Pr	0.919417	H3K4m3	Pr
18	H3K4m3_Pr_EZH2i	0.485822	H3K4m3	Pr_EZH2i
18	H3K27m3_Ni	1.45473	H3K27m3	Ni
18	H3K27m3_Ni_EZH2i	0.0386686	H3K27m3	Ni_EZH2i
18	H3K27m3_Pr	0.426321	H3K27m3	Pr
18	H3K27m3_Pr_EZH2i	0.0998389	H3K27m3	Pr_EZH2i
18	H2Aub_Ni	1.16568	H2Aub	Ni
18	H2Aub_Ni_EZH2i	1.04768	H2Aub	Ni_EZH2i
18	H2Aub_Pr	0.569351	H2Aub	Pr
18	H2Aub_Pr_EZH2i	0.611021	H2Aub	Pr_EZH2i
19	H3K4m3_Ni	4.14547	H3K4m3	Ni
19	H3K4m3_Ni_EZH2i	2.21363	H3K4m3	Ni_EZH2i
19	H3K4m3_Pr	3.15872	H3K4m3	Pr
19	H3K4m3_Pr_EZH2i	2.0741	H3K4m3	Pr_EZH2i
19	H3K27m3_Ni	0.755592	H3K27m3	Ni
19	H3K27m3_Ni_EZH2i	0.0305133	H3K27m3	Ni_EZH2i
19	H3K27m3_Pr	0.400287	H3K27m3	Pr
19	H3K27m3_Pr_EZH2i	0.128907	H3K27m3	Pr_EZH2i
19	H2Aub_Ni	1.65549	H2Aub	Ni
19	H2Aub_Ni_EZH2i	1.78	H2Aub	Ni_EZH2i
19	H2Aub_Pr	0.804631	H2Aub	Pr
19	H2Aub_Pr_EZH2i	1.13	H2Aub	Pr_EZH2i
2	H3K4m3_Ni	1.24743	H3K4m3	Ni
2	H3K4m3_Ni_EZH2i	0.582503	H3K4m3	Ni_EZH2i
2	H3K4m3_Pr	1.05875	H3K4m3	Pr
2	H3K4m3_Pr_EZH2i	0.57603	H3K4m3	Pr_EZH2i
2	H3K27m3_Ni	1.40827	H3K27m3	Ni
2	H3K27m3_Ni_EZH2i	0.0384761	H3K27m3	Ni_EZH2i
2	H3K27m3_Pr	0.457583	H3K27m3	Pr
2	H3K27m3_Pr_EZH2i	0.0965972	H3K27m3	Pr_EZH2i
2	H2Aub_Ni	1.2836	H2Aub	Ni
2	H2Aub_Ni_EZH2i	1.18393	H2Aub	Ni_EZH2i
2	H2Aub_Pr	0.655046	H2Aub	Pr
2	H2Aub_Pr_EZH2i	0.719173	H2Aub	Pr_EZH2i
20	H3K4m3_Ni	1.73707	H3K4m3	Ni
20	H3K4m3_Ni_EZH2i	0.841551	H3K4m3	Ni_EZH2i
20	H3K4m3_Pr	1.52306	H3K4m3	Pr
20	H3K4m3_Pr_EZH2i	0.886246	H3K4m3	Pr_EZH2i
20	H3K27m3_Ni	1.29977	H3K27m3	Ni
20	H3K27m3_Ni_EZH2i	0.0368533	H3K27m3	Ni_EZH2i
20	H3K27m3_Pr	0.487094	H3K27m3	Pr
20	H3K27m3_Pr_EZH2i	0.108677	H3K27m3	Pr_EZH2i
20	H2Aub_Ni	1.69501	H2Aub	Ni
20	H2Aub_Ni_EZH2i	1.64785	H2Aub	Ni_EZH2i
20	H2Aub_Pr	0.831253	H2Aub	Pr
20	H2Aub_Pr_EZH2i	1.01416	H2Aub	Pr_EZH2i
21	H3K4m3_Ni	1.64173	H3K4m3	Ni
21	H3K4m3_Ni_EZH2i	0.71605	H3K4m3	Ni_EZH2i
21	H3K4m3_Pr	1.75376	H3K4m3	Pr
21	H3K4m3_Pr_EZH2i	1.05364	H3K4m3	Pr_EZH2i
21	H3K27m3_Ni	1.19786	H3K27m3	Ni
21	H3K27m3_Ni_EZH2i	0.0467786	H3K27m3	Ni_EZH2i
21	H3K27m3_Pr	0.478881	H3K27m3	Pr
21	H3K27m3_Pr_EZH2i	0.159527	H3K27m3	Pr_EZH2i
21	H2Aub_Ni	1.23898	H2Aub	Ni
21	H2Aub_Ni_EZH2i	1.17924	H2Aub	Ni_EZH2i
21	H2Aub_Pr	0.55352	H2Aub	Pr
21	H2Aub_Pr_EZH2i	0.668504	H2Aub	Pr_EZH2i
22	H3K4m3_Ni	1.65956	H3K4m3	Ni
22	H3K4m3_Ni_EZH2i	0.859693	H3K4m3	Ni_EZH2i
22	H3K4m3_Pr	1.50631	H3K4m3	Pr
22	H3K4m3_Pr_EZH2i	0.903886	H3K4m3	Pr_EZH2i
22	H3K27m3_Ni	0.737334	H3K27m3	Ni
22	H3K27m3_Ni_EZH2i	0.0240246	H3K27m3	Ni_EZH2i
22	H3K27m3_Pr	0.347977	H3K27m3	Pr
22	H3K27m3_Pr_EZH2i	0.0843601	H3K27m3	Pr_EZH2i
22	H2Aub_Ni	1.50428	H2Aub	Ni
22	H2Aub_Ni_EZH2i	1.56355	H2Aub	Ni_EZH2i
22	H2Aub_Pr	0.764145	H2Aub	Pr
22	H2Aub_Pr_EZH2i	1.01205	H2Aub	Pr_EZH2i
3	H3K4m3_Ni	1.21984	H3K4m3	Ni
3	H3K4m3_Ni_EZH2i	0.582879	H3K4m3	Ni_EZH2i
3	H3K4m3_Pr	1.01546	H3K4m3	Pr
3	H3K4m3_Pr_EZH2i	0.56927	H3K4m3	Pr_EZH2i
3	H3K27m3_Ni	1.41662	H3K27m3	Ni
3	H3K27m3_Ni_EZH2i	0.0381739	H3K27m3	Ni_EZH2i
3	H3K27m3_Pr	0.415759	H3K27m3	Pr
3	H3K27m3_Pr_EZH2i	0.0951389	H3K27m3	Pr_EZH2i
3	H2Aub_Ni	1.20507	H2Aub	Ni
3	H2Aub_Ni_EZH2i	1.09742	H2Aub	Ni_EZH2i
3	H2Aub_Pr	0.599181	H2Aub	Pr
3	H2Aub_Pr_EZH2i	0.643057	H2Aub	Pr_EZH2i
4	H3K4m3_Ni	1.08854	H3K4m3	Ni
4	H3K4m3_Ni_EZH2i	0.491537	H3K4m3	Ni_EZH2i
4	H3K4m3_Pr	0.94661	H3K4m3	Pr
4	H3K4m3_Pr_EZH2i	0.509024	H3K4m3	Pr_EZH2i
4	H3K27m3_Ni	1.34777	H3K27m3	Ni
4	H3K27m3_Ni_EZH2i	0.0408667	H3K27m3	Ni_EZH2i
4	H3K27m3_Pr	0.419378	H3K27m3	Pr
4	H3K27m3_Pr_EZH2i	0.100429	H3K27m3	Pr_EZH2i
4	H2Aub_Ni	1.01058	H2Aub	Ni
4	H2Aub_Ni_EZH2i	0.903562	H2Aub	Ni_EZH2i
4	H2Aub_Pr	0.508189	H2Aub	Pr
4	H2Aub_Pr_EZH2i	0.52639	H2Aub	Pr_EZH2i
5	H3K4m3_Ni	1.28426	H3K4m3	Ni
5	H3K4m3_Ni_EZH2i	0.576541	H3K4m3	Ni_EZH2i
5	H3K4m3_Pr	1.04107	H3K4m3	Pr
5	H3K4m3_Pr_EZH2i	0.560566	H3K4m3	Pr_EZH2i
5	H3K27m3_Ni	1.48699	H3K27m3	Ni
5	H3K27m3_Ni_EZH2i	0.0430488	H3K27m3	Ni_EZH2i
5	H3K27m3_Pr	0.456474	H3K27m3	Pr
5	H3K27m3_Pr_EZH2i	0.0985832	H3K27m3	Pr_EZH2i
5	H2Aub_Ni	1.22886	H2Aub	Ni
5	H2Aub_Ni_EZH2i	1.10681	H2Aub	Ni_EZH2i
5	H2Aub_Pr	0.611457	H2Aub	Pr
5	H2Aub_Pr_EZH2i	0.64925	H2Aub	Pr_EZH2i
6	H3K4m3_Ni	1.28661	H3K4m3	Ni
6	H3K4m3_Ni_EZH2i	0.629736	H3K4m3	Ni_EZH2i
6	H3K4m3_Pr	1.10103	H3K4m3	Pr
6	H3K4m3_Pr_EZH2i	0.60957	H3K4m3	Pr_EZH2i
6	H3K27m3_Ni	1.32833	H3K27m3	Ni
6	H3K27m3_Ni_EZH2i	0.0368642	H3K27m3	Ni_EZH2i
6	H3K27m3_Pr	0.439342	H3K27m3	Pr
6	H3K27m3_Pr_EZH2i	0.0941693	H3K27m3	Pr_EZH2i
6	H2Aub_Ni	1.13559	H2Aub	Ni
6	H2Aub_Ni_EZH2i	1.04642	H2Aub	Ni_EZH2i
6	H2Aub_Pr	0.593379	H2Aub	Pr
6	H2Aub_Pr_EZH2i	0.631225	H2Aub	Pr_EZH2i
7	H3K4m3_Ni	1.38815	H3K4m3	Ni
7	H3K4m3_Ni_EZH2i	0.659898	H3K4m3	Ni_EZH2i
7	H3K4m3_Pr	1.18719	H3K4m3	Pr
7	H3K4m3_Pr_EZH2i	0.667898	H3K4m3	Pr_EZH2i
7	H3K27m3_Ni	1.36752	H3K27m3	Ni
7	H3K27m3_Ni_EZH2i	0.0387209	H3K27m3	Ni_EZH2i
7	H3K27m3_Pr	0.437843	H3K27m3	Pr
7	H3K27m3_Pr_EZH2i	0.101486	H3K27m3	Pr_EZH2i
7	H2Aub_Ni	1.29624	H2Aub	Ni
7	H2Aub_Ni_EZH2i	1.20418	H2Aub	Ni_EZH2i
7	H2Aub_Pr	0.622688	H2Aub	Pr
7	H2Aub_Pr_EZH2i	0.691882	H2Aub	Pr_EZH2i
8	H3K4m3_Ni	1.15049	H3K4m3	Ni
8	H3K4m3_Ni_EZH2i	0.521896	H3K4m3	Ni_EZH2i
8	H3K4m3_Pr	0.991396	H3K4m3	Pr
8	H3K4m3_Pr_EZH2i	0.538664	H3K4m3	Pr_EZH2i
8	H3K27m3_Ni	1.436	H3K27m3	Ni
8	H3K27m3_Ni_EZH2i	0.0397764	H3K27m3	Ni_EZH2i
8	H3K27m3_Pr	0.434604	H3K27m3	Pr
8	H3K27m3_Pr_EZH2i	0.0995337	H3K27m3	Pr_EZH2i
8	H2Aub_Ni	1.19276	H2Aub	Ni
8	H2Aub_Ni_EZH2i	1.09096	H2Aub	Ni_EZH2i
8	H2Aub_Pr	0.58884	H2Aub	Pr
8	H2Aub_Pr_EZH2i	0.645857	H2Aub	Pr_EZH2i
9	H3K4m3_Ni	1.25704	H3K4m3	Ni
9	H3K4m3_Ni_EZH2i	0.602085	H3K4m3	Ni_EZH2i
9	H3K4m3_Pr	1.0998	H3K4m3	Pr
9	H3K4m3_Pr_EZH2i	0.617954	H3K4m3	Pr_EZH2i
9	H3K27m3_Ni	1.21444	H3K27m3	Ni
9	H3K27m3_Ni_EZH2i	0.0345342	H3K27m3	Ni_EZH2i
9	H3K27m3_Pr	0.457372	H3K27m3	Pr
9	H3K27m3_Pr_EZH2i	0.0913211	H3K27m3	Pr_EZH2i
9	H2Aub_Ni	1.20321	H2Aub	Ni
9	H2Aub_Ni_EZH2i	1.12705	H2Aub	Ni_EZH2i
9	H2Aub_Pr	0.63088	H2Aub	Pr
9	H2Aub_Pr_EZH2i	0.715986	H2Aub	Pr_EZH2i
X	H3K4m3_Ni	1.19191	H3K4m3	Ni
X	H3K4m3_Ni_EZH2i	0.417647	H3K4m3	Ni_EZH2i
X	H3K4m3_Pr	1.24451	H3K4m3	Pr
X	H3K4m3_Pr_EZH2i	0.665872	H3K4m3	Pr_EZH2i
X	H3K27m3_Ni	2.72103	H3K27m3	Ni
X	H3K27m3_Ni_EZH2i	0.0538659	H3K27m3	Ni_EZH2i
X	H3K27m3_Pr	0.471004	H3K27m3	Pr
X	H3K27m3_Pr_EZH2i	0.204215	H3K27m3	Pr_EZH2i
X	H2Aub_Ni	1.45084	H2Aub	Ni
X	H2Aub_Ni_EZH2i	1.27957	H2Aub	Ni_EZH2i
X	H2Aub_Pr	0.389795	H2Aub	Pr
X	H2Aub_Pr_EZH2i	0.426226	H2Aub	Pr_EZH2i

## Sheet: EFIG4d_maplot_rnaseq_pr_vs_ni
name	seqnames	basemean_log10	RNASeq_DS_Pr_vs_Ni_log2FoldChange
DDX11L1	chr1	0.0591846	-1.208
MIR1302-10	chr1	-Inf	NA
OR4F5	chr1	-Inf	NA
FAM87B	chr1	-Inf	NA
LINC01128	chr1	1.78696	-0.07197
SAMD11	chr1	1.53656	0.2238
KLHL17	chr1	2.11227	0.2443
PLEKHN1	chr1	1.00988	1.391
ISG15	chr1	2.08279	0.9506
AGRN	chr1	3.44012	1.495
LINC01342	chr1	-0.669383	0.1179
MIR200B	chr1	-Inf	NA
MIR200A	chr1	-Inf	NA
MIR429	chr1	-Inf	NA
TTLL10	chr1	0.286007	1.571
B3GALT6	chr1	2.25624	0.1815
SCNN1D	chr1	1.46285	3.336
PUSL1	chr1	2.29092	-0.4387
CPTP	chr1	2.19948	-0.6881
TAS1R3	chr1	-0.671009	0.1176
LOC148413	chr1	1.93069	-0.3414
TMEM88B	chr1	0.133858	0.8665
VWA1	chr1	2.93212	-2.292
ATAD3C	chr1	1.20112	-0.7647
ATAD3B	chr1	3.29048	-4.613
ATAD3A	chr1	2.74586	-1.707
MIB2	chr1	2.44217	-0.5472
MMP23B	chr1	1.5302	2.39
MMP23A	chr1	-Inf	NA
CALML6	chr1	0.52009	0.1061
GABRD	chr1	1.28194	-0.5006
PRKCZ	chr1	2.5284	0.9908
SKI	chr1	2.84862	0.8711
RER1	chr1	2.73247	-1.065
PLCH2	chr1	0.516668	3.162
TNFRSF14	chr1	0.331427	1.783
LOC100996583	chr1	-0.423313	-0.2367
FAM213B	chr1	2.35774	1.761
ACTRT2	chr1	-0.844057	0.08945
PRDM16	chr1	0.987398	1.049
MIR4251	chr1	-Inf	NA
ARHGEF16	chr1	2.58737	-1.546
TPRG1L	chr1	2.47173	-0.267
TP73	chr1	1.97896	2.55
CCDC27	chr1	-0.543482	0.1887
SMIM1	chr1	0.89993	1.986
DFFB	chr1	1.79484	-1.413
LINC01134	chr1	-0.178225	-0.06938
LINC01346	chr1	-Inf	NA
LOC284661	chr1	-Inf	NA
AJAP1	chr1	1.28262	-0.09238
MIR4417	chr1	-Inf	NA
KCNAB2	chr1	1.95415	3.9
RNF207	chr1	1.50256	-0.4078
LINC00337	chr1	1.62931	-0.4008
HES3	chr1	1.94488	6.545
ESPN	chr1	2.33183	3.551
TAS1R1	chr1	0.272538	-0.2265
ZBTB48	chr1	1.97387	0.1931
PHF13	chr1	2.50311	1.352
THAP3	chr1	1.92007	1.003
LOC100505887	chr1	-Inf	NA
CAMTA1	chr1	2.43838	0.5467
VAMP3	chr1	2.65811	-0.7808
PER3	chr1	2.09377	0.7976
PARK7	chr1	2.93435	-0.1496
LOC102724539	chr1	-Inf	NA
SLC45A1	chr1	1.22401	4.715
LOC102724552	chr1	-Inf	NA
ENO1-AS1	chr1	0.207904	0.05033
CA6	chr1	-Inf	NA
H6PD	chr1	2.40192	2.145
SPSB1	chr1	1.81882	-0.3828
SLC25A33	chr1	2.38238	-1.43
TMEM201	chr1	2.48001	-0.1101
PIK3CD	chr1	2.25115	2.442
NMNAT1	chr1	1.68359	-0.8062
MIR5697	chr1	-Inf	NA
RBP7	chr1	1.0026	1.13
UBE4B	chr1	2.99625	0.6466
KIF1B	chr1	3.0187	1.451
MIR1273D	chr1	-Inf	NA
PGD	chr1	3.54741	-0.6498
APITD1	chr1	1.71825	-1.005
APITD1-CORT	chr1	1.29929	-0.3902
CORT	chr1	-0.240181	0.28
PEX14	chr1	2.44059	0.0274
TARDBP	chr1	3.18893	-0.5699
MTOR-AS1	chr1	-Inf	NA
ANGPTL7	chr1	-0.415104	-0.2404
UBIAD1	chr1	2.41447	-0.9965
PTCHD2	chr1	1.87419	1.685
LOC101929181	chr1	-Inf	NA
FBXO44	chr1	2.16137	2.425
FBXO6	chr1	1.52375	-2.161
DRAXIN	chr1	1.87402	2.513
AGTRAP	chr1	2.63053	0.2958
C1orf167	chr1	0.616581	0.744
CLCN6	chr1	2.32449	0.5657
NPPA-AS1	chr1	0.393224	-0.8338
RNU5E-1	chr1	-Inf	NA
PLOD1	chr1	3.06446	-0.8755
MFN2	chr1	3.01284	-1.452
MIIP	chr1	2.76223	-1.523
MIR6729	chr1	-Inf	NA
TNFRSF8	chr1	2.55666	-3.168
MIR7846	chr1	-Inf	NA
TNFRSF1B	chr1	0.973543	1.552
MIR4632	chr1	-Inf	NA
VPS13D	chr1	2.61395	-0.1496
SNORA59A	chr1	-Inf	NA
SNORA59B	chr1	-Inf	NA
AADACL4	chr1	-Inf	NA
AADACL3	chr1	0.651375	-1.214
C1orf158	chr1	-1.14503	0.05811
PRAMEF12	chr1	0.841485	-7.985
PRAMEF1	chr1	0.429268	-5.997
PRAMEF2	chr1	0.586024	-6.81
PRAMEF7	chr1	0.625621	-7.021
HNRNPCL3	chr1	-Inf	NA
HNRNPCL4	chr1	-Inf	NA
PRAMEF9	chr1	0.184407	-4.206
PRAMEF5	chr1	0.760799	-7.63
LOC645382	chr1	-0.115318	-0.6592
PRAMEF15	chr1	0.626853	-7.013
PRAMEF16	chr1	-Inf	NA
PRAMEF17	chr1	-0.415104	-0.2404
PRAMEF20	chr1	0.626135	-7.028
PDPN	chr1	3.00087	-0.7647
PRDM2	chr1	2.46404	-0.3616
KAZN	chr1	2.46672	-1.319
TMEM51	chr1	2.1532	-1.887
FHAD1	chr1	0.546419	1.658
EFHD2	chr1	2.69732	-2.132
CTRC	chr1	-Inf	NA
CELA2A	chr1	-Inf	NA
CELA2B	chr1	-Inf	NA
DNAJC16	chr1	2.30125	-0.7018
DDI2	chr1	2.03623	-0.8934
RSC1A1	chr1	2.06521	-0.896
PLEKHM2	chr1	2.88807	-0.4726
SLC25A34	chr1	0.996949	-0.1642
TMEM82	chr1	0.990339	1.587
FBLIM1	chr1	2.57287	1.265
SPEN	chr1	3.06408	-0.2321
C1orf64	chr1	-0.111315	-0.6636
CLCNKA	chr1	0.855761	1.369
CLCNKB	chr1	1.31513	5.077
SZRD1	chr1	3.21537	-0.9624
NECAP2	chr1	2.4257	-0.7056
FAM231B	chr1	-1.14273	0.05826
MIR3675	chr1	-Inf	NA
MST1P2	chr1	1.20358	1.619
FAM231C	chr1	-Inf	NA
CROCC	chr1	2.39041	2.109
PADI1	chr1	0.572291	1.784
PADI3	chr1	1.8853	5.428
MIR3972	chr1	-Inf	NA
PADI4	chr1	0.25261	1.329
PADI6	chr1	0.185825	-3.694
ARHGEF10L	chr1	2.2584	2.924
ACTL8	chr1	0.50147	-1.516
LOC101927876	chr1	-Inf	NA
IGSF21	chr1	2.00647	9.796
KLHDC7A	chr1	2.03222	7.673
PAX7	chr1	0.355834	0.3592
MRTO4	chr1	2.70969	-1.59
PQLC2	chr1	2.10823	-0.1664
MINOS1	chr1	2.21775	-0.8237
MINOS1-NBL1	chr1	0.773348	0.2171
RPS14P3	chr1	0.428135	-0.1767
NBL1	chr1	1.66558	-0.3365
HTR6	chr1	1.51601	7.872
OTUD3	chr1	2.18921	1.199
PLA2G5	chr1	-1.1496	0.0578
PLA2G2F	chr1	-Inf	NA
UBXN10	chr1	0.684037	1.513
VWA5B1	chr1	0.0838608	0.7906
FAM43B	chr1	1.2878	0.8343
CDA	chr1	2.33706	-2.555
PINK1	chr1	3.10346	-3.485
MIR6084	chr1	-0.423313	-0.2367
LOC100506801	chr1	0.434249	2.615
NBPF3	chr1	1.93526	0.8205
ALPL	chr1	3.25744	1.993
LDLRAD2	chr1	0.855943	1.371
CELA3B	chr1	-Inf	NA
CELA3A	chr1	-Inf	NA
LINC00339	chr1	1.78824	1.117
CDC42	chr1	3.39235	-1.471
MIR4418	chr1	-Inf	NA
ZBTB40	chr1	2.40466	-1.078
EPHA8	chr1	1.69355	5.142
C1QA	chr1	-0.118159	-0.6561
C1QC	chr1	-Inf	NA
C1QB	chr1	-Inf	NA
EPHB2	chr1	2.42878	1.957
MIR4684	chr1	-Inf	NA
KDM1A	chr1	3.40209	0.1857
MIR3115	chr1	-Inf	NA
ZNF436-AS1	chr1	0.73054	0.01206
LOC101928163	chr1	-Inf	NA
MDS2	chr1	-Inf	NA
RPL11	chr1	3.78569	-0.1335
TCEB3	chr1	2.75389	-0.7595
PITHD1	chr1	2.62757	-1.095
LYPLA2	chr1	2.867	-0.04534
MIR378F	chr1	-Inf	NA
PNRC2	chr1	2.98767	-0.6625
LOC284632	chr1	-Inf	NA
GRHL3	chr1	1.53719	1.2
NIPAL3	chr1	1.93029	1.775
RCAN3	chr1	2.01536	0.5884
NCMAP	chr1	0.32838	0.2887
SRRM1	chr1	3.18583	0.5983
CLIC4	chr1	3.39428	0.6808
MIR4425	chr1	-Inf	NA
RHD	chr1	-1.14503	0.05811
TMEM50A	chr1	2.73199	0.02105
TMEM57	chr1	2.22737	-1.245
LDLRAP1	chr1	2.77056	-2.591
MAN1C1	chr1	2.78675	-2.967
SEPN1	chr1	3.33945	0.5102
MTFR1L	chr1	2.3483	-0.5783
EXTL1	chr1	1.05729	2.256
PDIK1L	chr1	1.57715	-0.6445
FAM110D	chr1	0.468495	-0.8158
ZNF593	chr1	2.25888	-1.683
CNKSR1	chr1	2.1038	0.6621
CATSPER4	chr1	0.251395	1.297
LOC101928303	chr1	0.26031	0.5975
CEP85	chr1	2.65263	0.02791
SH3BGRL3	chr1	2.82419	1.663
CD52	chr1	1.45515	-0.5588
LIN28A	chr1	3.81084	0.7761
DHDDS	chr1	2.47246	-0.4914
HMGN2	chr1	3.35025	-0.1594
RPS6KA1	chr1	2.79386	-0.5168
MIR1976	chr1	-Inf	NA
ARID1A	chr1	3.22712	0.6545
PIGV	chr1	1.93807	2.446
ZDHHC18	chr1	2.54208	0.4597
SFN	chr1	1.76403	-1.181
NUDC	chr1	3.09132	-1.14
TRNP1	chr1	2.33666	0.7694
WDTC1	chr1	2.53326	0.4243
TMEM222	chr1	2.32366	-1.157
ACTG1P20	chr1	0.526339	-0.5092
RNU6-48P	chr1	-Inf	NA
SYTL1	chr1	1.64167	3.408
GPR3	chr1	1.59073	2.908
FAM76A	chr1	1.92148	0.09754
STX12	chr1	2.03941	0.0492
PPP1R8	chr1	2.69126	-0.894
SCARNA1	chr1	-Inf	NA
THEMIS2	chr1	1.9886	0.943
SMPDL3B	chr1	2.22167	6.603
XKR8	chr1	2.27138	0.2819
ATPIF1	chr1	2.70535	0.3793
SESN2	chr1	2.82672	-1.378
MED18	chr1	2.08636	-0.4071
PHACTR4	chr1	2.67742	0.8439
RCC1	chr1	3.03981	-1.293
SNHG3	chr1	2.61553	-0.6669
SNORA73A	chr1	0.294466	-0.8002
SNORA73B	chr1	0.130977	-0.5794
TRNAU1AP	chr1	2.10003	-0.3718
RAB42	chr1	1.37676	-1.074
RNU11	chr1	-Inf	NA
GMEB1	chr1	2.20844	-0.314
YTHDF2	chr1	3.18498	-1.013
OPRD1	chr1	0.562769	0.5004
EPB41	chr1	2.76552	1.033
PTPRU	chr1	3.41196	-1.711
MATN1-AS1	chr1	0.208979	0.05239
ZCCHC17	chr1	2.39602	0.2242
SERINC2	chr1	2.31366	3.763
LINC01225	chr1	-0.672437	0.1088
LINC01226	chr1	-1.14503	0.05811
TINAGL1	chr1	1.91556	-0.1192
HCRTR1	chr1	-0.104854	0.4956
KHDRBS1	chr1	3.2927	0.7897
TMEM39B	chr1	2.11428	0.03776
MIR5585	chr1	-Inf	NA
KPNA6	chr1	2.99145	0.02481
TXLNA	chr1	2.7724	-0.6704
CCDC28B	chr1	1.59118	2.409
IQCC	chr1	1.54033	0.363
DCDC2B	chr1	-Inf	NA
EIF3I	chr1	3.21801	-0.4536
FAM167B	chr1	1.01828	3.075
LCK	chr1	2.24871	5.163
HDAC1	chr1	2.92454	-0.4115
TSSK3	chr1	-1.14503	0.05811
ZBTB8B	chr1	1.50024	3.254
ZBTB8A	chr1	2.13194	0.3571
RBBP4	chr1	3.35257	-0.2179
KIAA1522	chr1	2.97809	0.5241
S100PBP	chr1	2.47465	1.291
HPCA	chr1	0.919183	2.065
AZIN2	chr1	1.3518	-2.254
ZNF362	chr1	2.29798	0.7965
LOC101929464	chr1	-Inf	NA
ZSCAN20	chr1	1.35353	1.273
HMGB4	chr1	-Inf	NA
CSMD2-AS1	chr1	-Inf	NA
C1orf94	chr1	1.38863	5.356
GJB5	chr1	0.901948	-1.391
GJB4	chr1	0.540204	-1.761
GJB3	chr1	0.431203	0.5757
GJA4	chr1	0.776992	0.6976
ZMYM1	chr1	2.32695	-0.1231
ZMYM4	chr1	2.89719	0.4858
NCDN	chr1	2.5617	0.1061
TFAP2E	chr1	0.826723	-1.143
AGO4	chr1	2.19728	0.4765
AGO1	chr1	2.85224	-1
AGO3	chr1	1.73094	1.166
TEKT2	chr1	0.726238	2.579
ADPRHL2	chr1	2.26031	-0.1858
MAP7D1	chr1	2.6696	0.9304
THRAP3	chr1	3.21985	-0.2416
SH3D21	chr1	2.19535	-0.9376
MIR4255	chr1	-Inf	NA
ZC3H12A	chr1	1.90113	-0.5212
MIR6732	chr1	-Inf	NA
DNALI1	chr1	1.87338	4.263
CDCA8	chr1	2.8038	-0.6913
MANEAL	chr1	2.30471	-2.253
C1orf122	chr1	2.49817	-1.982
UTP11L	chr1	2.44948	-0.6533
MIR3659	chr1	-Inf	NA
AKIRIN1	chr1	3.14082	0.1425
NDUFS5	chr1	2.97836	-0.07484
MACF1	chr1	3.23629	1.536
KIAA0754	chr1	1.9465	0.923
BMP8A	chr1	0.829497	1.593
LOC101929516	chr1	-0.845272	0.08934
PPIE	chr1	2.29026	0.4958
MFSD2A	chr1	1.58737	3.38
CAP1	chr1	3.24797	-0.7975
RLF	chr1	2.55919	1.022
TMCO2	chr1	-Inf	NA
ZMPSTE24	chr1	2.57415	-1.692
SMAP2	chr1	1.95376	-0.9601
ZFP69B	chr1	1.56632	0.4392
ZFP69	chr1	1.4621	0.1845
EXO5	chr1	1.42846	-1.336
ZNF684	chr1	1.50934	-0.4901
NFYC	chr1	2.68422	-1.001
MIR30E	chr1	-Inf	NA
MIR30C1	chr1	-Inf	NA
KCNQ4	chr1	1.58161	2.877
CTPS1	chr1	2.81318	-0.3488
SLFNL1-AS1	chr1	0.973313	0.3724
FOXO6	chr1	1.7963	-0.4181
GUCA2B	chr1	-Inf	NA
RIMKLA	chr1	2.08493	4.597
PPCS	chr1	2.26764	-0.4197
CCDC30	chr1	-0.243668	0.2832
PPIH	chr1	2.30557	-0.4727
YBX1	chr1	4.05538	-0.03397
C1orf50	chr1	1.63266	0.4768
LOC100129924	chr1	-0.300596	0.3233
ERMAP	chr1	1.45454	1.621
ZNF691	chr1	2.00604	1.461
LOC339539	chr1	-0.545765	0.1517
SLC2A1-AS1	chr1	1.09061	4.196
FAM183A	chr1	-0.190777	0.4107
CFAP57	chr1	0.0849336	0.7885
TMEM125	chr1	1.81498	2.754
TIE1	chr1	1.04999	5.91
MPL	chr1	0.301681	1.646
CDC20	chr1	3.32777	-0.2728
SZT2	chr1	2.31952	-0.03706
MIR6735	chr1	-Inf	NA
PTPRF	chr1	3.63649	-0.1186
KDM4A	chr1	3.03663	-0.1014
ST3GAL3	chr1	1.71675	1.195
MIR6079	chr1	-Inf	NA
ARTN	chr1	1.63969	2.837
IPO13	chr1	2.52892	-0.8359
DPH2	chr1	2.78104	-1.551
ATP6V0B	chr1	2.71842	-1.477
B4GALT2	chr1	2.68467	1.437
CCDC24	chr1	1.69653	2.938
KLF17	chr1	2.1232	-10.51
DMAP1	chr1	2.41514	-1.18
RNF220	chr1	2.77772	-0.2447
MIR5584	chr1	-Inf	NA
C1orf228	chr1	0.0652061	0.242
KIF2C	chr1	2.93827	0.07149
RPS8	chr1	3.87355	0.008403
SNORD55	chr1	-Inf	NA
SNORD46	chr1	-Inf	NA
SNORD38A	chr1	-Inf	NA
SNORD38B	chr1	-Inf	NA
PLK3	chr1	1.92624	-1.02
BTBD19	chr1	0.142076	0.3613
UROD	chr1	2.5284	-0.3547
LINC01144	chr1	0.663701	2.227
HPDL	chr1	2.48954	-2.886
TOE1	chr1	2.13481	-2.257
MMACHC	chr1	1.83696	-0.1341
AKR1A1	chr1	3.01494	0.2495
NASP	chr1	3.46967	0.2808
TMEM69	chr1	2.55437	-0.3003
MAST2	chr1	2.88366	-1.105
LOC101929626	chr1	-0.845272	0.08934
TSPAN1	chr1	-0.11413	-0.4654
LURAP1	chr1	1.26316	-0.537
RAD54L	chr1	2.60433	-0.6083
UQCRH	chr1	3.15594	-1.671
NSUN4	chr1	2.45864	-1.377
FAAH	chr1	2.01452	-1.312
FAAHP1	chr1	0.717754	-1.027
DMBX1	chr1	1.84726	-5.395
MKNK1-AS1	chr1	-1.1496	0.0578
TEX38	chr1	-Inf	NA
EFCAB14-AS1	chr1	-Inf	NA
CYP4B1	chr1	-Inf	NA
CYP4X1	chr1	1.14114	1.155
CYP4Z1	chr1	-Inf	NA
CYP4A22	chr1	-Inf	NA
LINC00853	chr1	-0.367239	0.2662
CMPK1	chr1	2.5275	-1.383
FOXE3	chr1	-0.448306	0.2282
FOXD2	chr1	0.342817	-1.127
SLC5A9	chr1	-0.846185	0.08924
LOC101929721	chr1	-Inf	NA
ELAVL4	chr1	0.257198	0.596
CDKN2C	chr1	0.695919	-7.342
MIR4421	chr1	-Inf	NA
MIR6500	chr1	-Inf	NA
C1orf185	chr1	-Inf	NA
RNF11	chr1	2.73231	-0.06326
TTC39A-AS1	chr1	-1.14273	0.05826
OSBPL9	chr1	2.71667	1.071
TXNDC12-AS1	chr1	-Inf	NA
BTF3L4	chr1	2.83979	0.3126
ZFYVE9	chr1	2.67861	-0.8264
PRPF38A	chr1	2.61773	-0.4879
GPX7	chr1	1.74624	0.9158
FAM159A	chr1	0.34262	0.3321
ZYG11B	chr1	2.47436	-0.1209
ZYG11A	chr1	2.42325	-4.431
SCP2	chr1	2.23704	0.3231
MIR1273F	chr1	-Inf	NA
MIR5095	chr1	-Inf	NA
MIR1273G	chr1	-Inf	NA
PODN	chr1	0.140194	0.3271
CPT2	chr1	2.44994	0.6336
LOC100507564	chr1	0.162863	0.3975
LOC105378732	chr1	-0.665546	0.1095
DMRTB1	chr1	1.71054	-11.49
DIO1	chr1	-0.542421	0.1526
LRRC42	chr1	2.39305	1.331
TCEANC2	chr1	2.01953	0.623
MIR4781	chr1	-Inf	NA
MRPL37	chr1	3.0976	-0.6682
SSBP3-AS1	chr1	-0.546376	0.1515
ACOT11	chr1	1.79525	-0.945
MROH7	chr1	0.591399	0.03346
MROH7-TTC4	chr1	-Inf	NA
TTC4	chr1	2.41313	-0.4646
C1orf177	chr1	-1.14503	0.05811
TMEM61	chr1	0.552668	3.376
BSND	chr1	0.29048	0.6645
PCSK9	chr1	2.55883	1.305
LOC100507634	chr1	0.532245	0.9013
MIR4422	chr1	-Inf	NA
PRKAA2	chr1	2.06967	7.806
C8A	chr1	-Inf	NA
DAB1-AS1	chr1	-Inf	NA
LINC01135	chr1	-Inf	NA
LINC01358	chr1	-Inf	NA
FGGY	chr1	1.51135	2.739
LOC101926944	chr1	-Inf	NA
HOOK1	chr1	2.14799	3.786
NFIA	chr1	1.77342	-5.279
MGC34796	chr1	-Inf	NA
INADL	chr1	2.56714	0.2383
MIR3116-1	chr1	-Inf	NA
L1TD1	chr1	3.31112	-0.6577
USP1	chr1	2.78725	-0.5562
ANGPTL3	chr1	-Inf	NA
ATG4C	chr1	2.08991	0.7981
FOXD3	chr1	1.92309	1.778
ALG6	chr1	2.19061	0.4092
EFCAB7	chr1	1.21431	0.7352
DLEU2L	chr1	-0.367644	0.2803
PGM1	chr1	2.72941	3.468
ROR1	chr1	2.76328	3.511
UBE2U	chr1	-Inf	NA
CACHD1	chr1	2.69161	1.519
MIR4794	chr1	-Inf	NA
RAVER2	chr1	2.11594	3.039
AK4	chr1	3.3438	-2.64
DNAJC6	chr1	1.73656	2.697
LEPROT	chr1	2.32879	0.7663
LEPR	chr1	1.70808	3.834
PDE4B	chr1	1.51402	4.103
SGIP1	chr1	0.564429	1.69
MIR3117	chr1	-Inf	NA
TCTEX1D1	chr1	0.45667	2.761
MIER1	chr1	2.41547	0.4275
IL23R	chr1	-Inf	NA
IL12RB2	chr1	1.02119	5.791
GADD45A	chr1	1.99878	0.2121
GNG12-AS1	chr1	-Inf	NA
DEPDC1-AS1	chr1	0.228144	-1.469
LRRC7	chr1	-1.14503	0.05811
PIN1P1	chr1	-Inf	NA
SRSF11	chr1	3.05423	0.2453
HHLA3	chr1	1.77517	1.995
CTH	chr1	2.34753	-1.245
LOC101927244	chr1	-Inf	NA
ZRANB2-AS1	chr1	-0.841638	0.08965
ZRANB2-AS2	chr1	-0.409493	-0.243
LINC01360	chr1	-Inf	NA
FPGT	chr1	1.59351	0.05704
FPGT-TNNI3K	chr1	0.481872	1.304
TNNI3K	chr1	-0.297656	0.1862
ERICH3-AS1	chr1	-Inf	NA
TYW3	chr1	2.2824	-0.2863
LHX8	chr1	0.940218	-3.352
ACADM	chr1	2.38471	0.3129
RABGGTB	chr1	2.44654	-0.8563
SNORD45C	chr1	-Inf	NA
SNORD45A	chr1	-Inf	NA
SNORD45B	chr1	-Inf	NA
MSH4	chr1	0.114277	-0.8969
LOC101927342	chr1	-Inf	NA
ST6GALNAC3	chr1	2.34104	-0.05024
ST6GALNAC5	chr1	1.44201	5.542
MIR7156	chr1	-Inf	NA
AK5	chr1	1.40518	0.4451
FAM73A	chr1	1.93003	-0.6577
NEXN	chr1	1.58995	0.09393
DNAJB4	chr1	2.01157	-1.365
GIPC2	chr1	1.16613	-2.504
MGC27382	chr1	-Inf	NA
PTGFR	chr1	0.559188	-0.9078
IFI44L	chr1	-Inf	NA
IFI44	chr1	-Inf	NA
LOC101927412	chr1	-Inf	NA
ADGRL2	chr1	3.22789	1.902
PRKACB	chr1	2.10857	2.506
SAMD13	chr1	0.738146	2.607
DNASE2B	chr1	-1.1496	0.0578
RPF1	chr1	2.43505	-0.3152
SPATA1	chr1	-Inf	NA
WDR63	chr1	0.588608	-0.2985
MIR4423	chr1	-Inf	NA
LOC646626	chr1	-0.145269	0.451
CYR61	chr1	2.94349	0.4544
CLCA2	chr1	-0.846185	0.08924
CLCA1	chr1	-Inf	NA
CLCA4	chr1	-1.14273	0.05826
CLCA3P	chr1	-Inf	NA
SH3GLB1	chr1	2.6081	0.4223
HS2ST1	chr1	2.39129	-0.08916
LINC01140	chr1	1.19033	1.968
LOC101927844	chr1	-Inf	NA
LMO4	chr1	2.70783	-1.332
PKN2	chr1	2.65225	-0.8834
GBP6	chr1	-0.11413	-0.4654
GBP1P1	chr1	-0.347464	-0.2148
LRRC8B	chr1	2.37894	2.702
LRRC8C	chr1	1.59028	2.413
LRRC8D	chr1	2.51983	0.7672
ZNF326	chr1	2.47986	-0.9508
CDC7	chr1	2.52556	1.15
BRDT	chr1	2.31744	-8.432
EPHX4	chr1	0.403807	-0.2644
BTBD8	chr1	0.562174	0.5753
KIAA1107	chr1	1.58636	0.9593
C1orf146	chr1	-0.409493	-0.243
RPAP2	chr1	2.0406	-0.2503
RPL5	chr1	3.84559	0.01278
SNORD21	chr1	-Inf	NA
SNORA66	chr1	-Inf	NA
MTF2	chr1	2.7751	1.03
CCDC18	chr1	1.90091	0.07135
DR1	chr1	2.6468	0.1072
FNBP1L	chr1	3.07846	0.4639
LOC100129046	chr1	-Inf	NA
MIR760	chr1	-Inf	NA
ABCD3	chr1	2.35698	-0.1362
SLC44A3	chr1	1.35122	-0.1455
LOC729970	chr1	1.20194	2.897
TMEM56	chr1	1.49094	2.837
TMEM56-RWDD3	chr1	0.177536	0.9982
RWDD3	chr1	1.60541	0.8094
FLJ31662	chr1	-Inf	NA
LOC100996635	chr1	-1.14273	0.05826
LOC102723661	chr1	-Inf	NA
PTBP2	chr1	2.31534	0.8396
DPYD-AS1	chr1	-Inf	NA
DPYD-AS2	chr1	-Inf	NA
LOC729987	chr1	-0.541816	0.1551
SNX7	chr1	2.29798	-1.102
LOC100129620	chr1	-1.1496	0.0578
LPPR4	chr1	1.04415	5.888
PALMD	chr1	-Inf	NA
AGL	chr1	3.16909	-3.536
SLC35A3	chr1	2.1116	-0.4056
HIAT1	chr1	2.65591	-0.3584
TRMT13	chr1	1.84689	-0.4971
RTCA	chr1	2.25864	-0.1879
MIR553	chr1	-Inf	NA
CDC14A	chr1	1.70018	1.373
GPR88	chr1	-0.34094	-0.2183
VCAM1	chr1	-0.368759	0.2737
SLC30A7	chr1	2.18752	-0.4745
LOC102606465	chr1	0.884682	1.496
S1PR1	chr1	1.427	-1.562
LINC01307	chr1	-Inf	NA
DNAJA1P5	chr1	-Inf	NA
RNPC3	chr1	1.73247	-0.09191
AMY2B	chr1	0.65887	0.2469
ACTG1P4	chr1	-0.672437	0.1088
AMY2A	chr1	-Inf	NA
LOC100129138	chr1	0.284882	-4.56
PRMT6	chr1	2.40002	-0.07598
NTNG1	chr1	0.766933	-0.6407
MIR7852	chr1	-Inf	NA
VAV3-AS1	chr1	-Inf	NA
NBPF6	chr1	-Inf	NA
FAM102B	chr1	2.72811	-2.031
PRPF38B	chr1	2.62024	-0.2614
FNDC7	chr1	0.957942	5.5
STXBP3	chr1	2.24846	0.6696
SPATA42	chr1	-Inf	NA
GPSM2	chr1	1.9066	1.709
TMEM167B	chr1	2.12548	-0.6357
SCARNA2	chr1	-0.348528	-0.2157
KIAA1324	chr1	1.20493	4.657
SARS	chr1	3.13162	-0.6239
CELSR2	chr1	2.8057	1.595
SYPL2	chr1	1.6561	-2.522
ATXN7L2	chr1	1.7336	0.02324
CYB561D1	chr1	1.75702	-0.6571
GPR61	chr1	0.497483	3.039
GNAI3	chr1	2.82607	0.226
MIR197	chr1	-Inf	NA
AMPD2	chr1	2.42045	0.7729
GSTM4	chr1	2.35102	-1.422
GSTM2	chr1	1.76604	1.778
GSTM1	chr1	1.95434	1.5
GSTM5	chr1	-0.543027	0.1889
CSF1	chr1	1.79511	0.07914
AHCYL1	chr1	3.08672	0.1924
STRIP1	chr1	2.53314	-0.5927
LINC01397	chr1	-Inf	NA
UBL4B	chr1	-0.545765	0.1517
SLC6A17	chr1	1.83474	-5.36
KCNC4	chr1	2.2052	-0.3893
RBM15	chr1	2.35064	-1.636
LAMTOR5-AS1	chr1	0.233504	-0.3307
PROK1	chr1	0.0538464	-0.6893
CYMP	chr1	-0.409493	-0.243
CD53	chr1	2.05269	-8.887
CEPT1	chr1	2.2403	-0.615
CHI3L2	chr1	1.04999	-6.693
CHIAP2	chr1	-Inf	NA
CHIA	chr1	0.0637086	-1.224
PIFO	chr1	1.97782	-1.188
ATP5F1	chr1	3.11261	-1.097
C1orf162	chr1	0.405005	-0.2764
RAP1A	chr1	2.44044	-1.137
FAM212B-AS1	chr1	0.918397	2.088
DDX20	chr1	2.51878	-0.5973
KCND3-AS1	chr1	-Inf	NA
LOC643355	chr1	-0.341702	-0.2188
CTTNBP2NL	chr1	2.38739	1.204
WNT2B	chr1	0.942207	-1.608
CAPZA1	chr1	2.98009	-0.8049
MOV10	chr1	2.66745	0.9708
FAM19A3	chr1	0.669782	0.8902
AKR7A2P1	chr1	-Inf	NA
SLC16A1-AS1	chr1	1.27091	1.269
LRIG2	chr1	2.42732	0.1924
MAGI3	chr1	2.12646	0.3111
AP4B1-AS1	chr1	-Inf	NA
DCLRE1B	chr1	2.16584	-1.501
HIPK1	chr1	2.76005	0.58
OLFML3	chr1	2.72165	1.898
SYCP1	chr1	-0.241618	0.3553
TSHB	chr1	-Inf	NA
VANGL1	chr1	2.29248	-0.06846
LOC101928995	chr1	-Inf	NA
SLC22A15	chr1	1.38614	-0.1744
MAB21L3	chr1	-Inf	NA
ATP1A1	chr1	3.62232	-0.4647
MIR320B1	chr1	-Inf	NA
C1orf137	chr1	-Inf	NA
CD2	chr1	-Inf	NA
PTGFRN	chr1	2.72189	-1.01
CD101	chr1	0.794488	-0.769
TTF2	chr1	2.57933	0.5664
MIR942	chr1	-Inf	NA
LINC01525	chr1	-Inf	NA
MAN1A2	chr1	2.28691	-0.78
FAM46C	chr1	1.22814	-1.435
WDR3	chr1	2.64865	-0.27
WARS2-IT1	chr1	-Inf	NA
LOC101929147	chr1	1.04922	-0.06276
HAO2	chr1	-1.14503	0.05811
HAO2-IT1	chr1	-Inf	NA
HSD3B2	chr1	-0.423313	-0.2367
HSD3B1	chr1	0.729327	-7.508
HSD3BP4	chr1	-Inf	NA
PHGDH	chr1	3.3865	1.061
NBPF8	chr1	2.34577	-2.332
PPIAL4A	chr1	-1.1496	0.0578
LINC00623	chr1	1.52492	2.147
RNVU1-20	chr1	-Inf	NA
RNVU1-4	chr1	-Inf	NA
FCGR1B	chr1	-Inf	NA
SRGAP2C	chr1	1.95202	0.5679
EMBP1	chr1	1.10585	2.499
FCGR1C	chr1	-Inf	NA
SRGAP2D	chr1	2.07882	-0.6359
RNVU1-15	chr1	-Inf	NA
SRGAP2-AS1	chr1	-Inf	NA
FAM72D	chr1	2.05461	1.152
RNVU1-14	chr1	-0.415104	-0.2404
GPR89A	chr1	2.15625	-0.3005
CD160	chr1	-1.1496	0.0578
POLR3C	chr1	2.39881	-1.267
NUDT17	chr1	1.10619	1.817
GNRHR2	chr1	0.546666	1.625
POLR3GL	chr1	1.54962	0.9603
LOC101928979	chr1	0.346353	1.882
NUDT4P2	chr1	-0.122283	-0.4588
NUDT4P1	chr1	2.2418	-3.161
CH17-408M7.1	chr1	-0.540608	0.1236
HYDIN2	chr1	0.213783	-0.216
NBPF12	chr1	2.21378	-2.062
PDIA3P1	chr1	1.86219	-0.3819
CHD1L	chr1	2.67182	-0.1093
BCL9	chr1	3.03981	0.1068
GJA8	chr1	-Inf	NA
GPR89B	chr1	1.71458	1.657
MIR6077	chr1	-Inf	NA
LOC100132057	chr1	0.139249	0.3622
RNVU1-3	chr1	-Inf	NA
PDE4DIP	chr1	2.43265	-0.6886
PPIAL4C	chr1	-0.841638	0.08965
LINC00869	chr1	1.25888	1.852
LOC388692	chr1	0.108565	0.5698
FAM231D	chr1	0.898286	0.6757
FCGR1A	chr1	-Inf	NA
HIST2H4A	chr1	0.425534	-0.1756
HIST2H4B	chr1	0.425534	-0.1756
HIST2H2AC	chr1	0.491081	1.38
BOLA1	chr1	1.64385	1.231
VPS45	chr1	2.2071	-0.2442
PLEKHO1	chr1	2.18241	1.699
CA14	chr1	2.14489	8.069
C1orf54	chr1	0.884172	5.141
CIART	chr1	1.79463	2.831
MRPS21	chr1	2.63286	-0.3397
PRPF3	chr1	2.73119	-0.897
RPRD2	chr1	2.78068	-0.05534
TARS2	chr1	2.60778	0.08016
MIR6878	chr1	-Inf	NA
ECM1	chr1	1.36324	-2.351
FALEC	chr1	-0.105296	0.4686
ADAMTSL4	chr1	2.01828	0.2459
MIR4257	chr1	-Inf	NA
SETDB1	chr1	2.70234	0.1818
ANXA9	chr1	0.918135	5.31
PRUNE	chr1	2.35315	1.615
BNIPL	chr1	0.943939	1.419
C1orf56	chr1	1.37985	1.272
MLLT11	chr1	2.27254	1.847
GABPB2	chr1	1.26576	-1.442
TNFAIP8L2	chr1	-Inf	NA
TNFAIP8L2-SCNM1	chr1	-Inf	NA
SCNM1	chr1	2.23249	-0.5789
PIP5K1A	chr1	2.9431	0.241
PSMD4	chr1	2.90369	-0.337
ZNF687	chr1	2.84522	1.152
GBAT2	chr1	0.824516	1.214
PSMB4	chr1	3.11661	-0.1518
CGN	chr1	2.56431	0.3052
TUFT1	chr1	2.04139	0.2985
MIR554	chr1	-Inf	NA
SNX27	chr1	2.4221	-0.04651
RIIAD1	chr1	-0.24504	0.3337
OAZ3	chr1	0.70612	-1.77
LOC100132111	chr1	0.392697	0.4597
NBPF18P	chr1	-0.445632	0.1843
FLG-AS1	chr1	-0.115318	-0.6592
LCE5A	chr1	-Inf	NA
CRCT1	chr1	-Inf	NA
LCE3C	chr1	-Inf	NA
LCE3B	chr1	-Inf	NA
LCE2D	chr1	-Inf	NA
LCE2C	chr1	-Inf	NA
LCE2B	chr1	-Inf	NA
LCE2A	chr1	-Inf	NA
LCE4A	chr1	-Inf	NA
C1orf68	chr1	-Inf	NA
KPRP	chr1	-Inf	NA
LCE1F	chr1	-Inf	NA
LCE1E	chr1	-Inf	NA
LCE1D	chr1	-Inf	NA
LCE1B	chr1	-Inf	NA
LCE1A	chr1	-Inf	NA
LCE6A	chr1	-Inf	NA
SMCP	chr1	-Inf	NA
IVL	chr1	-Inf	NA
SPRR4	chr1	-Inf	NA
SPRR1A	chr1	-Inf	NA
SPRR3	chr1	-Inf	NA
SPRR1B	chr1	-1.14503	0.05811
LOC101928009	chr1	-Inf	NA
LELP1	chr1	-Inf	NA
PRR9	chr1	0.058426	-1.205
LOR	chr1	-1.1496	0.0578
S100A9	chr1	-Inf	NA
S100A7A	chr1	-Inf	NA
LOC101928034	chr1	-0.842846	0.08955
S100A1	chr1	0.426349	1.046
CHTOP	chr1	2.81278	-0.9268
SNAPIN	chr1	2.04336	-0.1964
NPR1	chr1	1.45712	3.58
INTS3	chr1	2.81485	0.3816
LOC343052	chr1	-0.544698	0.1884
CREB3L4	chr1	2.16227	1.53
RPS27	chr1	3.76238	-0.0004349
UBAP2L	chr1	3.44107	-0.9604
HAX1	chr1	2.69644	-0.5181
AQP10	chr1	-Inf	NA
ATP8B2	chr1	3.15381	-2.169
IL6R	chr1	2.61194	-4.802
TDRD10	chr1	0.320354	-0.4616
UBE2Q1-AS1	chr1	-Inf	NA
CHRNB2	chr1	1.44201	3.835
CKS1B	chr1	3.1245	-0.5169
MIR4258	chr1	-Inf	NA
FLAD1	chr1	2.81598	-0.983
LENEP	chr1	-Inf	NA
ZBTB7B	chr1	2.34223	0.5944
DCST1	chr1	-0.444664	0.189
ADAM15	chr1	2.39602	-0.09439
EFNA4	chr1	2.38238	-1.029
EFNA3	chr1	2.01157	0.8531
EFNA1	chr1	1.57136	-1.21
SLC50A1	chr1	2.16316	1.233
TRIM46	chr1	1.85187	5.688
MIR92B	chr1	-Inf	NA
MTX1	chr1	2.55376	-0.6258
HCN3	chr1	1.39585	1.974
FDPS	chr1	2.99224	0.1836
RUSC1	chr1	2.64365	0.2773
POU5F1P4	chr1	1.31931	0.00664
ASH1L-AS1	chr1	1.00518	0.718
MSTO1	chr1	2.9747	-3.072
DAP3	chr1	2.71374	-1.068
MSTO2P	chr1	1.62644	1.404
SYT11	chr1	2.16702	4.657
RXFP4	chr1	-Inf	NA
LAMTOR2	chr1	2.23528	-0.4566
RAB25	chr1	2.27068	3.654
LMNA	chr1	2.94156	-2.355
SEMA4A	chr1	2.03463	2.772
SLC25A44	chr1	3.02284	-3.535
PMF1	chr1	2.57276	0.7433
PMF1-BGLAP	chr1	1.27967	1.024
BGLAP	chr1	0.316599	1.223
TMEM79	chr1	1.24576	0.6437
TSACC	chr1	1.07151	-0.6984
RHBG	chr1	0.31597	1.742
TTC24	chr1	-0.446481	0.1884
APOA1BP	chr1	2.48601	1.735
HAPLN2	chr1	0.371991	2.121
BCAN	chr1	1.60584	1.891
RRNAD1	chr1	2.06633	1.331
PRCC	chr1	2.98534	-0.5195
NTRK1	chr1	0.456973	0.2605
PEAR1	chr1	1.43152	-1.613
LRRC71	chr1	-0.300596	0.3233
CYCSP52	chr1	-Inf	NA
KIRREL	chr1	2.88093	-1.334
CD1D	chr1	1.12222	-0.369
CD1A	chr1	-Inf	NA
CD1C	chr1	-0.845272	0.08934
CD1E	chr1	-Inf	NA
OR10K1	chr1	-Inf	NA
OR10R2	chr1	-Inf	NA
OR10Z1	chr1	-Inf	NA
OR6K6	chr1	-Inf	NA
MNDA	chr1	-Inf	NA
PYHIN1	chr1	-Inf	NA
IFI16	chr1	2.15412	-3.261
CADM3	chr1	1.85022	6.216
ACKR1	chr1	0.195623	1.103
FCER1A	chr1	-Inf	NA
OR10J1	chr1	-Inf	NA
APCS	chr1	-Inf	NA
DUSP23	chr1	2.20439	0.3594
FCRL6	chr1	-Inf	NA
SLAMF8	chr1	-Inf	NA
LINC01133	chr1	-0.415104	-0.2404
KCNJ9	chr1	0.064458	0.2259
ATP1A2	chr1	2.44902	11.49
ATP1A4	chr1	-0.242756	0.3679
CASQ1	chr1	0.301464	1.683
PEA15	chr1	2.75914	-0.3749
SUMO1P3	chr1	0.985786	-2.018
NCSTN	chr1	2.86022	-0.7989
NHLH1	chr1	0.394802	0.4802
VANGL2	chr1	2.72444	2.692
SLAMF7	chr1	-0.409493	-0.243
LY9	chr1	-Inf	NA
LOC101928372	chr1	-Inf	NA
KLHDC9	chr1	1.57019	1.011
NIT1	chr1	2.23578	0.975
UFC1	chr1	2.57841	-0.3284
USP21	chr1	2.2388	0.4756
PPOX	chr1	1.97754	1.305
NDUFS2	chr1	2.83594	0.453
FCER1G	chr1	0.593397	-1.108
TOMM40L	chr1	1.94002	-0.6261
MIR5187	chr1	-Inf	NA
PCP4L1	chr1	0.910144	-0.4636
SDHC	chr1	2.82341	-0.9039
FCGR2A	chr1	0.0301948	0.6806
HSPA6	chr1	-0.27417	-0.1806
FCGR2C	chr1	-Inf	NA
HSPA7	chr1	-0.108518	-0.47
FCGR2B	chr1	0.459543	-2.649
FCRLA	chr1	-Inf	NA
FCRLB	chr1	-0.0216825	0.101
DUSP12	chr1	1.9795	-0.6343
ATF6	chr1	2.57403	-0.3541
NOS1AP	chr1	1.48515	3.992
MIR4654	chr1	-Inf	NA
MIR556	chr1	-Inf	NA
C1orf226	chr1	2.01368	3.433
UHMK1	chr1	2.5753	-0.5273
UAP1	chr1	2.33866	-0.1599
DDR2	chr1	1.75603	-4.195
HSD17B7	chr1	1.96848	0.2361
RGS4	chr1	1.79344	-7.609
LOC101928404	chr1	-Inf	NA
NUF2	chr1	2.18469	0.5043
PBX1	chr1	3.17289	0.9561
LRRC52	chr1	-1.14273	0.05826
MGST3	chr1	2.42406	0.585
LOC440700	chr1	-Inf	NA
LOC100147773	chr1	-0.0667659	0.552
UCK2	chr1	2.5791	1.357
MIR3658	chr1	-Inf	NA
FMO9P	chr1	-Inf	NA
POGK	chr1	2.60358	0.531
MAEL	chr1	2.27091	-9.623
DUSP27	chr1	0.748885	-2.42
POU2F1	chr1	2.77335	0.8834
RCSD1	chr1	0.464191	0.6327
MPZL1	chr1	2.75028	0.7367
DCAF6	chr1	2.19893	-0.4711
MIR1255B2	chr1	-Inf	NA
TIPRL	chr1	2.53173	-1.057
SFT2D2	chr1	1.10551	-3.049
TBX19	chr1	0.997299	1.659
MIR557	chr1	-Inf	NA
XCL1	chr1	0.411283	-0.7165
LINC00626	chr1	-1.14273	0.05826
ATP1B1	chr1	2.57019	-0.533
BLZF1	chr1	1.66464	-0.4859
C1orf112	chr1	1.95842	0.7804
METTL11B	chr1	-0.301899	0.3121
MIR3119-2	chr1	-Inf	NA
GORAB	chr1	1.69452	0.4445
PRRX1	chr1	2.04021	-10.23
MROH9	chr1	-Inf	NA
FMO3	chr1	-0.409493	-0.243
MIR1295B	chr1	-Inf	NA
FMO6P	chr1	-Inf	NA
FMO2	chr1	-Inf	NA
FMO1	chr1	0.0145205	0.1306
FMO4	chr1	1.07882	3.319
TOP1P1	chr1	0.600537	-0.6127
PRRC2C	chr1	3.53377	-0.04094
METTL13	chr1	2.73376	-0.8809
DNM3	chr1	1.02284	2.105
DNM3-IT1	chr1	-Inf	NA
MIR3120	chr1	-Inf	NA
C1orf105	chr1	-0.415104	-0.2404
SUCO	chr1	2.74265	0.02218
FASLG	chr1	-Inf	NA
PRDX6	chr1	3.18041	0.4997
LOC730159	chr1	-Inf	NA
KLHL20	chr1	1.90563	-0.8261
DARS2	chr1	2.59006	-0.436
GAS5-AS1	chr1	-0.366532	0.2141
ZBTB37	chr1	1.17754	-0.6633
RABGAP1L	chr1	2.708	2.403
GPR52	chr1	-Inf	NA
CACYBP	chr1	2.92127	-0.7937
TNN	chr1	0.52009	1.499
LOC101928751	chr1	-Inf	NA
PAPPA2	chr1	0.682686	2.367
BRINP2	chr1	0.462697	0.6444
LOC102724661	chr1	-Inf	NA
LOC101928778	chr1	-Inf	NA
RASAL2	chr1	2.27346	1.008
TEX35	chr1	-0.423313	-0.2367
C1orf220	chr1	0.337659	0.808
MIR4424	chr1	-Inf	NA
RALGPS2	chr1	2.56336	0.7823
FAM20B	chr1	2.69958	-0.07418
TOR3A	chr1	2.55558	-1.665
SOAT1	chr1	2.55121	-3.401
AXDND1	chr1	-0.542421	0.1526
TDRD5	chr1	0.992333	-0.7844
FAM163A	chr1	0.139249	0.3587
TOR1AIP1	chr1	2.3296	-0.04736
CEP350	chr1	2.55823	0.2932
QSOX1	chr1	2.87349	1.761
FLJ23867	chr1	0.972481	2.328
LHX4	chr1	0.944433	5.439
OVAAL	chr1	-Inf	NA
XPR1	chr1	2.68205	1.988
KIAA1614	chr1	0.830845	2.238
MR1	chr1	0.139564	0.3656
IER5	chr1	2.08099	0.1773
LOC101928973	chr1	-0.669383	0.1179
GM140	chr1	-Inf	NA
CACNA1E	chr1	1.0667	5.985
LINC00272	chr1	-Inf	NA
RGSL1	chr1	-Inf	NA
LOC284648	chr1	-0.668573	0.145
NPL	chr1	1.19368	-0.07052
DHX9	chr1	3.44731	-0.8298
LAMC1	chr1	3.62201	-1.624
LAMC2	chr1	2.3438	-0.9854
SMG7	chr1	2.9539	0.1257
RGL1	chr1	1.75671	0.5347
TSEN15	chr1	2.29973	0.01847
C1orf21	chr1	2.65312	5.275
RNF2	chr1	2.47056	0.05584
SWT1	chr1	1.67127	0.8249
HMCN1	chr1	1.95861	3.539
PRG4	chr1	-Inf	NA
C1orf27	chr1	2.12678	-0.4964
OCLM	chr1	-0.243364	0.3543
LOC102724919	chr1	-Inf	NA
PACERR	chr1	-Inf	NA
PLA2G4A	chr1	0.893762	0.2294
LINC01036	chr1	-Inf	NA
LINC01351	chr1	-0.190777	0.4107
LOC440704	chr1	-Inf	NA
RGS18	chr1	-Inf	NA
RGS21	chr1	-Inf	NA
RGS1	chr1	-0.415104	-0.2404
RGS13	chr1	0.280123	-4.972
RGS2	chr1	1.80652	0.02247
TROVE2	chr1	1.93414	0.2205
CDC73	chr1	2.45301	0.2664
MIR1278	chr1	-Inf	NA
LINC01031	chr1	-Inf	NA
CFH	chr1	-Inf	NA
CFHR3	chr1	0.197005	-0.4738
CFHR1	chr1	-1.14273	0.05826
CFHR4	chr1	-Inf	NA
CFHR2	chr1	-Inf	NA
CFHR5	chr1	-Inf	NA
CRB1	chr1	0.161068	0.3992
C1orf53	chr1	0.721563	-3.478
LHX9	chr1	1.47654	-10.59
NEK7	chr1	2.05956	0.2557
PTPRC	chr1	-Inf	NA
LINC01221	chr1	-Inf	NA
NR5A2	chr1	1.88332	-4.062
LOC101929224	chr1	0.1959	1.12
CAMSAP2	chr1	2.59362	0.2389
GPR25	chr1	-1.14503	0.05811
C1orf106	chr1	2.74539	-0.5399
IGFN1	chr1	-0.667966	0.1093
PKP1	chr1	0.547282	1.566
RPS10P7	chr1	0.467312	-0.4511
NAV1	chr1	2.78068	0.6648
MIR5191	chr1	-Inf	NA
MIR1231	chr1	-Inf	NA
IPO9	chr1	3.1038	0.6048
MIR6739	chr1	-Inf	NA
SHISA4	chr1	1.50379	2.416
TIMM17A	chr1	2.55011	-1.814
RNPEP	chr1	2.95766	-0.4764
MIR6740	chr1	-Inf	NA
ELF3	chr1	2.93566	-4.31
GPR37L1	chr1	0.872622	-0.6668
PTPRVP	chr1	0.0591846	0.742
LGR6	chr1	1.53832	0.05783
PPP1R12B	chr1	2.13988	0.3399
PCAT6	chr1	1.48897	3.205
MGAT4EP	chr1	-0.846185	0.08924
LOC148709	chr1	1.37749	0.5893
TMEM183A	chr1	2.89014	-0.4838
PPFIA4	chr1	1.91466	4.578
ADORA1	chr1	1.58872	-0.07831
LINC01353	chr1	-Inf	NA
BTG2	chr1	2.22583	0.05602
PRELP	chr1	1.27277	2.578
OPTC	chr1	0.932727	5.369
ATP2B4	chr1	2.89025	-0.7065
SNORA77	chr1	-Inf	NA
LINC00260	chr1	0.836957	-1.467
LAX1	chr1	0.0618293	-0.7004
ZC3H11A	chr1	2.87955	-0.282
ZBED6	chr1	1.50866	1.303
SNRPE	chr1	2.57565	-0.4176
SOX13	chr1	2.80936	0.8376
LOC101929441	chr1	-Inf	NA
MDM4	chr1	2.42259	0.226
NFASC	chr1	1.92335	5.014
CNTN2	chr1	1.7214	5.759
TMCC2	chr1	2.01326	1.952
LEMD1-AS1	chr1	-0.448794	0.1877
CDK18	chr1	2.66483	3.496
MFSD4	chr1	0.301247	1.67
LOC284581	chr1	1.6131	0.9649
LOC103021296	chr1	0.740442	4.432
LOC103021295	chr1	1.79393	-0.3238
C1orf186	chr1	-Inf	NA
SRGAP2	chr1	2.61742	0.6738
IKBKE	chr1	1.29181	2.928
MIR6769B	chr1	-Inf	NA
RASSF5	chr1	0.836957	4.912
DYRK3	chr1	1.3587	3.905
MAPKAPK2	chr1	2.65118	-0.4153
IL19	chr1	-Inf	NA
IL20	chr1	-Inf	NA
IL24	chr1	-Inf	NA
PFKFB2	chr1	2.10278	-0.4793
C4BPB	chr1	-Inf	NA
C4BPA	chr1	-Inf	NA
CD55	chr1	2.31281	-0.5849
CR2	chr1	1.51865	3.81
CR1	chr1	0.540955	-0.1377
CR1L	chr1	2.00604	-9.256
CD46	chr1	2.71282	0.0336
LOC148696	chr1	-0.423313	-0.2367
MIR205HG	chr1	1.14426	-0.238
MIR205	chr1	-Inf	NA
CAMK1G	chr1	1.21564	6.624
G0S2	chr1	0.369401	0.4054
HSD11B1	chr1	-Inf	NA
TRAF3IP3	chr1	-Inf	NA
DIEXF	chr1	2.36736	-0.9719
SYT14	chr1	1.60874	0.4014
SERTAD4	chr1	0.865222	0.5361
HHAT	chr1	0.93877	0.8534
RCOR3	chr1	2.03583	-0.6492
TRAF5	chr1	2.09272	4.296
LINC00467	chr1	1.22968	0.5581
LOC105748977	chr1	-Inf	NA
DTL	chr1	2.82536	0.2537
MIR3122	chr1	-Inf	NA
PPP2R5A	chr1	2.52284	0.01109
SNORA16B	chr1	-Inf	NA
NENF	chr1	1.95294	1.494
LOC101929565	chr1	-Inf	NA
ATF3	chr1	2.29798	-1.025
FAM71A	chr1	-0.667966	0.1182
TATDN3	chr1	1.9119	-0.01746
FLVCR1	chr1	2.49872	-0.6434
VASH2	chr1	2.61584	0.497
RPS6KC1	chr1	2.18327	0.5708
LINC00538	chr1	-Inf	NA
PROX1	chr1	0.777427	1.955
SMYD2	chr1	1.90628	-3.55
CENPF	chr1	3.17984	0.4681
KCNK2	chr1	0.426349	0.1381
KCTD3	chr1	2.61731	0.6952
LOC102723833	chr1	-Inf	NA
SPATA17	chr1	0.394452	0.4762
LINC00210	chr1	-Inf	NA
LOC101929631	chr1	-Inf	NA
RRP15	chr1	2.35334	-0.2101
TGFB2	chr1	1.33846	-0.6643
MIR548F3	chr1	-Inf	NA
TGFB2-OT1	chr1	-0.844057	0.08945
LYPLAL1	chr1	1.66143	0.3384
IARS2	chr1	2.94797	-0.01139
MARK1	chr1	2.2335	1.405
C1orf115	chr1	1.99817	2.586
MARC2	chr1	1.12969	3.548
MARC1	chr1	2.15137	1.503
LINC01352	chr1	-Inf	NA
HLX	chr1	0.430075	-0.8343
TAF1A-AS1	chr1	0.580126	1.815
MIA3	chr1	2.67541	0.5935
BROX	chr1	2.24969	-0.1859
FAM177B	chr1	-0.666351	0.1186
DISP1	chr1	1.78183	2.475
CCDC185	chr1	-1.14503	0.05811
CAPN2	chr1	2.63568	0.2416
FBXO28	chr1	2.59318	-0.6516
DEGS1	chr1	2.89829	-1.46
LOC101927164	chr1	-0.542421	0.1526
CNIH4	chr1	2.55787	-0.6313
CNIH3	chr1	1.23855	-1.643
DNAH14	chr1	1.68646	1.055
SRP9	chr1	3.21748	0.3063
EPHX1	chr1	2.44232	0.4183
H3F3A	chr1	1.50866	0.2312
H3F3AP4	chr1	3.70467	0.2394
MIXL1	chr1	2.26951	-5.941
C1orf95	chr1	0.628287	2.083
PSEN2	chr1	2.1271	-1.697
ADCK3	chr1	2.4504	1.06
ZNF678	chr1	2.17114	1.194
LOC100130093	chr1	0.891426	2.513
SNAP47	chr1	2.47451	-0.2059
PRSS38	chr1	-0.108518	-0.47
WNT3A	chr1	0.550962	-0.1146
ARF1	chr1	3.58827	-0.9565
MIR3620	chr1	-Inf	NA
GUK1	chr1	2.58138	-0.7035
GJC2	chr1	0.579212	0.5857
IBA57	chr1	2.05269	-0.91
OBSCN	chr1	2.4128	3.615
HIST3H2BB	chr1	0.129045	-0.1239
MIR4666A	chr1	-Inf	NA
RNF187	chr1	2.96928	-1.651
DUSP5P1	chr1	-0.841638	0.08965
RHOU	chr1	2.37785	-0.5477
RAB4A	chr1	2.26364	0.7146
SPHAR	chr1	-Inf	NA
LOC101927478	chr1	-Inf	NA
URB2	chr1	2.50786	-0.8121
GALNT2	chr1	2.88133	1.715
COG2	chr1	2.33284	0.01498
CAPN9	chr1	0.168792	-0.02926
LOC101927604	chr1	-0.244506	0.3482
ARV1	chr1	1.66361	0.4462
TRIM67	chr1	-0.348528	-0.2157
GNPAT	chr1	2.40483	2.419
SPRTN	chr1	1.87915	-0.5822
TSNAX	chr1	2.23805	-0.305
TSNAX-DISC1	chr1	-0.108518	-0.47
DISC1	chr1	1.23452	-0.6268
DISC1-IT1	chr1	-Inf	NA
MAP10	chr1	1.12548	-0.1915
NTPCR	chr1	2.32695	1.049
KIAA1804	chr1	2.34616	1.199
KCNK1	chr1	1.90075	0.8192
MIR4427	chr1	-Inf	NA
SLC35F3	chr1	0.90811	3.431
MIR4671	chr1	-Inf	NA
COA6	chr1	2.07737	-0.838
LINC00184	chr1	-Inf	NA
LOC101927787	chr1	-Inf	NA
LINC01132	chr1	-0.845272	0.08934
GGPS1	chr1	2.2971	1.188
TBCE	chr1	2.43313	-0.06942
GPR137B	chr1	1.62562	0.4897
EDARADD	chr1	1.52543	-0.6255
LGALS8	chr1	1.81037	0.8867
ACTN2	chr1	1.06296	1.973
MTR	chr1	2.52982	0.4897
RYR2	chr1	1.66417	6.367
MIR4428	chr1	-Inf	NA
LOC100130331	chr1	-Inf	NA
CHRM3	chr1	1.31555	2.105
RPS7P5	chr1	-Inf	NA
FMN2	chr1	1.13545	6.288
MIR3123	chr1	-Inf	NA
KMO	chr1	-0.842846	0.08955
WDR64	chr1	-Inf	NA
EXO1	chr1	2.46538	-0.8405
BECN2	chr1	-0.347464	-0.2148
SDCCAG8	chr1	1.83302	-0.2857
MIR4677	chr1	-Inf	NA
LOC339529	chr1	-Inf	NA
ZBTB18	chr1	2.20412	-0.7087
C1orf100	chr1	-Inf	NA
C1orf101	chr1	-0.241618	0.3553
DESI2	chr1	3.03583	-0.04972
COX20	chr1	2.22866	0.3388
EFCAB2	chr1	1.6288	-0.312
KIF26B	chr1	1.32919	-1.934
CNST	chr1	2.26198	0.1835
SCCPDH	chr1	2.08991	0.9493
LINC01341	chr1	0.131939	0.8797
VN1R5	chr1	-Inf	NA
NLRP3	chr1	-0.192059	0.3918
OR2W5	chr1	-Inf	NA
GCSAML	chr1	-Inf	NA
OR2G2	chr1	-Inf	NA
OR2G3	chr1	-Inf	NA
TRIM58	chr1	1.46731	-2.735
OR2W3	chr1	-0.0931265	0.03143
OR2T8	chr1	-Inf	NA
OR2L13	chr1	-Inf	NA
OR2L8	chr1	-Inf	NA
OR2AK2	chr1	-Inf	NA
OR2L1P	chr1	-1.1496	0.0578
OR2L5	chr1	-Inf	NA
OR2L2	chr1	-Inf	NA
OR2L3	chr1	-Inf	NA
OR2M1P	chr1	-Inf	NA
OR2M5	chr1	-Inf	NA
OR2M2	chr1	-Inf	NA
OR2M3	chr1	-Inf	NA
OR2M4	chr1	-Inf	NA
OR14C36	chr1	-Inf	NA
OR2T4	chr1	-Inf	NA
OR2T6	chr1	-Inf	NA
OR2T1	chr1	-Inf	NA
OR2T2	chr1	-Inf	NA
OR2T3	chr1	-Inf	NA
OR2T5	chr1	-Inf	NA
OR2G6	chr1	-Inf	NA
LOC101928226	chr1	-Inf	NA
MIR3124	chr1	-Inf	NA
ZNF672	chr1	2.33686	0.9435
PGBD2	chr1	1.60563	-1.678
MIR6859-1	chr1	-Inf	NA
WASH7P	chr1	2.4929	-0.3722
FAM138A	chr1	0.0301948	0.7108
FAM138F	chr1	0.0301948	0.7108
LOC729737	chr1	2.51825	0.49
MIR6859-3	chr1	-Inf	NA
MIR6859-4	chr1	-Inf	NA
OR4F16	chr1	-Inf	NA
OR4F29	chr1	-Inf	NA
OR4F3	chr1	-Inf	NA
LOC100132062	chr1	2.21005	1.919
LOC100132287	chr1	2.21005	1.919
LOC101928626	chr1	-Inf	NA
MIR6723	chr1	-Inf	NA
LOC100133331	chr1	2.24105	0.08876
LOC100288069	chr1	1.54494	-0.1272
LINC00115	chr1	0.406199	0.4305
FAM41C	chr1	0.278525	-0.7388
LOC100130417	chr1	-0.0677292	0.5039
NOC2L	chr1	3.24895	-1.408
PERM1	chr1	-0.108518	-0.47
HES4	chr1	1.95439	-1.234
RNF223	chr1	1.06744	-5.953
C1orf159	chr1	2.17114	-0.6157
TNFRSF18	chr1	0.613207	1.994
TNFRSF4	chr1	0.091667	-1.04
SDF4	chr1	2.89911	-0.911
FAM132A	chr1	0.760724	1.833
UBE2J2	chr1	2.64098	-0.962
MIR6726	chr1	-Inf	NA
ACAP3	chr1	2.29403	-0.05028
MIR6727	chr1	-Inf	NA
CPSF3L	chr1	2.89409	-0.6651
MIR6808	chr1	-Inf	NA
DVL1	chr1	2.75967	-0.07467
MXRA8	chr1	2.34025	-0.92
AURKAIP1	chr1	2.78583	-1.222
CCNL2	chr1	2.69775	-0.4981
MRPL20	chr1	2.64513	-1.626
ANKRD65	chr1	0.808076	4.793
LOC102724312	chr1	1.0103	3.861
TMEM240	chr1	1.12385	1.951
SSU72	chr1	3.05346	-1.047
C1orf233	chr1	2.68287	-0.5624
CDK11B	chr1	2.70586	0.02485
SLC35E2B	chr1	2.79609	1.047
CDK11A	chr1	2.24403	0.12
SLC35E2	chr1	2.08778	1.988
NADK	chr1	2.85412	-0.3184
GNB1	chr1	3.58715	0.007506
TMEM52	chr1	1.96745	-0.4049
CFAP74	chr1	0.511215	1.447
FAAP20	chr1	2.5172	1.586
LOC100129534	chr1	0.747645	1.212
MORN1	chr1	1.3032	0.7917
PEX10	chr1	2.26764	0.4005
LOC115110	chr1	-Inf	NA
MMEL1	chr1	0.602603	3.688
LINC00982	chr1	-1.14503	0.05811
MIR551A	chr1	-Inf	NA
MEGF6	chr1	2.17202	3.87
WRAP73	chr1	2.19948	-0.397
TP73-AS1	chr1	2.35005	1.554
LRRC47	chr1	2.96731	-1.155
CEP104	chr1	2.3962	-0.9155
C1orf174	chr1	2.29491	-0.7978
MIR4689	chr1	-Inf	NA
NPHP4	chr1	2.0465	0.3101
CHD5	chr1	1.40071	4.594
RPL22	chr1	3.45255	0.171
LOC102724450	chr1	-0.846185	0.08924
ICMT	chr1	3.16732	-0.6646
GPR153	chr1	2.57299	-0.1262
ACOT7	chr1	2.85187	0.4028
HES2	chr1	1.51574	-2.772
MIR4252	chr1	-Inf	NA
TNFRSF25	chr1	1.87477	-0.06451
PLEKHG5	chr1	2.4178	1.176
NOL9	chr1	2.40364	-1.403
KLHL21	chr1	2.57933	-1.196
DNAJC11	chr1	3.1427	-1.367
UTS2	chr1	-0.844057	0.08945
TNFRSF9	chr1	1.23754	-9.654
ERRFI1	chr1	2.64473	-0.7856
RERE	chr1	2.95153	0.8984
MIR6728	chr1	-Inf	NA
ENO1	chr1	4.21722	0.8174
SLC2A7	chr1	-1.14503	0.05811
SLC2A5	chr1	1.50024	-7.512
GPR157	chr1	0.720407	0.2021
MIR34A	chr1	-Inf	NA
LOC100506022	chr1	-Inf	NA
PIK3CD-AS1	chr1	-Inf	NA
PIK3CD-AS2	chr1	1.39235	2.817
CLSTN1	chr1	3.27277	0.7945
CTNNBIP1	chr1	2.42357	2.594
LZIC	chr1	1.77225	-0.4941
DFFA	chr1	2.73775	-0.5697
CASZ1	chr1	1.82918	1.899
C1orf127	chr1	0.215902	1.227
MASP2	chr1	0.0253059	-0.3645
SRM	chr1	3.28981	-1.254
EXOSC10	chr1	2.90314	-0.4571
MTOR	chr1	3.22634	-0.6802
FBXO2	chr1	2.3075	5.045
MAD2L2	chr1	3.00043	1.307
LOC102724659	chr1	-Inf	NA
MTHFR	chr1	2.29688	-0.7647
NPPA	chr1	-Inf	NA
NPPB	chr1	1.37144	-2.994
KIAA2013	chr1	2.97704	-1.62
MIR6730	chr1	-Inf	NA
DHRS3	chr1	1.99109	1.177
PRAMEF11	chr1	-0.122283	-0.4588
HNRNPCL1	chr1	-0.409493	-0.243
PRAMEF4	chr1	-0.415104	-0.2404
PRAMEF10	chr1	-0.415104	-0.2404
PRAMEF6	chr1	1.33224	-10.03
LOC101929983	chr1	0.486572	-6.247
PRAMEF22	chr1	-Inf	NA
LOC391003	chr1	-Inf	NA
PRAMEF8	chr1	0.762829	-0.2691
PRAMEF14	chr1	0.583312	-6.823
PRAMEF19	chr1	0.192567	-1.018
LRRC38	chr1	0.283753	0.1518
TMEM51-AS1	chr1	2.08849	-4.426
C1orf195	chr1	-Inf	NA
CASP9	chr1	2.05231	0.2875
AGMAT	chr1	1.45924	0.8898
UQCRHL	chr1	2.1364	-1.871
FLJ37453	chr1	1.47261	0.9719
ZBTB17	chr1	2.20898	-0.3131
HSPB7	chr1	0.743039	-4.664
FAM131C	chr1	1.35984	5.239
EPHA2	chr1	2.31827	2.268
ARHGEF19	chr1	2.43377	4.152
RSG1	chr1	1.20358	0.3181
FBXO42	chr1	2.29842	0.9187
SPATA21	chr1	-0.842846	0.08955
CROCCP3	chr1	1.3126	3.345
RNU1-1	chr1	0.328991	-1.921
RNU1-2	chr1	0.328991	-1.921
RNU1-27P	chr1	0.328991	-1.921
RNU1-28P	chr1	0.328991	-1.921
RNU1-3	chr1	0.328991	-1.921
RNU1-4	chr1	0.328991	-1.921
RNVU1-18	chr1	0.328991	-1.921
NBPF1	chr1	2	0.6859
CROCCP2	chr1	1.76087	1.306
ESPNP	chr1	0.156246	0.9458
MST1L	chr1	0.763428	0.5932
MFAP2	chr1	2.76716	2.758
ATP13A2	chr1	3.09447	-0.09952
SDHB	chr1	2.7026	-0.8708
PADI2	chr1	1.98507	4.369
RCC2	chr1	3.55096	-0.621
TAS1R2	chr1	-Inf	NA
MIR4695	chr1	-Inf	NA
MIR1290	chr1	-Inf	NA
ALDH4A1	chr1	2.5753	0.3522
IFFO2	chr1	2.01115	0.181
UBR4	chr1	3.34025	0.8518
EMC1	chr1	2.83778	-0.8659
AKR7L	chr1	0.252368	1.39
AKR7A3	chr1	0.240799	0.5374
LOC100506730	chr1	1.13767	2.293
AKR7A2	chr1	2.3962	0.5336
CAPZB	chr1	3.28623	0.2195
TMCO4	chr1	1.8304	-1.332
RNF186	chr1	-0.364617	0.1644
PLA2G2E	chr1	-Inf	NA
PLA2G2A	chr1	1.51001	3.784
PLA2G2D	chr1	-1.1496	0.0578
PLA2G2C	chr1	-Inf	NA
UBXN10-AS1	chr1	-0.277284	-0.1779
LINC01141	chr1	-Inf	NA
CAMK2N1	chr1	1.53275	-0.213
MUL1	chr1	2.43902	-1.543
PINK1-AS	chr1	1.63397	-0.3299
DDOST	chr1	3.37107	-0.3596
KIF17	chr1	2.1176	0.7704
SH2D5	chr1	1.8638	0.442
HP1BP3	chr1	2.69601	0.0136
MIR1256	chr1	-Inf	NA
EIF4G3	chr1	2.84807	1.695
ECE1	chr1	2.83708	0.3575
RAP1GAP	chr1	2.14457	1.254
USP48	chr1	2.76425	-0.2086
HSPG2	chr1	3.30016	3.211
LOC101928043	chr1	-0.667966	0.1182
WNT4	chr1	1.03302	5.841
MIR6127	chr1	-Inf	NA
MIR4253	chr1	-Inf	NA
LACTBL1	chr1	-1.14273	0.05826
C1orf234	chr1	-Inf	NA
MIR4419A	chr1	-Inf	NA
LUZP1	chr1	2.8014	0.4835
HTR1D	chr1	1.30835	3.323
LINC01355	chr1	0.907465	2.032
HNRNPR	chr1	3.23805	-0.6647
ZNF436	chr1	1.4387	-0.09102
TCEA3	chr1	0.700531	-1.848
ASAP3	chr1	2.46494	1.263
E2F2	chr1	1.84392	-0.2734
ID3	chr1	2.2335	3.754
TCEB3-AS1	chr1	1.11694	0.8504
GALE	chr1	2.22712	-1.964
HMGCL	chr1	2.10072	1.58
FUCA1	chr1	2.52336	-2.611
CNR2	chr1	1.96242	-12.44
SRSF10	chr1	3.05767	-0.7019
MYOM3	chr1	0.676694	2.318
IL22RA1	chr1	0.602603	3.682
IFNLR1	chr1	1.762	0.6766
STPG1	chr1	1.95139	2.051
RCAN3AS	chr1	-0.191789	0.4101
LOC100506985	chr1	-Inf	NA
MIR6731	chr1	-Inf	NA
RUNX3	chr1	0.72746	1.764
SYF2	chr1	2.30899	-0.4077
RSRP1	chr1	1.88919	-0.4436
RHCE	chr1	0.0301948	0.6678
LOC646471	chr1	-0.122283	-0.4588
AUNIP	chr1	2.16137	-0.5715
PAQR7	chr1	1.81251	0.01718
MIR3917	chr1	-Inf	NA
STMN1	chr1	3.61055	-0.5576
PAFAH2	chr1	2.07555	0.1489
SLC30A2	chr1	2.32015	-7.011
TRIM63	chr1	-0.118159	-0.6561
UBXN11	chr1	1.71483	-0.7088
AIM1L	chr1	2.21669	0.1255
ZNF683	chr1	-0.841638	0.08965
LOC101928324	chr1	-0.0832829	-0.4707
GPN2	chr1	2.16167	-0.5692
GPATCH3	chr1	2.06371	-0.9358
NR0B2	chr1	-Inf	NA
KDF1	chr1	2.06108	0.8644
FAM46B	chr1	3.08422	-1.029
SLC9A1	chr1	3.03019	-2.563
MAP3K6	chr1	2.26435	-1.003
FCN3	chr1	0.11059	0.8416
CD164L2	chr1	0.836767	4.921
WASF2	chr1	3.15381	0.2396
AHDC1	chr1	2.51495	1.088
FGR	chr1	0.40807	0.1247
IFI6	chr1	1.06744	0.1709
RPA2	chr1	2.63689	-0.3737
EYA3	chr1	2.49122	0.0253
PTAFR	chr1	1.48087	3.987
DNAJC8	chr1	2.92983	-0.129
SNORD99	chr1	-Inf	NA
SNORA61	chr1	-0.423313	-0.2367
SNORA44	chr1	-Inf	NA
SNORA16A	chr1	-Inf	NA
SNHG12	chr1	1.99489	-2.1
TAF12	chr1	2.31492	-0.2743
TMEM200B	chr1	2.09132	-1.088
SRSF4	chr1	2.90466	-0.08231
MECR	chr1	2.35353	-0.6847
LOC101928460	chr1	-Inf	NA
LOC101929406	chr1	-Inf	NA
MATN1	chr1	-0.0671712	0.5517
MIR4420	chr1	-Inf	NA
LAPTM5	chr1	0.570193	-0.05366
SDC3	chr1	2.7332	1.848
SNORD103A	chr1	-Inf	NA
SNORD103B	chr1	-Inf	NA
SNORD85	chr1	-Inf	NA
PUM1	chr1	3.17319	0.06693
NKAIN1	chr1	2.47727	6.706
SNRNP40	chr1	2.73957	0.2266
FABP3	chr1	2.38596	-2.681
PEF1	chr1	2.63988	-0.7602
COL16A1	chr1	1.72567	5.776
MIR4254	chr1	-Inf	NA
ADGRB2	chr1	2.21722	5.181
SPOCD1	chr1	1.27485	4.923
PTP4A2	chr1	3.01953	-0.9473
TMEM234	chr1	1.42095	-1.653
MTMR9LP	chr1	1.18865	6.516
MARCKSL1	chr1	3.34242	0.9181
FAM229A	chr1	0.633872	0.8169
BSDC1	chr1	2.59737	-0.3526
ZBTB8OS	chr1	2.03423	-1.052
SYNC	chr1	1.17319	-2.242
YARS	chr1	3.31681	-0.4145
FNDC5	chr1	1.13862	1.762
TMEM54	chr1	2.07115	0.1723
RNF19B	chr1	2.56808	-1.971
AK2	chr1	2.93812	-0.6616
TRIM62	chr1	1.83391	1.067
A3GALT2	chr1	-Inf	NA
MIR3605	chr1	-Inf	NA
PHC2	chr1	2.26741	0.309
CSMD2	chr1	1.82027	9.082
MIR552	chr1	-Inf	NA
SMIM12	chr1	2.45637	-1.454
DLGAP3	chr1	1.93932	1.529
LOC653160	chr1	0.613207	1.994
ZMYM6NB	chr1	1.59395	1.186
ZMYM6	chr1	2.0141	0.3229
SFPQ	chr1	3.26102	-2.092
KIAA0319L	chr1	2.83187	1.007
PSMB2	chr1	3.15806	-0.9906
C1orf216	chr1	2.06145	-1.511
CLSPN	chr1	2.41764	-0.7164
COL8A2	chr1	1.34498	4.388
TRAPPC3	chr1	2.39463	0.1677
EVA1B	chr1	1.72624	0.2457
STK40	chr1	2.3126	0.05081
LSM10	chr1	2.2159	-0.2867
OSCP1	chr1	1.16227	0.3561
MRPS15	chr1	2.72665	-0.2241
CSF3R	chr1	0.482874	-2.033
GRIK3	chr1	1.18241	3.744
LINC01137	chr1	0.33163	-0.0764
MIR5581	chr1	-Inf	NA
MEAF6	chr1	2.43441	-0.8323
SNIP1	chr1	2.09307	-0.01025
GNL2	chr1	2.87978	-0.4862
RSPO1	chr1	0.301898	1.655
C1orf109	chr1	2.31006	-0.7185
EPHA10	chr1	0.965437	1.864
YRDC	chr1	2.36829	-1.722
MTF1	chr1	2.13735	-0.7627
INPP5B	chr1	2.36661	0.6705
SF3A3	chr1	3.06707	-0.2946
FHL3	chr1	2.4216	0.003872
POU3F1	chr1	2.32552	5.012
LINC01343	chr1	-Inf	NA
RRAGC	chr1	2.55206	-1.834
MYCBP	chr1	2.29973	-0.4841
GJA9	chr1	-Inf	NA
GJA9-MYCBP	chr1	-0.543027	0.1234
RHBDL2	chr1	0.0842187	0.8104
PPIEL	chr1	0.993921	1.337
SNORA55	chr1	-Inf	NA
PABPC4	chr1	3.32675	-0.6642
HEYL	chr1	1.70449	3.213
NT5C1A	chr1	-Inf	NA
HPCAL4	chr1	1.27761	6.894
OXCT2	chr1	1.35411	2.906
BMP8B	chr1	0.824581	3.045
TRIT1	chr1	2.19396	-0.128
MYCL	chr1	2.51228	0.9126
PPT1	chr1	2.92283	0.9596
COL9A2	chr1	1.55242	3.076
RIMS3	chr1	2.52982	2.843
NFYC-AS1	chr1	0.936262	0.6222
CITED4	chr1	2.17026	-0.5573
SLFNL1	chr1	-1.1496	0.0578
SCMH1	chr1	2.03503	0.9082
EDN2	chr1	-0.447453	0.233
HIVEP3	chr1	1.26387	-0.7557
GUCA2A	chr1	-Inf	NA
FOXJ3	chr1	2.56597	0.811
ZMYND12	chr1	0.891147	2.514
CLDN19	chr1	2.06258	3.181
P3H1	chr1	2.64296	0.7918
SVBP	chr1	1.90934	1.23
SLC2A1	chr1	3.69618	1.745
MIR6733	chr1	-Inf	NA
EBNA1BP2	chr1	2.66124	-1.54
C1orf210	chr1	1.53631	0.4005
MIR6734	chr1	-Inf	NA
ELOVL1	chr1	2.35793	-1.142
MED8	chr1	1.99804	-0.5789
HYI	chr1	1.66567	-0.385
KDM4A-AS1	chr1	0.517724	3.029
LOC101929592	chr1	-Inf	NA
SLC6A9	chr1	2.1232	-0.3905
ERI3-IT1	chr1	-0.368049	0.274
ERI3	chr1	2.67182	-0.0763
TMEM53	chr1	1.73735	-0.5702
RNU5F-1	chr1	-Inf	NA
RNU5D-1	chr1	-Inf	NA
BEST4	chr1	0.958134	5.495
TCTEX1D4	chr1	-1.14273	0.05826
PTCH2	chr1	1.10721	-1.847
EIF2B3	chr1	2.19145	-0.1996
HECTD3	chr1	2.66577	-0.459
ZSWIM5	chr1	1.81405	0.5873
MUTYH	chr1	2.41963	1.346
TESK2	chr1	2.17114	-0.08602
CCDC163P	chr1	1.4813	-1.664
PRDX1	chr1	3.92054	-1.804
CCDC17	chr1	0.803389	0.06319
RPS15AP10	chr1	0.57461	0.259
GPBP1L1	chr1	2.89741	0.3136
IPP	chr1	1.50284	1.263
PIK3R3	chr1	2.22994	-0.9682
POMGNT1	chr1	2.60249	-0.05002
LRRC41	chr1	2.96369	-0.6781
LINC01398	chr1	-1.1496	0.0578
KNCN	chr1	-Inf	NA
MKNK1	chr1	2.31048	-0.9747
MOB3C	chr1	0.943593	1.43
ATPAF1	chr1	2.56372	-0.4845
EFCAB14	chr1	2.78831	-0.8229
CYP4Z2P	chr1	-Inf	NA
CYP4A11	chr1	-0.300249	0.3235
PDZK1IP1	chr1	-0.846185	0.08924
TAL1	chr1	-1.14273	0.05826
STIL	chr1	2.74351	-1.214
FOXD2-AS1	chr1	0.768416	-0.3099
LINC01389	chr1	-Inf	NA
TRABD2B	chr1	1.84317	-0.4959
SKINTL	chr1	-1.1496	0.0578
SPATA6	chr1	1.92412	0.9652
BEND5	chr1	1.47407	1.41
AGBL4-IT1	chr1	-Inf	NA
AGBL4	chr1	0.505286	-3.459
DMRTA2	chr1	0.0538464	-0.6893
FAF1	chr1	2.74005	-0.7831
TTC39A	chr1	1.59539	3.839
EPS15	chr1	2.59017	0.4213
MIR761	chr1	-Inf	NA
NRD1	chr1	3.2783	-0.7517
RAB3B	chr1	2.9882	-0.04831
KTI12	chr1	2.37712	-2.739
TXNDC12	chr1	3.01536	-1.157
CC2D1B	chr1	2.33183	-1.112
ORC1	chr1	2.92012	-0.9853
ZCCHC11	chr1	2.63759	0.5846
COA7	chr1	2.34044	-1.134
ECHDC2	chr1	1.56514	3.497
SLC1A7	chr1	-0.447453	0.233
C1orf123	chr1	2.39111	0.3451
MAGOH	chr1	2.21775	-0.9114
LRP8	chr1	2.41514	2.398
SLC25A3P1	chr1	-Inf	NA
GLIS1	chr1	0.291591	0.6795
NDC1	chr1	2.99207	-0.4371
YIPF1	chr1	2.2833	-0.0312
HSPB11	chr1	1.86499	0.979
LDLRAD1	chr1	-0.670195	0.1177
TMEM59	chr1	2.67495	-0.1845
CDCP2	chr1	-0.298259	0.2512
CYB5RL	chr1	1.81043	1.82
SSBP3	chr1	3.10857	-0.04469
FAM151A	chr1	3.04999	-10.73
PARS2	chr1	2.197	-0.02547
TTC22	chr1	1.03663	-0.4175
DHCR24	chr1	3.68006	-0.8727
USP24	chr1	2.69064	0.48
PPAP2B	chr1	2.40671	1.277
C1orf168	chr1	0.803457	-2.042
C8B	chr1	-Inf	NA
DAB1	chr1	1.74076	4.366
OMA1	chr1	2.00432	-0.4771
TACSTD2	chr1	1.57357	-3.691
MYSM1	chr1	2.77938	-0.7655
JUN	chr1	2.43648	-1.462
HSD52	chr1	-Inf	NA
MIR4711	chr1	-Inf	NA
CYP2J2	chr1	0.597914	1.921
C1orf87	chr1	-0.24306	0.3678
LOC101926964	chr1	-Inf	NA
NFIA-AS2	chr1	-Inf	NA
NFIA-AS1	chr1	-Inf	NA
TM2D1	chr1	1.73384	0.06279
MIR3116-2	chr1	-Inf	NA
KANK4	chr1	1.94792	-4.768
DOCK7	chr1	2.53148	0.3617
LINC00466	chr1	-0.111315	-0.6636
FOXD3-AS1	chr1	2.09726	2.84
MIR6068	chr1	-Inf	NA
ITGB3BP	chr1	2.07041	0.7304
ROR1-AS1	chr1	-Inf	NA
JAK1	chr1	2.64008	-1.513
LINC01359	chr1	-0.84863	0.08903
MIR3671	chr1	-Inf	NA
MIR101-1	chr1	-Inf	NA
LOC101927139	chr1	-Inf	NA
INSL5	chr1	-Inf	NA
WDR78	chr1	0.383456	0.4447
SLC35D1	chr1	1.82569	-1.386
C1orf141	chr1	-0.846185	0.08924
SERBP1	chr1	3.75043	0.02153
GNG12	chr1	2.21032	-0.06124
DIRAS3	chr1	0.663041	-7.188
MIR1262	chr1	-Inf	NA
WLS	chr1	2.26458	-3.434
RPE65	chr1	-1.1496	0.0578
DEPDC1	chr1	2.50813	0.4071
LRRC40	chr1	2.35851	0.5805
ANKRD13C	chr1	2.33102	-0.788
PTGER3	chr1	0.23477	1.22
MIR186	chr1	-Inf	NA
ZRANB2	chr1	2.75143	0.06305
NEGR1-IT1	chr1	-Inf	NA
NEGR1	chr1	1.01578	5.761
LRRIQ3	chr1	0.293363	0.6619
ERICH3	chr1	-Inf	NA
CRYZ	chr1	2.13066	1.019
SLC44A5	chr1	1.0013	0.6325
DLSTP1	chr1	0.73512	-0.5044
ASB17	chr1	-Inf	NA
PIGK	chr1	2.08849	-0.2278
ZZZ3	chr1	2.57944	-0.1311
USP33	chr1	2.50813	0.394
NEXN-AS1	chr1	-4.34316e-05	0.6451
FUBP1	chr1	3.041	0.3603
ADGRL4	chr1	0.673758	4.085
LOC101927434	chr1	-Inf	NA
LINC01361	chr1	-0.845272	0.08934
LOC101927560	chr1	-Inf	NA
LOC101927587	chr1	-Inf	NA
TTLL7	chr1	1.4823	2.632
UOX	chr1	-Inf	NA
GNG5	chr1	2.91924	0.002409
CTBS	chr1	1.41464	2.058
LINC01461	chr1	-0.546376	0.1515
LINC01555	chr1	-0.409493	-0.243
SSX2IP	chr1	2.11594	0.7297
LPAR3	chr1	1.3881	2.595
MCOLN2	chr1	0.655715	2.149
MCOLN3	chr1	1.04883	-0.06357
SYDE2	chr1	1.5989	1.55
C1orf52	chr1	2.22194	-0.1524
BCL10	chr1	2.16524	-0.8737
DDAH1	chr1	2.44044	3.283
ZNHIT6	chr1	2.17869	-0.7281
COL24A1	chr1	0.752433	-0.4155
MIR7856	chr1	-Inf	NA
ODF2L	chr1	1.92059	0.9034
SEP15	chr1	2.84392	-0.9301
LINC01364	chr1	-Inf	NA
PKN2-AS1	chr1	-0.445996	0.2335
GTF2B	chr1	2.23376	-1.553
CCBL2	chr1	2.47392	0.9441
RBMXL1	chr1	2.48643	-1.364
GBP3	chr1	-0.115318	-0.6592
GBP1	chr1	0.465234	-2.656
GBP2	chr1	0.113943	-0.8927
GBP7	chr1	-Inf	NA
GBP4	chr1	0.467016	-2.573
GBP5	chr1	-Inf	NA
LOC729930	chr1	-Inf	NA
FLJ27354	chr1	-0.104025	0.5072
GEMIN8P4	chr1	1.31492	0.6509
BARHL2	chr1	-0.108518	-0.47
ZNF644	chr1	2.63988	1.107
HFM1	chr1	0.924538	0.7851
TGFBR3	chr1	2.47509	-3.523
SETSIP	chr1	0.73432	-0.8804
GLMN	chr1	1.97928	-0.5086
GFI1	chr1	0.221153	-1.371
EVI5	chr1	1.81757	0.04738
FAM69A	chr1	1.5955	2.024
TMED5	chr1	2.7512	-1.756
LOC100131564	chr1	1.53326	2.993
BCAR3	chr1	2.06893	-0.2972
DNTTIP2	chr1	2.75442	-0.4324
GCLM	chr1	2.12123	-0.1238
ABCA4	chr1	0.899109	-1.033
ARHGAP29	chr1	2.12418	-1.886
F3	chr1	2.22557	-3.185
MIR378G	chr1	-Inf	NA
LINC01057	chr1	0.544316	0.5091
CNN3	chr1	3.32449	-0.2084
ALG14	chr1	1.43249	-1.741
LOC101928118	chr1	-0.668573	0.145
LOC101928241	chr1	-Inf	NA
DPYD	chr1	0.31492	0.2474
MIR2682	chr1	-Inf	NA
MIR137	chr1	-Inf	NA
MIR137HG	chr1	-Inf	NA
LPPR5	chr1	1.11926	6.22
LOC101928270	chr1	-Inf	NA
MIR548N	chr1	-Inf	NA
FRRS1	chr1	1.30384	-0.2589
SASS6	chr1	2.10653	0.1751
LRRC39	chr1	-0.445632	0.2291
DBT	chr1	2.35545	0.4286
RTCA-AS1	chr1	0.0704073	0.2453
LINC01349	chr1	-Inf	NA
EXTL2	chr1	2.27508	1.494
DPH5	chr1	2.31576	0.5055
LOC101928370	chr1	-Inf	NA
OLFM3	chr1	0.201124	0.4533
COL11A1	chr1	2.03703	6.871
LOC101928436	chr1	-Inf	NA
AMY1B	chr1	-Inf	NA
AMY1C	chr1	-Inf	NA
AMY1A	chr1	-Inf	NA
LOC101928476	chr1	-Inf	NA
VAV3	chr1	1.62839	3.206
SLC25A24	chr1	2.10857	1.642
NBPF4	chr1	-Inf	NA
HENMT1	chr1	2.04805	-2.041
AKNAD1	chr1	-0.122283	-0.4588
CLCC1	chr1	2.2413	-0.5916
WDR47	chr1	2.14737	-2.369
TAF13	chr1	2.13577	-3.217
C1orf194	chr1	-1.14503	0.05811
PSRC1	chr1	2.6602	-0.2457
MYBPHL	chr1	-0.0702746	-0.4799
SORT1	chr1	2.71054	0.08707
PSMA5	chr1	2.7614	-0.7968
AMIGO1	chr1	1.40329	0.2256
GNAT2	chr1	-0.543482	0.1887
GSTM3	chr1	1.14145	0.384
EPS8L3	chr1	-0.415104	-0.2404
ALX3	chr1	-0.126156	-0.01921
KCNC4-AS1	chr1	0.0174507	-0.3257
LOC440600	chr1	0.198932	-0.4235
SLC16A4	chr1	0.491502	-1.777
LAMTOR5	chr1	2.59428	-1.614
LOC440602	chr1	-Inf	NA
KCNA10	chr1	-Inf	NA
KCNA2	chr1	-0.122283	-0.4588
KCNA3	chr1	0.947385	5.44
LRIF1	chr1	2.17085	-0.6747
DRAM2	chr1	2.34655	0.6948
DENND2D	chr1	0.879555	0.8361
PGCP1	chr1	-Inf	NA
OVGP1	chr1	1.5422	-0.8323
WDR77	chr1	2.82171	-1.439
ADORA3	chr1	-0.108518	-0.47
TMIGD3	chr1	-1.1496	0.0578
LINC01160	chr1	1.77247	-6.424
LOC101928718	chr1	-Inf	NA
FAM212B	chr1	1.8515	2.973
KCND3-IT1	chr1	-Inf	NA
KCND3	chr1	-0.668573	0.145
MIR4256	chr1	-Inf	NA
ST7L	chr1	1.55182	-0.1479
RHOC	chr1	2.94567	-1.718
PPM1J	chr1	2.15836	2.805
LINC01356	chr1	1.92557	0.6902
SLC16A1	chr1	3.54033	1.156
LOC100996251	chr1	0.0588055	0.7551
LOC643441	chr1	-0.115318	-0.6592
PHTF1	chr1	1.9861	-0.1245
RSBN1	chr1	2.30728	0.1464
PTPN22	chr1	-Inf	NA
BCL2L15	chr1	0.155032	-0.5932
AP4B1	chr1	1.93907	-1.231
HIPK1-AS1	chr1	-0.415104	-0.2404
SYT6	chr1	2.53491	5.924
TRIM33	chr1	2.89037	0.1419
BCAS2	chr1	2.40295	-0.4849
DENND2C	chr1	1.50583	-0.0792
AMPD1	chr1	-Inf	NA
NRAS	chr1	2.92075	0.04136
CSDE1	chr1	3.6974	-0.05938
SIKE1	chr1	2.54531	-0.2741
TSPAN2	chr1	1.78089	5.445
NGF	chr1	0.154424	0.938
CASQ2	chr1	0.058426	-1.205
NHLH2	chr1	0.772028	1.957
LOC101928977	chr1	-Inf	NA
ATP1A1-AS1	chr1	0.955399	1.192
LOC101929023	chr1	-Inf	NA
MIR548AC	chr1	-Inf	NA
CD58	chr1	1.15564	1.576
IGSF3	chr1	2.89059	-0.05233
LOC101929099	chr1	0.153205	-0.5716
TRIM45	chr1	1.83853	2.032
VTCN1	chr1	0.559068	-0.07865
LOC100996263	chr1	-Inf	NA
GDAP2	chr1	1.8707	0.3602
SPAG17	chr1	0.269513	1.486
TBX15	chr1	1.19033	-7.214
WARS2	chr1	1.96014	-0.7268
LINC00622	chr1	0.487704	2.969
ZNF697	chr1	2.36342	-0.7546
HMGCS2	chr1	-Inf	NA
REG4	chr1	-0.671009	0.1176
NBPF7	chr1	-Inf	NA
ADAM30	chr1	-Inf	NA
NOTCH2	chr1	2.92387	2.957
[truncated: 24,486 more rows]

## Sheet: EFIG4e_maplot_rnaseq_ezh2i_vs_n
name	seqnames	log10_basemean	RNASeq_DS_EZH2i_vs_Ni_log2FoldChange	RNASeq_DS_EZH2i_vs_Ni_padj
DDX11L1	chr1	0.00130093	0.05442	0.8757
MIR1302-10	chr1	-Inf	NA	NA
OR4F5	chr1	-Inf	NA	NA
FAM87B	chr1	-Inf	NA	NA
LINC01128	chr1	1.42991	0.3611	0.3732
SAMD11	chr1	0.946157	-0.4821	0.346
KLHL17	chr1	1.49388	-0.977	0.008034
PLEKHN1	chr1	0.0888446	-0.1414	0.6909
ISG15	chr1	1.36829	-0.5882	0.1666
AGRN	chr1	2.74586	0.1969	0.1547
LINC01342	chr1	-Inf	NA	NA
MIR200B	chr1	-Inf	NA	NA
MIR200A	chr1	-Inf	NA	NA
MIR429	chr1	-Inf	NA	NA
TTLL10	chr1	-Inf	NA	NA
B3GALT6	chr1	1.73664	-0.2979	0.3465
SCNN1D	chr1	-0.0804512	-0.2786	NA
PUSL1	chr1	1.87425	-0.2255	0.467
CPTP	chr1	1.84702	-0.01927	0.9603
TAS1R3	chr1	-0.702021	0.06412	NA
LOC148413	chr1	1.49803	-0.2253	0.582
TMEM88B	chr1	-Inf	NA	NA
VWA1	chr1	2.71147	0.007135	0.9741
ATAD3C	chr1	0.908217	0.107	0.8523
ATAD3B	chr1	2.97612	-1.32	1.272e-47
ATAD3A	chr1	2.4221	-0.4674	0.001808
MIB2	chr1	2.02898	-0.3034	0.2353
MMP23B	chr1	0.826981	0.8414	0.1364
MMP23A	chr1	0.0707765	0.3672	0.1465
CALML6	chr1	-0.258061	-0.181	NA
GABRD	chr1	0.638589	-3.153	0.008964
PRKCZ	chr1	1.89104	-0.1106	0.7301
SKI	chr1	2.28421	0.1898	0.4002
RER1	chr1	2.43743	0.09852	0.5811
PLCH2	chr1	-0.708409	0.06392	NA
TNFRSF14	chr1	-Inf	NA	NA
LOC100996583	chr1	-0.864867	-0.0534	NA
FAM213B	chr1	1.6787	0.581	0.05757
ACTRT2	chr1	-Inf	NA	NA
PRDM16	chr1	0.571825	0.5115	0.2959
MIR4251	chr1	-Inf	NA	NA
ARHGEF16	chr1	2.15776	-1.363	7.838e-14
TPRG1L	chr1	1.99092	-0.5278	0.02488
TP73	chr1	1.13098	0.5487	0.264
CCDC27	chr1	-Inf	NA	NA
SMIM1	chr1	-0.0914078	-0.007531	NA
DFFB	chr1	1.50065	-0.09418	0.8342
LINC01134	chr1	-0.277448	0.07422	NA
LINC01346	chr1	-Inf	NA	NA
LOC284661	chr1	-Inf	NA	NA
AJAP1	chr1	0.899547	0.1358	0.8076
MIR4417	chr1	-Inf	NA	NA
KCNAB2	chr1	0.872389	0.9484	0.099
RNF207	chr1	1.04883	-0.3226	0.5223
LINC00337	chr1	1.1271	-0.6752	0.1651
HES3	chr1	-0.554551	-0.0841	NA
ESPN	chr1	1.04532	-0.1267	0.8171
TAS1R1	chr1	-0.379552	-0.1225	NA
ZBTB48	chr1	1.40943	-0.5393	0.183
PHF13	chr1	1.85625	0.2715	0.3471
THAP3	chr1	1.32756	0.1604	0.7383
LOC100505887	chr1	-Inf	NA	NA
CAMTA1	chr1	1.89304	-0.06553	0.8512
VAMP3	chr1	2.41647	0.5778	3.385e-05
PER3	chr1	1.49651	-0.07442	0.872
PARK7	chr1	2.53681	0.1452	0.3204
LOC102724539	chr1	-Inf	NA	NA
SLC45A1	chr1	-0.270511	0.08365	NA
LOC102724552	chr1	-Inf	NA	NA
ENO1-AS1	chr1	-0.563678	-0.07181	NA
CA6	chr1	-Inf	NA	NA
H6PD	chr1	1.78097	1.33	6.554e-07
SPSB1	chr1	1.63276	1.019	0.00118
SLC25A33	chr1	2.01072	-0.6691	0.002912
TMEM201	chr1	1.97612	-0.5318	0.0249
PIK3CD	chr1	1.28623	-0.03901	0.9422
NMNAT1	chr1	1.33566	-0.07182	0.8853
MIR5697	chr1	-Inf	NA	NA
RBP7	chr1	0.49693	0.3641	0.4394
UBE4B	chr1	2.43664	-0.05329	0.7822
KIF1B	chr1	2.2531	-0.3425	0.05754
MIR1273D	chr1	-Inf	NA	NA
PGD	chr1	3.10823	-0.619	3.818e-19
APITD1	chr1	1.33021	-0.4146	0.3388
APITD1-CORT	chr1	0.712818	-1.079	0.09422
CORT	chr1	-Inf	NA	NA
PEX14	chr1	1.9578	-0.2279	0.4065
TARDBP	chr1	2.7854	-0.2649	0.01066
MTOR-AS1	chr1	-Inf	NA	NA
ANGPTL7	chr1	-0.858864	-0.05359	NA
UBIAD1	chr1	2.04415	-0.3543	0.111
PTCHD2	chr1	0.924331	-0.9809	0.08974
LOC101929181	chr1	-0.708409	0.06392	NA
FBXO44	chr1	1.04961	-0.9527	0.0758
FBXO6	chr1	1.23704	-0.3165	0.4936
DRAXIN	chr1	0.915347	0.08192	0.8852
AGTRAP	chr1	2.0607	-0.5537	0.009562
C1orf167	chr1	-0.38563	-0.1211	NA
CLCN6	chr1	1.80284	0.09399	0.7888
NPPA-AS1	chr1	0.0326188	-0.08181	0.806
RNU5E-1	chr1	-Inf	NA	NA
PLOD1	chr1	2.6909	-0.2993	0.01104
MFN2	chr1	2.68735	-0.3395	0.002554
MIIP	chr1	2.35679	-1.083	1.945e-13
MIR6729	chr1	-Inf	NA	NA
TNFRSF8	chr1	2.14051	-2.44	1.063e-30
MIR7846	chr1	-Inf	NA	NA
TNFRSF1B	chr1	1.31785	4.642	7.489e-10
MIR4632	chr1	-Inf	NA	NA
VPS13D	chr1	2.1329	-0.413	0.03118
SNORA59A	chr1	-Inf	NA	NA
SNORA59B	chr1	-Inf	NA	NA
AADACL4	chr1	-Inf	NA	NA
AADACL3	chr1	0.349083	-0.06936	0.8772
C1orf158	chr1	-Inf	NA	NA
PRAMEF12	chr1	0.75297	0.135	0.8042
PRAMEF1	chr1	0.292034	0.005645	0.9906
PRAMEF2	chr1	0.472756	0.05046	0.9233
PRAMEF7	chr1	0.462697	-0.03883	0.9415
HNRNPCL3	chr1	-Inf	NA	NA
HNRNPCL4	chr1	-Inf	NA	NA
PRAMEF9	chr1	-0.125344	-0.1183	NA
PRAMEF5	chr1	0.685294	0.1518	0.7735
LOC645382	chr1	-0.557363	-0.08366	NA
PRAMEF15	chr1	0.492481	0.01324	0.9799
PRAMEF16	chr1	-Inf	NA	NA
PRAMEF17	chr1	-0.858864	-0.05359	NA
PRAMEF20	chr1	0.325721	-0.2625	0.5119
PDPN	chr1	2.87326	1.181	3.67e-45
PRDM2	chr1	2.13988	0.3904	0.05987
KAZN	chr1	2.08991	-0.6407	0.001634
TMEM51	chr1	1.98905	0.4585	0.03942
FHAD1	chr1	-0.273762	0.08452	NA
EFHD2	chr1	2.4456	-0.1401	0.4144
CTRC	chr1	-Inf	NA	NA
CELA2A	chr1	-Inf	NA	NA
CELA2B	chr1	-Inf	NA	NA
DNAJC16	chr1	1.9059	-0.3002	0.2642
DDI2	chr1	1.68395	-0.1497	0.6909
RSC1A1	chr1	1.6787	-0.3772	0.2371
PLEKHM2	chr1	2.47363	-0.254	0.09143
SLC25A34	chr1	0.754654	0.4372	0.3946
TMEM82	chr1	-0.158641	-0.1955	NA
FBLIM1	chr1	2.09691	1.084	6.131e-09
SPEN	chr1	2.59151	-0.4516	0.0001445
C1orf64	chr1	-0.170889	0.03909	NA
CLCNKA	chr1	0.0580462	0.01237	0.9764
CLCNKB	chr1	0.432167	1.436	0.04356
SZRD1	chr1	2.87656	-0.1177	0.2949
NECAP2	chr1	2.12222	0.2668	0.2219
FAM231B	chr1	-Inf	NA	NA
MIR3675	chr1	-Inf	NA	NA
MST1P2	chr1	0.602386	0.4129	0.4009
FAM231C	chr1	-Inf	NA	NA
CROCC	chr1	1.56538	0.2473	0.5227
PADI1	chr1	-0.13763	0.1283	NA
PADI3	chr1	0.128722	0.07762	0.8494
MIR3972	chr1	-Inf	NA	NA
PADI4	chr1	-0.708409	0.06392	NA
PADI6	chr1	0.2403	0.1944	0.6172
ARHGEF10L	chr1	1.25334	0.3463	0.4486
ACTL8	chr1	0.404834	0.1736	0.703
LOC101927876	chr1	-Inf	NA	NA
IGSF21	chr1	-0.702021	0.06412	NA
KLHDC7A	chr1	-0.852324	-0.05381	NA
PAX7	chr1	0.422754	1.036	0.09038
MRTO4	chr1	2.40381	-0.2725	0.07054
PQLC2	chr1	1.81418	0.6666	0.01413
MINOS1	chr1	1.80665	-0.51	0.06474
MINOS1-NBL1	chr1	-Inf	NA	NA
RPS14P3	chr1	0.187521	0.1322	0.7345
NBL1	chr1	1.3948	0.5411	0.2087
HTR6	chr1	-0.704873	0.06403	NA
OTUD3	chr1	1.50705	-0.09725	0.8287
PLA2G5	chr1	-Inf	NA	NA
PLA2G2F	chr1	-Inf	NA	NA
UBXN10	chr1	0.217747	0.3694	0.3093
VWA5B1	chr1	-Inf	NA	NA
FAM43B	chr1	0.497759	-0.4927	0.3081
CDA	chr1	1.93374	-1.793	8.949e-14
PINK1	chr1	2.73488	-1.769	1.057e-66
MIR6084	chr1	-0.864867	-0.0534	NA
LOC100506801	chr1	-Inf	NA	NA
NBPF3	chr1	1.32552	-0.1006	0.8421
ALPL	chr1	2.19201	-2.369	2.067e-33
LDLRAD2	chr1	0.0595634	0.01238	0.977
CELA3B	chr1	-Inf	NA	NA
CELA3A	chr1	-Inf	NA	NA
LINC00339	chr1	1.07664	-0.2447	0.6264
CDC42	chr1	3.15776	0.2549	0.0003825
MIR4418	chr1	-Inf	NA	NA
ZBTB40	chr1	2.05843	-0.2424	0.3012
EPHA8	chr1	-0.21674	-0.06707	NA
C1QA	chr1	-0.325874	-0.02563	NA
C1QC	chr1	-Inf	NA	NA
C1QB	chr1	-Inf	NA	NA
EPHB2	chr1	2.04844	2.196	4.285e-26
MIR4684	chr1	-Inf	NA	NA
KDM1A	chr1	2.92085	-0.06401	0.5497
MIR3115	chr1	-Inf	NA	NA
ZNF436-AS1	chr1	0.369587	0.1005	0.8211
LOC101928163	chr1	-Inf	NA	NA
MDS2	chr1	-Inf	NA	NA
RPL11	chr1	3.34928	-0.09038	0.3038
TCEB3	chr1	2.39707	-0.09259	0.6162
PITHD1	chr1	2.2398	-0.5707	0.000945
LYPLA2	chr1	2.43425	0.01935	0.9317
MIR378F	chr1	-Inf	NA	NA
PNRC2	chr1	2.59262	-0.2838	0.02555
LOC284632	chr1	-Inf	NA	NA
GRHL3	chr1	1.53097	2.974	1.031e-12
NIPAL3	chr1	1.24105	0.4718	0.2988
RCAN3	chr1	1.52009	0.2477	0.5348
NCMAP	chr1	-0.557363	-0.08366	NA
SRRM1	chr1	2.60412	-0.2668	0.03333
CLIC4	chr1	2.79692	-0.2702	0.01885
MIR4425	chr1	-Inf	NA	NA
RHD	chr1	-Inf	NA	NA
TMEM50A	chr1	2.32572	0.2432	0.1465
TMEM57	chr1	1.96341	0.1686	0.5439
LDLRAP1	chr1	2.4501	-0.8611	7.617e-10
MAN1C1	chr1	2.4618	-1.048	3.538e-16
SEPN1	chr1	2.82151	0.05603	0.6677
MTFR1L	chr1	1.98767	0.01582	0.9612
EXTL1	chr1	-0.019633	-0.04972	0.8826
PDIK1L	chr1	1.22298	-0.01923	0.9736
FAM110D	chr1	0.0115704	-0.186	0.5132
ZNF593	chr1	1.97364	-0.1716	0.5366
CNKSR1	chr1	1.59638	0.2643	0.478
CATSPER4	chr1	-Inf	NA	NA
LOC101928303	chr1	-0.852324	-0.05381	NA
CEP85	chr1	2.16732	-0.249	0.2995
SH3BGRL3	chr1	2.31112	1.338	5.675e-20
CD52	chr1	1.00775	-0.3939	0.4332
LIN28A	chr1	3.18041	-0.3943	6.19e-09
DHDDS	chr1	2.18865	0.5263	0.002523
HMGN2	chr1	3.04258	0.6601	8.327e-19
RPS6KA1	chr1	2.31175	-0.8402	3.29e-08
MIR1976	chr1	-Inf	NA	NA
ARID1A	chr1	2.72779	0.3298	0.001647
PIGV	chr1	0.984437	0.03581	0.9511
ZDHHC18	chr1	2.14829	0.7073	0.0001042
SFN	chr1	1.52905	0.3146	0.4095
NUDC	chr1	2.70243	-0.6276	9.393e-10
TRNP1	chr1	1.56443	-1.755	1.418e-06
WDTC1	chr1	1.96614	-0.3612	0.1379
TMEM222	chr1	1.99568	-0.1707	0.523
ACTG1P20	chr1	0.381296	0.2165	0.6162
RNU6-48P	chr1	-Inf	NA	NA
SYTL1	chr1	0.581267	0.3713	0.4477
GPR3	chr1	0.401573	-0.1395	0.7542
FAM76A	chr1	1.5636	0.5169	0.1312
STX12	chr1	1.76087	0.8943	0.002628
PPP1R8	chr1	2.32919	-0.2259	0.2302
SCARNA1	chr1	-Inf	NA	NA
THEMIS2	chr1	1.29469	-0.4052	0.3814
SMPDL3B	chr1	0.983852	3.629	5.503e-05
XKR8	chr1	1.82099	0.2128	0.5138
ATPIF1	chr1	2.18808	-0.08378	0.7329
SESN2	chr1	2.50678	-0.2532	0.07877
MED18	chr1	1.65782	-0.2584	0.4916
PHACTR4	chr1	2.09587	0.05005	0.8626
RCC1	chr1	2.65437	-0.7157	1.937e-11
SNHG3	chr1	2.22608	-0.2421	0.2207
SNORA73A	chr1	-0.254925	-0.182	NA
SNORA73B	chr1	-0.21467	-0.06657	NA
TRNAU1AP	chr1	1.69714	-0.08201	0.8363
RAB42	chr1	0.865696	-1.483	0.03208
RNU11	chr1	-Inf	NA	NA
GMEB1	chr1	1.75465	-0.3567	0.2542
YTHDF2	chr1	2.85376	-0.1003	0.3494
OPRD1	chr1	0.000867722	0.04262	0.8923
EPB41	chr1	2.12287	-0.1014	0.6775
PTPRU	chr1	3.02979	-0.9946	1.463e-27
MATN1-AS1	chr1	0.0265333	0.1656	0.6001
ZCCHC17	chr1	1.92085	0.01857	0.9608
SERINC2	chr1	1.36829	1.708	0.0001143
LINC01225	chr1	-Inf	NA	NA
LINC01226	chr1	-0.708409	0.06392	NA
TINAGL1	chr1	2.42537	4.001	5.424e-113
HCRTR1	chr1	-Inf	NA	NA
KHDRBS1	chr1	2.81084	0.5742	3.349e-10
TMEM39B	chr1	1.72395	0.3173	0.3242
MIR5585	chr1	-Inf	NA	NA
KPNA6	chr1	2.51561	-0.197	0.1736
TXLNA	chr1	2.38917	-0.2033	0.2083
CCDC28B	chr1	0.685652	0.1571	0.7671
IQCC	chr1	0.979548	-0.2131	0.6829
DCDC2B	chr1	-0.704873	0.06403	NA
EIF3I	chr1	2.80543	-0.2255	0.02503
FAM167B	chr1	-0.551139	-0.07358	NA
LCK	chr1	0.42111	-0.1745	0.6946
HDAC1	chr1	2.52569	-0.09222	0.5613
TSSK3	chr1	-Inf	NA	NA
ZBTB8B	chr1	0.371068	0.1158	0.8024
ZBTB8A	chr1	1.53364	-0.624	0.0805
RBBP4	chr1	2.86386	-0.5668	3.13e-11
KIAA1522	chr1	2.47654	0.1745	0.3006
S100PBP	chr1	1.71825	-0.4774	0.12
HPCA	chr1	-0.212327	-0.06838	NA
AZIN2	chr1	1.35755	1.047	0.01326
ZNF362	chr1	1.94537	1.205	1.981e-07
LOC101929464	chr1	-Inf	NA	NA
ZSCAN20	chr1	0.697055	0.1274	0.8163
HMGB4	chr1	-Inf	NA	NA
CSMD2-AS1	chr1	-Inf	NA	NA
C1orf94	chr1	-0.864867	-0.0534	NA
GJB5	chr1	0.414973	-0.6459	0.1832
GJB4	chr1	0.0406023	-0.3166	0.2337
GJB3	chr1	-0.174899	0.03503	NA
GJA4	chr1	-0.0534495	-0.1602	NA
ZMYM1	chr1	1.78017	-0.9009	0.00147
ZMYM4	chr1	2.33726	-0.2482	0.1847
NCDN	chr1	2.07225	-0.1885	0.4916
TFAP2E	chr1	0.413132	-0.293	0.5055
AGO4	chr1	1.54481	-0.9211	0.00995
AGO1	chr1	2.40346	-1.048	1.199e-14
AGO3	chr1	1.21669	0.6504	0.1516
TEKT2	chr1	-0.852324	-0.05381	NA
ADPRHL2	chr1	1.8433	-0.01102	0.9771
MAP7D1	chr1	2.30233	1.284	6.405e-16
THRAP3	chr1	2.78075	-0.213	0.04603
SH3D21	chr1	1.73046	-1.107	0.0001869
MIR4255	chr1	-Inf	NA	NA
ZC3H12A	chr1	1.51108	-0.1175	0.7896
MIR6732	chr1	-Inf	NA	NA
DNALI1	chr1	0.64286	0.5359	0.2944
CDCA8	chr1	2.42813	-0.1665	0.3102
MANEAL	chr1	1.86759	-2.11	2.653e-14
C1orf122	chr1	2.16167	-0.714	0.0001485
UTP11L	chr1	2.08027	-0.09519	0.7319
MIR3659	chr1	-Inf	NA	NA
AKIRIN1	chr1	2.55919	-0.9092	7.937e-16
NDUFS5	chr1	2.45454	-0.6812	4.67e-07
MACF1	chr1	2.47276	-0.1984	0.1926
KIAA0754	chr1	1.22737	-0.5821	0.2126
BMP8A	chr1	-0.207468	-0.06067	NA
LOC101929516	chr1	-Inf	NA	NA
PPIE	chr1	1.79553	0.1734	0.5958
MFSD2A	chr1	0.809021	1.593	0.0274
CAP1	chr1	2.92578	0.1062	0.2872
RLF	chr1	1.97488	0.2394	0.3636
TMCO2	chr1	-Inf	NA	NA
ZMPSTE24	chr1	2.30146	-0.09574	0.6294
SMAP2	chr1	1.77379	0.7411	0.007797
ZFP69B	chr1	0.918293	-0.5325	0.3068
ZFP69	chr1	0.870579	-0.4843	0.3488
EXO5	chr1	1.20737	0.2312	0.6399
ZNF684	chr1	1.01953	-0.6065	0.232
NFYC	chr1	2.30942	-0.4005	0.01143
MIR30E	chr1	-Inf	NA	NA
MIR30C1	chr1	-Inf	NA	NA
KCNQ4	chr1	0.82256	1.117	0.07009
CTPS1	chr1	2.37548	-0.3029	0.04996
SLFNL1-AS1	chr1	0.249198	-0.2519	0.4668
FOXO6	chr1	1.66614	1.258	0.0001012
GUCA2B	chr1	-Inf	NA	NA
RIMKLA	chr1	0.50853	-0.01929	0.972
PPCS	chr1	1.86004	-0.1515	0.6153
CCDC30	chr1	-Inf	NA	NA
PPIH	chr1	1.96009	0.1786	0.5216
YBX1	chr1	3.6721	0.3389	1.283e-09
C1orf50	chr1	1.26951	0.7353	0.09208
LOC100129924	chr1	-0.402524	0.126	NA
ERMAP	chr1	0.709015	0.09031	0.8716
ZNF691	chr1	1.22583	-0.2616	0.586
LOC339539	chr1	-Inf	NA	NA
SLC2A1-AS1	chr1	-0.034422	0.2301	0.4096
FAM183A	chr1	-Inf	NA	NA
CFAP57	chr1	-0.702021	0.06412	NA
TMEM125	chr1	0.54382	-0.7926	0.1484
TIE1	chr1	-0.405607	0.1252	NA
MPL	chr1	-0.708409	0.06392	NA
CDC20	chr1	2.9127	-0.07745	0.5472
SZT2	chr1	1.91577	0.1891	0.541
MIR6735	chr1	-Inf	NA	NA
PTPRF	chr1	3.22194	0.07014	0.4786
KDM4A	chr1	2.48116	-1.013	1.672e-15
ST3GAL3	chr1	1.21431	0.7431	0.1005
MIR6079	chr1	-Inf	NA	NA
ARTN	chr1	0.254306	-0.833	0.05198
IPO13	chr1	2.17289	-0.142	0.5222
DPH2	chr1	2.38238	-1.031	1.855e-10
ATP6V0B	chr1	2.41061	-0.2216	0.2276
B4GALT2	chr1	2.10209	0.7349	0.0001177
CCDC24	chr1	0.653598	0.1478	0.7809
KLF17	chr1	1.76597	-2.122	1.365e-11
DMAP1	chr1	2.06258	-0.3508	0.1251
RNF220	chr1	2.31069	-0.4148	0.00785
MIR5584	chr1	-Inf	NA	NA
C1orf228	chr1	-0.864867	-0.0534	NA
KIF2C	chr1	2.45194	-0.2181	0.1699
RPS8	chr1	3.4456	0.1032	0.1713
SNORD55	chr1	-Inf	NA	NA
SNORD46	chr1	-Inf	NA	NA
SNORD38A	chr1	-Inf	NA	NA
SNORD38B	chr1	-Inf	NA	NA
PLK3	chr1	1.64237	0.1452	0.7207
BTBD19	chr1	-0.27597	0.07384	NA
UROD	chr1	2.14922	0.07875	0.7598
LINC01144	chr1	-0.852324	-0.05381	NA
HPDL	chr1	2.2572	-0.2366	0.243
TOE1	chr1	1.8936	-0.1106	0.7276
MMACHC	chr1	1.40175	-0.06711	0.8904
AKR1A1	chr1	2.44963	-0.6012	4.154e-05
NASP	chr1	2.93646	-0.319	0.0002676
TMEM69	chr1	2.09447	-0.41	0.0476
MAST2	chr1	2.49164	-0.6214	1.376e-06
LOC101929626	chr1	-Inf	NA	NA
TSPAN1	chr1	0.218273	0.363	0.3139
LURAP1	chr1	0.842983	-0.2014	0.7026
RAD54L	chr1	2.11959	-0.9648	1.31e-07
UQCRH	chr1	2.77276	-0.9755	5.288e-24
NSUN4	chr1	2.07628	-0.7272	0.0004479
FAAH	chr1	1.60606	-0.8609	0.01137
FAAHP1	chr1	0.201397	-0.3967	0.2437
DMBX1	chr1	1.49038	-1.881	4.76e-06
MKNK1-AS1	chr1	-Inf	NA	NA
TEX38	chr1	-Inf	NA	NA
EFCAB14-AS1	chr1	-Inf	NA	NA
CYP4B1	chr1	-Inf	NA	NA
CYP4X1	chr1	0.87483	1.622	0.01675
CYP4Z1	chr1	-Inf	NA	NA
CYP4A22	chr1	-Inf	NA	NA
LINC00853	chr1	-Inf	NA	NA
CMPK1	chr1	2.26811	0.1373	0.5256
FOXE3	chr1	-0.404173	0.1256	NA
FOXD2	chr1	0.171141	0.0272	0.9457
SLC5A9	chr1	-Inf	NA	NA
LOC101929721	chr1	-Inf	NA	NA
ELAVL4	chr1	-0.276134	0.0839	NA
CDKN2C	chr1	1.18808	2.687	8.533e-06
MIR4421	chr1	-Inf	NA	NA
MIR6500	chr1	-Inf	NA	NA
C1orf185	chr1	-Inf	NA	NA
RNF11	chr1	2.38561	0.5101	0.0008512
TTC39A-AS1	chr1	-Inf	NA	NA
OSBPL9	chr1	2.25527	0.9599	8.122e-09
TXNDC12-AS1	chr1	-Inf	NA	NA
BTF3L4	chr1	2.29535	-0.3532	0.03634
ZFYVE9	chr1	2.2307	-0.8533	2.712e-07
PRPF38A	chr1	2.17898	-0.4419	0.01475
GPX7	chr1	1.3216	0.8649	0.04372
FAM159A	chr1	-0.554551	-0.0841	NA
ZYG11B	chr1	2.08314	0.2013	0.3847
ZYG11A	chr1	2.05269	-2.053	1.134e-21
SCP2	chr1	1.85812	0.6325	0.02024
MIR1273F	chr1	-Inf	NA	NA
MIR5095	chr1	-Inf	NA	NA
MIR1273G	chr1	-Inf	NA	NA
PODN	chr1	-0.0357875	0.2044	0.438
CPT2	chr1	1.89298	-0.04178	0.8999
LOC100507564	chr1	-0.273599	0.08378	NA
LOC105378732	chr1	-Inf	NA	NA
DMRTB1	chr1	1.37767	-1.59	0.0007858
DIO1	chr1	-Inf	NA	NA
LRRC42	chr1	1.81723	0.6245	0.0191
TCEANC2	chr1	1.39724	-0.3967	0.3494
MIR4781	chr1	-Inf	NA	NA
MRPL37	chr1	2.67089	-0.5291	8.826e-07
SSBP3-AS1	chr1	-Inf	NA	NA
ACOT11	chr1	1.3075	-1.272	0.005843
MROH7	chr1	-0.162033	-0.223	NA
MROH7-TTC4	chr1	-Inf	NA	NA
TTC4	chr1	1.97914	-0.3742	0.1145
C1orf177	chr1	-Inf	NA	NA
TMEM61	chr1	-0.702021	0.06412	NA
BSND	chr1	-0.474826	0.01775	NA
PCSK9	chr1	1.67825	-1.778	4.827e-08
LOC100507634	chr1	0.269279	0.4497	0.2429
MIR4422	chr1	-Inf	NA	NA
PRKAA2	chr1	0.323252	0.9744	0.06647
C8A	chr1	-Inf	NA	NA
DAB1-AS1	chr1	-Inf	NA	NA
LINC01135	chr1	-Inf	NA	NA
LINC01358	chr1	-Inf	NA	NA
FGGY	chr1	0.726483	0.742	0.1795
LOC101926944	chr1	-Inf	NA	NA
HOOK1	chr1	1.01787	0.7304	0.1532
NFIA	chr1	1.67495	0.2893	0.4025
MGC34796	chr1	-Inf	NA	NA
INADL	chr1	2.1014	0.09065	0.7279
MIR3116-1	chr1	-Inf	NA	NA
L1TD1	chr1	2.81671	-1.15	1.587e-29
USP1	chr1	2.33163	-0.6491	4.707e-05
ANGPTL3	chr1	-Inf	NA	NA
ATG4C	chr1	1.48926	-0.09097	0.8444
FOXD3	chr1	1.03302	-0.4101	0.413
ALG6	chr1	1.70526	0.1399	0.7023
EFCAB7	chr1	0.749118	0.3208	0.5249
DLEU2L	chr1	-Inf	NA	NA
PGM1	chr1	1.90945	1.99	2.064e-16
ROR1	chr1	1.81465	1.468	5.801e-08
UBE2U	chr1	-Inf	NA	NA
CACHD1	chr1	1.93702	-0.1478	0.6018
MIR4794	chr1	-Inf	NA	NA
RAVER2	chr1	1.38202	1.787	2.539e-05
AK4	chr1	2.93258	-2.012	2.242e-96
DNAJC6	chr1	1.19061	2.153	8.765e-05
LEPROT	chr1	2.00945	1.345	2.574e-10
LEPR	chr1	1.05576	2.903	4.248e-05
PDE4B	chr1	0.404149	0.4092	0.3252
SGIP1	chr1	-0.4786	0.01716	NA
MIR3117	chr1	-Inf	NA	NA
TCTEX1D1	chr1	-0.231288	0.1584	NA
MIER1	chr1	1.94547	0.2491	0.3899
IL23R	chr1	-Inf	NA	NA
IL12RB2	chr1	-Inf	NA	NA
GADD45A	chr1	1.64943	0.6687	0.0311
GNG12-AS1	chr1	-Inf	NA	NA
DEPDC1-AS1	chr1	-0.121248	-0.1087	NA
LRRC7	chr1	-0.4011	0.1092	NA
PIN1P1	chr1	-Inf	NA	NA
SRSF11	chr1	2.53643	-0.245	0.1042
HHLA3	chr1	0.863799	-0.183	0.7317
CTH	chr1	1.94557	-0.7964	0.0004669
LOC101927244	chr1	-Inf	NA	NA
ZRANB2-AS1	chr1	-Inf	NA	NA
ZRANB2-AS2	chr1	-0.852324	-0.05381	NA
LINC01360	chr1	-Inf	NA	NA
FPGT	chr1	1.38184	1.126	0.007412
FPGT-TNNI3K	chr1	-0.852324	-0.05381	NA
TNNI3K	chr1	-Inf	NA	NA
ERICH3-AS1	chr1	-Inf	NA	NA
TYW3	chr1	1.85727	-0.1499	0.6222
LHX8	chr1	0.871515	0.3196	0.5341
ACADM	chr1	1.83327	-0.3725	0.1922
RABGGTB	chr1	2.09447	-0.1309	0.605
SNORD45C	chr1	-Inf	NA	NA
SNORD45A	chr1	-Inf	NA	NA
SNORD45B	chr1	-Inf	NA	NA
MSH4	chr1	-0.0907115	-0.007285	NA
LOC101927342	chr1	-Inf	NA	NA
ST6GALNAC3	chr1	2.17869	1.428	1.411e-15
ST6GALNAC5	chr1	0.281488	0.7567	0.0877
MIR7156	chr1	-Inf	NA	NA
AK5	chr1	0.72746	-0.4815	0.3374
FAM73A	chr1	1.5849	0.03487	0.9404
NEXN	chr1	1.25527	0.5418	0.224
DNAJB4	chr1	1.61542	-0.7904	0.02008
GIPC2	chr1	0.815578	-0.6402	0.232
MGC27382	chr1	-Inf	NA	NA
PTGFR	chr1	0.993392	2.823	0.0002114
IFI44L	chr1	-Inf	NA	NA
IFI44	chr1	-Inf	NA	NA
LOC101927412	chr1	-Inf	NA	NA
ADGRL2	chr1	2.47319	0.3838	0.01213
PRKACB	chr1	1.43569	1.446	0.0002873
SAMD13	chr1	-0.852324	-0.05381	NA
DNASE2B	chr1	-Inf	NA	NA
RPF1	chr1	2.03181	-0.03803	0.8992
SPATA1	chr1	-Inf	NA	NA
WDR63	chr1	0.209515	-0.01313	0.9776
MIR4423	chr1	-Inf	NA	NA
LOC646626	chr1	-0.708409	0.06392	NA
CYR61	chr1	2.57576	0.8504	1.197e-12
CLCA2	chr1	-0.708409	0.06392	NA
CLCA1	chr1	-Inf	NA	NA
CLCA4	chr1	-Inf	NA	NA
CLCA3P	chr1	-Inf	NA	NA
SH3GLB1	chr1	2.22917	0.7506	1.767e-05
HS2ST1	chr1	1.98998	0.162	0.569
LINC01140	chr1	0.069298	-0.222	0.4402
LOC101927844	chr1	-Inf	NA	NA
LMO4	chr1	2.34908	-0.5115	0.0008714
PKN2	chr1	2.31091	-0.07978	0.6977
GBP6	chr1	-0.557991	-0.07261	NA
GBP1P1	chr1	-0.864867	-0.0534	NA
LRRC8B	chr1	1.53958	0.9152	0.008237
LRRC8C	chr1	1.40705	3.36	4.332e-11
LRRC8D	chr1	1.98078	0.2116	0.4158
ZNF326	chr1	2.12937	-0.1883	0.4206
CDC7	chr1	1.858	-0.09589	0.7751
BRDT	chr1	2.0569	-0.8902	1.602e-05
EPHX4	chr1	0.127105	0.06827	0.86
BTBD8	chr1	0.00216606	0.05817	0.8716
KIAA1107	chr1	0.852785	-0.4181	0.4173
C1orf146	chr1	-0.852324	-0.05381	NA
RPAP2	chr1	1.59682	-0.2204	0.5634
RPL5	chr1	3.40569	0.02948	0.7582
SNORD21	chr1	-Inf	NA	NA
SNORA66	chr1	-Inf	NA	NA
MTF2	chr1	2.11959	-0.1861	0.4159
CCDC18	chr1	1.40192	-0.2403	0.5809
DR1	chr1	2.18724	-0.002017	0.9929
FNBP1L	chr1	2.53732	-0.1512	0.3138
LOC100129046	chr1	-0.704873	0.06403	NA
MIR760	chr1	-Inf	NA	NA
ABCD3	chr1	1.97612	0.2415	0.3539
SLC44A3	chr1	1.19061	1.128	0.01969
LOC729970	chr1	0.402433	0.4664	0.2932
TMEM56	chr1	0.920645	2.062	0.003837
TMEM56-RWDD3	chr1	-0.704873	0.06403	NA
RWDD3	chr1	1.06558	0.2026	0.6988
FLJ31662	chr1	-Inf	NA	NA
LOC100996635	chr1	-Inf	NA	NA
LOC102723661	chr1	-Inf	NA	NA
PTBP2	chr1	1.75694	0.178	0.5871
DPYD-AS1	chr1	-Inf	NA	NA
DPYD-AS2	chr1	-Inf	NA	NA
LOC729987	chr1	-Inf	NA	NA
SNX7	chr1	1.92619	-0.4373	0.07621
LOC100129620	chr1	-Inf	NA	NA
LPPR4	chr1	0.468347	0.107	0.2897
PALMD	chr1	-0.404173	0.1256	NA
AGL	chr1	2.84448	-1.225	2.707e-34
SLC35A3	chr1	1.74304	0.08402	0.8292
HIAT1	chr1	2.2413	-0.1502	0.464
TRMT13	chr1	1.57784	0.5267	0.1182
RTCA	chr1	1.94032	0.5441	0.01675
MIR553	chr1	-Inf	NA	NA
CDC14A	chr1	1.06371	0.265	0.6054
GPR88	chr1	-0.858864	-0.05359	NA
VCAM1	chr1	-Inf	NA	NA
SLC30A7	chr1	1.82789	0.09139	0.8097
LOC102606465	chr1	0.0569049	0.01317	0.9753
S1PR1	chr1	1.56937	1.922	5.777e-08
LINC01307	chr1	-Inf	NA	NA
DNAJA1P5	chr1	-Inf	NA	NA
RNPC3	chr1	1.30835	0.01659	0.9776
AMY2B	chr1	0.0362295	-0.07937	0.8102
ACTG1P4	chr1	-0.704873	0.06403	NA
AMY2A	chr1	-Inf	NA	NA
LOC100129138	chr1	-0.158641	-0.1955	NA
PRMT6	chr1	1.92215	-0.3001	0.2545
NTNG1	chr1	0.142076	-0.5181	0.1114
MIR7852	chr1	-Inf	NA	NA
VAV3-AS1	chr1	-Inf	NA	NA
NBPF6	chr1	-0.00948356	0.2564	0.2498
FAM102B	chr1	2.3681	-0.9645	2.512e-10
PRPF38B	chr1	2.16702	-0.3273	0.09946
FNDC7	chr1	-Inf	NA	NA
STXBP3	chr1	1.68664	-0.02344	0.9533
SPATA42	chr1	-Inf	NA	NA
GPSM2	chr1	1.39041	1.265	0.002227
TMEM167B	chr1	1.80835	0.2147	0.5071
SCARNA2	chr1	-0.864867	-0.0534	NA
KIAA1324	chr1	0.0488301	0.2989	0.3083
SARS	chr1	2.75351	-0.1299	0.2534
CELSR2	chr1	1.93967	-0.8695	0.0005159
SYPL2	chr1	1.24944	-1.654	0.001312
ATXN7L2	chr1	1.3166	0.1367	0.7819
CYB561D1	chr1	1.45515	0.2436	0.5555
GPR61	chr1	-Inf	NA	NA
GNAI3	chr1	2.41564	0.4088	0.003398
MIR197	chr1	-Inf	NA	NA
AMPD2	chr1	2.01953	0.9513	1.17e-05
GSTM4	chr1	1.99374	-0.5441	0.01772
GSTM2	chr1	1.10958	0.5824	0.2292
GSTM1	chr1	1.32408	0.4718	0.2781
GSTM5	chr1	-Inf	NA	NA
CSF1	chr1	1.9627	2.848	2.188e-30
AHCYL1	chr1	2.64846	0.2145	0.08177
STRIP1	chr1	2.14983	-0.1377	0.5442
LINC01397	chr1	-Inf	NA	NA
UBL4B	chr1	-Inf	NA	NA
SLC6A17	chr1	1.63367	-0.2975	0.3878
KCNC4	chr1	1.69801	-0.87	0.003962
RBM15	chr1	1.96341	-0.9565	2.104e-05
LAMTOR5-AS1	chr1	-0.38563	-0.1211	NA
PROK1	chr1	0.638389	2.249	0.02114
CYMP	chr1	-0.852324	-0.05381	NA
CD53	chr1	1.78526	-0.934	0.0004623
CEPT1	chr1	1.94433	0.3597	0.1372
CHI3L2	chr1	1.2465	1.511	0.002746
CHIAP2	chr1	-Inf	NA	NA
CHIA	chr1	-0.379552	-0.1225	NA
PIFO	chr1	1.59517	-0.5369	0.1332
ATP5F1	chr1	2.7558	-0.3414	0.0009833
C1orf162	chr1	0.286007	0.2463	0.5301
RAP1A	chr1	2.12418	-0.08334	0.7441
FAM212B-AS1	chr1	0.00389117	0.04994	0.8798
DDX20	chr1	2.13513	-0.1437	0.5248
KCND3-AS1	chr1	-Inf	NA	NA
LOC643355	chr1	-0.858864	-0.05359	NA
CTTNBP2NL	chr1	1.79989	0.421	0.1558
WNT2B	chr1	0.516006	-0.5016	0.2949
CAPZA1	chr1	2.65858	0.1017	0.4886
MOV10	chr1	2.17114	0.6762	9.329e-05
FAM19A3	chr1	-0.0868222	-0.006272	NA
AKR7A2P1	chr1	-Inf	NA	NA
SLC16A1-AS1	chr1	0.529045	-0.05711	0.9129
LRIG2	chr1	1.854	-0.7131	0.00432
MAGI3	chr1	1.8012	0.8953	0.0006762
AP4B1-AS1	chr1	-Inf	NA	NA
DCLRE1B	chr1	1.85944	-0.2175	0.4596
HIPK1	chr1	2.16909	-0.3475	0.07049
OLFML3	chr1	2.3955	2.367	1.279e-58
SYCP1	chr1	-0.702021	0.06412	NA
TSHB	chr1	-Inf	NA	NA
VANGL1	chr1	1.86629	0.03589	0.9201
LOC101928995	chr1	-Inf	NA	NA
SLC22A15	chr1	0.927165	-0.1577	0.7709
MAB21L3	chr1	-0.104799	0.2452	NA
ATP1A1	chr1	3.19117	-0.3741	1.169e-08
MIR320B1	chr1	-Inf	NA	NA
C1orf137	chr1	-Inf	NA	NA
CD2	chr1	-Inf	NA	NA
PTGFRN	chr1	2.40192	-0.0246	0.9073
CD101	chr1	0.590396	0.2166	0.6601
TTF2	chr1	2.03463	-0.04453	0.8819
MIR942	chr1	-Inf	NA	NA
LINC01525	chr1	-Inf	NA	NA
MAN1A2	chr1	2.06145	0.6382	0.002681
FAM46C	chr1	1.49679	2.438	2.349e-09
WDR3	chr1	2.22479	-0.1322	0.5217
WARS2-IT1	chr1	-Inf	NA	NA
LOC101929147	chr1	0.73488	0.2973	0.5602
HAO2	chr1	-Inf	NA	NA
HAO2-IT1	chr1	-Inf	NA	NA
HSD3B2	chr1	0.630733	3.781	0.003482
HSD3B1	chr1	1.19756	2.6	1.23e-05
HSD3BP4	chr1	-0.704873	0.06403	NA
PHGDH	chr1	2.71525	-0.2677	0.02037
NBPF8	chr1	2.04999	-0.5253	0.01544
PPIAL4A	chr1	-Inf	NA	NA
LINC00623	chr1	0.749891	0.3393	0.5064
RNVU1-20	chr1	-Inf	NA	NA
RNVU1-4	chr1	-Inf	NA	NA
FCGR1B	chr1	-Inf	NA	NA
SRGAP2C	chr1	1.57864	0.8494	0.01194
EMBP1	chr1	0.126456	0.07156	0.8562
FCGR1C	chr1	-Inf	NA	NA
SRGAP2D	chr1	1.85727	0.7292	0.003436
RNVU1-15	chr1	-Inf	NA	NA
SRGAP2-AS1	chr1	-Inf	NA	NA
FAM72D	chr1	1.42029	0.1086	0.8271
RNVU1-14	chr1	-0.476124	0.01678	NA
GPR89A	chr1	1.76768	0.05761	0.8798
CD160	chr1	-Inf	NA	NA
POLR3C	chr1	2.07188	-0.2288	0.3217
NUDT17	chr1	0.210319	-0.01316	0.9766
GNRHR2	chr1	-0.474826	0.01775	NA
POLR3GL	chr1	1.02036	0.3396	0.5052
LOC101928979	chr1	-Inf	NA	NA
NUDT4P2	chr1	1.07882	0.09528	0.2937
NUDT4P1	chr1	1.86694	-0.3268	0.3743
CH17-408M7.1	chr1	-Inf	NA	NA
HYDIN2	chr1	-0.215954	-0.05831	NA
NBPF12	chr1	1.81617	-1.363	2.396e-07
PDIA3P1	chr1	1.47625	0.003628	0.9947
CHD1L	chr1	2.16791	-0.5447	0.004761
BCL9	chr1	2.49388	-0.6344	4.587e-07
GJA8	chr1	-0.708409	0.06392	NA
GPR89B	chr1	1.20222	1.181	0.0145
MIR6077	chr1	-Inf	NA	NA
LOC100132057	chr1	-0.0351749	0.2047	0.4375
RNVU1-3	chr1	-Inf	NA	NA
PDE4DIP	chr1	2.05652	-0.1662	0.5181
PPIAL4C	chr1	-Inf	NA	NA
LINC00869	chr1	0.661245	0.5324	0.2893
LOC388692	chr1	-Inf	NA	NA
FAM231D	chr1	0.371068	0.119	0.7988
FCGR1A	chr1	-Inf	NA	NA
HIST2H4A	chr1	0.186391	0.1357	0.7291
HIST2H4B	chr1	0.186391	0.1357	0.7291
HIST2H2AC	chr1	-0.034187	0.2083	0.4333
BOLA1	chr1	0.81591	-0.6345	0.2357
VPS45	chr1	1.80277	0.01484	0.9712
PLEKHO1	chr1	1.58161	0.8955	0.006029
CA14	chr1	0.397766	1.605	0.0436
C1orf54	chr1	-0.103033	0.2833	NA
CIART	chr1	0.644832	-0.2089	0.6792
MRPS21	chr1	2.20167	-0.2482	0.1998
PRPF3	chr1	2.34143	-0.4325	0.003829
RPRD2	chr1	2.3032	-0.2919	0.08781
TARS2	chr1	2.04258	-0.8165	8.765e-05
MIR6878	chr1	-Inf	NA	NA
ECM1	chr1	1.53983	1.855	4.754e-07
FALEC	chr1	-Inf	NA	NA
ADAMTSL4	chr1	1.86682	1.66	7.838e-11
MIR4257	chr1	-Inf	NA	NA
SETDB1	chr1	2.15442	-0.5381	0.00497
ANXA9	chr1	-0.103915	0.2829	NA
PRUNE	chr1	1.56808	-0.1704	0.6695
BNIPL	chr1	-0.050854	-0.1607	0.5784
C1orf56	chr1	0.757472	0.2112	0.6847
MLLT11	chr1	1.7209	1.315	2.705e-06
GABPB2	chr1	0.921114	-0.2971	0.5635
TNFAIP8L2	chr1	-Inf	NA	NA
TNFAIP8L2-SCNM1	chr1	-Inf	NA	NA
SCNM1	chr1	1.86906	-0.006986	0.9835
PIP5K1A	chr1	2.46135	-0.006343	0.9767
PSMD4	chr1	2.49527	-0.09006	0.5888
ZNF687	chr1	2.1827	-0.07059	0.7735
GBAT2	chr1	-0.0237418	-0.05374	0.8789
PSMB4	chr1	2.67201	-0.1628	0.2084
CGN	chr1	2.09237	0.1221	0.6176
TUFT1	chr1	1.64895	0.5233	0.09667
MIR554	chr1	-Inf	NA	NA
SNX27	chr1	1.99109	0.02769	0.9303
RIIAD1	chr1	-Inf	NA	NA
OAZ3	chr1	0.398981	-0.1461	0.7472
LOC100132111	chr1	-0.326334	-0.02222	NA
NBPF18P	chr1	-Inf	NA	NA
FLG-AS1	chr1	-0.323855	-0.0261	NA
LCE5A	chr1	-Inf	NA	NA
CRCT1	chr1	-Inf	NA	NA
LCE3C	chr1	-Inf	NA	NA
LCE3B	chr1	-Inf	NA	NA
LCE2D	chr1	-Inf	NA	NA
LCE2C	chr1	-Inf	NA	NA
LCE2B	chr1	-Inf	NA	NA
LCE2A	chr1	-Inf	NA	NA
LCE4A	chr1	-Inf	NA	NA
C1orf68	chr1	-Inf	NA	NA
KPRP	chr1	-Inf	NA	NA
LCE1F	chr1	-Inf	NA	NA
LCE1E	chr1	-Inf	NA	NA
LCE1D	chr1	-Inf	NA	NA
LCE1B	chr1	-Inf	NA	NA
LCE1A	chr1	-Inf	NA	NA
LCE6A	chr1	-Inf	NA	NA
SMCP	chr1	-Inf	NA	NA
IVL	chr1	-Inf	NA	NA
SPRR4	chr1	-Inf	NA	NA
SPRR1A	chr1	-Inf	NA	NA
SPRR3	chr1	-Inf	NA	NA
SPRR1B	chr1	-Inf	NA	NA
LOC101928009	chr1	-Inf	NA	NA
LELP1	chr1	-Inf	NA	NA
PRR9	chr1	0.000867722	0.0541	0.8765
LOR	chr1	-Inf	NA	NA
S100A9	chr1	-0.402524	0.126	NA
S100A7A	chr1	-Inf	NA	NA
LOC101928034	chr1	-Inf	NA	NA
S100A1	chr1	-0.27466	0.0835	NA
CHTOP	chr1	2.48756	-0.004628	0.9832
SNAPIN	chr1	1.69197	0.3251	0.3462
NPR1	chr1	0.0366289	-0.09051	0.7933
INTS3	chr1	2.33244	0.1367	0.4678
LOC343052	chr1	-Inf	NA	NA
CREB3L4	chr1	1.34537	-0.4359	0.3148
RPS27	chr1	3.34811	0.1804	0.03571
UBAP2L	chr1	3.1529	0.2108	0.008059
HAX1	chr1	2.27114	-0.3686	0.0344
AQP10	chr1	-Inf	NA	NA
ATP8B2	chr1	2.72787	-1.88	3.856e-69
IL6R	chr1	2.31806	-1.101	1.958e-13
TDRD10	chr1	0.127429	0.06732	0.8597
UBE2Q1-AS1	chr1	-Inf	NA	NA
CHRNB2	chr1	-0.126273	-0.1186	NA
CKS1B	chr1	2.69346	-0.4201	3.973e-05
MIR4258	chr1	-Inf	NA	NA
FLAD1	chr1	2.38828	-0.8245	7.49e-08
LENEP	chr1	-Inf	NA	NA
ZBTB7B	chr1	1.8819	0.4657	0.0751
DCST1	chr1	-0.702021	0.06412	NA
ADAM15	chr1	2.18156	1.153	2.856e-10
EFNA4	chr1	1.98345	-0.5927	0.0124
EFNA3	chr1	1.42488	0.05084	0.9217
EFNA1	chr1	1.66266	1.85	9.145e-09
SLC50A1	chr1	1.55388	0.3251	0.3736
TRIM46	chr1	0.203848	0.2701	0.4828
MIR92B	chr1	-Inf	NA	NA
MTX1	chr1	2.16137	-0.2257	0.3145
HCN3	chr1	0.605197	0.1671	0.7401
FDPS	chr1	2.52127	0.00281	0.9889
RUSC1	chr1	2.12385	-0.2135	0.3288
POU5F1P4	chr1	0.758458	-0.3867	0.4442
ASH1L-AS1	chr1	0.581381	0.3704	0.4487
MSTO1	chr1	2.67752	-0.8159	2.582e-14
DAP3	chr1	2.37475	-0.1893	0.2592
MSTO2P	chr1	0.911264	0.02263	0.9724
SYT11	chr1	0.906658	1.072	0.07243
RXFP4	chr1	-Inf	NA	NA
LAMTOR2	chr1	1.8177	-0.2418	0.4393
RAB25	chr1	1.40088	1.914	1.26e-05
LMNA	chr1	2.74819	0.1619	0.1804
SEMA4A	chr1	0.99065	0.01391	0.9816
SLC25A44	chr1	2.7743	-0.5127	9.738e-08
PMF1	chr1	1.96057	-0.2687	0.3008
PMF1-BGLAP	chr1	0.628185	0.02232	0.9712
BGLAP	chr1	-Inf	NA	NA
TMEM79	chr1	0.800029	0.3427	0.5039
TSACC	chr1	0.550473	-0.6387	0.2176
RHBG	chr1	-0.704873	0.06403	NA
TTC24	chr1	-Inf	NA	NA
APOA1BP	chr1	1.89763	1.029	1.244e-05
HAPLN2	chr1	-Inf	NA	NA
BCAN	chr1	0.739097	-0.06964	0.8994
RRNAD1	chr1	1.4239	0.2535	0.5558
PRCC	chr1	2.58861	-0.1722	0.2245
NTRK1	chr1	0.298853	0.3688	0.3462
PEAR1	chr1	1.6193	2.089	1.494e-08
LRRC71	chr1	-0.702021	0.06412	NA
CYCSP52	chr1	-Inf	NA	NA
KIRREL	chr1	2.66801	0.4448	1.755e-05
CD1D	chr1	0.527114	-0.8078	0.1502
CD1A	chr1	-Inf	NA	NA
CD1C	chr1	-Inf	NA	NA
CD1E	chr1	-Inf	NA	NA
OR10K1	chr1	-Inf	NA	NA
OR10R2	chr1	-Inf	NA	NA
OR10Z1	chr1	-Inf	NA	NA
OR6K6	chr1	-Inf	NA	NA
MNDA	chr1	-0.708409	0.06392	NA
PYHIN1	chr1	-Inf	NA	NA
IFI16	chr1	2.03663	0.3854	0.09121
CADM3	chr1	0.626751	2.753	0.01623
ACKR1	chr1	-Inf	NA	NA
FCER1A	chr1	-Inf	NA	NA
OR10J1	chr1	-Inf	NA	NA
APCS	chr1	-Inf	NA	NA
DUSP23	chr1	1.57078	-0.9476	0.006231
FCRL6	chr1	-Inf	NA	NA
SLAMF8	chr1	-Inf	NA	NA
LINC01133	chr1	-0.858864	-0.05359	NA
KCNJ9	chr1	-0.864867	-0.0534	NA
ATP1A2	chr1	-Inf	NA	NA
ATP1A4	chr1	-0.702021	0.06412	NA
CASQ1	chr1	0.139879	0.5691	0.07291
PEA15	chr1	2.60119	1.257	1.707e-30
SUMO1P3	chr1	0.860757	0.2793	0.5893
NCSTN	chr1	2.60627	0.506	4.76e-06
NHLH1	chr1	0.219323	0.3973	0.2943
VANGL2	chr1	1.72024	0.07097	0.8579
SLAMF7	chr1	-0.852324	-0.05381	NA
LY9	chr1	-Inf	NA	NA
LOC101928372	chr1	-Inf	NA	NA
KLHDC9	chr1	0.795811	-0.4865	0.3428
NIT1	chr1	1.68619	0.3615	0.2834
UFC1	chr1	2.18808	0.03401	0.8956
USP21	chr1	1.74834	0.1785	0.5972
PPOX	chr1	1.24527	-0.1984	0.6878
NDUFS2	chr1	2.2572	-0.4291	0.01172
FCER1G	chr1	0.115278	-0.2903	0.3522
TOMM40L	chr1	1.52892	-0.321	0.4106
MIR5187	chr1	-Inf	NA	NA
PCP4L1	chr1	0.444357	-0.2216	0.6215
SDHC	chr1	2.46404	-0.2171	0.1517
FCGR2A	chr1	-0.702021	0.06412	NA
HSPA6	chr1	-0.0332952	0.2038	0.4372
FCGR2C	chr1	-Inf	NA	NA
HSPA7	chr1	-0.168642	0.0315	NA
FCGR2B	chr1	0.133219	-0.1806	0.6129
FCRLA	chr1	-Inf	NA	NA
FCRLB	chr1	-0.474826	0.01775	NA
DUSP12	chr1	1.60617	-0.1011	0.8133
ATF6	chr1	2.20548	0.1423	0.5233
NOS1AP	chr1	0.915875	3.322	0.0003124
MIR4654	chr1	-Inf	NA	NA
MIR556	chr1	-Inf	NA	NA
C1orf226	chr1	1.55364	3.328	9.797e-15
UHMK1	chr1	2.18554	-0.1297	0.6215
UAP1	chr1	1.9668	0.2731	0.2837
DDR2	chr1	1.93151	1.708	1.556e-13
HSD17B7	chr1	1.5914	0.5385	0.1074
RGS4	chr1	2.03141	1.891	1.062e-16
LOC101928404	chr1	-Inf	NA	NA
NUF2	chr1	1.69126	0.1865	0.5997
PBX1	chr1	2.64355	0.4897	3.932e-06
LRRC52	chr1	-Inf	NA	NA
MGST3	chr1	2.04179	0.8735	3.498e-05
LOC440700	chr1	-Inf	NA	NA
LOC100147773	chr1	-0.702021	0.06412	NA
UCK2	chr1	2.03583	0.84	5.316e-05
MIR3658	chr1	-Inf	NA	NA
FMO9P	chr1	-Inf	NA	NA
POGK	chr1	2.06258	-0.06359	0.8173
MAEL	chr1	2.37566	1.319	1.889e-18
DUSP27	chr1	0.412461	-0.2636	0.5325
POU2F1	chr1	2.13098	-0.3014	0.1471
RCSD1	chr1	0.388634	0.8803	0.11
MPZL1	chr1	2.52634	1.763	2.378e-49
DCAF6	chr1	1.94369	0.6729	0.002946
MIR1255B2	chr1	-Inf	NA	NA
TIPRL	chr1	2.16584	-0.3687	0.0548
SFT2D2	chr1	0.87616	-0.151	0.7825
TBX19	chr1	0.22763	0.07033	0.8569
MIR557	chr1	-Inf	NA	NA
XCL1	chr1	0.0374265	-0.08206	0.8029
LINC00626	chr1	-0.704873	0.06403	NA
ATP1B1	chr1	2.44467	1.309	2.243e-25
BLZF1	chr1	1.43425	0.6726	0.08556
C1orf112	chr1	1.49996	0.6125	0.09204
METTL11B	chr1	-Inf	NA	NA
MIR3119-2	chr1	-Inf	NA	NA
GORAB	chr1	1.21827	0.1901	0.7023
PRRX1	chr1	2.00475	0.6006	0.004747
MROH9	chr1	-Inf	NA	NA
FMO3	chr1	-0.852324	-0.05381	NA
MIR1295B	chr1	-Inf	NA	NA
FMO6P	chr1	-Inf	NA	NA
FMO2	chr1	-Inf	NA	NA
FMO1	chr1	0.516668	2.746	0.02042
FMO4	chr1	0.16465	0.2971	0.3886
TOP1P1	chr1	0.246499	-0.0512	0.9046
PRRC2C	chr1	3.07225	-0.1722	0.03312
METTL13	chr1	2.30899	-0.7022	2.547e-06
DNM3	chr1	0.367169	0.2994	0.4282
DNM3-IT1	chr1	-Inf	NA	NA
MIR3120	chr1	-Inf	NA	NA
C1orf105	chr1	0.399328	1.955	0.03769
SUCO	chr1	2.30298	0.04048	0.8601
FASLG	chr1	-Inf	NA	NA
PRDX6	chr1	2.58035	-0.5427	9.03e-06
LOC730159	chr1	-Inf	NA	NA
KLHL20	chr1	1.57772	0.02766	0.9501
DARS2	chr1	2.11126	-0.7115	0.0001474
GAS5-AS1	chr1	-Inf	NA	NA
ZBTB37	chr1	0.868762	0.09296	0.8713
RABGAP1L	chr1	1.70544	-0.3693	0.2437
GPR52	chr1	-Inf	NA	NA
CACYBP	chr1	2.47436	-0.8208	1.554e-08
TNN	chr1	-0.474178	0.0171	NA
LOC101928751	chr1	-Inf	NA	NA
PAPPA2	chr1	-0.858864	-0.05359	NA
BRINP2	chr1	0.350636	0.6663	0.1485
LOC102724661	chr1	-0.708409	0.06392	NA
LOC101928778	chr1	-Inf	NA	NA
RASAL2	chr1	1.75465	0.568	0.04522
TEX35	chr1	-0.864867	-0.0534	NA
C1orf220	chr1	-0.469672	0.01692	NA
MIR4424	chr1	-Inf	NA	NA
RALGPS2	chr1	2.20085	1.167	7.416e-13
FAM20B	chr1	2.20656	-0.4207	0.0242
TOR3A	chr1	2.18808	-0.8008	2.331e-05
SOAT1	chr1	2.33866	-0.2101	0.2507
AXDND1	chr1	-0.402524	0.126	NA
TDRD5	chr1	0.61595	-0.1424	0.7845
FAM163A	chr1	0.489818	2.849	0.01726
TOR1AIP1	chr1	2.00475	0.6245	0.00271
CEP350	chr1	2.12189	0.3144	0.1775
QSOX1	chr1	2.34577	1.37	6.704e-20
FLJ23867	chr1	0.677607	2.553	0.01067
LHX4	chr1	-0.704873	0.06403	NA
OVAAL	chr1	-Inf	NA	NA
XPR1	chr1	1.9284	0.4897	0.03838
KIAA1614	chr1	0.102091	0.2434	0.4715
MR1	chr1	-0.476514	0.01749	NA
IER5	chr1	1.60271	-0.03596	0.9383
LOC101928973	chr1	-Inf	NA	NA
GM140	chr1	-Inf	NA	NA
CACNA1E	chr1	-0.101439	0.2515	NA
LINC00272	chr1	-Inf	NA	NA
RGSL1	chr1	-Inf	NA	NA
LOC284648	chr1	-0.229222	0.1857	NA
NPL	chr1	0.963929	0.7031	0.1784
DHX9	chr1	3.06595	-0.3208	0.0002111
LAMC1	chr1	3.33766	-0.1408	0.04631
LAMC2	chr1	1.88717	-1.085	6.631e-06
SMG7	chr1	2.52218	0.1899	0.1892
RGL1	chr1	1.83778	2.817	1.554e-23
TSEN15	chr1	1.92361	0.3965	0.102
C1orf21	chr1	1.40671	2.288	1.217e-07
RNF2	chr1	2.08171	0.3637	0.09799
SWT1	chr1	1.1089	0.1272	0.8174
HMCN1	chr1	0.903361	0.6674	0.2076
PRG4	chr1	-0.702021	0.06412	NA
C1orf27	chr1	1.7558	0.009499	0.9805
OCLM	chr1	-Inf	NA	NA
LOC102724919	chr1	-Inf	NA	NA
PACERR	chr1	-Inf	NA	NA
PLA2G4A	chr1	0.761326	1.04	0.09253
LINC01036	chr1	-Inf	NA	NA
LINC01351	chr1	-Inf	NA	NA
LOC440704	chr1	-Inf	NA	NA
RGS18	chr1	-Inf	NA	NA
RGS21	chr1	-Inf	NA	NA
RGS1	chr1	-0.476124	0.01678	NA
RGS13	chr1	0.392697	0.325	0.4477
RGS2	chr1	1.63155	1.344	6.695e-05
TROVE2	chr1	1.45712	0.00999	0.9841
CDC73	chr1	2.02366	0.3268	0.1519
MIR1278	chr1	-Inf	NA	NA
LINC01031	chr1	-Inf	NA	NA
CFH	chr1	0.139879	0.5908	0.06975
CFHR3	chr1	-0.383419	-0.1216	NA
CFHR1	chr1	-Inf	NA	NA
CFHR4	chr1	-Inf	NA	NA
CFHR2	chr1	-Inf	NA	NA
CFHR5	chr1	-Inf	NA	NA
CRB1	chr1	-0.864867	-0.0534	NA
C1orf53	chr1	0.527501	-0.05141	0.9206
LHX9	chr1	1.44948	0.5576	0.149
NEK7	chr1	1.6535	0.4052	0.2498
PTPRC	chr1	-Inf	NA	NA
LINC01221	chr1	-Inf	NA	NA
NR5A2	chr1	1.52802	-1.63	2.423e-05
LOC101929224	chr1	-Inf	NA	NA
CAMSAP2	chr1	2.12156	0.05247	0.8641
GPR25	chr1	-Inf	NA	NA
C1orf106	chr1	2.36493	-0.07817	0.7135
IGFN1	chr1	-Inf	NA	NA
PKP1	chr1	0.782114	4.52	0.0005155
RPS10P7	chr1	-0.048274	-0.1474	0.5958
NAV1	chr1	2.50556	1.475	1.562e-29
MIR5191	chr1	-Inf	NA	NA
MIR1231	chr1	-Inf	NA	NA
IPO9	chr1	2.57054	0.06527	0.6865
MIR6739	chr1	-Inf	NA	NA
SHISA4	chr1	0.971044	1.813	0.004946
TIMM17A	chr1	2.26717	-0.2186	0.2883
RNPEP	chr1	2.52763	-0.3719	0.004168
MIR6740	chr1	-Inf	NA	NA
ELF3	chr1	2.78283	0.06421	0.6153
GPR37L1	chr1	0.472025	-0.1336	0.7662
PTPRVP	chr1	-Inf	NA	NA
LGR6	chr1	1.04297	-0.1755	0.7401
PPP1R12B	chr1	1.53794	-0.6802	0.05543
PCAT6	chr1	0.405346	0.1716	0.7054
MGAT4EP	chr1	-Inf	NA	NA
LOC148709	chr1	0.689753	-0.4419	0.3848
TMEM183A	chr1	2.45332	-0.4287	0.002311
PPFIA4	chr1	0.514681	0.3002	0.5233
ADORA1	chr1	1.36903	0.9945	0.01444
LINC01353	chr1	-Inf	NA	NA
BTG2	chr1	2.03583	1.365	6.85e-11
PRELP	chr1	0.0895519	-0.1322	0.7025
OPTC	chr1	-Inf	NA	NA
ATP2B4	chr1	2.55835	0.1061	0.5108
SNORA77	chr1	-Inf	NA	NA
LINC00260	chr1	0.287578	-1.119	0.03957
LAX1	chr1	-0.0933956	-0.006038	NA
ZC3H11A	chr1	2.45515	-0.1482	0.3547
ZBED6	chr1	0.840482	0.1108	0.8455
SNRPE	chr1	2.16524	-0.175	0.4533
SOX13	chr1	2.30728	0.5081	0.0008294
LOC101929441	chr1	-Inf	NA	NA
MDM4	chr1	1.89581	-0.3075	0.2654
NFASC	chr1	-0.0804512	-0.2786	NA
CNTN2	chr1	-0.560825	-0.08313	NA
TMCC2	chr1	1.10721	-0.3138	0.5217
LEMD1-AS1	chr1	-Inf	NA	NA
CDK18	chr1	1.61773	0.9589	0.002846
MFSD4	chr1	-Inf	NA	NA
LOC284581	chr1	0.846151	-0.5997	0.2579
LOC103021296	chr1	-Inf	NA	NA
LOC103021295	chr1	1.28511	-0.7023	0.1109
C1orf186	chr1	-Inf	NA	NA
SRGAP2	chr1	2.273	1.156	6.792e-14
IKBKE	chr1	0.891537	2.878	0.0008121
MIR6769B	chr1	-Inf	NA	NA
RASSF5	chr1	-0.00691664	0.316	0.2008
DYRK3	chr1	0.553762	1.519	0.05572
MAPKAPK2	chr1	2.26435	-0.01751	0.9422
IL19	chr1	-Inf	NA	NA
IL20	chr1	-Inf	NA	NA
IL24	chr1	-0.403953	0.1086	NA
PFKFB2	chr1	1.59273	-0.9995	0.002315
C4BPB	chr1	-0.00436481	0.3074	0.2059
C4BPA	chr1	-Inf	NA	NA
CD55	chr1	2.05308	0.5785	0.008062
CR2	chr1	-0.0500736	-0.1633	0.5745
CR1	chr1	-0.0537443	-0.1456	NA
CR1L	chr1	1.73167	-0.9872	0.0009216
CD46	chr1	2.22608	-0.2581	0.1818
LOC148696	chr1	-0.138585	0.1457	NA
MIR205HG	chr1	0.694693	-0.1321	0.8039
MIR205	chr1	-Inf	NA	NA
CAMK1G	chr1	-0.105518	0.2448	NA
G0S2	chr1	0.100371	0.2434	0.4717
HSD11B1	chr1	-Inf	NA	NA
TRAF3IP3	chr1	0.247973	1.001	0.03289
DIEXF	chr1	1.98444	-0.4249	0.07064
SYT14	chr1	0.953276	-0.7065	0.1849
SERTAD4	chr1	1.23376	3.817	1.033e-07
HHAT	chr1	0.917348	2.475	0.001314
RCOR3	chr1	1.72313	0.2256	0.4898
TRAF5	chr1	0.980367	1.422	0.01936
LINC00467	chr1	0.594834	-0.1887	0.704
LOC105748977	chr1	-Inf	NA	NA
DTL	chr1	2.26198	-0.5755	0.0004343
MIR3122	chr1	-Inf	NA	NA
PPP2R5A	chr1	2.23502	0.8751	1.95e-07
SNORA16B	chr1	-Inf	NA	NA
NENF	chr1	1.41547	0.9415	0.01539
LOC101929565	chr1	-Inf	NA	NA
ATF3	chr1	2.14395	0.8869	1.14e-06
FAM71A	chr1	-0.403953	0.1086	NA
TATDN3	chr1	1.45378	-0.09647	0.8363
FLVCR1	chr1	1.99339	-1.219	1.091e-08
VASH2	chr1	1.95337	-1.071	1.295e-05
RPS6KC1	chr1	1.67788	0.1867	0.6023
LINC00538	chr1	-Inf	NA	NA
PROX1	chr1	0.101747	0.2491	0.4656
SMYD2	chr1	1.81875	0.4921	0.06485
CENPF	chr1	2.6465	-0.09261	0.5351
KCNK2	chr1	0.00560945	0.05192	0.8798
KCTD3	chr1	2.07555	0.1185	0.6312
LOC102723833	chr1	-Inf	NA	NA
SPATA17	chr1	-0.560825	-0.08313	NA
LINC00210	chr1	-Inf	NA	NA
LOC101929631	chr1	-Inf	NA	NA
RRP15	chr1	1.94871	0.03933	0.9149
TGFB2	chr1	1.12872	0.5139	0.2888
MIR548F3	chr1	-Inf	NA	NA
TGFB2-OT1	chr1	-Inf	NA	NA
LYPLAL1	chr1	1.33866	0.8344	0.04599
IARS2	chr1	2.46761	-0.2674	0.06975
MARK1	chr1	1.59351	0.3574	0.3154
C1orf115	chr1	1.42927	1.988	3.349e-06
MARC2	chr1	0.0269416	0.1447	0.6241
MARC1	chr1	1.2887	-0.819	0.07323
LINC01352	chr1	-Inf	NA	NA
HLX	chr1	0.301247	0.08823	0.8351
TAF1A-AS1	chr1	-0.0324988	0.206	0.4359
MIA3	chr1	2.16316	0.1827	0.3959
BROX	chr1	1.848	0.07755	0.8219
FAM177B	chr1	-Inf	NA	NA
DISP1	chr1	1.53097	3.172	1.244e-13
CCDC185	chr1	-Inf	NA	NA
CAPN2	chr1	2.51825	1.843	6.215e-51
FBXO28	chr1	2.14457	-0.6796	0.0004225
DEGS1	chr1	2.51891	-0.7821	5.317e-10
LOC101927164	chr1	-0.4011	0.1092	NA
CNIH4	chr1	2.1186	-0.577	0.005167
CNIH3	chr1	1.17898	0.7983	0.0971
DNAH14	chr1	1.10823	0.2484	0.6195
SRP9	chr1	2.73263	0.04268	0.7868
EPHX1	chr1	1.90488	-0.1626	0.5763
H3F3A	chr1	-Inf	NA	NA
H3F3AP4	chr1	3.24502	0.1329	0.07674
MIXL1	chr1	1.92952	-1.752	1.074e-12
C1orf95	chr1	-0.469672	0.01692	NA
PSEN2	chr1	1.73094	-1.063	0.000286
ADCK3	chr1	1.70036	-0.8381	0.004291
ZNF678	chr1	1.43632	-0.4067	0.3117
LOC100130093	chr1	-0.319121	-0.02386	NA
SNAP47	chr1	2.04258	-0.1222	0.6491
PRSS38	chr1	-0.551139	-0.07358	NA
WNT3A	chr1	0.607348	1.108	0.08809
ARF1	chr1	3.28914	0.1441	0.07449
MIR3620	chr1	-Inf	NA	NA
GUK1	chr1	2.28713	0.3284	0.05393
GJC2	chr1	-0.214243	-0.06718	NA
IBA57	chr1	1.64836	-0.5137	0.1132
OBSCN	chr1	1.41597	1.305	0.001278
HIST3H2BB	chr1	-0.554551	-0.0841	NA
MIR4666A	chr1	-Inf	NA	NA
RNF187	chr1	2.5753	-1.062	8.152e-15
DUSP5P1	chr1	-0.708409	0.06392	NA
RHOU	chr1	2.51838	2.431	8.966e-79
RAB4A	chr1	1.73175	0.1905	0.568
SPHAR	chr1	-Inf	NA	NA
LOC101927478	chr1	-Inf	NA	NA
URB2	chr1	2.12222	-0.3257	0.1312
GALNT2	chr1	2.44404	1.731	3.571e-39
COG2	chr1	1.87795	-0.06037	0.856
CAPN9	chr1	-0.560825	-0.08313	NA
LOC101927604	chr1	-Inf	NA	NA
ARV1	chr1	1.24993	0.4669	0.3031
TRIM67	chr1	-0.275069	0.08418	NA
GNPAT	chr1	1.69161	1.199	0.0001009
SPRTN	chr1	1.55642	0.2016	0.6018
TSNAX	chr1	1.84807	0.04733	0.8958
TSNAX-DISC1	chr1	0.389343	0.07211	0.6034
DISC1	chr1	0.981139	0.2761	0.5947
DISC1-IT1	chr1	-Inf	NA	NA
MAP10	chr1	0.761702	0.1104	0.8444
NTPCR	chr1	1.63629	-0.3577	0.2953
KIAA1804	chr1	1.63599	-0.2832	0.4205
KCNK1	chr1	1.4183	0.5177	0.1883
MIR4427	chr1	-Inf	NA	NA
SLC35F3	chr1	-0.4786	0.01716	NA
MIR4671	chr1	-Inf	NA	NA
COA6	chr1	1.68556	-0.3681	0.2605
LINC00184	chr1	-Inf	NA	NA
LOC101927787	chr1	-Inf	NA	NA
LINC01132	chr1	-Inf	NA	NA
GGPS1	chr1	1.66304	0.1513	0.6876
TBCE	chr1	1.95182	-0.3183	0.203
GPR137B	chr1	1.20112	0.4376	0.3491
EDARADD	chr1	1.13893	-0.1505	0.7745
LGALS8	chr1	1.44592	1.153	0.003436
ACTN2	chr1	0.538071	0.8045	0.1499
MTR	chr1	2.03302	0.1593	0.5481
RYR2	chr1	0.120574	0.3346	0.2516
MIR4428	chr1	-Inf	NA	NA
LOC100130331	chr1	-Inf	NA	NA
CHRM3	chr1	0.624695	0.4087	0.3911
RPS7P5	chr1	-Inf	NA	NA
FMN2	chr1	1.05077	7.669	1.843e-07
MIR3123	chr1	-Inf	NA	NA
KMO	chr1	-0.403953	0.1086	NA
WDR64	chr1	-0.23018	0.1854	NA
EXO1	chr1	2.01995	-0.836	8.744e-05
BECN2	chr1	-0.4786	0.01716	NA
SDCCAG8	chr1	1.49554	0.3161	0.4114
MIR4677	chr1	-Inf	NA	NA
LOC339529	chr1	-Inf	NA	NA
ZBTB18	chr1	1.77822	-0.522	0.0663
C1orf100	chr1	-Inf	NA	NA
C1orf101	chr1	-0.708409	0.06392	NA
DESI2	chr1	2.51135	-0.6573	4.565e-07
COX20	chr1	1.78547	0.3043	0.3196
EFCAB2	chr1	1.22167	-0.05432	0.9208
KIF26B	chr1	1.73989	2.905	2.094e-19
CNST	chr1	1.75778	-0.196	0.5528
SCCPDH	chr1	1.58456	0.55	0.1162
LINC01341	chr1	-0.702021	0.06412	NA
VN1R5	chr1	-Inf	NA	NA
NLRP3	chr1	-Inf	NA	NA
OR2W5	chr1	-Inf	NA	NA
GCSAML	chr1	-0.407379	0.1079	NA
OR2G2	chr1	-Inf	NA	NA
OR2G3	chr1	-Inf	NA	NA
TRIM58	chr1	1.25912	-0.04102	0.9415
OR2W3	chr1	-0.474826	0.01775	NA
OR2T8	chr1	-Inf	NA	NA
OR2L13	chr1	-Inf	NA	NA
OR2L8	chr1	-Inf	NA	NA
OR2AK2	chr1	-Inf	NA	NA
OR2L1P	chr1	-Inf	NA	NA
OR2L5	chr1	-Inf	NA	NA
OR2L2	chr1	-Inf	NA	NA
OR2L3	chr1	-Inf	NA	NA
OR2M1P	chr1	-Inf	NA	NA
OR2M5	chr1	-Inf	NA	NA
OR2M2	chr1	-Inf	NA	NA
OR2M3	chr1	-Inf	NA	NA
OR2M4	chr1	-Inf	NA	NA
OR14C36	chr1	-Inf	NA	NA
OR2T4	chr1	-Inf	NA	NA
OR2T6	chr1	-Inf	NA	NA
OR2T1	chr1	-Inf	NA	NA
OR2T2	chr1	-Inf	NA	NA
OR2T3	chr1	-Inf	NA	NA
OR2T5	chr1	-Inf	NA	NA
OR2G6	chr1	-Inf	NA	NA
LOC101928226	chr1	-Inf	NA	NA
MIR3124	chr1	-Inf	NA	NA
ZNF672	chr1	1.72107	-0.02529	0.9486
PGBD2	chr1	1.23855	-0.6392	0.1655
MIR6859-1	chr1	-Inf	NA	NA
WASH7P	chr1	2.02612	-0.5313	0.01755
FAM138A	chr1	-Inf	NA	NA
FAM138F	chr1	-Inf	NA	NA
LOC729737	chr1	1.78269	-2.035	1.871e-11
MIR6859-3	chr1	-Inf	NA	NA
MIR6859-4	chr1	-Inf	NA	NA
OR4F16	chr1	-Inf	NA	NA
OR4F29	chr1	-Inf	NA	NA
OR4F3	chr1	-Inf	NA	NA
LOC100132062	chr1	1.30771	-0.3996	0.3626
LOC100132287	chr1	1.30771	-0.3996	0.3626
LOC101928626	chr1	-Inf	NA	NA
MIR6723	chr1	-Inf	NA	NA
LOC100133331	chr1	1.57438	-1.993	8.316e-08
LOC100288069	chr1	0.954435	-0.9332	0.1036
LINC00115	chr1	-0.172631	0.03661	NA
FAM41C	chr1	-0.25516	-0.1594	NA
LOC100130417	chr1	-0.704873	0.06403	NA
NOC2L	chr1	2.90445	-0.4592	2.755e-07
PERM1	chr1	-0.551139	-0.07358	NA
HES4	chr1	1.56785	-0.6026	0.09611
RNF223	chr1	0.728435	-0.9097	0.1276
C1orf159	chr1	1.78061	-0.1987	0.5398
TNFRSF18	chr1	-0.473402	0.01633	NA
TNFRSF4	chr1	-0.209926	-0.06849	NA
SDF4	chr1	2.57715	0.02762	0.8798
FAM132A	chr1	-0.323672	-0.0268	NA
UBE2J2	chr1	2.29469	-0.1692	0.4028
MIR6726	chr1	-Inf	NA	NA
ACAP3	chr1	1.8657	0.04027	0.9064
MIR6727	chr1	-Inf	NA	NA
CPSF3L	chr1	2.49262	-0.3302	0.01699
MIR6808	chr1	-Inf	NA	NA
DVL1	chr1	2.29491	-0.2219	0.2121
MXRA8	chr1	2.37365	1.811	2.424e-34
AURKAIP1	chr1	2.42927	-0.4224	0.004337
CCNL2	chr1	2.30298	-0.1387	0.4639
MRPL20	chr1	2.28217	-0.7398	7.532e-06
ANKRD65	chr1	-Inf	NA	NA
LOC102724312	chr1	-0.858864	-0.05359	NA
TMEM240	chr1	0.151063	-0.07277	0.8569
SSU72	chr1	2.61542	-0.9929	2.541e-16
C1orf233	chr1	2.14582	-1.491	4.41e-12
CDK11B	chr1	2.22063	-0.2579	0.1829
SLC35E2B	chr1	2.20978	0.2612	0.1863
CDK11A	chr1	1.71784	-0.4069	0.2055
SLC35E2	chr1	1.25503	0.06184	0.9078
NADK	chr1	2.37894	-0.561	8.44e-05
GNB1	chr1	3.13704	-0.04351	0.6407
TMEM52	chr1	1.49485	-0.5546	0.1436
CFAP74	chr1	-0.852324	-0.05381	NA
FAAP20	chr1	1.90325	0.7385	0.001593
LOC100129534	chr1	0.413635	0.6204	0.1805
MORN1	chr1	0.669038	-0.07233	0.893
PEX10	chr1	1.76827	0.05393	0.8904
LOC115110	chr1	-Inf	NA	NA
MMEL1	chr1	-0.704873	0.06403	NA
LINC00982	chr1	-0.708409	0.06392	NA
MIR551A	chr1	-Inf	NA	NA
MEGF6	chr1	1.03423	0.7974	0.1233
WRAP73	chr1	1.76649	-0.2954	0.3382
TP73-AS1	chr1	1.68619	0.4115	0.1927
LRRC47	chr1	2.53618	-1.021	2.131e-15
CEP104	chr1	2.01199	-0.3936	0.07576
C1orf174	chr1	1.92423	-0.2079	0.4556
MIR4689	chr1	-Inf	NA	NA
NPHP4	chr1	1.56832	0.07975	0.8639
CHD5	chr1	0.164055	0.3183	0.3729
RPL22	chr1	2.9722	-0.07303	0.549
LOC102724450	chr1	-Inf	NA	NA
ICMT	chr1	2.74052	-0.526	6.958e-08
GPR153	chr1	1.98632	-1.37	7.258e-10
ACOT7	chr1	2.21192	-1.038	2.747e-09
HES2	chr1	1.34262	0.1196	0.8077
MIR4252	chr1	-Inf	NA	NA
TNFRSF25	chr1	1.25018	-1.539	0.003398
PLEKHG5	chr1	1.63428	-0.8885	0.006787
NOL9	chr1	2.08814	-0.2314	0.3144
KLHL21	chr1	2.27021	-0.07096	0.756
DNAJC11	chr1	2.75823	-0.7633	1.981e-13
UTS2	chr1	-Inf	NA	NA
TNFRSF9	chr1	1.22712	0.5626	0.2163
ERRFI1	chr1	2.62076	1.636	7.433e-46
RERE	chr1	2.40552	0.3263	0.02524
MIR6728	chr1	-Inf	NA	NA
ENO1	chr1	3.66987	0.2297	0.005231
SLC2A7	chr1	-Inf	NA	NA
SLC2A5	chr1	1.13767	-1.961	0.0009926
GPR157	chr1	0.345766	0.1521	0.7255
MIR34A	chr1	-Inf	NA	NA
LOC100506022	chr1	-0.23018	0.1854	NA
PIK3CD-AS1	chr1	-Inf	NA	NA
PIK3CD-AS2	chr1	0.332438	0.06223	0.8952
CLSTN1	chr1	2.7277	0.2143	0.05341
CTNNBIP1	chr1	1.53339	0.528	0.1338
LZIC	chr1	1.38112	-0.1058	0.8262
DFFA	chr1	2.26951	-0.7718	9.455e-07
CASZ1	chr1	1.10278	0.4089	0.4009
C1orf127	chr1	-0.702021	0.06412	NA
MASP2	chr1	-0.323672	-0.0268	NA
SRM	chr1	2.9815	-0.1015	0.4088
EXOSC10	chr1	2.48714	-0.2509	0.07555
MTOR	chr1	2.75664	-0.9208	3.857e-22
FBXO2	chr1	0.586587	-0.06764	0.897
MAD2L2	chr1	2.20276	-0.8574	1.075e-06
LOC102724659	chr1	-Inf	NA	NA
MTHFR	chr1	1.87448	-0.5535	0.02539
NPPA	chr1	-Inf	NA	NA
NPPB	chr1	1.93707	3.333	5.195e-34
KIAA2013	chr1	2.63609	-0.5602	3.535e-07
MIR6730	chr1	-Inf	NA	NA
DHRS3	chr1	1.66257	1.641	2.226e-07
PRAMEF11	chr1	-0.173796	0.03318	NA
HNRNPCL1	chr1	-0.852324	-0.05381	NA
PRAMEF4	chr1	-0.034328	0.2043	0.4374
PRAMEF10	chr1	-0.0315171	0.2096	0.4313
PRAMEF6	chr1	0.969649	-1.812	0.009351
LOC101929983	chr1	0.277838	-0.08663	0.8411
PRAMEF22	chr1	-Inf	NA	NA
LOC391003	chr1	-Inf	NA	NA
PRAMEF8	chr1	0.394627	-0.4369	0.2611
PRAMEF14	chr1	0.374748	-0.1088	0.8137
PRAMEF19	chr1	-0.0199512	-0.04541	0.8872
LRRC38	chr1	0.911903	4.256	0.000266
TMEM51-AS1	chr1	1.84111	-0.592	0.02587
C1orf195	chr1	-Inf	NA	NA
CASP9	chr1	1.52153	-0.2318	0.557
AGMAT	chr1	0.72049	-0.3994	0.4307
UQCRHL	chr1	1.79796	-0.6396	0.02174
FLJ37453	chr1	0.73464	-0.3364	0.5064
ZBTB17	chr1	1.72835	-0.5532	0.06122
HSPB7	chr1	1.10789	2.157	0.0007339
FAM131C	chr1	-0.136142	0.1466	NA
EPHA2	chr1	1.68368	1.392	5.412e-06
ARHGEF19	chr1	1.01912	0.02816	0.9639
RSG1	chr1	0.649627	-0.1174	0.8271
FBXO42	chr1	1.77656	0.4577	0.1094
SPATA21	chr1	-Inf	NA	NA
CROCCP3	chr1	0.0565237	0.01068	0.9782
RNU1-1	chr1	0.0366289	-0.098	0.7837
RNU1-2	chr1	0.0366289	-0.098	0.7837
RNU1-27P	chr1	0.0366289	-0.098	0.7837
RNU1-28P	chr1	0.0366289	-0.098	0.7837
RNU1-3	chr1	0.0366289	-0.098	0.7837
RNU1-4	chr1	0.0366289	-0.098	0.7837
RNVU1-18	chr1	0.0366289	-0.098	0.7837
NBPF1	chr1	1.58771	0.7609	0.02712
CROCCP2	chr1	1.03941	-0.106	0.8493
ESPNP	chr1	-Inf	NA	NA
MST1L	chr1	0.171726	0.02367	0.9533
MFAP2	chr1	1.99198	1.357	1.363e-10
ATP13A2	chr1	2.59802	-0.4866	0.0001263
SDHB	chr1	2.27138	-0.7486	2.015e-06
PADI2	chr1	0.687351	0.466	0.3568
RCC2	chr1	3.07628	-0.9051	5.264e-35
TAS1R2	chr1	-Inf	NA	NA
MIR4695	chr1	-Inf	NA	NA
MIR1290	chr1	-Inf	NA	NA
ALDH4A1	chr1	2.04999	-0.1638	0.5188
IFFO2	chr1	1.66181	0.6432	0.03853
UBR4	chr1	2.68806	-0.4389	2.084e-05
EMC1	chr1	2.52556	0.1201	0.4352
AKR7L	chr1	-0.708409	0.06392	NA
AKR7A3	chr1	-0.271241	0.07502	NA
LOC100506730	chr1	0.355452	0.2696	0.5246
AKR7A2	chr1	1.9346	0.4	0.1154
CAPZB	chr1	2.7864	-0.1532	0.1494
TMCO4	chr1	1.46015	-0.5286	0.167
RNF186	chr1	-Inf	NA	NA
PLA2G2E	chr1	-Inf	NA	NA
PLA2G2A	chr1	0.820661	2.527	0.003482
PLA2G2D	chr1	-Inf	NA	NA
PLA2G2C	chr1	-Inf	NA	NA
UBXN10-AS1	chr1	-0.858864	-0.05359	NA
LINC01141	chr1	-Inf	NA	NA
CAMK2N1	chr1	1.34694	1.047	0.01187
MUL1	chr1	2.1232	-0.3124	0.1491
PINK1-AS	chr1	1.34928	0.4917	0.2465
DDOST	chr1	2.99774	0.1172	0.2546
KIF17	chr1	1.49596	-0.2459	0.5383
SH2D5	chr1	1.38202	0.1745	0.7053
HP1BP3	chr1	2.31744	0.3956	0.01245
MIR1256	chr1	-Inf	NA	NA
EIF4G3	chr1	2.14644	0.4026	0.03937
ECE1	chr1	2.63889	1.579	5.286e-49
RAP1GAP	chr1	1.41681	-0.2796	0.5051
USP48	chr1	2.27554	-0.543	0.001309
HSPG2	chr1	2.47958	1.715	9.646e-35
LOC101928043	chr1	-Inf	NA	NA
WNT4	chr1	-0.402524	0.126	NA
MIR6127	chr1	-Inf	NA	NA
MIR4253	chr1	-Inf	NA	NA
LACTBL1	chr1	-Inf	NA	NA
C1orf234	chr1	-Inf	NA	NA
MIR4419A	chr1	-Inf	NA	NA
LUZP1	chr1	2.32346	0.2705	0.09698
HTR1D	chr1	0.284656	0.2533	0.5227
LINC01355	chr1	0.253338	0.3137	0.4135
HNRNPR	chr1	2.92675	0.2656	0.003139
ZNF436	chr1	1.09447	0.3174	0.522
TCEA3	chr1	0.8355	1.15	0.06586
ASAP3	chr1	1.83001	0.2361	0.4256
E2F2	chr1	1.44824	0.02918	0.9544
ID3	chr1	1.24005	1.436	0.00311
TCEB3-AS1	chr1	0.432649	-0.09411	0.85
GALE	chr1	2.05346	0.3842	0.06756
HMGCL	chr1	1.42765	0.3722	0.3646
FUCA1	chr1	2.20085	-0.8811	1.378e-07
CNR2	chr1	1.58001	-2.645	3.026e-11
SRSF10	chr1	2.65234	-0.3942	0.001111
MYOM3	chr1	-0.271809	0.08331	NA
IL22RA1	chr1	-Inf	NA	NA
IFNLR1	chr1	1.05115	-0.7854	0.1413
STPG1	chr1	1.15806	0.2843	0.5629
RCAN3AS	chr1	-Inf	NA	NA
LOC100506985	chr1	-Inf	NA	NA
MIR6731	chr1	-Inf	NA	NA
RUNX3	chr1	0.509471	1.884	0.04613
SYF2	chr1	1.85156	-0.4834	0.08809
RSRP1	chr1	1.46255	-0.2692	0.5036
RHCE	chr1	-0.101604	0.2466	NA
LOC646471	chr1	-0.563678	-0.07181	NA
AUNIP	chr1	1.70165	-0.6488	0.03632
PAQR7	chr1	1.42894	0.3003	0.4678
MIR3917	chr1	-Inf	NA	NA
STMN1	chr1	3.08955	-1.314	6.54e-73
PAFAH2	chr1	1.58035	-0.1613	0.6883
SLC30A2	chr1	2.02776	-1.193	2.259e-08
TRIM63	chr1	0.0281644	0.1662	0.5987
UBXN11	chr1	1.33846	-0.1615	0.7369
AIM1L	chr1	2.03941	1.47	2.494e-11
ZNF683	chr1	-Inf	NA	NA
LOC101928324	chr1	-0.563678	-0.07181	NA
GPN2	chr1	1.80051	0.01511	0.9728
GPATCH3	chr1	1.74178	0.001382	0.9978
NR0B2	chr1	-Inf	NA	NA
KDF1	chr1	1.42144	-0.2262	0.6029
FAM46B	chr1	2.57542	-1.835	1.1e-41
SLC9A1	chr1	2.75755	-0.4478	4.511e-05
MAP3K6	chr1	1.86237	-0.5908	0.02474
FCN3	chr1	-Inf	NA	NA
CD164L2	chr1	-Inf	NA	NA
WASF2	chr1	2.67724	0.02386	0.8783
AHDC1	chr1	2.01536	0.7767	0.0002108
FGR	chr1	-0.216883	-0.05853	NA
IFI6	chr1	1.10037	2.157	0.000455
RPA2	chr1	2.197	-0.3403	0.06644
EYA3	chr1	2.06258	0.1105	0.6648
PTAFR	chr1	-0.0241089	-0.04773	0.8873
DNAJC8	chr1	2.51534	0.05802	0.7416
SNORD99	chr1	-Inf	NA	NA
SNORA61	chr1	-0.864867	-0.0534	NA
SNORA44	chr1	-Inf	NA	NA
SNORA16A	chr1	-Inf	NA	NA
SNHG12	chr1	1.65543	-0.7524	0.01786
TAF12	chr1	1.92257	0.06145	0.8523
TMEM200B	chr1	1.7286	-0.349	0.2814
SRSF4	chr1	2.44279	-0.2112	0.1719
MECR	chr1	1.93181	-0.478	0.0648
LOC101928460	chr1	-Inf	NA	NA
LOC101929406	chr1	-Inf	NA	NA
MATN1	chr1	-0.227092	0.1865	NA
MIR4420	chr1	-Inf	NA	NA
LAPTM5	chr1	0.607884	1.162	0.08101
SDC3	chr1	2.29026	1.836	1.758e-31
SNORD103A	chr1	-Inf	NA	NA
SNORD103B	chr1	-Inf	NA	NA
SNORD85	chr1	-Inf	NA	NA
PUM1	chr1	2.71425	-0.03921	0.7845
NKAIN1	chr1	0.825231	1.954	0.01147
SNRNP40	chr1	2.25672	-0.0289	0.9031
FABP3	chr1	2.02694	-1.273	2.748e-08
PEF1	chr1	2.3298	0.1998	0.2677
COL16A1	chr1	0.509068	2.033	0.0401
MIR4254	chr1	-Inf	NA	NA
ADGRB2	chr1	1.04883	2.351	0.000312
SPOCD1	chr1	-0.0315171	0.2096	0.4313
PTP4A2	chr1	2.76042	0.3901	5.125e-05
TMEM234	chr1	1.09621	-0.3122	0.5315
MTMR9LP	chr1	0.199206	0.7198	0.04836
MARCKSL1	chr1	2.78075	0.2608	0.02488
FAM229A	chr1	-0.21254	-0.06831	NA
BSDC1	chr1	2.15564	-0.3324	0.088
ZBTB8OS	chr1	1.58081	-1.07	0.001779
SYNC	chr1	0.919078	-0.1374	0.8027
YARS	chr1	2.88986	-0.2932	0.0007245
FNDC5	chr1	1.15137	3.51	8.386e-07
TMEM54	chr1	1.88519	1.45	2.767e-08
RNF19B	chr1	2.28103	-0.3169	0.08337
AK2	chr1	2.52479	-0.415	0.001396
TRIM62	chr1	1.32139	0.5896	0.1714
A3GALT2	chr1	-Inf	NA	NA
MIR3605	chr1	-Inf	NA	NA
PHC2	chr1	2.14489	1.855	1.012e-22
CSMD2	chr1	-0.704873	0.06403	NA
MIR552	chr1	-Inf	NA	NA
SMIM12	chr1	2.14551	-0.2283	0.3023
DLGAP3	chr1	1.10106	-0.4791	0.3274
LOC653160	chr1	-0.473402	0.01633	NA
ZMYM6NB	chr1	1.18184	1.149	0.01767
ZMYM6	chr1	1.47261	-0.2493	0.5471
SFPQ	chr1	3.01536	-0.08356	0.3837
KIAA0319L	chr1	2.22194	0.07285	0.7567
PSMB2	chr1	2.80216	-0.2575	0.01136
C1orf216	chr1	1.65591	-1.007	0.001195
CLSPN	chr1	2.02857	-0.2761	0.2395
COL8A2	chr1	0.932372	4.363	0.0001582
TRAPPC3	chr1	1.92184	-0.02236	0.9455
EVA1B	chr1	1.51335	1.321	0.0003319
STK40	chr1	1.95168	0.5053	0.03222
LSM10	chr1	1.73496	-0.5223	0.08995
OSCP1	chr1	0.761025	0.2915	0.5683
MRPS15	chr1	2.30643	-0.06668	0.7709
CSF3R	chr1	1.27231	3.987	5.145e-09
GRIK3	chr1	0.0269416	0.1479	0.6215
LINC01137	chr1	0.0813473	0.1125	0.7455
MIR5581	chr1	-Inf	NA	NA
MEAF6	chr1	2.00604	-0.6677	0.003859
SNIP1	chr1	1.6506	-0.008828	0.9823
GNL2	chr1	2.47129	-0.2238	0.1222
RSPO1	chr1	0.471145	4.724	0.003236
C1orf109	chr1	1.87927	-0.5788	0.01918
EPHA10	chr1	-0.125692	-0.1054	NA
YRDC	chr1	2.04805	-0.4385	0.03646
MTF1	chr1	1.82053	0.1412	0.6566
INPP5B	chr1	1.73336	-0.4974	0.09574
SF3A3	chr1	2.59351	-0.5254	7.884e-06
FHL3	chr1	2.00087	0.1342	0.6283
POU3F1	chr1	0.622007	-0.05838	0.9147
LINC01343	chr1	-Inf	NA	NA
RRAGC	chr1	2.35334	0.3012	0.06338
MYCBP	chr1	1.91365	-0.07095	0.8354
GJA9	chr1	-Inf	NA	NA
GJA9-MYCBP	chr1	0.194514	0.09254	0.4261
RHBDL2	chr1	-Inf	NA	NA
PPIEL	chr1	0.303844	0.09972	0.8216
SNORA55	chr1	-Inf	NA	NA
PABPC4	chr1	2.96497	-0.05165	0.6413
HEYL	chr1	0.733197	0.544	0.298
NT5C1A	chr1	-Inf	NA	NA
HPCAL4	chr1	0.375664	3.912	0.01096
OXCT2	chr1	0.345766	0.1627	0.7106
BMP8B	chr1	0.123525	0.3367	0.2494
TRIT1	chr1	1.72395	-0.2888	0.3632
MYCL	chr1	1.7724	-1.029	0.0003841
PPT1	chr1	2.50297	1.063	7.359e-18
COL9A2	chr1	0.580126	0.3611	0.4564
RIMS3	chr1	1.38525	-0.5099	0.2094
NFYC-AS1	chr1	0.428621	0.1355	0.7788
CITED4	chr1	1.90053	0.5238	0.04267
SLFNL1	chr1	-0.704873	0.06403	NA
SCMH1	chr1	1.70312	1.381	3.461e-06
EDN2	chr1	-Inf	NA	NA
HIVEP3	chr1	1.42749	2.252	1.867e-07
GUCA2A	chr1	-Inf	NA	NA
FOXJ3	chr1	2.03222	0.2918	0.2244
ZMYND12	chr1	-0.0609303	0.1016	NA
CLDN19	chr1	0.932322	0.09064	0.8738
P3H1	chr1	2.40209	1.734	1.535e-36
SVBP	chr1	1.37236	0.6512	0.1052
SLC2A1	chr1	3.22141	1.604	1.829e-125
MIR6733	chr1	-Inf	NA	NA
EBNA1BP2	chr1	2.36829	-0.1557	0.3868
C1orf210	chr1	0.935457	-0.3507	0.4925
MIR6734	chr1	-Inf	NA	NA
ELOVL1	chr1	2.2403	1.02	2.119e-10
MED8	chr1	1.78618	0.7922	0.005419
HYI	chr1	1.33766	0.2647	0.5522
KDM4A-AS1	chr1	-0.702021	0.06412	NA
LOC101929592	chr1	-Inf	NA	NA
SLC6A9	chr1	1.64953	-0.5747	0.06587
ERI3-IT1	chr1	-Inf	NA	NA
ERI3	chr1	2.23553	-0.03207	0.9002
TMEM53	chr1	1.26975	-0.6119	0.1782
RNU5F-1	chr1	-Inf	NA	NA
RNU5D-1	chr1	-Inf	NA	NA
BEST4	chr1	-Inf	NA	NA
TCTEX1D4	chr1	-Inf	NA	NA
PTCH2	chr1	0.726075	-0.5603	0.2872
EIF2B3	chr1	1.76042	-0.1062	0.7671
HECTD3	chr1	2.28262	-0.03204	0.8999
ZSWIM5	chr1	1.19312	-0.3796	0.4206
MUTYH	chr1	1.63266	-0.6085	0.06576
TESK2	chr1	1.65273	-0.5815	0.07325
CCDC163P	chr1	1.09968	-0.6962	0.164
PRDX1	chr1	3.50515	-1.435	2.708e-160
CCDC17	chr1	0.177248	-0.2258	0.5355
RPS15AP10	chr1	-0.124187	-0.107	NA
GPBP1L1	chr1	2.34479	-0.414	0.01044
IPP	chr1	0.920384	0.3528	0.4921
PIK3R3	chr1	2.02694	0.6541	0.001526
POMGNT1	chr1	2.27161	0.6042	0.000157
LRRC41	chr1	2.57623	-0.2405	0.1618
LINC01398	chr1	-Inf	NA	NA
KNCN	chr1	-Inf	NA	NA
MKNK1	chr1	1.95837	-0.2117	0.4274
MOB3C	chr1	0.76552	2.227	0.009079
ATPAF1	chr1	2.13033	-0.3957	0.04603
EFCAB14	chr1	2.45056	-0.01378	0.9463
CYP4Z2P	chr1	-Inf	NA	NA
CYP4A11	chr1	-Inf	NA	NA
PDZK1IP1	chr1	-Inf	NA	NA
TAL1	chr1	0.33626	3.701	0.01281
STIL	chr1	2.38632	-0.4218	0.00351
FOXD2-AS1	chr1	0.347135	-0.06906	0.8789
LINC01389	chr1	-Inf	NA	NA
TRABD2B	chr1	1.45056	-0.1104	0.811
SKINTL	chr1	-Inf	NA	NA
SPATA6	chr1	1.25959	-0.2252	0.6305
BEND5	chr1	0.928703	0.6207	0.232
AGBL4-IT1	chr1	-Inf	NA	NA
AGBL4	chr1	0.394452	0.07564	0.8758
DMRTA2	chr1	-0.38764	-0.1042	NA
FAF1	chr1	2.33686	-0.4378	0.007175
TTC39A	chr1	0.577492	0.7513	0.1698
EPS15	chr1	2.09061	0.07318	0.7831
MIR761	chr1	-Inf	NA	NA
NRD1	chr1	2.85169	-0.608	2.394e-11
RAB3B	chr1	2.49513	-0.4036	0.001833
KTI12	chr1	2.0693	-0.7836	9.242e-05
TXNDC12	chr1	2.63073	-0.6047	6.478e-08
CC2D1B	chr1	2.02531	-0.006833	0.9823
ORC1	chr1	2.45515	-1.206	9.335e-20
ZCCHC11	chr1	2.08063	-0.1008	0.7156
COA7	chr1	1.96246	-0.5089	0.02706
ECHDC2	chr1	0.797683	1.773	0.02053
SLC1A7	chr1	-Inf	NA	NA
C1orf123	chr1	1.93917	0.2712	0.2978
MAGOH	chr1	1.91587	0.137	0.6484
LRP8	chr1	1.40909	-0.3501	0.3949
SLC25A3P1	chr1	-Inf	NA	NA
GLIS1	chr1	-0.272296	0.08412	NA
NDC1	chr1	2.55943	-0.354	0.003634
YIPF1	chr1	1.8493	0.02395	0.948
HSPB11	chr1	1.3296	0.3819	0.4012
LDLRAD1	chr1	-0.708409	0.06392	NA
TMEM59	chr1	2.32777	0.4084	0.009779
CDCP2	chr1	-Inf	NA	NA
CYB5RL	chr1	0.996205	-0.007203	0.989
SSBP3	chr1	2.73807	0.3994	0.0001132
FAM151A	chr1	2.72762	-1.632	1.777e-50
PARS2	chr1	1.66106	-0.6562	0.03503
TTC22	chr1	0.438067	-0.7657	0.1519
DHCR24	chr1	3.33203	-0.1167	0.132
USP24	chr1	2.22994	0.3646	0.03509
PPAP2B	chr1	2.3296	2.79	2.162e-65
C1orf168	chr1	1.19145	2.587	8.818e-06
C8B	chr1	-Inf	NA	NA
DAB1	chr1	0.344196	0.1509	0.727
OMA1	chr1	1.54814	-0.5144	0.1413
TACSTD2	chr1	1.55907	0.7972	0.02021
MYSM1	chr1	2.27967	-1.331	4.502e-15
JUN	chr1	2.1452	-0.1009	0.6829
HSD52	chr1	-Inf	NA	NA
MIR4711	chr1	-Inf	NA	NA
CYP2J2	chr1	0.0526939	0.272	0.328
C1orf87	chr1	-Inf	NA	NA
LOC101926964	chr1	-Inf	NA	NA
NFIA-AS2	chr1	-Inf	NA	NA
NFIA-AS1	chr1	-Inf	NA	NA
TM2D1	chr1	1.36866	0.4083	0.3348
MIR3116-2	chr1	-Inf	NA	NA
KANK4	chr1	2.16227	1.863	1.248e-25
DOCK7	chr1	2.12905	0.5701	0.002089
LINC00466	chr1	-0.323672	-0.0268	NA
FOXD3-AS1	chr1	0.805093	-1.749	0.02394
MIR6068	chr1	-Inf	NA	NA
ITGB3BP	chr1	1.52061	0.1095	0.8044
ROR1-AS1	chr1	-Inf	NA	NA
JAK1	chr1	2.3742	0.03567	0.8641
LINC01359	chr1	-Inf	NA	NA
MIR3671	chr1	-Inf	NA	NA
MIR101-1	chr1	-Inf	NA	NA
LOC101927139	chr1	-Inf	NA	NA
INSL5	chr1	-Inf	NA	NA
WDR78	chr1	-0.321027	-0.02626	NA
SLC35D1	chr1	1.57898	0.172	0.6595
C1orf141	chr1	-Inf	NA	NA
SERBP1	chr1	3.25091	-0.3791	1.315e-06
GNG12	chr1	2.09482	1.626	1.529e-17
DIRAS3	chr1	0.482874	-0.07392	0.8822
MIR1262	chr1	-Inf	NA	NA
WLS	chr1	2.44809	1.841	3.833e-46
RPE65	chr1	-Inf	NA	NA
DEPDC1	chr1	2.11494	0.6611	0.0003564
LRRC40	chr1	1.85303	0.2043	0.493
ANKRD13C	chr1	1.93636	-0.3662	0.147
PTGER3	chr1	-0.702021	0.06412	NA
MIR186	chr1	-Inf	NA	NA
ZRANB2	chr1	2.28601	-0.08449	0.697
NEGR1-IT1	chr1	-Inf	NA	NA
NEGR1	chr1	-0.702021	0.06412	NA
LRRIQ3	chr1	-0.852324	-0.05381	NA
ERICH3	chr1	-Inf	NA	NA
CRYZ	chr1	1.54962	0.2426	0.5255
SLC44A5	chr1	0.506776	0.1654	0.7195
DLSTP1	chr1	0.213518	-0.2707	0.4712
ASB17	chr1	-Inf	NA	NA
PIGK	chr1	1.74265	0.3436	0.2599
ZZZ3	chr1	2.12123	-0.2289	0.3122
USP33	chr1	2.0249	0.143	0.582
NEXN-AS1	chr1	-Inf	NA	NA
FUBP1	chr1	2.55157	0.07097	0.6496
ADGRL4	chr1	-0.405607	0.1252	NA
LOC101927434	chr1	-Inf	NA	NA
LINC01361	chr1	-0.702021	0.06412	NA
LOC101927560	chr1	-Inf	NA	NA
LOC101927587	chr1	-Inf	NA	NA
TTLL7	chr1	0.937518	1.93	0.006029
UOX	chr1	-Inf	NA	NA
GNG5	chr1	2.51441	0.2373	0.08549
CTBS	chr1	0.932271	1.593	0.01383
LINC01461	chr1	-Inf	NA	NA
LINC01555	chr1	0.0507663	0.2707	0.3298
SSX2IP	chr1	1.80127	1.315	5.631e-07
LPAR3	chr1	0.64836	0.6218	0.2284
MCOLN2	chr1	0.398461	1.713	0.04189
MCOLN3	chr1	0.857152	0.7517	0.1686
SYDE2	chr1	1.34655	2.27	1.943e-06
C1orf52	chr1	1.78986	-0.07043	0.8573
BCL10	chr1	1.77648	-0.3786	0.2271
DDAH1	chr1	1.89856	2.889	4.235e-24
ZNHIT6	chr1	1.84528	0.06173	0.8684
COL24A1	chr1	0.418633	0.03841	0.9418
MIR7856	chr1	-Inf	NA	NA
ODF2L	chr1	1.35832	0.2172	0.6407
SEP15	chr1	2.48015	-0.2684	0.06085
LINC01364	chr1	-Inf	NA	NA
PKN2-AS1	chr1	-0.702021	0.06412	NA
GTF2B	chr1	1.96175	-0.02579	0.9398
CCBL2	chr1	1.86386	-0.002341	0.9939
RBMXL1	chr1	2.12613	-0.5416	0.005468
GBP3	chr1	0.311542	0.6033	0.1755
GBP1	chr1	0.692053	1.023	0.09908
GBP2	chr1	0.00389117	0.05797	0.8718
GBP7	chr1	-Inf	NA	NA
GBP4	chr1	0.785116	1.644	0.02876
GBP5	chr1	-Inf	NA	NA
LOC729930	chr1	-Inf	NA	NA
FLJ27354	chr1	-Inf	NA	NA
GEMIN8P4	chr1	0.573568	-0.5298	0.2931
BARHL2	chr1	-0.551139	-0.07358	NA
ZNF644	chr1	1.95458	-0.2735	0.288
HFM1	chr1	0.29048	0.005521	0.9907
TGFBR3	chr1	2.28443	-0.08379	0.7089
SETSIP	chr1	0.442166	-0.001676	0.9971
GLMN	chr1	1.58524	-0.1351	0.7397
GFI1	chr1	0.285332	0.2278	0.5481
EVI5	chr1	1.57148	1.022	0.002913
FAM69A	chr1	0.900695	0.5256	0.3124
TMED5	chr1	2.50623	0.05632	0.7525
LOC100131564	chr1	0.451633	0.0795	0.8704
BCAR3	chr1	1.8076	0.7437	0.003702
DNTTIP2	chr1	2.35583	-0.1086	0.6029
GCLM	chr1	1.85272	0.8402	0.0005609
ABCA4	chr1	1.12516	2.138	0.0004616
ARHGAP29	chr1	2.30856	2.108	4.454e-41
F3	chr1	2.19976	0.8907	5.684e-07
MIR378G	chr1	-Inf	NA	NA
LINC01057	chr1	0.00173371	0.05447	0.8757
CNN3	chr1	2.99765	0.517	3.333e-12
ALG14	chr1	1.24254	0.2602	0.5804
LOC101928118	chr1	-Inf	NA	NA
LOC101928241	chr1	-Inf	NA	NA
DPYD	chr1	0.312177	0.5224	0.1989
MIR2682	chr1	-Inf	NA	NA
MIR137	chr1	-Inf	NA	NA
MIR137HG	chr1	-Inf	NA	NA
LPPR5	chr1	0.0740847	0.3862	0.1368
LOC101928270	chr1	-Inf	NA	NA
MIR548N	chr1	-Inf	NA	NA
FRRS1	chr1	1.22115	1.408	0.004264
SASS6	chr1	1.63083	-0.02706	0.9501
LRRC39	chr1	-0.403953	0.1086	NA
DBT	chr1	1.80024	-0.2588	0.3964
RTCA-AS1	chr1	-0.469672	0.01692	NA
LINC01349	chr1	-Inf	NA	NA
EXTL2	chr1	1.66096	0.5828	0.08875
DPH5	chr1	1.76005	-0.1722	0.6007
LOC101928370	chr1	-0.704873	0.06403	NA
OLFM3	chr1	-0.864867	-0.0534	NA
COL11A1	chr1	0.890197	4.178	0.0003369
LOC101928436	chr1	-Inf	NA	NA
AMY1B	chr1	-Inf	NA	NA
AMY1C	chr1	-Inf	NA	NA
AMY1A	chr1	-Inf	NA	NA
LOC101928476	chr1	-Inf	NA	NA
VAV3	chr1	0.69223	0.5836	0.2626
SLC25A24	chr1	1.72933	1.873	3.093e-10
NBPF4	chr1	0.140822	0.4613	0.09478
HENMT1	chr1	1.67532	-1.044	0.0008123
AKNAD1	chr1	-0.563678	-0.07181	NA
CLCC1	chr1	1.82943	-0.3243	0.2423
WDR47	chr1	1.8107	-0.8701	0.002236
TAF13	chr1	1.77532	-1.503	9.073e-08
C1orf194	chr1	-0.708409	0.06392	NA
PSRC1	chr1	2.20629	-0.3167	0.09426
MYBPHL	chr1	-0.551139	-0.07358	NA
SORT1	chr1	2.24204	-0.07958	0.7204
PSMA5	chr1	2.4079	-0.09781	0.6015
AMIGO1	chr1	0.78739	-0.4726	0.3568
GNAT2	chr1	-Inf	NA	NA
GSTM3	chr1	1.18469	2.439	2.079e-05
EPS8L3	chr1	-0.858864	-0.05359	NA
ALX3	chr1	0.399328	2.032	0.03581
KCNC4-AS1	chr1	-0.329012	-0.02273	NA
LOC440600	chr1	-0.214101	-0.05987	NA
SLC16A4	chr1	0.19201	-0.112	0.7786
LAMTOR5	chr1	2.23578	-0.6929	5.038e-05
LOC440602	chr1	-Inf	NA	NA
KCNA10	chr1	-0.708409	0.06392	NA
KCNA2	chr1	0.164055	0.2987	0.3867
KCNA3	chr1	-Inf	NA	NA
LRIF1	chr1	1.74927	-0.4566	0.1354
DRAM2	chr1	1.83296	0.2739	0.3555
DENND2D	chr1	0.448242	0.3094	0.4768
PGCP1	chr1	-Inf	NA	NA
OVGP1	chr1	1.14922	-0.3011	0.5374
WDR77	chr1	2.5214	-0.1514	0.3226
ADORA3	chr1	-0.321664	-0.02437	NA
TMIGD3	chr1	-Inf	NA	NA
LINC01160	chr1	1.50243	-0.855	0.02021
LOC101928718	chr1	-Inf	NA	NA
FAM212B	chr1	1.10789	1.556	0.004951
KCND3-IT1	chr1	-Inf	NA	NA
KCND3	chr1	0.692759	6.02	0.0001271
MIR4256	chr1	-Inf	NA	NA
ST7L	chr1	1.09726	-0.1509	0.7758
RHOC	chr1	2.74421	0.3383	0.002715
PPM1J	chr1	1.06108	-0.1687	0.7523
LINC01356	chr1	1.70355	1.692	6.819e-09
SLC16A1	chr1	2.91041	0.1374	0.2012
LOC100996251	chr1	-Inf	NA	NA
LOC643441	chr1	-0.557363	-0.08366	NA
PHTF1	chr1	1.54667	-0.08738	0.8417
RSBN1	chr1	1.76753	-0.4826	0.1014
PTPN22	chr1	-Inf	NA	NA
BCL2L15	chr1	-0.383419	-0.1216	NA
AP4B1	chr1	1.62149	-0.139	0.7264
HIPK1-AS1	chr1	-0.858864	-0.05359	NA
SYT6	chr1	0.884172	0.9819	0.09138
TRIM33	chr1	2.41979	-0.03729	0.8553
BCAS2	chr1	2.01787	-0.06283	0.8292
DENND2C	chr1	0.959423	-0.5183	0.3145
AMPD1	chr1	-Inf	NA	NA
NRAS	chr1	2.53275	0.3704	0.005254
CSDE1	chr1	3.27045	0.04286	0.6395
SIKE1	chr1	2.10653	-0.2324	0.3321
TSPAN2	chr1	0.202216	0.2411	0.5123
NGF	chr1	0.499412	4.951	0.00193
CASQ2	chr1	-0.21403	-0.06726	NA
NHLH2	chr1	0.0269416	0.1779	0.586
LOC101928977	chr1	-Inf	NA	NA
ATP1A1-AS1	chr1	0.343999	0.1648	0.7089
LOC101929023	chr1	-Inf	NA	NA
MIR548AC	chr1	-Inf	NA	NA
CD58	chr1	0.650793	0.6386	0.2208
IGSF3	chr1	2.45788	0.01307	0.9481
LOC101929099	chr1	-0.38563	-0.1211	NA
TRIM45	chr1	0.927011	-0.1613	0.7654
VTCN1	chr1	1.48344	5.244	6.76e-13
LOC100996263	chr1	-Inf	NA	NA
GDAP2	chr1	1.38471	0.08305	0.8714
SPAG17	chr1	-Inf	NA	NA
TBX15	chr1	1.28262	1.062	0.02068
WARS2	chr1	1.59517	-0.1157	0.7786
LINC00622	chr1	-0.702021	0.06412	NA
ZNF697	chr1	2.06221	0.2433	0.3103
HMGCS2	chr1	-Inf	NA	NA
REG4	chr1	-Inf	NA	NA
NBPF7	chr1	-Inf	NA	NA
ADAM30	chr1	-Inf	NA	NA
NOTCH2	chr1	2.48686	2.973	3.463e-88
[truncated: 24,486 more rows]

## Sheet: EFIG4f_boxplot_auto_vs_x
H3K27m3_Ni_mean_cov	H3K27m3_Ni_EZH2i_mean_cov	RNASeq_TPM_Ni_R1	RNASeq_TPM_Ni_EZH2i_R1	chrtype	reg_group
0.2329	0	1.7137	2.91073	autosome	EZH2i_up
0.2936	0	2.8679	3.90497	autosome	EZH2i_up
1.225	0	0.411426	3.09085	autosome	EZH2i_up
1.358	0	7.00596	8.03727	autosome	EZH2i_up
0.3056	0	4.29278	5.31107	autosome	EZH2i_up
1.169	0	0.31034	1.1635	autosome	EZH2i_up
1.507	0	1.82782	3.69711	autosome	EZH2i_up
0.7624	0	1.38405	3.82069	autosome	EZH2i_up
0	0.157949	6.48688	7.69307	autosome	EZH2i_up
0.3518	0	0	3.17951	autosome	EZH2i_up
0.9011	0	1.9486	4.31976	autosome	EZH2i_up
0.2563	0	3.70377	7.5043	autosome	EZH2i_up
0.392	0	2.10769	3.8885	autosome	EZH2i_up
0.2725	0.118949	3.83086	5.22805	autosome	EZH2i_up
2.164	0	4.63923	5.83618	autosome	EZH2i_up
1.116	0.222299	1.19535	2.57046	autosome	EZH2i_up
0.2467	0	3.10266	4.54226	autosome	EZH2i_up
2.781	0	0.847997	2.36457	autosome	EZH2i_up
1.842	0.366111	1.4957	4.02237	autosome	EZH2i_up
5.687	0	3.36877	5.38681	autosome	EZH2i_up
3.745	0	2.59932	3.91169	autosome	EZH2i_up
3.335	0	1.41143	2.70044	autosome	EZH2i_up
2.222	0	0.594549	2.30451	autosome	EZH2i_up
0.772	0	3.03386	4.92742	autosome	EZH2i_up
0.6087	0	0.298658	2.06005	autosome	EZH2i_up
0.5427	0.165749	1.65992	2.41684	autosome	EZH2i_up
1.746	0	4.49378	5.7498	autosome	EZH2i_up
3.685	0.285674	0.286881	2.06005	autosome	EZH2i_up
1.001	0	1.58496	2.55827	autosome	EZH2i_up
3.406	0	0.411426	2.34767	autosome	EZH2i_up
1.162	0	2.15381	2.9542	autosome	EZH2i_up
0.6835	0	0.432959	1.07724	autosome	EZH2i_up
2.757	0.0833622	2.38681	3.76447	autosome	EZH2i_up
0.4298	0	2.27798	3.26754	autosome	EZH2i_up
1.671	0	2.58015	5.01391	autosome	EZH2i_up
2.127	0	1.29866	2.36177	autosome	EZH2i_up
0.5643	0	2.48543	4.41954	autosome	EZH2i_up
0.7072	0	4.99186	7.42727	autosome	EZH2i_up
2.553	0.378786	1.02857	2.76129	autosome	EZH2i_up
1.573	0.0833622	0.464668	1.88362	autosome	EZH2i_up
1.664	0.304199	1.5509	4.29499	autosome	EZH2i_up
0.8693	0	1.926	2.854	autosome	EZH2i_up
0.2942	0	0	1.32193	autosome	EZH2i_up
0.05463	0	2.72247	4.36877	autosome	EZH2i_up
0.3098	0	2.93923	4.57107	autosome	EZH2i_up
0.1321	0	3.56316	4.76394	autosome	EZH2i_up
0.302	0	4.42358	5.96578	autosome	EZH2i_up
0.2575	0	3.84499	5.13422	autosome	EZH2i_up
0.4604	0	3.40735	5.11478	autosome	EZH2i_up
0.1945	0	5.27016	6.53636	autosome	EZH2i_up
1.078	0	1.51096	3.85699	autosome	EZH2i_up
1.716	0	0.214125	2.1375	autosome	EZH2i_up
0.4154	0	6.14241	7.3831	autosome	EZH2i_up
2.264	0	0	1.4489	autosome	EZH2i_up
0.9695	0	1.23266	3.79701	autosome	EZH2i_up
2.102	0	3.30889	5.01659	autosome	EZH2i_up
4.073	0	3.54844	5.29278	autosome	EZH2i_up
1.591	0	5.61117	7.23936	autosome	EZH2i_up
0.8921	0	4.61412	6.2077	autosome	EZH2i_up
0.5175	0	5.8716	7.13853	autosome	EZH2i_up
1.596	0	0	0	autosome	EZH2i_up
0.3296	0	0	2.50335	autosome	EZH2i_up
0.6459	0	3.35755	4.46205	autosome	EZH2i_up
4.866	0	0.275007	0.678072	autosome	EZH2i_up
0.9635	0	4.87086	6.19673	autosome	EZH2i_up
0.1177	0	0	1.84398	autosome	EZH2i_up
0.8239	0	1.77821	4.19849	autosome	EZH2i_up
4.181	0	0.704872	2.02857	autosome	EZH2i_up
1.045	0.0833622	4.34412	5.02813	autosome	EZH2i_up
1.886	0	0	1.27501	autosome	EZH2i_up
1.054	0	3.3978	4.97728	autosome	EZH2i_up
0.1639	0.114074	1.36177	3.13914	autosome	EZH2i_up
2.645	0	4.30232	5.23534	autosome	EZH2i_up
0.6976	0.120899	3.76022	4.8525	autosome	EZH2i_up
0.3182	0	0	1.94111	autosome	EZH2i_up
2.993	0	0	0.475085	autosome	EZH2i_up
2.271	0	0.704872	3.98459	autosome	EZH2i_up
3.566	0.0833622	0.475085	2.15381	autosome	EZH2i_up
4.36	0	1.15056	2.01078	autosome	EZH2i_up
1.666	0.0833622	1.41143	3.20789	autosome	EZH2i_up
2.229	0	1.07039	3.50843	autosome	EZH2i_up
3.53	0	5.03518	6.7039	autosome	EZH2i_up
0.1951	0	0.464668	1.27501	autosome	EZH2i_up
0.6357	0	4.04614	6.56087	autosome	EZH2i_up
2.412	0	4.28021	6.12164	autosome	EZH2i_up
1.649	0	2.94673	3.98003	autosome	EZH2i_up
0.7474	0	1.66903	2.05311	autosome	EZH2i_up
3.289	0.182324	0	1.80735	autosome	EZH2i_up
1.444	0	1.09761	3.48027	autosome	EZH2i_up
0.1831	0	5.16511	7.03595	autosome	EZH2i_up
0.8362	0	5.79909	7.18775	autosome	EZH2i_up
1.404	0	4.4822	7.77597	autosome	EZH2i_up
0.7789	0	3.15056	5.11187	autosome	EZH2i_up
4.031	0.0648372	0	2.40054	autosome	EZH2i_up
0.2725	0	0.713696	3.0993	autosome	EZH2i_up
3.3	0	2.22033	4.01703	autosome	EZH2i_up
0.5913	0	5.55397	6.81647	autosome	EZH2i_up
0.8795	0	1.40054	4.1177	autosome	EZH2i_up
1.3	0	2.15704	3.38681	autosome	EZH2i_up
1.435	0	4.9222	6.53013	autosome	EZH2i_up
0.1573	0	3.21412	4.63633	autosome	EZH2i_up
1.327	0	2.42761	4.23802	autosome	EZH2i_up
0.8765	0	0.189034	0.485427	autosome	EZH2i_up
0.163	0	2.97085	4.82731	autosome	EZH2i_up
0.6495	0	1.46989	4.62527	autosome	EZH2i_up
0.5805	0	3.78031	5.5601	autosome	EZH2i_up
4.595	0.0833622	0.704872	1.88753	autosome	EZH2i_up
0.6579	0	0.15056	0.815575	autosome	EZH2i_up
0.8885	0	0.536053	1.76129	autosome	EZH2i_up
0.5349	0	0.495695	2.93734	autosome	EZH2i_up
0.7726	0	5.04963	6.8759	autosome	EZH2i_up
1.46	0	4.29719	5.9939	autosome	EZH2i_up
0.3536	0	2.854	4.45943	autosome	EZH2i_up
1.052	0	0.189034	1.97453	autosome	EZH2i_up
0.04803	0	3.5656	5.6792	autosome	EZH2i_up
2.155	0	0.495695	3.06523	autosome	EZH2i_up
5.938	0	0	1.76129	autosome	EZH2i_up
4.752	0	0	1.23266	autosome	EZH2i_up
1.005	0	5.9357	6.92612	autosome	EZH2i_up
1.546	0.458248	2.75916	3.94767	autosome	EZH2i_up
4.218	0	0.464668	1.93734	autosome	EZH2i_up
0.3386	0	5.12184	6.71918	autosome	EZH2i_up
0.8182	0	7.29112	8.96772	autosome	EZH2i_up
0.2293	0	5.92955	7.03672	autosome	EZH2i_up
1.246	0	0.526069	2.15056	autosome	EZH2i_up
7.301	0.0526498	0	0.799087	autosome	EZH2i_up
1.076	0	1.60881	2.47249	autosome	EZH2i_up
0.6922	0	3.81967	6.35491	autosome	EZH2i_up
0.9287	0	1.04264	2.90881	autosome	EZH2i_up
1.126	0	3.12763	4.99277	autosome	EZH2i_up
2.471	0.135524	3.34341	5.0027	autosome	EZH2i_up
3.046	0.379273	5.36842	6.95629	autosome	EZH2i_up
4.154	0	0.739848	1.41143	autosome	EZH2i_up
1.946	0	0.83996	2.12763	autosome	EZH2i_up
1.237	0.152099	2.57773	3.50589	autosome	EZH2i_up
5.421	0.140399	0	0.367371	autosome	EZH2i_up
0.3584	0	0.918386	2.91073	autosome	EZH2i_up
3.389	0	2.26003	5.00988	autosome	EZH2i_up
1.954	0	0	0.970854	autosome	EZH2i_up
0.8032	0	1.33342	2.5008	autosome	EZH2i_up
0.5589	0	0.214125	2.07724	autosome	EZH2i_up
2.716	0	2.97269	4.73444	autosome	EZH2i_up
0.353	0	1.91839	3.09761	autosome	EZH2i_up
2.457	0	0.226509	1.26903	autosome	EZH2i_up
1.987	0	2.75916	3.99548	autosome	EZH2i_up
1.781	0	0.536053	2.63227	autosome	EZH2i_up
2.84	0	0	2.06005	autosome	EZH2i_up
1.244	0	0.847997	1.90304	autosome	EZH2i_up
2.429	0.157949	0	2.1177	autosome	EZH2i_up
0.2221	0	3.5741	5.08704	autosome	EZH2i_up
2.815	0.365623	0	2.73985	autosome	EZH2i_up
1.335	0.281774	0.863938	3.9607	autosome	EZH2i_up
2.032	0	1.15056	2.63227	autosome	EZH2i_up
4.384	0	2.21101	5.23649	autosome	EZH2i_up
2.886	0.0833622	4.22497	6.39609	autosome	EZH2i_up
0.7336	0.0833622	2.488	3.77505	autosome	EZH2i_up
1.034	0.283724	5.05007	6.72315	autosome	EZH2i_up
3.678	0	0.83996	2.79286	autosome	EZH2i_up
1.246	0	1.23266	4.66391	autosome	EZH2i_up
0.6628	0	0.695994	1.68706	autosome	EZH2i_up
0.6327	0	2.77821	3.46074	autosome	EZH2i_up
0.2803	0	2.87381	4.55275	autosome	EZH2i_up
0.5445	0	9.43557	10.3589	autosome	EZH2i_up
0.05463	0	4.77452	6.07211	autosome	EZH2i_up
0.9371	0	2.10434	4.29572	autosome	EZH2i_up
0.05463	0	6.91791	8.91064	autosome	EZH2i_up
2.556	0	0	1.98914	autosome	EZH2i_up
2.015	0	2.70708	5.37434	autosome	EZH2i_up
1.18	0.146249	3.75916	4.76924	autosome	EZH2i_up
3.692	0	1.19535	1.85997	autosome	EZH2i_up
1.083	0	2.46205	3.36036	autosome	EZH2i_up
0.8008	0	2.0036	3.28244	autosome	EZH2i_up
5.445	0.190124	0	1.17632	autosome	EZH2i_up
1.711	0	2.1177	5.37469	autosome	EZH2i_up
3.584	0	1.01436	2.73985	autosome	EZH2i_up
0.4785	0.0833622	1.1375	5.67582	autosome	EZH2i_up
0.2611	0	3.94017	5.19061	autosome	EZH2i_up
0.6676	0	0.389567	2.01078	autosome	EZH2i_up
0.6904	0	0.443607	2.81967	autosome	EZH2i_up
1.293	0.129674	3.43029	5.1177	autosome	EZH2i_up
2.43	0	1.95977	5.0798	autosome	EZH2i_up
0.841	0	0.536053	3.852	autosome	EZH2i_up
0.9647	0	0.565597	2.9855	autosome	EZH2i_up
3.313	0.166724	0.464668	3.15381	autosome	EZH2i_up
0.4971	0	3.16672	4.88215	autosome	EZH2i_up
0.6868	0.191099	3.77189	5.17473	autosome	EZH2i_up
0.817	0	3.78869	4.60703	autosome	EZH2i_up
2.437	0	2.09761	2.9241	autosome	EZH2i_up
2.389	0.0833622	3.24184	4.35685	autosome	EZH2i_up
3.597	0	1.86394	3.94017	autosome	EZH2i_up
0.4995	0	4.39643	6.30177	autosome	EZH2i_up
1.027	0.0833622	2.95977	4.22033	autosome	EZH2i_up
0.9677	0.638622	1.26903	3.37573	autosome	EZH2i_up
3.796	0.0833622	0.0976108	1.04264	autosome	EZH2i_up
2.484	0	0.389567	1.46989	autosome	EZH2i_up
1.601	0	4.17951	6.19436	autosome	EZH2i_up
0.3014	0.312974	3.97085	4.82426	autosome	EZH2i_up
0.8314	0	4.13996	5.38405	autosome	EZH2i_up
1.39	0	1.36737	3.93829	autosome	EZH2i_up
4.038	0	0	2.06005	autosome	EZH2i_up
1.557	0	0.773996	3.57046	autosome	EZH2i_up
4.336	0	0	1.49057	autosome	EZH2i_up
2.993	0	3.78136	4.91648	autosome	EZH2i_up
2.095	0	1.34483	4.08491	autosome	EZH2i_up
1.102	0	4.27352	5.88142	autosome	EZH2i_up
1.51	0	1.19535	1.65992	autosome	EZH2i_up
0.9815	0	0.757023	2.87578	autosome	EZH2i_up
2.327	0	0.85599	3.78869	autosome	EZH2i_up
1.861	0	2.90881	4.65764	autosome	EZH2i_up
1.252	0	3.59455	4.52356	autosome	EZH2i_up
0.4863	0	2.17313	3.51475	autosome	EZH2i_up
2.441	0.572323	3.71809	7.35156	autosome	EZH2i_up
2.102	0	1.33342	3.47897	autosome	EZH2i_up
4.511	0	0	0.516015	autosome	EZH2i_up
0.6219	0	4.78398	5.8071	autosome	EZH2i_up
5.849	0.167699	0	2.56316	autosome	EZH2i_up
1.044	0.0833622	1.64616	2.59932	autosome	EZH2i_up
4.42	0.250086	3.58256	4.44626	autosome	EZH2i_up
5.229	0	1.32769	2.852	autosome	EZH2i_up
0.6892	0	1.54102	3.14731	autosome	EZH2i_up
3.676	0	1.83996	3.20163	autosome	EZH2i_up
0.4238	0	1.47508	2.6017	autosome	EZH2i_up
3.263	0	1.83996	3.93546	autosome	EZH2i_up
1.401	0	0.773996	1.85997	autosome	EZH2i_up
1.869	0	1.1375	4.17153	autosome	EZH2i_up
0.7804	0	1.73552	2.92029	autosome	EZH2i_up
3.719	0	1.41143	2.76553	autosome	EZH2i_up
2.152	0	2.69153	5.05268	autosome	EZH2i_up
1.528	0	0.594549	1.42761	autosome	EZH2i_up
2.962	0.195974	0.739848	2.08066	autosome	EZH2i_up
2.926	0.277874	0	0.9855	autosome	EZH2i_up
0.8651	0	0.773996	2.56071	autosome	EZH2i_up
1.879	0	1.66448	2.90497	autosome	EZH2i_up
1.895	0.108225	3.81352	5.38059	autosome	EZH2i_up
0.2888	0	1.20789	3.54967	autosome	EZH2i_up
0.1093	0	2.61117	3.93546	autosome	EZH2i_up
2.203	0	0.400538	3.67243	autosome	EZH2i_up
2.745	0	0.286881	1.66903	autosome	EZH2i_up
0.7126	0	1.8953	3.37434	autosome	EZH2i_up
1.829	0	0	2.04264	autosome	EZH2i_up
1.354	0	2.38128	3.30743	autosome	EZH2i_up
1.428	0.185249	0.871844	3.60999	autosome	EZH2i_up
2.832	0	0.378512	2.05311	autosome	EZH2i_up
2.209	0	0.15056	0.963474	autosome	EZH2i_up
4.893	0	2.07382	3.07211	autosome	EZH2i_up
2.469	0.163312	1.55582	2.36177	autosome	EZH2i_up
0.8098	0	0.189034	1.82782	autosome	EZH2i_up
4.522	0	1.28688	2.83996	autosome	EZH2i_up
1.459	0	1.93734	3.46074	autosome	EZH2i_up
3.422	0	3.63227	4.5404	autosome	EZH2i_up
2.73	0.166724	1.76977	3.70155	autosome	EZH2i_up
4.747	0.177449	0.475085	2.25096	autosome	EZH2i_up
2.046	0	2.46467	3.42761	autosome	EZH2i_up
5.38	0.331499	0.333424	2.32481	autosome	EZH2i_up
0.6694	0	2.87381	3.62994	autosome	EZH2i_up
2.542	0.136499	8.54419	11.6012	autosome	EZH2i_up
1.127	0	0.956057	1.69153	autosome	EZH2i_up
3.883	0.112125	0	1.47508	autosome	EZH2i_up
5.226	0	1.31034	2.98003	autosome	EZH2i_up
1.733	0	2.1635	4.54967	autosome	EZH2i_up
3.531	0	2.25701	3.55213	autosome	EZH2i_up
1.23	0	7.28854	8.47508	autosome	EZH2i_up
0.323	0	0.970854	2.83996	autosome	EZH2i_up
1.303	0	0.815575	4.15056	autosome	EZH2i_up
0.5037	0	2.18587	4.45154	autosome	EZH2i_up
1.788	0	0.250962	2.81352	autosome	EZH2i_up
1.741	0	1	2.89918	autosome	EZH2i_up
0.9749	0	0.411426	1.26903	autosome	EZH2i_up
0.7312	0	1.43296	4.10266	autosome	EZH2i_up
0.6357	0	2.60881	3.72356	autosome	EZH2i_up
1.111	0	5.17991	6.8857	autosome	EZH2i_up
4.099	0	0	1.37851	autosome	EZH2i_up
1.703	0	1.36737	4.68482	autosome	EZH2i_up
2.239	0.298349	0.594549	2.21101	autosome	EZH2i_up
4.162	0	3.95606	5.66846	autosome	EZH2i_up
1.586	0.148199	2.70708	3.69599	autosome	EZH2i_up
1.1	0	2.15056	5.10559	autosome	EZH2i_up
2.032	0	0.321928	1.04264	autosome	EZH2i_up
0.4833	0	3.83693	5.75114	autosome	EZH2i_up
2.991	0	2.91456	4.1914	autosome	EZH2i_up
3.559	0	1.79909	5.85524	autosome	EZH2i_up
0.6471	0	2.61353	4.23879	autosome	EZH2i_up
0.2353	0	0.790772	2.62994	autosome	EZH2i_up
1.127	0	2.22342	3.60644	autosome	EZH2i_up
4.29	0	0.275007	2.06695	autosome	EZH2i_up
1.482	0.302249	2.07724	3.83188	autosome	EZH2i_up
3.414	0.0833622	0.400538	1.89142	autosome	EZH2i_up
0.1639	0	1.99277	2.74846	autosome	EZH2i_up
0.6604	0.483598	2.61824	4.13504	autosome	EZH2i_up
3.436	0	1.18269	2.83996	autosome	EZH2i_up
7.056	0	0	1.04963	autosome	EZH2i_up
2.638	0	0.432959	1.9782	autosome	EZH2i_up
4.195	0.241799	1.09085	2.86592	autosome	EZH2i_up
0.9932	0	2.42761	3.16672	autosome	EZH2i_up
1.804	0	4.7021	6.21587	autosome	EZH2i_up
1.072	0	1.87971	3.48414	autosome	EZH2i_up
2.12	0	2.98368	4.27724	autosome	EZH2i_up
0.9473	0	0	1.27501	autosome	EZH2i_up
1.149	0	2.51349	3.75916	autosome	EZH2i_up
2.405	0.0887246	0.226509	1	autosome	EZH2i_up
8.073	0	0.31034	2.26303	autosome	EZH2i_up
1.467	0	2.83996	4.19849	autosome	EZH2i_up
4.196	0.0833622	0.713696	2.73769	autosome	EZH2i_up
4.885	0.0833622	2.09085	3.87578	autosome	EZH2i_up
1.334	0	2.07039	3.38957	autosome	EZH2i_up
2.376	0	0.422233	1.54597	autosome	EZH2i_up
1.745	0	1.58496	4.56925	autosome	EZH2i_up
3.012	0	2.18903	4.65592	autosome	EZH2i_up
0.6153	0	0.31034	0.739848	autosome	EZH2i_up
4.07	0	1.84398	4.23419	autosome	EZH2i_up
1.681	0	3.99005	5.94977	autosome	EZH2i_up
3.906	0	0	3.91265	autosome	EZH2i_up
0.1639	0	0.275007	3.19219	autosome	EZH2i_up
3.873	0	1.35614	5.69349	autosome	EZH2i_up
0.4346	0	3.7366	5.68342	autosome	EZH2i_up
2.183	0.0833622	3.41549	6.57516	autosome	EZH2i_up
2.764	0	1.4957	5.12433	autosome	EZH2i_up
3.216	0	0.333424	1.4489	autosome	EZH2i_up
0.5973	0	2.926	4.56986	autosome	EZH2i_up
1.885	0.0833622	8.5624	10.0845	autosome	EZH2i_up
2.087	0	0.963474	4.81198	autosome	EZH2i_up
1.018	0	2.9782	4.88557	autosome	EZH2i_up
0.8182	0	2.8953	4.54164	autosome	EZH2i_up
5.166	0	4.60763	5.78633	autosome	EZH2i_up
0.5415	0	1.38957	3.70929	autosome	EZH2i_up
2.025	0	0.31034	2.43029	autosome	EZH2i_up
2.457	0.208649	0.687061	1.65992	autosome	EZH2i_up
1.106	0	1.73985	3.07039	autosome	EZH2i_up
2.614	0	2.90497	6.32409	autosome	EZH2i_up
2.077	0.0833622	4.60229	7.32885	autosome	EZH2i_up
0.9239	0	0	1.89142	autosome	EZH2i_up
0.4286	0	1.12433	2.74201	autosome	EZH2i_up
3.6	0	0.214125	2.50589	autosome	EZH2i_up
5.542	0	0	0.992768	autosome	EZH2i_up
2.3	0.123825	1.45418	3.71918	autosome	EZH2i_up
2.205	0.148199	0.992768	2.56071	autosome	EZH2i_up
1.142	0	4.87627	8.15775	autosome	EZH2i_up
1.692	0	0.275007	2.21412	autosome	EZH2i_up
0.1186	0	2.18269	4.05224	autosome	EZH2i_up
0.4154	0	0.432959	1.90689	autosome	EZH2i_up
1.031	0.0833622	0	0.485427	autosome	EZH2i_up
0.311	0	3.08746	5.69655	autosome	EZH2i_up
1.615	0.163799	0.485427	1.89918	autosome	EZH2i_up
2.973	0	1.45418	3.07553	autosome	EZH2i_up
1.337	0.138449	1.24489	3.34908	autosome	EZH2i_up
1.948	0	1.05658	3.36177	autosome	EZH2i_up
1.618	0	1.68257	2.93357	autosome	EZH2i_up
1.417	0	3.10601	4.87086	autosome	EZH2i_up
0.2695	0	5.45516	6.55766	autosome	EZH2i_up
0.5103	0.0536248	0	2.57289	autosome	EZH2i_up
3.094	0.0419248	0.815575	2.29572	autosome	EZH2i_up
3.458	0	2.30159	4.90014	autosome	EZH2i_up
0.4526	0	1.62293	2.99458	autosome	EZH2i_up
1.696	0	6.75916	8.15563	autosome	EZH2i_up
0.3893	0	1.05658	2.23266	autosome	EZH2i_up
0.1381	0	1.02857	3.16672	autosome	EZH2i_up
0.4358	0	1.63691	2.97269	autosome	EZH2i_up
0.5769	0	0.584963	2.58976	autosome	EZH2i_up
0.9389	0	2.72683	4.43095	autosome	EZH2i_up
0.6507	0.152099	2.80323	4.16027	autosome	EZH2i_up
0.844	0.0833622	3.26454	4.87086	autosome	EZH2i_up
2.6	0	1.18269	3.04089	autosome	EZH2i_up
6.389	0	0.286881	1.51602	autosome	EZH2i_up
1.775	0	1.0635	2.61353	autosome	EZH2i_up
2.096	0.0833622	2.86196	3.5472	autosome	EZH2i_up
0.9137	0	0.757023	1.46467	autosome	EZH2i_up
2.27	0	0.565597	1.98185	autosome	EZH2i_up
3.376	0.248624	3.25701	5.44361	autosome	EZH2i_up
1.703	0.155999	1.32193	2.4489	autosome	EZH2i_up
3.251	0	1.31034	3.16993	autosome	EZH2i_up
1.901	0	2.74631	4.62469	autosome	EZH2i_up
2.82	0	0.565597	2.61824	autosome	EZH2i_up
1.231	0	1.29278	3.25096	autosome	EZH2i_up
1.494	0	0.823749	2.36177	autosome	EZH2i_up
1.946	0.0833622	0.903038	2.71809	autosome	EZH2i_up
2.237	0	0.641546	1.0635	autosome	EZH2i_up
0.9359	0	1.12433	2.9542	autosome	EZH2i_up
1.311	0	2.43829	3.01257	autosome	EZH2i_up
2.535	0.171599	0.321928	3.74308	autosome	EZH2i_up
2.374	0	2.60644	4.25248	autosome	EZH2i_up
5.041	0.161849	2.0321	2.84398	autosome	EZH2i_up
0.3986	0	1.84398	2.68706	autosome	EZH2i_up
7.157	0	0.83996	2.02857	autosome	EZH2i_up
2.887	0.592798	3.2032	6.85237	autosome	EZH2i_up
1.686	0	2.10434	3.30889	autosome	EZH2i_up
0.9959	0	0.823749	1.67807	autosome	EZH2i_up
7.285	0	0.333424	2.32481	autosome	EZH2i_up
2.982	0.0350999	1.87578	3.48929	autosome	EZH2i_up
1.721	0	1.53605	2.97636	autosome	EZH2i_up
1.563	0	0	2.68706	autosome	EZH2i_up
2.34	0	1.77821	4.38612	autosome	EZH2i_up
2.072	0	0.333424	2.42761	autosome	EZH2i_up
1.677	0.0965246	2.68257	5.30415	autosome	EZH2i_up
2.526	0	1.65076	3.65878	autosome	EZH2i_up
1.794	0	0.0976108	1.15056	autosome	EZH2i_up
0.8681	0	3.13914	4.23802	autosome	EZH2i_up
1.093	0	2.90881	5.02901	autosome	EZH2i_up
3.485	0.144299	2.1635	3.32481	autosome	EZH2i_up
4.872	0	0.807355	2.20163	autosome	EZH2i_up
3.455	0.159899	0	0.847997	autosome	EZH2i_up
1.38	0	2.30451	3.82579	autosome	EZH2i_up
0.7954	0	0.238787	1.36177	autosome	EZH2i_up
0.1633	0	3.62527	5.27426	autosome	EZH2i_up
0.314	0	2.22342	4.33128	autosome	EZH2i_up
1.54	0	0.286881	1.20163	autosome	EZH2i_up
1.635	0	0.275007	0.85599	autosome	EZH2i_up
2.235	0	3.15866	5.63778	autosome	EZH2i_up
4.092	0	1.97085	4.17153	autosome	EZH2i_up
1.913	0	3.79181	5.84699	autosome	EZH2i_up
1.215	0	1.75702	3.44626	autosome	EZH2i_up
0.3728	0	4.00899	5.58946	autosome	EZH2i_up
0.5217	0.0833622	3.54226	4.58015	autosome	EZH2i_up
0.8128	0.0833622	1.67807	3.06867	autosome	EZH2i_up
2.113	0	0.0840643	0.978196	autosome	EZH2i_up
2.695	0	0.613532	1.91839	autosome	EZH2i_up
0.9593	0	0.367371	1.15704	autosome	EZH2i_up
0.5319	0	4.82324	7.31624	autosome	EZH2i_up
1.235	0	1.11103	3.08236	autosome	EZH2i_up
3.36	0.0833622	0.163499	1.81967	autosome	EZH2i_up
2.68	0.297374	0.111031	2.08406	autosome	EZH2i_up
0.2137	0.285674	3.62293	5.07211	autosome	EZH2i_up
2.128	0	0.879706	2.45154	autosome	EZH2i_up
2.086	0	4.05224	7.32067	autosome	EZH2i_up
0.1732	0	1.0072	2.47508	autosome	EZH2i_up
1.019	0.144299	0.807355	2.17313	autosome	EZH2i_up
1.509	0	1	3.0197	autosome	EZH2i_up
0.7312	0	4.31325	5.32012	autosome	EZH2i_up
2.095	0	5.05918	6.6605	autosome	EZH2i_up
2.23	0	0.505891	1.88753	autosome	EZH2i_up
1.229	0	3.7148	5.62	autosome	EZH2i_up
1.247	0	2.92029	3.8846	autosome	EZH2i_up
0.6285	0	4.80168	5.81378	autosome	EZH2i_up
1.561	0	3.92315	4.9397	autosome	EZH2i_up
3.501	0	1.852	4.55766	autosome	EZH2i_up
4.406	0	0.815575	4.12433	autosome	EZH2i_up
2.856	0	1.41684	3.36457	autosome	EZH2i_up
5.309	0	0	1.78241	autosome	EZH2i_up
2.983	0	1.23879	3.6311	autosome	EZH2i_up
2.572	0	2.56071	4.36247	autosome	EZH2i_up
4.014	0	0.485427	1.58976	autosome	EZH2i_up
3.467	0	1.83996	4.62936	autosome	EZH2i_up
3.778	0	1.49057	3.6427	autosome	EZH2i_up
0.7126	0	0.687061	2.41414	autosome	EZH2i_up
4.955	0	1.85997	5.0148	autosome	EZH2i_up
0	0	4.08406	5.74578	autosome	EZH2i_up
1.381	0.167699	1.94111	4.13093	autosome	EZH2i_up
0.9752	0	0.594549	2.27501	autosome	EZH2i_up
0.3218	0.142349	1.79909	4.36387	autosome	EZH2i_up
0.6273	0	3.24184	4.36527	autosome	EZH2i_up
4.554	0	2.02503	4.50462	autosome	EZH2i_up
2.086	0	2.28096	4.12516	autosome	EZH2i_up
2.018	0	3.12433	4.40327	autosome	EZH2i_up
1.318	0	1.79909	4.18745	autosome	EZH2i_up
0.1873	0	1.59455	2.66448	autosome	EZH2i_up
5.748	0	5.35509	6.67398	autosome	EZH2i_up
0.703	0	0.124328	1.7866	autosome	EZH2i_up
1.578	0	1.97453	3.65076	autosome	EZH2i_up
4.05	0.0467998	2.854	5.09761	autosome	EZH2i_up
1.131	0	1.7137	3.05832	autosome	EZH2i_up
0.9293	0	0.978196	2.36177	autosome	EZH2i_up
2.516	0	1.18269	1.70044	autosome	EZH2i_up
1.217	0.139424	1.02857	2.09085	autosome	EZH2i_up
0.6102	0	2.33342	3.29866	autosome	EZH2i_up
1.207	0.166724	0.536053	2.26003	autosome	EZH2i_up
4.385	0	1.76553	3.10266	autosome	EZH2i_up
1.633	0.180374	0.485427	2.43563	autosome	EZH2i_up
2.995	0	0.910733	1.81147	autosome	EZH2i_up
1.236	0	0.565597	2.93546	autosome	EZH2i_up
3.071	0	0.298658	2.8339	autosome	EZH2i_up
3.311	0	2.41684	4.88264	autosome	EZH2i_up
5.226	0	0.400538	3.06695	autosome	EZH2i_up
0.7204	0	3.72901	4.97957	autosome	EZH2i_up
1.921	0.315899	1.58976	4.10266	autosome	EZH2i_up
10.86	0.235949	1.72247	3.35614	autosome	EZH2i_up
2.339	0	0.831877	1.22033	autosome	EZH2i_up
0.5667	0	0.815575	2.5509	autosome	EZH2i_up
3.646	0.265199	0.594549	3.39232	autosome	EZH2i_up
5.506	0	0.31034	3.31615	autosome	EZH2i_up
1.147	0	4.03386	6.17572	autosome	EZH2i_up
3.276	0	0	0.422233	autosome	EZH2i_up
1.072	0	3.7126	5.32697	autosome	EZH2i_up
0.09545	0	3.94767	5.82757	autosome	EZH2i_up
0.4394	0	3.96625	5.20438	autosome	EZH2i_up
6.039	0	1.8679	3.59096	autosome	EZH2i_up
4.021	0	2.08406	2.80323	autosome	EZH2i_up
0.9017	0.149174	1.45418	2.7137	autosome	EZH2i_up
2.707	0.102375	1.80323	2.90881	autosome	EZH2i_up
0.4484	0	4.21956	5.4219	autosome	EZH2i_up
4.001	0	1.39506	2.58736	autosome	EZH2i_up
0.2533	0	2.83188	3.77505	autosome	EZH2i_up
2.405	0	3.10601	4.0018	autosome	EZH2i_up
1.983	0	1.40599	3.76447	autosome	EZH2i_up
1.692	0	0.678072	3.37573	autosome	EZH2i_up
0.8188	0	1.15704	2.07724	autosome	EZH2i_up
0.3218	0	3.01257	5.0635	autosome	EZH2i_up
0.805	0	2.19535	3.35614	autosome	EZH2i_up
1.302	0	1.18269	2.38681	autosome	EZH2i_up
1.57	0	0	2.8679	autosome	EZH2i_up
2.382	0.259349	3.03386	5.22882	autosome	EZH2i_up
1.37	0	3.58376	4.44427	autosome	EZH2i_up
5.972	0	0.411426	3.45549	autosome	EZH2i_up
0.4968	0	5.37955	6.55213	autosome	EZH2i_up
4.887	0	3.10601	5.29205	autosome	EZH2i_up
3.582	0	0.584963	0.941106	autosome	EZH2i_up
1.375	0	0.910733	2.24184	autosome	EZH2i_up
2.588	0.225224	5.42324	7.11124	autosome	EZH2i_up
0.8245	0	2.18903	4.31832	autosome	EZH2i_up
3.876	0	0.333424	2.52105	autosome	EZH2i_up
0.2263	0	4.64097	5.8495	autosome	EZH2i_up
1.573	0.163799	2.66448	3.70708	autosome	EZH2i_up
0.9059	0.0833622	2.5435	3.82171	autosome	EZH2i_up
2.656	0	2.85599	4.39025	autosome	EZH2i_up
6.015	0	0.411426	2.78241	autosome	EZH2i_up
1.123	0	2.46205	3.0635	autosome	EZH2i_up
1.762	0	0.879706	3.22497	autosome	EZH2i_up
0.1933	0	1.1635	2.48027	autosome	EZH2i_up
3.341	0	1.02857	3.80839	autosome	EZH2i_up
9.027	0.166724	3.65878	6.71932	autosome	EZH2i_up
2.879	0	0	3.15056	autosome	EZH2i_up
5.451	0.187199	0.378512	3.32912	autosome	EZH2i_up
1.504	0	0.641546	2.59694	autosome	EZH2i_up
3.529	0	1.55582	3.50462	autosome	EZH2i_up
2.033	0.259836	2.59216	3.80632	autosome	EZH2i_up
0.2539	0	1.28096	2.35896	autosome	EZH2i_up
1.629	0	3.49825	4.97361	autosome	EZH2i_up
2.559	0	0.918386	3.69488	autosome	EZH2i_up
3.494	0	1.79077	3.52231	autosome	EZH2i_up
1.833	0.0833622	1.75275	3.33485	autosome	EZH2i_up
0.8633	0	4.30743	5.36107	autosome	EZH2i_up
0.4178	0.0833622	5.75087	7.08257	autosome	EZH2i_up
3.096	0	3.24031	5.21062	autosome	EZH2i_up
0.9875	0	2.94486	4.79701	autosome	EZH2i_up
3.585	0	0.505891	3.54226	autosome	EZH2i_up
2.155	0	1.0072	2.28392	autosome	EZH2i_up
2.45	0	1.52607	4.08746	autosome	EZH2i_up
2.478	0	2.56071	4.42291	autosome	EZH2i_up
0.5331	0	4.8334	5.76845	autosome	EZH2i_up
3.48	0	2.92979	3.80219	autosome	EZH2i_up
3.807	0	1.28688	3.53356	autosome	EZH2i_up
3.252	0.149174	0	0.641546	autosome	EZH2i_up
1.999	0	5.19338	7.03144	autosome	EZH2i_up
3.112	0	1.7137	3.96255	autosome	EZH2i_up
3.957	0.145274	2.43296	4.38957	autosome	EZH2i_up
6.479	0	3.58736	6.25682	autosome	EZH2i_up
2.262	0	1.70487	4.37573	autosome	EZH2i_up
2.272	0	1.15704	4.08406	autosome	EZH2i_up
2.346	0	0.263034	2.93923	autosome	EZH2i_up
4.124	0.181349	0	0.485427	autosome	EZH2i_up
2.659	0.0833622	1.64616	4.79753	autosome	EZH2i_up
4.323	0.49286	1.81558	2.67129	autosome	EZH2i_up
6.537	0	1.27501	3.64847	autosome	EZH2i_up
1.088	0.0833622	1.81558	2.28688	autosome	EZH2i_up
1.513	0	4.66278	5.56133	autosome	EZH2i_up
5.002	0	0.432959	2.32481	autosome	EZH2i_up
3.416	0	0.432959	3.74416	autosome	EZH2i_up
0.6105	0	2.09761	3.83693	autosome	EZH2i_up
1.32	0	1.76129	2.42223	autosome	EZH2i_up
4.156	0.400723	0.910733	2.80323	autosome	EZH2i_up
0.5103	0	3.10936	4.22574	autosome	EZH2i_up
3.842	0.144299	0	2.19535	autosome	EZH2i_up
1.545	0	5.77426	8.01391	autosome	EZH2i_up
5.313	0	0	0.807355	autosome	EZH2i_up
3.102	0.412423	1.31034	1.99639	autosome	EZH2i_up
4.103	0	0	0.903038	autosome	EZH2i_up
1.786	0.155024	0.263034	1.09761	autosome	EZH2i_up
3.951	0	2.53356	4.52419	autosome	EZH2i_up
0.4172	0	0.163499	1.40054	autosome	EZH2i_up
1.757	0	2.44361	3.96625	autosome	EZH2i_up
0.5541	0	5.54844	7.25522	autosome	EZH2i_up
0.2359	0	3.0054	5.95187	autosome	EZH2i_up
1.75	0	0.275007	0.948601	autosome	EZH2i_up
0.8717	0	3.24793	5.3147	autosome	EZH2i_up
1.98	0.0833622	1.96717	3.88557	autosome	EZH2i_up
0.9773	0.149174	0.238787	2.81558	autosome	EZH2i_up
0.5259	0	2.15056	3.04264	autosome	EZH2i_up
3.598	0.0833622	3.3799	6.82795	autosome	EZH2i_up
2.611	0	4.0197	5.62907	autosome	EZH2i_up
1.139	0	0	2.90111	autosome	EZH2i_up
0.5739	0	1.65076	3.57652	autosome	EZH2i_up
2.608	0	1.13093	3.85599	autosome	EZH2i_up
0.3536	0	5.47021	6.85	autosome	EZH2i_up
4.407	0	0.333424	1.77821	autosome	EZH2i_up
1.752	0.0833622	2.31034	3.0993	autosome	EZH2i_up
0.7309	0	3.41684	4.27724	autosome	EZH2i_up
1.835	0	0	0.948601	autosome	EZH2i_up
3.58	0	1.8953	2.62994	autosome	EZH2i_up
0.4962	0	3.61471	5.54071	autosome	EZH2i_up
0.5901	0	0.584963	3.01257	autosome	EZH2i_up
1.313	0	3.62877	5.49217	autosome	EZH2i_up
1.111	0	1.77821	4.28836	autosome	EZH2i_up
0.6682	0	5.14323	7.53528	autosome	EZH2i_up
1.556	0	3.43162	4.63169	autosome	EZH2i_up
2.435	0	0.941106	2.52857	autosome	EZH2i_up
1.32	0	0.31034	1.45418	autosome	EZH2i_up
5.243	0.0833622	0.356144	3.08066	autosome	EZH2i_up
2.214	0	2.86196	4.28021	autosome	EZH2i_up
0.3158	0	3.14405	5.70377	autosome	EZH2i_up
2.643	0	2.60644	3.22651	autosome	EZH2i_up
0.9893	0	4.83188	6.66349	autosome	EZH2i_up
3.676	0	0.464668	4.33842	autosome	EZH2i_up
0.8437	0	2.89724	4.46989	autosome	EZH2i_up
3.191	0	2.19849	5.10014	autosome	EZH2i_up
1.048	0	2.85798	5.72874	autosome	EZH2i_up
2.542	0	0.555816	1.75275	autosome	EZH2i_up
1.874	0	0.895303	3.85499	autosome	EZH2i_up
2.063	0	1.774	2.75061	autosome	EZH2i_up
1.515	0	2.36737	5.04571	autosome	EZH2i_up
3.325	0	1.40054	4.52482	autosome	EZH2i_up
1.277	0	0	0.176323	autosome	EZH2i_up
0.3296	0	4.10685	5.17513	autosome	EZH2i_up
0.6321	0.0833622	1.76553	4.02945	autosome	EZH2i_up
1.089	0	4.35262	5.79155	autosome	EZH2i_up
0.4803	0.200849	0	2.51349	autosome	EZH2i_up
5.083	0.144299	4.69711	7.96191	autosome	EZH2i_up
5.793	0	0	3.45154	autosome	EZH2i_up
7.079	0.0711747	5.41549	7.43263	autosome	EZH2i_up
3.092	0.159899	2.54597	5.33664	autosome	EZH2i_up
1.842	0	0.163499	3.42223	autosome	EZH2i_up
3.699	0.147224	0.731183	2.72901	autosome	EZH2i_up
0.284	0	3.33485	4.36387	autosome	EZH2i_up
0.7567	0.234974	0.298658	2	autosome	EZH2i_up
0.3884	0.428023	2.31615	3.07039	autosome	EZH2i_up
3.606	0	0.321928	0.910733	autosome	EZH2i_up
4.885	0.0833622	3.95233	5.15987	autosome	EZH2i_up
0.5271	0	0.687061	1.84398	autosome	EZH2i_up
0.5766	0.164774	0	2.42492	autosome	EZH2i_up
0.9023	0	2.34199	4.7761	autosome	EZH2i_up
0.7972	0	0.321928	2.05311	autosome	EZH2i_up
0.323	0	5.81583	7.1416	autosome	EZH2i_up
0.4256	0	0.604071	4.87971	autosome	EZH2i_up
1.979	0	0.0565835	0.978196	autosome	EZH2i_up
0.9257	0	9.81831	10.8859	autosome	EZH2i_up
1.527	0	0	1.66903	autosome	EZH2i_up
3.396	0.429973	6.02813	9.08696	autosome	EZH2i_up
5.71	0	0	0.863938	autosome	EZH2i_up
3.084	0.0833622	0.111031	0.941106	autosome	EZH2i_up
4.886	0.263249	1.18269	4.12433	autosome	EZH2i_up
0.3416	0	2.21412	4.01703	autosome	EZH2i_up
0.5403	0	0.847997	3.21101	autosome	EZH2i_up
0.7498	0	3.9542	5.19692	autosome	EZH2i_up
1.941	0	1.10434	2.91648	autosome	EZH2i_up
3.519	0.464098	0.757023	2.48027	autosome	EZH2i_up
0.727	0.211574	4.15299	5.39883	autosome	EZH2i_up
0.6291	0	3.37016	4.17153	autosome	EZH2i_up
2.798	0	3.04614	4.32912	autosome	EZH2i_up
1.349	0	0.286881	1.72247	autosome	EZH2i_up
1.315	0	0.454176	1.51602	autosome	EZH2i_up
1.588	0	0	1.09761	autosome	EZH2i_up
0.428	0.166724	4.30816	5.87897	autosome	EZH2i_up
2.641	0	1.7866	3.66221	autosome	EZH2i_up
0.3086	0	3.72356	4.62293	autosome	EZH2i_up
0.3764	0	5.30012	7.03859	autosome	EZH2i_up
2.252	0	1.10434	2.69377	autosome	EZH2i_up
0.4965	0	0.485427	2.13422	autosome	EZH2i_up
0.06603	0	1.45943	2.52607	autosome	EZH2i_up
0.1651	0	4.06091	5.73769	autosome	EZH2i_up
2.632	0	1.81967	2.63691	autosome	EZH2i_up
1.217	0	2.99277	4.44162	autosome	EZH2i_up
0.6486	0	2.91648	4.44626	autosome	EZH2i_up
0.5637	0	2.29278	3.14568	autosome	EZH2i_up
0.8002	0	0.298658	1.5656	autosome	EZH2i_up
1.542	0	4.23266	5.61206	autosome	EZH2i_up
1.812	0	2.56316	3.7939	autosome	EZH2i_up
0.3638	0	2.95047	4.95791	autosome	EZH2i_up
3.706	0.145274	1.41143	3.47768	autosome	EZH2i_up
3.344	0	1.73985	2.80323	autosome	EZH2i_up
0.784	0	2.29572	3.48285	autosome	EZH2i_up
3.751	0.135524	4.66448	6.01056	autosome	EZH2i_up
0.9593	0	2.64155	3.88947	autosome	EZH2i_up
0.05463	0	2.73769	4.09424	autosome	EZH2i_up
2.779	0.245699	0.678072	2.33914	autosome	EZH2i_up
1.32	0	2.19849	3.98732	autosome	EZH2i_up
3.604	0	2.90111	5.04571	autosome	EZH2i_up
1.736	0	3.29719	4.56742	autosome	EZH2i_up
3.947	0.613272	2.26903	5.7301	autosome	EZH2i_up
1.172	0.0833622	0	1.28688	autosome	EZH2i_up
2.562	0.195974	2.24184	4.0635	autosome	EZH2i_up
5.603	0	0.15056	1.25701	autosome	EZH2i_up
3.089	0	0.555816	2.1177	autosome	EZH2i_up
2.519	0.136499	2.25399	3.06523	autosome	EZH2i_up
5.016	0.158437	0	2.08406	autosome	EZH2i_up
2.849	0	1.23266	3.09761	autosome	EZH2i_up
5.114	0	4.25399	5.06264	autosome	EZH2i_up
4.194	0.149174	0	3.18745	autosome	EZH2i_up
2.329	0	1	3.59216	autosome	EZH2i_up
0.3701	0	4.45681	5.54504	autosome	EZH2i_up
1.215	0	6.93121	8.19481	autosome	EZH2i_up
3.236	0	3.0054	5.04963	autosome	EZH2i_up
2.644	0	0.918386	2.59932	autosome	EZH2i_up
0.6619	0	0.454176	3.15218	autosome	EZH2i_up
0.6585	0	4.25172	5.91193	autosome	EZH2i_up
0.4052	0	1.40054	2.8953	autosome	EZH2i_up
0.05643	0	3.31034	5.05658	autosome	EZH2i_up
0	0	4.02768	5.47444	autosome	EZH2i_up
0.5445	0	5.6907	7.29002	autosome	EZH2i_up
0.1093	0	0	2.78241	autosome	EZH2i_up
1.475	0	1.1177	3.56438	autosome	EZH2i_up
0.6489	0	0.695994	3.63575	autosome	EZH2i_up
0.2311	0	1.80735	4.35191	autosome	EZH2i_up
0.1051	0	3.01614	4.38819	autosome	EZH2i_up
0.2341	0	0.298658	2.56071	autosome	EZH2i_up
0.9281	0	2.9982	5.49538	autosome	EZH2i_up
0.2473	0	2.71809	4.62819	autosome	EZH2i_up
0.7138	0	0	1.61353	autosome	EZH2i_up
4.224	0	0.895303	2.82171	autosome	EZH2i_up
0.3038	0	2.80116	4.20398	autosome	EZH2i_up
0.7378	0	0.948601	2.74201	autosome	EZH2i_up
0.875	0	2.81558	3.84298	autosome	EZH2i_up
2.389	0.157949	0	0.545968	autosome	EZH2i_up
3.141	0	1.96717	5.03518	autosome	EZH2i_up
2.883	0	1.66448	3.41414	autosome	EZH2i_up
0.7702	0	3.50208	4.78869	autosome	EZH2i_up
2.896	0	0.739848	1.66903	autosome	EZH2i_up
2.643	0	1.82782	3.77505	autosome	EZH2i_up
1.155	0	1.70044	2.30451	autosome	EZH2i_up
1.024	0	1.5656	2.71809	autosome	EZH2i_up
2.635	0.131625	3.93168	8.35465	autosome	EZH2i_up
1.057	0.142349	3.38405	5.26604	autosome	EZH2i_up
4.772	0	0.790772	2.50335	autosome	EZH2i_up
1.725	0	0.659925	1.5509	autosome	EZH2i_up
1.416	0	1.20163	1.43296	autosome	EZH2i_up
2.801	0.462148	0.286881	1.80735	autosome	EZH2i_up
0.7081	0	6.03606	8.90908	autosome	EZH2i_up
0.3656	0	1.65992	3.76765	autosome	EZH2i_up
0.374	0	0.910733	1.78241	autosome	EZH2i_up
4.197	0	3.34767	6.92172	autosome	EZH2i_up
5.381	0	0.85599	3.53481	autosome	EZH2i_up
7.612	0.363673	2.09761	3.22805	autosome	EZH2i_up
1.901	0	1.32769	2.09424	autosome	EZH2i_up
1.063	0	5.17632	6.45467	autosome	EZH2i_up
8.176	0	3.44361	5.78842	autosome	EZH2i_up
1.958	0.0833622	0	3.98732	autosome	EZH2i_up
2.47	0.363673	0.895303	1.59932	autosome	EZH2i_up
2.23	0	0.970854	3.75809	autosome	EZH2i_up
0.395	0	0.594549	1.66448	autosome	EZH2i_up
0.754	0	1.85599	2.69153	autosome	EZH2i_up
2.267	0	2.33056	3.41143	autosome	EZH2i_up
1.357	0	2.79701	3.70929	autosome	EZH2i_up
5.15	0.355874	0.669027	3.09592	autosome	EZH2i_up
0.7024	0	1.1635	1.46467	autosome	EZH2i_up
1.047	0.155024	0.31034	2.03914	autosome	EZH2i_up
0.8609	0	1.70487	3.01436	autosome	EZH2i_up
0.8194	0	3.80529	7.74281	autosome	EZH2i_up
0.5712	0	4.00988	5.29609	autosome	EZH2i_up
3.762	0.0467998	0.333424	1.75275	autosome	EZH2i_up
2.658	0.312974	2.46205	3.87774	autosome	EZH2i_up
0.9179	0	3.46728	5.94813	autosome	EZH2i_up
2.053	0	1.64616	3.22188	autosome	EZH2i_up
0.1681	0	4.2426	5.97545	autosome	EZH2i_up
0.6231	0	3.48027	7.80729	autosome	EZH2i_up
4.414	0.145274	0.575312	4.00988	autosome	EZH2i_up
4.857	0	1.91073	3.58376	autosome	EZH2i_up
5.537	0.0833622	0.948601	2.20477	autosome	EZH2i_up
1.407	0	1.32193	6.5146	autosome	EZH2i_up
1.208	0	6.472	9.42286	autosome	EZH2i_up
0.9263	0	4.39163	7.60274	autosome	EZH2i_up
2.211	0.0833622	0	1.76977	autosome	EZH2i_up
5.041	0.155999	2.83996	4.42156	autosome	EZH2i_up
0.2053	0	4.42559	8.16957	autosome	EZH2i_up
1.397	0	3.88166	5.69766	autosome	EZH2i_up
0.407	0	2.04963	3.47768	autosome	EZH2i_up
0.6333	0	0.863938	2.51349	autosome	EZH2i_up
3.497	0	1.11103	2.8339	autosome	EZH2i_up
2.455	0	0.226509	1.30451	autosome	EZH2i_up
3.41	0	0.641546	2.1177	autosome	EZH2i_up
2.577	0	0.992768	2.03562	autosome	EZH2i_up
2.41	0.0799497	2.22959	4.0018	autosome	EZH2i_up
6.163	0	1.57046	3.5008	autosome	EZH2i_up
5.181	0	2.88557	4.0018	autosome	EZH2i_up
4.813	0	0.137504	0.757023	autosome	EZH2i_up
2.876	0	0	0.847997	autosome	EZH2i_up
7.376	0	0.15056	0.815575	autosome	EZH2i_up
1.916	0.260324	0	2.47249	autosome	EZH2i_up
0.8735	0	5.14037	6.40361	autosome	EZH2i_up
0.4214	0	7.68278	8.84746	autosome	EZH2i_up
0.1414	0	0	0.807355	autosome	EZH2i_up
0.2311	0.0926246	0	1.7137	autosome	EZH2i_up
1.118	0	2.90497	4.39094	autosome	EZH2i_up
1.156	0	0.443607	3.37295	autosome	EZH2i_up
0.4737	0	0.422233	1.43829	autosome	EZH2i_up
0.151	0	0.871844	2.69822	autosome	EZH2i_up
4.668	0	0	1.48027	autosome	EZH2i_up
0.3764	0.252524	5.52982	6.60763	autosome	EZH2i_up
3.254	0	0.594549	2.18903	autosome	EZH2i_up
0.3272	0	3.57894	4.63575	autosome	EZH2i_up
1.335	0	2.02503	3.34056	autosome	EZH2i_up
1.663	0.233024	1.67356	2.80529	autosome	EZH2i_up
2.765	0.0516748	1.83592	3.32625	autosome	EZH2i_up
5.976	0	0.782409	1.34483	autosome	EZH2i_up
6.441	0	0.807355	1.9782	autosome	EZH2i_up
3.118	0.148199	2.35332	4.12846	autosome	EZH2i_up
2.676	0.192074	0.443607	2.01078	autosome	EZH2i_up
0.8029	0	1.99639	4.13586	autosome	EZH2i_up
0.7156	0	3.11437	4.26754	autosome	EZH2i_up
3.122	0	1.96717	4.83238	autosome	EZH2i_up
2.948	0.194999	0.226509	1.94111	autosome	EZH2i_up
2.475	0	1.54597	3.37851	autosome	EZH2i_up
5.307	0.0833622	1.81558	3.48671	autosome	EZH2i_up
4.081	0.0833622	3.95327	8.89142	autosome	EZH2i_up
0.5433	0	2.97636	4.58376	autosome	EZH2i_up
0.4424	0	1.37295	2.64616	autosome	EZH2i_up
2.865	0	0.545968	1.49057	autosome	EZH2i_up
2.919	0	4.35896	6.79155	autosome	EZH2i_up
1.127	0	0.9855	1.40599	autosome	EZH2i_up
1.7	0	0.963474	2.57046	autosome	EZH2i_up
3.46	0	2.31325	2.94298	autosome	EZH2i_up
0.6009	0	4.87922	5.62293	autosome	EZH2i_up
2.087	0.250086	3.0036	4.10601	autosome	EZH2i_up
2.682	0	2.93357	5.49665	autosome	EZH2i_up
0.9263	0	3.43696	5.01346	autosome	EZH2i_up
0.4571	0	4.44692	6.14037	autosome	EZH2i_up
4.687	0	1.9222	4.38059	autosome	EZH2i_up
0.2053	0	0	1.02857	autosome	EZH2i_up
7.658	0.140399	0.0703893	3.86987	autosome	EZH2i_up
1.947	0.0336374	5.94837	7.60918	autosome	EZH2i_up
2.079	0	1.93734	2.8953	autosome	EZH2i_up
7.905	0.313949	0.722466	4.69988	autosome	EZH2i_up
3.208	0.173549	0.678072	2.54102	autosome	EZH2i_up
3.759	0	1.54102	2.87184	autosome	EZH2i_up
3.833	0	1.57531	2.67129	autosome	EZH2i_up
1.95	0	4.67976	5.78319	autosome	EZH2i_up
2.131	0	5.84248	8.53838	autosome	EZH2i_up
3.046	0	0.124328	2.28983	autosome	EZH2i_up
1.288	0	0.516015	4.01167	autosome	EZH2i_up
2.658	0	3.98732	6.98823	autosome	EZH2i_up
0.4845	0.0833622	4.03562	5.53792	autosome	EZH2i_up
1.548	0	2.21723	4.1819	autosome	EZH2i_up
5.341	0.248624	1.32193	2.50843	autosome	EZH2i_up
0.6703	0	0.790772	2.46205	autosome	EZH2i_up
0.2791	0	2.45418	4.35262	autosome	EZH2i_up
0.4628	0	1.48027	2.76977	autosome	EZH2i_up
0.6492	0	0.871844	3.20477	autosome	EZH2i_up
1.256	0.418761	1.61824	3.67356	autosome	EZH2i_up
2.515	0.0833622	0	2.43829	autosome	EZH2i_up
1.23	0	3.89336	5.72574	autosome	EZH2i_up
0.2906	0	0.887525	1.68257	autosome	EZH2i_up
2.591	0	4.32481	5.5741	autosome	EZH2i_up
9.073	0	0.201634	2.07382	autosome	EZH2i_up
1.23	0.365623	3.83592	6.17572	autosome	EZH2i_up
0.5391	0	5.0917	6.05007	autosome	EZH2i_up
1.749	0	2.32769	4.03738	autosome	EZH2i_up
4.586	0	0.321928	1.37295	autosome	EZH2i_up
1.575	0	2.82579	3.7137	autosome	EZH2i_up
1	0	1.45943	3.57894	autosome	EZH2i_up
0.9983	0.374399	4.49313	6.5146	autosome	EZH2i_up
0.1765	0	3.50589	6.37782	autosome	EZH2i_up
0.6543	0	2.59455	3.5472	autosome	EZH2i_up
0.5217	0	3.94205	5.20945	autosome	EZH2i_up
0.3002	0	3.97728	5.79935	autosome	EZH2i_up
0.4544	0	0	0.992768	autosome	EZH2i_up
1.658	0	5.19771	6.59872	autosome	EZH2i_up
2.417	0.185249	1.73985	3.04439	autosome	EZH2i_up
2.667	0	2.75916	3.9782	autosome	EZH2i_up
1.829	0	1.17632	2.28688	autosome	EZH2i_up
1.429	0	2.85997	4.12846	autosome	EZH2i_up
1.398	0.154049	2.29278	3.83289	autosome	EZH2i_up
3.916	0	1.94486	3.19535	autosome	EZH2i_up
1.69	0.0833622	1.81558	4.52669	autosome	EZH2i_up
1.024	0.259349	2.52105	3.21568	autosome	EZH2i_up
1.94	0.258374	0.650765	2.89336	autosome	EZH2i_up
2.4	0	1.85599	3.41819	autosome	EZH2i_up
2.568	0	1.20789	2.37295	autosome	EZH2i_up
0.4022	0	2.40327	5.66249	autosome	EZH2i_up
2.322	0	2.07039	3.4489	autosome	EZH2i_up
0.3182	0.0438748	3.23879	4.50589	autosome	EZH2i_up
3.63	0	1.52607	3.66107	autosome	EZH2i_up
2.665	0	1.76553	2.77189	autosome	EZH2i_up
3.71	0.230099	2.02503	2.854	autosome	EZH2i_up
2.424	0	2.10769	3.68706	autosome	EZH2i_up
3.482	0	0.757023	2.30159	autosome	EZH2i_up
1.629	0	1.15056	3.90014	autosome	EZH2i_up
0.08825	0	2.62527	3.67469	autosome	EZH2i_up
4.68	0.160874	0.214125	1.80735	autosome	EZH2i_up
0.7168	0	0	1.54597	autosome	EZH2i_up
0.6946	0	4.56682	5.20672	autosome	EZH2i_up
0.5859	0	0.555816	1.49057	autosome	EZH2i_up
2.578	0	1.03562	3.18269	autosome	EZH2i_up
3.03	0	1.02148	2.83188	autosome	EZH2i_up
2.47	0	4.43896	6.82248	autosome	EZH2i_up
3.821	0	0	1.79494	autosome	EZH2i_up
4.511	0	0	0.918386	autosome	EZH2i_up
6.163	0.151124	0.321928	1.71809	autosome	EZH2i_up
2.595	0	0.226509	1.36177	autosome	EZH2i_up
1.366	0.133575	0.555816	2.73552	autosome	EZH2i_up
1.569	0	4.02945	5.96694	autosome	EZH2i_up
0.3356	0.255449	4.94298	6.59991	autosome	EZH2i_up
4.854	0.0506998	3.52356	6.56605	autosome	EZH2i_up
5.439	0.221812	0.871844	1.90304	autosome	EZH2i_up
0.8188	0.285674	4.68482	6.00652	autosome	EZH2i_up
2.835	0	2.57289	5.20359	autosome	EZH2i_up
3.099	0.133575	0.757023	2.17632	autosome	EZH2i_up
3.866	0.1131	0	2.99639	autosome	EZH2i_up
5.191	0	1.40054	3.24793	autosome	EZH2i_up
5.016	0	0.863938	3.18269	autosome	EZH2i_up
2.927	0	2.03562	3.82782	autosome	EZH2i_up
2.924	0.141374	1.58015	2.51349	autosome	EZH2i_up
1.687	0	1.60881	3.0072	autosome	EZH2i_up
5.073	0	2.04264	4.39575	autosome	EZH2i_up
1.701	0	1.98914	3.17792	autosome	EZH2i_up
0.3572	0	4.23419	5.44228	autosome	EZH2i_up
3.195	0	1.02148	2.94298	autosome	EZH2i_up
8.373	0	4.21645	6.87024	autosome	EZH2i_up
1.515	0	0	2.86196	autosome	EZH2i_up
1.98	0	2.87578	5.6985	autosome	EZH2i_up
4.16	0	0.163499	1.24489	autosome	EZH2i_up
0.7123	0	4.27053	5.45878	autosome	EZH2i_up
3.927	0.141374	1.38405	3.65878	autosome	EZH2i_up
2.491	0.0682497	0.83996	0.604071	autosome	EZH2i_up
0.4472	0	3.45418	5.03122	autosome	EZH2i_up
0.9131	0	4.03562	5.26828	autosome	EZH2i_up
4.237	0	0.250962	2.15381	autosome	EZH2i_up
2.989	0	0	4.88118	autosome	EZH2i_up
2.469	0	0.411426	1.33914	autosome	EZH2i_up
1.35	0.10335	2.97269	4.57289	autosome	EZH2i_up
2.003	0	0.632268	1.68706	autosome	EZH2i_up
2.218	0.0833622	0.275007	1.33342	autosome	EZH2i_up
1.596	0	0.298658	0.9855	autosome	EZH2i_up
3.642	0	0.214125	1.91073	autosome	EZH2i_up
2.209	0	2.49057	3.89724	autosome	EZH2i_up
0.9881	0.0833622	1.32193	1.8953	autosome	EZH2i_up
6.629	0.0833622	0	3.17951	autosome	EZH2i_up
0.67	0	5.53169	7.57099	autosome	EZH2i_up
0.395	0	2.65535	3.94673	autosome	EZH2i_up
5.059	0	0.495695	2.80941	autosome	EZH2i_up
1.197	0	2.60407	5.3572	autosome	EZH2i_up
0.03242	0	2.7866	4.48478	autosome	EZH2i_up
6.861	0.110662	0.238787	1.70044	autosome	EZH2i_up
1.322	0	2.58015	4.09339	autosome	EZH2i_up
5.761	0.0438748	1.52105	6.8116	autosome	EZH2i_up
1.186	0	3.03034	3.62176	autosome	EZH2i_up
1.626	0	4.16591	5.23573	autosome	EZH2i_up
0.8146	0	3.0635	5.7046	autosome	EZH2i_up
0.4196	0.166724	3.12433	5.10643	autosome	EZH2i_up
4.641	0	1.91839	4.65421	autosome	EZH2i_up
4.252	0	0.910733	1.65535	autosome	EZH2i_up
4.33	0	2.72465	5.09508	autosome	EZH2i_up
1.491	0.0833622	0.163499	1.15056	autosome	EZH2i_up
0.5379	0	3.92979	6.38215	autosome	EZH2i_up
2.239	0	1.22651	3.22188	autosome	EZH2i_up
1.502	0	0	1.1375	autosome	EZH2i_up
0.2317	0	4.54164	6.12019	autosome	EZH2i_up
0.6123	0	2.90111	4.37365	autosome	EZH2i_up
0.1975	0	4.65019	5.77505	autosome	EZH2i_up
0.1309	0	1.48027	2.70044	autosome	EZH2i_up
0.1093	0	3.47897	4.61294	autosome	EZH2i_up
0.8182	0	5.66789	8.64865	autosome	EZH2i_up
0.1525	0	2.91456	4.81147	autosome	EZH2i_up
3.618	0.133575	0.62293	0.823749	autosome	EZH2i_up
5.438	0.135524	2.37016	4.12267	autosome	EZH2i_up
1.757	0	0.604071	3.10769	autosome	EZH2i_up
0.5019	0.187199	2.16672	3.13586	autosome	EZH2i_up
4.588	0	1.50589	2.66676	autosome	EZH2i_up
0.6252	0	2.33914	6.24336	autosome	EZH2i_up
3.243	0	0.321928	0.782409	autosome	EZH2i_up
2.013	0.170624	3.11437	4.94767	autosome	EZH2i_up
1.044	0	5.48446	6.75609	autosome	EZH2i_up
0.8032	0.0833622	1.08406	2.97085	autosome	EZH2i_up
1.613	0	5.66676	6.75235	autosome	EZH2i_up
0.6579	0	1.45943	4.17473	autosome	EZH2i_up
0.8182	0.140399	3.46336	5.0197	autosome	EZH2i_up
0.3578	0	4.42828	5.56438	autosome	EZH2i_up
3.338	0	2.854	4.12267	autosome	EZH2i_up
1.552	0	2.62761	4.69153	autosome	EZH2i_up
0.6105	0	1.14405	0.790772	autosome	EZH2i_up
0.2605	0.0833622	5.2854	6.84147	autosome	EZH2i_up
0.1381	0	2.28688	3.60526	autosome	EZH2i_up
6.287	0.577685	1.02857	2.5656	autosome	EZH2i_up
0.2936	0	2.26604	3.18587	autosome	EZH2i_up
10.87	0.370499	1.70044	3.60881	autosome	EZH2i_up
3.736	0	3.42492	5.0387	autosome	EZH2i_up
0.7876	0	4.17473	5.57682	autosome	EZH2i_up
0.48	0	0.748461	4.43095	autosome	EZH2i_up
1.089	0.311999	4.69766	5.75622	autosome	EZH2i_up
0.1081	0	1.67807	2.72247	autosome	EZH2i_up
0.1729	0	2.51349	4.3147	autosome	EZH2i_up
0.407	0	2.13422	3.94953	autosome	EZH2i_up
0.1741	0	2.15381	2.41954	autosome	EZH2i_up
0.8663	0	5.43296	6.55612	autosome	EZH2i_up
0.05463	0	2.76765	4.35403	autosome	EZH2i_up
0.8825	0	2.7761	4.16993	autosome	EZH2i_up
0.76	0	0.871844	2.51096	autosome	EZH2i_up
0.38	0	2.33056	4.57773	autosome	EZH2i_up
0.917	0	4.19692	5.53201	autosome	EZH2i_up
2.012	0.0833622	3.1375	6.62176	autosome	EZH2i_up
0.3626	0.0833622	3.22959	3.88655	autosome	EZH2i_up
1.739	0	7.70037	9.65646	autosome	EZH2i_up
5.637	0.401698	0.321928	1.28096	autosome	EZH2i_up
1.619	0	0.31034	2.22651	autosome	EZH2i_up
0.1447	0	1.39506	2.70266	autosome	EZH2i_up
5.943	0	1.32769	3.40735	autosome	EZH2i_up
0.2623	0	2.19219	3.66903	autosome	EZH2i_up
1.721	0	0	1.15704	autosome	EZH2i_up
2.445	0.146249	0.298658	1.41143	autosome	EZH2i_up
4.399	0	0	3.58496	autosome	EZH2i_up
4.224	0.759522	0.9855	2.45943	autosome	EZH2i_up
0.8993	0	1.848	2.87971	autosome	EZH2i_up
3.029	0	4.11936	6.52199	autosome	EZH2i_up
2.443	0	0	1.926	autosome	EZH2i_up
1.333	0.152099	3.65191	5.24755	autosome	EZH2i_up
0.4953	0	1.90304	3.04089	autosome	EZH2i_up
0.1639	0	2.38128	3.57894	autosome	EZH2i_up
0.2359	0	3.7866	4.82782	autosome	EZH2i_up
8.246	0	0	1.65535	autosome	EZH2i_up
3.553	0	0.613532	1.42223	autosome	EZH2i_up
1.567	0.500172	0.594549	2.08746	autosome	EZH2i_up
0.8915	0	0.925999	2.33628	autosome	EZH2i_up
2.228	0.147224	1.15056	1.9782	autosome	EZH2i_up
3.021	0	2.19535	6.23917	autosome	EZH2i_up
0.2779	0	4.07211	5.14853	autosome	EZH2i_up
0.8464	0	0.992768	2.79286	autosome	EZH2i_up
2.396	0	3.59455	4.92505	autosome	EZH2i_up
6.412	0.362698	0.650765	1.32769	autosome	EZH2i_up
2.046	0	1.81558	4.43363	autosome	EZH2i_up
4.088	0.454348	0.214125	1.22033	autosome	EZH2i_up
2.309	0	2.49825	3.6837	autosome	EZH2i_up
5.648	0	1.03562	2.58976	autosome	EZH2i_up
0.2251	0	0	1.51096	autosome	EZH2i_up
1.037	0.0833622	1.87578	3.16027	autosome	EZH2i_up
0.7786	0	5.29425	6.49809	autosome	EZH2i_up
2.432	0	0.678072	3.42492	autosome	EZH2i_up
1.048	0	1.63691	2.43829	autosome	EZH2i_up
3.901	0	0	1.33914	autosome	EZH2i_up
2.205	0	2.21412	4.56316	autosome	EZH2i_up
1.938	0	1.62761	3.67469	autosome	EZH2i_up
0.7246	0	0.970854	2.48285	autosome	EZH2i_up
3.695	0	0	0.536053	autosome	EZH2i_up
1.712	0	2.15381	3.50716	autosome	EZH2i_up
1.93	0	2.06005	3.64616	autosome	EZH2i_up
2.537	0.219374	3.32769	5.80529	autosome	EZH2i_up
0.7594	0	0.748461	3.71809	autosome	EZH2i_up
1.584	0	1.91073	3.50208	autosome	EZH2i_up
2.813	0	0.356144	3.36177	autosome	EZH2i_up
0.6237	0	1.70487	3.90111	autosome	EZH2i_up
0.5265	0	0.422233	2.66448	autosome	EZH2i_up
0.4298	0	4.37365	5.66959	autosome	EZH2i_up
0.7168	0.272024	3.46858	5.68622	autosome	EZH2i_up
4.152	0.349049	2.67129	5.23879	autosome	EZH2i_up
1.42	0	2.39506	4.35896	autosome	EZH2i_up
3.598	0	5.38474	7.27473	autosome	EZH2i_up
0.9338	0	2.51096	4.04876	autosome	EZH2i_up
2.718	0	1.29278	2.97453	autosome	EZH2i_up
1.444	0.294449	3.63691	5.80864	autosome	EZH2i_up
0.5697	0	1.22033	2.68482	autosome	EZH2i_up
0.3914	0	0.687061	2.91456	autosome	EZH2i_up
2.767	0	1.66903	2.94486	autosome	EZH2i_up
0.1261	0	3.98459	4.91409	autosome	EZH2i_up
1.681	0	2.1635	4.31687	autosome	EZH2i_up
3.925	0	0	0.124328	autosome	EZH2i_up
0.781	0	1.852	4.1416	autosome	EZH2i_up
0.1873	0	5.58526	7.08236	autosome	EZH2i_up
0.4556	0	4.15218	5.08406	autosome	EZH2i_up
2.745	0	1.9782	3.12598	autosome	EZH2i_up
0.3488	0	2.34199	3.49313	autosome	EZH2i_up
0.03062	0	4.51159	5.80503	autosome	EZH2i_up
0.2978	0	0	2.22651	autosome	EZH2i_up
0.5469	0	0.344828	2.86987	autosome	EZH2i_up
3.801	0.166724	3.7148	7.90515	autosome	EZH2i_up
0.6357	0.0833622	4.1819	5.43596	autosome	EZH2i_up
2.106	0	0.275007	3.41278	autosome	EZH2i_up
1.201	0	1.59932	3.33056	autosome	EZH2i_up
0.7822	0	3.59574	5.84674	autosome	EZH2i_up
1.362	0	2.73985	4.53667	autosome	EZH2i_up
4.223	0	3.35896	5.11437	autosome	EZH2i_up
1.047	0	3.77505	5.67044	autosome	EZH2i_up
4.694	0	2.53107	5.5552	autosome	EZH2i_up
6.49	0	0.367371	1.62293	autosome	EZH2i_up
0.4178	0.0833622	3.36457	5.40361	autosome	EZH2i_up
6.119	0	4.37016	5.34731	autosome	EZH2i_up
1.884	0	3.35332	4.91456	autosome	EZH2i_up
0.9647	0	4.0018	5.42492	autosome	EZH2i_up
0.5913	0	4.89676	7.37426	autosome	EZH2i_up
0.05463	0	10.9349	12.1477	autosome	EZH2i_up
1.13	0	4.14078	5.72465	autosome	EZH2i_up
3.893	0	0	0.31034	autosome	EZH2i_up
0.4959	0.0833622	3.26754	4.62819	autosome	EZH2i_up
0.3077	0	3.54844	5.28392	autosome	EZH2i_up
11.43	0.333448	2.96347	4.48929	autosome	EZH2i_up
0.4737	0	4.22882	6.95536	autosome	EZH2i_up
1.036	0.0833622	0	3.44095	autosome	EZH2i_up
0.9005	0	0	0.847997	autosome	EZH2i_up
0.4712	0	3.45549	5.22805	autosome	EZH2i_up
0.3692	0	0.422233	2.97636	autosome	EZH2i_up
0.2725	0	3.72683	5.5245	autosome	EZH2i_up
0.6171	0	3.02148	5.55275	autosome	EZH2i_up
0.3818	0	2.94298	4.1914	autosome	EZH2i_up
0.79	0.0833622	0.275007	1.40054	autosome	EZH2i_up
0.5805	0	0.978196	4.87234	autosome	EZH2i_up
0.787	0	2.5656	4.02414	autosome	EZH2i_up
0.6069	0	1.5509	3.3147	autosome	EZH2i_up
1.288	0	0.389567	2.10434	autosome	EZH2i_up
0.5061	0	1.42223	3.2555	autosome	EZH2i_up
0.7999	0.202799	3.20789	4.85649	autosome	EZH2i_up
2.979	0	2.83794	4.83693	autosome	EZH2i_up
6.276	0.292499	0	1.5656	autosome	EZH2i_up
0.06363	0	5.13545	6.09424	autosome	EZH2i_up
0.7741	0	0.594549	0.895303	autosome	EZH2i_up
3.455	0.274949	0.695994	1.97453	autosome	EZH2i_up
3.745	0.328574	0	1.54597	autosome	EZH2i_up
4.175	0	0.516015	2.96532	autosome	EZH2i_up
1.052	0	3.50462	5.60377	autosome	EZH2i_up
0.7252	0	4.15704	4.94767	autosome	EZH2i_up
0.2089	0	5.92481	7.78221	autosome	EZH2i_up
2.723	0	3.45681	5.15745	autosome	EZH2i_up
0.9035	0	3.07211	4.24336	autosome	EZH2i_up
3.069	0	0.948601	1.58015	autosome	EZH2i_up
4.505	0.247649	1.39506	3.14731	autosome	EZH2i_up
3.582	0	0.790772	2.74416	autosome	EZH2i_up
2.521	0	4.57168	5.61176	autosome	EZH2i_up
1.212	0	2.25701	4.09845	autosome	EZH2i_up
0.7714	0	0.863938	2.23879	autosome	EZH2i_up
0.3608	0	11.4262	15.5302	autosome	EZH2i_up
1.683	0.521622	1.81967	8.28739	autosome	EZH2i_up
0.6604	0	0.432959	2.88753	autosome	EZH2i_up
0.1459	0	2.01436	3.55827	autosome	EZH2i_up
0.5769	0	3.41954	6.34908	autosome	EZH2i_up
1.316	0	1.40599	2.73118	autosome	EZH2i_up
0.3152	0	3.16993	4.88557	autosome	EZH2i_up
1.307	0	4.29425	5.33056	autosome	EZH2i_up
1.075	0	4.41346	6.17133	autosome	EZH2i_up
1.515	0	2.72901	4.75168	autosome	EZH2i_up
3.116	0.179399	2.23573	4.03914	autosome	EZH2i_up
2.292	0	0.790772	3.58135	autosome	EZH2i_up
2.432	0	2.42492	3.22342	autosome	EZH2i_up
0.4779	0	2.28096	3.23573	autosome	EZH2i_up
2.471	0	0.887525	2.42223	autosome	EZH2i_up
1.27	0	1.44361	5.51728	autosome	EZH2i_up
1.123	0	0.970854	2.96347	autosome	EZH2i_up
1.386	0	0.250962	2.61117	autosome	EZH2i_up
2.704	0.206699	1.73985	3.45681	autosome	EZH2i_up
0.6075	0.0833622	4.13996	5.13175	autosome	EZH2i_up
2.537	0	2.29572	5.37712	autosome	EZH2i_up
2.309	0	0	2.02148	autosome	EZH2i_up
4.207	0.104325	0.286881	1.66448	autosome	EZH2i_up
2.162	0.0536248	3.45681	6.23477	autosome	EZH2i_up
3.984	0	0	1.36737	autosome	EZH2i_up
1.093	0	2.07724	4.08746	autosome	EZH2i_up
1.923	0	0	1.26303	autosome	EZH2i_up
0.8146	0	0	2.55827	autosome	EZH2i_up
0.6189	0	4.61058	5.94486	autosome	EZH2i_up
0.2161	0	5.03342	6.73782	autosome	EZH2i_up
0.3686	0.250574	1.0635	2.91456	autosome	EZH2i_up
0.9929	0	2.40054	4.89385	autosome	EZH2i_up
0.4202	0	2.96532	6.20711	autosome	EZH2i_up
0.2701	0	1.72683	4.34696	autosome	EZH2i_up
0.2071	0	3.93263	6.37851	autosome	EZH2i_up
0.2281	0	4.85	5.96232	autosome	EZH2i_up
0.2257	0	3.76341	5.06393	autosome	EZH2i_up
0.8404	0	3.67356	6.08023	autosome	EZH2i_up
0.3326	0	2.40871	3.0268	autosome	EZH2i_up
3.013	0	0.604071	3.64155	autosome	EZH2i_up
1.636	0.0828747	0.298658	2.02857	autosome	EZH2i_up
0.9419	0	1.926	3.65535	autosome	EZH2i_up
1.144	0	2.34199	4.83895	autosome	EZH2i_up
2.04	0	0	0.475085	autosome	EZH2i_up
1.417	0	1.25096	2.41954	autosome	EZH2i_up
3.261	0.496273	0.189034	1.67807	autosome	EZH2i_up
0.8428	0	0.739848	1.848	autosome	EZH2i_up
1.608	0	4.46009	5.63343	autosome	EZH2i_up
2.847	0.0545998	0	2.04264	autosome	EZH2i_up
1.958	0	1.79494	4.6241	autosome	EZH2i_up
2.327	0	4.24717	6.84499	autosome	EZH2i_up
0.8266	0	3.62994	4.62527	autosome	EZH2i_up
2.982	0	4.40599	7.74302	autosome	EZH2i_up
2.003	0.0833622	2.28983	4.0063	autosome	EZH2i_up
0.5937	0	3.80632	4.70543	autosome	EZH2i_up
1.6	0.0833622	0.454176	2.31615	autosome	EZH2i_up
2.933	0	3.93546	5.49538	autosome	EZH2i_up
0.4184	0.0575248	5.27724	6.37365	autosome	EZH2i_up
1.491	0	1.78241	3.18587	autosome	EZH2i_up
0.449	0	2.57531	5.08108	autosome	EZH2i_up
2.914	0	3.10434	4.71973	autosome	EZH2i_up
1.791	0.172574	0.565597	1.23879	autosome	EZH2i_up
3.919	0	1.12433	5.12557	autosome	EZH2i_up
1.961	0.141374	2.65076	3.45549	autosome	EZH2i_up
0.3326	0	4.04352	5.77637	autosome	EZH2i_up
1.866	0	0.799087	2.64847	autosome	EZH2i_up
0.664	0	3.11437	5.01391	autosome	EZH2i_up
0.6339	0	0	1.8679	autosome	EZH2i_up
0.4292	0.182324	3.55582	4.48478	autosome	EZH2i_up
3.396	0.406573	2.62527	3.59932	autosome	EZH2i_up
3.796	0.315411	2.5656	4.09255	autosome	EZH2i_up
1.689	0	0.910733	1.58976	autosome	EZH2i_up
2.567	0.188174	0	1.57531	autosome	EZH2i_up
0.1375	0.127724	4.40599	5.5509	autosome	EZH2i_up
0.676	0	1.69153	2.41143	autosome	EZH2i_up
1.305	0	3.37434	5.15259	autosome	EZH2i_up
3.388	0.283724	0.344828	4.37434	autosome	EZH2i_up
1.698	0	0.871844	2.66903	autosome	EZH2i_up
2.482	0.0833622	2.25701	3.02857	autosome	EZH2i_up
0.1825	0	2.57289	4.49249	autosome	EZH2i_up
0.5961	0	2.09085	3.48543	autosome	EZH2i_up
1.453	0	2.74416	5.91648	autosome	EZH2i_up
0.8008	0	9.49103	11.4352	autosome	EZH2i_up
0.5721	0	1.01436	3.0054	autosome	EZH2i_up
0.5391	0	0.871844	1.12433	autosome	EZH2i_up
2.16	0	1.5008	2.44626	autosome	EZH2i_up
2.274	0	2.63227	4.47573	autosome	EZH2i_up
2.11	0.321749	3.04089	3.9542	autosome	EZH2i_up
5.741	0.0779997	3.47897	4.63052	autosome	EZH2i_up
4.883	0.173549	3.70929	5.04789	autosome	EZH2i_up
4.456	0.56306	4.84699	5.68201	autosome	EZH2i_up
4.307	0.0833622	2.26604	4.94392	autosome	EZH2i_up
4.577	0	0.887525	3.38405	autosome	EZH2i_up
4.554	0	4.8802	5.9331	autosome	EZH2i_up
0.7666	0.119925	1.66448	2.70266	autosome	EZH2i_up
2.311	0	1.11103	2.81147	autosome	EZH2i_up
1.309	0	3.38128	5.16027	autosome	EZH2i_up
2.275	0	1.73985	2.62059	autosome	EZH2i_up
1.443	0	0.124328	1.59932	autosome	EZH2i_up
0.6177	0	0	3.06523	autosome	EZH2i_up
1.058	0	2.4957	3.37156	autosome	EZH2i_up
0.09965	0.0833622	3.16027	5.60881	autosome	EZH2i_up
1.488	0.237899	3.82883	5.18785	autosome	EZH2i_up
3.494	0.0833622	1.55582	3.38819	autosome	EZH2i_up
4.72	0.111149	2.12102	4.18666	autosome	EZH2i_up
1.136	0	1.4957	2.8953	autosome	EZH2i_up
0.5403	0	6.5575	7.91139	autosome	EZH2i_up
1.132	0	4.90929	5.91049	autosome	EZH2i_up
0.733	0	1.58496	3.43029	autosome	EZH2i_up
1.825	0	3.05311	5.15056	autosome	EZH2i_up
2.663	0	1.94486	8.44857	autosome	EZH2i_up
1.143	0	1.5509	4.54597	autosome	EZH2i_up
0.6531	0	4.58135	6.79922	autosome	EZH2i_up
2.685	0	0.871844	3.29425	autosome	EZH2i_up
4.738	0	1.12433	3.87578	autosome	EZH2i_up
1.071	0.0833622	0.604071	3.55827	autosome	EZH2i_up
2.812	0	0	0.85599	autosome	EZH2i_up
2.581	0	0.356144	2.54844	autosome	EZH2i_up
0.9143	0	1.69153	2.63923	autosome	EZH2i_up
0.6087	0	1.61824	2.50843	autosome	EZH2i_up
0.1093	0	5.38301	6.91588	autosome	EZH2i_up
5.581	0.0833622	0.454176	2.15056	autosome	EZH2i_up
5.831	0	0.678072	1.94111	autosome	EZH2i_up
3.11	0	1.29866	2.51854	autosome	EZH2i_up
0.8795	0	4.33914	6.10538	autosome	EZH2i_up
2.134	0	0	1.4489	autosome	EZH2i_up
3.611	0	2.98185	4.67073	autosome	EZH2i_up
5.405	0	0	0.454176	autosome	EZH2i_up
7.261	0.483598	1.44361	4.75114	autosome	EZH2i_up
1.935	0	2.82171	4.94439	autosome	EZH2i_up
0.8729	0	0.575312	2.82782	autosome	EZH2i_up
0.9227	0.0428998	3.20163	4.36807	autosome	EZH2i_up
0.3326	0	4.45286	5.40633	autosome	EZH2i_up
0.9323	0	2.86196	4.92029	autosome	EZH2i_up
0.516	0.274949	0	1.08406	autosome	EZH2i_up
0.6742	0	10.1956	12.0345	autosome	EZH2i_up
2.46	0	5.04177	7.1537	autosome	EZH2i_up
0.1093	0	0.495695	2.58976	autosome	EZH2i_up
0.2497	0	0.748461	3.27798	autosome	EZH2i_up
1.419	0	2.17951	3.61706	autosome	EZH2i_up
3.948	0	1.28096	2.59694	autosome	EZH2i_up
1.01	0.0833622	0.238787	2.26604	autosome	EZH2i_up
0.9803	0	6.18765	7.3726	autosome	EZH2i_up
3.888	0	0.505891	3.85699	autosome	EZH2i_up
3.802	0	0.739848	3.05832	autosome	EZH2i_up
5.511	0	0.871844	2.61117	autosome	EZH2i_up
1.019	0	6.5624	10.1073	autosome	EZH2i_up
2.136	0	2.10098	8.43925	autosome	EZH2i_up
0.3872	0	2.21723	4.01167	autosome	EZH2i_up
0	0	3.98914	5.38232	autosome	EZH2i_up
1.136	0	2.52105	3.79909	autosome	EZH2i_up
0.7552	0	2.41954	3.52356	autosome	EZH2i_up
0.5787	0	5.47606	7.56255	autosome	EZH2i_up
0.2491	0.160874	0.545968	2.47508	autosome	EZH2i_up
0.5685	0	1.09085	2.83996	autosome	EZH2i_up
5.636	0	0.226509	0.963474	autosome	EZH2i_up
0.8428	0	4.31034	5.63952	autosome	EZH2i_up
3.038	0.238387	1.96347	3.37851	autosome	EZH2i_up
2.212	0	0.941106	2.01792	autosome	EZH2i_up
2.424	0.166724	1.91073	5.05572	autosome	EZH2i_up
1.738	0	1.33914	3.8679	autosome	EZH2i_up
1.385	0	0.863938	2.12102	autosome	EZH2i_up
3.964	0	0.286881	2.95977	autosome	EZH2i_up
4.572	0	0.263034	1.17632	autosome	EZH2i_up
2.053	0	0.367371	1.26903	autosome	EZH2i_up
0.7345	0	2.05311	3.39643	autosome	EZH2i_up
1.758	0	0.516015	1.9855	autosome	EZH2i_up
0.5307	0.0833622	1.66448	2.72247	autosome	EZH2i_up
1.938	0	1.26303	2.29866	autosome	EZH2i_up
1.414	0	3.30889	4.14486	autosome	EZH2i_up
3.825	0	1.66448	4.59216	autosome	EZH2i_up
10.15	0	3.95233	5.49313	autosome	EZH2i_up
2.442	0.0814122	5.64616	8.7117	autosome	EZH2i_up
1.647	0	0	1.4957	autosome	EZH2i_up
4.837	0	0	0.411426	autosome	EZH2i_up
0.3926	0	0	3.6893	autosome	EZH2i_up
3.958	0.249599	3.83996	5.42626	autosome	EZH2i_up
7.554	0	3.84298	4.63633	autosome	EZH2i_up
7.409	0.338324	0	3.09255	autosome	EZH2i_up
2.457	0.262761	5.53387	8.37613	autosome	EZH2i_up
1.617	0	2.14731	3.32337	autosome	EZH2i_up
2.283	0	0.298658	0.992768	autosome	EZH2i_up
0.4016	0	1.74846	2.91648	autosome	EZH2i_up
0.5883	0	6.39438	7.43979	autosome	EZH2i_up
0.7924	0	4.01792	6.11333	autosome	EZH2i_up
0.6228	0	0.275007	1.1375	autosome	EZH2i_up
3.295	0	0.0703893	1.15056	autosome	EZH2i_up
3.642	0	0.739848	3.62644	autosome	EZH2i_up
3.686	0	2.43029	6.18884	autosome	EZH2i_up
1.683	0.0833622	0	3.29719	autosome	EZH2i_up
1.193	0	1.57531	2.98914	autosome	EZH2i_up
1.048	0	1.54102	2.57046	autosome	EZH2i_up
1.166	0	1.72683	2.92029	autosome	EZH2i_up
1.024	0	1.12433	2.37295	autosome	EZH2i_up
0.386	0	4.81711	6.81775	autosome	EZH2i_up
2.716	0.0833622	6.02348	8.76494	autosome	EZH2i_up
0.3662	0	2.52356	4.40735	autosome	EZH2i_up
1.5	0	0.124328	0.485427	autosome	EZH2i_up
0.2395	0	2.65992	3.77189	autosome	EZH2i_up
0.7048	0.0614247	3.09085	5.64933	autosome	EZH2i_up
2.106	0	2.29866	4.23343	autosome	EZH2i_up
1.23	0	1.43829	3.52732	autosome	EZH2i_up
0.05463	0	3.69377	5.77663	autosome	EZH2i_up
0.2954	0	1.12433	2.46467	autosome	EZH2i_up
1.1	0	2.68257	4.42089	autosome	EZH2i_up
1.115	0	0.0840643	1.42761	autosome	EZH2i_up
3.439	0	1.60881	4.43763	autosome	EZH2i_up
3.796	0	0	1.47508	autosome	EZH2i_up
6.316	0	0	1.28096	autosome	EZH2i_up
0.9362	0.0833622	1.79077	3.60526	autosome	EZH2i_up
3.367	0.203774	0.275007	1.22651	autosome	EZH2i_up
1.562	0	3.86493	4.7137	autosome	EZH2i_up
0.7102	0	1.68257	2.72247	autosome	EZH2i_up
1.884	0	1.26903	3.27798	autosome	EZH2i_up
5.059	0	0	1.18269	autosome	EZH2i_up
1.119	0.244724	1.5008	2.36737	autosome	EZH2i_up
4.071	0	3.15381	4.87529	autosome	EZH2i_up
2.318	0	1.40054	3.4019	autosome	EZH2i_up
2.087	0	0.757023	2.03562	autosome	EZH2i_up
0.7138	0	2.26303	3.56071	autosome	EZH2i_up
0.9719	0	0.411426	2.62994	autosome	EZH2i_up
4.907	0	2.38128	3.40871	autosome	EZH2i_up
0.3305	0.194024	2.20789	4.15299	autosome	EZH2i_up
0.4502	0	0.356144	2.16993	autosome	EZH2i_up
2.988	0.134062	1.32193	4.21179	autosome	EZH2i_up
0.5007	0.0643497	1.45418	3.20477	autosome	EZH2i_up
0.7267	0	0.722466	2.9782	autosome	EZH2i_up
0.962	0	2.66903	4.35896	autosome	EZH2i_up
0.09365	0.327599	1.72683	3.20006	autosome	EZH2i_up
0.1093	0	3.74631	4.73227	autosome	EZH2i_up
0.2395	0	2.79494	3.9644	autosome	EZH2i_up
0.6958	0	5.96324	7.85169	autosome	EZH2i_up
5.603	0.0833622	0.85599	1.91456	autosome	EZH2i_up
1.465	0	0.176323	0.963474	autosome	EZH2i_up
3.875	0	1.73985	4.07296	autosome	EZH2i_up
2.304	0	1.65535	4.03474	autosome	EZH2i_up
6.01	0	1.96717	4.58856	autosome	EZH2i_up
6.171	0	2.49313	3.20477	autosome	EZH2i_up
0.3236	0.182324	1.63691	2.24489	autosome	EZH2i_up
2.461	0	5.53076	6.3799	autosome	EZH2i_up
0.5121	0	0	0.933573	autosome	EZH2i_up
4.219	0	6.59141	9.18267	autosome	EZH2i_up
1.378	0	6.30561	7.82642	autosome	EZH2i_up
3.494	0	2.74631	4.41007	autosome	EZH2i_up
4.532	0	0.847997	1.93734	autosome	EZH2i_up
0.4598	0.145274	3.04614	4.90014	autosome	EZH2i_up
1.687	0	1.70487	3.22497	autosome	EZH2i_up
0.4112	0	4.24413	5.25776	autosome	EZH2i_up
2.016	0	0.201634	1.98185	autosome	EZH2i_up
0.6664	0.135037	2.73985	7.21878	autosome	EZH2i_up
1.024	0	1.774	3.82069	autosome	EZH2i_up
2.237	0	1.99277	2.9782	autosome	EZH2i_up
0.8404	0	3.01792	4.26078	autosome	EZH2i_up
0.7942	0	1.35614	2.80735	autosome	EZH2i_up
1.31	0.0833622	3.94298	6.66463	autosome	EZH2i_up
0.9479	0	2.8339	4.19535	autosome	EZH2i_up
2.519	0	0.298658	0.933573	autosome	EZH2i_up
4.091	0	0	1.83592	autosome	EZH2i_up
3.877	0	2.91456	4.63343	autosome	EZH2i_up
0.6531	0	2.9982	4.31325	autosome	EZH2i_up
0.2371	0	4.78921	5.89772	autosome	EZH2i_up
0.8879	0	5.51065	8.89297	autosome	EZH2i_up
1.818	0	2.59694	4.45286	autosome	EZH2i_up
3.879	0	0	0.378512	autosome	EZH2i_up
2.802	0	2.25399	2.87578	autosome	EZH2i_up
1.384	0	5.16229	6.05202	autosome	EZH2i_up
4.373	0	0.356144	1.98914	autosome	EZH2i_up
2.402	0.544048	0.163499	1	autosome	EZH2i_up
6.314	0.334424	0.176323	1.50589	autosome	EZH2i_up
1.033	0	2.53605	3.5656	autosome	EZH2i_up
3.008	0	0.201634	1.70044	autosome	EZH2i_up
7.221	0.288111	1.31615	2.81762	autosome	EZH2i_up
1.648	0	2.65992	3.64386	autosome	EZH2i_up
0.4827	0	3.01078	4.46009	autosome	EZH2i_up
0.7102	0	2.81147	4.01078	autosome	EZH2i_up
1.294	0	0.31034	1.74846	autosome	EZH2i_up
0.3578	0	4.22959	6.14323	autosome	EZH2i_up
0.3806	0	3.69377	4.89191	autosome	EZH2i_up
1.059	0	1.32193	3.78241	autosome	EZH2i_up
5.442	0	0.124328	1.09085	autosome	EZH2i_up
0.6742	0	4.53543	5.65249	autosome	EZH2i_up
4.275	0	0	1.41684	autosome	EZH2i_up
1.783	0	0.411426	3.40463	autosome	EZH2i_up
0.6573	0	2.51096	3.8846	autosome	EZH2i_up
2.066	0	0.650765	1.02857	autosome	EZH2i_up
1.499	0	1.5008	2.07382	autosome	EZH2i_up
3.701	0	1.70929	2.90497	autosome	EZH2i_up
1.539	0.177449	2.53107	4.04789	autosome	EZH2i_up
4.224	0.0833622	3.851	5.38059	autosome	EZH2i_up
0.775	0	2.76553	4.75382	autosome	EZH2i_up
1.173	0	2.66221	4.8334	autosome	EZH2i_up
1.77	0	5.5598	6.64487	autosome	EZH2i_up
0.4166	0	0	1.7137	autosome	EZH2i_up
3.119	0.0833622	0	1.88753	autosome	EZH2i_up
0.6063	0	5.0197	6.25456	autosome	EZH2i_up
3.554	0.166724	0.31034	1.86394	autosome	EZH2i_up
0.5463	0	1.76129	3.8953	autosome	EZH2i_up
0.3452	0.160874	1.94486	3.5656	autosome	EZH2i_up
0.2996	0	0.432959	1.09761	autosome	EZH2i_up
3.752	0	0.298658	1.72247	autosome	EZH2i_up
3.946	0.166724	0.565597	1.60881	autosome	EZH2i_up
4.289	0	2.29572	3.12102	autosome	EZH2i_up
2.562	0	1.24489	5.21218	autosome	EZH2i_up
0.7168	0	1.73552	3.78764	autosome	EZH2i_up
1.461	0	0	1.08406	autosome	EZH2i_up
3.079	0.315899	0.9855	1.80735	autosome	EZH2i_up
7.792	0.161849	2.17951	4.52419	autosome	EZH2i_up
1.48	0	1.04963	2.30743	autosome	EZH2i_up
9.919	0	0.815575	4.7366	autosome	EZH2i_up
4.381	0.121874	2.90497	5.07895	autosome	EZH2i_up
5.386	0	2.86987	5.08151	autosome	EZH2i_up
4.568	0	3.81044	5.86022	autosome	EZH2i_up
1.956	0	0.941106	3.56071	autosome	EZH2i_up
2.777	0	0.163499	1.13093	autosome	EZH2i_up
0.413	0	0	3.56316	autosome	EZH2i_up
0.1681	0	2.75702	4.98914	autosome	EZH2i_up
1.126	0	1.18269	3.36036	autosome	EZH2i_up
0.5961	0	2.73118	4.53294	autosome	EZH2i_up
0.8675	0	0.773996	3.24793	autosome	EZH2i_up
3.398	0	4.56682	5.99684	autosome	EZH2i_up
1.709	0	1.0635	2.76129	autosome	EZH2i_up
1.062	0	1.39506	2.96347	autosome	EZH2i_up
1.418	0	2.44361	4.06609	autosome	EZH2i_up
3.171	0	0	1.64616	autosome	EZH2i_up
1.725	0	0.594549	3.1635	autosome	EZH2i_up
4.376	0	2	4.85649	autosome	EZH2i_up
0.8603	0	2.27798	3.6311	autosome	EZH2i_up
0.5172	0	4.35403	5.68173	autosome	EZH2i_up
2.234	0.269099	3.78869	5.9331	autosome	EZH2i_up
0.6033	0	1.85599	2.49313	autosome	EZH2i_up
0.4028	0	4.25701	6.44741	autosome	EZH2i_up
0.4755	0	4.49506	6.0237	autosome	EZH2i_up
1.252	0.345149	1.58015	3.37016	autosome	EZH2i_up
1.597	0	2.34483	3.35473	autosome	EZH2i_up
0.2467	0	6.52935	7.87098	autosome	EZH2i_up
0	0	2.09424	3.94579	autosome	EZH2i_up
0.03062	0	0.847997	2.85599	autosome	EZH2i_up
0.4983	0	0.454176	2.34199	autosome	EZH2i_up
0.5397	0	0	0.163499	autosome	EZH2i_up
0.1327	0	4.31832	5.82528	autosome	EZH2i_up
0.8831	0	2.95791	4.82477	autosome	EZH2i_up
2.203	0.157949	5.17473	7.84266	autosome	EZH2i_up
1.434	0	0.613532	1.25096	autosome	EZH2i_up
0.6622	0	3.99005	5.43663	autosome	EZH2i_up
0.2743	0	1.91073	5.76368	autosome	EZH2i_up
2.499	0	0	1.43296	autosome	EZH2i_up
0.8386	0	3.29278	5.22342	autosome	EZH2i_up
0.9209	0	0	2.30743	autosome	EZH2i_up
5.436	0.0833622	0.970854	2.58496	autosome	EZH2i_up
1.724	0.166724	0	2.26903	autosome	EZH2i_up
4.975	0	1.42223	3.14893	autosome	EZH2i_up
0.8092	0	2.58015	4.76818	autosome	EZH2i_up
1.785	0	2.05658	4.63169	autosome	EZH2i_up
0.6898	0	1.01436	1.79077	autosome	EZH2i_up
0.8152	0	0.823749	2.52105	autosome	EZH2i_up
0.4694	0	1.12433	2.9486	autosome	EZH2i_up
1	0	2.25399	3.51223	autosome	EZH2i_up
1.288	0	1.75275	4.10434	autosome	EZH2i_up
3.071	0	0	0.555816	autosome	EZH2i_up
0.5487	0.174037	2.7761	4.87627	autosome	EZH2i_up
1.06	0	3.96162	5.24527	autosome	EZH2i_up
0.9941	0.149174	0.464668	2.22342	autosome	EZH2i_up
0.2827	0	0.565597	3.64501	autosome	EZH2i_up
0.6003	0	1.82375	3.45943	autosome	EZH2i_up
0.35	0	2.22651	3.51475	autosome	EZH2i_up
4.742	0	1.57046	2.29572	autosome	EZH2i_up
0.5745	0	4.52607	6.21917	autosome	EZH2i_up
0.3782	0	1.65076	2.98368	autosome	EZH2i_up
2.957	0.0833622	5.1235	6.43829	autosome	EZH2i_up
0.6153	0	0	2.24489	autosome	EZH2i_up
3.855	0.210599	3.42626	4.24336	autosome	EZH2i_up
6.108	0.213524	0.263034	1.77821	autosome	EZH2i_up
1.431	0	5.97888	7.68103	autosome	EZH2i_up
3.603	0.321749	0	2.14731	autosome	EZH2i_up
0.2413	0	3.41143	4.95838	autosome	EZH2i_up
0.6063	0.194999	2.15056	4.52419	autosome	EZH2i_up
0.08284	0	6.71411	7.8573	autosome	EZH2i_up
1.458	0	2.64155	3.85997	autosome	EZH2i_up
1.208	0.166724	1.40599	5.52293	autosome	EZH2i_up
0.5268	0	0.799087	3.87086	autosome	EZH2i_up
0.05463	0	5.13832	6.13402	autosome	EZH2i_up
0	0	2.0072	3.25852	autosome	EZH2i_up
0.2815	0	3.22805	4.44626	autosome	EZH2i_up
2.311	0	0.389567	1.3505	autosome	EZH2i_up
0.05463	0	5.97591	8.43638	autosome	EZH2i_up
0.2341	0.0833622	4.48091	5.62088	autosome	EZH2i_up
2.202	0.366598	0.275007	1.48027	autosome	EZH2i_up
2.47	0	1.96347	2.95233	autosome	EZH2i_up
0.359	0	3.24489	4.9486	autosome	EZH2i_up
0.4298	0	2.70044	4.71754	autosome	EZH2i_up
2.235	0	1.85599	3.8679	autosome	EZH2i_up
0.6682	0	0.963474	2.48027	autosome	EZH2i_up
0.7084	0	0.422233	1.29866	autosome	EZH2i_up
0.2671	0.177449	4.27128	5.30232	autosome	EZH2i_up
0.4737	0.0833622	2.14078	3.63343	autosome	EZH2i_up
0.8993	0.0190124	0.925999	2.53605	autosome	EZH2i_up
1.932	0	4.46858	6.5331	autosome	EZH2i_up
0.3686	0	0.176323	1.30451	autosome	EZH2i_up
0.5859	0	3.80323	5.34341	autosome	EZH2i_up
1.853	0	2.78869	4.68762	autosome	EZH2i_up
0.6399	0	5.01926	8.10988	autosome	EZH2i_up
0.1279	0	1.82375	4.44824	autosome	EZH2i_up
2.148	0	1.62293	3.68145	autosome	EZH2i_up
5.068	0	4.44626	5.80864	autosome	EZH2i_up
0.1717	0	4.6241	6.23381	autosome	EZH2i_up
1.267	0	6.10622	7.22265	autosome	EZH2i_up
1.205	0	1.44361	3.72137	autosome	EZH2i_up
0.4604	0	0.739848	3.35191	autosome	EZH2i_up
0.5643	0	0	0.286881	autosome	EZH2i_up
0.4256	0	2.58015	4.26003	autosome	EZH2i_up
0.9467	0	4.0365	4.90159	autosome	EZH2i_up
1.798	0	0	1.54597	autosome	EZH2i_up
0.5805	0	4.09255	5.25701	autosome	EZH2i_up
2.227	0	1.17632	4.72247	autosome	EZH2i_up
3.316	0.0833622	1.70929	5.20438	autosome	EZH2i_up
0.341	0	4.44427	6.22612	autosome	EZH2i_up
1.417	0	1.27501	4.22342	autosome	EZH2i_up
2.802	0	2.98732	3.79701	autosome	EZH2i_up
0.3866	0	6.93805	8.69679	autosome	EZH2i_up
0.8693	0	0.250962	0.970854	autosome	EZH2i_up
1.719	0	1.10434	3.16832	autosome	EZH2i_up
1.639	0	0	1.16993	autosome	EZH2i_up
0.4058	0	3.58976	4.92077	autosome	EZH2i_up
0.6444	0	0.356144	1.37851	autosome	EZH2i_up
0	0	5.00225	6.81314	autosome	EZH2i_up
0	0	2.75061	4.68032	autosome	EZH2i_up
2.867	0	2.60407	6.46352	autosome	EZH2i_up
2.163	0	0	2.48285	autosome	EZH2i_up
1.877	0	2.31325	4.0027	autosome	EZH2i_up
0.4797	0	7.00921	8.36698	autosome	EZH2i_up
2.34	0	6.10392	7.83611	autosome	EZH2i_up
0.4118	0	1.41143	3.07724	autosome	EZH2i_up
0.5949	0.0833622	1.41684	2.89142	autosome	EZH2i_up
0.8873	0.1092	0.757023	4.56133	autosome	EZH2i_up
0.371	0	3.02326	4.17632	autosome	EZH2i_up
2.084	0	0.367371	4.72738	autosome	EZH2i_up
0.2323	0	3.60999	5.9782	autosome	EZH2i_up
0.9287	0.0833622	3.37016	4.45286	autosome	EZH2i_up
4.924	0	0	2.33056	autosome	EZH2i_up
1.563	0	0	2.51602	autosome	EZH2i_up
1.529	0.118949	0.669027	2.69377	autosome	EZH2i_up
0.4923	0	0.356144	4.1035	autosome	EZH2i_up
0.5637	0	7.54117	9.88682	autosome	EZH2i_up
1.724	0	0	2.81147	autosome	EZH2i_up
0.314	0	0	1.98185	autosome	EZH2i_up
0.685	0	2.52857	5.08279	autosome	EZH2i_up
0.9593	0	4.85499	6.10811	autosome	EZH2i_up
1.49	0	0.526069	2.97269	autosome	EZH2i_up
2.2	0	2.75275	6.29793	autosome	EZH2i_up
0.706	0	2.04614	4.31034	autosome	EZH2i_up
1.977	0	0.739848	2.69822	autosome	EZH2i_up
1.186	0	1.04264	3.58736	autosome	EZH2i_up
3.56	0.0833622	1.73118	4.03386	autosome	EZH2i_up
8.224	0.0867746	0.765535	2.16993	autosome	EZH2i_up
5.058	0	2.15056	3.24336	autosome	EZH2i_up
0.8777	0	4.02503	5.62907	autosome	EZH2i_up
0.2533	0	4.0054	5.21878	autosome	EZH2i_up
0.5775	0	8.86372	10.6873	autosome	EZH2i_up
0.2888	0.163799	1.28096	2.81147	autosome	EZH2i_up
0.1609	0	1.80735	3.23879	autosome	EZH2i_up
2.227	0	0	2.9782	autosome	EZH2i_up
0.3056	0	2.14405	3.55949	autosome	EZH2i_up
0.7906	0	0.963474	2.82375	autosome	EZH2i_up
0.9143	0	2.58015	4.50271	autosome	EZH2i_up
0.7441	0	0.250962	0.695994	autosome	EZH2i_up
1.013	0	0.464668	2.33628	autosome	EZH2i_up
2.6	0	0.895303	2.04963	autosome	EZH2i_up
0.8242	0	0.925999	2.61353	autosome	EZH2i_up
0.1441	0	5.03958	5.85773	autosome	EZH2i_up
0.2359	0	5.79986	8.07419	autosome	EZH2i_up
0.05463	0	2.37295	3.71589	autosome	EZH2i_up
0.416	0	4.5097	6.1817	autosome	EZH2i_up
0.3014	0	3.81455	7.472	autosome	EZH2i_up
2.031	0	1.90689	3.35191	autosome	EZH2i_up
0.467	0	1.43296	4.16511	autosome	EZH2i_up
0.1111	0.0833622	0.823749	3.15543	autosome	EZH2i_up
0.8164	0	3.51223	5.78215	autosome	EZH2i_up
1.159	0	2.08406	4.30086	autosome	EZH2i_up
1.646	0	3.74846	4.81198	autosome	EZH2i_up
3.654	0	3.45943	5.8802	autosome	EZH2i_up
1.316	0	2.21412	3.70819	autosome	EZH2i_up
1.734	0.179399	0.344828	0.669027	autosome	EZH2i_up
4.376	0	2.30159	4.81352	autosome	EZH2i_up
3.13	0	4.54411	5.54411	autosome	EZH2i_up
4.773	0.145274	0.163499	1.96347	autosome	EZH2i_up
3.173	0	0.298658	1.62761	autosome	EZH2i_up
1.945	0	2.70487	4.62761	autosome	EZH2i_up
0.9269	0	4.35262	5.33985	autosome	EZH2i_up
3.904	0	0.163499	1.3505	autosome	EZH2i_up
2.16	0.0833622	1.34483	2.98003	autosome	EZH2i_up
3.605	0	0.941106	4.25701	autosome	EZH2i_up
4.346	0	0.815575	2.90111	autosome	EZH2i_up
1.519	0	1.87184	3.66107	autosome	EZH2i_up
2.338	0	0.773996	1.41684	autosome	EZH2i_up
1.097	0	2.1635	4.12598	autosome	EZH2i_up
1.693	0	4.42895	7.43521	autosome	EZH2i_up
4.868	0	0.695994	3.40735	autosome	EZH2i_up
3.195	0.385123	0.910733	4.0268	autosome	EZH2i_up
0.3164	0	4.33985	6.07874	autosome	EZH2i_up
3.279	0	0.0840643	0.422233	autosome	EZH2i_up
2.535	0	0.650765	2.30743	autosome	EZH2i_up
1.851	0	2.66448	3.4489	autosome	EZH2i_up
7.443	0.262274	2.1635	4.89142	autosome	EZH2i_up
0.6916	0	4.85549	5.68706	autosome	EZH2i_up
0.6628	0	3.25852	4.60822	autosome	EZH2i_up
1.35	0	1.01436	3.68257	autosome	EZH2i_up
2.04	0	0.516015	2.0321	autosome	EZH2i_up
0.6345	0.195974	2.50335	3.45812	autosome	EZH2i_up
4.499	0.399261	0.555816	2.5509	autosome	EZH2i_up
0.8347	0	1.58015	2.78031	autosome	EZH2i_up
0.1585	0	3.16027	5.48188	autosome	EZH2i_up
0.6051	0	1.49057	3.46728	autosome	EZH2i_up
0	0	6.07425	7.60666	autosome	EZH2i_up
0.1105	0	1.54102	3.91552	autosome	EZH2i_up
1.709	0.124799	1.48543	2.02148	autosome	EZH2i_up
0.3026	0	2.36457	3.70598	autosome	EZH2i_up
0.1006	0	0	2.39232	autosome	EZH2i_up
0.6724	0	2.66676	3.62176	autosome	EZH2i_up
0.9452	0.255449	0.85599	4.19535	autosome	EZH2i_up
0.1639	0	4.65478	5.97591	autosome	EZH2i_up
2.462	0	0	2.97269	autosome	EZH2i_up
0.5265	0	1.848	3.46205	autosome	EZH2i_up
0.7156	0	0.978196	4.16672	autosome	EZH2i_up
0.1591	0	2.7845	4.73444	autosome	EZH2i_up
0.05463	0	6.35949	7.89075	autosome	EZH2i_up
0.6057	0	2.33056	4.01078	autosome	EZH2i_up
0	0	0.226509	0.555816	autosome	EZH2i_up
0.3584	0	3.5472	5.37573	autosome	EZH2i_up
4.743	0	1.51096	6.66491	autosome	EZH2i_up
0.434	0	2.81762	4.25927	autosome	EZH2i_up
0.1204	0	5.39678	7.43713	autosome	EZH2i_up
0.7057	0.153074	0	4.07553	autosome	EZH2i_up
2.403	0.242774	0.704872	1.94111	autosome	EZH2i_up
0.1639	0	0.704872	3.31034	autosome	EZH2i_up
0.02761	0	5.0027	5.91385	autosome	EZH2i_up
0.3878	0	0.687061	2.53605	autosome	EZH2i_up
0.7276	0.0833622	0	1.69153	autosome	EZH2i_up
0.3188	0	0.565597	2.0036	autosome	EZH2i_up
0.3428	0	2.18903	3.88264	autosome	EZH2i_up
0.582	0.184274	3.74953	6.81826	autosome	EZH2i_up
0.2707	0	0.286881	1.98914	autosome	EZH2i_up
2.255	0	1.04963	2.01436	autosome	EZH2i_up
0.9947	0	2.72465	4.02326	autosome	EZH2i_up
0.3776	0.0833622	3.96532	5.88191	autosome	EZH2i_up
3.85	0	2.848	4.27724	autosome	EZH2i_up
0.05463	0.0984746	2.06005	4.59216	autosome	EZH2i_up
0.2389	0	0	3.30889	autosome	EZH2i_up
0.332	0	2.31615	3.39506	autosome	EZH2i_up
1.754	0	2.69599	4.18982	autosome	EZH2i_up
0.2125	0	4.91217	6.10894	autosome	EZH2i_up
0.3416	0	2.27202	3.58976	autosome	EZH2i_up
1.139	0	2.30159	4.05311	autosome	EZH2i_up
0.1627	0	0	2.78869	autosome	EZH2i_up
2.302	0.0565498	3.29131	5.25852	autosome	EZH2i_up
0.1798	0	1.90304	3.66334	autosome	EZH2i_up
4.37	0	3.16027	6.80297	autosome	EZH2i_up
4.277	0	1.67356	7.00101	autosome	EZH2i_up
0.1855	0	3.87578	5.86295	autosome	EZH2i_up
0.5625	0	2.18269	3.83895	autosome	EZH2i_up
0.3146	0	0	2.9486	autosome	EZH2i_up
0.05463	0	2.09424	4.66278	autosome	EZH2i_up
2.469	0.162824	3.0072	4.83592	autosome	EZH2i_up
6.248	0	3.47119	5.22226	autosome	EZH2i_up
0.9119	0	2.68257	4.25927	autosome	EZH2i_up
0.3908	0	3.851	5.52826	autosome	EZH2i_up
0.5079	0	3.18269	4.54597	autosome	EZH2i_up
1.491	0	1.52607	3.82069	autosome	EZH2i_up
0.7744	0.0833622	0.275007	1.76977	autosome	EZH2i_up
3.307	0	1.37295	1.83592	autosome	EZH2i_up
1.127	0	0.910733	1.72683	autosome	EZH2i_up
1.649	0	0.555816	2.33056	autosome	EZH2i_up
2.961	0	1.1375	4.17233	autosome	EZH2i_up
1.039	0	2.05311	3.10601	autosome	EZH2i_up
6.436	0	0	1.3505	autosome	EZH2i_up
4.601	0	3.02148	4.50589	autosome	EZH2i_up
0.05463	0	0	1.47508	autosome	EZH2i_up
1.278	0	5.42492	6.3185	autosome	EZH2i_up
0.4004	0	6.80516	7.82286	autosome	EZH2i_up
0.377	0	3.84097	5.29976	autosome	EZH2i_up
0.5223	0.0833622	4.35685	6.03408	autosome	EZH2i_up
2.093	0	0.400538	2.70929	autosome	EZH2i_up
1.682	0	1.9486	3.33342	autosome	EZH2i_up
1.096	0.205237	2.46989	7.48156	autosome	EZH2i_up
5.673	0	0.871844	2.61117	autosome	EZH2i_up
0.6634	0.100425	1.18903	2.90304	autosome	EZH2i_up
3.927	0.0219374	0.757023	3.42895	autosome	EZH2i_up
3.17	0.173549	0.0703893	0.584963	autosome	EZH2i_up
5.413	0	0.799087	4.29793	autosome	EZH2i_up
3.955	0	1.7866	4.2502	autosome	EZH2i_up
0.2077	0	4.32265	5.35473	autosome	EZH2i_up
2.489	0.116025	0.575312	2.65535	autosome	EZH2i_up
0.8242	0	5.29609	6.92624	autosome	EZH2i_up
3.526	0	3.45943	5.14282	autosome	EZH2i_up
2.831	0.133575	1.20163	2.22033	autosome	EZH2i_up
4.185	0.0833622	1.82782	6.59857	autosome	EZH2i_up
0.2461	0.0833622	5.67751	7.6139	autosome	EZH2i_up
1.674	0	0	1.848	autosome	EZH2i_up
1.357	0	1.10434	2.9241	autosome	EZH2i_up
1.393	0	2.33056	3.51979	autosome	EZH2i_up
0.4767	0	4.32121	7.4165	autosome	EZH2i_up
1.767	0	0.613532	1.42761	autosome	EZH2i_up
0.6459	0	6.96047	8.31596	autosome	EZH2i_up
2.656	0	4.94626	6.37382	autosome	EZH2i_up
1.525	0.161849	0.275007	4.1416	autosome	EZH2i_up
0.5913	0	0	0.9855	autosome	EZH2i_up
4.543	0	0	1.97453	autosome	EZH2i_up
1.648	0	2.7761	5.16832	autosome	EZH2i_up
0.9119	0	5.78031	7.91163	autosome	EZH2i_up
0.3428	0	0.526069	3.07553	autosome	EZH2i_up
1.102	0	1.54597	4.83542	autosome	EZH2i_up
2.049	0.162824	0	1.43296	autosome	EZH2i_up
1.995	0	1.926	4.98868	autosome	EZH2i_up
0.4154	0	2.29278	4.0197	autosome	EZH2i_up
0.1627	0	1.65992	3.13258	autosome	EZH2i_up
3.755	0	1.1375	1.72683	autosome	EZH2i_up
0.805	0	3.80426	4.97774	autosome	EZH2i_up
2.002	0.187199	1.3505	4.52293	autosome	EZH2i_up
2.784	0	3.1127	5.2604	autosome	EZH2i_up
1.039	0	2.83794	4.06867	autosome	EZH2i_up
1.98	0	1.23879	2.16993	autosome	EZH2i_up
0.4803	0	5.90424	8.00484	autosome	EZH2i_up
1.048	0	7.50398	9.99033	autosome	EZH2i_up
1.301	0	6.61706	9.69653	autosome	EZH2i_up
1.638	0	2.53107	3.98185	autosome	EZH2i_up
0.8416	0	7.2636	8.57247	autosome	EZH2i_up
2.664	0	0.263034	0.887525	autosome	EZH2i_up
1.8	0	3.71589	6.62994	autosome	EZH2i_up
0.5499	0	1.09761	3.18269	autosome	EZH2i_up
0.6898	0.0833622	3.11437	4.28983	autosome	EZH2i_up
6.693	0.126749	0	0.443607	autosome	EZH2i_up
0.4496	0	0.0840643	0.584963	autosome	EZH2i_up
0.5814	0	1.42761	4.57107	autosome	EZH2i_up
0.05463	0	4.51096	5.54813	autosome	EZH2i_up
0.4157	0	3.35896	4.8885	autosome	EZH2i_up
0.1897	0	1.91839	4.06953	autosome	EZH2i_up
0.428	0	3.89821	5.38612	autosome	EZH2i_up
1.489	0	3.74524	5.11145	autosome	EZH2i_up
1.042	0	0.263034	0.641546	autosome	EZH2i_up
0.3752	0	6.9028	8.3706	autosome	EZH2i_up
1.184	0	0.0840643	0.863938	autosome	EZH2i_up
0.8404	0	0.286881	1.65076	autosome	EZH2i_up
0.8933	0	2.65992	3.74846	autosome	EZH2i_up
0.9131	0	3.66334	6.95059	autosome	EZH2i_up
0.1093	0	8.7809	10.5974	autosome	EZH2i_up
0.05463	0	4.07553	5.30961	autosome	EZH2i_up
0.8573	0	2.02503	2.71809	autosome	EZH2i_up
0.1879	0	3.77716	5.60822	autosome	EZH2i_up
0.4076	0	1.58496	3.16189	autosome	EZH2i_up
0.3632	0	2.35614	3.64039	autosome	EZH2i_up
0.8657	0	3.61589	5.81737	autosome	EZH2i_up
0.2161	0	3.65535	5.93876	autosome	EZH2i_up
0.2809	0	6.5108	8.41325	autosome	EZH2i_up
0.6952	0	0.367371	1.5008	autosome	EZH2i_up
2.193	0	3.29278	4.45681	autosome	EZH2i_up
2.199	0	2.82782	5.52982	autosome	EZH2i_up
0.1591	0	1.60407	3.23726	autosome	EZH2i_up
0.2191	0	1.852	3.82069	autosome	EZH2i_up
0.7078	0	3.8125	4.41616	autosome	EZH2i_up
0.2891	0	4.82528	6.96947	autosome	EZH2i_up
0.5631	0.0555748	0.790772	2.46205	autosome	EZH2i_up
1.273	0	1.76129	3.43029	autosome	EZH2i_up
0.2479	0	3.28836	5.30961	autosome	EZH2i_up
1.826	0	2.7866	4.9279	autosome	EZH2i_up
1.519	0.336374	2.83794	3.91934	autosome	EZH2i_up
2.835	0	0	2.24184	autosome	EZH2i_up
0.5451	0	0.83996	1.95606	autosome	EZH2i_up
0.9545	0.0833622	2.04963	3.48671	autosome	EZH2i_up
1.297	0	0.389567	2.10434	autosome	EZH2i_up
0.407	0	2.50335	5.19535	autosome	EZH2i_up
0.4845	0	0	2.37016	autosome	EZH2i_up
0.1945	0	1.852	3.10769	autosome	EZH2i_up
1.908	0	6.23707	8.97028	chrX	EZH2i_up
3.111	0	3.91361	5.71205	chrX	EZH2i_up
1.572	0	3.48027	5.59723	chrX	EZH2i_up
0.7582	0	3.60288	4.92315	chrX	EZH2i_up
2.835	0	2.14078	3.90689	chrX	EZH2i_up
6.906	0.171599	3.4957	7.79591	chrX	EZH2i_up
1.847	0	1	1.63691	chrX	EZH2i_up
3.942	0.291524	0.757023	4.37156	chrX	EZH2i_up
2.643	0.233999	5.33664	6.62322	chrX	EZH2i_up
3.865	0	2.28688	3.04089	chrX	EZH2i_up
2.545	0	3.13093	4.21335	chrX	EZH2i_up
4.875	0	2.4489	3.9222	chrX	EZH2i_up
0.5691	0	7.06964	8.79116	chrX	EZH2i_up
2.368	0	2.1177	3.83592	chrX	EZH2i_up
3.319	0	6.96475	9.22456	chrX	EZH2i_up
4.219	0	1.81967	3.93829	chrX	EZH2i_up
1.859	0	7.29048	8.29025	chrX	EZH2i_up
3.555	0	2.66676	3.77083	chrX	EZH2i_up
1.692	0	4.07553	6.25626	chrX	EZH2i_up
4.334	0	0.956057	1.852	chrX	EZH2i_up
2.512	0	3.51854	5.15664	chrX	EZH2i_up
2.75	0.242774	2.32481	4.42492	chrX	EZH2i_up
2.013	0.187199	3.15543	4.56133	chrX	EZH2i_up
5.334	0	0	0.555816	chrX	EZH2i_up
1.707	0	3.16832	4.45615	chrX	EZH2i_up
10.73	0	0.367371	1.60407	chrX	EZH2i_up
2.597	0.164774	3.1375	4.14975	chrX	EZH2i_up
2.035	0	0	2.37016	chrX	EZH2i_up
2.841	0	5.65821	7.13504	chrX	EZH2i_up
1.515	0	4.99955	7.73559	chrX	EZH2i_up
4.399	0	0	2.65306	chrX	EZH2i_up
6.452	0.129674	0.0976108	1.71809	chrX	EZH2i_up
2.576	0.176474	1.64155	2.65306	chrX	EZH2i_up
7.032	0	0	1.51096	chrX	EZH2i_up
5	0	2.42761	4.23343	chrX	EZH2i_up
4.282	0.424123	0.584963	3.32769	chrX	EZH2i_up
4.752	0.205237	0.516015	3.64616	chrX	EZH2i_up
2.419	0.148199	6.29315	7.98891	chrX	EZH2i_up
8.498	0.142349	3.87381	6.1373	chrX	EZH2i_up
3.298	0.161849	2.72247	6.52982	chrX	EZH2i_up
4.109	0	0	0.475085	chrX	EZH2i_up
1.128	0	2.10769	4.12019	chrX	EZH2i_up
2.028	0	1.57531	2.86394	chrX	EZH2i_up
1.901	0	1.33914	5.24831	chrX	EZH2i_up
1.105	0	3.18269	3.94111	chrX	EZH2i_up
0.3038	0	3.42895	4.66676	chrX	EZH2i_up
0.2377	0	2.12102	3.46074	chrX	EZH2i_up
0.826	0	2.1635	3.51979	chrX	EZH2i_up
4.38	0	1.15056	3.33628	chrX	EZH2i_up
4.514	0	0.765535	2.56071	chrX	EZH2i_up
2.164	0	2.58976	5.25437	chrX	EZH2i_up
5.971	0	2.7761	3.64501	chrX	EZH2i_up
1.563	0.0833622	3.56316	5.05398	chrX	EZH2i_up
3.817	0	2	3.47768	chrX	EZH2i_up
3.589	0.383173	2.96717	4.26303	chrX	EZH2i_up
7.267	0.258374	0	2.50589	chrX	EZH2i_up
3.873	0	0.807355	2.26604	chrX	EZH2i_up
2.386	0	2.96717	3.52231	chrX	EZH2i_up
3.713	0.283724	3.91648	6.33342	chrX	EZH2i_up
0.2203	0	3.7366	5.25512	chrX	EZH2i_up
0.2617	0	2.94111	3.49313	chrX	EZH2i_up
4.35	0	0	2.01436	chrX	EZH2i_up
4.26	0	0.575312	1.70929	chrX	EZH2i_up
2.197	0.441673	3.13586	5.0798	chrX	EZH2i_up
2.197	0.441673	3.13586	5.0798	chrX	EZH2i_up
4.375	0	0.214125	1.35614	chrX	EZH2i_up
5.618	0.0833622	0.356144	1.57046	chrX	EZH2i_up
3.141	0.157949	0.594549	0.9855	chrX	EZH2i_up
3.164	0	1.36177	3.52482	chrX	EZH2i_up
4.371	0.150149	1.14405	2.62994	chrX	EZH2i_up
3.916	0	2.87971	4.03562	chrX	EZH2i_up
6.772	0	0.536053	2.26003	chrX	EZH2i_up
2.206	0	3.44095	5.24222	chrX	EZH2i_up
5.68	0	0.536053	1.27501	chrX	EZH2i_up
4.203	0.175499	1.59932	3.47249	chrX	EZH2i_up
8.94	0.306149	3.36317	5.08831	chrX	EZH2i_up
4.91	0	1.07039	2.70929	chrX	EZH2i_up
1.374	0	2.24184	3.12267	chrX	EZH2i_up
3.673	0.236924	0.978196	4.12846	chrX	EZH2i_up
5.875	0	0.475085	2.47249	chrX	EZH2i_up
3.822	0	2.11103	4.3067	chrX	EZH2i_up
1.607	0	2.47768	4.99458	chrX	EZH2i_up
7.948	0.331499	1.71809	3.09424	chrX	EZH2i_up
3.371	0.333449	2.76977	4.6241	chrX	EZH2i_up
4.608	0	4.43029	5.43496	chrX	EZH2i_up
8.495	0	0	3.99639	chrX	EZH2i_up
5.81	0	0.687061	3.72028	chrX	EZH2i_up
3.45	0	3.19377	4.54782	chrX	EZH2i_up
4.2	0	3.61353	4.67412	chrX	EZH2i_up
3.36	0	0.910733	1.92979	chrX	EZH2i_up
2.369	0	4.37643	5.49217	chrX	EZH2i_up
2.969	0.0653247	1.73118	3.62059	chrX	EZH2i_up
0.8837	0	3.44361	5.32193	chrX	EZH2i_up
4.15	0.12285	3.65878	5.59991	chrX	EZH2i_up
2.868	0	1.81558	2.94111	chrX	EZH2i_up
0.2803	0	0	0.536053	autosome	EZH2i_up
0	0	0.214125	0.831877	autosome	EZH2i_up
0.1507	0	4.79649	6.18606	autosome	EZH2i_up
0.4649	0	4.23266	6.25267	autosome	EZH2i_up
0.5037	0	1.96717	5.44427	autosome	EZH2i_up
0.1087	0	0.214125	0.831877	autosome	EZH2i_up
0.1378	0	1.41143	3.93357	autosome	EZH2i_up
0.05463	0	1.852	5.06953	autosome	EZH2i_up
0.05463	0	5.05572	6.82731	autosome	EZH2i_up
0.8651	0	2.26003	3.8339	autosome	EZH2i_up
1.558	0	3.41684	4.8748	autosome	EZH2i_up
0.2299	0	1.26303	5.21335	autosome	EZH2i_up
0.1585	0	3.96532	6.24888	autosome	EZH2i_up
1.114	0	0	1.62761	autosome	EZH2i_up
0.9977	0	0.823749	1.74846	autosome	EZH2i_up
1.335	0	0.704872	2.95233	autosome	EZH2i_up
2.239	0	0.443607	0.594549	autosome	EZH2i_up
0.5589	0	4.48736	6.04133	autosome	EZH2i_up
0.2137	0	8.69317	7.37886	autosome	EZH2i_down
0.6778	0.207187	2.21723	0.555816	autosome	EZH2i_down
0.1093	0	5.72165	4.16027	autosome	EZH2i_down
0.1153	0	7.04843	5.9855	autosome	EZH2i_down
1.1	0	5.49442	3.59096	autosome	EZH2i_down
0.5085	0	7.07017	4.98413	autosome	EZH2i_down
0.1177	0	7.94128	6.02059	autosome	EZH2i_down
0.8999	0	6.15684	3.61117	autosome	EZH2i_down
0.5319	0	5.97476	5.01257	autosome	EZH2i_down
0.5334	0	4.57833	2.99458	autosome	EZH2i_down
0.4424	0	2.94298	1.46989	autosome	EZH2i_down
0.05463	0.0243749	5.10056	4.15056	autosome	EZH2i_down
0.2767	0.166724	4.51286	2.98185	autosome	EZH2i_down
0.8122	0	4.99865	3.46205	autosome	EZH2i_down
0.308	0	5.96602	5.11894	autosome	EZH2i_down
0.3326	0	6.65091	5.79675	autosome	EZH2i_down
0.5085	0	4.47054	2.37295	autosome	EZH2i_down
0.305	0	3.52607	2.22033	autosome	EZH2i_down
0.4394	0	4.97269	3.10936	autosome	EZH2i_down
1.416	0	4.12102	3.02326	autosome	EZH2i_down
0.4562	0	2.63227	1.90304	autosome	EZH2i_down
2.423	0	3.81865	2.61353	autosome	EZH2i_down
0.2425	0	7.53644	6.2604	autosome	EZH2i_down
0.6616	0	7.2854	5.18943	autosome	EZH2i_down
0.2185	0.249112	6.69139	5.36562	autosome	EZH2i_down
2.371	0	2.54102	1.7137	autosome	EZH2i_down
0.2413	0	3.54102	2.1635	autosome	EZH2i_down
0.6105	0	6.6091	4.80684	autosome	EZH2i_down
0.835	0	5.26529	4.10266	autosome	EZH2i_down
0.8627	0	3.852	2.81352	autosome	EZH2i_down
0.8741	0.254962	2.83188	1.28096	autosome	EZH2i_down
0.2858	0	1.8679	0	autosome	EZH2i_down
0.4379	0	4.17393	2.86196	autosome	EZH2i_down
0.8615	0	4.47508	3.19219	autosome	EZH2i_down
0.3896	0	5.71809	4.24793	autosome	EZH2i_down
0.5169	0	4.73769	3.19219	autosome	EZH2i_down
0.1507	0	6.88301	6.16249	autosome	EZH2i_down
0.1687	0	4.08406	1.83996	autosome	EZH2i_down
0.7678	0	3.66107	1.43829	autosome	EZH2i_down
0.1855	0	6.27352	5.21529	autosome	EZH2i_down
0.2227	0	7.03606	6.13381	autosome	EZH2i_down
0.1651	0	4.59932	3.13422	autosome	EZH2i_down
0.3524	0	6.81928	5.58165	autosome	EZH2i_down
0.2533	0	3.63343	1.94486	autosome	EZH2i_down
0.3644	0	2.83794	1.4957	autosome	EZH2i_down
0.5727	0	2.91648	0	autosome	EZH2i_down
0.1585	0	4.90833	2.4957	autosome	EZH2i_down
0.413	0	9.86539	8.49486	autosome	EZH2i_down
1.339	0	5.37121	4.45286	autosome	EZH2i_down
0.6153	0.165749	7.39309	5.84624	autosome	EZH2i_down
0.5967	0	6.89033	5.67976	autosome	EZH2i_down
0.1573	0	5.14405	3.60526	autosome	EZH2i_down
0.2233	0	3.91265	3.07895	autosome	EZH2i_down
0.8098	0	4.06178	3.37573	autosome	EZH2i_down
0.2671	0	11.9379	10.4288	autosome	EZH2i_down
0.425	0	6.5575	5.1206	autosome	EZH2i_down
0.404	0.0833622	8.27319	6.82896	autosome	EZH2i_down
0.6165	0	4.90641	3.45286	autosome	EZH2i_down
6.3	0.185249	4.05745	2.46205	autosome	EZH2i_down
1.675	0	4.98687	3.74953	autosome	EZH2i_down
0.4508	0	7.22419	5.54813	autosome	EZH2i_down
0.8933	0	1.32769	0.31034	autosome	EZH2i_down
0.6724	0	4.91743	3.81865	autosome	EZH2i_down
0.3728	0	4.46336	3.0635	autosome	EZH2i_down
0.425	0	7.95099	6.90219	autosome	EZH2i_down
0	0	4.90881	2.13422	autosome	EZH2i_down
0.796	0	2.4957	0.411426	autosome	EZH2i_down
1.548	0	2.95791	1.82375	autosome	EZH2i_down
0.299	0	5.04089	4.04527	autosome	EZH2i_down
1.289	0	2.94486	1.31615	autosome	EZH2i_down
0.1459	0	4.2149	3.0197	autosome	EZH2i_down
0.6195	0	6.25399	3.6565	autosome	EZH2i_down
0.383	0	7.78869	5.55704	autosome	EZH2i_down
0.2035	0	4.33199	3.13093	autosome	EZH2i_down
3.178	0.0833622	6.19731	4.63285	autosome	EZH2i_down
1.367	0	2.0036	1.36737	autosome	EZH2i_down
1.52	0	1.14405	0.575312	autosome	EZH2i_down
0.2059	0	4.56255	3.77505	autosome	EZH2i_down
1.112	0	5.08746	3.73227	autosome	EZH2i_down
0.1795	0	7.1632	5.38612	autosome	EZH2i_down
0.02581	0	4.78031	3.66107	autosome	EZH2i_down
0.2041	0	5.07596	4.24641	autosome	EZH2i_down
0.1687	0	7.18527	6.00338	autosome	EZH2i_down
0.2743	0	8.5575	7.20056	autosome	EZH2i_down
0.1537	0	6.03276	4.94953	autosome	EZH2i_down
0.4917	0	5.94228	4.6605	autosome	EZH2i_down
0.2077	0	7.59828	6.18011	autosome	EZH2i_down
0.2413	0	7.76607	6.3345	autosome	EZH2i_down
0.407	0	5.68342	4.36247	autosome	EZH2i_down
0.8422	0	5.08364	2.68482	autosome	EZH2i_down
0.05643	0.0833622	5.59604	4.32984	autosome	EZH2i_down
0.4562	0	2.80529	2.13093	autosome	EZH2i_down
0.1441	0	5.59634	3.64731	autosome	EZH2i_down
0.1273	0	6.48864	4.80581	autosome	EZH2i_down
0.1975	0	10.4986	8.83232	autosome	EZH2i_down
0	0	5.29241	3.63691	autosome	EZH2i_down
0.2029	0	5.49442	4.54535	autosome	EZH2i_down
0.05463	0.0833622	4.10182	2.88166	autosome	EZH2i_down
1.057	0	4.55582	2.10769	autosome	EZH2i_down
0.2041	0	7.11749	5.46923	autosome	EZH2i_down
2.587	0	3.70155	2.11437	autosome	EZH2i_down
0.2245	0	6.0332	4.75328	autosome	EZH2i_down
0.08705	0	7.56148	5.65478	autosome	EZH2i_down
0.2473	0	5.21723	4.18666	autosome	EZH2i_down
0.7846	0.115049	2.15704	1.40054	autosome	EZH2i_down
[truncated: 653 more rows]
