# Supplementary material for: Polycomb repressive complex 2 shields naïve human pluripotent cells from trophectoderm differentiation
Source: Nat Cell Biol. 2022 May 30;24(6):845–57. doi: 10.1038/s41556-022-00916-w (PMC9203276; doi:10.1038/s41556-022-00916-w)
Supplement: Supplementary file 15 — Statistical source data corresponding to Extended Data Fig. 5. [file 41556_2022_916_MOESM15_ESM.xlsx]

## Sheet: EFIG5a_volcano_h3k27me3
name	k27_bivalency_grp	H3K27m3_DS_Pr_vs_Ni_padj	H3K27m3_DS_Pr_vs_Ni_log2FoldChange
DDX11L1	K4_only	0.5672	-1.198
MIR1302-10	K4_only	0.2593	-1.521
OR4F5	None	0.007827	-2.021
FAM87B	None	0.8953	-0.3334
LINC01128	K4_only	0.2118	1.22
SAMD11	Always_up	0.4369	0.8865
KLHL17	K4_only	0.7472	1.415
PLEKHN1	K4_only	0.3954	2.212
ISG15	K4_only	0.4432	3.066
AGRN	K4_only	0.9861	-0.2346
LINC01342	K4_only	0.05739	2.431
MIR200B	None	0.7157	-2.384
MIR200A	None	0.8615	-1.794
MIR429	None	NA	-23.69
TTLL10	K4_only	0.9601	-0.2219
B3GALT6	K4_only	0.9461	0.4412
SCNN1D	None	0.9836	-0.1707
PUSL1	K4_only	0.9833	-0.2596
CPTP	K4_only	0.8242	-2.03
TAS1R3	None	NA	-24.88
LOC148413	K4_only	0.9995	0.01448
TMEM88B	Pr_higher_than_Ni	2.238e-06	13.05
VWA1	K4_only	0.9297	-0.8184
ATAD3C	None	NA	1.73
ATAD3B	K4_only	0.9033	-0.9877
ATAD3A	K4_only	0.9898	0.1871
MIB2	K4_only	0.9926	0.1342
MMP23B	K4_only	0.1912	4.263
MMP23A	K4_only	0.1912	4.263
CALML6	None	0.5821	-3.141
GABRD	K4_only	0.8856	0.6156
PRKCZ	K4_only	0.989	0.09784
SKI	K4_only	0.9794	-0.3891
RER1	K4_only	0.6656	-3.293
PLCH2	None	NA	22.96
TNFRSF14	None	0.3277	-3.076
LOC100996583	None	NA	NA
FAM213B	K4_only	0.7578	-2.777
ACTRT2	K4_only	0.9258	-0.2437
PRDM16	Always_up	0.1443	1.359
MIR4251	None	0.953	-0.4847
ARHGEF16	K4_only	0.9908	0.1445
TPRG1L	K4_only	NA	0.8194
TP73	Pr_higher_than_Ni	0.002561	1.773
CCDC27	None	0.0195	-2.125
SMIM1	K4_only	0.6281	2.034
DFFB	K4_only	0.8671	0.4888
LINC01134	K4_only	0.8413	-1.592
LINC01346	None	0.1798	-1.521
LOC284661	None	0.001469	-2.205
AJAP1	Always_up	0.1385	1.272
MIR4417	None	0.8396	-0.8978
KCNAB2	K4_only	0.9513	-0.4443
RNF207	K4_only	0.2093	4.194
LINC00337	K4_only	0.9329	0.8089
HES3	K4_only	0.4022	1.459
ESPN	Always_up	0.5001	0.9711
TAS1R1	K4_only	0.9905	-0.1091
ZBTB48	K4_only	NA	-0.4643
PHF13	K4_only	0.9838	-0.2019
THAP3	K4_only	0.8704	-1.441
LOC100505887	None	0.682	-1.988
CAMTA1	K4_only	0.9786	0.2835
VAMP3	K4_only	0.9951	-0.03001
PER3	K4_only	0.8242	-0.3722
PARK7	K4_only	0.5155	-1.339
LOC102724539	None	0.9342	0.8325
SLC45A1	K4_only	0.767	0.7595
LOC102724552	K4_only	0.9802	0.3719
ENO1-AS1	K4_only	0.8352	1.661
CA6	None	0.108	-1.977
H6PD	K4_only	0.9294	-0.8903
SPSB1	K4_only	0.9803	0.189
SLC25A33	K4_only	0.8895	-0.9973
TMEM201	K4_only	0.9433	0.5598
PIK3CD	Always_up	0.8914	0.2925
NMNAT1	K4_only	0.4724	-2.849
MIR5697	None	0.2394	-3.293
RBP7	Pr_higher_than_Ni	0.005098	1.772
UBE4B	K4_only	0.996	0.04312
KIF1B	K4_only	0.562	-1.799
MIR1273D	None	0.9234	-0.81
PGD	K4_only	0.8312	0.8685
APITD1	K4_only	0.9317	1.075
APITD1-CORT	K4_only	0.9317	1.075
CORT	None	0.5886	3.819
PEX14	K4_only	NA	-1.993
TARDBP	K4_only	0.8437	2.011
MTOR-AS1	None	0.8634	-1.359
ANGPTL7	None	0.8349	-0.7899
UBIAD1	K4_only	0.8693	-0.9488
PTCHD2	K4_only	0.8581	-0.4338
LOC101929181	None	0.1026	-1.757
FBXO44	K4_only	0.9878	-0.07722
FBXO6	K4_only	NA	-0.5389
DRAXIN	K4_only	0.5517	-1.182
AGTRAP	K4_only	0.2533	-2.193
C1orf167	K4_only	0.7329	0.8007
CLCN6	K4_only	0.9317	-0.8551
NPPA-AS1	None	0.7875	-1.628
RNU5E-1	K4_only	0.5826	2.962
PLOD1	K4_only	0.629	-1.463
MFN2	K4_only	0.8158	-1.631
MIIP	K4_only	NA	0.0284
MIR6729	None	NA	-25.59
TNFRSF8	Always_up	0.1823	1.27
MIR7846	Always_up	0.848	0.3573
TNFRSF1B	Always_up	0.8695	0.3203
MIR4632	K4_only	0.1638	-2.897
VPS13D	None	0.0002379	12.31
SNORA59A	None	0.5627	-1.081
SNORA59B	None	0.5627	-1.081
AADACL4	None	0.5615	-0.9053
AADACL3	None	0.5626	-1.252
C1orf158	None	0.005293	-1.541
PRAMEF12	None	0.2395	-1.098
PRAMEF1	None	0.08791	-1.846
PRAMEF2	None	0.837	-1.934
PRAMEF7	None	0.7952	-1.391
HNRNPCL3	None	0.8723	-1.088
HNRNPCL4	None	0.8723	-1.088
PRAMEF9	None	0.9735	0.4936
PRAMEF5	None	0.8306	-1.085
LOC645382	None	0.8702	-0.516
PRAMEF15	K4_only	0.8842	-0.6504
PRAMEF16	K4_only	0.841	-0.8799
PRAMEF17	K4_only	0.838	-0.8889
PRAMEF20	None	0.9135	-0.3221
PDPN	Always_up	0.9044	0.2532
PRDM2	None	0.04024	-2.29
KAZN	Always_up	0.5231	-0.8451
TMEM51	Always_up	0.9281	1.058
FHAD1	Ni_higher_than_Pr	0.00626	-1.86
EFHD2	K4_only	0.9578	0.2965
CTRC	None	0.9042	-0.9611
CELA2A	None	0.7122	-0.9107
CELA2B	None	0.9329	-0.7432
DNAJC16	K4_only	0.9939	0.07758
DDI2	K4_only	0.991	-0.0859
RSC1A1	None	0.9538	0.5178
PLEKHM2	K4_only	0.7151	2.418
SLC25A34	None	0.6105	-1.109
TMEM82	None	NA	-2.473
FBLIM1	K4_only	0.9973	0.03831
SPEN	K4_only	0.9929	0.1029
C1orf64	None	0.4129	-1.471
CLCNKA	None	0.8622	-0.4993
CLCNKB	None	0.07228	-4.791
SZRD1	K4_only	0.5078	3.311
NECAP2	K4_only	0.5383	-3.074
FAM231B	Always_up	0.7556	0.5627
MIR3675	Always_up	0.5963	-0.5054
MST1P2	Always_up	0.3518	-0.8773
FAM231C	Always_up	0.4896	-0.6374
CROCC	K4_only	NA	-2.112
PADI1	None	0.8668	-1.173
PADI3	None	0.9066	-1.359
MIR3972	None	0.7158	-2.4
PADI4	None	0.8332	1.956
PADI6	None	0.8264	-1.372
ARHGEF10L	K4_only	0.2254	-1.797
ACTL8	Ni_higher_than_Pr	0.03814	-1.304
LOC101927876	None	0.03926	-1.446
IGSF21	Always_up	0.05262	-1.629
KLHDC7A	K4_only	0.612	-1.739
PAX7	Always_up	0.9846	-0.03026
MRTO4	K4_only	0.933	-0.6331
PQLC2	K4_only	0.7491	1.987
MINOS1	K4_only	0.9813	-0.2736
MINOS1-NBL1	K4_only	0.9813	-0.2736
RPS14P3	None	0.9887	-0.06683
NBL1	Always_up	0.7075	0.5322
HTR6	Always_up	0.7632	-0.5214
OTUD3	K4_only	0.805	-1.273
PLA2G5	None	0.1571	-3.992
PLA2G2F	None	0.4812	-1.858
UBXN10	Always_up	0.3724	-1.057
VWA5B1	Always_up	0.9703	0.3179
FAM43B	Always_up	0.5516	0.7327
CDA	K4_only	0.9897	-0.05362
PINK1	K4_only	0.8345	1.521
MIR6084	K4_only	0.8345	1.521
LOC100506801	K4_only	0.9606	-0.3561
NBPF3	K4_only	0.6847	1.119
ALPL	K4_only	0.8312	-0.5208
LDLRAD2	K4_only	0.9611	-0.4869
CELA3B	None	NA	-1.879
CELA3A	None	0.516	-2.42
LINC00339	K4_only	NA	0.6189
CDC42	None	0.02908	11.13
MIR4418	None	0.9363	0.4495
ZBTB40	K4_only	0.9796	0.3186
EPHA8	Always_up	0.7848	-0.356
C1QA	K4_only	0.5773	-1.763
C1QC	None	0.01172	-4.404
C1QB	None	0.01055	-2.187
EPHB2	K4_only	0.2216	-1.17
MIR4684	None	0.7516	-1.851
KDM1A	K4_only	0.08599	-2.684
MIR3115	None	0.9755	0.2613
ZNF436-AS1	K4_only	0.8858	0.9839
LOC101928163	None	0.02833	11.18
MDS2	None	0.266	-1.602
RPL11	K4_only	0.9241	-0.6785
TCEB3	K4_only	0.677	-1.118
PITHD1	K4_only	NA	1.294
LYPLA2	K4_only	0.9203	1.178
MIR378F	None	0.2672	-1.69
PNRC2	K4_only	0.7565	-1.703
LOC284632	None	0.3181	-2.907
GRHL3	Always_up	0.4783	1.047
NIPAL3	K4_only	0.9936	-0.04161
RCAN3	K4_only	0.9794	0.1932
NCMAP	Always_up	0.8499	0.307
SRRM1	K4_only	0.8425	-1.971
CLIC4	K4_only	0.8618	0.6344
MIR4425	None	0.9126	-0.9278
RHD	None	0.9582	-0.1993
TMEM50A	K4_only	0.7665	-1.154
TMEM57	K4_only	NA	1.09
LDLRAP1	K4_only	0.9345	-0.6872
MAN1C1	K4_only	0.9601	-0.1887
SEPN1	K4_only	0.9022	-1.414
MTFR1L	K4_only	0.7965	-0.6979
EXTL1	K4_only	0.905	-0.874
PDIK1L	K4_only	0.7933	1.185
FAM110D	K4_only	0.7212	2.664
ZNF593	K4_only	0.6565	2.465
CNKSR1	None	0.01702	11.76
CATSPER4	None	0.5251	-2.158
LOC101928303	Pr_higher_than_Ni	0.04719	2.061
CEP85	K4_only	0.8181	-0.6119
SH3BGRL3	None	0.02765	11.22
CD52	None	0.9123	-1.089
LIN28A	K4_only	NA	0.3563
DHDDS	K4_only	0.9648	0.6212
HMGN2	K4_only	0.7982	-1.094
RPS6KA1	None	NA	22.4
MIR1976	None	NA	0.2148
ARID1A	K4_only	0.9556	-0.571
PIGV	K4_only	0.9706	-0.3864
ZDHHC18	K4_only	0.7407	-2.449
SFN	K4_only	0.2593	-4.252
NUDC	K4_only	0.8592	-0.9521
TRNP1	K4_only	0.9375	-0.2909
WDTC1	K4_only	0.8393	-0.8986
TMEM222	K4_only	0.9155	-0.347
ACTG1P20	K4_only	0.9068	0.7763
RNU6-48P	K4_only	0.9088	0.7388
SYTL1	K4_only	0.7591	-2.743
GPR3	K4_only	0.8563	-0.5999
FAM76A	K4_only	NA	-0.4323
STX12	K4_only	0.8199	-1.377
PPP1R8	K4_only	0.9666	0.3157
SCARNA1	K4_only	0.7688	-0.8051
THEMIS2	K4_only	0.9698	-0.3444
SMPDL3B	K4_only	0.9294	0.5712
XKR8	K4_only	0.7567	-1.954
ATPIF1	K4_only	NA	23.24
SESN2	None	0.004799	12.4
MED18	K4_only	0.9166	0.7497
PHACTR4	K4_only	0.6747	-2.605
RCC1	K4_only	0.9557	0.5066
SNHG3	K4_only	0.9557	0.5066
SNORA73A	K4_only	0.8702	-1.211
SNORA73B	K4_only	0.8083	-1.768
TRNAU1AP	K4_only	0.7467	-2.406
RAB42	K4_only	0.9178	0.5257
RNU11	K4_only	0.9947	-0.06935
GMEB1	K4_only	0.9463	-0.6677
YTHDF2	K4_only	0.904	0.76
OPRD1	Always_up	0.9812	-0.0586
EPB41	K4_only	0.7423	1.369
PTPRU	K4_only	0.1967	2.05
MATN1-AS1	K4_only	0.9658	-0.2907
ZCCHC17	K4_only	0.9685	0.3362
SERINC2	K4_only	0.6698	-1.654
LINC01225	None	0.4109	-1.307
LINC01226	None	0.8684	-0.3701
TINAGL1	K4_only	0.9738	0.2905
HCRTR1	Ni_higher_than_Pr	0.0001613	-2.099
KHDRBS1	Ni_higher_than_Pr	0.0174	-4.066
TMEM39B	K4_only	0.3534	-2.578
MIR5585	None	0.1984	-3.174
KPNA6	K4_only	0.827	-1.384
TXLNA	K4_only	0.8306	-1.199
CCDC28B	K4_only	0.9555	-0.6109
IQCC	K4_only	0.8007	-0.6565
DCDC2B	K4_only	0.4509	-1.835
EIF3I	K4_only	0.831	-1.666
FAM167B	K4_only	0.7718	-0.8711
LCK	None	0.008729	-2.516
HDAC1	K4_only	0.8939	1.504
TSSK3	K4_only	0.9057	-0.4998
ZBTB8B	K4_only	0.6661	-0.8768
ZBTB8A	K4_only	0.9329	0.254
RBBP4	K4_only	0.9924	0.1296
KIAA1522	K4_only	0.7999	0.7694
S100PBP	K4_only	0.7159	-1.572
HPCA	Ni_higher_than_Pr	0.01883	-1.838
AZIN2	K4_only	0.1026	2.033
ZNF362	K4_only	0.9416	-0.5399
LOC101929464	Ni_higher_than_Pr	0.004669	-1.681
ZSCAN20	Ni_higher_than_Pr	0.004834	-2.827
HMGB4	None	0.0033	-2.528
CSMD2-AS1	None	0.6406	-0.5151
C1orf94	Always_up	0.09929	-1.414
GJB5	None	NA	-1.378
GJB4	None	0.6952	-1.527
GJB3	Always_up	0.7881	0.5032
GJA4	K4_only	0.7837	0.9984
ZMYM1	None	0.9611	-0.313
ZMYM4	K4_only	0.616	2.945
NCDN	None	0.03157	10.99
TFAP2E	Pr_higher_than_Ni	3.234e-06	2.481
AGO4	K4_only	0.9342	0.9531
AGO1	K4_only	0.8672	1.786
AGO3	K4_only	0.9797	0.2236
TEKT2	K4_only	0.7843	-0.8784
ADPRHL2	K4_only	0.8879	-0.9799
MAP7D1	Ni_higher_than_Pr	0.00481	-2.201
THRAP3	K4_only	0.392	-2.161
SH3D21	K4_only	NA	-1.847
MIR4255	None	0.8439	-0.4982
ZC3H12A	K4_only	0.253	1.273
MIR6732	K4_only	0.9995	-0.014
DNALI1	K4_only	0.7797	-1.087
CDCA8	K4_only	NA	0.4416
MANEAL	Always_up	0.7652	1.57
C1orf122	K4_only	0.8607	1.447
UTP11L	K4_only	0.933	-0.6541
MIR3659	None	0.6662	-1.074
AKIRIN1	K4_only	0.9277	0.717
NDUFS5	K4_only	0.8053	-2.347
MACF1	Ni_higher_than_Pr	0.0004337	-2.225
KIAA0754	K4_only	0.6417	-1.651
BMP8A	Always_up	0.4995	0.5846
LOC101929516	None	0.4583	-2.269
PPIE	K4_only	0.8172	0.6658
MFSD2A	Always_up	0.8659	1.075
CAP1	K4_only	0.645	-1.301
RLF	K4_only	0.5208	-1.07
TMCO2	None	0.8414	-0.5292
ZMPSTE24	K4_only	0.9518	-0.531
SMAP2	K4_only	0.9869	0.1095
ZFP69B	K4_only	0.9609	-0.3095
ZFP69	K4_only	0.6699	-0.7029
EXO5	K4_only	0.6938	1.415
ZNF684	K4_only	0.7347	-0.7689
NFYC	K4_only	0.7819	1.635
MIR30E	None	0.8569	-1.282
MIR30C1	None	0.9974	0.02526
KCNQ4	K4_only	0.937	-0.2393
CTPS1	K4_only	NA	0.4508
SLFNL1-AS1	None	0.008711	-12.13
FOXO6	K4_only	0.8175	1.528
GUCA2B	None	0.1618	-1.497
RIMKLA	Always_up	0.9643	-0.0935
PPCS	K4_only	0.9234	-0.6182
CCDC30	None	0.7279	0.5893
PPIH	K4_only	0.883	-0.6586
YBX1	K4_only	0.7198	-1.502
C1orf50	K4_only	0.9818	-0.2101
LOC100129924	None	0.922	-0.5886
ERMAP	K4_only	0.9651	-0.292
ZNF691	K4_only	0.8864	-0.8513
LOC339539	K4_only	0.3976	-1.179
SLC2A1-AS1	K4_only	0.2192	-2.075
FAM183A	Always_up	0.08119	-1.562
CFAP57	Always_up	0.7075	0.4952
TMEM125	K4_only	0.2051	-3.44
TIE1	None	0.3296	-3.333
MPL	None	0.3407	-1.47
CDC20	K4_only	0.8344	-1.125
SZT2	K4_only	0.9794	-0.3699
MIR6735	K4_only	0.8701	-1.37
PTPRF	K4_only	0.3457	3.345
KDM4A	K4_only	0.9973	-0.04523
ST3GAL3	K4_only	0.5707	-1.272
MIR6079	None	0.6459	-1.919
ARTN	K4_only	0.9468	-0.4478
IPO13	K4_only	0.5741	-1.484
DPH2	K4_only	NA	0.9786
ATP6V0B	K4_only	0.8416	-1.232
B4GALT2	K4_only	0.8026	-1.661
CCDC24	K4_only	0.8261	-1.348
KLF17	K4_only	0.9573	-0.1996
DMAP1	K4_only	0.5977	-1.773
RNF220	Always_up	0.5001	0.7364
MIR5584	Always_up	0.7222	0.3174
C1orf228	K4_only	0.9272	-0.7933
KIF2C	K4_only	0.9945	-0.093
RPS8	K4_only	0.7681	-1.982
SNORD55	Ni_higher_than_Pr	3.871e-05	-12.66
SNORD46	Ni_higher_than_Pr	3.798e-06	-12.97
SNORD38A	Ni_higher_than_Pr	1.667e-05	-12.78
SNORD38B	None	0.0001386	-12.42
PLK3	K4_only	0.9464	0.5754
BTBD19	K4_only	NA	NA
UROD	K4_only	0.9862	0.2043
LINC01144	K4_only	NA	-2.892
HPDL	K4_only	0.9582	-0.6583
TOE1	K4_only	0.7894	1.296
MMACHC	K4_only	0.9759	0.148
AKR1A1	K4_only	0.6352	-2.515
NASP	K4_only	0.9929	-0.08675
TMEM69	K4_only	0.8056	-1.306
MAST2	K4_only	NA	1.37
LOC101929626	K4_only	0.4362	-1.912
TSPAN1	None	0.355	-2.334
LURAP1	K4_only	0.9679	0.5743
RAD54L	K4_only	0.4383	-3.748
UQCRH	K4_only	0.9542	0.6311
NSUN4	K4_only	0.6814	-1.95
FAAH	Always_up	0.8302	1.264
FAAHP1	None	0.03186	-2.249
DMBX1	None	0.9995	-0.01263
MKNK1-AS1	None	0.3005	-1.305
TEX38	None	0.9068	-0.3251
EFCAB14-AS1	None	0.6098	-1.273
CYP4B1	None	0.03101	-2.219
CYP4X1	Always_up	0.5998	-0.5383
CYP4Z1	None	0.0007353	-3.019
CYP4A22	None	5.421e-05	-3.508
LINC00853	K4_only	0.9786	-0.2548
CMPK1	K4_only	0.7386	-2.086
FOXE3	Pr_higher_than_Ni	0.03675	1.022
FOXD2	Always_up	0.3409	0.6658
SLC5A9	None	0.9363	-0.3169
LOC101929721	K4_only	0.6361	1.031
ELAVL4	None	0.0002419	-2.011
CDKN2C	Pr_higher_than_Ni	8.034e-06	2.062
MIR4421	K4_only	0.1555	-1.891
MIR6500	K4_only	0.2278	-1.718
C1orf185	None	0.003826	-2.914
RNF11	K4_only	0.8414	-1.377
TTC39A-AS1	K4_only	0.9555	0.4512
OSBPL9	K4_only	0.9759	0.2037
TXNDC12-AS1	K4_only	0.9785	0.2491
BTF3L4	K4_only	0.791	-0.8132
ZFYVE9	K4_only	0.7418	1.174
PRPF38A	K4_only	NA	-2.55
GPX7	Always_up	0.593	0.8102
FAM159A	Always_up	0.9609	0.09943
ZYG11B	K4_only	0.8097	-2.312
ZYG11A	Always_up	0.4524	2.813
SCP2	Always_up	0.989	0.03818
MIR1273F	Always_up	0.8962	-0.2035
MIR5095	None	0.0007439	-2.59
MIR1273G	None	1.658e-07	-3.405
PODN	Always_up	0.9658	0.07075
CPT2	K4_only	0.364	-1.34
LOC100507564	K4_only	0.463	-2.491
LOC105378732	K4_only	0.3809	-1.582
DMRTB1	Always_up	0.6521	-0.6263
DIO1	None	0.5132	-2.108
LRRC42	K4_only	NA	24.16
TCEANC2	K4_only	0.7695	-2.065
MIR4781	K4_only	0.7412	-2.197
MRPL37	K4_only	0.619	-1.093
SSBP3-AS1	None	0.997	0.03091
ACOT11	None	0.6076	-2.777
MROH7	None	0.2486	-1.204
MROH7-TTC4	None	0.2486	-1.204
TTC4	K4_only	0.8677	-0.8956
C1orf177	None	0.2647	-2.382
TMEM61	Always_up	0.9611	-0.08202
BSND	Always_up	0.5323	-0.5899
PCSK9	Always_up	0.2164	0.9283
LOC100507634	K4_only	0.9783	0.1407
MIR4422	None	0.119	-1.58
PRKAA2	Ni_higher_than_Pr	1.186e-05	-2.366
C8A	None	0.01325	-2.24
DAB1-AS1	None	0.5885	-3.496
LINC01135	Always_up	0.7241	0.4365
LINC01358	None	0.9698	0.1024
FGGY	K4_only	0.2923	-1.487
LOC101926944	None	6.81e-06	-3.287
HOOK1	Always_up	0.7593	-0.4598
NFIA	Pr_higher_than_Ni	0.003021	1.442
MGC34796	None	0.06437	-2.887
INADL	K4_only	0.9419	-0.6312
MIR3116-1	None	NA	-0.1227
L1TD1	K4_only	0.9232	0.4675
USP1	K4_only	NA	-0.2839
ANGPTL3	None	0.6034	-1.25
ATG4C	K4_only	0.7301	-0.6845
FOXD3	Always_up	0.9388	0.08306
ALG6	K4_only	0.9278	-0.4748
EFCAB7	K4_only	0.6892	-1.963
DLEU2L	None	0.2733	-2.672
PGM1	Ni_higher_than_Pr	6.219e-08	-2.158
ROR1	Ni_higher_than_Pr	0.0007335	-3.237
UBE2U	K4_only	0.5505	-1.13
CACHD1	Always_up	0.3825	-0.5126
MIR4794	None	0.0004202	-2.873
RAVER2	Ni_higher_than_Pr	0.008379	-2.455
AK4	K4_only	0.4648	1.041
DNAJC6	Always_up	0.6624	-0.6006
LEPROT	K4_only	0.7837	-1.141
LEPR	K4_only	0.8531	-0.8904
PDE4B	None	0.07651	-1.638
SGIP1	Always_up	0.08919	-0.7862
MIR3117	None	0.4125	-3.03
TCTEX1D1	Always_up	0.8577	-0.284
MIER1	K4_only	0.6484	-1.193
IL23R	None	0.0006049	-3.314
IL12RB2	Always_up	0.9403	-0.1588
GADD45A	K4_only	NA	-1.761
GNG12-AS1	Always_up	0.2979	1.014
DEPDC1-AS1	K4_only	0.4813	-0.8583
LRRC7	None	0.3407	-3.251
PIN1P1	None	0.2401	-3.556
SRSF11	K4_only	0.8016	-2.41
HHLA3	K4_only	0.8462	0.616
CTH	K4_only	0.9997	0.004538
LOC101927244	Ni_higher_than_Pr	0.004129	-1.854
ZRANB2-AS1	Always_up	0.4845	-0.6339
ZRANB2-AS2	Ni_higher_than_Pr	0.04228	-1.307
LINC01360	None	0.8118	-1.003
FPGT	K4_only	0.8839	-0.4446
FPGT-TNNI3K	K4_only	0.8839	-0.4446
TNNI3K	None	0.07447	-2.071
ERICH3-AS1	None	0.5101	-1.779
TYW3	K4_only	0.911	-0.6394
LHX8	Always_up	0.09877	1.221
ACADM	K4_only	0.825	1.009
RABGGTB	K4_only	0.9815	0.3176
SNORD45C	K4_only	0.9355	-0.7987
SNORD45A	K4_only	0.9642	-0.4075
SNORD45B	K4_only	0.8553	-0.9592
MSH4	None	0.9679	-0.3161
LOC101927342	None	0.2347	-1.626
ST6GALNAC3	Always_up	0.3066	-0.9858
ST6GALNAC5	Ni_higher_than_Pr	0.04327	-1.859
MIR7156	None	3.988e-06	-2.445
AK5	Always_up	0.4075	-0.6663
FAM73A	K4_only	0.7734	-1.11
NEXN	K4_only	0.8879	-0.822
DNAJB4	K4_only	0.6541	-1.928
GIPC2	Pr_higher_than_Ni	0.0001001	1.917
MGC27382	None	0.06208	-1.59
PTGFR	Always_up	0.9877	0.02592
IFI44L	None	3.66e-06	-3.138
IFI44	None	7.322e-06	-2.864
LOC101927412	None	0.9113	-0.3515
ADGRL2	None	0.8457	-0.4697
PRKACB	K4_only	0.4957	-1.926
SAMD13	K4_only	0.326	-4.864
DNASE2B	None	0.2086	-1.552
RPF1	Always_up	0.895	0.2193
SPATA1	Always_up	0.09114	-1.601
WDR63	K4_only	0.9818	-0.165
MIR4423	None	0.2007	-1.874
LOC646626	K4_only	0.484	-2.001
CYR61	K4_only	0.9352	-0.2002
CLCA2	None	0.1786	-1.779
CLCA1	None	0.1788	-1.489
CLCA4	None	0.3566	-1.534
CLCA3P	None	0.383	-2.077
SH3GLB1	K4_only	0.7836	-0.7113
HS2ST1	K4_only	0.6044	-1.354
LINC01140	Ni_higher_than_Pr	0.001513	-2.223
LOC101927844	None	0.0004494	-2.995
LMO4	K4_only	0.8459	-0.8711
PKN2	K4_only	0.9995	-0.02153
GBP6	None	0.0227	-5.449
GBP1P1	None	0.1611	-1.247
LRRC8B	Ni_higher_than_Pr	0.002709	-2.228
LRRC8C	Always_up	0.07512	-1.007
LRRC8D	K4_only	0.3139	2.43
ZNF326	K4_only	0.7193	-1.499
CDC7	K4_only	0.2675	-1.398
BRDT	K4_only	0.9997	-0.003982
EPHX4	Always_up	0.505	0.8057
BTBD8	K4_only	0.982	0.1662
KIAA1107	None	0.8493	-1.083
C1orf146	None	NA	-0.8923
RPAP2	K4_only	0.9113	1.093
RPL5	K4_only	0.9948	-0.06748
SNORD21	K4_only	NA	-1.817
SNORA66	None	0.3952	-3.183
MTF2	K4_only	0.7373	1.547
CCDC18	K4_only	0.7094	-1.874
DR1	K4_only	0.636	-1.537
FNBP1L	None	0.02378	11.45
LOC100129046	None	0.8493	-0.8211
MIR760	K4_only	0.701	1.464
ABCD3	K4_only	0.6693	0.6289
SLC44A3	Always_up	0.9862	0.04896
LOC729970	K4_only	0.8697	-0.4795
TMEM56	K4_only	0.7655	-0.731
TMEM56-RWDD3	Ni_higher_than_Pr	8.068e-07	-2.854
RWDD3	K4_only	0.3464	-1.795
FLJ31662	None	0.09741	-1.75
LOC100996635	None	0.0001312	-2.461
LOC102723661	None	0.1676	-1.817
PTBP2	K4_only	0.8425	-1.189
DPYD-AS1	None	0.007613	-2.213
DPYD-AS2	None	0.3817	-2.71
LOC729987	None	0.08873	-4.818
SNX7	K4_only	0.9586	0.1072
LOC100129620	Ni_higher_than_Pr	0.0256	-2.048
LPPR4	Always_up	0.913	-0.1659
PALMD	None	0.2283	-3.673
AGL	K4_only	0.9066	-1.074
SLC35A3	K4_only	0.3021	-2.016
HIAT1	K4_only	0.949	-0.6918
TRMT13	K4_only	0.8931	-0.961
RTCA	K4_only	0.9698	-0.1089
MIR553	None	0.8261	-0.6456
CDC14A	K4_only	0.7539	-1.494
GPR88	Always_up	0.2655	-0.6652
VCAM1	None	7.788e-05	-2.402
SLC30A7	K4_only	0.8068	-1.254
LOC102606465	K4_only	0.8564	-1.751
S1PR1	Always_up	0.7783	-0.338
LINC01307	None	0.0003205	-2.434
DNAJA1P5	None	0.001734	-2.824
RNPC3	K4_only	0.933	-0.5058
AMY2B	None	0.4195	-2.926
ACTG1P4	None	0.6935	-0.7677
AMY2A	None	0.4982	-0.7995
LOC100129138	None	0.528	-1.762
PRMT6	K4_only	0.6324	-3.366
NTNG1	Ni_higher_than_Pr	5.714e-06	-1.966
MIR7852	None	0.002881	-1.951
VAV3-AS1	Always_up	0.0702	-1.151
NBPF6	None	0.4852	-2.222
FAM102B	K4_only	0.8128	-2.101
PRPF38B	K4_only	0.713	1.687
FNDC7	None	0.426	-2.067
STXBP3	Always_up	0.8125	-0.5268
SPATA42	None	0.7568	-0.6707
GPSM2	K4_only	0.6693	0.9668
TMEM167B	K4_only	0.9815	-0.1561
SCARNA2	K4_only	0.9786	-0.1762
KIAA1324	Always_up	0.4413	0.6269
SARS	K4_only	0.3831	-2.597
CELSR2	K4_only	0.8498	0.4852
SYPL2	Always_up	0.1654	0.7725
ATXN7L2	K4_only	0.2435	-1.345
CYB561D1	K4_only	0.9871	-0.1285
GPR61	Always_up	0.1918	-1.662
GNAI3	K4_only	0.992	-0.1183
MIR197	None	0.9862	-0.113
AMPD2	K4_only	0.6076	-2.578
GSTM4	K4_only	0.2855	2.604
GSTM2	K4_only	0.4833	-1.519
GSTM1	K4_only	0.7282	0.9342
GSTM5	None	0.9563	-0.1587
CSF1	Always_up	0.7886	-0.3533
AHCYL1	K4_only	0.2154	-1.849
STRIP1	K4_only	0.9033	-0.7378
LINC01397	Always_up	0.7737	0.2473
UBL4B	None	0.1824	-2.247
SLC6A17	Always_up	0.2566	0.7741
KCNC4	Always_up	0.6898	0.6786
RBM15	K4_only	0.8671	-0.7508
LAMTOR5-AS1	K4_only	NA	0.8177
PROK1	None	0.3892	-2.988
CYMP	None	0.4451	-2.004
CD53	K4_only	0.9767	0.1165
CEPT1	K4_only	0.853	-1.333
CHI3L2	None	0.8367	0.8755
CHIAP2	None	0.9375	-0.6083
CHIA	None	0.5471	-0.9608
PIFO	K4_only	0.4674	2.185
ATP5F1	K4_only	0.5537	-2.728
C1orf162	None	0.8572	-0.9355
RAP1A	K4_only	0.6244	-1.091
FAM212B-AS1	Ni_higher_than_Pr	0.01169	-2.166
DDX20	Ni_higher_than_Pr	0.001078	-3.049
KCND3-AS1	None	5.912e-07	-2.624
LOC643355	Always_up	0.7999	0.2373
CTTNBP2NL	K4_only	0.7614	-2.71
WNT2B	Always_up	0.4929	0.7492
CAPZA1	K4_only	0.6362	-1.927
MOV10	K4_only	0.867	0.8836
FAM19A3	K4_only	0.8058	1.004
AKR7A2P1	None	0.733	-1.81
SLC16A1-AS1	K4_only	0.8306	2.141
LRIG2	K4_only	0.8522	-1.104
MAGI3	K4_only	0.7401	0.6695
AP4B1-AS1	K4_only	0.8254	-1.691
DCLRE1B	K4_only	0.821	-1.337
HIPK1	K4_only	0.6138	1.758
OLFML3	K4_only	0.7344	-0.8797
SYCP1	Always_up	0.6245	-0.5352
TSHB	None	0.2618	-2.409
VANGL1	Always_up	0.6002	-1.066
LOC101928995	None	0.06672	-3.604
SLC22A15	K4_only	0.7912	1.03
MAB21L3	None	0.8701	-0.5418
ATP1A1	K4_only	0.8949	-0.3133
MIR320B1	None	0.9495	-0.3767
C1orf137	None	0.7244	-1.363
CD2	None	0.3118	-1.4
PTGFRN	K4_only	0.8581	-1.747
CD101	None	0.8192	-1.176
TTF2	None	0.04132	10.42
MIR942	None	0.1743	-2.302
LINC01525	None	0.5472	-2.53
MAN1A2	K4_only	0.5353	1.704
FAM46C	Always_up	0.8462	0.3173
WDR3	K4_only	NA	24.1
WARS2-IT1	None	0.6751	-0.9333
LOC101929147	K4_only	0.8206	-0.546
HAO2	None	0.002378	-1.979
HAO2-IT1	None	0.001654	-2.04
HSD3B2	None	0.00814	-2.561
HSD3B1	None	0.1596	-1.69
HSD3BP4	None	0.5243	-1.01
PHGDH	Ni_higher_than_Pr	0.04964	-1.975
NBPF8	None	0.6624	1.904
PPIAL4A	None	0.03649	-1.974
LINC00623	Always_up	0.8705	-0.2964
RNVU1-20	K4_only	0.9995	0.01058
RNVU1-4	K4_only	0.9995	0.01058
FCGR1B	None	0.03423	-1.418
SRGAP2C	K4_only	0.9368	-0.5661
EMBP1	Ni_higher_than_Pr	5.313e-06	-2.49
FCGR1C	None	0.02226	-1.609
SRGAP2D	K4_only	0.9975	-0.01759
RNVU1-15	K4_only	0.9826	-0.18
SRGAP2-AS1	Always_up	0.4863	-0.6492
FAM72D	K4_only	0.9973	-0.02765
RNVU1-14	K4_only	0.9818	-0.1411
GPR89A	K4_only	0.7782	-0.8036
CD160	Always_up	0.9281	-0.6635
POLR3C	K4_only	0.8415	-0.5607
NUDT17	K4_only	0.7185	1.977
GNRHR2	K4_only	0.9752	-0.2468
POLR3GL	Pr_higher_than_Ni	0.03248	1.791
LOC101928979	K4_only	0.9419	0.4648
NUDT4P2	Always_up	0.5761	0.6957
NUDT4P1	Always_up	0.5839	0.6735
CH17-408M7.1	K4_only	0.9337	0.2321
HYDIN2	None	0.8382	-0.6573
NBPF12	K4_only	0.5635	1.909
PDIA3P1	K4_only	0.911	-0.2441
CHD1L	K4_only	0.9347	0.3189
BCL9	K4_only	0.4473	-1.544
GJA8	None	0.4356	-1.043
GPR89B	K4_only	0.7055	-0.7001
MIR6077	K4_only	0.8535	-0.4855
LOC100132057	K4_only	NA	-0.4655
RNVU1-3	K4_only	0.9794	-0.249
PDE4DIP	Always_up	0.81	0.3157
PPIAL4C	None	0.2244	-1.295
LINC00869	Always_up	0.9997	-0.001467
LOC388692	Always_up	0.7115	-0.365
FAM231D	Always_up	0.4022	-0.58
FCGR1A	None	0.5299	-0.8641
HIST2H4A	K4_only	0.9468	0.2267
HIST2H4B	K4_only	0.9468	0.2267
HIST2H2AC	K4_only	0.9383	0.3299
BOLA1	K4_only	0.9452	-0.6485
VPS45	K4_only	0.6895	-1.705
PLEKHO1	Always_up	0.2844	-1.464
CA14	K4_only	0.932	-0.6204
C1orf54	K4_only	0.9974	0.03133
CIART	K4_only	0.1116	-1.792
MRPS21	K4_only	0.9191	0.9585
PRPF3	K4_only	0.9852	-0.1761
RPRD2	K4_only	0.7859	-1.652
TARS2	K4_only	0.9614	-0.5628
MIR6878	None	NA	-1.942
ECM1	None	NA	1.85
FALEC	K4_only	0.8386	1.871
ADAMTSL4	K4_only	0.6756	1.532
MIR4257	K4_only	0.5892	2.664
SETDB1	K4_only	0.9132	-1.288
ANXA9	None	0.933	-0.7743
PRUNE	K4_only	0.9973	-0.04015
BNIPL	None	0.7604	-1.351
C1orf56	K4_only	0.9988	0.01267
MLLT11	K4_only	0.9163	1.001
GABPB2	K4_only	0.7589	-2.186
TNFAIP8L2	None	0.868	-0.9172
TNFAIP8L2-SCNM1	None	0.868	-0.9172
SCNM1	K4_only	0.933	-1.031
PIP5K1A	K4_only	0.6158	-2.98
PSMD4	K4_only	0.9665	0.4208
ZNF687	K4_only	NA	2.32
GBAT2	K4_only	0.9461	0.5115
PSMB4	K4_only	0.9412	-0.2963
CGN	K4_only	0.9841	0.2166
TUFT1	K4_only	0.889	-0.7434
MIR554	None	0.9991	0.02296
SNX27	K4_only	0.9973	-0.03533
RIIAD1	Always_up	0.9698	-0.06408
OAZ3	K4_only	0.9862	-0.1719
LOC100132111	K4_only	0.6617	0.682
NBPF18P	None	0.3225	-1.136
FLG-AS1	K4_only	0.129	-1.521
LCE5A	Always_up	0.07039	-1.312
CRCT1	Ni_higher_than_Pr	1.514e-07	-2.418
LCE3C	None	0.7741	-1.494
LCE3B	None	0.5917	-1.942
LCE2D	Ni_higher_than_Pr	1.299e-07	-3.06
LCE2C	Always_up	0.5506	-0.5987
LCE2B	Ni_higher_than_Pr	0.04156	-1.63
LCE2A	Always_up	0.5646	-0.708
LCE4A	K4_only	0.413	-1.035
C1orf68	Ni_higher_than_Pr	0.009759	-2.221
KPRP	Ni_higher_than_Pr	0.001764	-2.292
LCE1F	Always_up	0.07632	-1.88
LCE1E	Ni_higher_than_Pr	0.007649	-2.521
LCE1D	Always_up	0.06436	-1.906
LCE1B	Always_up	0.2442	-1.117
LCE1A	Ni_higher_than_Pr	0.005248	-1.641
LCE6A	Always_up	0.7239	-0.4961
SMCP	Always_up	0.5907	-0.7265
IVL	Always_up	0.1725	-1.314
SPRR4	None	0.01111	-2.136
SPRR1A	None	0.002636	-3.269
SPRR3	None	0.2767	-1.221
SPRR1B	None	0.04133	-2.371
LOC101928009	None	0.004826	-2.469
LELP1	None	0.005184	-3.014
PRR9	None	0.0002259	-3.21
LOR	Always_up	0.4217	-0.7154
S100A9	None	0.633	-1.021
S100A7A	None	0.04127	-1.961
LOC101928034	K4_only	0.6572	-1.454
S100A1	K4_only	0.469	-1.712
CHTOP	K4_only	NA	-1.449
SNAPIN	K4_only	0.8355	-1.912
NPR1	Always_up	0.2319	-1.009
INTS3	K4_only	0.9164	1.248
LOC343052	None	NA	-1.703
CREB3L4	K4_only	NA	23.22
RPS27	K4_only	0.9549	-0.5888
UBAP2L	K4_only	0.9516	0.4467
HAX1	K4_only	0.7319	1.532
AQP10	None	0.6633	-1.716
ATP8B2	K4_only	0.5488	-2.731
IL6R	Pr_higher_than_Ni	0.01313	1.532
TDRD10	Always_up	0.6226	2.279
UBE2Q1-AS1	None	0.8282	-1.552
CHRNB2	K4_only	0.5456	-0.8842
CKS1B	K4_only	0.4665	-3.267
MIR4258	K4_only	0.2794	-4.329
FLAD1	K4_only	0.7535	-1.721
LENEP	None	0.8619	-1.435
ZBTB7B	K4_only	0.6465	-3.524
DCST1	None	0.8818	-1.218
ADAM15	K4_only	0.1805	1.689
EFNA4	K4_only	0.8312	1.744
EFNA3	K4_only	0.09763	1.411
EFNA1	Always_up	0.1872	4.006
SLC50A1	K4_only	0.9527	-0.637
TRIM46	K4_only	0.202	-2.076
MIR92B	K4_only	0.9198	-1.02
MTX1	K4_only	0.7606	-2.753
HCN3	K4_only	0.9174	-0.7247
FDPS	Ni_higher_than_Pr	0.0002255	-13.21
RUSC1	K4_only	0.9258	0.5246
POU5F1P4	None	0.8706	1.025
ASH1L-AS1	K4_only	0.933	-0.6606
MSTO1	K4_only	0.8968	1.24
DAP3	K4_only	0.702	-1.753
MSTO2P	K4_only	0.9163	-0.9614
SYT11	K4_only	0.1944	-1.555
RXFP4	None	NA	-0.6569
LAMTOR2	K4_only	NA	2.833
RAB25	K4_only	0.7341	-2.19
LMNA	Ni_higher_than_Pr	7.492e-11	-28.1
SEMA4A	K4_only	0.986	0.1608
SLC25A44	K4_only	0.9831	-0.1691
PMF1	K4_only	0.9751	-0.3686
PMF1-BGLAP	K4_only	0.9751	-0.3686
BGLAP	None	0.2583	-4.672
TMEM79	K4_only	0.7092	-1.828
TSACC	K4_only	0.6254	-1.024
RHBG	K4_only	0.8607	0.8119
TTC24	None	0.3771	-1.422
APOA1BP	K4_only	NA	-1.767
HAPLN2	None	0.1094	-1.376
BCAN	Always_up	0.9882	-0.03045
RRNAD1	K4_only	0.9786	-0.2817
PRCC	K4_only	0.6941	-1.765
NTRK1	Pr_higher_than_Ni	0.03197	1.073
PEAR1	Always_up	0.304	0.8722
LRRC71	Always_up	0.9	0.1188
CYCSP52	None	0.3614	-2.616
KIRREL	K4_only	0.8592	-0.9101
CD1D	Always_up	0.2707	0.8031
CD1A	None	2.887e-05	-2.217
CD1C	None	1.393e-05	-3.032
CD1E	None	NA	-2.691
OR10K1	None	0.06107	-1.769
OR10R2	None	9.8e-06	-2.775
OR10Z1	None	0.004897	-3.022
OR6K6	None	0.0001356	-3.187
MNDA	None	0.001209	-2.267
PYHIN1	None	0.09159	-2.028
IFI16	K4_only	0.2032	-1.269
CADM3	K4_only	0.142	-2.882
ACKR1	None	0.6393	-1.531
FCER1A	None	0.09621	-1.858
OR10J1	None	0.00231	-1.804
APCS	None	0.004777	-1.979
DUSP23	K4_only	0.6539	-0.8404
FCRL6	None	0.3552	-4.803
SLAMF8	None	0.03358	-1.816
LINC01133	None	0.9597	-0.3949
KCNJ9	Always_up	0.9422	0.101
ATP1A2	K4_only	0.769	-1.213
ATP1A4	None	0.227	-1.318
CASQ1	None	0.2147	-3.195
PEA15	K4_only	0.7531	-1.869
SUMO1P3	None	0.7022	0.7642
NCSTN	K4_only	0.1922	-2.86
NHLH1	None	0.4524	-3.13
VANGL2	K4_only	0.1175	-1.971
SLAMF7	None	0.1551	-1.314
LY9	None	0.8083	-0.6529
LOC101928372	K4_only	0.3292	-1.345
KLHDC9	K4_only	0.8459	-0.6805
NIT1	None	0.02505	-11.37
UFC1	K4_only	0.4668	-2.558
USP21	K4_only	0.9133	-0.9099
PPOX	K4_only	0.7407	-2.19
NDUFS2	K4_only	0.5669	-2.17
FCER1G	None	0.3478	-2.954
TOMM40L	Ni_higher_than_Pr	0.004227	-12.46
MIR5187	Ni_higher_than_Pr	1.837e-05	-12.81
PCP4L1	Always_up	0.9565	-0.1045
SDHC	K4_only	0.7623	-1.504
FCGR2A	None	0.8222	-0.9026
HSPA6	Always_up	0.9414	0.104
FCGR2C	None	0.8918	-0.7028
HSPA7	Always_up	0.2707	-0.8956
FCGR2B	None	0.2029	-1.029
FCRLA	None	0.6438	-0.6869
FCRLB	None	0.9016	-0.2555
DUSP12	K4_only	0.828	-0.6171
ATF6	K4_only	0.933	-0.4154
NOS1AP	Always_up	0.4963	-0.7142
MIR4654	None	0.5471	-2.563
MIR556	None	2.009e-20	-4.443
C1orf226	None	0.2386	-1.692
UHMK1	K4_only	0.7264	-1.26
UAP1	K4_only	0.6486	-0.9046
DDR2	Always_up	0.2541	-0.992
HSD17B7	K4_only	0.4753	-1.968
RGS4	None	0.002972	-1.919
LOC101928404	None	0.07178	-1.771
NUF2	K4_only	0.5886	-1.788
PBX1	K4_only	0.7572	-1.577
LRRC52	None	0.03423	-1.487
MGST3	K4_only	0.7448	-0.5539
LOC440700	K4_only	0.2131	-1.674
LOC100147773	K4_only	0.6759	-1.463
UCK2	K4_only	0.9698	0.3522
MIR3658	None	0.7685	-2.473
FMO9P	None	0.04224	-2.217
POGK	K4_only	0.355	-1.507
MAEL	K4_only	0.3065	-2.411
DUSP27	None	0.7768	-1.242
POU2F1	K4_only	0.7056	-0.8312
RCSD1	Always_up	0.5528	0.4648
MPZL1	K4_only	0.4347	-1.169
DCAF6	K4_only	0.5819	-1.724
MIR1255B2	None	0.9062	1.095
TIPRL	K4_only	0.9552	-0.4618
SFT2D2	K4_only	0.9516	0.4098
TBX19	None	0.009658	-2.34
MIR557	None	0.9952	-0.07023
XCL1	None	0.1912	-1.731
LINC00626	None	0.4854	-1.988
ATP1B1	K4_only	0.9274	-0.35
BLZF1	K4_only	0.3034	-1.387
C1orf112	K4_only	0.2083	-3.119
METTL11B	None	0.6734	0.3233
MIR3119-2	None	0.6351	-0.5924
GORAB	K4_only	0.2621	-1.817
PRRX1	Ni_higher_than_Pr	0.02857	-0.9892
MROH9	None	0.9692	-0.1256
FMO3	None	0.2365	-2.799
MIR1295B	None	0.02537	-2.136
FMO6P	None	0.0129	-1.968
FMO2	None	0.9779	-0.1555
FMO1	None	0.2737	-1.37
FMO4	None	0.1581	-1.477
TOP1P1	None	0.00773	-2.905
PRRC2C	Ni_higher_than_Pr	0.002655	-2.934
METTL13	K4_only	NA	1.109
DNM3	Always_up	0.8551	-0.2133
DNM3-IT1	None	0.2874	-1.023
MIR3120	None	0.02621	-2.06
C1orf105	None	0.9959	-0.02922
SUCO	K4_only	0.1153	-2.025
FASLG	None	0.003704	-2.569
PRDX6	K4_only	0.9965	-0.04853
LOC730159	None	0.8971	-0.2967
KLHL20	K4_only	0.9951	-0.0222
DARS2	K4_only	0.9962	-0.04769
GAS5-AS1	K4_only	0.908	-0.8513
ZBTB37	K4_only	0.8546	-0.8873
RABGAP1L	K4_only	0.9285	0.2761
GPR52	None	0.08234	-2.404
CACYBP	K4_only	0.876	0.9759
TNN	None	9.507e-05	-2.412
LOC101928751	None	0.1778	-1.552
PAPPA2	None	0.2976	-2.442
BRINP2	Always_up	0.8415	-0.2565
LOC102724661	None	0.02007	-2.116
LOC101928778	None	0.8439	-1.813
RASAL2	K4_only	0.9973	0.02185
TEX35	None	0.1999	-3.143
C1orf220	K4_only	0.91	-0.8268
MIR4424	None	0.1007	-2.141
RALGPS2	K4_only	0.9947	0.02946
FAM20B	K4_only	0.9973	-0.01375
TOR3A	K4_only	0.6874	1.733
SOAT1	K4_only	0.246	2.736
AXDND1	K4_only	0.9818	0.2097
TDRD5	Ni_higher_than_Pr	0.004648	-2.419
FAM163A	Pr_higher_than_Ni	0.04525	0.8329
TOR1AIP1	K4_only	0.9832	0.2485
CEP350	K4_only	0.959	0.4768
QSOX1	K4_only	0.9961	-0.02015
FLJ23867	None	0.947	0.725
LHX4	Always_up	0.3651	0.5915
OVAAL	None	0.3735	-1.095
XPR1	Ni_higher_than_Pr	0.034	-4.056
KIAA1614	Ni_higher_than_Pr	0.01248	-1.363
MR1	None	0.2177	-1.89
IER5	Always_up	0.8704	-0.3042
LOC101928973	None	0.8283	-0.4816
GM140	None	0.05022	-1.528
CACNA1E	Always_up	0.9329	-0.09081
LINC00272	None	0.03428	-1.579
RGSL1	None	0.1419	-1.159
LOC284648	Always_up	0.4977	-0.6173
NPL	Always_up	0.8022	0.3097
DHX9	K4_only	0.9518	0.5223
LAMC1	K4_only	0.9926	0.06821
LAMC2	K4_only	0.8968	0.3487
SMG7	K4_only	0.9137	1.278
RGL1	K4_only	0.6853	0.7528
TSEN15	K4_only	0.7802	-0.563
C1orf21	Always_up	0.09812	-4.779
RNF2	K4_only	0.7025	-0.7824
SWT1	K4_only	0.9666	0.1424
HMCN1	Always_up	0.06006	-1.661
PRG4	None	0.2292	-3.858
C1orf27	K4_only	0.9672	-0.2935
OCLM	None	0.7046	-2.173
LOC102724919	None	0.7094	-2.756
PACERR	Always_up	0.94	0.1236
PLA2G4A	K4_only	0.9115	-0.3265
LINC01036	None	0.9995	-0.004628
LINC01351	Always_up	0.9435	-0.09569
LOC440704	None	0.1145	-1.903
RGS18	None	0.05405	-4.973
RGS21	None	0.01764	-2.824
RGS1	None	0.03094	-2.213
RGS13	None	1.656e-10	-3.113
RGS2	Always_up	0.3964	0.9931
TROVE2	K4_only	NA	2.226
CDC73	Always_up	0.2956	-1.331
MIR1278	None	0.0001083	-12.5
LINC01031	None	0.00362	-2.538
CFH	None	0.5336	-2.66
CFHR3	None	0.2913	-2.588
CFHR1	None	0.1074	-1.956
CFHR4	None	0.4849	-1.17
CFHR2	None	0.02266	-2.12
CFHR5	None	1.347e-07	-2.856
CRB1	None	0.5327	-3.82
C1orf53	Always_up	0.2787	0.9074
LHX9	Always_up	0.2061	0.6659
NEK7	K4_only	0.9036	0.7861
PTPRC	None	0.9791	-0.2548
LINC01221	None	0.3941	-2.351
NR5A2	K4_only	0.8672	0.3206
LOC101929224	K4_only	0.8236	-1.339
CAMSAP2	K4_only	NA	1.162
GPR25	Ni_higher_than_Pr	0.0001664	-3.119
C1orf106	K4_only	0.9651	-0.6182
IGFN1	None	3.456e-06	-3.198
PKP1	Always_up	0.7426	0.3884
RPS10P7	None	0.3609	-1.482
NAV1	Always_up	0.7408	-0.6631
MIR5191	None	0.7386	-1.676
MIR1231	None	0.6324	-1.761
IPO9	K4_only	0.9123	-0.7661
MIR6739	None	0.4087	-2.862
SHISA4	K4_only	0.7025	1.771
TIMM17A	K4_only	0.9794	-0.2622
RNPEP	K4_only	0.5897	2.927
MIR6740	None	0.6641	-1.946
ELF3	K4_only	NA	-0.544
GPR37L1	None	0.6838	-2.642
PTPRVP	None	0.9745	-0.3302
LGR6	Always_up	0.5157	0.9274
PPP1R12B	K4_only	0.791	1.378
PCAT6	K4_only	0.9702	-0.1468
MGAT4EP	None	0.9894	0.07154
LOC148709	K4_only	0.5407	2.105
TMEM183A	K4_only	0.8991	-1.026
PPFIA4	K4_only	0.855	-0.5643
ADORA1	K4_only	0.9838	0.07252
LINC01353	None	0.0009334	-2.754
BTG2	Always_up	0.3998	-0.6419
PRELP	Ni_higher_than_Pr	0.004634	-2.771
OPTC	None	0.007506	-2.194
ATP2B4	K4_only	0.9278	-0.787
SNORA77	None	0.8175	-0.7805
LINC00260	None	0.9495	0.4658
LAX1	None	0.1869	-1.965
ZC3H11A	K4_only	0.8959	0.7032
ZBED6	K4_only	0.9779	0.1865
SNRPE	K4_only	0.9973	-0.03061
SOX13	K4_only	0.6686	-1.828
LOC101929441	None	0.9762	0.2575
MDM4	K4_only	0.5844	-2.583
NFASC	None	0.3164	-3.377
CNTN2	Always_up	0.5426	-0.6046
TMCC2	None	0.7659	-1.791
LEMD1-AS1	None	1.001e-05	-3.716
CDK18	K4_only	NA	-1.427
MFSD4	Always_up	0.05137	-1.233
LOC284581	None	0.9885	0.05085
LOC103021296	None	0.3739	-2.399
LOC103021295	None	0.002373	-1.864
C1orf186	None	0.191	-1.667
SRGAP2	K4_only	0.3728	-1.985
IKBKE	K4_only	0.9937	0.06601
MIR6769B	None	3.813e-08	-13.48
RASSF5	Always_up	0.2365	-0.7163
DYRK3	Ni_higher_than_Pr	0.0001129	-2.456
MAPKAPK2	Always_up	0.0971	1.299
IL19	None	0.0008219	-2.349
IL20	None	0.06727	-1.954
IL24	None	0.383	-2.115
PFKFB2	K4_only	0.8175	1.509
C4BPB	None	0.249	-1.448
C4BPA	None	0.0001431	-2.31
CD55	K4_only	0.9926	0.08662
CR2	Always_up	0.744	-0.2988
CR1	Always_up	0.6055	0.5402
CR1L	K4_only	0.5891	-1.069
CD46	K4_only	0.5755	-1.024
LOC148696	K4_only	0.7011	-2.316
MIR205HG	K4_only	0.9071	-0.7844
MIR205	K4_only	0.9816	0.1765
CAMK1G	Ni_higher_than_Pr	0.002281	-1.438
G0S2	Always_up	0.08974	0.8185
HSD11B1	None	0.01166	-1.633
TRAF3IP3	None	0.01451	-1.562
DIEXF	K4_only	0.9579	0.3579
SYT14	Ni_higher_than_Pr	0.0008425	-1.716
SERTAD4	Always_up	0.4309	-0.8235
HHAT	Always_up	0.1577	-1.032
RCOR3	K4_only	0.9122	0.8078
TRAF5	Ni_higher_than_Pr	6.278e-08	-2.605
LINC00467	Ni_higher_than_Pr	5.327e-09	-4.396
LOC105748977	None	0.04888	-2.185
DTL	K4_only	0.6898	-2.046
MIR3122	None	0.8606	0.7266
PPP2R5A	K4_only	0.632	1.181
SNORA16B	None	0.8303	-2.137
NENF	Always_up	0.7659	-0.5302
LOC101929565	None	0.006811	-2.096
ATF3	None	0.5509	-1.372
FAM71A	None	0.7044	-1.618
TATDN3	K4_only	0.9762	0.4028
FLVCR1	K4_only	0.8901	-0.5516
VASH2	K4_only	0.7019	0.5628
RPS6KC1	K4_only	0.796	-0.5379
LINC00538	None	0.01452	-1.899
PROX1	Always_up	0.1231	-0.7832
SMYD2	Always_up	0.4777	2.697
CENPF	K4_only	0.8939	0.4896
KCNK2	None	0.6085	-0.992
KCTD3	K4_only	0.1197	-3.215
LOC102723833	None	0.1953	-2.706
SPATA17	K4_only	0.7742	-1.549
LINC00210	None	0.1301	-1.848
LOC101929631	None	0.5101	-1.482
RRP15	K4_only	0.7824	0.7689
TGFB2	Always_up	0.739	0.4244
MIR548F3	None	0.001217	-2.672
TGFB2-OT1	None	0.1559	-4.419
LYPLAL1	K4_only	0.954	-0.326
IARS2	K4_only	0.6385	-3.413
MARK1	K4_only	0.6406	-0.9274
C1orf115	Always_up	0.7083	0.5743
MARC2	Always_up	0.3612	0.5711
MARC1	K4_only	0.4129	-1.236
LINC01352	None	0.4958	-2.787
HLX	Pr_higher_than_Ni	0.02338	1.169
TAF1A-AS1	Always_up	0.4483	-0.9642
MIA3	K4_only	0.8111	0.5272
BROX	K4_only	0.8639	-1.274
FAM177B	None	NA	-1.179
DISP1	Ni_higher_than_Pr	0.002598	-2.567
CCDC185	Ni_higher_than_Pr	0.0002678	-2.22
CAPN2	Ni_higher_than_Pr	2.264e-05	-1.85
FBXO28	K4_only	0.7632	-1.773
DEGS1	K4_only	0.7874	-2.241
LOC101927164	None	NA	-1.991
CNIH4	K4_only	0.9449	0.4875
CNIH3	Always_up	0.6905	-0.3019
DNAH14	K4_only	0.6762	1.112
SRP9	K4_only	0.6439	-1.575
EPHX1	K4_only	0.879	0.934
H3F3A	K4_only	0.8182	0.813
H3F3AP4	K4_only	0.811	0.8351
MIXL1	K4_only	0.7969	1.12
C1orf95	Always_up	0.4574	-0.6298
PSEN2	K4_only	0.9315	0.6743
ADCK3	K4_only	0.9231	-0.3591
ZNF678	K4_only	0.8914	0.4754
LOC100130093	K4_only	0.8962	-0.7678
SNAP47	None	0.01343	-11.89
PRSS38	K4_only	0.9555	-0.227
WNT3A	Always_up	0.2304	0.7953
ARF1	K4_only	0.9956	0.06597
MIR3620	None	0.6455	-3.441
GUK1	K4_only	0.2486	1.489
GJC2	None	NA	3.822
IBA57	K4_only	NA	-2.626
OBSCN	None	0.9601	-0.5165
HIST3H2BB	K4_only	NA	-0.6398
MIR4666A	K4_only	0.5285	1.968
RNF187	K4_only	0.9042	-1.147
DUSP5P1	Always_up	0.1291	-1.698
RHOU	K4_only	0.8135	0.9378
RAB4A	K4_only	0.6576	1.754
SPHAR	None	0.8436	-1.051
LOC101927478	K4_only	0.7282	-1.303
URB2	K4_only	0.8955	0.5295
GALNT2	None	0.002796	-2.04
COG2	K4_only	0.3061	-1.32
CAPN9	None	0.04264	-1.962
LOC101927604	None	0.5155	-2.61
ARV1	Ni_higher_than_Pr	0.01185	-1.816
TRIM67	Always_up	0.6738	0.5208
GNPAT	K4_only	0.3355	-2.201
SPRTN	K4_only	0.4474	-2.911
TSNAX	K4_only	0.9852	-0.1441
TSNAX-DISC1	K4_only	0.9852	-0.1441
DISC1	K4_only	0.5323	-1.16
DISC1-IT1	None	0.001192	-1.951
MAP10	Always_up	0.4743	-0.816
NTPCR	K4_only	0.7075	-0.825
KIAA1804	Always_up	0.8108	0.3655
KCNK1	Always_up	0.09049	1.777
MIR4427	None	0.9654	-0.2814
SLC35F3	Always_up	0.9974	-0.004445
MIR4671	None	5.757e-12	-3.779
COA6	K4_only	0.8414	-1.01
LINC00184	None	0.9053	-0.386
LOC101927787	None	7.108e-06	-2.92
LINC01132	None	0.7385	-1.318
GGPS1	K4_only	0.9248	1.154
TBCE	K4_only	NA	22.26
GPR137B	Always_up	0.8572	0.263
EDARADD	Always_up	0.1359	1.162
LGALS8	None	0.8607	-0.8789
ACTN2	Always_up	0.05128	-1.101
MTR	Always_up	0.2099	-1.461
RYR2	Always_up	0.5128	-0.5267
MIR4428	None	0.09673	-1.87
LOC100130331	None	0.1728	-1.733
CHRM3	K4_only	0.9997	-0.003026
RPS7P5	None	0.6171	-2.656
FMN2	Ni_higher_than_Pr	0.02152	-1.13
MIR3123	None	0.6353	-2.131
KMO	None	0.05566	-1.997
WDR64	None	0.1607	-4.17
EXO1	K4_only	0.5598	-0.9915
BECN2	None	0.9234	-0.4605
SDCCAG8	K4_only	NA	-23.88
MIR4677	None	0.947	-0.6614
LOC339529	Always_up	0.3285	-0.8342
ZBTB18	Always_up	0.05483	-1.716
C1orf100	None	0.505	-1.251
C1orf101	K4_only	0.2823	1.547
DESI2	K4_only	0.9405	-0.3139
COX20	None	0.02954	11.1
EFCAB2	K4_only	0.9483	-0.5469
KIF26B	Always_up	0.9831	0.05942
CNST	K4_only	0.219	-2.092
SCCPDH	K4_only	0.9074	-0.298
LINC01341	None	0.7522	-1.455
VN1R5	None	0.5821	-1.009
NLRP3	None	0.6573	-3.11
OR2W5	None	0.0004508	-2.961
GCSAML	None	0.005315	-1.91
OR2G2	None	0.0003831	-2.146
OR2G3	None	0.0002547	-3.001
TRIM58	Always_up	0.9965	0.01045
OR2W3	K4_only	0.7945	-0.6577
OR2T8	None	0.4092	-1.222
OR2L13	K4_only	0.394	1.098
OR2L8	None	0.7591	-0.4874
OR2AK2	None	0.8009	-1.012
OR2L1P	None	0.6842	-1.968
OR2L5	None	0.7725	-0.5521
OR2L2	None	0.01053	-1.554
OR2L3	None	0.104	-1.567
OR2M1P	None	0.01221	-2.014
OR2M5	None	0.1248	-1.411
OR2M2	None	6.773e-05	-2.5
OR2M3	None	0.0113	-2.245
OR2M4	None	0.0004894	-2.822
OR14C36	None	0.8944	-1.38
OR2T4	None	0.907	-0.9863
OR2T6	None	0.9997	0.002498
OR2T1	K4_only	0.9838	-0.1355
OR2T2	None	0.1919	-2.663
OR2T3	None	0.2777	-1.844
OR2T5	None	0.1558	-2.847
OR2G6	None	0.07012	-1.905
LOC101928226	None	0.1045	-1.921
MIR3124	K4_only	0.9693	0.4855
ZNF672	K4_only	0.9472	0.5154
PGBD2	K4_only	0.2115	-2.947
MIR6859-1	K4_only	0.8586	-1.51
WASH7P	K4_only	0.8189	-1.149
FAM138A	None	0.3785	-0.9497
FAM138F	None	0.3785	-0.9497
LOC729737	None	0.9539	-0.3692
MIR6859-3	None	0.6548	-1.448
MIR6859-4	None	0.6548	-1.448
OR4F16	None	0.7442	0.5804
OR4F29	None	0.7442	0.5804
OR4F3	None	0.7442	0.5804
LOC100132062	None	NA	-2.517
LOC100132287	None	NA	-2.517
LOC101928626	Always_up	0.4648	-0.4745
MIR6723	Always_up	0.5657	-0.3337
LOC100133331	None	0.05658	-5.153
LOC100288069	K4_only	0.8811	1.242
LINC00115	K4_only	0.1974	1.243
FAM41C	K4_only	0.3731	-2.139
LOC100130417	Always_up	0.7007	-0.5665
NOC2L	K4_only	0.5332	2.338
PERM1	K4_only	0.5659	-1.049
HES4	Pr_higher_than_Ni	7.276e-12	14.04
RNF223	K4_only	0.907	-1.019
C1orf159	Always_up	0.3352	1.344
TNFRSF18	K4_only	0.9295	0.5493
TNFRSF4	None	NA	1.633
SDF4	K4_only	0.9518	0.4943
FAM132A	K4_only	0.9231	0.8651
UBE2J2	K4_only	0.81	-1.178
MIR6726	K4_only	0.7539	-2.287
ACAP3	K4_only	0.9833	-0.2596
MIR6727	K4_only	0.8533	1.92
CPSF3L	K4_only	0.8242	-2.03
MIR6808	None	NA	-2.81
DVL1	K4_only	NA	-0.3133
MXRA8	None	0.9275	0.7806
AURKAIP1	K4_only	0.5234	-2.249
CCNL2	K4_only	0.9995	0.01448
MRPL20	K4_only	0.2793	-3.869
ANKRD65	K4_only	NA	1.464
LOC102724312	K4_only	NA	-1.626
TMEM240	K4_only	NA	0.04264
SSU72	K4_only	0.9816	-0.2084
C1orf233	K4_only	0.587	2.309
CDK11B	K4_only	0.8543	-1.161
SLC35E2B	K4_only	0.8642	-0.7237
CDK11A	K4_only	0.5063	-1.954
SLC35E2	K4_only	0.8984	-0.7851
NADK	K4_only	NA	-2.099
GNB1	None	0.009513	12.09
TMEM52	K4_only	0.8261	1.985
CFAP74	K4_only	0.9588	0.1746
FAAP20	None	0.02929	11.12
LOC100129534	None	0.3873	-2.607
MORN1	K4_only	0.6656	-3.293
PEX10	K4_only	0.9948	-0.08828
LOC115110	None	0.3277	-3.076
MMEL1	None	0.9393	0.8822
LINC00982	Always_up	0.1278	1.455
MIR551A	None	0.8802	-1.1
MEGF6	K4_only	0.4609	-1.297
WRAP73	Pr_higher_than_Ni	0.03846	1.638
TP73-AS1	K4_only	0.4226	-1.985
LRRC47	K4_only	0.8414	-1.302
CEP104	K4_only	0.8832	0.4373
C1orf174	K4_only	0.8413	-1.592
MIR4689	None	0.804	-1.915
NPHP4	K4_only	0.9282	-0.579
CHD5	K4_only	0.9719	0.2101
RPL22	K4_only	0.9885	-0.1096
LOC102724450	K4_only	0.2254	4.142
ICMT	K4_only	0.954	0.5712
GPR153	K4_only	0.9411	-0.7582
ACOT7	None	NA	-26.4
HES2	Pr_higher_than_Ni	2.435e-06	2.921
MIR4252	None	0.9854	-0.2227
TNFRSF25	K4_only	0.9869	-0.1383
PLEKHG5	None	NA	-1.148
NOL9	K4_only	0.9299	-0.7218
KLHL21	K4_only	0.7052	-1.481
DNAJC11	K4_only	0.7423	-2.296
UTS2	None	0.01869	-1.588
TNFRSF9	Always_up	0.683	-0.4301
ERRFI1	K4_only	0.9926	0.02833
RERE	K4_only	0.06364	-3.879
MIR6728	None	NA	0.4326
ENO1	K4_only	0.8128	1.474
SLC2A7	None	0.9353	-0.795
SLC2A5	None	0.8153	-1.702
GPR157	K4_only	0.9867	-0.06951
MIR34A	None	0.005228	11.01
LOC100506022	K4_only	0.7255	-0.9502
PIK3CD-AS1	K4_only	0.756	0.6458
PIK3CD-AS2	K4_only	0.7899	1.096
CLSTN1	Ni_higher_than_Pr	0.01344	-1.816
CTNNBIP1	K4_only	0.7624	-1.674
LZIC	K4_only	0.4724	-2.849
DFFA	K4_only	0.8948	-1.485
CASZ1	K4_only	0.3814	-1.31
C1orf127	None	0.9698	-0.353
MASP2	None	0.3389	-3.612
SRM	K4_only	0.879	-1.063
EXOSC10	K4_only	0.9496	0.604
MTOR	K4_only	0.6406	-2.669
FBXO2	K4_only	0.9881	-0.07603
MAD2L2	K4_only	0.5457	-1.254
LOC102724659	None	0.8769	1.074
MTHFR	K4_only	0.9317	-0.8551
NPPA	None	0.9869	0.2356
NPPB	Always_up	0.883	-0.3329
KIAA2013	K4_only	0.9995	0.01576
MIR6730	None	0.1147	-4.341
DHRS3	K4_only	0.3361	-2.718
PRAMEF11	None	0.586	-1.392
HNRNPCL1	None	NA	-1.591
PRAMEF4	None	0.05997	-2.056
PRAMEF10	None	0.912	-0.6255
PRAMEF6	None	0.2987	-1.976
LOC101929983	None	0.2307	-3.453
PRAMEF22	None	0.1386	-4.244
LOC391003	None	0.1386	-4.244
PRAMEF8	None	0.182	-2.239
PRAMEF14	None	0.8401	-1.789
PRAMEF19	K4_only	0.8914	0.4735
LRRC38	Always_up	0.9963	0.008955
TMEM51-AS1	Always_up	0.9292	1.044
C1orf195	None	0.2665	-1.86
CASP9	K4_only	0.8551	1.011
AGMAT	K4_only	0.7627	-1.402
UQCRHL	None	0.9397	-0.7249
FLJ37453	K4_only	0.9985	0.02996
ZBTB17	K4_only	0.8918	0.9378
HSPB7	K4_only	0.9275	-0.7843
FAM131C	Ni_higher_than_Pr	1.677e-06	-2.313
EPHA2	Always_up	0.08107	-4.701
ARHGEF19	Ni_higher_than_Pr	0.03389	-2.874
RSG1	Pr_higher_than_Ni	4.696e-08	13.38
FBXO42	K4_only	0.6818	-2.451
SPATA21	None	0.9818	-0.1778
CROCCP3	None	0.6674	-2.388
RNU1-1	K4_only	0.4582	-1.467
RNU1-2	K4_only	0.4582	-1.467
RNU1-27P	K4_only	0.4582	-1.467
RNU1-28P	K4_only	0.4582	-1.467
RNU1-3	K4_only	0.4582	-1.467
RNU1-4	K4_only	0.4582	-1.467
RNVU1-18	K4_only	0.4582	-1.467
NBPF1	Always_up	0.3288	0.616
CROCCP2	K4_only	0.9115	-0.8254
ESPNP	None	0.9323	-0.3929
MST1L	Ni_higher_than_Pr	0.03497	-1.188
MFAP2	K4_only	0.8592	-1.538
ATP13A2	K4_only	0.9516	-0.3318
SDHB	K4_only	0.942	-0.8327
PADI2	K4_only	0.857	-0.3544
RCC2	K4_only	0.6986	1.733
TAS1R2	None	0.7923	-1.042
MIR4695	None	NA	-1.834
MIR1290	None	0.9565	-0.2509
ALDH4A1	K4_only	0.8741	-0.7214
IFFO2	K4_only	0.9109	-0.3066
UBR4	K4_only	0.8308	-1.001
EMC1	K4_only	0.933	-0.6331
AKR7L	K4_only	0.528	-1.427
AKR7A3	Always_up	0.2892	1.144
LOC100506730	Always_up	0.9201	-0.2379
AKR7A2	K4_only	NA	2.289
CAPZB	K4_only	NA	NA
TMCO4	Always_up	0.7515	0.5938
RNF186	None	0.1433	-1.891
PLA2G2E	None	0.9129	-0.9391
PLA2G2A	None	0.7737	-0.7506
PLA2G2D	None	0.6922	-1.946
PLA2G2C	None	0.0046	-2.179
UBXN10-AS1	Always_up	0.05934	-1.587
LINC01141	None	0.003742	-2.741
CAMK2N1	Always_up	0.8672	0.2524
MUL1	K4_only	0.3188	-1.349
PINK1-AS	None	NA	-23.88
DDOST	K4_only	0.4913	-1.671
KIF17	Always_up	0.4378	0.9732
SH2D5	Always_up	0.9527	-0.1581
HP1BP3	K4_only	0.933	0.7754
MIR1256	None	0.7337	-1.634
EIF4G3	Always_up	0.3461	-3.316
ECE1	Always_up	0.1638	-1.351
RAP1GAP	K4_only	0.3302	-1.501
USP48	K4_only	0.9805	0.2861
HSPG2	K4_only	0.81	1.657
LOC101928043	K4_only	0.9905	-0.1364
WNT4	Always_up	0.7291	0.5091
MIR6127	K4_only	0.8379	-0.512
MIR4253	None	0.2142	-2.363
LACTBL1	None	0.01388	-1.78
C1orf234	Ni_higher_than_Pr	0.01513	-5.781
MIR4419A	None	0.9645	0.3616
LUZP1	K4_only	0.9818	0.1927
HTR1D	None	0.05997	-2.219
LINC01355	None	0.5375	-3.801
HNRNPR	K4_only	0.7251	2.826
ZNF436	K4_only	0.537	2.032
TCEA3	Always_up	0.572	1.042
ASAP3	K4_only	0.7524	1.458
E2F2	K4_only	0.8386	0.7145
ID3	K4_only	0.3982	-2.08
TCEB3-AS1	K4_only	NA	1.331
GALE	K4_only	0.6951	2.602
HMGCL	K4_only	0.8687	-1.637
FUCA1	Pr_higher_than_Ni	0.02531	3.93
CNR2	K4_only	0.7946	1.756
SRSF10	K4_only	0.9895	0.1212
MYOM3	None	0.1023	-3.248
IL22RA1	None	0.001099	-2.977
IFNLR1	K4_only	0.6793	0.7018
STPG1	K4_only	0.9871	-0.1303
RCAN3AS	K4_only	0.9945	0.03489
LOC100506985	Always_up	0.8337	0.3329
MIR6731	None	3.659e-07	-3.341
RUNX3	None	0.4513	-2.175
SYF2	K4_only	0.9033	-1.037
RSRP1	K4_only	0.7895	-1.728
RHCE	None	0.8677	-0.3876
LOC646471	K4_only	0.982	-0.1558
AUNIP	K4_only	0.9816	-0.212
PAQR7	None	0.9329	-0.7058
MIR3917	K4_only	0.9506	0.2276
STMN1	K4_only	0.9461	0.238
PAFAH2	K4_only	0.9698	0.3234
SLC30A2	Pr_higher_than_Ni	0.01076	1.725
TRIM63	None	0.2789	-1.789
UBXN11	None	0.9123	-1.089
AIM1L	K4_only	0.9851	0.1719
ZNF683	None	0.9139	-0.3362
LOC101928324	None	0.7551	-1.887
GPN2	K4_only	0.6411	-2.406
GPATCH3	K4_only	0.8181	-1.775
NR0B2	None	0.6539	-0.8901
KDF1	K4_only	0.4652	1.432
FAM46B	K4_only	0.8344	-1.121
SLC9A1	K4_only	0.9788	0.2429
MAP3K6	K4_only	0.7874	-1.595
FCN3	None	0.9419	-0.575
CD164L2	K4_only	0.8041	-0.6253
WASF2	K4_only	0.8586	-1.768
AHDC1	K4_only	NA	-2.01
FGR	Always_up	0.8451	-0.355
IFI6	Always_up	0.689	1.909
RPA2	K4_only	0.8499	1.55
EYA3	K4_only	0.9626	0.3546
PTAFR	None	0.08299	-2.336
DNAJC8	K4_only	0.9866	0.2453
SNORD99	K4_only	0.8423	1.317
SNORA61	K4_only	0.8962	0.9318
SNORA44	K4_only	0.6888	1.881
SNORA16A	K4_only	0.843	0.9157
SNHG12	K4_only	0.8625	0.8218
TAF12	K4_only	0.8007	-2.421
TMEM200B	K4_only	0.8031	0.6004
SRSF4	K4_only	0.5764	-2.293
MECR	K4_only	0.9974	-0.02854
LOC101928460	K4_only	NA	2.099
LOC101929406	None	0.7933	-0.7005
MATN1	None	0.4351	-2.178
MIR4420	None	0.613	-1.383
LAPTM5	None	0.8319	-0.988
SDC3	K4_only	0.7589	-1.348
SNORD103A	None	0.954	-0.7617
SNORD103B	None	0.954	-0.7617
SNORD85	None	0.3212	-2.865
PUM1	K4_only	NA	0.1931
NKAIN1	Ni_higher_than_Pr	3.862e-12	-3.625
SNRNP40	K4_only	0.9685	0.3362
FABP3	K4_only	0.9721	-0.2285
PEF1	K4_only	0.9289	-0.7055
COL16A1	K4_only	0.9317	-0.3061
MIR4254	K4_only	0.5357	-2.146
ADGRB2	K4_only	0.4749	-1.294
SPOCD1	K4_only	0.7158	-1.926
PTP4A2	K4_only	0.838	-1.267
TMEM234	K4_only	0.8175	-1.751
MTMR9LP	K4_only	0.907	-0.3424
MARCKSL1	K4_only	0.6366	-1.184
FAM229A	K4_only	0.9101	-0.4813
BSDC1	K4_only	0.2697	-4.365
ZBTB8OS	K4_only	0.9863	0.212
SYNC	K4_only	0.08384	4.674
YARS	K4_only	0.649	-1.854
FNDC5	K4_only	0.7649	-0.8246
TMEM54	K4_only	0.5715	0.7351
RNF19B	K4_only	NA	1.606
AK2	K4_only	0.8175	1.005
TRIM62	K4_only	0.301	-1.211
A3GALT2	None	0.006995	-4.202
MIR3605	None	7.484e-14	-4.833
PHC2	None	0.1491	-1.515
CSMD2	Always_up	0.5293	-0.7671
MIR552	None	0.3118	-1.033
SMIM12	K4_only	0.7524	-1.458
DLGAP3	Always_up	0.38	0.8691
LOC653160	None	0.1172	-3.332
ZMYM6NB	K4_only	0.8013	-1.461
ZMYM6	K4_only	0.8203	0.4195
SFPQ	K4_only	0.6149	-2.804
KIAA0319L	K4_only	0.9353	0.9523
PSMB2	K4_only	0.876	-0.3466
C1orf216	K4_only	0.984	0.2728
CLSPN	K4_only	0.7643	-2.125
COL8A2	Always_up	0.8884	0.2634
TRAPPC3	K4_only	0.7999	-0.99
EVA1B	K4_only	0.2395	3.484
STK40	K4_only	NA	-0.2076
LSM10	K4_only	0.9881	-0.1504
OSCP1	K4_only	0.7685	-1.941
MRPS15	K4_only	0.9364	-0.2447
CSF3R	Ni_higher_than_Pr	6.289e-05	-3.562
GRIK3	Always_up	0.7874	-0.2597
LINC01137	K4_only	0.253	1.273
MIR5581	None	NA	-25.4
MEAF6	K4_only	0.805	1.981
SNIP1	K4_only	0.9763	-0.2153
GNL2	K4_only	0.2617	-1.233
RSPO1	Always_up	0.2257	-0.6978
C1orf109	K4_only	0.895	-1.216
EPHA10	Always_up	0.8723	0.1873
YRDC	K4_only	0.7934	1.961
MTF1	K4_only	NA	-2.941
INPP5B	K4_only	0.7369	-1.559
SF3A3	K4_only	0.8729	-0.8057
FHL3	K4_only	0.9113	-1.124
POU3F1	Ni_higher_than_Pr	0.02659	-2.266
LINC01343	None	0.3925	-2.173
RRAGC	None	0.02307	11.46
MYCBP	K4_only	0.9582	-0.3546
GJA9	K4_only	0.08872	-2.284
GJA9-MYCBP	K4_only	0.08872	-2.284
RHBDL2	None	0.9657	-0.3423
PPIEL	K4_only	0.9938	0.08053
SNORA55	None	0.3534	-1.929
PABPC4	K4_only	0.9451	-0.4752
HEYL	Always_up	0.2729	-1.051
NT5C1A	Always_up	0.8901	0.1825
HPCAL4	Always_up	0.6043	-0.4278
OXCT2	Always_up	0.7481	0.3337
BMP8B	Always_up	0.7398	0.4115
TRIT1	K4_only	NA	-1.943
MYCL	K4_only	0.7773	0.5058
PPT1	K4_only	0.1664	-2.196
COL9A2	Always_up	0.9537	-0.1249
RIMS3	K4_only	0.7198	-0.9552
NFYC-AS1	K4_only	0.694	1.933
CITED4	K4_only	0.2415	-1.746
SLFNL1	None	NA	-1.872
SCMH1	None	0.02916	-2.611
EDN2	None	0.9609	-0.5494
HIVEP3	Always_up	0.1752	-0.8867
GUCA2A	None	0.9016	-1.066
FOXJ3	K4_only	0.9254	-1.093
ZMYND12	K4_only	0.9234	-0.6182
CLDN19	K4_only	0.5459	-2.149
P3H1	K4_only	0.933	-0.6324
SVBP	K4_only	0.9726	-0.4544
SLC2A1	K4_only	0.1887	-2.211
MIR6733	Always_up	0.5527	0.8166
EBNA1BP2	Always_up	0.6978	0.5105
C1orf210	K4_only	0.8811	-0.474
MIR6734	K4_only	0.982	0.2655
ELOVL1	K4_only	0.5668	-3.885
MED8	K4_only	0.9794	-0.3699
HYI	K4_only	0.5807	2.004
KDM4A-AS1	K4_only	0.5707	-1.272
LOC101929592	None	0.5757	-2.19
SLC6A9	None	0.2351	-4.36
ERI3-IT1	None	0.8831	-1.12
ERI3	K4_only	0.4652	-2.165
TMEM53	K4_only	0.9272	-0.7933
RNU5F-1	None	0.9138	0.9217
RNU5D-1	K4_only	0.9238	0.9512
BEST4	K4_only	0.8317	-1.198
TCTEX1D4	K4_only	NA	23.17
PTCH2	K4_only	0.333	1.475
EIF2B3	K4_only	0.9797	0.1754
HECTD3	K4_only	0.8414	-1.164
ZSWIM5	Pr_higher_than_Ni	0.03265	1.461
MUTYH	K4_only	0.7894	1.296
TESK2	K4_only	NA	1.788
CCDC163P	K4_only	0.9779	0.1376
PRDX1	K4_only	0.8534	-1.525
CCDC17	K4_only	0.7239	-2.539
RPS15AP10	None	0.9393	-0.7006
GPBP1L1	K4_only	0.8029	-1.361
IPP	K4_only	0.9382	0.8068
PIK3R3	None	0.07197	-1.711
POMGNT1	K4_only	0.6462	-1.405
LRRC41	K4_only	0.9719	0.433
LINC01398	Always_up	0.1117	1.543
KNCN	None	0.24	-3.001
MKNK1	K4_only	0.6226	2.231
MOB3C	Always_up	0.8201	-0.3828
ATPAF1	K4_only	0.9105	0.3624
EFCAB14	K4_only	0.7913	1.964
CYP4Z2P	None	0.4792	-1.117
CYP4A11	None	0.2203	-2.28
PDZK1IP1	None	0.2953	-1.668
TAL1	Always_up	0.6628	0.3439
STIL	K4_only	0.7193	-2.226
FOXD2-AS1	Always_up	0.1017	0.8956
LINC01389	Always_up	0.7757	0.3445
TRABD2B	Always_up	0.3476	1.025
SKINTL	None	0.05571	-1.42
SPATA6	K4_only	0.9537	0.366
BEND5	Ni_higher_than_Pr	2.303e-05	-2.969
AGBL4-IT1	Always_up	0.8423	-0.4312
AGBL4	Always_up	0.7769	0.4093
DMRTA2	Always_up	0.3733	0.5974
FAF1	K4_only	0.64	-1.802
TTC39A	Always_up	0.7353	0.6015
EPS15	K4_only	0.6109	-1.765
MIR761	None	0.9995	0.004266
NRD1	K4_only	0.9662	-0.3463
RAB3B	K4_only	0.8007	-1.258
KTI12	K4_only	0.9794	-0.3085
TXNDC12	K4_only	0.791	-0.8132
CC2D1B	K4_only	0.7667	-2.408
ORC1	K4_only	NA	-2.55
ZCCHC11	K4_only	0.3963	-1.4
COA7	K4_only	NA	1.003
ECHDC2	Always_up	0.7551	0.4616
SLC1A7	None	0.7145	-1.327
C1orf123	K4_only	0.9937	0.1199
MAGOH	K4_only	0.4649	-2.481
LRP8	K4_only	0.4893	-1.547
SLC25A3P1	K4_only	0.6043	-1.011
GLIS1	None	0.01233	-1.284
NDC1	K4_only	0.8672	-0.8804
YIPF1	K4_only	0.8702	-0.9215
HSPB11	K4_only	0.9367	-0.9551
LDLRAD1	None	NA	1.142
TMEM59	K4_only	NA	-1.747
CDCP2	None	0.1527	-1.944
CYB5RL	K4_only	0.6366	-1.026
SSBP3	K4_only	0.907	1.139
FAM151A	K4_only	0.5757	-1.57
PARS2	K4_only	0.9658	0.3276
TTC22	Always_up	0.6981	0.579
DHCR24	K4_only	0.6488	-1.663
USP24	K4_only	0.9783	0.1407
PPAP2B	K4_only	0.2563	-2.073
C1orf168	None	0.5633	-1.832
C8B	None	0.1735	-1.563
DAB1	Ni_higher_than_Pr	0.03918	-1.554
OMA1	K4_only	0.2665	-2.633
TACSTD2	Pr_higher_than_Ni	0.01457	2.11
MYSM1	K4_only	0.8454	-0.6373
JUN	K4_only	0.4334	0.8333
HSD52	Ni_higher_than_Pr	0.01944	-2.223
MIR4711	None	0.3145	-1.578
CYP2J2	Always_up	0.9582	-0.07262
C1orf87	Ni_higher_than_Pr	0.0003223	-1.94
LOC101926964	None	0.8259	-0.9391
NFIA-AS2	None	0.04394	-1.123
NFIA-AS1	None	0.09591	-1.147
TM2D1	Ni_higher_than_Pr	0.0002203	-13.25
MIR3116-2	None	0.9634	-0.4617
KANK4	Always_up	0.2304	1.389
DOCK7	K4_only	0.3402	-2.493
LINC00466	Always_up	0.2626	0.8282
FOXD3-AS1	Always_up	0.907	0.1198
MIR6068	Always_up	0.9132	0.1069
ITGB3BP	K4_only	0.6941	-1.943
ROR1-AS1	None	0.5463	-3.751
JAK1	Always_up	0.323	1.118
LINC01359	Pr_higher_than_Ni	0.007164	2.007
MIR3671	None	0.003478	-3.328
MIR101-1	None	0.02954	-2.411
LOC101927139	None	0.3605	-2.169
INSL5	None	0.3469	-3.27
WDR78	K4_only	0.6484	-1.193
SLC35D1	K4_only	0.9698	-0.142
C1orf141	Always_up	0.3806	-0.9428
SERBP1	K4_only	0.9666	0.1437
GNG12	Always_up	0.9786	-0.06738
DIRAS3	Always_up	0.3619	0.7732
MIR1262	None	0.9247	0.3129
WLS	Always_up	0.711	0.5102
RPE65	None	0.04059	-2.5
DEPDC1	K4_only	0.3714	-1.064
LRRC40	K4_only	0.8016	-2.41
ANKRD13C	K4_only	0.8726	0.5403
PTGER3	Always_up	0.2697	-0.7231
MIR186	None	0.8253	-1.44
ZRANB2	Ni_higher_than_Pr	0.04388	-1.33
NEGR1-IT1	None	0.01495	-2.404
NEGR1	Ni_higher_than_Pr	7.613e-05	-2.169
LRRIQ3	K4_only	0.8901	-0.4239
ERICH3	Always_up	0.9346	-0.155
CRYZ	K4_only	0.9139	-0.6657
SLC44A5	None	9.234e-05	-1.922
DLSTP1	None	0.5037	-2.282
ASB17	None	0.7767	-1.307
PIGK	K4_only	0.3393	-1.422
ZZZ3	K4_only	0.4979	-2.173
USP33	K4_only	NA	0.8409
NEXN-AS1	K4_only	0.7541	-1.334
FUBP1	K4_only	0.9464	-0.7314
ADGRL4	Ni_higher_than_Pr	1.239e-11	-3.388
LOC101927434	None	0.5299	-2.568
LINC01361	None	0.1071	-3.145
LOC101927560	Always_up	0.619	-0.5984
LOC101927587	Always_up	0.5407	-0.7468
TTLL7	Ni_higher_than_Pr	0.01646	-1.519
UOX	None	0.03852	-2.349
GNG5	Always_up	0.05599	-1.649
CTBS	Always_up	0.2231	-1.359
LINC01461	Ni_higher_than_Pr	0.0002022	-3.164
LINC01555	None	0.2056	-1.394
SSX2IP	K4_only	0.3632	-1.146
LPAR3	Always_up	0.7341	-0.4358
MCOLN2	Always_up	0.4166	0.3948
MCOLN3	Always_up	0.5256	0.669
SYDE2	K4_only	0.5266	1.588
C1orf52	K4_only	0.6243	-0.9376
BCL10	K4_only	0.3319	-2.481
DDAH1	Always_up	0.1308	-1.01
ZNHIT6	K4_only	0.224	-3.23
COL24A1	Always_up	0.8297	-0.2629
MIR7856	None	0.9516	-0.2633
ODF2L	K4_only	0.4156	-1.08
SEP15	K4_only	0.6742	-1.204
LINC01364	None	0.5913	-3.568
PKN2-AS1	K4_only	0.9995	-0.02153
GTF2B	K4_only	0.9255	1.015
CCBL2	K4_only	0.7957	-0.6854
RBMXL1	K4_only	0.7957	-0.6854
GBP3	None	0.8265	-0.6137
GBP1	None	NA	-1.139
GBP2	K4_only	0.7527	-1.115
GBP7	None	0.4638	-1.253
GBP4	None	0.01475	-2.738
GBP5	None	0.1316	-4.262
LOC729930	None	0.03969	-1.989
FLJ27354	Always_up	0.05878	-1.067
GEMIN8P4	K4_only	0.7395	-1.4
BARHL2	Pr_higher_than_Ni	0.002453	1.202
ZNF644	K4_only	0.9841	0.1444
HFM1	K4_only	0.1012	-3.203
TGFBR3	Pr_higher_than_Ni	3.1e-05	2.648
SETSIP	None	0.61	-2.604
GLMN	K4_only	0.9113	1.093
GFI1	Pr_higher_than_Ni	0.03462	1.112
EVI5	None	0.4431	-1.223
FAM69A	K4_only	0.7899	-0.6092
TMED5	K4_only	0.7342	-1.755
LOC100131564	K4_only	0.6475	-1.508
BCAR3	K4_only	0.5045	1.215
DNTTIP2	K4_only	0.9557	-0.3712
GCLM	K4_only	0.4865	-1.273
ABCA4	None	0.9214	0.3154
ARHGAP29	Pr_higher_than_Ni	0.02285	1.079
F3	Always_up	0.6867	1.925
MIR378G	None	0.4764	-1.365
LINC01057	Always_up	0.9863	0.04771
CNN3	K4_only	0.6826	-1.473
ALG14	K4_only	0.1747	-1.842
LOC101928118	K4_only	0.3289	-1.655
LOC101928241	None	0.2159	-1.407
DPYD	Ni_higher_than_Pr	0.002736	-1.393
MIR2682	Always_up	0.7075	0.306
MIR137	Always_up	0.9382	0.08673
MIR137HG	Always_up	0.9663	-0.06083
LPPR5	Always_up	0.3128	-1.813
LOC101928270	None	0.0002888	-2.674
MIR548N	None	0.9096	-1.202
FRRS1	K4_only	0.9555	0.3441
SASS6	K4_only	0.891	-0.9741
LRRC39	None	2.17e-05	-3.22
DBT	K4_only	0.8371	-1.048
RTCA-AS1	K4_only	0.9746	-0.09646
LINC01349	None	0.05986	-1.93
EXTL2	K4_only	0.7679	-1.255
DPH5	K4_only	0.8564	-1.751
LOC101928370	Always_up	0.7613	-0.3542
OLFM3	K4_only	0.8014	-0.4785
COL11A1	Always_up	0.2086	-3.833
LOC101928436	K4_only	0.6709	-0.9155
AMY1B	Ni_higher_than_Pr	0.001336	-1.695
AMY1C	Ni_higher_than_Pr	0.001192	-1.694
AMY1A	Ni_higher_than_Pr	0.0008189	-1.671
LOC101928476	None	0.5488	-1.583
VAV3	Always_up	0.07943	-1.208
SLC25A24	Ni_higher_than_Pr	0.003201	-2.661
NBPF4	None	0.2413	-3.661
HENMT1	Always_up	0.846	-0.3466
AKNAD1	None	0.7495	-0.7036
CLCC1	K4_only	0.8819	0.5485
WDR47	K4_only	0.9818	0.188
TAF13	K4_only	0.9881	-0.1144
C1orf194	Always_up	0.4012	0.6562
PSRC1	K4_only	0.7361	2.167
MYBPHL	None	0.9816	-0.1836
SORT1	K4_only	0.9763	0.1981
PSMA5	K4_only	0.8175	-1.043
AMIGO1	Always_up	0.9889	-0.03262
GNAT2	None	0.05536	-1.773
GSTM3	Always_up	0.5017	0.5784
EPS8L3	None	0.4756	-2.726
ALX3	Always_up	0.05814	1.186
KCNC4-AS1	K4_only	0.8723	0.3932
LOC440600	K4_only	0.883	-0.6908
SLC16A4	None	0.9702	0.3882
LAMTOR5	K4_only	NA	0.8177
LOC440602	None	0.975	-0.2262
KCNA10	None	0.3044	-1.175
KCNA2	None	0.03674	-2.42
KCNA3	Always_up	0.6226	-0.4521
LRIF1	K4_only	0.5091	1.911
DRAM2	K4_only	0.8184	-1.656
DENND2D	Always_up	0.1087	1.616
PGCP1	None	0.4208	-1.182
OVGP1	None	0.02021	-2.615
WDR77	K4_only	0.5407	-2.793
ADORA3	None	0.5322	-1.05
TMIGD3	None	0.5322	-1.05
LINC01160	K4_only	0.6945	-0.6901
LOC101928718	Ni_higher_than_Pr	0.0008248	-3.07
FAM212B	Ni_higher_than_Pr	0.002679	-2.948
KCND3-IT1	K4_only	0.9769	0.2522
KCND3	Always_up	0.2262	0.7358
MIR4256	None	0.6448	-0.9428
ST7L	K4_only	0.6277	-1.945
RHOC	K4_only	0.8858	0.4806
PPM1J	K4_only	0.9961	0.02461
LINC01356	K4_only	NA	0.5505
SLC16A1	K4_only	0.8135	2.276
LOC100996251	K4_only	0.8659	-1.026
LOC643441	None	0.8016	0.642
PHTF1	K4_only	0.9745	0.299
RSBN1	K4_only	0.9132	-0.8616
PTPN22	None	0.8575	-0.4539
BCL2L15	None	0.1437	-2.132
AP4B1	K4_only	0.8213	-1.334
HIPK1-AS1	K4_only	0.593	1.81
SYT6	Ni_higher_than_Pr	0.02069	-1.859
TRIM33	K4_only	0.8135	-1.347
BCAS2	K4_only	0.7448	-0.7914
DENND2C	Always_up	0.1792	1.042
AMPD1	None	0.008709	-2.861
NRAS	K4_only	0.9315	-0.77
CSDE1	K4_only	0.6834	1.179
SIKE1	Always_up	0.8902	-0.2379
TSPAN2	Always_up	0.8493	-0.3129
NGF	Always_up	0.1979	-0.867
CASQ2	None	0.6068	-1.468
NHLH2	Ni_higher_than_Pr	1.613e-08	-2.675
LOC101928977	K4_only	0.789	1.013
ATP1A1-AS1	K4_only	0.8672	0.8153
LOC101929023	None	0.7032	-0.7284
MIR548AC	None	0.00728	-2.524
CD58	Ni_higher_than_Pr	0.009151	-2.027
IGSF3	K4_only	0.7392	1.295
LOC101929099	None	0.04132	10.42
TRIM45	K4_only	0.3994	-1.162
VTCN1	None	0.5394	-1.703
LOC100996263	Always_up	0.7709	0.4307
GDAP2	K4_only	NA	24.34
SPAG17	Always_up	0.8265	-0.471
TBX15	Pr_higher_than_Ni	6.58e-07	1.951
WARS2	K4_only	0.8206	-0.546
LINC00622	None	0.004547	-2.417
ZNF697	K4_only	0.8556	-0.9623
HMGCS2	None	0.0001183	-2.36
REG4	None	0.003789	-1.91
NBPF7	None	0.2269	-1.507
ADAM30	None	0.08445	-1.358
NOTCH2	Ni_higher_than_Pr	0.0002225	-1.618
[truncated: 24,486 more rows]

## Sheet: EFIG5b_density_h2aub_downregula
H2Aub_DS_EZH2i_vs_Ni_log2FoldChange	k27_bivalency_grp	class
0.2746	K4_only	None
0.3165	K4_only	None
-0.1304	K4_only	None
-0.06188	K4_only	None
0.3693	Always_up	Always_up
0.4429	K4_only	None
0.3897	K4_only	None
0.2575	K4_only	None
-0.2172	K4_only	None
0.1441	K4_only	None
0.4475	K4_only	None
1.048	K4_only	None
0.8673	K4_only	None
0.741	Always_up	Always_up
-2.479	K4_only	None
0.748	K4_only	None
0.1667	K4_only	None
0.2868	None	None
0.1766	Always_up	Always_up
-0.4505	Always_up	Always_up
0.3098	None	None
0.4975	Always_up	Always_up
-0.8831	K4_only	None
0.008323	K4_only	None
0.871	K4_only	None
-0.2871	Always_up	Always_up
0.1767	K4_only	None
1.06	K4_only	None
0.2682	Pr_higher_than_Ni	Pr_higher_than_Ni
0.5636	K4_only	None
-1.678	K4_only	None
0.7685	None	None
0.223	K4_only	None
0.4324	K4_only	None
0.4724	K4_only	None
-0.05449	K4_only	None
0.889	K4_only	None
-1.037	None	None
0.2086	None	None
0.2706	K4_only	None
0.4809	K4_only	None
0.05175	K4_only	None
-0.2363	None	None
0.883	K4_only	None
0.4046	None	None
0.07503	None	None
0.3497	K4_only	None
0.8817	K4_only	None
-0.6892	Pr_higher_than_Ni	Pr_higher_than_Ni
1.516	K4_only	None
0.459	K4_only	None
0.184	K4_only	None
0.5497	K4_only	None
0.08241	K4_only	None
0.252	K4_only	None
-1.088	K4_only	None
0.9778	K4_only	None
-0.1636	K4_only	None
-1.431	Always_up	Always_up
0.6074	Always_up	Always_up
-0.2936	K4_only	None
0.5041	Pr_higher_than_Ni	Pr_higher_than_Ni
0.2895	K4_only	None
-0.4587	K4_only	None
-1.41	K4_only	None
-0.1205	None	None
0.2366	K4_only	None
0.1168	Always_up	Always_up
0.0663	K4_only	None
-0.07041	None	None
-0.1537	K4_only	None
0.05248	K4_only	None
0.1894	K4_only	None
0.1371	K4_only	None
-0.3221	Always_up	Always_up
0.8278	Always_up	Always_up
0.7598	None	None
0.412	K4_only	None
-0.03022	K4_only	None
-0.3238	K4_only	None
0.1141	K4_only	None
0.6169	K4_only	None
1.217	K4_only	None
-0.1036	K4_only	None
-0.08031	K4_only	None
-0.0206	None	None
1.11	K4_only	None
-0.7255	K4_only	None
0.04806	K4_only	None
0.763	K4_only	None
-0.2638	K4_only	None
0.6045	Ni_higher_than_Pr	Ni_higher_than_Pr
-1.035	K4_only	None
-0.1529	K4_only	None
0.4969	K4_only	None
0.6277	None	None
-1.535	K4_only	None
0.9881	K4_only	None
0.763	Always_up	Always_up
0.6283	K4_only	None
-0.06831	Pr_higher_than_Ni	Pr_higher_than_Ni
-0.5966	K4_only	None
0.8379	K4_only	None
0.3272	Always_up	Always_up
-0.1647	None	None
-0.4198	K4_only	None
0.6708	K4_only	None
0.1901	K4_only	None
-0.1121	K4_only	None
0.3839	K4_only	None
1.292	K4_only	None
0.01951	Pr_higher_than_Ni	Pr_higher_than_Ni
0.5	Always_up	Always_up
-0.6251	Pr_higher_than_Ni	Pr_higher_than_Ni
0.1656	K4_only	None
-0.3108	K4_only	None
1.174	K4_only	None
0.6372	None	None
-0.1114	K4_only	None
0.7415	None	None
0.3585	K4_only	None
0.02093	K4_only	None
0.6793	K4_only	None
0.08084	Pr_higher_than_Ni	Pr_higher_than_Ni
0.2449	K4_only	None
0.2052	K4_only	None
-1.447	K4_only	None
0.646	K4_only	None
-0.7895	Always_up	Always_up
0.1135	None	None
0.377	K4_only	None
-0.7871	None	None
-0.9654	K4_only	None
-0.6751	K4_only	None
-0.1648	Ni_higher_than_Pr	Ni_higher_than_Pr
-0.7403	K4_only	None
0.07806	None	None
0.3464	Always_up	Always_up
1.055	K4_only	None
-0.9259	K4_only	None
0.2439	K4_only	None
0.3062	K4_only	None
0.2268	K4_only	None
0.0948	K4_only	None
-0.1065	Always_up	Always_up
0.3476	Always_up	Always_up
-0.3299	K4_only	None
0.3853	K4_only	None
-0.2093	K4_only	None
0.3586	K4_only	None
0.6043	None	None
-0.6164	K4_only	None
0.5842	Pr_higher_than_Ni	Pr_higher_than_Ni
1.013	K4_only	None
0.9272	K4_only	None
-0.8006	K4_only	None
1.057	None	None
0.1717	K4_only	None
0.4658	K4_only	None
0.3117	K4_only	None
-0.05312	K4_only	None
1.066	Always_up	Always_up
0.3435	K4_only	None
-0.3913	None	None
0.1156	K4_only	None
-0.4921	Pr_higher_than_Ni	Pr_higher_than_Ni
0.9149	K4_only	None
0.613	None	None
-0.2875	K4_only	None
-0.9855	K4_only	None
-0.1513	None	None
-0.4519	K4_only	None
1.072	K4_only	None
0.8157	K4_only	None
-0.04688	K4_only	None
0.5107	K4_only	None
-0.08718	K4_only	None
0.5389	Always_up	Always_up
0.2536	Always_up	Always_up
0.1518	K4_only	None
0.2578	Always_up	Always_up
-0.1755	Always_up	Always_up
0.3033	Always_up	Always_up
-1.135	K4_only	None
-0.2898	K4_only	None
0.5904	K4_only	None
0.4412	K4_only	None
-0.3668	Always_up	Always_up
-0.2162	K4_only	None
1.515	K4_only	None
-1.107	K4_only	None
-0.9765	Always_up	Always_up
-0.7854	K4_only	None
-0.1361	Always_up	Always_up
0.2669	None	None
-2.255	None	None
0.3801	Pr_higher_than_Ni	Pr_higher_than_Ni
1.046	K4_only	None
0.3201	Always_up	Always_up
0.2434	K4_only	None
0.05347	K4_only	None
0.4625	K4_only	None
1.033	K4_only	None
-0.7083	K4_only	None
0.04727	K4_only	None
0.2168	K4_only	None
-0.1148	K4_only	None
0.6924	K4_only	None
-0.5136	Ni_higher_than_Pr	Ni_higher_than_Pr
0.1007	K4_only	None
-0.3518	K4_only	None
0.5964	K4_only	None
-0.1279	K4_only	None
-1.098	None	None
0.5128	Always_up	Always_up
-0.543	Pr_higher_than_Ni	Pr_higher_than_Ni
-0.5296	None	None
-0.231	Pr_higher_than_Ni	Pr_higher_than_Ni
0.4465	Always_up	Always_up
0.8551	K4_only	None
0.7997	K4_only	None
-1.277	K4_only	None
-0.8484	None	None
-1.092	K4_only	None
-0.009606	Pr_higher_than_Ni	Pr_higher_than_Ni
-0.07457	K4_only	None
0.2654	Always_up	Always_up
0.2798	None	None
-0.554	K4_only	None
0.9681	K4_only	None
-0.1471	K4_only	None
0.3769	K4_only	None
0.07182	K4_only	None
0.3053	K4_only	None
-1.02	None	None
0.7632	K4_only	None
-1.269	K4_only	None
-0.3663	K4_only	None
0.1366	Always_up	Always_up
-0.2085	K4_only	None
-0.4227	Always_up	Always_up
-0.3292	K4_only	None
0.3032	K4_only	None
-0.3964	K4_only	None
0.5957	K4_only	None
-0.2253	K4_only	None
0.6796	K4_only	None
-0.1558	K4_only	None
0.1396	K4_only	None
-0.6074	K4_only	None
-0.0338	K4_only	None
0.0769	K4_only	None
-0.6895	None	None
0.4387	K4_only	None
0.4813	K4_only	None
-0.2793	K4_only	None
-0.3652	K4_only	None
-0.1816	K4_only	None
-0.6307	None	None
-0.2196	K4_only	None
-0.7051	None	None
0.01758	K4_only	None
-0.3361	K4_only	None
0.224	None	None
-0.5	Always_up	Always_up
0.5562	Always_up	Always_up
0.2371	None	None
1.478	None	None
0.6923	K4_only	None
0.414	None	None
0.3821	K4_only	None
0.1607	K4_only	None
0.3251	K4_only	None
-0.519	K4_only	None
0.5101	K4_only	None
0.5556	K4_only	None
0.5142	K4_only	None
-1.037	K4_only	None
-1.325	K4_only	None
-0.4577	K4_only	None
-0.1467	K4_only	None
0.2342	K4_only	None
0.4084	K4_only	None
0.3015	K4_only	None
1.193	K4_only	None
-1.033	Always_up	Always_up
-0.2582	K4_only	None
0.04052	K4_only	None
0.03001	K4_only	None
-0.002746	K4_only	None
0.1157	Always_up	Always_up
1.11	None	None
0.8177	K4_only	None
-0.3366	K4_only	None
-0.1542	Always_up	Always_up
-0.7218	None	None
0.5139	K4_only	None
-0.1146	Pr_higher_than_Ni	Pr_higher_than_Ni
-0.1587	K4_only	None
0.4437	K4_only	None
0.3409	K4_only	None
0.9191	K4_only	None
-0.6882	K4_only	None
0.005446	K4_only	None
-0.155	K4_only	None
0.4521	K4_only	None
0.1887	K4_only	None
0.637	Always_up	Always_up
-0.2523	Always_up	Always_up
-0.2279	K4_only	None
0.5214	K4_only	None
0.3393	K4_only	None
-0.5823	Pr_higher_than_Ni	Pr_higher_than_Ni
-0.8534	K4_only	None
-0.3912	Pr_higher_than_Ni	Pr_higher_than_Ni
-0.04638	Always_up	Always_up
0.5426	K4_only	None
0.1386	K4_only	None
-0.2589	Always_up	Always_up
0.0515	K4_only	None
-0.1434	K4_only	None
-0.7031	Pr_higher_than_Ni	Pr_higher_than_Ni
0.2183	K4_only	None
-0.2741	K4_only	None
0.07804	Always_up	Always_up
-0.7999	K4_only	None
0.3039	None	None
-0.7477	K4_only	None
-0.02284	Always_up	Always_up
1.196	None	None
-0.6939	K4_only	None
-0.02338	K4_only	None
0.2041	K4_only	None
-0.3822	Always_up	Always_up
-0.088	K4_only	None
0.3931	K4_only	None
-0.3582	K4_only	None
0.1261	K4_only	None
-0.2699	K4_only	None
0.3417	K4_only	None
0.5062	Pr_higher_than_Ni	Pr_higher_than_Ni
0.6296	K4_only	None
-0.2567	Always_up	Always_up
0.2498	K4_only	None
-0.09731	K4_only	None
1.054	K4_only	None
0.1767	K4_only	None
1.534	K4_only	None
-0.635	K4_only	None
0.1707	Always_up	Always_up
0.4124	K4_only	None
0.4198	K4_only	None
0.2065	K4_only	None
0.302	Pr_higher_than_Ni	Pr_higher_than_Ni
-0.1637	K4_only	None
0.2781	K4_only	None
-0.301	K4_only	None
0.03368	K4_only	None
-0.06694	Pr_higher_than_Ni	Pr_higher_than_Ni
-0.166	Pr_higher_than_Ni	Pr_higher_than_Ni
0.007323	K4_only	None
0.5742	None	None
0.736	K4_only	None
-0.4498	Always_up	Always_up
0.02573	K4_only	None
-0.2501	Always_up	Always_up
0.5903	K4_only	None
0.5111	K4_only	None
0.07444	K4_only	None
0.3111	K4_only	None
0.444	K4_only	None
0.4604	K4_only	None
0.2425	K4_only	None
0.09711	Pr_higher_than_Ni	Pr_higher_than_Ni
-0.1113	K4_only	None
1.072	K4_only	None
0.9164	K4_only	None
0.3988	K4_only	None
-0.2069	K4_only	None
0.7885	None	None
0.6019	Pr_higher_than_Ni	Pr_higher_than_Ni
-0.5079	K4_only	None
-0.7607	K4_only	None
0.6858	Pr_higher_than_Ni	Pr_higher_than_Ni
0.08721	Always_up	Always_up
-0.5689	K4_only	None
-0.9341	Pr_higher_than_Ni	Pr_higher_than_Ni
0.3969	K4_only	None
1.043	K4_only	None
1.458	K4_only	None
0.04451	K4_only	None
-0.005125	K4_only	None
0.4997	K4_only	None
-0.166	K4_only	None
1.022	None	None
1.214	None	None
0.2826	K4_only	None
-0.09232	K4_only	None
0.02796	K4_only	None
0.1317	K4_only	None
0.4761	K4_only	None
0.1629	K4_only	None
-0.3078	None	None
-0.2925	None	None
-0.2791	K4_only	None
-0.6181	K4_only	None
0.4425	K4_only	None
-0.5493	K4_only	None
1.166	K4_only	None
0.52	K4_only	None
-0.4598	Always_up	Always_up
0.2564	K4_only	None
-0.242	K4_only	None
-0.04482	K4_only	None
-0.8421	K4_only	None
0.6187	K4_only	None
0.2476	Always_up	Always_up
0.7047	K4_only	None
-0.1799	K4_only	None
-0.3682	K4_only	None
0.1537	None	None
1.229	K4_only	None
0.2656	K4_only	None
-0.5148	Always_up	Always_up
0.4913	K4_only	None
1.242	K4_only	None
-0.8447	K4_only	None
0.5163	K4_only	None
0.3735	K4_only	None
0.6166	Pr_higher_than_Ni	Pr_higher_than_Ni
0.07475	K4_only	None
0.02524	K4_only	None
0.703	Pr_higher_than_Ni	Pr_higher_than_Ni
-0.006201	K4_only	None
-0.9596	K4_only	None
-0.452	K4_only	None
-0.7721	K4_only	None
-0.2661	K4_only	None
0.2614	Ni_higher_than_Pr	Ni_higher_than_Pr
-0.2072	K4_only	None
0.5566	None	None
0.3618	K4_only	None
0.1626	Always_up	Always_up
-0.626	K4_only	None
1.304	K4_only	None
0.146	K4_only	None
-0.2661	K4_only	None
0.594	None	None
0.8981	K4_only	None
0.6149	K4_only	None
0.2469	K4_only	None
0.01651	K4_only	None
-0.2224	K4_only	None
0.1741	K4_only	None
0.7048	K4_only	None
0.3527	K4_only	None
0.249	Pr_higher_than_Ni	Pr_higher_than_Ni
0.481	K4_only	None
1.185	K4_only	None
0.6056	K4_only	None
0.5777	K4_only	None
0.1929	Always_up	Always_up
-0.0115	K4_only	None
2.059	K4_only	None
0.5399	K4_only	None
0.4702	K4_only	None
1.126	None	None
1.001	K4_only	None
1.013	K4_only	None
0.2261	K4_only	None
-0.0755	K4_only	None
0.1242	K4_only	None
-0.5505	K4_only	None
0.4005	K4_only	None
-0.4732	K4_only	None
-0.1239	K4_only	None
0.21	K4_only	None
-0.6255	Always_up	Always_up
-0.1258	K4_only	None
-0.2635	Always_up	Always_up
-0.4998	K4_only	None
0.4848	K4_only	None
-0.01428	K4_only	None
0.2064	None	None
-0.1634	Pr_higher_than_Ni	Pr_higher_than_Ni
0.739	K4_only	None
0.3893	None	None
0.6916	K4_only	None
-0.2976	K4_only	None
0.2698	K4_only	None
0.0202	K4_only	None
0.4353	K4_only	None
0.2923	K4_only	None
0.9088	K4_only	None
-0.06895	None	None
-1.083	K4_only	None
-0.08213	K4_only	None
0.4708	None	None
0.4215	K4_only	None
0.4215	K4_only	None
1.035	K4_only	None
0.3945	K4_only	None
0.2791	None	None
0.4827	K4_only	None
-0.1412	Always_up	Always_up
0.3309	Pr_higher_than_Ni	Pr_higher_than_Ni
0.5688	Always_up	Always_up
0.3711	Pr_higher_than_Ni	Pr_higher_than_Ni
0.6051	K4_only	None
0.6533	K4_only	None
0.3633	None	None
-0.8199	K4_only	None
0.521	K4_only	None
0.4224	K4_only	None
0.9325	K4_only	None
-1.895	K4_only	None
-0.03452	K4_only	None
0.6231	K4_only	None
0.3496	None	None
0.8074	K4_only	None
0.3393	K4_only	None
-0.02381	K4_only	None
0.4691	Pr_higher_than_Ni	Pr_higher_than_Ni
-0.1209	K4_only	None
-0.4613	K4_only	None
0.5059	K4_only	None
0.2554	K4_only	None
0.2209	K4_only	None
-0.01494	K4_only	None
0.2722	K4_only	None
-0.9191	K4_only	None
0.5539	None	None
1.025	K4_only	None
0.4435	K4_only	None
-0.7646	K4_only	None
-0.6584	None	None
0.2466	K4_only	None
0.04357	K4_only	None
-0.2429	K4_only	None
0.6479	K4_only	None
0.784	K4_only	None
-0.2406	Always_up	Always_up
0.4291	K4_only	None
0.2838	K4_only	None
0.6387	K4_only	None
0.1757	K4_only	None
-0.1082	K4_only	None
-0.2162	Pr_higher_than_Ni	Pr_higher_than_Ni
-0.8285	K4_only	None
0.1837	None	None
0.1133	K4_only	None
0.1703	K4_only	None
0.02281	K4_only	None
0.1727	K4_only	None
0.7593	K4_only	None
-0.5116	Always_up	Always_up
-0.01222	K4_only	None
1.497	K4_only	None
0.1698	Ni_higher_than_Pr	Ni_higher_than_Pr
-0.2506	K4_only	None
0.4037	K4_only	None
0.2088	None	None
-0.9282	K4_only	None
-0.3265	K4_only	None
-0.412	K4_only	None
0.184	K4_only	None
0.1591	K4_only	None
-0.467	None	None
0.002241	K4_only	None
0.5519	K4_only	None
-0.2256	K4_only	None
-0.368	K4_only	None
0.6836	K4_only	None
0.6096	K4_only	None
0.7157	K4_only	None
0.5629	Pr_higher_than_Ni	Pr_higher_than_Ni
-0.04005	Always_up	Always_up
0.1743	K4_only	None
0.2986	K4_only	None
0.592	K4_only	None
-0.05819	K4_only	None
0.3997	K4_only	None
0.5469	Always_up	Always_up
0.6627	None	None
0.904	K4_only	None
0.9534	K4_only	None
0.4025	K4_only	None
-0.8721	K4_only	None
-1.104	K4_only	None
-0.5491	K4_only	None
0.4838	K4_only	None
-0.8781	K4_only	None
-0.1832	K4_only	None
0.3442	K4_only	None
0.4348	K4_only	None
0.3677	Always_up	Always_up
-0.04014	K4_only	None
1.085	K4_only	None
0.5399	K4_only	None
-0.6087	K4_only	None
0.6851	K4_only	None
0.7116	K4_only	None
0.9446	K4_only	None
0.3081	Pr_higher_than_Ni	Pr_higher_than_Ni
0.2485	K4_only	None
0.6367	K4_only	None
0.3059	K4_only	None
-0.99	K4_only	None
0.7507	K4_only	None
0.3279	K4_only	None
0.4197	None	None
-0.07536	K4_only	None
1.195	K4_only	None
-0.06943	K4_only	None
-0.002109	K4_only	None
0.5911	K4_only	None
0.1723	K4_only	None
0.252	K4_only	None
-0.2198	K4_only	None
0.2198	K4_only	None
0.3614	Always_up	Always_up
-0.2911	K4_only	None
0.7246	K4_only	None
1.343	K4_only	None
0.2527	Always_up	Always_up
0.166	K4_only	None
0.3229	K4_only	None
0.3252	K4_only	None
0.2206	K4_only	None
0.1404	K4_only	None
1.124	K4_only	None
-0.1537	Pr_higher_than_Ni	Pr_higher_than_Ni
0.108	K4_only	None
0.9093	Pr_higher_than_Ni	Pr_higher_than_Ni
0.5584	K4_only	None
-1.634	K4_only	None
2.925	None	None
0.6199	K4_only	None
1.118	K4_only	None
0.6639	K4_only	None
0.02089	K4_only	None
-0.5377	K4_only	None
-0.8848	K4_only	None
0.9806	K4_only	None
0.06989	Pr_higher_than_Ni	Pr_higher_than_Ni
-0.3161	K4_only	None
-0.165	K4_only	None
0.7741	None	None
0.9685	K4_only	None
0.9362	K4_only	None
0.4471	K4_only	None
0.4489	K4_only	None
0.9916	K4_only	None
-0.9537	K4_only	None
0.9298	K4_only	None
0.4571	None	None
0.8885	K4_only	None
0.7592	K4_only	None
-0.4287	K4_only	None
-1.153	K4_only	None
0.5518	K4_only	None
0.689	K4_only	None
-0.1527	K4_only	None
0.7748	K4_only	None
0.18	K4_only	None
0.5434	K4_only	None
-0.4037	K4_only	None
0.413	K4_only	None
0.5456	K4_only	None
-0.2791	Pr_higher_than_Ni	Pr_higher_than_Ni
0.527	K4_only	None
0.3765	K4_only	None
1.49	K4_only	None
0.1471	K4_only	None
0.7356	Always_up	Always_up
-0.1016	K4_only	None
0.7388	K4_only	None
0.5738	K4_only	None
0.09598	K4_only	None
0.1245	K4_only	None
0.3028	K4_only	None
0.07043	K4_only	None
-0.02646	Always_up	Always_up
0.6436	None	None
0.08045	Pr_higher_than_Ni	Pr_higher_than_Ni
-0.1893	K4_only	None
-0.2177	K4_only	None
-0.7965	K4_only	None
0.4262	K4_only	None
0.2053	K4_only	None
-0.591	K4_only	None
-0.3295	Pr_higher_than_Ni	Pr_higher_than_Ni
-0.4251	Always_up	Always_up
1.247	Ni_higher_than_Pr	Ni_higher_than_Pr
-0.2659	Always_up	Always_up
-0.004638	K4_only	None
0.1514	Always_up	Always_up
0.2503	None	None
0.09137	K4_only	None
0.9145	None	None
-1.062	K4_only	None
0.3209	K4_only	None
-0.3356	K4_only	None
0.5634	Always_up	Always_up
0.5846	Pr_higher_than_Ni	Pr_higher_than_Ni
0.605	None	None
0.2358	K4_only	None
0.1484	K4_only	None
0.8784	K4_only	None
0.04834	K4_only	None
0.9349	K4_only	None
0.4494	K4_only	None
-0.2557	Always_up	Always_up
0.2582	Pr_higher_than_Ni	Pr_higher_than_Ni
0.2658	K4_only	None
0.4553	None	None
0.3619	K4_only	None
-0.1763	None	None
-0.6067	K4_only	None
0.1791	Ni_higher_than_Pr	Ni_higher_than_Pr
0.02526	K4_only	None
-0.4407	Ni_higher_than_Pr	Ni_higher_than_Pr
0.1978	Ni_higher_than_Pr	Ni_higher_than_Pr
-0.4683	Ni_higher_than_Pr	Ni_higher_than_Pr
-0.3366	None	None
0.4878	None	None
0.6351	K4_only	None
-0.5936	Always_up	Always_up
0.3312	K4_only	None
-0.2795	K4_only	None
0.4089	Always_up	Always_up
-0.009175	Always_up	Always_up
-0.07137	K4_only	None
0.03961	Always_up	Always_up
0.05729	Always_up	Always_up
-0.1403	K4_only	None
-0.2241	Always_up	Always_up
0.7656	K4_only	None
-0.2308	K4_only	None
0.2286	None	None
0.8375	K4_only	None
-0.6915	Ni_higher_than_Pr	Ni_higher_than_Pr
-0.06452	Ni_higher_than_Pr	Ni_higher_than_Pr
-0.3218	K4_only	None
0.04096	K4_only	None
-0.477	K4_only	None
0.2419	None	None
1.028	Pr_higher_than_Ni	Pr_higher_than_Ni
-0.1645	K4_only	None
0.1631	K4_only	None
0.1164	K4_only	None
-0.9771	K4_only	None
0.2893	K4_only	None
-0.1944	None	None
1.015	K4_only	None
6.663	K4_only	None
-0.1845	K4_only	None
1.438	K4_only	None

## Sheet: EFIG5b_density_h2aub_upregulate
H2Aub_DS_EZH2i_vs_Ni_log2FoldChange	k27_bivalency_grp	class
0.486	K4_only	None
0.09462	K4_only	None
-0.5237	Always_up	Always_up
0.3791	Always_up	Always_up
-0.5354	K4_only	None
-0.1216	None	None
0.413	K4_only	None
0.04499	Always_up	Always_up
0.1292	None	None
0.3146	K4_only	None
0.2652	K4_only	None
-0.3641	K4_only	None
0.4695	K4_only	None
-0.1062	K4_only	None
-0.5238	Ni_higher_than_Pr	Ni_higher_than_Pr
0.05696	Always_up	Always_up
0.5701	K4_only	None
0.1647	Always_up	Always_up
-0.1119	Pr_higher_than_Ni	Pr_higher_than_Ni
-1.601	Ni_higher_than_Pr	Ni_higher_than_Pr
-1.24	Ni_higher_than_Pr	Ni_higher_than_Pr
0.2646	Ni_higher_than_Pr	Ni_higher_than_Pr
0.6129	Always_up	Always_up
0.1756	K4_only	None
0.04181	K4_only	None
-0.5269	K4_only	None
-0.06103	Always_up	Always_up
-0.2197	Always_up	Always_up
-1.225	K4_only	None
-0.8248	Always_up	Always_up
-0.1706	Always_up	Always_up
-0.09321	K4_only	None
-0.4725	Always_up	Always_up
-0.2421	K4_only	None
0.2719	Always_up	Always_up
-0.438	None	None
0.2587	None	None
-0.01022	K4_only	None
-1.009	Always_up	Always_up
0.3685	None	None
-0.2019	None	None
-0.1409	K4_only	None
-0.05329	K4_only	None
0.3698	None	None
-0.1617	K4_only	None
-0.06432	K4_only	None
-0.5687	K4_only	None
0.05211	Always_up	Always_up
-0.2016	K4_only	None
-0.009605	K4_only	None
-0.1201	Always_up	Always_up
-0.2906	K4_only	None
-0.1431	K4_only	None
0.6822	Always_up	Always_up
0.5359	None	None
-0.4348	Always_up	Always_up
-0.8612	None	None
0.8751	K4_only	None
-0.1369	K4_only	None
-0.2093	K4_only	None
-0.2305	None	None
-0.1036	None	None
0.1047	K4_only	None
-0.7911	Pr_higher_than_Ni	Pr_higher_than_Ni
-0.1206	K4_only	None
-0.2784	None	None
0.6712	K4_only	None
0.1372	Always_up	Always_up
-0.2295	Always_up	Always_up
-0.706	Always_up	Always_up
0.1596	Always_up	Always_up
0.2185	K4_only	None
-0.2468	Always_up	Always_up
0.1134	K4_only	None
0.03598	K4_only	None
-0.2861	None	None
-1.272	Always_up	Always_up
-0.1633	Always_up	Always_up
-0.07731	Ni_higher_than_Pr	Ni_higher_than_Pr
0.6624	Always_up	Always_up
0.5216	Ni_higher_than_Pr	Ni_higher_than_Pr
-0.714	Ni_higher_than_Pr	Ni_higher_than_Pr
0.2284	None	None
1.103	K4_only	None
-0.1476	None	None
0.8695	K4_only	None
-0.2452	None	None
0.03547	Ni_higher_than_Pr	Ni_higher_than_Pr
-0.214	Always_up	Always_up
0.4273	None	None
-0.5184	K4_only	None
0.3122	Always_up	Always_up
-0.04365	K4_only	None
-0.175	Always_up	Always_up
0.1145	K4_only	None
-0.1522	Always_up	Always_up
0.3447	K4_only	None
-0.1163	None	None
-0.0676	Always_up	Always_up
-0.6076	Always_up	Always_up
-0.179	K4_only	None
-0.2022	K4_only	None
0.6954	None	None
-0.2355	K4_only	None
0.07971	Always_up	Always_up
-0.2047	K4_only	None
0.1476	Ni_higher_than_Pr	Ni_higher_than_Pr
0.06968	K4_only	None
0.1208	K4_only	None
0.001852	K4_only	None
-0.1394	K4_only	None
-0.2924	None	None
-0.4354	K4_only	None
-0.2702	Always_up	Always_up
-0.3475	K4_only	None
-0.09671	Ni_higher_than_Pr	Ni_higher_than_Pr
-0.2039	Always_up	Always_up
-0.3401	Always_up	Always_up
-0.349	K4_only	None
0.616	None	None
0.7499	Always_up	Always_up
0.3315	K4_only	None
0.1318	K4_only	None
0.08955	K4_only	None
-0.2824	Always_up	Always_up
-1.098	Always_up	Always_up
-0.315	Always_up	Always_up
-0.2992	K4_only	None
-0.3158	None	None
-0.03924	Always_up	Always_up
0.4922	Always_up	Always_up
-0.9077	Always_up	Always_up
-0.1242	Ni_higher_than_Pr	Ni_higher_than_Pr
0.4585	Always_up	Always_up
-1.252	K4_only	None
-0.6643	Always_up	Always_up
-0.5367	K4_only	None
0.05915	Always_up	Always_up
0.4549	None	None
-0.5275	None	None
-0.355	None	None
-0.2359	Pr_higher_than_Ni	Pr_higher_than_Ni
-1.203	K4_only	None
-0.5386	Always_up	Always_up
0.3265	Ni_higher_than_Pr	Ni_higher_than_Pr
-0.5208	Always_up	Always_up
-0.2176	Always_up	Always_up
1.272	Ni_higher_than_Pr	Ni_higher_than_Pr
-0.4849	Always_up	Always_up
0.2225	K4_only	None
-0.05415	Always_up	Always_up
0.1868	None	None
-0.5515	Pr_higher_than_Ni	Pr_higher_than_Ni
0.2379	Ni_higher_than_Pr	Ni_higher_than_Pr
0.2917	Always_up	Always_up
-0.1768	K4_only	None
-0.8198	K4_only	None
-0.5629	Ni_higher_than_Pr	Ni_higher_than_Pr
-0.05837	None	None
-0.8248	None	None
0.0335	Ni_higher_than_Pr	Ni_higher_than_Pr
0.7617	K4_only	None
1.323	K4_only	None
-0.1408	K4_only	None
-1.159	Ni_higher_than_Pr	Ni_higher_than_Pr
0.1395	K4_only	None
0.3393	Always_up	Always_up
0.2661	None	None
0.6469	K4_only	None
-0.1395	Ni_higher_than_Pr	Ni_higher_than_Pr
-0.783	K4_only	None
-0.2446	K4_only	None
-0.3393	Always_up	Always_up
-0.621	Always_up	Always_up
-0.03223	Always_up	Always_up
0.1268	None	None
0.05504	K4_only	None
0.01291	K4_only	None
-0.01154	None	None
0.375	None	None
-0.004808	None	None
-0.1577	None	None
0.1376	K4_only	None
-0.8685	Ni_higher_than_Pr	Ni_higher_than_Pr
-0.2853	K4_only	None
-0.1537	Always_up	Always_up
-0.3112	K4_only	None
-0.1923	Always_up	Always_up
-0.1921	Ni_higher_than_Pr	Ni_higher_than_Pr
-0.7732	Always_up	Always_up
0.4795	Pr_higher_than_Ni	Pr_higher_than_Ni
-0.009079	Pr_higher_than_Ni	Pr_higher_than_Ni
-1.1	K4_only	None
0.133	Ni_higher_than_Pr	Ni_higher_than_Pr
0.5685	Always_up	Always_up
-0.349	Always_up	Always_up
-0.3612	Always_up	Always_up
0.3452	Always_up	Always_up
-0.4794	Always_up	Always_up
-0.3505	Always_up	Always_up
-0.9738	Always_up	Always_up
-0.6951	Ni_higher_than_Pr	Ni_higher_than_Pr
-0.3466	Always_up	Always_up
-0.3676	K4_only	None
-0.3029	K4_only	None
0.5789	None	None
0.586	None	None
0.126	Pr_higher_than_Ni	Pr_higher_than_Ni
-0.3053	Always_up	Always_up
0.419	K4_only	None
-0.244	K4_only	None
0.1457	Always_up	Always_up
-1.03	Always_up	Always_up
-0.2192	Always_up	Always_up
-0.3643	K4_only	None
-0.3405	Always_up	Always_up
0.2476	K4_only	None
-0.6927	Always_up	Always_up
-0.1282	Ni_higher_than_Pr	Ni_higher_than_Pr
-1.305	K4_only	None
-1.117	Ni_higher_than_Pr	Ni_higher_than_Pr
0.2646	Pr_higher_than_Ni	Pr_higher_than_Ni
-0.3051	Ni_higher_than_Pr	Ni_higher_than_Pr
0.3978	Always_up	Always_up
-0.4838	Ni_higher_than_Pr	Ni_higher_than_Pr
-0.2496	None	None
-0.2258	Always_up	Always_up
-0.2736	Always_up	Always_up
-0.1737	None	None
-0.8088	Always_up	Always_up
-0.7468	None	None
0.1035	None	None
-0.8636	Ni_higher_than_Pr	Ni_higher_than_Pr
0.2567	Always_up	Always_up
0.3134	None	None
-0.3946	K4_only	None
0.1753	Always_up	Always_up
-0.005503	Always_up	Always_up
-0.1307	None	None
-0.9673	None	None
-1.016	K4_only	None
-0.3703	Always_up	Always_up
0.01388	Always_up	Always_up
-0.6867	Always_up	Always_up
-0.6436	Ni_higher_than_Pr	Ni_higher_than_Pr
-0.7685	Always_up	Always_up
0.1527	K4_only	None
-0.5767	Always_up	Always_up
0.1186	Always_up	Always_up
0.3458	Pr_higher_than_Ni	Pr_higher_than_Ni
-0.1033	Pr_higher_than_Ni	Pr_higher_than_Ni
-0.4576	Always_up	Always_up
-0.3581	Always_up	Always_up
-0.4037	Always_up	Always_up
-1.105	K4_only	None
-1.598	Ni_higher_than_Pr	Ni_higher_than_Pr
0.2032	K4_only	None
-0.6237	Always_up	Always_up
-0.306	Ni_higher_than_Pr	Ni_higher_than_Pr
0.3334	Always_up	Always_up
-0.3755	Ni_higher_than_Pr	Ni_higher_than_Pr
-0.3166	Ni_higher_than_Pr	Ni_higher_than_Pr
0.532	None	None
-0.2735	Always_up	Always_up
0.5816	K4_only	None
0.914	None	None
0.1896	None	None
-0.507	None	None
0.4442	Pr_higher_than_Ni	Pr_higher_than_Ni
0.06819	None	None
0.562	Always_up	Always_up
0.4117	Ni_higher_than_Pr	Ni_higher_than_Pr
0.2505	Always_up	Always_up
0.1896	Always_up	Always_up
0.135	Pr_higher_than_Ni	Pr_higher_than_Ni
0.1336	Always_up	Always_up
0.1698	Ni_higher_than_Pr	Ni_higher_than_Pr
-0.417	Always_up	Always_up
1.032	K4_only	None
-0.2297	Always_up	Always_up
-0.1771	Always_up	Always_up
-0.301	K4_only	None
0.08104	None	None
-0.05085	K4_only	None
-0.3614	Ni_higher_than_Pr	Ni_higher_than_Pr
-0.2083	Always_up	Always_up
0.0523	Always_up	Always_up
-0.8501	K4_only	None
-0.07923	K4_only	None
-0.3678	Ni_higher_than_Pr	Ni_higher_than_Pr
-0.4431	Always_up	Always_up
-0.7443	None	None
-0.05434	Always_up	Always_up
1.17	K4_only	None
-0.4308	Always_up	Always_up
-0.8734	Pr_higher_than_Ni	Pr_higher_than_Ni
-0.2205	None	None
0.9983	None	None
-0.1121	Always_up	Always_up
0.65	None	None
-0.4569	Ni_higher_than_Pr	Ni_higher_than_Pr
-0.3568	K4_only	None
0.2975	Always_up	Always_up
0.7398	Ni_higher_than_Pr	Ni_higher_than_Pr
-2.081	None	None
-0.801	Always_up	Always_up
-0.2538	Always_up	Always_up
-0.3731	Always_up	Always_up
-0.5726	Pr_higher_than_Ni	Pr_higher_than_Ni
-0.9109	Always_up	Always_up
-0.2135	K4_only	None
0.1277	Always_up	Always_up
-0.1822	K4_only	None
0.1132	Ni_higher_than_Pr	Ni_higher_than_Pr
-1.436	K4_only	None
-1.112	Ni_higher_than_Pr	Ni_higher_than_Pr
-0.6663	Pr_higher_than_Ni	Pr_higher_than_Ni
-0.0767	Ni_higher_than_Pr	Ni_higher_than_Pr
-0.5446	K4_only	None
-0.4373	Always_up	Always_up
-0.5374	Ni_higher_than_Pr	Ni_higher_than_Pr
-0.01181	None	None
0.1832	K4_only	None
0.1508	Always_up	Always_up
-0.6622	K4_only	None
-0.3714	Always_up	Always_up
-0.4297	Ni_higher_than_Pr	Ni_higher_than_Pr
-0.2434	Ni_higher_than_Pr	Ni_higher_than_Pr
0.2713	Always_up	Always_up
-0.09171	Always_up	Always_up
0.2842	K4_only	None
0.2937	K4_only	None
-1.652	None	None
-1.195	Always_up	Always_up
0.09768	Always_up	Always_up
-0.07505	Always_up	Always_up
-0.5317	K4_only	None
0.2007	None	None
0.1158	K4_only	None
0.124	K4_only	None
0.102	None	None
0.3333	K4_only	None
0.03398	None	None
0.3874	Ni_higher_than_Pr	Ni_higher_than_Pr
0.6625	K4_only	None
-0.4602	K4_only	None
0.3296	Always_up	Always_up
-1.303	Pr_higher_than_Ni	Pr_higher_than_Ni
-0.7801	K4_only	None
0.467	K4_only	None
-0.5928	Always_up	Always_up
-0.6475	Always_up	Always_up
-0.03007	K4_only	None
-0.9477	Ni_higher_than_Pr	Ni_higher_than_Pr
0.3773	K4_only	None
1.16	K4_only	None
1.031	K4_only	None
0.1756	K4_only	None
-0.0401	K4_only	None
-0.5945	K4_only	None
0.149	K4_only	None
-0.2553	Always_up	Always_up
-0.03968	Ni_higher_than_Pr	Ni_higher_than_Pr
0.1493	Always_up	Always_up
0.9045	Always_up	Always_up
-0.016	K4_only	None
-1.63	Always_up	Always_up
0.195	Ni_higher_than_Pr	Ni_higher_than_Pr
0.5855	Always_up	Always_up
-0.07887	Ni_higher_than_Pr	Ni_higher_than_Pr
-0.5142	Always_up	Always_up
-0.3541	Ni_higher_than_Pr	Ni_higher_than_Pr
-0.3871	Always_up	Always_up
0.6883	Always_up	Always_up
-0.04343	None	None
-0.6498	None	None
0.07849	None	None
-0.09466	None	None
0.214	Always_up	Always_up
0.8526	Always_up	Always_up
-0.5284	Pr_higher_than_Ni	Pr_higher_than_Ni
-0.5056	K4_only	None
-0.6495	Ni_higher_than_Pr	Ni_higher_than_Pr
-0.2781	Always_up	Always_up
0.104	Always_up	Always_up
-2.243	K4_only	None
-0.1383	Ni_higher_than_Pr	Ni_higher_than_Pr
-0.3054	Always_up	Always_up
-0.9792	Always_up	Always_up
-0.1992	Always_up	Always_up
-0.2635	Always_up	Always_up
0.03488	None	None
-0.2103	Ni_higher_than_Pr	Ni_higher_than_Pr
-0.02501	Always_up	Always_up
0.4894	Always_up	Always_up
-0.2338	K4_only	None
-1.075	Always_up	Always_up
0.4752	Always_up	Always_up
0.5464	None	None
-0.9516	Always_up	Always_up
0.1908	Always_up	Always_up
-0.5282	None	None
-0.1598	K4_only	None
0.456	K4_only	None
-0.7293	Always_up	Always_up
1.415	Ni_higher_than_Pr	Ni_higher_than_Pr
0.3792	Always_up	Always_up
0.259	Always_up	Always_up
0.6674	Always_up	Always_up
-0.1475	Always_up	Always_up
0.2288	None	None
1.393	K4_only	None
0.1614	None	None
0.4985	Always_up	Always_up
0.09895	Always_up	Always_up
-0.1547	None	None
-0.2167	K4_only	None
-0.3876	K4_only	None
-0.02019	Always_up	Always_up
-0.05061	Ni_higher_than_Pr	Ni_higher_than_Pr
-0.4035	Pr_higher_than_Ni	Pr_higher_than_Ni
-0.6912	Always_up	Always_up
-0.2492	Always_up	Always_up
1.013	K4_only	None
-0.03233	Pr_higher_than_Ni	Pr_higher_than_Ni
0.3952	Always_up	Always_up
-0.05486	K4_only	None
-0.3044	Always_up	Always_up
-0.3863	Pr_higher_than_Ni	Pr_higher_than_Ni
-0.4394	K4_only	None
-0.5443	Always_up	Always_up
-0.4134	K4_only	None
-0.4675	None	None
-0.519	Ni_higher_than_Pr	Ni_higher_than_Pr
-1.322	Ni_higher_than_Pr	Ni_higher_than_Pr
-0.2124	Always_up	Always_up
-0.9479	Always_up	Always_up
-0.6286	Always_up	Always_up
-0.4466	Always_up	Always_up
0.3234	Always_up	Always_up
-0.1644	None	None
-0.4924	Ni_higher_than_Pr	Ni_higher_than_Pr
-0.09889	None	None
-0.4344	Always_up	Always_up
0.6492	K4_only	None
-0.07846	Always_up	Always_up
-0.08331	K4_only	None
-0.0275	K4_only	None
0.1234	K4_only	None
-0.2124	Always_up	Always_up
0.7971	Always_up	Always_up
0.008132	Always_up	Always_up
-0.1851	K4_only	None
0.1038	K4_only	None
-0.2913	Always_up	Always_up
0.05512	K4_only	None
0.1247	Always_up	Always_up
-0.8779	Always_up	Always_up
-0.79	None	None
-0.2037	None	None
0.4351	None	None
0.2161	Always_up	Always_up
0.8539	K4_only	None
-1.651	Always_up	Always_up
-0.1281	Always_up	Always_up
-0.001107	Always_up	Always_up
-1.232	Ni_higher_than_Pr	Ni_higher_than_Pr
-0.9179	K4_only	None
-0.5886	Always_up	Always_up
-0.263	Always_up	Always_up
-0.6839	Ni_higher_than_Pr	Ni_higher_than_Pr
-0.2679	K4_only	None
-0.782	Pr_higher_than_Ni	Pr_higher_than_Ni
-0.7883	Ni_higher_than_Pr	Ni_higher_than_Pr
0.09974	Always_up	Always_up
-13.57	None	None
0.04656	Always_up	Always_up
-0.4567	Always_up	Always_up
1.138	None	None
-0.6825	Ni_higher_than_Pr	Ni_higher_than_Pr
-0.3584	None	None
-0.07255	None	None
0.0753	K4_only	None
-0.4996	Always_up	Always_up
-0.2071	Always_up	Always_up
-0.1325	Always_up	Always_up
0.05332	Ni_higher_than_Pr	Ni_higher_than_Pr
-0.1337	K4_only	None
0.6681	Ni_higher_than_Pr	Ni_higher_than_Pr
-0.5433	K4_only	None
-0.7908	Ni_higher_than_Pr	Ni_higher_than_Pr
-0.06297	Always_up	Always_up
0.6624	None	None
-0.0712	K4_only	None
-0.5864	None	None
-0.2729	K4_only	None
1.52	K4_only	None
-0.08283	Ni_higher_than_Pr	Ni_higher_than_Pr
-0.733	Always_up	Always_up
-0.2152	K4_only	None
-0.1223	Always_up	Always_up
0.9612	K4_only	None
-0.4952	Always_up	Always_up
0.03328	Always_up	Always_up
0.02077	None	None
0.514	Pr_higher_than_Ni	Pr_higher_than_Ni
-0.3015	K4_only	None
-0.2594	Ni_higher_than_Pr	Ni_higher_than_Pr
0.5963	K4_only	None
-0.5709	Always_up	Always_up
0.7044	K4_only	None
-0.7879	Always_up	Always_up
-0.9099	Ni_higher_than_Pr	Ni_higher_than_Pr
0.2033	Always_up	Always_up
-0.2566	K4_only	None
-0.3474	K4_only	None
0.3584	Always_up	Always_up
-0.1838	Always_up	Always_up
-0.2909	Always_up	Always_up
-0.7293	Always_up	Always_up
-0.0003682	Always_up	Always_up
-0.3828	Always_up	Always_up
-0.6423	Always_up	Always_up
0.4004	None	None
0.1941	Ni_higher_than_Pr	Ni_higher_than_Pr
0.3848	Ni_higher_than_Pr	Ni_higher_than_Pr
-0.295	Always_up	Always_up
-0.4221	Ni_higher_than_Pr	Ni_higher_than_Pr
0.5991	K4_only	None
-1.304	K4_only	None
-0.3186	Always_up	Always_up
-0.09356	Pr_higher_than_Ni	Pr_higher_than_Ni
-0.3887	Always_up	Always_up
0.1921	Always_up	Always_up
-0.3037	Always_up	Always_up
-1.405	Ni_higher_than_Pr	Ni_higher_than_Pr
0.4378	K4_only	None
-0.6417	Ni_higher_than_Pr	Ni_higher_than_Pr
0.3364	Always_up	Always_up
-0.4497	Always_up	Always_up
-0.1725	Ni_higher_than_Pr	Ni_higher_than_Pr
-0.4747	Always_up	Always_up
-1.228	Always_up	Always_up
-0.9996	Ni_higher_than_Pr	Ni_higher_than_Pr
0.4064	Always_up	Always_up
-0.6311	Always_up	Always_up
0.03372	Always_up	Always_up
-0.7638	Ni_higher_than_Pr	Ni_higher_than_Pr
0.2428	Ni_higher_than_Pr	Ni_higher_than_Pr
-0.9922	Always_up	Always_up
-0.6218	Always_up	Always_up
0.4546	K4_only	None
-0.1484	Always_up	Always_up
-0.3793	Ni_higher_than_Pr	Ni_higher_than_Pr
-0.4974	Ni_higher_than_Pr	Ni_higher_than_Pr
0.3708	K4_only	None
-0.0006122	Pr_higher_than_Ni	Pr_higher_than_Ni
0.2667	Always_up	Always_up
0.7433	K4_only	None
-0.9463	Always_up	Always_up
0.008397	Always_up	Always_up
-0.5186	Ni_higher_than_Pr	Ni_higher_than_Pr
0.01325	Ni_higher_than_Pr	Ni_higher_than_Pr
-1.697	Ni_higher_than_Pr	Ni_higher_than_Pr
-0.3802	Always_up	Always_up
0.2286	Always_up	Always_up
0.1923	K4_only	None
0.2196	Always_up	Always_up
-0.3788	Always_up	Always_up
0.06283	K4_only	None
-0.3731	Always_up	Always_up
-0.3988	Always_up	Always_up
-0.6495	Always_up	Always_up
-0.188	None	None
0.7919	K4_only	None
-0.2627	Pr_higher_than_Ni	Pr_higher_than_Ni
-0.8011	Always_up	Always_up
0.5265	Always_up	Always_up
0.1705	Pr_higher_than_Ni	Pr_higher_than_Ni
0.3766	Ni_higher_than_Pr	Ni_higher_than_Pr
-1.187	K4_only	None
-0.2494	Always_up	Always_up
1.18	Pr_higher_than_Ni	Pr_higher_than_Ni
-0.2673	K4_only	None
-0.5244	Always_up	Always_up
0.1295	Ni_higher_than_Pr	Ni_higher_than_Pr
0.4322	K4_only	None
-1.964	None	None
-1.072	Always_up	Always_up
-1.356	None	None
-1.348	K4_only	None
-0.0337	K4_only	None
0.06404	Always_up	Always_up
0.2597	Always_up	Always_up
-0.2926	Always_up	Always_up
0.1386	Always_up	Always_up
0.2486	K4_only	None
1.072	Always_up	Always_up
0.3095	K4_only	None
0.04035	Ni_higher_than_Pr	Ni_higher_than_Pr
0.363	K4_only	None
-0.9849	None	None
0.1604	K4_only	None
-0.9549	Pr_higher_than_Ni	Pr_higher_than_Ni
-0.1154	Always_up	Always_up
-1.292	Always_up	Always_up
0.5411	Pr_higher_than_Ni	Pr_higher_than_Ni
0.0156	Ni_higher_than_Pr	Ni_higher_than_Pr
0.002881	Always_up	Always_up
0.2082	K4_only	None
0.1469	K4_only	None
-0.4092	Always_up	Always_up
0.6763	None	None
-1.135	Always_up	Always_up
-0.3638	Always_up	Always_up
-0.6616	Ni_higher_than_Pr	Ni_higher_than_Pr
-0.481	Always_up	Always_up
-0.4457	Always_up	Always_up
-0.512	Always_up	Always_up
-0.1459	K4_only	None
0.02677	K4_only	None
0.3814	None	None
-0.5413	Ni_higher_than_Pr	Ni_higher_than_Pr
-0.1914	Ni_higher_than_Pr	Ni_higher_than_Pr
0.9528	Ni_higher_than_Pr	Ni_higher_than_Pr
0.6456	None	None
0.4558	K4_only	None
-0.02333	None	None
0.002373	K4_only	None
-0.4735	K4_only	None
-0.1621	None	None
-0.04963	K4_only	None
-0.3244	None	None
-0.42	Always_up	Always_up
-0.3184	Ni_higher_than_Pr	Ni_higher_than_Pr
0.2797	Always_up	Always_up
-0.8147	Ni_higher_than_Pr	Ni_higher_than_Pr
-0.139	K4_only	None
0.3363	Always_up	Always_up
0.1734	K4_only	None
-0.3596	Pr_higher_than_Ni	Pr_higher_than_Ni
-0.2285	None	None
-0.6979	K4_only	None
1.126	K4_only	None
-0.4092	Ni_higher_than_Pr	Ni_higher_than_Pr
-0.3874	K4_only	None
-0.7401	K4_only	None
-0.9167	None	None
-0.2075	K4_only	None
-0.5173	Always_up	Always_up
0.4591	K4_only	None
0.4082	K4_only	None
0.4201	Always_up	Always_up
0.4068	None	None
-0.5523	K4_only	None
-0.01463	K4_only	None
-0.9776	Always_up	Always_up
-0.009902	K4_only	None
-0.5574	K4_only	None
-0.04081	K4_only	None
0.5451	Always_up	Always_up
0.09781	Always_up	Always_up
0.106	Always_up	Always_up
-0.08577	K4_only	None
-1.22	Always_up	Always_up
-1.079	Always_up	Always_up
0.2723	K4_only	None
-0.5142	Ni_higher_than_Pr	Ni_higher_than_Pr
0.4107	K4_only	None
-0.6878	K4_only	None
-0.2832	Ni_higher_than_Pr	Ni_higher_than_Pr
-0.5186	Pr_higher_than_Ni	Pr_higher_than_Ni
0.2753	Ni_higher_than_Pr	Ni_higher_than_Pr
0.2083	Always_up	Always_up
-0.6762	Always_up	Always_up
0.9526	K4_only	None
0.1591	None	None
-0.8321	Always_up	Always_up
-0.407	Always_up	Always_up
0.2163	Pr_higher_than_Ni	Pr_higher_than_Ni
-1.034	Always_up	Always_up
-0.8067	Ni_higher_than_Pr	Ni_higher_than_Pr
-1.013	Ni_higher_than_Pr	Ni_higher_than_Pr
-0.1349	Always_up	Always_up
0.1519	Always_up	Always_up
0.3503	Pr_higher_than_Ni	Pr_higher_than_Ni
-0.2176	Always_up	Always_up
-0.4729	Pr_higher_than_Ni	Pr_higher_than_Ni
-0.1072	Always_up	Always_up
-1.429	None	None
-0.446	K4_only	None
-0.3914	None	None
2.503	K4_only	None
0.9895	K4_only	None
0.7082	K4_only	None
0.03268	None	None
0.4302	K4_only	None
0.4315	None	None
-2.618	K4_only	None
0.6365	K4_only	None
0.2919	K4_only	None
-0.04317	K4_only	None
-0.2683	K4_only	None
0.5613	None	None
-0.344	Always_up	Always_up
0.5237	K4_only	None
0.1961	K4_only	None
-0.103	K4_only	None
-0.8799	Always_up	Always_up
-0.837	None	None
-0.3122	Always_up	Always_up
-2.28	K4_only	None
-0.0977	Always_up	Always_up
-0.5994	Ni_higher_than_Pr	Ni_higher_than_Pr
-0.1504	K4_only	None
0.3667	Pr_higher_than_Ni	Pr_higher_than_Ni
-0.7709	None	None
-0.1886	K4_only	None
-0.1646	Ni_higher_than_Pr	Ni_higher_than_Pr
-0.3535	Always_up	Always_up
-0.2494	K4_only	None
-0.6217	Always_up	Always_up
-0.3165	K4_only	None
-0.3812	K4_only	None
0.08694	K4_only	None
-0.247	Always_up	Always_up
-0.3423	Always_up	Always_up
-0.2253	Ni_higher_than_Pr	Ni_higher_than_Pr
-0.2885	Always_up	Always_up
-0.7497	K4_only	None
-0.7907	Always_up	Always_up
0.5611	Always_up	Always_up
0.1111	Always_up	Always_up
-0.6965	Ni_higher_than_Pr	Ni_higher_than_Pr
0.1921	K4_only	None
1.029	K4_only	None
-0.5006	Always_up	Always_up
0.1466	K4_only	None
-0.7325	Pr_higher_than_Ni	Pr_higher_than_Ni
-0.9546	K4_only	None
-0.3676	None	None
0.5998	K4_only	None
-0.2656	K4_only	None
-0.8929	K4_only	None
-0.3589	Ni_higher_than_Pr	Ni_higher_than_Pr
-0.3607	Always_up	Always_up
-0.2562	K4_only	None
-0.2151	Always_up	Always_up
0.1437	K4_only	None
-0.6903	K4_only	None
-0.3424	Ni_higher_than_Pr	Ni_higher_than_Pr
-0.1495	Ni_higher_than_Pr	Ni_higher_than_Pr
-0.4919	Ni_higher_than_Pr	Ni_higher_than_Pr
-0.1299	K4_only	None
0.1368	Ni_higher_than_Pr	Ni_higher_than_Pr
-0.7248	K4_only	None
-1.272	None	None
-0.2739	Always_up	Always_up
1.009	K4_only	None
-1.042	Always_up	Always_up
0.5827	K4_only	None
-0.4267	K4_only	None
-0.2677	Always_up	Always_up
-0.5944	Ni_higher_than_Pr	Ni_higher_than_Pr
0.3978	Ni_higher_than_Pr	Ni_higher_than_Pr
-0.6673	Always_up	Always_up
0.2552	Always_up	Always_up
-0.5588	Ni_higher_than_Pr	Ni_higher_than_Pr
-2.443	Ni_higher_than_Pr	Ni_higher_than_Pr
-0.569	Ni_higher_than_Pr	Ni_higher_than_Pr
-0.2628	Ni_higher_than_Pr	Ni_higher_than_Pr
-0.4766	Always_up	Always_up
0.4348	Always_up	Always_up
-0.4312	K4_only	None
0.118	K4_only	None
0.6061	None	None
0.3211	K4_only	None
1.425	K4_only	None
-0.07293	K4_only	None
-0.3317	K4_only	None
0.2166	K4_only	None
-0.5502	Always_up	Always_up
-0.4103	K4_only	None
-0.1741	Always_up	Always_up
-0.547	K4_only	None
0.7963	Always_up	Always_up
1.031	Always_up	Always_up
0.6348	Always_up	Always_up
-0.1525	Always_up	Always_up
-0.4762	Pr_higher_than_Ni	Pr_higher_than_Ni
0.06011	Pr_higher_than_Ni	Pr_higher_than_Ni
0.347	Always_up	Always_up
-0.7859	K4_only	None
-0.77	K4_only	None
-0.2084	Pr_higher_than_Ni	Pr_higher_than_Ni
0.5357	Always_up	Always_up
-0.7541	Always_up	Always_up
-0.1281	Always_up	Always_up
-0.4636	Always_up	Always_up
-0.3017	Ni_higher_than_Pr	Ni_higher_than_Pr
0.2412	K4_only	None
-0.8741	Always_up	Always_up
-0.7098	None	None
-0.1716	K4_only	None
-0.8566	Ni_higher_than_Pr	Ni_higher_than_Pr
0.01511	Ni_higher_than_Pr	Ni_higher_than_Pr
-1.073	K4_only	None
-0.2155	Always_up	Always_up
-0.03448	Always_up	Always_up
-0.7248	K4_only	None
-0.3844	K4_only	None
-0.5884	Always_up	Always_up
0.5189	K4_only	None
-0.248	Always_up	Always_up
-0.6835	Always_up	Always_up
-0.3071	Ni_higher_than_Pr	Ni_higher_than_Pr
0.09286	Always_up	Always_up
-0.5822	Ni_higher_than_Pr	Ni_higher_than_Pr
0.4944	Always_up	Always_up
-0.1113	Always_up	Always_up
-0.3206	Always_up	Always_up
0.4279	Always_up	Always_up
-0.7567	Pr_higher_than_Ni	Pr_higher_than_Ni
-0.4397	None	None
0.007086	Always_up	Always_up
-0.76	K4_only	None
0.1822	None	None
-0.2707	Ni_higher_than_Pr	Ni_higher_than_Pr
-0.1601	None	None
0.03757	K4_only	None
0.8516	K4_only	None
0.1591	K4_only	None
-0.3249	Always_up	Always_up
0.009256	Always_up	Always_up
-0.1262	K4_only	None
-0.03249	K4_only	None
-0.7267	Pr_higher_than_Ni	Pr_higher_than_Ni
-0.3788	Ni_higher_than_Pr	Ni_higher_than_Pr
-0.05369	Always_up	Always_up
-0.2102	K4_only	None
0.2991	Always_up	Always_up
-0.8967	Ni_higher_than_Pr	Ni_higher_than_Pr
0.34	Always_up	Always_up
1.184	K4_only	None
0.4538	Always_up	Always_up
-0.2825	Pr_higher_than_Ni	Pr_higher_than_Ni
-0.04806	K4_only	None
-0.3503	K4_only	None
0.1384	K4_only	None
-0.2359	K4_only	None
0.7211	Always_up	Always_up
0.5801	Always_up	Always_up
-0.3185	Always_up	Always_up
0.4887	None	None
0.06692	Always_up	Always_up
-0.5922	Ni_higher_than_Pr	Ni_higher_than_Pr
-0.4655	Always_up	Always_up
-0.3447	Ni_higher_than_Pr	Ni_higher_than_Pr
-0.2987	K4_only	None
-0.1281	Always_up	Always_up
0.3171	Ni_higher_than_Pr	Ni_higher_than_Pr
-0.1165	Always_up	Always_up
-0.2978	K4_only	None
-1.151	Always_up	Always_up
-0.03927	K4_only	None
-0.4481	Always_up	Always_up
-0.4118	Always_up	Always_up
-0.7184	Always_up	Always_up
-0.8177	Always_up	Always_up
-0.5736	Always_up	Always_up
-0.03064	Always_up	Always_up
0.4633	None	None
-0.4461	Always_up	Always_up
-0.8644	K4_only	None
0.5248	K4_only	None
-0.675	None	None
-0.2491	Always_up	Always_up
-0.3145	Always_up	Always_up
-0.198	Always_up	Always_up
-0.7782	Pr_higher_than_Ni	Pr_higher_than_Ni
-0.8997	Ni_higher_than_Pr	Ni_higher_than_Pr
-0.4709	Always_up	Always_up
-2.293	None	None
-0.07167	Pr_higher_than_Ni	Pr_higher_than_Ni
-0.4108	Ni_higher_than_Pr	Ni_higher_than_Pr
0.3213	Pr_higher_than_Ni	Pr_higher_than_Ni
-0.7885	Always_up	Always_up
-0.6744	Always_up	Always_up
-0.6849	K4_only	None
0.06549	Always_up	Always_up
0.0215	Ni_higher_than_Pr	Ni_higher_than_Pr
-0.8302	Always_up	Always_up
-0.6973	Always_up	Always_up
-0.6093	Always_up	Always_up
0.3125	Ni_higher_than_Pr	Ni_higher_than_Pr
-0.8381	Always_up	Always_up
0.5118	Always_up	Always_up
0.1413	Always_up	Always_up
-1.006	Ni_higher_than_Pr	Ni_higher_than_Pr
-0.1279	K4_only	None
-0.4866	Ni_higher_than_Pr	Ni_higher_than_Pr
-0.574	Ni_higher_than_Pr	Ni_higher_than_Pr
-0.02412	Always_up	Always_up
-0.5767	Ni_higher_than_Pr	Ni_higher_than_Pr
-0.03628	Always_up	Always_up
0.1442	K4_only	None
-0.3528	Ni_higher_than_Pr	Ni_higher_than_Pr
0.1166	Always_up	Always_up
0.32	K4_only	None
-0.1872	K4_only	None
0.7924	Always_up	Always_up
0.388	Always_up	Always_up
-0.1153	Always_up	Always_up
0.03312	Always_up	Always_up
-0.519	Always_up	Always_up
0.3512	None	None
0.4106	Always_up	Always_up
-0.2253	Ni_higher_than_Pr	Ni_higher_than_Pr
-0.2706	Ni_higher_than_Pr	Ni_higher_than_Pr
-0.1861	K4_only	None
-0.8123	Always_up	Always_up
0.5308	K4_only	None
0.3596	K4_only	None
-0.3512	Always_up	Always_up
0.3917	K4_only	None
0.02377	Pr_higher_than_Ni	Pr_higher_than_Ni
-0.3761	Always_up	Always_up
-0.1667	Always_up	Always_up
-0.6064	Ni_higher_than_Pr	Ni_higher_than_Pr
0.7486	K4_only	None
-0.8485	Always_up	Always_up
0.18	K4_only	None
-0.3389	K4_only	None
-0.1929	Ni_higher_than_Pr	Ni_higher_than_Pr
0.08152	None	None
-0.3481	Ni_higher_than_Pr	Ni_higher_than_Pr
0.2456	Always_up	Always_up
0.2561	K4_only	None
-0.5338	Always_up	Always_up
0.7414	None	None
-0.4761	K4_only	None
-0.3582	K4_only	None
-0.3021	K4_only	None
0.2718	K4_only	None
0.1836	None	None
-0.531	K4_only	None
0.006517	K4_only	None
-0.4017	Always_up	Always_up
-0.2677	Ni_higher_than_Pr	Ni_higher_than_Pr
0.3353	Always_up	Always_up
0.3494	Pr_higher_than_Ni	Pr_higher_than_Ni
-0.5766	Always_up	Always_up
0.5957	Pr_higher_than_Ni	Pr_higher_than_Ni
0.5525	Ni_higher_than_Pr	Ni_higher_than_Pr
-0.2545	Always_up	Always_up
-0.0891	K4_only	None
0.1137	K4_only	None
0.3037	Always_up	Always_up
0.3296	K4_only	None
-0.4409	Always_up	Always_up
0.7514	K4_only	None
0.1746	Always_up	Always_up
-0.1445	Pr_higher_than_Ni	Pr_higher_than_Ni
-0.5125	K4_only	None
1.046	K4_only	None
0.01525	K4_only	None
0.2193	Always_up	Always_up
0.09155	K4_only	None
-0.8009	None	None
-0.6226	Always_up	Always_up
-0.04623	K4_only	None
-0.1737	K4_only	None
-0.386	Ni_higher_than_Pr	Ni_higher_than_Pr
0.5325	K4_only	None
0.254	K4_only	None
0.617	None	None
0.5661	K4_only	None
-0.1998	K4_only	None
0.6934	K4_only	None
0.6962	K4_only	None
-0.5587	Always_up	Always_up
0.4461	K4_only	None
-0.7006	K4_only	None
-0.3645	Pr_higher_than_Ni	Pr_higher_than_Ni
0.3611	K4_only	None
-0.4422	Ni_higher_than_Pr	Ni_higher_than_Pr
-0.6935	Always_up	Always_up
-0.2662	Pr_higher_than_Ni	Pr_higher_than_Ni
0.1256	K4_only	None
-0.5944	Always_up	Always_up
0.2645	K4_only	None
-0.09515	Always_up	Always_up
-0.2898	Always_up	Always_up
0.2195	Always_up	Always_up
-0.2457	Always_up	Always_up
-0.5873	Pr_higher_than_Ni	Pr_higher_than_Ni
-0.2113	Ni_higher_than_Pr	Ni_higher_than_Pr
0.5856	Ni_higher_than_Pr	Ni_higher_than_Pr
-0.8094	Pr_higher_than_Ni	Pr_higher_than_Ni
-0.0912	K4_only	None
-0.7754	K4_only	None
-0.6258	K4_only	None
0.3016	Ni_higher_than_Pr	Ni_higher_than_Pr
0.1745	Ni_higher_than_Pr	Ni_higher_than_Pr
-0.1126	Ni_higher_than_Pr	Ni_higher_than_Pr
0.4843	K4_only	None
-1.059	Ni_higher_than_Pr	Ni_higher_than_Pr
0.4438	Always_up	Always_up
-0.3757	K4_only	None
0.5021	K4_only	None
-0.2847	Ni_higher_than_Pr	Ni_higher_than_Pr
-0.7886	Always_up	Always_up
0.06048	Ni_higher_than_Pr	Ni_higher_than_Pr
-0.1268	Always_up	Always_up
-0.6006	Ni_higher_than_Pr	Ni_higher_than_Pr
-1.066	Always_up	Always_up
-1.085	K4_only	None
0.4543	Always_up	Always_up
0.5042	K4_only	None
0.4424	Always_up	Always_up
-0.2067	K4_only	None
0.2998	None	None
0.1964	Always_up	Always_up
0.3723	None	None
0.3297	K4_only	None
-0.6378	Always_up	Always_up
-0.3287	Always_up	Always_up
0.5291	Ni_higher_than_Pr	Ni_higher_than_Pr
0.1458	Always_up	Always_up
-0.202	K4_only	None
0.205	Always_up	Always_up
-0.1949	Always_up	Always_up
-0.3383	K4_only	None
-0.1714	Always_up	Always_up
-0.05665	K4_only	None
-0.3172	K4_only	None
-0.02837	Always_up	Always_up
-0.1249	K4_only	None
-0.07815	Ni_higher_than_Pr	Ni_higher_than_Pr
-0.06429	K4_only	None
-0.6948	Always_up	Always_up
-1.697	K4_only	None
0.009619	K4_only	None
-1.704	K4_only	None
-0.7939	Pr_higher_than_Ni	Pr_higher_than_Ni
0.1308	K4_only	None
-0.08758	Always_up	Always_up
0.03095	Always_up	Always_up
-0.8836	K4_only	None
-0.5771	K4_only	None
-0.6866	K4_only	None
-0.4696	Always_up	Always_up
-0.6845	K4_only	None
0.4436	K4_only	None
0.4602	None	None
0.2993	K4_only	None
-0.456	Ni_higher_than_Pr	Ni_higher_than_Pr
0.7816	K4_only	None
-0.929	None	None
-0.921	K4_only	None
0.2254	K4_only	None
0.7478	Always_up	Always_up
-0.6388	Always_up	Always_up
-0.8689	K4_only	None
-0.5686	Always_up	Always_up
0.02822	Ni_higher_than_Pr	Ni_higher_than_Pr
-1.269	K4_only	None
-0.4485	None	None
-0.02837	Ni_higher_than_Pr	Ni_higher_than_Pr
-0.2423	K4_only	None
-0.08698	K4_only	None
0.4508	K4_only	None
0.5714	K4_only	None
-0.1013	Ni_higher_than_Pr	Ni_higher_than_Pr
-1.671	K4_only	None
0.2054	K4_only	None
-0.3906	Ni_higher_than_Pr	Ni_higher_than_Pr
0.4988	K4_only	None
0.08015	None	None
-0.08299	None	None
0.3848	K4_only	None
0.7343	None	None
0.7324	K4_only	None
-0.4459	Pr_higher_than_Ni	Pr_higher_than_Ni
-0.03639	K4_only	None
0.1501	K4_only	None
0.2457	K4_only	None
-0.339	K4_only	None
0.9908	K4_only	None
0.506	None	None
-0.2793	K4_only	None
-1.781	K4_only	None
-0.1053	Always_up	Always_up
-1.47	Ni_higher_than_Pr	Ni_higher_than_Pr
0.3747	K4_only	None
0.4469	K4_only	None
0.193	Pr_higher_than_Ni	Pr_higher_than_Ni
0.1099	Always_up	Always_up
-0.5304	Ni_higher_than_Pr	Ni_higher_than_Pr
-0.151	None	None
-0.1388	K4_only	None
0.5149	K4_only	None
-0.5161	Always_up	Always_up
-0.4278	K4_only	None
-0.9525	Ni_higher_than_Pr	Ni_higher_than_Pr
-0.1525	Ni_higher_than_Pr	Ni_higher_than_Pr
-0.01425	Always_up	Always_up
0.1093	Always_up	Always_up
0.4018	Always_up	Always_up
-0.3853	K4_only	None
-0.03428	K4_only	None
-0.04572	Always_up	Always_up
0.3591	Always_up	Always_up
-0.18	K4_only	None
1.062	K4_only	None
0.4247	K4_only	None
-0.3949	K4_only	None
0.01093	K4_only	None
0.07127	K4_only	None
-0.6063	Always_up	Always_up
0.2851	Always_up	Always_up
-0.6842	None	None
-0.3045	Ni_higher_than_Pr	Ni_higher_than_Pr
-0.02493	K4_only	None
-0.3058	Always_up	Always_up
0.4721	None	None
-0.4858	K4_only	None
-1.271	None	None
-0.1025	Always_up	Always_up
0.1863	Always_up	Always_up
-0.7798	None	None
-1.025	None	None
-0.1896	Always_up	Always_up
0.6726	Always_up	Always_up
-0.6591	Ni_higher_than_Pr	Ni_higher_than_Pr
-1.44	Ni_higher_than_Pr	Ni_higher_than_Pr
-0.3904	Always_up	Always_up
-0.2599	K4_only	None
0.01727	K4_only	None
-0.06209	Pr_higher_than_Ni	Pr_higher_than_Ni
0.1337	None	None
-0.005195	K4_only	None
0.3662	K4_only	None
-0.247	K4_only	None
-0.2118	None	None
1.188	K4_only	None
-0.08823	Pr_higher_than_Ni	Pr_higher_than_Ni
-0.476	K4_only	None
-0.007382	K4_only	None
-0.783	Always_up	Always_up
1.502	Ni_higher_than_Pr	Ni_higher_than_Pr
0.1934	K4_only	None
-0.6166	K4_only	None
-0.2463	K4_only	None
0.04769	K4_only	None
0.08505	Always_up	Always_up
-0.02331	K4_only	None
0.3501	Always_up	Always_up
-1.075	None	None
0.8989	None	None
-0.3492	None	None
-0.08967	None	None
-0.1205	Always_up	Always_up
0.2946	Always_up	Always_up
0.1571	K4_only	None
-0.404	Always_up	Always_up
-0.02414	Ni_higher_than_Pr	Ni_higher_than_Pr
0.08336	K4_only	None
-0.5246	K4_only	None
0.04876	K4_only	None
0.5199	Always_up	Always_up
-0.3331	Always_up	Always_up
-0.2618	Ni_higher_than_Pr	Ni_higher_than_Pr
-0.5918	Always_up	Always_up
0.7683	K4_only	None
-0.2988	Ni_higher_than_Pr	Ni_higher_than_Pr
-0.04758	K4_only	None
0.1952	None	None
-0.007944	K4_only	None
-1.421	Ni_higher_than_Pr	Ni_higher_than_Pr
-2.437	Ni_higher_than_Pr	Ni_higher_than_Pr
-0.1384	Always_up	Always_up
0.00343	Always_up	Always_up
-1.004	K4_only	None
0.2077	K4_only	None
0.6406	K4_only	None
-0.2344	Always_up	Always_up
-0.7015	Always_up	Always_up
-0.04805	Ni_higher_than_Pr	Ni_higher_than_Pr
-0.1567	K4_only	None
-0.07768	Always_up	Always_up
-0.7228	K4_only	None
-1.079	K4_only	None
0.4276	K4_only	None
0.07768	K4_only	None
-0.4876	Pr_higher_than_Ni	Pr_higher_than_Ni
0.01095	Pr_higher_than_Ni	Pr_higher_than_Ni
-0.5719	Pr_higher_than_Ni	Pr_higher_than_Ni
-0.4189	Always_up	Always_up
-0.6386	Always_up	Always_up
-0.633	Pr_higher_than_Ni	Pr_higher_than_Ni
-0.8119	Always_up	Always_up
-0.469	Ni_higher_than_Pr	Ni_higher_than_Pr
-0.6806	Ni_higher_than_Pr	Ni_higher_than_Pr
-0.4682	None	None
-0.2502	Always_up	Always_up
-0.8836	Always_up	Always_up
-0.3676	Always_up	Always_up
0.2813	Always_up	Always_up
0.5051	K4_only	None
-0.6455	K4_only	None
-0.1792	K4_only	None
0.1001	None	None
-1.003	Always_up	Always_up
-1.03	Always_up	Always_up
0.3244	K4_only	None
0.3634	K4_only	None
-0.5646	None	None
-0.9254	None	None
0.5139	None	None
-0.7344	None	None
-1.533	None	None
0.6346	None	None
-1.589	Always_up	Always_up
0.4187	Always_up	Always_up
-0.237	Pr_higher_than_Ni	Pr_higher_than_Ni
-0.1937	None	None
-0.8317	Always_up	Always_up
-0.6778	K4_only	None
-0.2214	K4_only	None
0.1414	K4_only	None
-1.123	Always_up	Always_up
-1.059	Always_up	Always_up
-0.3612	Always_up	Always_up
-1.055	K4_only	None
-0.5806	Always_up	Always_up
1.023	Always_up	Always_up
-0.1723	Always_up	Always_up
-0.5632	Always_up	Always_up
0.5863	Ni_higher_than_Pr	Ni_higher_than_Pr
-0.4977	K4_only	None
1.162	K4_only	None
-0.07507	K4_only	None
-0.2252	None	None
0.22	None	None
-0.6424	K4_only	None
-0.1919	Ni_higher_than_Pr	Ni_higher_than_Pr
0.3697	K4_only	None
0.9505	K4_only	None
-0.3502	K4_only	None
-0.167	None	None
-0.2813	None	None
-0.4147	K4_only	None
0.4376	Ni_higher_than_Pr	Ni_higher_than_Pr
0.01443	Always_up	Always_up
-0.03878	Ni_higher_than_Pr	Ni_higher_than_Pr
-0.4913	None	None
-1.656	None	None
0.4243	None	None
-1.204	K4_only	None
-0.03049	Always_up	Always_up
0.1702	K4_only	None
-0.7351	K4_only	None
0.254	None	None
-0.3224	None	None
-0.6129	Always_up	Always_up
-0.3004	Pr_higher_than_Ni	Pr_higher_than_Ni
-0.7737	Ni_higher_than_Pr	Ni_higher_than_Pr
0.05975	None	None
-0.3175	Always_up	Always_up
0.5329	None	None
0.5089	K4_only	None
0.592	Ni_higher_than_Pr	Ni_higher_than_Pr
0.5394	Ni_higher_than_Pr	Ni_higher_than_Pr
-0.03242	Always_up	Always_up
0.3862	K4_only	None
0.8333	None	None
0.2908	K4_only	None
0.14	Always_up	Always_up
0.685	Always_up	Always_up
-0.06114	Ni_higher_than_Pr	Ni_higher_than_Pr
-0.8727	Ni_higher_than_Pr	Ni_higher_than_Pr
0.1989	Ni_higher_than_Pr	Ni_higher_than_Pr
-0.2981	Ni_higher_than_Pr	Ni_higher_than_Pr
-0.1603	Always_up	Always_up
0.3223	K4_only	None
-0.182	Always_up	Always_up
0.2382	Ni_higher_than_Pr	Ni_higher_than_Pr
-0.452	Always_up	Always_up
0.113	None	None
-0.3271	Always_up	Always_up
-0.3348	Always_up	Always_up
-0.1831	K4_only	None
1.188	K4_only	None
-0.9349	Always_up	Always_up
-0.1991	K4_only	None
0.03344	Always_up	Always_up
0.17	Ni_higher_than_Pr	Ni_higher_than_Pr
0.008749	Always_up	Always_up
-0.8913	Always_up	Always_up
-0.1693	Always_up	Always_up
-0.1999	K4_only	None
-0.02175	K4_only	None
0.5251	Always_up	Always_up
0.508	K4_only	None
0.1831	Ni_higher_than_Pr	Ni_higher_than_Pr
0.008863	K4_only	None
-0.6207	Always_up	Always_up
-0.0553	K4_only	None
-1.103	None	None
-0.7513	Ni_higher_than_Pr	Ni_higher_than_Pr
-0.173	K4_only	None
-0.2254	K4_only	None
0.5411	K4_only	None
-0.461	K4_only	None
0.5674	None	None
0.8597	Always_up	Always_up
0.01042	Always_up	Always_up
0.0343	Always_up	Always_up
0.1052	K4_only	None
-0.3012	Ni_higher_than_Pr	Ni_higher_than_Pr
0.2399	Always_up	Always_up
0.8664	K4_only	None
0.2285	Always_up	Always_up
-0.8277	Always_up	Always_up
0.3875	K4_only	None
-0.2517	Ni_higher_than_Pr	Ni_higher_than_Pr
-0.5205	Ni_higher_than_Pr	Ni_higher_than_Pr
-0.3929	Always_up	Always_up
0.1656	K4_only	None
0.008545	Ni_higher_than_Pr	Ni_higher_than_Pr
-0.001748	Always_up	Always_up
0.7157	K4_only	None
0.3318	K4_only	None
-0.1346	Always_up	Always_up
0.1769	K4_only	None
-0.387	K4_only	None
-0.1095	Always_up	Always_up
-0.5619	None	None
-0.5701	K4_only	None
-0.5501	K4_only	None
0.9907	K4_only	None
-1.491	Ni_higher_than_Pr	Ni_higher_than_Pr
-0.3169	Always_up	Always_up
0.002642	Ni_higher_than_Pr	Ni_higher_than_Pr
0.03118	Always_up	Always_up
0.004548	Always_up	Always_up
0.1898	Always_up	Always_up
0.07824	K4_only	None
-0.0154	Ni_higher_than_Pr	Ni_higher_than_Pr
-1.033	None	None
0.005275	Always_up	Always_up
-0.6754	Always_up	Always_up
-0.3186	Always_up	Always_up
-0.5175	Ni_higher_than_Pr	Ni_higher_than_Pr
-0.3861	Pr_higher_than_Ni	Pr_higher_than_Ni
-0.9666	Always_up	Always_up
-0.08539	K4_only	None
-0.4915	Always_up	Always_up
-0.4664	K4_only	None
-0.2434	Always_up	Always_up
0.8339	Always_up	Always_up
0.6096	K4_only	None
0.5905	K4_only	None
0.2832	Always_up	Always_up
-0.04308	Ni_higher_than_Pr	Ni_higher_than_Pr
-0.3188	Always_up	Always_up
0.3894	Always_up	Always_up
0.07303	Ni_higher_than_Pr	Ni_higher_than_Pr
-0.4583	K4_only	None
0.1341	K4_only	None
0.3287	K4_only	None
-0.1187	K4_only	None
0.1993	Always_up	Always_up
0.2692	Always_up	Always_up
0.0754	K4_only	None
-0.1653	Always_up	Always_up
-0.3015	Always_up	Always_up
0.5061	Always_up	Always_up
0.3423	K4_only	None
-0.2225	Always_up	Always_up
-1.025	Ni_higher_than_Pr	Ni_higher_than_Pr
-0.6279	Ni_higher_than_Pr	Ni_higher_than_Pr
0.1648	K4_only	None
-0.4728	K4_only	None
-0.2181	K4_only	None
-0.5302	K4_only	None
0.5642	K4_only	None
0.1463	None	None
-0.05446	Always_up	Always_up
0.3722	K4_only	None
0.03881	Always_up	Always_up
0.3818	Always_up	Always_up
-0.449	K4_only	None
0.1261	Always_up	Always_up
0.2959	Ni_higher_than_Pr	Ni_higher_than_Pr
0.198	Always_up	Always_up
-0.09624	Always_up	Always_up
0.5938	Always_up	Always_up
-0.3595	K4_only	None
0.2974	K4_only	None
-0.6408	Always_up	Always_up
0.3365	Pr_higher_than_Ni	Pr_higher_than_Ni
-0.5271	Always_up	Always_up
-0.8289	K4_only	None
-0.3096	Always_up	Always_up
0.5877	K4_only	None
0.9753	K4_only	None
0.1395	None	None
0.2531	Always_up	Always_up
-0.9808	Always_up	Always_up
-0.2005	Ni_higher_than_Pr	Ni_higher_than_Pr
-0.007671	Always_up	Always_up
-0.1775	K4_only	None
-0.5138	K4_only	None
-0.9243	Always_up	Always_up
-0.04852	Ni_higher_than_Pr	Ni_higher_than_Pr
-1.695	K4_only	None
-0.08559	Ni_higher_than_Pr	Ni_higher_than_Pr
-0.4781	Ni_higher_than_Pr	Ni_higher_than_Pr
-1.398	Ni_higher_than_Pr	Ni_higher_than_Pr
-0.2987	Ni_higher_than_Pr	Ni_higher_than_Pr
0.2281	Ni_higher_than_Pr	Ni_higher_than_Pr
0.3048	Always_up	Always_up
0.06477	K4_only	None
-0.454	K4_only	None
-0.3967	K4_only	None
-0.03515	K4_only	None
0.2558	K4_only	None
0.1114	Always_up	Always_up
0.4611	Ni_higher_than_Pr	Ni_higher_than_Pr
0.00544	K4_only	None
-0.511	K4_only	None
-0.4967	Always_up	Always_up
0.0478	Always_up	Always_up
-0.6327	Always_up	Always_up
0.4201	K4_only	None
0.3905	K4_only	None
-0.2872	Always_up	Always_up
-0.4404	K4_only	None
-0.8322	K4_only	None
-0.5189	K4_only	None
0.3779	Always_up	Always_up
0.4438	Always_up	Always_up
0.08966	K4_only	None
0.4969	K4_only	None
0.6198	None	None
-0.3744	K4_only	None
0.6348	None	None
0.1314	K4_only	None
0.4613	K4_only	None
0.007568	Always_up	Always_up
0.4013	None	None
0.3378	K4_only	None
0.1068	K4_only	None
-0.433	Always_up	Always_up
0.01878	Always_up	Always_up
0.7461	K4_only	None
-0.561	Ni_higher_than_Pr	Ni_higher_than_Pr
-0.007135	None	None
0.08364	Always_up	Always_up
0.1355	Always_up	Always_up
-0.001214	Pr_higher_than_Ni	Pr_higher_than_Ni
0.6159	None	None
0.1049	K4_only	None
-0.0257	None	None
0.1339	Always_up	Always_up
0.5183	Always_up	Always_up
-0.09	Ni_higher_than_Pr	Ni_higher_than_Pr
0.3382	K4_only	None
-0.2851	K4_only	None
0.8503	K4_only	None
0.7861	None	None
0.4592	K4_only	None
-0.365	K4_only	None
-0.9671	Ni_higher_than_Pr	Ni_higher_than_Pr
0.1378	K4_only	None
-0.8397	K4_only	None
-1.357	Always_up	Always_up
0.4542	Pr_higher_than_Ni	Pr_higher_than_Ni
-0.278	Always_up	Always_up
0.3598	Always_up	Always_up
-0.7976	Ni_higher_than_Pr	Ni_higher_than_Pr
0.0989	Always_up	Always_up
-0.2552	K4_only	None
0.1768	K4_only	None
0.3904	K4_only	None
0.2804	Always_up	Always_up
-0.3053	Always_up	Always_up
0.5309	K4_only	None
0.6077	K4_only	None
0.6853	None	None
-0.4247	K4_only	None
-0.3574	Ni_higher_than_Pr	Ni_higher_than_Pr
-0.2763	K4_only	None
0.1196	K4_only	None
0.04599	Always_up	Always_up
-0.0545	Always_up	Always_up
0.1864	Always_up	Always_up
0.3319	K4_only	None
-0.06144	Always_up	Always_up
-0.01028	None	None
0.1041	K4_only	None
-0.005227	K4_only	None
0.5397	K4_only	None
-0.02653	Always_up	Always_up
0.3353	Always_up	Always_up
0.701	K4_only	None
-0.4633	K4_only	None
-0.4035	Ni_higher_than_Pr	Ni_higher_than_Pr
-0.03623	K4_only	None
0.06832	K4_only	None
-0.3639	Ni_higher_than_Pr	Ni_higher_than_Pr
-1.234	Ni_higher_than_Pr	Ni_higher_than_Pr
0.465	None	None
-0.4473	K4_only	None
0.3048	K4_only	None
-0.2135	K4_only	None
0.654	K4_only	None
0.8091	K4_only	None
1.019	K4_only	None
-0.538	Always_up	Always_up
0.3415	K4_only	None
-0.5605	Always_up	Always_up
-0.6612	Always_up	Always_up
0.6811	K4_only	None
0.09087	Always_up	Always_up
0.1278	Always_up	Always_up
-0.6334	K4_only	None
0.04928	K4_only	None
0.2775	Always_up	Always_up
-0.7285	Always_up	Always_up
-0.2146	K4_only	None
0.2404	K4_only	None
0.268	Pr_higher_than_Ni	Pr_higher_than_Ni
0.2032	None	None
0.2399	Always_up	Always_up
-0.3265	Always_up	Always_up
0.2641	Ni_higher_than_Pr	Ni_higher_than_Pr
-0.3566	K4_only	None
-0.214	Always_up	Always_up
0.7946	None	None
0.5091	K4_only	None
0.4006	None	None
0.3093	None	None
0.1387	None	None
0.3503	K4_only	None
-0.9762	K4_only	None
-0.716	Pr_higher_than_Ni	Pr_higher_than_Ni
0.6386	Always_up	Always_up
-0.08839	K4_only	None
0.7256	None	None
-0.1356	K4_only	None
0.5294	None	None
0.0545	None	None
-0.1026	K4_only	None
0.5203	K4_only	None
-0.3092	Always_up	Always_up
0.8801	None	None
-0.09616	Always_up	Always_up
-0.3321	Pr_higher_than_Ni	Pr_higher_than_Ni
-0.3078	Pr_higher_than_Ni	Pr_higher_than_Ni
-0.7603	Pr_higher_than_Ni	Pr_higher_than_Ni
-0.95	Always_up	Always_up
-0.9448	Always_up	Always_up
-0.04357	Always_up	Always_up
-0.2185	K4_only	None
0.178	K4_only	None
0.6451	K4_only	None
-0.3372	K4_only	None
-0.4433	Always_up	Always_up
0.1878	K4_only	None
-0.221	Always_up	Always_up
0.672	K4_only	None
-0.7208	Always_up	Always_up
-0.184	K4_only	None
-0.5635	Always_up	Always_up
0.2428	Pr_higher_than_Ni	Pr_higher_than_Ni
0.37	K4_only	None
-0.6742	K4_only	None
-0.232	K4_only	None
-0.3743	K4_only	None
0.866	None	None
-0.5862	Always_up	Always_up
-0.2214	Always_up	Always_up
-0.3433	K4_only	None
-0.09331	Pr_higher_than_Ni	Pr_higher_than_Ni
0.2822	None	None
-0.1907	K4_only	None
-1.486	Always_up	Always_up
0.5178	Always_up	Always_up
0.1438	None	None
-0.1104	Ni_higher_than_Pr	Ni_higher_than_Pr
-0.4268	Always_up	Always_up
-0.6388	Always_up	Always_up
-1.057	Always_up	Always_up
0.2601	Always_up	Always_up
0.0128	None	None
0.1277	Ni_higher_than_Pr	Ni_higher_than_Pr
0.3861	Ni_higher_than_Pr	Ni_higher_than_Pr
0.1026	Ni_higher_than_Pr	Ni_higher_than_Pr
-0.457	Ni_higher_than_Pr	Ni_higher_than_Pr
-0.03407	Ni_higher_than_Pr	Ni_higher_than_Pr
-0.3752	None	None
0.8175	Pr_higher_than_Ni	Pr_higher_than_Ni
0.8569	Always_up	Always_up
-0.0974	None	None
-0.5447	Always_up	Always_up
0.5488	K4_only	None
-0.06855	Always_up	Always_up
-0.52	Always_up	Always_up
-1.119	Ni_higher_than_Pr	Ni_higher_than_Pr
-0.591	Always_up	Always_up
-0.262	K4_only	None
-0.3853	K4_only	None
-0.5771	K4_only	None
0.3903	Always_up	Always_up
0.01991	K4_only	None
-0.7554	Always_up	Always_up
0.04772	Pr_higher_than_Ni	Pr_higher_than_Ni
-0.001278	K4_only	None
-0.1484	K4_only	None
0.2955	None	None
-0.0359	None	None
0.5108	Always_up	Always_up
-0.4372	K4_only	None
-0.04849	Always_up	Always_up
0.5536	K4_only	None
-0.3586	K4_only	None
-0.1351	K4_only	None
-0.3977	Always_up	Always_up
-0.3874	K4_only	None
0.1854	K4_only	None
-0.1743	K4_only	None
-0.1832	K4_only	None
0.4874	K4_only	None
0.5416	Pr_higher_than_Ni	Pr_higher_than_Ni
-0.1365	K4_only	None
-0.2112	Ni_higher_than_Pr	Ni_higher_than_Pr
0.386	K4_only	None
0.1408	K4_only	None
0.1994	None	None
0.4874	None	None
-0.3046	K4_only	None
-0.1532	K4_only	None
-0.4677	K4_only	None
0.4626	K4_only	None
0.1629	K4_only	None
-0.6842	K4_only	None
0.6386	K4_only	None
0.3707	K4_only	None
-0.2188	Always_up	Always_up
-0.008204	Always_up	Always_up
0.2753	Pr_higher_than_Ni	Pr_higher_than_Ni
0.02887	Ni_higher_than_Pr	Ni_higher_than_Pr
0.1858	K4_only	None
0.9831	None	None
0.3451	K4_only	None
0.5475	None	None
0.09002	K4_only	None
0.1827	K4_only	None
-0.3223	K4_only	None
-0.2544	None	None
-0.5392	Ni_higher_than_Pr	Ni_higher_than_Pr
0.2629	K4_only	None
-0.7088	Ni_higher_than_Pr	Ni_higher_than_Pr
-0.8247	Ni_higher_than_Pr	Ni_higher_than_Pr
0.5738	K4_only	None
0.7254	K4_only	None
0.2546	None	None
1.787	K4_only	None
-1.737	Ni_higher_than_Pr	Ni_higher_than_Pr
0.08909	Ni_higher_than_Pr	Ni_higher_than_Pr
-0.9143	K4_only	None
0.1464	K4_only	None
0.7835	K4_only	None
-0.6414	Always_up	Always_up
0.1098	Pr_higher_than_Ni	Pr_higher_than_Ni
-0.647	Always_up	Always_up
1.473	None	None
-0.4168	None	None
-1.147	Always_up	Always_up
0.7795	K4_only	None
-0.4539	Ni_higher_than_Pr	Ni_higher_than_Pr
-0.3314	Always_up	Always_up
0.1692	K4_only	None
-0.0636	Always_up	Always_up
0.1066	K4_only	None
-0.1611	K4_only	None
0.4104	K4_only	None
-0.03225	Ni_higher_than_Pr	Ni_higher_than_Pr
-0.01925	Always_up	Always_up
-0.2184	K4_only	None
-0.1847	Ni_higher_than_Pr	Ni_higher_than_Pr
0.1378	K4_only	None
-0.2838	Always_up	Always_up
-0.08436	Ni_higher_than_Pr	Ni_higher_than_Pr
-0.5328	Ni_higher_than_Pr	Ni_higher_than_Pr
0.1556	Always_up	Always_up
-0.2682	K4_only	None
0.1465	Ni_higher_than_Pr	Ni_higher_than_Pr
0.3164	Always_up	Always_up
-0.1525	Always_up	Always_up
-0.2764	Always_up	Always_up
-0.524	Always_up	Always_up
-0.1249	K4_only	None
-0.3147	Always_up	Always_up
-0.2303	K4_only	None
-0.09311	K4_only	None
-0.1841	K4_only	None
-0.2198	Always_up	Always_up
0.7186	K4_only	None
-0.2253	Ni_higher_than_Pr	Ni_higher_than_Pr
0.04289	K4_only	None
0.05436	K4_only	None
-0.1113	Always_up	Always_up
-0.09246	Always_up	Always_up
-0.1647	K4_only	None
-0.2403	K4_only	None
-0.1901	Always_up	Always_up
-0.879	Always_up	Always_up
0.1658	Always_up	Always_up
0.5782	K4_only	None
0.008191	None	None
0.0936	Always_up	Always_up
-0.2329	Always_up	Always_up
0.3828	None	None
0.2338	Always_up	Always_up
0.5586	K4_only	None
0.07015	K4_only	None
0.4827	None	None
0.5761	K4_only	None
0.6068	K4_only	None
-0.07858	Always_up	Always_up
-0.02706	K4_only	None
0.2647	Ni_higher_than_Pr	Ni_higher_than_Pr
-0.7594	Always_up	Always_up
0.3407	K4_only	None
0.6952	K4_only	None
-1.017	Always_up	Always_up
0.0713	None	None
-0.7577	Pr_higher_than_Ni	Pr_higher_than_Ni
1.235	K4_only	None
-0.3374	K4_only	None
0.03715	K4_only	None
0.2549	K4_only	None
0.06113	Always_up	Always_up
0.09514	None	None
0.7057	K4_only	None
-1.074	K4_only	None
0.6018	None	None
-0.008248	K4_only	None
-0.03289	K4_only	None
0.05699	K4_only	None
1.417	K4_only	None
0.7262	K4_only	None
0.1502	K4_only	None
-0.2734	K4_only	None
-0.3412	K4_only	None
-0.1117	Always_up	Always_up
0.3941	K4_only	None
0.5383	K4_only	None
-0.2716	Pr_higher_than_Ni	Pr_higher_than_Ni
0.006318	Always_up	Always_up
0.05384	Always_up	Always_up
0.1846	K4_only	None
0.4107	K4_only	None
-0.6056	K4_only	None
0.3053	K4_only	None
-0.2092	K4_only	None
0.1875	None	None
-0.1632	K4_only	None
0.1575	Always_up	Always_up
0.006277	Always_up	Always_up
-0.158	Always_up	Always_up
0.5399	None	None
-0.627	K4_only	None
0.1802	Always_up	Always_up
0.1983	K4_only	None
0.4618	K4_only	None
0.3172	K4_only	None
-0.5179	Always_up	Always_up
0.3023	Ni_higher_than_Pr	Ni_higher_than_Pr
0.905	Ni_higher_than_Pr	Ni_higher_than_Pr
0.1541	K4_only	None
-0.4137	Ni_higher_than_Pr	Ni_higher_than_Pr
-0.4199	Always_up	Always_up
-0.4479	Always_up	Always_up
-1.255	Ni_higher_than_Pr	Ni_higher_than_Pr
0.1116	Always_up	Always_up
-0.317	Ni_higher_than_Pr	Ni_higher_than_Pr
0.1236	Always_up	Always_up
-0.6577	Always_up	Always_up
0.3178	K4_only	None
-0.05447	Always_up	Always_up
-0.03821	Ni_higher_than_Pr	Ni_higher_than_Pr
-1.316	Ni_higher_than_Pr	Ni_higher_than_Pr
-0.2674	K4_only	None
0.2907	Ni_higher_than_Pr	Ni_higher_than_Pr
-0.03465	K4_only	None
-0.7347	Ni_higher_than_Pr	Ni_higher_than_Pr
0.09493	Ni_higher_than_Pr	Ni_higher_than_Pr
0.3079	Ni_higher_than_Pr	Ni_higher_than_Pr
-0.8434	Always_up	Always_up
-1.289	Ni_higher_than_Pr	Ni_higher_than_Pr
-0.2754	Ni_higher_than_Pr	Ni_higher_than_Pr
0.0112	None	None
-0.6963	Ni_higher_than_Pr	Ni_higher_than_Pr
0.3525	Ni_higher_than_Pr	Ni_higher_than_Pr
-0.4847	Ni_higher_than_Pr	Ni_higher_than_Pr
0.6009	K4_only	None
-0.05697	Always_up	Always_up
-0.1952	Always_up	Always_up
0.1094	Always_up	Always_up
-0.325	Ni_higher_than_Pr	Ni_higher_than_Pr
-0.1774	Ni_higher_than_Pr	Ni_higher_than_Pr
0.36	None	None
0.1491	Ni_higher_than_Pr	Ni_higher_than_Pr
-0.427	Always_up	Always_up
-0.3594	Ni_higher_than_Pr	Ni_higher_than_Pr
-0.4333	Ni_higher_than_Pr	Ni_higher_than_Pr
-0.7031	Ni_higher_than_Pr	Ni_higher_than_Pr
0.7809	K4_only	None
0.1333	Always_up	Always_up
-0.251	Ni_higher_than_Pr	Ni_higher_than_Pr
0.1159	K4_only	None
-0.6795	K4_only	None
-0.4934	K4_only	None
0.6965	None	None
-0.161	Ni_higher_than_Pr	Ni_higher_than_Pr
-0.7587	Always_up	Always_up
-0.06297	K4_only	None
-0.6163	Ni_higher_than_Pr	Ni_higher_than_Pr
-0.1403	Always_up	Always_up
-0.1695	Always_up	Always_up
-0.9452	Always_up	Always_up
-0.4252	Ni_higher_than_Pr	Ni_higher_than_Pr
-0.3717	Ni_higher_than_Pr	Ni_higher_than_Pr
-1.176	Ni_higher_than_Pr	Ni_higher_than_Pr
-0.1636	Always_up	Always_up
-0.09651	K4_only	None
-0.409	K4_only	None
-0.08053	None	None
-0.4017	Always_up	Always_up
0.5446	Ni_higher_than_Pr	Ni_higher_than_Pr
0.5446	Ni_higher_than_Pr	Ni_higher_than_Pr
0.1604	Always_up	Always_up
-0.5684	Ni_higher_than_Pr	Ni_higher_than_Pr
-0.2964	Always_up	Always_up
-0.524	Ni_higher_than_Pr	Ni_higher_than_Pr
-0.0545	Always_up	Always_up
-0.2758	Ni_higher_than_Pr	Ni_higher_than_Pr
-0.0634	Always_up	Always_up
-0.8064	Always_up	Always_up
-1.173	Always_up	Always_up
-0.3064	Ni_higher_than_Pr	Ni_higher_than_Pr
-0.5883	None	None
0.5404	Ni_higher_than_Pr	Ni_higher_than_Pr
-0.136	K4_only	None
0.1247	Always_up	Always_up
-0.05579	Ni_higher_than_Pr	Ni_higher_than_Pr
-0.9719	Ni_higher_than_Pr	Ni_higher_than_Pr
0.4527	Always_up	Always_up
-0.652	None	None
-1.11	Ni_higher_than_Pr	Ni_higher_than_Pr
-0.516	Ni_higher_than_Pr	Ni_higher_than_Pr
-0.6489	Ni_higher_than_Pr	Ni_higher_than_Pr
-0.1773	None	None
-0.2715	Always_up	Always_up
-0.658	Ni_higher_than_Pr	Ni_higher_than_Pr
0.01734	Ni_higher_than_Pr	Ni_higher_than_Pr
0.6797	Ni_higher_than_Pr	Ni_higher_than_Pr
0.1533	Ni_higher_than_Pr	Ni_higher_than_Pr
0.33	K4_only	None
-1.307	Always_up	Always_up
-0.714	Ni_higher_than_Pr	Ni_higher_than_Pr
0.5095	None	None
0.7937	None	None
-2.287	K4_only	None
0.4309	K4_only	None
-0.6404	K4_only	None
-0.04744	None	None
-0.2604	K4_only	None
-1.252	K4_only	None
0.2747	K4_only	None
1.106	K4_only	None
-0.437	K4_only	None
0.2711	None	None
-0.04165	K4_only	None
0.3257	K4_only	None
-1.698	Always_up	Always_up
0.273	None	None
-0.0927	Always_up	Always_up
-1.195	K4_only	None

## Sheet: EFIG5d_volcano_ezh2i_vs_pr_rnas
name	k27_bivalency_grp	RNASeq_DS_EZH2i_vs_Pr_log2FoldChange	RNASeq_DS_EZH2i_vs_Pr_padj
DDX11L1	K4_only	NA	NA
LINC01128	K4_only	0.2838	0.1088
SAMD11	Always_up	1.24	1.32e-10
KLHL17	K4_only	0.3418	0.02183
PLEKHN1	K4_only	0.3316	0.1529
ISG15	K4_only	0.04153	0.8387
AGRN	K4_only	0.1637	0.1088
B3GALT6	K4_only	0.2599	0.04512
PUSL1	K4_only	-0.1362	0.3761
CPTP	K4_only	0.2017	0.1859
LOC148413	K4_only	-0.005338	0.9812
VWA1	K4_only	0.1133	0.4936
ATAD3C	None	0.0632	0.7562
ATAD3B	K4_only	-0.0339	0.8706
ATAD3A	K4_only	-0.1566	0.2552
MIB2	K4_only	0.132	0.3914
MMP23B	K4_only	-0.06584	0.7751
MMP23A	K4_only	NA	NA
GABRD	K4_only	-0.4631	0.08853
PRKCZ	K4_only	0.02569	0.8808
SKI	K4_only	-0.1217	0.2267
RER1	K4_only	0.06396	0.6715
FAM213B	K4_only	0.04534	0.7981
PRDM16	Always_up	0.357	0.1349
ARHGEF16	K4_only	0.01475	0.9413
TPRG1L	K4_only	0.05853	0.7095
TP73	Pr_higher_than_Ni	-0.3069	0.04007
DFFB	K4_only	0.1717	0.4
AJAP1	Always_up	1.316	1.194e-06
KCNAB2	K4_only	0.1155	0.4684
RNF207	K4_only	-0.2965	0.181
LINC00337	K4_only	-0.2335	0.2663
ESPN	Always_up	-0.0108	0.9571
ZBTB48	K4_only	0.1274	0.4973
PHF13	K4_only	-0.06312	0.6443
THAP3	K4_only	-0.09099	0.621
CAMTA1	K4_only	-0.07561	0.6328
VAMP3	K4_only	-0.2796	0.01946
PER3	K4_only	0.1452	0.3359
PARK7	K4_only	-0.05483	0.6898
H6PD	K4_only	0.02324	0.8857
SPSB1	K4_only	0.3128	0.1121
SLC25A33	K4_only	0.002535	0.9913
TMEM201	K4_only	0.07735	0.5914
PIK3CD	Always_up	0.1149	0.3532
NMNAT1	K4_only	0.1193	0.5743
RBP7	Pr_higher_than_Ni	0.4406	0.08406
UBE4B	K4_only	-0.1962	0.02326
KIF1B	K4_only	-0.2719	0.006065
PGD	K4_only	-0.1599	0.03806
APITD1	K4_only	0.07445	0.7472
APITD1-CORT	K4_only	0.004283	0.9863
PEX14	K4_only	-0.06071	0.7142
TARDBP	K4_only	-0.2675	0.001354
UBIAD1	K4_only	-0.1807	0.1999
PTCHD2	K4_only	0.1092	0.5428
FBXO44	K4_only	0.1225	0.4614
FBXO6	K4_only	0.005668	0.9799
DRAXIN	K4_only	0.2457	0.09467
AGTRAP	K4_only	0.03238	0.8464
CLCN6	K4_only	0.03006	0.8745
NPPA-AS1	None	0.03641	0.7009
PLOD1	K4_only	0.156	0.1049
MFN2	K4_only	0.03782	0.7974
MIIP	K4_only	0.01224	0.9556
TNFRSF8	Always_up	0.8457	7.049e-09
TNFRSF1B	Always_up	0.8829	0.002842
VPS13D	None	-0.1156	0.39
AADACL3	None	-0.05636	0.4786
PRAMEF12	None	NA	NA
PRAMEF1	None	NA	NA
PRAMEF2	None	NA	NA
PRAMEF7	None	NA	NA
PRAMEF5	None	NA	NA
PRAMEF15	K4_only	NA	NA
PRAMEF20	None	NA	NA
PDPN	Always_up	-0.3278	0.0001067
PRDM2	None	0.1972	0.1146
KAZN	Always_up	0.6699	1.119e-08
TMEM51	Always_up	0.574	0.0009616
EFHD2	K4_only	0.1952	0.1337
DNAJC16	K4_only	-0.0587	0.7481
DDI2	K4_only	-0.2755	0.1281
RSC1A1	None	-0.08054	0.7018
PLEKHM2	K4_only	-0.008633	0.9589
SLC25A34	None	0.1837	0.3235
FBLIM1	K4_only	-0.05227	0.6986
SPEN	K4_only	-0.1247	0.2345
CLCNKA	None	0.05613	0.785
CLCNKB	None	0.2046	0.3066
SZRD1	K4_only	-0.009663	0.9444
NECAP2	K4_only	0.2479	0.03649
MST1P2	Always_up	0.2202	0.2904
CROCC	K4_only	-0.07966	0.6193
PADI3	None	0.04953	0.8025
PADI6	None	0.00957	NA
ARHGEF10L	K4_only	-0.281	0.02271
ACTL8	Ni_higher_than_Pr	0.07997	0.329
PAX7	Always_up	0.231	0.1391
MRTO4	K4_only	0.05201	0.749
PQLC2	K4_only	-0.01978	0.9282
MINOS1	K4_only	0.161	0.3106
RPS14P3	None	-0.01036	0.9307
NBL1	Always_up	0.565	0.01894
OTUD3	K4_only	-0.0403	0.8365
UBXN10	Always_up	0.4386	0.09727
FAM43B	Always_up	0.564	0.01893
CDA	K4_only	0.2541	0.149
PINK1	K4_only	0.3173	0.007303
NBPF3	K4_only	0.3691	0.01127
ALPL	K4_only	-0.1339	0.1152
LDLRAD2	K4_only	-0.09791	0.5933
LINC00339	K4_only	0.06738	0.7527
CDC42	None	-0.07348	0.5106
ZBTB40	K4_only	-0.01825	0.9276
EPHB2	K4_only	0.1522	0.1597
KDM1A	K4_only	-0.1584	0.03544
ZNF436-AS1	K4_only	-0.02537	0.8813
RPL11	K4_only	-0.1413	0.1217
TCEB3	K4_only	-0.149	0.1854
PITHD1	K4_only	0.07539	0.6028
LYPLA2	K4_only	0.07992	0.4842
PNRC2	K4_only	-0.09656	0.4423
GRHL3	Always_up	0.02376	0.9255
NIPAL3	K4_only	-0.008414	0.9699
RCAN3	K4_only	0.1722	0.2435
SRRM1	K4_only	-0.1748	0.02649
CLIC4	K4_only	-0.4399	1.958e-06
TMEM50A	K4_only	-0.07808	0.5814
TMEM57	K4_only	0.08904	0.6435
LDLRAP1	K4_only	0.3417	0.01034
MAN1C1	K4_only	0.9362	4.84e-17
SEPN1	K4_only	0.1305	0.1457
MTFR1L	K4_only	0.1075	0.4857
EXTL1	K4_only	0.3927	0.09794
PDIK1L	K4_only	-0.1196	0.5727
FAM110D	K4_only	0.1865	0.06922
ZNF593	K4_only	0.04608	0.8418
CNKSR1	None	0.06691	0.7416
CEP85	K4_only	0.05673	0.6968
SH3BGRL3	None	-0.1714	0.1301
CD52	None	0.006039	0.9806
LIN28A	K4_only	-0.3012	1.788e-05
DHDDS	K4_only	0.01036	0.961
HMGN2	K4_only	0.03273	0.7922
RPS6KA1	None	0.008423	0.9588
ARID1A	K4_only	-0.07329	0.4662
PIGV	K4_only	-0.1502	0.3357
ZDHHC18	K4_only	0.05566	0.7406
SFN	K4_only	0.3123	0.123
NUDC	K4_only	-0.1586	0.1228
TRNP1	K4_only	-0.2528	0.03653
WDTC1	K4_only	0.4227	1.195e-05
TMEM222	K4_only	0.09639	0.5942
ACTG1P20	K4_only	0.01066	0.9285
SYTL1	K4_only	0.2919	0.07801
GPR3	K4_only	-0.3033	0.09592
FAM76A	K4_only	-0.2186	0.2288
STX12	K4_only	-0.06445	0.7545
PPP1R8	K4_only	-0.09147	0.4862
THEMIS2	K4_only	-0.08536	0.6492
SMPDL3B	K4_only	-0.3189	0.003327
XKR8	K4_only	0.03037	0.8758
ATPIF1	K4_only	-0.1128	0.34
SESN2	None	0.04517	0.7652
MED18	K4_only	-0.06136	0.7608
PHACTR4	K4_only	-0.2483	0.01222
RCC1	K4_only	-0.2454	0.00775
SNHG3	K4_only	0.01961	0.9369
TRNAU1AP	K4_only	-0.08265	0.6628
RAB42	K4_only	-0.4152	0.105
GMEB1	K4_only	-0.2005	0.1744
YTHDF2	K4_only	-0.2758	0.002622
OPRD1	Always_up	0.02764	0.874
EPB41	K4_only	-0.2235	0.009901
PTPRU	K4_only	0.2079	0.01286
MATN1-AS1	K4_only	0.008809	0.9393
ZCCHC17	K4_only	-0.1326	0.3232
SERINC2	K4_only	0.09702	0.5024
TINAGL1	K4_only	-0.09056	0.6477
KHDRBS1	Ni_higher_than_Pr	-0.3001	0.0001232
TMEM39B	K4_only	-0.127	0.4497
KPNA6	K4_only	-0.1794	0.04668
TXLNA	K4_only	-0.07341	0.6008
CCDC28B	K4_only	0.1689	0.3618
IQCC	K4_only	-0.1978	0.332
EIF3I	K4_only	-0.07601	0.4607
LCK	None	0.0358	0.8398
HDAC1	K4_only	-0.05037	0.6986
ZBTB8B	K4_only	-0.04619	0.8459
ZBTB8A	K4_only	-0.178	0.2501
RBBP4	K4_only	-0.1807	0.0354
KIAA1522	K4_only	-0.2091	0.02936
S100PBP	K4_only	-0.264	0.01506
AZIN2	K4_only	0.1184	0.5036
ZNF362	K4_only	0.1155	0.4195
ZSCAN20	Ni_higher_than_Pr	-0.2225	0.2824
GJB5	None	-0.0261	0.8629
GJB4	None	0.0145	NA
ZMYM1	None	-0.2118	0.1223
ZMYM4	K4_only	-0.1424	0.1304
NCDN	None	-0.04258	0.8001
TFAP2E	Pr_higher_than_Ni	0.2304	0.1404
AGO4	K4_only	-0.1063	0.5053
AGO1	K4_only	-0.06655	0.6358
AGO3	K4_only	-0.047	0.8375
ADPRHL2	K4_only	-0.07875	0.6415
MAP7D1	Ni_higher_than_Pr	-0.0647	0.68
THRAP3	K4_only	-0.3671	6.082e-06
SH3D21	K4_only	0.0961	0.6492
ZC3H12A	K4_only	0.07572	0.7206
DNALI1	K4_only	-0.2363	0.09534
CDCA8	K4_only	0.08865	0.4494
MANEAL	Always_up	0.1021	0.6179
C1orf122	K4_only	-0.01102	0.9637
UTP11L	K4_only	-0.04899	0.7951
AKIRIN1	K4_only	-0.5417	5.514e-13
NDUFS5	K4_only	-0.3607	7.543e-05
MACF1	Ni_higher_than_Pr	-0.1607	0.1083
KIAA0754	K4_only	-0.02008	0.9302
PPIE	K4_only	0.12	0.3805
MFSD2A	Always_up	-0.2275	0.2252
CAP1	K4_only	-0.1426	0.1115
RLF	K4_only	-0.04891	0.7604
ZMPSTE24	K4_only	-0.01128	0.9588
SMAP2	K4_only	0.271	0.1181
ZFP69B	K4_only	-0.1374	0.5122
ZFP69	K4_only	-0.06895	0.7652
EXO5	K4_only	0.07487	0.7263
ZNF684	K4_only	-0.08292	0.7095
NFYC	K4_only	-0.008597	0.9633
KCNQ4	K4_only	-0.05505	0.8073
CTPS1	K4_only	-0.1426	0.1667
SLFNL1-AS1	None	0.0663	0.7507
FOXO6	K4_only	-0.04246	0.8604
RIMKLA	Always_up	-0.1556	0.2211
PPCS	K4_only	0.08826	0.6008
PPIH	K4_only	-0.04514	0.8192
YBX1	K4_only	-0.195	0.0168
C1orf50	K4_only	-0.1327	0.5157
ERMAP	K4_only	-0.17	0.3978
ZNF691	K4_only	-0.2281	0.138
SLC2A1-AS1	K4_only	0.01121	0.9674
TMEM125	K4_only	0.1372	0.4002
CDC20	K4_only	0.01962	0.883
SZT2	K4_only	0.1665	0.218
PTPRF	K4_only	0.04109	0.7685
KDM4A	K4_only	-0.2804	0.0002459
ST3GAL3	K4_only	0.2281	0.1809
ARTN	K4_only	-0.08361	0.6892
IPO13	K4_only	-0.05277	0.7591
DPH2	K4_only	0.1932	0.09201
ATP6V0B	K4_only	0.08155	0.5778
B4GALT2	K4_only	0.1311	0.2457
CCDC24	K4_only	0.1849	0.2877
KLF17	K4_only	-0.006988	NA
DMAP1	K4_only	0.2327	0.1181
RNF220	Always_up	0.01468	0.9276
KIF2C	K4_only	-0.1224	0.2282
RPS8	K4_only	-0.1198	0.1638
PLK3	K4_only	-0.1389	0.4978
UROD	K4_only	-0.01816	0.9225
HPDL	K4_only	-0.1081	0.5814
TOE1	K4_only	-0.09017	0.6834
MMACHC	K4_only	0.03639	0.8813
AKR1A1	K4_only	-0.1286	0.1941
NASP	K4_only	-0.4033	2.588e-06
TMEM69	K4_only	-0.3062	0.008477
MAST2	K4_only	-0.1937	0.06926
TSPAN1	None	0.01425	NA
LURAP1	K4_only	-0.06038	0.7804
RAD54L	K4_only	-0.2096	0.06603
UQCRH	K4_only	-0.1497	0.1888
NSUN4	K4_only	0.01063	0.9607
FAAH	Always_up	0.2902	0.1258
FAAHP1	None	-0.01146	0.9302
DMBX1	None	1.983	0.0002062
CYP4X1	Always_up	0.1609	0.4397
CMPK1	K4_only	-0.06576	0.726
FOXD2	Always_up	1.925	0.0275
CDKN2C	Pr_higher_than_Ni	4.459	0.006486
RNF11	K4_only	-0.05647	0.7194
OSBPL9	K4_only	-0.02405	0.8813
BTF3L4	K4_only	-0.06704	0.6482
ZFYVE9	K4_only	-0.05493	0.7142
PRPF38A	K4_only	-0.2063	0.07048
GPX7	Always_up	0.1608	0.3834
ZYG11B	K4_only	-0.1163	0.411
ZYG11A	Always_up	0.675	0.00647
SCP2	Always_up	0.0905	0.6014
PODN	Always_up	0.1131	0.285
CPT2	K4_only	-0.3088	0.005895
DMRTB1	Always_up	0.00917	NA
LRRC42	K4_only	-0.1466	0.1953
TCEANC2	K4_only	-0.1665	0.2957
MRPL37	K4_only	-0.08875	0.3939
ACOT11	None	-0.314	0.1379
TTC4	K4_only	0.07578	0.6537
PCSK9	Always_up	1.107	1.154e-41
LOC100507634	K4_only	0.01206	0.9468
PRKAA2	Ni_higher_than_Pr	-0.00715	0.9743
FGGY	K4_only	-0.1398	0.4889
HOOK1	Always_up	-0.03492	0.8647
NFIA	Pr_higher_than_Ni	3.593	1.359e-16
INADL	K4_only	-0.1046	0.44
L1TD1	K4_only	-0.3352	0.002193
USP1	K4_only	-0.2335	0.05503
ATG4C	K4_only	0.07335	0.6969
FOXD3	Always_up	-0.1906	0.2424
ALG6	K4_only	-0.1124	0.488
EFCAB7	K4_only	0.1079	0.6166
PGM1	Ni_higher_than_Pr	0.1237	0.1662
ROR1	Ni_higher_than_Pr	-0.07812	0.5392
CACHD1	Always_up	-0.1168	0.2639
RAVER2	Ni_higher_than_Pr	-0.01808	0.9292
AK4	K4_only	-0.07984	0.5555
DNAJC6	Always_up	0.4546	0.004668
LEPROT	K4_only	-0.1843	0.2086
LEPR	K4_only	-0.06573	0.7567
PDE4B	None	-0.204	0.2913
MIER1	K4_only	-0.2983	0.04498
GADD45A	K4_only	-0.0008022	0.9972
SRSF11	K4_only	-0.1698	0.1025
HHLA3	K4_only	-0.06502	0.751
CTH	K4_only	-0.2817	0.05384
FPGT	K4_only	-0.03129	0.9007
TYW3	K4_only	-0.1958	0.1803
LHX8	Always_up	0.03924	0.6826
ACADM	K4_only	-0.2824	0.03649
RABGGTB	K4_only	-0.1651	0.2398
ST6GALNAC3	Always_up	0.03577	0.8604
ST6GALNAC5	Ni_higher_than_Pr	0.8011	2.484e-06
AK5	Always_up	-0.07927	0.7243
FAM73A	K4_only	-0.1194	0.5616
NEXN	K4_only	-0.379	0.09253
DNAJB4	K4_only	-0.03203	0.8977
GIPC2	Pr_higher_than_Ni	0.1033	0.4691
PTGFR	Always_up	0.08131	0.4461
ADGRL2	None	-0.346	1.901e-05
PRKACB	K4_only	-0.06714	0.7017
RPF1	Always_up	0.0148	0.9343
WDR63	K4_only	0.06299	0.6397
CYR61	K4_only	-0.3326	1.556e-05
SH3GLB1	K4_only	-0.2382	0.02039
HS2ST1	K4_only	-0.2794	0.04892
LINC01140	Ni_higher_than_Pr	0.02113	0.9317
LMO4	K4_only	0.1261	0.3424
PKN2	K4_only	-0.2086	0.1393
LRRC8B	Ni_higher_than_Pr	-0.1248	0.3458
LRRC8C	Always_up	0.1937	0.2667
LRRC8D	K4_only	0.1645	0.1217
ZNF326	K4_only	-0.01179	0.9583
CDC7	K4_only	-0.3598	0.0004168
BRDT	K4_only	-0.02846	NA
EPHX4	Always_up	0.04545	0.6968
BTBD8	K4_only	-0.08006	0.5414
KIAA1107	None	-0.06257	0.7899
RPAP2	K4_only	-0.2342	0.1558
RPL5	K4_only	-0.09485	0.3694
MTF2	K4_only	-0.3875	0.0002971
CCDC18	K4_only	-0.177	0.311
DR1	K4_only	-0.1009	0.492
FNBP1L	None	-0.2847	0.001168
ABCD3	K4_only	0.004767	0.982
SLC44A3	Always_up	0.1685	0.4198
LOC729970	K4_only	-0.06186	0.7925
TMEM56	K4_only	-0.06777	0.7624
RWDD3	K4_only	-0.04046	0.8694
PTBP2	K4_only	-0.1243	0.3655
SNX7	K4_only	0.005844	0.9797
LPPR4	Always_up	0.004156	0.9869
AGL	K4_only	-0.2123	0.1248
SLC35A3	K4_only	-0.06496	0.766
HIAT1	K4_only	-0.2014	0.09483
TRMT13	K4_only	-0.04179	0.8642
RTCA	K4_only	-0.1244	0.4203
CDC14A	K4_only	-0.06285	0.7744
SLC30A7	K4_only	-0.1356	0.4426
LOC102606465	K4_only	0.1026	0.6021
S1PR1	Always_up	1.341	7.749e-06
RNPC3	K4_only	-8.218e-05	0.9991
AMY2B	None	0.1791	0.2781
PRMT6	K4_only	-0.08446	0.5692
NTNG1	Ni_higher_than_Pr	-0.02559	0.8659
NBPF6	None	NA	NA
FAM102B	K4_only	-0.09773	0.5335
PRPF38B	K4_only	-0.3117	0.0184
STXBP3	Always_up	-0.2863	0.04177
GPSM2	K4_only	0.2371	0.1066
TMEM167B	K4_only	-0.0006621	0.9973
KIAA1324	Always_up	0.5544	0.01318
SARS	K4_only	0.001417	0.9926
CELSR2	K4_only	0.1334	0.1862
SYPL2	Always_up	0.1778	0.3773
ATXN7L2	K4_only	0.02203	0.9288
CYB561D1	K4_only	0.006686	0.9797
GNAI3	K4_only	-0.1872	0.1289
AMPD2	K4_only	-0.07553	0.5833
GSTM4	K4_only	0.3756	0.008686
GSTM2	K4_only	0.1346	0.4592
GSTM1	K4_only	-0.04108	0.8491
CSF1	Always_up	0.275	0.1088
AHCYL1	K4_only	-0.05619	0.6307
STRIP1	K4_only	0.06291	0.6968
SLC6A17	Always_up	0.1432	0.2831
KCNC4	Always_up	0.2506	0.09077
RBM15	K4_only	-0.008424	0.9712
PROK1	None	NA	NA
CD53	K4_only	1.911	0.03573
CEPT1	K4_only	0.1038	0.5565
CHI3L2	None	0.01029	NA
PIFO	K4_only	-0.03371	0.8907
ATP5F1	K4_only	-0.03699	0.7955
C1orf162	None	0.05828	0.612
RAP1A	K4_only	-0.1329	0.3991
FAM212B-AS1	Ni_higher_than_Pr	-0.1015	0.6025
DDX20	Ni_higher_than_Pr	-0.1931	0.1335
CTTNBP2NL	K4_only	-0.07774	0.5661
WNT2B	Always_up	0.1369	0.3367
CAPZA1	K4_only	-0.02344	0.8882
MOV10	K4_only	0.05645	0.6695
SLC16A1-AS1	K4_only	-0.315	0.1603
LRIG2	K4_only	-0.3521	0.007676
MAGI3	K4_only	-0.04939	0.7972
DCLRE1B	K4_only	0.1473	0.4101
HIPK1	K4_only	-0.02296	0.8919
OLFML3	K4_only	0.8648	4.297e-35
VANGL1	Always_up	0.3462	0.002588
SLC22A15	K4_only	0.1995	0.3391
ATP1A1	K4_only	-0.1434	0.07689
PTGFRN	K4_only	0.2071	0.0514
CD101	None	0.02037	0.9035
TTF2	None	-0.3723	0.0002009
MAN1A2	K4_only	-0.03851	0.8608
FAM46C	Always_up	0.09098	0.624
WDR3	K4_only	-0.09958	0.492
LOC101929147	K4_only	0.01842	0.9322
HSD3B2	None	0.006456	NA
HSD3B1	None	NA	NA
PHGDH	Ni_higher_than_Pr	-0.03199	0.7972
NBPF8	None	0.3779	0.03092
LINC00623	Always_up	0.08963	0.6709
SRGAP2C	K4_only	0.02779	0.9035
EMBP1	Ni_higher_than_Pr	-0.1409	0.4932
SRGAP2D	K4_only	0.3074	0.04373
FAM72D	K4_only	-0.01576	0.9454
GPR89A	K4_only	-0.0884	0.6454
POLR3C	K4_only	0.1442	0.3241
NUDT17	K4_only	-0.02316	0.9225
POLR3GL	Pr_higher_than_Ni	0.3415	0.06538
NUDT4P2	Always_up	NA	NA
NUDT4P1	Always_up	0.03459	0.8916
NBPF12	K4_only	0.1473	0.431
PDIA3P1	K4_only	-0.03788	0.8744
CHD1L	K4_only	0.1382	0.2207
BCL9	K4_only	-0.08667	0.4038
GPR89B	K4_only	0.118	0.555
LOC100132057	K4_only	0.04642	0.6721
PDE4DIP	Always_up	0.0322	0.876
LINC00869	Always_up	0.4328	0.05095
FAM231D	Always_up	0.8602	0.009654
HIST2H4A	K4_only	-0.06102	0.4613
HIST2H4B	K4_only	-0.06102	0.4613
HIST2H2AC	K4_only	-0.0602	0.6801
BOLA1	K4_only	-0.1314	0.5111
VPS45	K4_only	0.0545	0.7736
PLEKHO1	Always_up	-0.04097	0.8418
CA14	K4_only	0.01811	0.9249
CIART	K4_only	0.1223	0.4914
MRPS21	K4_only	-0.05703	0.7339
PRPF3	K4_only	-0.3413	0.001107
RPRD2	K4_only	-0.1256	0.2635
TARS2	K4_only	-0.02915	0.8645
ECM1	None	0.03647	0.8462
ADAMTSL4	K4_only	-0.04866	0.8238
SETDB1	K4_only	-0.05023	0.7099
PRUNE	K4_only	-0.007443	0.9684
BNIPL	None	0.2799	0.2023
C1orf56	K4_only	-0.08402	0.7086
MLLT11	K4_only	-0.2514	0.02579
GABPB2	K4_only	-0.0002109	0.9988
SCNM1	K4_only	-0.08394	0.6484
PIP5K1A	K4_only	-0.1598	0.08412
PSMD4	K4_only	-0.04258	0.7548
ZNF687	K4_only	0.01343	0.9293
GBAT2	K4_only	-0.05011	0.8
PSMB4	K4_only	-0.09382	0.3919
CGN	K4_only	-0.4483	2.326e-05
TUFT1	K4_only	0.001724	0.9947
SNX27	K4_only	-0.09266	0.5537
OAZ3	K4_only	0.01456	0.902
PRR9	None	NA	NA
CHTOP	K4_only	-0.2045	0.05214
SNAPIN	K4_only	0.08019	0.6762
NPR1	Always_up	0.3587	0.04485
INTS3	K4_only	0.1708	0.09359
CREB3L4	K4_only	-0.1198	0.4263
RPS27	K4_only	0.01115	0.9415
UBAP2L	K4_only	-0.1795	0.09056
HAX1	K4_only	-0.008266	0.9629
ATP8B2	K4_only	-0.09473	0.4625
IL6R	Pr_higher_than_Ni	0.2743	0.1883
TDRD10	Always_up	0.11	0.208
CKS1B	K4_only	0.009048	0.9563
FLAD1	K4_only	-0.03022	0.8504
ZBTB7B	K4_only	0.07172	0.6474
ADAM15	K4_only	0.227	0.05567
EFNA4	K4_only	-0.0279	0.8944
EFNA3	K4_only	0.2575	0.08144
EFNA1	Always_up	0.09647	0.6601
SLC50A1	K4_only	-0.04754	0.8025
TRIM46	K4_only	-0.03733	0.8707
MTX1	K4_only	-0.02892	0.871
HCN3	K4_only	0.119	0.5793
FDPS	Ni_higher_than_Pr	0.05071	0.6841
RUSC1	K4_only	0.001532	0.9934
POU5F1P4	None	0.1331	0.5269
ASH1L-AS1	K4_only	-0.1361	0.4754
MSTO1	K4_only	0.457	0.0002206
DAP3	K4_only	-0.04954	0.747
MSTO2P	K4_only	-0.004702	0.9842
SYT11	K4_only	-0.3511	0.003004
LAMTOR2	K4_only	0.07874	0.6709
RAB25	K4_only	0.2156	0.04889
LMNA	Ni_higher_than_Pr	0.003731	0.9853
SEMA4A	K4_only	0.5023	2.099e-05
SLC25A44	K4_only	0.1669	0.2539
PMF1	K4_only	0.06471	0.6509
PMF1-BGLAP	K4_only	-0.02393	0.9241
TMEM79	K4_only	0.05254	0.829
TSACC	K4_only	-0.04779	0.7839
APOA1BP	K4_only	0.09313	0.4527
BCAN	Always_up	0.243	0.1854
RRNAD1	K4_only	0.009239	0.9655
PRCC	K4_only	0.008185	0.9608
NTRK1	Pr_higher_than_Ni	0.07415	0.5904
PEAR1	Always_up	0.2445	0.2448
KIRREL	K4_only	0.04315	0.7633
CD1D	Always_up	1.036	0.002305
IFI16	K4_only	0.2954	0.1742
CADM3	K4_only	-0.08715	0.635
DUSP23	K4_only	0.1603	0.2519
CASQ1	None	0.08509	0.5578
PEA15	K4_only	0.1813	0.08738
SUMO1P3	None	0.03012	0.8296
NCSTN	K4_only	0.1483	0.1553
NHLH1	None	0.04676	0.7527
VANGL2	K4_only	0.05942	0.6163
KLHDC9	K4_only	0.1675	0.3796
NIT1	None	0.1084	0.4547
UFC1	K4_only	-0.0845	0.5335
USP21	K4_only	0.1005	0.543
PPOX	K4_only	-0.1256	0.4715
NDUFS2	K4_only	-0.2976	0.000347
FCER1G	None	-0.04659	0.5222
TOMM40L	Ni_higher_than_Pr	0.06924	0.7479
PCP4L1	Always_up	0.8222	0.02796
SDHC	K4_only	0.02245	0.8925
HSPA6	Always_up	0.0334	NA
FCGR2B	None	-0.006756	NA
DUSP12	K4_only	0.04602	0.8452
ATF6	K4_only	0.1407	0.3085
NOS1AP	Always_up	0.2104	0.2546
C1orf226	None	0.3002	0.01173
UHMK1	K4_only	-0.2789	0.05501
UAP1	K4_only	-0.01393	0.9415
DDR2	Always_up	-0.05617	0.7173
HSD17B7	K4_only	-0.07069	0.7205
RGS4	None	-0.007621	NA
NUF2	K4_only	-0.03665	0.8594
PBX1	K4_only	-0.3234	5.079e-05
MGST3	K4_only	0.3209	0.001359
UCK2	K4_only	-0.1665	0.08972
POGK	K4_only	-0.06381	0.6302
MAEL	K4_only	-0.01264	NA
DUSP27	None	-0.002988	0.9763
POU2F1	K4_only	-0.2336	0.02554
RCSD1	Always_up	0.3546	0.09755
MPZL1	K4_only	0.04112	0.7767
DCAF6	K4_only	-0.341	0.02547
TIPRL	K4_only	-0.09592	0.5203
SFT2D2	K4_only	0.02948	0.8238
TBX19	None	-0.02357	0.9191
XCL1	None	0.04872	0.6149
ATP1B1	K4_only	-0.353	0.00266
BLZF1	K4_only	0.02638	0.9181
C1orf112	K4_only	-0.1243	0.4879
GORAB	K4_only	-0.2604	0.173
PRRX1	Ni_higher_than_Pr	0.04688	NA
FMO1	None	0.08023	0.3478
FMO4	None	-0.01336	0.9575
TOP1P1	None	-0.03474	0.751
PRRC2C	Ni_higher_than_Pr	-0.2094	0.006058
METTL13	K4_only	-0.02985	0.8492
DNM3	Always_up	-0.1782	0.3743
C1orf105	None	NA	NA
SUCO	K4_only	-0.1902	0.165
PRDX6	K4_only	-0.245	0.00142
KLHL20	K4_only	0.03609	0.8829
DARS2	K4_only	-0.2015	0.07403
ZBTB37	K4_only	0.0617	0.7652
RABGAP1L	K4_only	-1.085	1.342e-24
CACYBP	K4_only	-0.3195	0.002948
BRINP2	Always_up	1.422	0.001999
RASAL2	K4_only	-0.3362	0.008295
RALGPS2	K4_only	-0.2541	0.04822
FAM20B	K4_only	-0.1221	0.2708
TOR3A	K4_only	-0.1448	0.3255
SOAT1	K4_only	0.14	0.4612
TDRD5	Ni_higher_than_Pr	0.009137	0.9656
FAM163A	Pr_higher_than_Ni	2.247	0.0001919
TOR1AIP1	K4_only	-0.1643	0.215
CEP350	K4_only	-0.2457	0.06111
QSOX1	K4_only	-0.0003627	0.998
FLJ23867	None	0.1161	0.5779
XPR1	Ni_higher_than_Pr	-0.1925	0.07595
KIAA1614	Ni_higher_than_Pr	0.01845	0.9333
IER5	Always_up	0.08284	0.6486
NPL	Always_up	0.4707	0.06721
DHX9	K4_only	-0.2192	0.008556
LAMC1	K4_only	-0.008375	0.9548
LAMC2	K4_only	-0.1829	0.2264
SMG7	K4_only	-0.1198	0.2279
RGL1	K4_only	0.2512	0.1426
TSEN15	K4_only	-0.09917	0.5611
C1orf21	Always_up	-0.3251	0.0004104
RNF2	K4_only	0.004606	0.9817
SWT1	K4_only	0.03012	0.902
HMCN1	Always_up	0.3673	0.007404
C1orf27	K4_only	-0.09352	0.6321
PLA2G4A	K4_only	0.6126	0.04793
RGS13	None	NA	NA
RGS2	Always_up	0.2905	0.08683
TROVE2	K4_only	-0.1637	0.4004
CDC73	Always_up	-0.1806	0.2124
CFH	None	NA	NA
C1orf53	Always_up	1.626	0.03793
LHX9	Always_up	0.006576	NA
NEK7	K4_only	-0.3818	0.01559
NR5A2	K4_only	2.601	2.191e-19
CAMSAP2	K4_only	-0.3777	0.00103
C1orf106	K4_only	-0.3107	0.001455
PKP1	Always_up	-0.08714	0.5397
RPS10P7	None	-0.04875	0.5658
NAV1	Always_up	0.2927	0.0003551
IPO9	K4_only	-0.03225	0.8001
SHISA4	K4_only	0.07902	0.7232
TIMM17A	K4_only	-0.0141	0.9429
RNPEP	K4_only	0.0486	0.6992
ELF3	K4_only	0.05577	0.8004
GPR37L1	None	-0.02114	0.902
LGR6	Always_up	-0.1695	0.414
PPP1R12B	K4_only	0.1096	0.508
PCAT6	K4_only	-0.2989	0.132
LOC148709	K4_only	-0.1887	0.3633
TMEM183A	K4_only	-0.1687	0.08348
PPFIA4	K4_only	0.1846	0.3059
ADORA1	K4_only	-0.0973	0.6567
BTG2	Always_up	0.5094	2.581e-05
PRELP	Ni_higher_than_Pr	-0.08007	0.7202
ATP2B4	K4_only	0.138	0.2265
LINC00260	None	0.02224	0.879
ZC3H11A	K4_only	-0.1135	0.2896
ZBED6	K4_only	-0.1061	0.6193
SNRPE	K4_only	-0.08451	0.5893
SOX13	K4_only	-0.04714	0.7527
MDM4	K4_only	-0.03552	0.8424
TMCC2	None	0.1019	0.5138
CDK18	K4_only	0.01362	0.9351
LOC284581	None	0.1597	0.4059
LOC103021295	None	-0.07469	0.6797
SRGAP2	K4_only	0.1737	0.0817
IKBKE	K4_only	0.09812	0.6527
RASSF5	Always_up	0.7266	0.01448
DYRK3	Ni_higher_than_Pr	0.565	0.003961
MAPKAPK2	Always_up	0.5823	6.919e-11
PFKFB2	K4_only	0.05027	0.8068
C4BPB	None	NA	NA
CD55	K4_only	0.2391	0.08023
CR2	Always_up	0.7513	1.601e-05
CR1L	K4_only	0.02262	NA
CD46	K4_only	-0.08015	0.5432
MIR205HG	K4_only	2.094	9.969e-15
G0S2	Always_up	0.09153	0.4931
TRAF3IP3	None	NA	NA
DIEXF	K4_only	0.2126	0.1215
SYT14	Ni_higher_than_Pr	-0.2715	0.1841
SERTAD4	Always_up	0.06287	0.7527
HHAT	Always_up	0.5393	0.05298
RCOR3	K4_only	0.002855	0.9913
TRAF5	Ni_higher_than_Pr	0.0596	0.758
LINC00467	Ni_higher_than_Pr	0.01117	0.9671
DTL	K4_only	-0.4484	5.656e-07
PPP2R5A	K4_only	-0.1041	0.4685
NENF	Always_up	0.05867	0.7582
ATF3	None	0.183	0.222
TATDN3	K4_only	-0.06174	0.7716
FLVCR1	K4_only	-0.08202	0.6175
VASH2	K4_only	0.1904	0.06886
RPS6KC1	K4_only	0.03316	0.8641
PROX1	Always_up	0.897	0.009517
SMYD2	Always_up	0.8684	0.005181
CENPF	K4_only	-0.2875	0.008378
KCNK2	None	0.1134	0.3582
KCTD3	K4_only	-0.2542	0.01632
RRP15	K4_only	-0.2155	0.14
TGFB2	Always_up	-0.04756	0.8298
LYPLAL1	K4_only	-0.08208	0.7152
IARS2	K4_only	-0.3217	0.0003864
MARK1	K4_only	0.003843	0.9842
C1orf115	Always_up	0.5157	1.058e-05
MARC2	Always_up	0.5802	0.01329
MARC1	K4_only	0.01931	0.9228
HLX	Pr_higher_than_Ni	0.04441	0.5727
TAF1A-AS1	Always_up	-0.01099	0.9541
MIA3	K4_only	-0.1463	0.1811
BROX	K4_only	-0.03683	0.8651
DISP1	Ni_higher_than_Pr	0.09126	0.6233
CAPN2	Ni_higher_than_Pr	0.1979	0.0429
FBXO28	K4_only	-0.2478	0.04147
DEGS1	K4_only	-0.3695	0.0004624
CNIH4	K4_only	-0.05391	0.7508
CNIH3	Always_up	1.668	2.492e-06
DNAH14	K4_only	-0.06396	0.7748
SRP9	K4_only	-0.1778	0.1015
EPHX1	K4_only	-0.07574	0.6055
H3F3AP4	K4_only	-0.2642	0.002012
MIXL1	K4_only	0.06947	0.6611
PSEN2	K4_only	0.1419	0.4522
ADCK3	K4_only	0.1351	0.229
ZNF678	K4_only	-0.3705	0.0168
SNAP47	None	0.1181	0.3589
WNT3A	Always_up	0.06306	0.6361
ARF1	K4_only	0.101	0.2557
GUK1	K4_only	0.2414	0.04393
IBA57	K4_only	0.09095	0.6477
OBSCN	None	0.3071	0.002309
RNF187	K4_only	0.7005	3.17e-12
RHOU	K4_only	0.8314	4.678e-15
RAB4A	K4_only	0.1953	0.1359
URB2	K4_only	0.03075	0.8627
GALNT2	None	0.03955	0.7661
COG2	K4_only	-0.08293	0.5933
ARV1	Ni_higher_than_Pr	0.04395	0.8561
GNPAT	K4_only	-0.06306	0.6637
SPRTN	K4_only	-0.1627	0.3943
TSNAX	K4_only	-0.1212	0.4672
TSNAX-DISC1	K4_only	NA	NA
DISC1	K4_only	0.911	0.003068
MAP10	Always_up	0.06092	0.7657
NTPCR	K4_only	0.0002292	0.9999
KIAA1804	Always_up	0.05357	0.7416
KCNK1	Always_up	0.1943	0.221
COA6	K4_only	0.00995	0.9686
GGPS1	K4_only	-0.0812	0.6137
TBCE	K4_only	-0.1845	0.1243
GPR137B	Always_up	0.1904	0.3252
EDARADD	Always_up	0.366	0.1003
LGALS8	None	0.05579	0.7934
ACTN2	Always_up	0.6967	0.007171
MTR	Always_up	0.05395	0.7198
RYR2	Always_up	0.3009	0.05177
CHRM3	K4_only	0.2876	0.1664
FMN2	Ni_higher_than_Pr	0.3519	0.1039
EXO1	K4_only	-0.2428	0.07868
SDCCAG8	K4_only	-0.063	0.7821
ZBTB18	Always_up	0.2222	0.1303
DESI2	K4_only	-0.3219	0.0008052
COX20	None	-0.093	0.5573
EFCAB2	K4_only	-0.2202	0.2866
KIF26B	Always_up	1.896	2.686e-07
CNST	K4_only	-0.4075	0.0008957
SCCPDH	K4_only	0.1227	0.4328
TRIM58	Always_up	-0.009069	0.9653
ZNF672	K4_only	0.1767	0.1674
PGBD2	K4_only	0.0697	0.7545
WASH7P	K4_only	0.1549	0.2419
LOC729737	None	0.4233	0.05008
LOC100132062	None	0.3226	0.01455
LOC100132287	None	0.3226	0.01455
LOC100133331	None	0.2172	0.1563
LOC100288069	K4_only	0.07356	0.7501
NOC2L	K4_only	0.1442	0.1203
HES4	Pr_higher_than_Ni	1.216	7.273e-10
RNF223	K4_only	0.03844	NA
C1orf159	Always_up	0.1226	0.4981
SDF4	K4_only	0.1292	0.2816
UBE2J2	K4_only	0.1616	0.184
ACAP3	K4_only	0.03423	0.879
CPSF3L	K4_only	0.0436	0.7737
DVL1	K4_only	0.02418	0.8963
MXRA8	None	0.1807	0.2727
AURKAIP1	K4_only	-0.1007	0.5084
CCNL2	K4_only	0.101	0.4998
MRPL20	K4_only	-0.08569	0.5795
TMEM240	K4_only	0.006648	0.9797
SSU72	K4_only	-0.05594	0.6559
C1orf233	K4_only	0.3846	0.0002269
CDK11B	K4_only	-0.07811	0.5425
SLC35E2B	K4_only	0.1089	0.276
CDK11A	K4_only	-0.04871	0.8073
SLC35E2	K4_only	0.03345	0.868
NADK	K4_only	-0.1278	0.2259
GNB1	None	-0.1611	0.02571
TMEM52	K4_only	0.03394	0.8903
FAAP20	None	0.1275	0.3835
LOC100129534	None	0.0719	0.7064
MORN1	K4_only	0.08507	0.7047
PEX10	K4_only	-0.00236	0.9898
MEGF6	K4_only	0.2775	0.02904
WRAP73	Pr_higher_than_Ni	0.1482	0.3473
TP73-AS1	K4_only	0.1133	0.3557
LRRC47	K4_only	-0.05747	0.6704
CEP104	K4_only	0.0648	0.7048
C1orf174	K4_only	0.05672	0.7596
NPHP4	K4_only	0.1806	0.2711
CHD5	K4_only	0.2542	0.1845
RPL22	K4_only	-0.167	0.1269
ICMT	K4_only	-0.09494	0.3519
GPR153	K4_only	0.1361	0.2904
ACOT7	None	-0.2305	0.02617
HES2	Pr_higher_than_Ni	1.011	0.005872
TNFRSF25	K4_only	0.286	0.1176
PLEKHG5	None	0.1087	0.4939
NOL9	K4_only	-0.02179	0.9193
KLHL21	K4_only	-0.1656	0.2385
DNAJC11	K4_only	-0.0191	0.9029
TNFRSF9	Always_up	0.006576	NA
ERRFI1	K4_only	0.08737	0.5256
RERE	K4_only	-0.09557	0.3901
ENO1	K4_only	-0.1009	0.2948
SLC2A5	None	0.0192	NA
GPR157	K4_only	0.2416	0.1937
PIK3CD-AS2	K4_only	-0.0267	0.9154
CLSTN1	Ni_higher_than_Pr	0.07014	0.4993
CTNNBIP1	K4_only	0.07701	0.5646
LZIC	K4_only	-0.05486	0.819
DFFA	K4_only	-0.02913	0.8545
CASZ1	K4_only	-0.08887	0.6434
SRM	K4_only	-0.09481	0.4421
EXOSC10	K4_only	-0.2339	0.01285
MTOR	K4_only	-0.1647	0.07706
FBXO2	K4_only	0.03244	0.8609
MAD2L2	K4_only	-0.1333	0.2207
MTHFR	K4_only	0.05069	0.7879
NPPB	Always_up	-0.1473	0.107
KIAA2013	K4_only	0.05327	0.6968
DHRS3	K4_only	-0.1111	0.5133
PRAMEF4	None	NA	NA
PRAMEF10	None	NA	NA
PRAMEF6	None	NA	NA
LOC101929983	None	NA	NA
PRAMEF8	None	NA	NA
PRAMEF14	None	NA	NA
PRAMEF19	K4_only	NA	NA
LRRC38	Always_up	0.01417	0.9036
TMEM51-AS1	Always_up	0.3673	0.1286
CASP9	K4_only	-0.08827	0.6275
AGMAT	K4_only	-0.9007	0.0007223
UQCRHL	None	0.07932	0.7133
FLJ37453	K4_only	-0.02609	0.9166
ZBTB17	K4_only	0.08805	0.6166
HSPB7	K4_only	0.005777	NA
EPHA2	Always_up	0.08256	0.5412
ARHGEF19	Ni_higher_than_Pr	-0.4587	5.44e-06
RSG1	Pr_higher_than_Ni	0.02546	0.9177
FBXO42	K4_only	-0.1025	0.4567
CROCCP3	None	0.006372	0.9802
RNU1-1	K4_only	-0.007715	NA
RNU1-2	K4_only	-0.007715	NA
RNU1-27P	K4_only	-0.007715	NA
RNU1-28P	K4_only	-0.007715	NA
RNU1-3	K4_only	-0.007715	NA
RNU1-4	K4_only	-0.007715	NA
RNVU1-18	K4_only	-0.007715	NA
NBPF1	Always_up	0.2388	0.08455
CROCCP2	K4_only	0.008149	0.9751
MST1L	Ni_higher_than_Pr	0.04316	0.8205
MFAP2	K4_only	-0.2052	0.08591
ATP13A2	K4_only	-0.2495	0.02625
SDHB	K4_only	-0.1134	0.3598
PADI2	K4_only	0.3824	0.001614
RCC2	K4_only	0.001861	0.9877
ALDH4A1	K4_only	-0.1593	0.1335
IFFO2	K4_only	0.04045	0.8543
UBR4	K4_only	-0.3097	0.0004341
EMC1	K4_only	0.03017	0.8427
LOC100506730	Always_up	0.03063	0.9029
AKR7A2	K4_only	0.2586	0.02196
CAPZB	K4_only	0.002621	0.9853
TMCO4	Always_up	0.297	0.138
PLA2G2A	None	0.6787	4.783e-05
CAMK2N1	Always_up	0.4785	0.02649
MUL1	K4_only	0.2581	0.06462
PINK1-AS	None	0.3071	0.1308
DDOST	K4_only	-0.02423	0.8594
KIF17	Always_up	0.03648	0.8584
SH2D5	Always_up	0.1843	0.2808
HP1BP3	K4_only	-0.02415	0.8813
EIF4G3	Always_up	-0.1524	0.1118
ECE1	Always_up	0.1317	0.2045
RAP1GAP	K4_only	-0.192	0.1685
USP48	K4_only	-0.2854	0.01227
HSPG2	K4_only	-0.1828	0.08758
LUZP1	K4_only	-0.175	0.07342
HTR1D	None	-0.1579	0.447
LINC01355	None	-0.1746	0.3282
HNRNPR	K4_only	-0.2721	0.008127
ZNF436	K4_only	0.00163	0.996
TCEA3	Always_up	0.1013	0.312
ASAP3	K4_only	-0.01247	0.9424
E2F2	K4_only	-0.06088	0.7844
ID3	K4_only	-0.1525	0.2442
TCEB3-AS1	K4_only	-0.02145	0.9272
GALE	K4_only	0.2849	0.1107
HMGCL	K4_only	-0.003237	0.9868
FUCA1	Pr_higher_than_Ni	0.2546	0.1222
CNR2	K4_only	NA	NA
SRSF10	K4_only	-0.3403	0.0008102
IFNLR1	K4_only	-0.3335	0.06711
STPG1	K4_only	-0.03758	0.8527
RUNX3	None	1.478	2.421e-05
SYF2	K4_only	-0.2364	0.1032
RSRP1	K4_only	-0.1692	0.3961
AUNIP	K4_only	-0.2055	0.2029
PAQR7	None	0.1351	0.4771
STMN1	K4_only	-0.1724	0.03357
PAFAH2	K4_only	0.1548	0.3037
SLC30A2	Pr_higher_than_Ni	0.159	0.2419
TRIM63	None	NA	NA
UBXN11	None	0.2276	0.2578
AIM1L	K4_only	-0.1455	0.3449
GPN2	K4_only	0.05337	0.7899
GPATCH3	K4_only	0.09543	0.6441
KDF1	K4_only	0.1351	0.393
FAM46B	K4_only	-0.2319	0.009556
SLC9A1	K4_only	0.2006	0.07035
MAP3K6	K4_only	0.01411	0.9514
WASF2	K4_only	-0.08325	0.4008
AHDC1	K4_only	0.01606	0.9325
IFI6	Always_up	0.06182	0.7744
RPA2	K4_only	-0.1057	0.3847
EYA3	K4_only	0.05592	0.7347
PTAFR	None	-0.2457	0.2122
DNAJC8	K4_only	-0.03542	0.8032
SNHG12	K4_only	0.1276	0.546
TAF12	K4_only	-0.04625	0.7998
TMEM200B	K4_only	0.2176	0.2018
SRSF4	K4_only	-0.1395	0.1526
MECR	K4_only	0.1232	0.4297
LAPTM5	None	0.01594	0.9211
SDC3	K4_only	0.04489	0.7374
PUM1	K4_only	-0.2347	0.003277
NKAIN1	Ni_higher_than_Pr	0.002038	0.9913
SNRNP40	K4_only	-0.145	0.152
FABP3	K4_only	-0.05352	0.8164
PEF1	K4_only	0.2592	0.01222
COL16A1	K4_only	-0.3453	0.03198
ADGRB2	K4_only	-0.1409	0.2794
SPOCD1	K4_only	0.07666	0.7374
PTP4A2	K4_only	-0.07319	0.5719
TMEM234	K4_only	0.09401	0.6233
MTMR9LP	K4_only	0.08211	0.7167
MARCKSL1	K4_only	0.08133	0.4988
BSDC1	K4_only	-0.1142	0.3954
ZBTB8OS	K4_only	0.02661	0.9115
SYNC	K4_only	-0.05059	0.702
YARS	K4_only	-0.3358	2.922e-06
FNDC5	K4_only	-0.02586	0.9157
TMEM54	K4_only	0.7072	2.521e-07
RNF19B	K4_only	0.09843	0.5486
AK2	K4_only	0.0405	0.7853
TRIM62	K4_only	0.4476	0.003108
PHC2	None	0.6077	1.96e-07
SMIM12	K4_only	0.1652	0.2483
DLGAP3	Always_up	-0.1203	0.4874
ZMYM6NB	K4_only	-0.05053	0.8306
ZMYM6	K4_only	0.01043	0.9662
SFPQ	K4_only	-0.1839	0.08519
KIAA0319L	K4_only	-0.003834	0.9792
PSMB2	K4_only	-0.1371	0.1571
C1orf216	K4_only	-0.1555	0.4254
CLSPN	K4_only	-0.1687	0.2651
COL8A2	Always_up	-0.1821	0.3661
TRAPPC3	K4_only	-0.09606	0.4961
EVA1B	K4_only	1.079	1.854e-12
STK40	K4_only	0.01376	0.9444
LSM10	K4_only	0.009228	0.9683
OSCP1	K4_only	-0.00679	0.9781
MRPS15	K4_only	-0.2577	0.008506
CSF3R	Ni_higher_than_Pr	0.01777	NA
GRIK3	Always_up	0.9363	4.649e-05
LINC01137	K4_only	-0.003478	0.9772
MEAF6	K4_only	-0.1605	0.26
SNIP1	K4_only	-0.1033	0.5658
GNL2	K4_only	-0.0365	0.8153
RSPO1	Always_up	1.192	0.01085
C1orf109	K4_only	0.02895	0.8863
YRDC	K4_only	-0.1926	0.2467
MTF1	K4_only	-0.01612	0.9421
INPP5B	K4_only	-0.1119	0.3934
SF3A3	K4_only	-0.237	0.004176
FHL3	K4_only	-0.07842	0.6342
POU3F1	Ni_higher_than_Pr	0.1698	0.1136
RRAGC	None	-0.2345	0.1024
MYCBP	K4_only	0.03386	0.865
GJA9-MYCBP	K4_only	-0.01944	NA
PPIEL	K4_only	0.1748	0.3776
PABPC4	K4_only	-0.1793	0.04496
HEYL	Always_up	0.4926	0.000601
HPCAL4	Always_up	-0.08686	0.697
OXCT2	Always_up	0.0006419	0.9988
BMP8B	Always_up	1.575	3.97e-08
TRIT1	K4_only	-0.09142	0.5871
MYCL	K4_only	0.0818	0.5342
PPT1	K4_only	-0.09122	0.3911
COL9A2	Always_up	0.9607	3.05e-08
RIMS3	K4_only	-0.09255	0.4156
NFYC-AS1	K4_only	-0.09588	0.6042
CITED4	K4_only	0.292	0.06477
SCMH1	None	0.1305	0.4527
HIVEP3	Always_up	0.03718	0.8657
FOXJ3	K4_only	-0.2136	0.05432
CLDN19	K4_only	-0.5704	8.756e-06
P3H1	K4_only	-0.1398	0.2277
SVBP	K4_only	-0.1335	0.4375
SLC2A1	K4_only	0.03178	0.8643
EBNA1BP2	Always_up	-0.123	0.3781
C1orf210	K4_only	0.1079	0.6163
ELOVL1	K4_only	-0.04834	0.8045
MED8	K4_only	-0.04747	0.8338
HYI	K4_only	0.1377	0.5102
SLC6A9	None	-0.1822	0.2495
ERI3	K4_only	0.0795	0.5837
TMEM53	K4_only	0.1666	0.4046
PTCH2	K4_only	0.0466	0.7656
EIF2B3	K4_only	0.1022	0.5343
HECTD3	K4_only	0.1126	0.393
ZSWIM5	Pr_higher_than_Ni	0.4563	0.003268
MUTYH	K4_only	-0.1394	0.2607
TESK2	K4_only	0.1714	0.229
CCDC163P	K4_only	0.1397	0.5117
PRDX1	K4_only	-0.2433	0.001922
CCDC17	K4_only	0.07266	0.6807
GPBP1L1	K4_only	-0.1437	0.1361
IPP	K4_only	-0.113	0.5927
PIK3R3	None	0.2478	0.1192
POMGNT1	K4_only	0.08099	0.5645
LRRC41	K4_only	-0.03033	0.8404
MKNK1	K4_only	0.06687	0.7204
MOB3C	Always_up	0.232	0.2655
ATPAF1	K4_only	-0.04788	0.7596
EFCAB14	K4_only	0.02476	0.8678
TAL1	Always_up	6.575	3.315e-07
STIL	K4_only	0.08152	0.5779
FOXD2-AS1	Always_up	1.389	0.002095
TRABD2B	Always_up	0.891	3.728e-08
SPATA6	K4_only	0.07835	0.6816
BEND5	Ni_higher_than_Pr	-0.007772	0.9765
AGBL4	Always_up	0.01636	NA
FAF1	K4_only	0.04943	0.7356
TTC39A	Always_up	-0.06379	0.7661
EPS15	K4_only	-0.2858	0.004828
NRD1	K4_only	-0.1166	0.2303
RAB3B	K4_only	0.07642	0.5313
KTI12	K4_only	-0.02079	0.9302
TXNDC12	K4_only	-0.0619	0.6625
CC2D1B	K4_only	0.1089	0.5208
ORC1	K4_only	-0.3688	4.156e-05
ZCCHC11	K4_only	0.03865	0.8025
COA7	K4_only	-0.02071	0.9258
ECHDC2	Always_up	0.3391	0.04734
C1orf123	K4_only	0.1454	0.2492
MAGOH	K4_only	-0.05827	0.7733
LRP8	K4_only	0.06353	0.6727
NDC1	K4_only	-0.218	0.03472
YIPF1	K4_only	0.1079	0.4963
HSPB11	K4_only	-0.2685	0.0961
TMEM59	K4_only	-0.07811	0.5727
CYB5RL	K4_only	-0.1975	0.2276
SSBP3	K4_only	-0.1333	0.1989
FAM151A	K4_only	-0.02227	NA
PARS2	K4_only	0.008661	0.9685
TTC22	Always_up	-0.05177	0.759
DHCR24	K4_only	-0.2877	2.313e-05
USP24	K4_only	-0.0609	0.7139
PPAP2B	K4_only	-0.1649	0.1365
C1orf168	None	0.007685	0.9527
DAB1	Ni_higher_than_Pr	0.6435	1.004e-06
OMA1	K4_only	-0.1595	0.4078
TACSTD2	Pr_higher_than_Ni	1.157	0.007299
MYSM1	K4_only	-0.1009	0.4522
JUN	K4_only	0.1342	0.4094
CYP2J2	Always_up	0.2448	0.2143
TM2D1	Ni_higher_than_Pr	0.1809	0.3538
KANK4	Always_up	0.9069	0.01812
DOCK7	K4_only	-0.009695	0.9642
FOXD3-AS1	Always_up	-0.3654	0.002901
ITGB3BP	K4_only	0.002906	0.99
JAK1	Always_up	0.3657	0.001843
SLC35D1	K4_only	0.05341	0.8263
SERBP1	K4_only	-0.3018	0.001112
GNG12	Always_up	0.9805	3.004e-15
DIRAS3	Always_up	6.129	0.0001347
WLS	Always_up	3.454	8.111e-122
DEPDC1	K4_only	-0.2474	0.05616
LRRC40	K4_only	-0.05821	0.7413
ANKRD13C	K4_only	-0.1188	0.4842
ZRANB2	Ni_higher_than_Pr	-0.2517	0.01081
CRYZ	K4_only	0.04762	0.8081
SLC44A5	None	0.1365	0.4872
DLSTP1	None	0.03248	0.8425
PIGK	K4_only	0.02771	0.9064
ZZZ3	K4_only	-0.09264	0.546
USP33	K4_only	-0.09603	0.4914
FUBP1	K4_only	-0.5479	1.657e-12
TTLL7	Ni_higher_than_Pr	0.04863	0.842
GNG5	Always_up	0.05078	0.6892
CTBS	Always_up	0.09905	0.6491
LINC01555	None	NA	NA
SSX2IP	K4_only	-0.1266	0.4449
LPAR3	Always_up	0.2528	0.1956
MCOLN2	Always_up	1.172	0.002058
MCOLN3	Always_up	1.179	0.0002422
SYDE2	K4_only	0.03446	0.8865
C1orf52	K4_only	-0.01728	0.9301
BCL10	K4_only	0.04306	0.8402
DDAH1	Always_up	0.5328	6.85e-07
ZNHIT6	K4_only	-0.0796	0.6929
COL24A1	Always_up	0.008672	0.9625
ODF2L	K4_only	-0.1594	0.3747
SEP15	K4_only	-0.09469	0.4973
GTF2B	K4_only	0.03968	0.8627
CCBL2	K4_only	-0.1525	0.2038
RBMXL1	K4_only	-0.3292	0.02039
GBP3	None	NA	NA
GBP1	None	-0.01722	NA
GBP2	K4_only	-0.01195	NA
GBP4	None	-0.01432	NA
GEMIN8P4	K4_only	-0.2956	0.1818
ZNF644	K4_only	-0.5473	1.383e-07
HFM1	K4_only	0.01649	0.9409
TGFBR3	Pr_higher_than_Ni	1.071	1.298e-08
SETSIP	None	-0.01681	0.9032
GLMN	K4_only	-0.3049	0.1083
GFI1	Pr_higher_than_Ni	0.03842	NA
EVI5	None	0.04666	0.8429
FAM69A	K4_only	0.3164	0.0653
TMED5	K4_only	-0.3565	0.007916
LOC100131564	K4_only	0.05928	0.7385
BCAR3	K4_only	0.2168	0.1934
DNTTIP2	K4_only	-0.2489	0.03389
GCLM	K4_only	-0.2203	0.1695
ABCA4	None	1.684	0.0006561
ARHGAP29	Pr_higher_than_Ni	1.055	5.513e-10
F3	Always_up	0.865	0.0001217
LINC01057	Always_up	0.04206	0.8025
CNN3	K4_only	-0.08184	0.4309
ALG14	K4_only	0.02649	0.9075
DPYD	Ni_higher_than_Pr	0.1163	0.3381
LPPR5	Always_up	-0.00847	0.9744
FRRS1	K4_only	0.07886	0.7207
SASS6	K4_only	-0.3322	0.03593
DBT	K4_only	-0.3538	0.01305
EXTL2	K4_only	-0.1231	0.3621
DPH5	K4_only	-0.1646	0.2349
COL11A1	Always_up	0.1566	0.2378
VAV3	Always_up	-0.03458	0.884
SLC25A24	Ni_higher_than_Pr	0.1456	0.2804
NBPF4	None	NA	NA
HENMT1	Always_up	0.2881	0.1379
CLCC1	K4_only	0.01667	0.937
WDR47	K4_only	-0.1372	0.5119
TAF13	K4_only	-0.2103	0.3088
PSRC1	K4_only	0.03089	0.8545
SORT1	K4_only	-0.1602	0.1536
PSMA5	K4_only	-0.1075	0.3713
AMIGO1	Always_up	0.1769	0.3919
GSTM3	Always_up	0.6795	0.01392
ALX3	Always_up	2.334	0.007873
SLC16A4	None	0.1513	0.1011
LAMTOR5	K4_only	0.05905	0.7429
KCNA2	None	0.04092	NA
LRIF1	K4_only	-0.1803	0.2877
DRAM2	K4_only	-0.0174	0.9328
DENND2D	Always_up	-0.08789	0.6111
OVGP1	None	0.3382	0.1224
WDR77	K4_only	-0.02917	0.8668
LINC01160	K4_only	-0.0541	NA
FAM212B	Ni_higher_than_Pr	-0.349	0.02154
KCND3	Always_up	0.09011	0.178
ST7L	K4_only	-0.03952	0.8697
RHOC	K4_only	0.2077	0.04942
PPM1J	K4_only	0.04283	0.826
LINC01356	K4_only	0.8283	2.09e-08
SLC16A1	K4_only	-0.487	3.233e-08
PHTF1	K4_only	0.04277	0.8502
RSBN1	K4_only	-0.1592	0.2771
AP4B1	K4_only	0.1146	0.583
SYT6	Ni_higher_than_Pr	0.2886	0.0008337
TRIM33	K4_only	-0.1982	0.07307
BCAS2	K4_only	0.02175	0.9134
DENND2C	Always_up	0.05534	0.819
NRAS	K4_only	-0.1925	0.09225
CSDE1	K4_only	-0.2517	0.008157
SIKE1	Always_up	-0.002113	0.9908
TSPAN2	Always_up	-0.02547	0.9093
NGF	Always_up	1.474	0.006096
NHLH2	Ni_higher_than_Pr	0.1209	0.5096
ATP1A1-AS1	K4_only	-0.06015	0.7797
CD58	Ni_higher_than_Pr	0.002952	0.9913
IGSF3	K4_only	0.2677	0.002394
TRIM45	K4_only	0.00102	0.9972
VTCN1	None	-0.04543	0.7047
GDAP2	K4_only	-0.01584	0.9444
TBX15	Pr_higher_than_Ni	6.386	8.654e-07
WARS2	K4_only	0.03761	0.8745
ZNF697	K4_only	0.3197	0.0103
NOTCH2	Ni_higher_than_Pr	0.1899	0.02868
SEC22B	Ni_higher_than_Pr	-0.0795	0.6625
FAM72B	K4_only	-0.01918	0.9288
FAM72C	K4_only	-0.06682	0.6927
LOC645166	Always_up	0.04483	0.7749
NBPF15	None	0.8142	6.145e-07
SRGAP2B	K4_only	0.3509	0.003813
LOC103091866	Always_up	0.2335	0.2473
NBPF20	None	0.9319	0.006897
NBPF25P	K4_only	0.08804	0.6185
PDZK1	None	0.06913	0.5918
RNF115	K4_only	0.03128	0.8844
PIAS3	K4_only	-0.1334	0.1956
PEX11B	K4_only	0.05462	0.812
RBM8A	K4_only	0.03857	0.8015
LIX1L	Always_up	0.1089	0.6046
ANKRD34A	Pr_higher_than_Ni	0.1342	0.4074
TXNIP	K4_only	1.21	9.736e-52
HFE2	Always_up	-0.05344	0.6459
NOTCH2NL	Ni_higher_than_Pr	0.554	0.01185
PRKAB2	K4_only	-0.1689	0.1639
FMO5	K4_only	0.1373	0.285
LINC00624	K4_only	0.06135	NA
ACP6	K4_only	0.09712	0.5911
GJA5	None	0.2382	0.2614
PDZK1P1	Always_up	0.036	0.8593
NBPF11	K4_only	0.1996	0.1935
LINC01138	Always_up	0.06619	0.7775
NBPF14	None	0.6004	0.0004707
NBPF9	None	0.508	0.005221
LOC653513	None	-0.006533	NA
HIST2H2BF	K4_only	0.01707	NA
HIST2H2AA3	K4_only	-0.04292	0.8013
HIST2H2AA4	K4_only	-0.04292	0.8013
HIST2H2BC	K4_only	-0.7928	0.03935
HIST2H2BE	K4_only	-0.6683	0.01185
SV2A	Ni_higher_than_Pr	-0.01048	0.9445
SF3B4	K4_only	0.05089	0.722
MTMR11	K4_only	0.1309	0.5389
OTUD7B	K4_only	-0.1597	0.2856
ANP32E	K4_only	-0.2736	0.02697
APH1A	K4_only	0.1181	0.2987
MCL1	K4_only	-0.2145	0.02104
ENSA	K4_only	0.08047	0.4793
GOLPH3L	K4_only	-0.06144	0.7106
HORMAD1	None	0.006539	NA
CTSS	None	0.006576	NA
CTSK	K4_only	1.284	2.99e-15
ARNT	K4_only	-0.09546	0.4503
CERS2	K4_only	-0.2601	0.00501
FAM63A	K4_only	-0.01868	0.9333
CDC42SE1	K4_only	-0.1262	0.2663
SEMA6C	K4_only	0.5245	3.107e-06
LYSMD1	K4_only	-0.02758	0.9111
VPS72	K4_only	0.07481	0.543
PI4KB	K4_only	0.02052	0.9035
RFX5	K4_only	0.02684	0.8721
SELENBP1	K4_only	0.1453	0.3113
POGZ	K4_only	-0.1823	0.02828
MRPL9	K4_only	-0.1932	0.1039
TDRKH	K4_only	0.02303	0.9064
THEM4	K4_only	-0.3767	0.05154
S100A10	K4_only	0.1846	0.04754
S100A11	K4_only	0.2334	0.01173
S100A8	None	NA	NA
S100A6	K4_only	-0.006971	0.964
S100A16	K4_only	-0.3214	0.02104
S100A14	K4_only	0.08675	0.6125
S100A13	K4_only	0.1143	0.5113
ILF2	K4_only	-0.1057	0.2163
GATAD2B	K4_only	-0.1427	0.2264
DENND4B	None	-0.02707	0.8668
CRTC2	K4_only	-0.03422	0.8715
SLC39A1	K4_only	-0.1694	0.03774
JTB	K4_only	-0.02119	0.9053
RAB13	K4_only	-0.3137	0.0004192
TPM3	None	-0.326	5.149e-06
C1orf43	K4_only	-0.1185	0.2098
SHE	Always_up	1.327	1.796e-05
UBE2Q1	K4_only	0.04719	0.7393
ADAR	K4_only	-0.2804	7.327e-05
KCNN3	K4_only	0.0006575	0.9995
PMVK	K4_only	-0.1704	0.3201
PBXIP1	K4_only	0.002724	0.9875
PYGO2	K4_only	0.02495	0.8824
SHC1	K4_only	0.05695	0.6581
LOC100505666	K4_only	0.004072	0.9873
DPM3	K4_only	0.05288	0.7916
KRTCAP2	K4_only	-0.2182	0.122
MUC1	None	0.0428	0.8627
THBS3	Ni_higher_than_Pr	0.3761	0.02841
GBAP1	None	0.1219	0.5421
GBA	K4_only	0.2726	0.06684
FAM189B	K4_only	0.08446	0.489
SCAMP3	K4_only	0.08955	0.546
CLK2	K4_only	0.00995	0.9575
ASH1L	K4_only	-0.174	0.1888
YY1AP1	K4_only	-0.02302	0.8824
GON4L	K4_only	0.008448	0.9611
RIT1	K4_only	-0.122	0.4976
KIAA0907	K4_only	-0.2841	0.05471
ARHGEF2	K4_only	-0.1456	0.1677
SSR2	K4_only	0.08282	0.4683
UBQLN4	K4_only	-0.1167	0.2744
MEX3A	Ni_higher_than_Pr	-0.0594	0.6044
PAQR6	K4_only	0.09055	0.6357
SMG5	K4_only	0.06098	0.669
GLMP	K4_only	-0.1466	0.2542
CCT3	K4_only	-0.08555	0.4004
C1orf61	Always_up	1.628	7.874e-07
MEF2D	None	-0.1462	0.256
IQGAP3	K4_only	0.1272	0.2796
GPATCH4	K4_only	-0.1402	0.3492
NES	K4_only	-0.2555	0.0008552
CRABP2	K4_only	0.3551	0.0001723
ISG20L2	K4_only	-0.01952	0.9146
MRPL24	K4_only	-0.006028	0.9781
HDGF	K4_only	-0.07744	0.4191
SH2D2A	None	0.301	0.1035
ARHGEF11	K4_only	0.05046	0.7106
ETV3	K4_only	0.04502	0.8455
TAGLN2	K4_only	0.4176	6.099e-08
IGSF9	K4_only	0.1156	0.4197
PIGM	Always_up	0.2309	0.2061
IGSF8	K4_only	0.1972	0.04221
DCAF8	K4_only	0.0103	0.9476
PEX19	K4_only	0.06106	0.614
COPA	K4_only	-0.1447	0.07843
CD48	None	0.02136	NA
ITLN2	None	0.5754	0.0436
F11R	K4_only	-0.05436	0.6477
TSTD1	K4_only	-0.03324	0.8712
USF1	K4_only	0.07092	0.651
ARHGAP30	None	-0.02913	0.7759
PVRL4	K4_only	0.003321	0.9842
PFDN2	None	-0.08461	0.6397
DEDD	K4_only	-0.08641	0.5462
B4GALT3	K4_only	0.08468	0.5621
ADAMTS4	K4_only	-0.8249	2.694e-13
APOA2	K4_only	0.02068	NA
MPZ	None	-0.5826	0.03619
OLFML2B	Always_up	0.2584	0.1032
C1orf110	None	NA	NA
RGS5	None	-1.184	5.205e-27
LMX1A	Always_up	3.571	3.127e-18
ALDH9A1	K4_only	-0.1634	0.1538
TMCO1	K4_only	0.01446	0.9447
FAM78B	Always_up	0.3274	0.1547
TADA1	K4_only	-0.1475	0.2997
ILDR2	Always_up	-0.03365	0.8916
CREG1	K4_only	-0.1022	0.4755
ADCY10	None	-0.0003426	NA
MPC2	K4_only	0.01758	0.936
GPR161	Ni_higher_than_Pr	0.1476	0.3044
NME7	K4_only	0.0355	0.883
SLC19A2	K4_only	-0.2261	0.09143
F5	None	0.136	0.3405
METTL18	K4_only	-0.08493	0.7047
SCYL3	K4_only	0.1145	0.5891
KIFAP3	K4_only	0.4219	0.04893
VAMP4	K4_only	-0.39	0.04186
DNM3OS	K4_only	NA	NA
PIGC	K4_only	-0.008804	0.9702
LOC100506023	K4_only	0.01044	0.9492
ANKRD45	K4_only	0.005215	0.9747
CENPL	K4_only	-0.2473	0.1859
GAS5	K4_only	-0.002607	0.9875
RC3H1	None	0.05973	0.7868
MRPS14	K4_only	0.08	0.6811
KIAA0040	Always_up	0.2344	0.1147
RFWD2	K4_only	-0.01075	0.954
ASTN1	Always_up	0.77	9.439e-09
SEC16B	None	0.01587	0.9451
ABL2	K4_only	-0.2185	0.07097
TOR1AIP2	K4_only	-0.03399	0.8627
LHX4-AS1	None	0.06341	0.7741
ACBD6	K4_only	-0.2857	0.008004
STX6	K4_only	-0.1494	0.2061
ZNF648	None	0.1458	0.2273
GLUL	K4_only	-0.1566	0.03816
RNASEL	K4_only	-0.07304	0.7196
RGS16	Always_up	0.08162	0.6947
SHCBP1L	Ni_higher_than_Pr	NA	NA
NMNAT2	Always_up	-0.08746	0.5958
ARPC5	K4_only	-0.102	0.39
COLGALT2	Always_up	0.5214	0.005401
EDEM3	K4_only	0.0421	0.8406
FAM129A	Always_up	0.3146	0.02808
TRMT1L	K4_only	-0.08373	0.6002
IVNS1ABP	K4_only	-0.06465	0.5911
TPR	K4_only	-0.3274	8.031e-05
UCHL5	K4_only	-0.2771	0.07037
GLRX2	Ni_higher_than_Pr	-0.1608	0.39
ASPM	K4_only	-0.1719	0.2058
ZBTB41	K4_only	-0.3092	0.1318
DENND1B	K4_only	0.08419	0.7081
ZNF281	K4_only	-0.3961	9.078e-05
KIF14	K4_only	-0.1251	0.4205
DDX59	K4_only	-0.03397	0.8798
KIF21B	K4_only	-0.06189	0.6438
TMEM9	K4_only	-0.02199	0.8878
TNNT2	None	-0.5258	0.05963
LAD1	K4_only	-0.089	0.5941
TNNI1	None	0.01228	0.9449
PHLDA3	K4_only	0.1376	0.263
CSRP1	K4_only	-0.03709	0.8424
IPO9-AS1	K4_only	-0.03601	0.7173
LMOD1	K4_only	-0.1689	0.4173
ARL8A	K4_only	0.1429	0.2768
UBE2T	Ni_higher_than_Pr	-0.1417	0.3699
SYT2	Always_up	0.158	0.3319
KDM5B	K4_only	-0.292	6.707e-05
RABIF	K4_only	-0.02864	0.9049
KLHL12	K4_only	-0.07784	0.5779
ADIPOR1	K4_only	0.03088	0.8424
CYB5R1	K4_only	0.02533	0.9187
MYBPH	None	0.006576	NA
CHI3L1	None	0.1492	0.1476
FMOD	None	-0.1076	0.3
ETNK2	K4_only	0.09205	0.5389
REN	None	-0.0006666	NA
KISS1	None	0.014	NA
PLEKHA6	K4_only	0.3041	0.04387
PPP1R15B	K4_only	-0.1182	0.3741
PIK3C2B	None	0.1073	0.4648
LRRN2	Ni_higher_than_Pr	1.546	1.255e-18
TMEM81	None	0.09388	0.644
RBBP5	K4_only	-0.08502	0.6296
DSTYK	K4_only	0.05636	0.7696
NUAK2	K4_only	-0.03144	0.8608
BLACAT1	K4_only	0.08886	0.6774
ELK4	K4_only	-0.06074	0.7507
SLC45A3	K4_only	-0.1351	0.3773
NUCKS1	K4_only	-0.2149	0.02935
RAB29	Always_up	0.1807	0.2887
SLC41A1	K4_only	0.1359	0.2222
RAB7B	None	-0.01156	0.9276
CTSE	None	0.006576	NA
FAM72A	K4_only	0.1439	0.338
EIF2D	K4_only	-0.1037	0.4106
YOD1	K4_only	-0.09867	0.5817
CD34	Always_up	0.7536	0.03
PLXNA2	Always_up	1.234	2.811e-12
LAMB3	None	0.1359	0.5202
C1orf74	Always_up	0.1145	0.546
IRF6	K4_only	0.07409	0.6746
SERTAD4-AS1	Always_up	0.02091	0.8424
SLC30A1	K4_only	-0.328	0.03719
NEK2	K4_only	-0.06323	0.7446
LPGAT1	Always_up	0.4586	0.007032
INTS7	K4_only	-0.1645	0.2663
RPL21P28	None	-0.001881	0.9936
TMEM206	K4_only	-0.00778	0.974
BATF3	Always_up	0.1414	0.3929
NSL1	K4_only	-0.1697	0.1795
FLVCR1-AS1	K4_only	-0.1374	0.5034
ANGEL2	K4_only	-0.06435	0.7138
PTPN14	K4_only	-0.02672	0.8661
ESRRG	Always_up	0.392	0.09724
GPATCH2	K4_only	0.03139	0.8916
EPRS	K4_only	-0.239	0.01532
BPNT1	K4_only	-0.005591	0.9808
AURKAPS1	None	-0.002049	NA
RAB3GAP2	K4_only	-0.2908	0.006043
DUSP10	Always_up	1.388	8.608e-06
TAF1A	Always_up	-0.1808	0.3658
AIDA	K4_only	-0.3056	0.001012
SUSD4	Always_up	0.02008	0.9331
TP53BP2	K4_only	-0.0354	0.8107
GTF2IP20	K4_only	-0.02565	0.9169
NVL	K4_only	-0.1516	0.2378
WDR26	K4_only	-0.2872	0.002855
LBR	K4_only	0.006581	0.9721
ENAH	K4_only	-0.4484	5.347e-06
TMEM63A	K4_only	0.461	0.00166
LEFTY1	K4_only	2.092	6.686e-26
PYCR2	K4_only	0.2213	0.07446
LEFTY2	K4_only	1.679	5.379e-61
SDE2	K4_only	-0.09135	0.6484
ACBD3	K4_only	-0.3055	0.01099
LIN9	K4_only	-0.1365	0.4564
PARP1	K4_only	-0.2061	0.007214
ITPKB	Always_up	0.9034	9.275e-11
CDC42BPA	K4_only	-0.1784	0.1307
JMJD4	None	-0.007273	0.977
WNT9A	K4_only	0.04447	0.8167
C1orf35	K4_only	-0.05505	0.7934
MRPL55	K4_only	0.2751	0.08548
TRIM11	K4_only	0.3011	0.031
TRIM17	K4_only	0.9635	0.009843
HIST3H2A	K4_only	0.1451	0.4595
CCSAP	K4_only	0.2175	0.1314
ACTA1	Always_up	0.049	0.8025
NUP133	K4_only	-0.09342	0.4815
ABCB10	K4_only	0.08633	0.6788
TAF5L	K4_only	0.04076	0.8335
PGBD5	Always_up	-0.008257	0.9675
C1orf198	Ni_higher_than_Pr	0.08982	0.5026
TTC13	Ni_higher_than_Pr	0.1125	0.5871
FAM89A	Always_up	2.346	8.351e-13
C1orf131	K4_only	0.04718	0.8457
EXOC8	K4_only	0.02029	0.9314
EGLN1	Ni_higher_than_Pr	0.1218	0.3553
SIPA1L2	None	0.8455	1.521e-18
PCNXL2	K4_only	-0.06323	0.6447
LOC101927765	K4_only	-0.03165	0.8322
TARBP1	K4_only	0.3428	0.004455
IRF2BP2	K4_only	-0.09324	0.4305
TOMM20	K4_only	-0.3249	0.0002893
RBM34	K4_only	-0.2359	0.08013
ARID4B	K4_only	-0.3794	0.006426
B3GALNT2	K4_only	-0.1263	0.3637
GNG4	Always_up	0.05491	0.7138
LYST	None	0.07724	0.6048
NID1	Pr_higher_than_Ni	0.7676	5.076e-27
ERO1B	Always_up	0.07718	0.7356
HEATR1	K4_only	-0.2797	0.001442
GREM2	Pr_higher_than_Ni	2.822	0.02376
FH	K4_only	-0.234	0.0309
CHML	K4_only	-0.7224	5.479e-09
OPN3	K4_only	0.4803	0.000114
MAP1LC3C	K4_only	-0.03627	0.868
LINC01347	K4_only	0.01446	0.9561
AKT3	None	-0.4254	0.001454
ADSS	K4_only	-0.4098	8.754e-05
HNRNPU-AS1	None	-0.4584	0.003866
HNRNPU	K4_only	-0.2796	0.008635
LOC101928068	K4_only	-0.0645	0.73
SMYD3	K4_only	0.2006	0.225
TFB2M	K4_only	-0.3525	0.04719
AHCTF1	K4_only	-0.3371	0.001599
ZNF695	K4_only	-0.2714	0.09906
ZNF670	K4_only	-0.2129	0.1902
ZNF670-ZNF695	K4_only	-0.117	0.2808
ZNF669	K4_only	-0.1995	0.2591
ZNF124	K4_only	0.03784	0.8809
ZNF496	K4_only	-0.05951	0.7139
SH3BP5L	K4_only	0.2972	0.01018
ZNF692	K4_only	-0.007678	0.9731
ACP1	Always_up	-0.09431	0.4372
TRAPPC12	K4_only	0.1817	0.2122
RNASEH1-AS1	K4_only	-0.2613	0.1304
RPS7	K4_only	-0.1088	0.2319
COLEC11	None	-0.03623	0.7299
SOX11	Ni_higher_than_Pr	-0.2121	0.01492
RNF144A	Always_up	0.2066	0.1022
ID2	Always_up	0.1133	0.316
ASAP2	K4_only	0.1429	0.2657
CPSF3	K4_only	-0.2257	0.01871
IAH1	K4_only	0.03294	0.8924
TAF1B	K4_only	-0.09828	0.5981
GRHL1	Always_up	0.9088	7.407e-05
KLF11	K4_only	0.8039	2.185e-14
RRM2	K4_only	-0.172	0.07061
HPCAL1	Always_up	0.958	1.369e-09
ATP6V1C2	Always_up	0.5348	0.06938
PQLC3	K4_only	-0.2015	0.234
GREB1	None	0.6018	3.053e-08
LPIN1	None	0.1983	0.1706
TRIB2	Always_up	0.1685	0.1558
DDX1	K4_only	-0.1413	0.2212
MYCN	K4_only	0.05377	0.6882
VSNL1	Ni_higher_than_Pr	0.5318	1.731e-08
GEN1	K4_only	0.01945	0.9292
MSGN1	None	-0.006988	NA
KCNS3	Always_up	0.1912	0.1662
RHOB	K4_only	0.03213	0.8634
GDF7	Always_up	-0.007046	NA
KLHL29	Always_up	0.9492	9.524e-09
UBXN2A	K4_only	0.0193	0.9343
FKBP1B	K4_only	-0.02378	0.8946
FAM228B	Always_up	0.5299	0.07373
NCOA1	None	0.1189	0.3743
CENPO	K4_only	-0.1286	0.2784
EFR3B	K4_only	0.2009	0.1016
RAB10	K4_only	-0.04407	0.7417
GAREML	K4_only	-0.05297	0.7704
HADHB	K4_only	-0.3917	0.000756
EPT1	K4_only	-0.3154	0.002199
SLC35F6	K4_only	0.1675	0.3308
CENPA	K4_only	0.1964	0.1964
DPYSL5	Ni_higher_than_Pr	0.1449	0.184
MAPRE3	Always_up	0.8403	3.815e-05
TMEM214	K4_only	0.06106	0.68
AGBL5	K4_only	0.09351	0.3862
EMILIN1	K4_only	-0.1484	0.4347
KHK	K4_only	-0.06	0.7952
ATRAID	K4_only	-0.09296	0.4232
CAD	K4_only	-0.2736	0.0008307
SNX17	K4_only	0.02717	0.868
NRBP1	K4_only	0.09854	0.3506
KRTCAP3	K4_only	0.1048	0.5766
ZNF512	Always_up	0.04134	0.8006
GPN1	K4_only	-0.1714	0.1766
SLC4A1AP	K4_only	-0.1738	0.2046
MRPL33	K4_only	-0.1185	0.5324
BRE	K4_only	0.1206	0.3739
FOSL2	K4_only	0.4225	0.01534
PLB1	None	0.05623	0.5792
PPP1CB	K4_only	-0.258	0.02594
WDR43	K4_only	-0.1742	0.1325
FAM179A	None	0.02486	0.9179
CLIP4	Pr_higher_than_Ni	1.713	0.007636
YPEL5	K4_only	0.09745	0.5103
LBH	K4_only	0.8299	7.046e-17
LCLAT1	K4_only	0.2017	0.2354
EHD3	Always_up	0.1784	0.1452
SPAST	K4_only	-0.1528	0.2882
SLC30A6	K4_only	-0.03516	0.8658
YIPF4	K4_only	-0.2238	0.2141
BIRC6	K4_only	-0.1527	0.281
TTC27	K4_only	-0.2889	0.02725
LTBP1	K4_only	0.214	0.06455
RASGRP3	None	0.01125	NA
CRIM1	K4_only	-0.1204	0.4533
GPATCH11	K4_only	0.1361	0.5007
CEBPZOS	K4_only	-0.08133	0.6555
NDUFAF7	K4_only	-0.4461	1.284e-05
QPCT	Always_up	0.005211	NA
RMDN2	Always_up	0.004383	0.9819
GALM	K4_only	0.05939	0.7821
GEMIN6	K4_only	-0.1377	0.5004
MORN2	K4_only	-0.02342	0.9199
ARHGEF33	None	-0.01371	NA
TMEM178A	Always_up	0.5694	0.0006341
PKDCC	Always_up	-0.1272	0.3493
EML4	Ni_higher_than_Pr	-0.1168	0.2852
MTA3	K4_only	-0.02866	0.8288
PLEKHH2	Ni_higher_than_Pr	0.1972	0.2303
DYNC2LI1	K4_only	0.1041	0.623
PPM1B	K4_only	-0.6709	7.554e-08
CAMKMT	K4_only	0.03561	0.8733
PRKCE	Always_up	2.188	1.668e-20
EPAS1	Always_up	1.766	1.981e-10
RHOQ	K4_only	0.09288	0.4715
CRIPT	K4_only	0.05562	0.813
SOCS5	K4_only	-0.2231	0.1119
TTC7A	K4_only	0.06179	0.7169
BCYRN1	None	1.085	1.283e-08
EPCAM	K4_only	-0.2589	0.01274
MSH2	K4_only	-0.3739	0.0004986
MSH6	K4_only	-0.3458	8.443e-05
FOXN2	K4_only	-0.2338	0.1793
PPP1R21	K4_only	0.07866	0.6894
STON1	Always_up	-0.03113	0.8694
CHAC2	Ni_higher_than_Pr	-0.2517	0.2388
ERLEC1	K4_only	-0.04569	0.8295
ACYP2	K4_only	0.009302	0.9655
SPTBN1	Always_up	-0.1627	0.07657
EML6	Always_up	0.09126	0.5796
RPS27A	K4_only	-0.119	0.2159
PRORSD1P	K4_only	-0.1077	0.5809
CFAP36	K4_only	-0.03213	0.8844
CCDC85A	Always_up	0.0276	0.8213
VRK2	None	-0.2229	0.1556
PAPOLG	K4_only	-0.1181	0.4033
REL	K4_only	-0.006478	0.979
PEX13	K4_only	-0.1072	0.5256
KIAA1841	K4_only	-0.07624	0.7204
C2orf74	K4_only	0.09755	0.658
AHSA2	K4_only	0.08204	0.699
COMMD1	K4_only	0.02262	0.9228
B3GNT2	K4_only	-0.137	0.3007
EHBP1	K4_only	-0.2037	0.08087
OTX1	Always_up	2.658	1.286e-46
MDH1	K4_only	-0.45	8.329e-07
UGP2	K4_only	-0.6107	7.808e-12
LGALSL	K4_only	-0.02467	0.8944
AFTPH	K4_only	-0.09848	0.5503
SLC1A4	Always_up	1.573	1.067e-07
CEP68	K4_only	-0.002246	0.9891
ACTR2	K4_only	-0.1463	0.2802
MEIS1	Always_up	2.246	5.107e-08
ETAA1	K4_only	-0.2742	0.05171
PNO1	K4_only	-0.02832	0.8975
APLF	K4_only	-0.1581	0.4418
ANTXR1	Ni_higher_than_Pr	-0.03032	0.8487
ANXA4	K4_only	0.03015	0.9035
GMCL1	K4_only	-0.151	0.3901
SNRNP27	K4_only	-0.1053	0.5264
MXD1	K4_only	0.02797	0.91
PCBP1	K4_only	-0.171	0.03527
PCYOX1	None	-0.2136	0.02828
VAX2	Always_up	7.744	3.179e-07
ATP6V1B1	K4_only	3.243	1.333e-06
ANKRD53	K4_only	-0.05411	0.7652
NAGK	K4_only	0.138	0.4199
MPHOSPH10	K4_only	-0.08779	0.6009
ZNF638	K4_only	-0.138	0.2476
DYSF	Always_up	0.2408	0.1093
SPR	Always_up	0.6735	0.001644
SMYD5	K4_only	0.1822	0.08895
CCT7	K4_only	-0.0993	0.2519
ALMS1	K4_only	-0.2847	0.008857
ALMS1-IT1	None	-0.5359	0.03271
STAMBP	K4_only	0.01741	0.9268
ACTG2	None	-0.05084	0.8342
DGUOK	K4_only	-0.1848	0.1309
TET3	Ni_higher_than_Pr	-0.2472	0.05515
BOLA3-AS1	K4_only	-0.357	0.03529
MTHFD2	K4_only	-0.4323	2.957e-06
WDR54	K4_only	0.127	0.2739
INO80B	K4_only	0.0429	0.8633
INO80B-WBP1	K4_only	0.002685	0.9307
WBP1	K4_only	0.2957	0.01359
TTC31	K4_only	0.1743	0.1731
LBX2-AS1	Pr_higher_than_Ni	2.434	8.232e-09
TLX2	Always_up	1.204	0.04085
HTRA2	K4_only	-0.002868	0.9885
DOK1	Ni_higher_than_Pr	0.6077	4.003e-05
SEMA4F	Always_up	0.1997	0.1708
HK2	K4_only	-0.2237	0.0238
POLE4	Always_up	0.4985	0.02177
MRPL19	K4_only	-0.3347	0.002313
TMSB10	K4_only	0.1831	0.02715
KCMF1	K4_only	-0.3342	7.73e-05
TCF7L1	K4_only	-0.3422	0.0003308
ELMOD3	K4_only	0.3379	0.1092
MAT2A	K4_only	-0.008605	0.9726
VAMP8	K4_only	0.1202	0.5392
VAMP5	Ni_higher_than_Pr	0.1794	0.1744
RNF181	K4_only	-0.01555	0.9286
USP39	K4_only	-0.1207	0.2443
ATOH8	Always_up	0.153	0.1755
PTCD3	K4_only	-0.3631	1.213e-05
MRPL35	K4_only	-0.1141	0.477
KDM3A	Always_up	-0.1116	0.2972
RMND5A	None	-0.09238	0.4788
RGPD2	K4_only	-0.08699	0.4246
LINC00152	K4_only	0.02713	0.915
THNSL2	Always_up	0.00727	0.9774
TEX37	None	0.002991	0.9765
RPIA	K4_only	0.1194	0.4988
MAL	Always_up	-0.001815	NA
ZNF2	K4_only	0.008125	0.9765
PROM2	None	-0.1076	0.6084
KCNIP3	Always_up	0.6613	0.008338
FAHD2A	K4_only	-0.07201	0.6722
TRIM43	None	0.006456	NA
STARD7-AS1	K4_only	-0.007702	0.9734
CIAO1	K4_only	-0.0144	0.9268
ITPRIPL1	Always_up	0.1229	0.5467
NCAPH	K4_only	-0.06706	0.6337
ARID5A	K4_only	0.1633	0.4209
CNNM4	K4_only	0.09532	0.4418
CNNM3	K4_only	-0.02008	0.9018
ANKRD36	K4_only	-0.2423	0.2525
COX5B	K4_only	-0.006482	0.9737
ZAP70	None	0.01345	0.8873
INPP4A	K4_only	-0.1772	0.0987
UNC50	K4_only	-0.005473	0.9799
LIPT1	K4_only	0.02199	0.9293
MRPL30	K4_only	-0.1247	0.2866
EIF5B	K4_only	-0.2874	0.006065
PDCL3	K4_only	-0.04112	0.8542
NPAS2	Always_up	1.5	3.44e-10
RPL31	K4_only	-0.09958	0.3444
CNOT11	K4_only	-0.1315	0.2771
MAP4K4	K4_only	-0.1046	0.285
IL1R1	Always_up	-0.01734	0.9268
TMEM182	None	0.1118	0.5663
POU3F3	Always_up	0.03678	NA
MRPS9	K4_only	-0.1154	0.4274
GPR45	None	0.01838	NA
C2orf49	K4_only	-0.05926	0.7729
NCK2	K4_only	0.1295	0.2366
RGPD4	Ni_higher_than_Pr	-0.04186	0.8389
SULT1C4	K4_only	0.03206	0.8873
GCC2	K4_only	-0.3146	0.01211
LIMS1	None	-0.2402	0.06711
RANBP2	K4_only	-0.3235	0.004467
CCDC138	K4_only	-0.118	0.5311
SH3RF3	Always_up	1.146	4.835e-06
SOWAHC	K4_only	-0.1355	0.4039
RGPD6	K4_only	0.01249	0.7609
LIMS3	None	-0.01134	0.9292
LIMS3L	None	-0.01134	0.9292
ACOXL	Always_up	0.1006	0.6087
BCL2L11	Always_up	0.1686	0.1736
MERTK	Always_up	0.1257	0.5098
TMEM87B	K4_only	-0.1361	0.372
ZC3H6	K4_only	-0.05519	0.7661
TTL	K4_only	-0.02227	0.9016
POLR1B	K4_only	-0.08009	0.5836
CHCHD5	K4_only	0.2031	0.241
SLC20A1	K4_only	-0.3254	0.001189
IL36RN	None	NA	NA
PSD4	None	0.7861	0.002986
PAX8-AS1	K4_only	-0.0001708	NA
CBWD2	Always_up	0.02521	0.9137
WASH2P	K4_only	0.137	0.4725
RABL2A	K4_only	0.4004	0.05628
ACTR3	K4_only	-0.1981	0.05307
DPP10	Always_up	0.6611	0.0001033
DDX18	K4_only	-0.1499	0.2112
INSIG2	Ni_higher_than_Pr	-0.05588	0.8107
STEAP3	Always_up	0.1049	0.4627
DBI	K4_only	0.05917	0.6489
TMEM37	K4_only	0.2428	0.2199
CFAP221	K4_only	0.07883	0.4874
TMEM177	K4_only	0.003058	0.9875
PTPN4	K4_only	-0.1786	0.2023
EPB41L5	K4_only	-0.04101	0.8007
RALB	Always_up	0.5593	1.34e-06
INHBB	Always_up	-0.0009214	NA
GLI2	None	-0.2343	0.02555
NIFK-AS1	K4_only	-0.1208	0.5568
TSN	K4_only	-0.1847	0.1239
CNTNAP5	Always_up	0.03142	0.7792
GYPC	K4_only	0.09309	0.65
SFT2D3	K4_only	-0.1153	0.461
UGGT1	K4_only	-0.05767	0.6892
MZT2B	K4_only	-0.09606	0.5911
IMP4	K4_only	-0.04969	0.7771
PTPN18	K4_only	0.2465	0.06516
CFC1B	Always_up	-0.0006133	NA
AMER3	Always_up	0.03154	NA
ARHGEF4	None	0.4991	0.0001265
PLEKHB2	K4_only	-0.02713	0.857
POTEE	Ni_higher_than_Pr	-0.003607	0.9834
TUBA3D	K4_only	-0.04028	NA
LOC150776	None	-0.144	0.299
CCDC74A	K4_only	-0.1093	0.5696
GPR39	Always_up	0.2745	0.1815
MGAT5	None	-0.04701	0.7598
CCNT2	K4_only	-0.1342	0.3642
RAB3GAP1	K4_only	-0.2274	0.06525
R3HDM1	None	-0.1882	0.0671
UBXN4	K4_only	-0.1755	0.129
THSD7B	None	1.99	2.295e-19
HNMT	K4_only	-0.01379	0.9423
SPOPL	K4_only	-0.09788	0.6269
KYNU	None	-0.02467	NA
ARHGAP15	None	0.1516	0.08006
TEX41	None	-0.06999	NA
ACVR2A	K4_only	-0.1716	0.2926
MBD5	K4_only	-0.1617	0.347
EPC2	Always_up	-0.1515	0.3016
KIF5C	Ni_higher_than_Pr	-0.2335	0.01784
LYPD6B	Always_up	0.1244	0.5578
LYPD6	Always_up	-0.1213	0.5432
TNFAIP6	None	-0.0165	0.8712
RIF1	K4_only	-0.3447	0.005104
FMNL2	K4_only	0.04473	0.7642
ARL6IP6	K4_only	-0.1493	0.2601
GALNT13	Always_up	0.2113	0.2658
KCNJ3	Always_up	-0.009333	0.9333
GPD2	K4_only	-0.3483	0.002704
GALNT5	Ni_higher_than_Pr	0.05346	0.719
PKP4	K4_only	-0.1288	0.1807
TANC1	Pr_higher_than_Ni	0.662	1.715e-05
MARCH7	K4_only	-0.4011	1.851e-05
TANK	None	-0.06698	0.7474
LOC100996579	Always_up	0.1795	0.2948
PSMD14	K4_only	-0.1566	0.2131
GCA	Always_up	0.1322	0.3834
SCN2A	None	-0.4221	0.09786
CSRNP3	K4_only	-0.1766	0.3391
CERS6	Ni_higher_than_Pr	-0.08097	0.554
NOSTRIN	None	NA	NA
BBS5	Always_up	1.059	0.0004441
PPIG	K4_only	-0.2931	0.008995
PHOSPHO2	K4_only	-0.0809	0.6974
PHOSPHO2-KLHL23	K4_only	-0.01077	0.3531
KLHL23	Always_up	-0.1194	0.3439
SSB	K4_only	-0.3528	0.001827
UBR3	K4_only	-0.1041	0.5138
MYO3B	None	1.595	1.529e-10
SP5	Always_up	2.464	4.77e-31
ERICH2	None	0.1859	0.3241
GAD1	Always_up	1.945	2.375e-24
GORASP2	K4_only	-0.03563	0.7868
DCAF17	K4_only	-0.2729	0.03026
CYBRD1	K4_only	-0.04316	0.8618
DYNC1I2	K4_only	-0.02977	0.851
HAT1	K4_only	-0.2477	0.03379
METAP1D	Always_up	0.3148	0.1642
DLX1	Always_up	NA	NA
ITGA6	Always_up	-0.3981	0.0001082
PDK1	Ni_higher_than_Pr	-0.2988	0.003874
RAPGEF4	Always_up	0.4595	0.08534
ZAK	Always_up	0.1979	0.2398
CDCA7	K4_only	-0.1902	0.09703
SP9	Always_up	0.07959	NA
SCRN3	K4_only	-0.004339	0.9857
HOXD13	Pr_higher_than_Ni	0.01282	NA
HOXD11	Always_up	0.01601	NA
HOXD10	Pr_higher_than_Ni	NA	NA
HOXD9	Pr_higher_than_Ni	0.04768	NA
HOXD8	Pr_higher_than_Ni	0.01425	NA
HOXD4	Pr_higher_than_Ni	0.02426	NA
HOXD3	Pr_higher_than_Ni	NA	NA
HOXD1	Pr_higher_than_Ni	0.09057	NA
MTX2	K4_only	0.1791	0.2327
HNRNPA3	K4_only	-0.1894	0.06555
AGPS	K4_only	-0.121	0.4168
RBM45	K4_only	-0.05206	0.8299
OSBPL6	Ni_higher_than_Pr	0.6079	0.0001329
LOC101927027	K4_only	-0.01036	0.9685
DFNB59	K4_only	0.03058	0.8811
PLEKHA3	K4_only	0.07445	0.7252
TTN-AS1	K4_only	0.1232	0.5621
UBE2E3	Ni_higher_than_Pr	-0.08113	0.5469
ITGA4	Always_up	0.03811	0.8798
SSFA2	Always_up	0.4365	0.007451
PPP1R1C	None	0.2019	0.3127
DNAJC10	Ni_higher_than_Pr	-0.1328	0.2169
DUSP19	Always_up	-0.3305	0.1532
NUP35	None	-0.1529	0.2736
ZNF804A	Always_up	-0.01503	NA
FSIP2	Ni_higher_than_Pr	0.01421	0.95
ZC3H15	K4_only	-0.2829	0.02052
ITGAV	K4_only	-0.2416	0.05978
FAM171B	Always_up	-0.1862	0.2802
GULP1	K4_only	-0.4888	3.93e-05
COL3A1	Ni_higher_than_Pr	-0.04522	NA
WDR75	K4_only	-0.1768	0.1315
ASNSD1	K4_only	0.06331	0.7132
PMS1	K4_only	-0.2764	0.0271
INPP1	K4_only	0.1476	0.4289
MFSD6	Always_up	0.2611	0.2263
NAB1	Ni_higher_than_Pr	-0.03746	0.8545
GLS	K4_only	-0.02741	0.9027
MYO1B	K4_only	-0.01222	0.9444
NABP1	K4_only	-0.0585	0.7553
SLC39A10	K4_only	-0.271	0.02725
LOC101927482	None	NA	NA
CCDC150	Always_up	-0.0453	0.846
COQ10B	K4_only	-0.007727	0.976
HSPE1	K4_only	-0.2142	0.04502
HSPE1-MOB4	K4_only	-0.002459	0.9658
MOB4	K4_only	-0.155	0.2858
MARS2	K4_only	0.02771	0.9012
C2orf69	K4_only	-0.4043	0.001342
C2orf47	K4_only	-0.1204	0.4833
SPATS2L	Always_up	-0.6958	1.381e-11
SGOL2	Always_up	-0.02397	0.9031
AOX1	Always_up	-0.4238	0.007323
BZW1	K4_only	-0.2287	0.0179
NIF3L1	K4_only	-0.04138	0.8375
NDUFB3	K4_only	0.1112	0.5482
CFLAR	K4_only	0.035	0.8879
CASP10	K4_only	0.1235	0.5633
CASP8	K4_only	0.764	0.01027
STRADB	K4_only	-0.05433	0.7252
FZD7	Ni_higher_than_Pr	-0.2976	1.849e-05
NOP58	K4_only	-0.2576	0.02801
BMPR2	K4_only	-0.1356	0.3375
FAM117B	Ni_higher_than_Pr	-0.01694	0.9274
CARF	K4_only	-0.1395	0.4651
NBEAL1	K4_only	0.01142	0.9662
CYP20A1	Pr_higher_than_Ni	0.02277	0.9211
ABI2	K4_only	-0.396	4.361e-06
PARD3B	Always_up	0.4616	0.0163
NRP2	Always_up	0.3278	4.708e-05
EEF1B2	None	-0.09188	0.372
GPR1-AS	None	0.006576	NA
ZDBF2	K4_only	-0.1102	0.4846
ADAM23	Ni_higher_than_Pr	0.4228	2.352e-05
FASTKD2	K4_only	-0.06584	0.6916
CPO	None	0.03139	NA
CREB1	K4_only	-0.2334	0.05797
CCNYL1	Ni_higher_than_Pr	-0.2413	0.04631
PIKFYVE	K4_only	-0.249	0.0438
MAP2	Always_up	0.4022	0.0009039
RPE	K4_only	-0.1705	0.2169
CPS1	K4_only	-0.2696	0.07495
SPAG16	Ni_higher_than_Pr	-0.003654	0.987
LOC101928103	K4_only	0.003658	0.9834
ATIC	Ni_higher_than_Pr	-0.2611	0.0003805
XRCC5	K4_only	-0.176	0.02999
PKI55	None	-0.02949	0.9047
SMARCAL1	K4_only	-0.0322	0.8504
RPL37A	K4_only	-0.09174	0.3622
IGFBP2	Ni_higher_than_Pr	0.06058	0.6473
ARPC2	K4_only	-0.1365	0.1639
GPBAR1	None	-0.09363	0.5164
PNKD	K4_only	0.04609	0.8065
CTDSP1	K4_only	0.2425	0.04041
VIL1	None	-0.5331	0.003526
RQCD1	K4_only	-0.2431	0.006368
[truncated: 13,372 more rows]

## Sheet: EFIG5e_stripchart_primed_EZH2i
name	sig_summary_pr	RNASeq_DS_EZH2i_vs_Pr_log2FoldChange	set
PRKCZ	ns	0.02569	STB
FAM213B	ns	0.04534	MidEpi
PARK7	ns	-0.05483	NasMes
RBP7	ns	0.4406	Prelineage
DRAXIN	ns	0.2457	MidEpi
PLOD1	ns	0.156	EVT
TNFRSF1B	Pr_EZH2i_up	0.8829	STB
PRAMEF17	ns	NA	Prelineage
PRAMEF20	ns	NA	Prelineage
FBLIM1	ns	-0.05227	EVT
ALPL	ns	-0.1339	ICM
LDLRAP1	Pr_EZH2i_up	0.3417	EarlyEpi
RCC1	Pr_EZH2i_down	-0.2454	TE
DNALI1	ns	-0.2363	AxMes
AKIRIN1	Pr_EZH2i_down	-0.5417	MidEpi
ZMPSTE24	ns	-0.01128	CTB
FAM183A	ns	0.03546	AxMes
PTPRF	ns	0.04109	EVT
CYP4X1	ns	0.1609	Endoderm
OSBPL9	ns	-0.02405	Amnion
PCSK9	Pr_EZH2i_up	1.107	MidEpi
CACHD1	ns	-0.1168	PrE
TCTEX1D1	ns	0.01573	AxMes
WDR63	ns	0.06299	AxMes
BRDT	ns	-0.02846	Prelineage
CD53	Pr_EZH2i_up	1.911	TE
PIFO	ns	-0.03371	AxMes
OLFML3	Pr_EZH2i_up	0.8648	Amnion
MAN1A2	ns	-0.03851	STB
MLLT11	Pr_EZH2i_down	-0.2514	AdvMes
CGN	Pr_EZH2i_down	-0.4483	PrE
UBAP2L	ns	-0.1795	CTB
ATP8B2	ns	-0.09473	EarlyEpi
EFNA1	ns	0.09647	Amnion
RGS4	ns	-0.007621	AdvMes
PRRX1	ns	0.04688	AdvMes
QSOX1	ns	-0.0003627	EVT
LINC00467	ns	0.01117	NasMes
SPATA17	ns	-0.0128	AxMes
GALNT2	ns	0.03955	STB
BECN2	ns	-0.0003426	Prelineage
HES4	Pr_EZH2i_up	1.216	Endoderm
PRAMEF19	ns	NA	Prelineage
HNRNPR	Pr_EZH2i_down	-0.2721	CTB
ASAP3	ns	-0.01247	EVT
CNR2	ns	NA	EarlyEpi
RSRP1	ns	-0.1692	Endoderm
RPA2	ns	-0.1057	LateEpi
FABP3	ns	-0.05352	TE
TMEM54	Pr_EZH2i_up	0.7072	Amnion
STK40	ns	0.01376	STB
OSCP1	ns	-0.00679	AxMes
TRABD2B	Pr_EZH2i_up	0.891	PrE
RAB3B	ns	0.07642	PrE
TMEM59	ns	-0.07811	YsMes
FAM151A	ns	-0.02227	Prelineage
TACSTD2	Pr_EZH2i_up	1.157	TE
MYSM1	ns	-0.1009	MidEpi
ARHGAP29	Pr_EZH2i_up	1.055	Amnion
TAF13	ns	-0.2103	Prelineage
C1orf194	ns	0.01895	AxMes
GSTM3	Pr_EZH2i_up	0.6795	YsMes
LINC01356	Pr_EZH2i_up	0.8283	AxMes
SLC16A1	Pr_EZH2i_down	-0.487	CTB
PDZK1	ns	0.06913	Endoderm
S100A11	Pr_EZH2i_up	0.2334	Amnion
S100A14	ns	0.08675	ICM
S100A13	ns	0.1143	TE
TPM3	Pr_EZH2i_down	-0.326	Endoderm
C1orf61	Pr_EZH2i_up	1.628	TE
IQGAP3	ns	0.1272	ICM
CFAP45	ns	0.007829	AxMes
APOA2	ns	0.02068	Endoderm
CFAP126	ns	-0.006128	AxMes
CREG1	ns	-0.1022	Amnion
GPR161	ns	0.1476	PrE
GLUL	Pr_EZH2i_down	-0.1566	YsMes
RGS16	ns	0.08162	YsMes
TNNI1	ns	0.01228	AdvMes
CTSE	ns	0.006576	PrE
LEFTY2	Pr_EZH2i_up	1.679	EmMes
GNG4	ns	0.05491	LateEpi
NID1	Pr_EZH2i_up	0.7676	PrE
ZNF496	ns	-0.05951	MidEpi
COLEC11	ns	-0.03623	YsMes
LPIN1	ns	0.1983	ICM
MSGN1	ns	-0.006988	NasMes
DRC1	ns	-0.0318	AxMes
SLC35F6	ns	0.1675	ICM
LBH	Pr_EZH2i_up	0.8299	PrE
MORN2	ns	-0.02342	AxMes
CFAP36	ns	-0.03213	AxMes
ATP6V1B1	Pr_EZH2i_up	3.243	TE
TMSB10	Pr_EZH2i_up	0.1831	YsMes
KCMF1	Pr_EZH2i_down	-0.3342	LateEpi
VAMP8	ns	0.1202	Amnion
PDCL3	ns	-0.04112	Prelineage
IL1R1	ns	-0.01734	EVT
KYNU	ns	-0.02467	STB
COL3A1	ns	-0.04522	YsMes
CFLAR	ns	0.035	ICM
SPAG16	ns	-0.003654	AxMes
CYP27A1	Pr_EZH2i_up	0.9622	AdvMes
DAW1	ns	-0.06269	AxMes
ALPP	ns	0.1085	TE
INPP5D	ns	-0.08684	EarlyEpi
FAM49A	Pr_EZH2i_up	0.5419	STB
SMC6	Pr_EZH2i_down	-0.2947	NasMes
SDC1	ns	-0.05528	STB
CYP1B1	Pr_EZH2i_up	2.069	ICM
SPRED2	Pr_EZH2i_up	0.6782	EarlyEpi
REEP1	Pr_EZH2i_up	0.744	CTB
FABP1	ns	0.006576	Endoderm
DPP10-AS1	ns	0.4245	LateEpi
TFCP2L1	Pr_EZH2i_up	1.294	ICM
BIN1	ns	0.154	PrE
DPP4	ns	0.1784	PrE
LRP2	Pr_EZH2i_up	0.8024	TE
OLA1	ns	-0.1079	CTB
WIPF1	Pr_EZH2i_up	0.9977	EVT
FRZB	ns	0.04184	YsMes
CFLAR-AS1	ns	NA	ICM
GPR1	ns	0.0309	EVT
FARSB	ns	0.145	CTB
LRRN1	Pr_EZH2i_down	-0.35	Amnion
PPARG	ns	0.06257	EVT
RPL15	ns	-0.02433	PriS
ACKR2	ns	-0.01626	EVT
RTP3	ns	-0.0008014	EarlyEpi
TDGF1	Pr_EZH2i_down	-0.3594	MidEpi
KLHL18	ns	0.2157	ICM
CD200	ns	0.1062	NasMes
GAP43	ns	0.008774	MidEpi
ARGFX	ns	0.009035	Prelineage
DIRC2	ns	0.1584	STB
MED12L	ns	-0.05104	CTB
MLF1	ns	0.139	AxMes
SKIL	Pr_EZH2i_down	-0.6085	MidEpi
MFN1	Pr_EZH2i_down	-0.2749	Prelineage
LINC01206	ns	0.04659	EarlyEpi
GLB1	ns	-0.0648	Amnion
CCDC13	ns	0.02704	AxMes
CCR1	ns	-0.0001708	EVT
IMPDH2	ns	0.01046	TE
HYAL1	ns	0.1463	PrE
TNNC1	ns	-0.1871	Endoderm
MUSTN1	ns	0.2472	Endoderm
EIF4E3	Pr_EZH2i_up	0.3092	MidEpi
VGLL3	Pr_EZH2i_down	-0.5022	EVT
DPPA2	ns	-0.3137	EarlyEpi
NAA50	ns	-0.1818	CTB
LRRC58	ns	0.02241	CTB
HEG1	Pr_EZH2i_up	0.3558	EVT
GATA2	Pr_EZH2i_up	1.597	STB
SPTSSB	Pr_EZH2i_down	-0.5578	Endoderm
P3H2	ns	-0.1592	PrE
TNK2	ns	0.1717	EarlyEpi
TCTEX1D2	ns	-0.07479	AxMes
MYL5	ns	0.08298	ICM
C4orf48	ns	0.2245	YsMes
SLIT2	ns	0.2117	AxMes
DCAF4L1	ns	0.01551	Prelineage
REST	ns	-0.1244	EarlyEpi
ANXA3	Pr_EZH2i_down	-0.3006	Amnion
ENPEP	ns	0.1209	TE
SNHG8	ns	-0.02517	TE
FGF2	Pr_EZH2i_down	-0.7955	MidEpi
LARP1B	Pr_EZH2i_down	-0.4624	Prelineage
FHDC1	ns	0.1463	STB
TRIM2	Pr_EZH2i_down	-0.5545	PrE
FGB	ns	0.014	Endoderm
TRIM60	ns	NA	Prelineage
WWC2	Pr_EZH2i_down	-0.4696	PrE
C4orf47	ns	-0.07311	AxMes
AFAP1	ns	0.09785	EVT
ERVMER34-1	ns	0.2191	CTB
HOPX	ns	0.05285	STB
IGFBP7	ns	0.172	YsMes
SNCA	ns	0.03008	Endoderm
PITX2	Pr_EZH2i_up	2.262	YsMes
CAMK2D	Pr_EZH2i_up	0.5873	PrE
PRSS12	Pr_EZH2i_up	1.119	EarlyEpi
GYPB	ns	NA	EmMes
FAM198B	ns	0.01796	PrE
SPOCK3	ns	0.09414	AxMes
ACSL1	Pr_EZH2i_up	0.7399	PrE
NKD2	Pr_EZH2i_up	0.4741	TE
BASP1	Pr_EZH2i_down	-0.5592	TE
SKP2	ns	-0.1352	CTB
ISL1	Pr_EZH2i_up	2.435	Amnion
COX7C	Pr_EZH2i_down	-0.2631	PriS
CAST	ns	0.1829	EmMes
SLC12A2	ns	0.02121	PrE
HSPA4	Pr_EZH2i_down	-0.3392	CTB
TGFBI	Pr_EZH2i_up	0.4351	YsMes
WNT8A	ns	0.03503	NasMes
G3BP1	ns	-0.1756	CTB
LARP1	Pr_EZH2i_down	-0.2724	TE
GABRP	Pr_EZH2i_up	1.041	Amnion
NPM1	Pr_EZH2i_down	-0.3383	CTB
CPEB4	ns	-0.08648	STB
MSX2	Pr_EZH2i_up	1.657	Amnion
NSUN2	Pr_EZH2i_down	-0.1938	CTB
DNAH5	ns	0.001385	AxMes
CAPSL	ns	0.04262	AxMes
ANKRD55	ns	NA	ICM
DIMT1	ns	-0.2397	CTB
ENC1	Pr_EZH2i_up	0.6916	PrE
ARRDC3	ns	0.2358	Amnion
LIX1	ns	-0.07278	AdvMes
LOX	ns	0.07936	EmMes
PPIC	ns	0.1756	YsMes
NRG2	Pr_EZH2i_up	1.938	PrE
SPARC	ns	-0.03858	YsMes
HAND1	ns	0.06927	AdvMes
FLT4	Pr_EZH2i_up	0.4305	EVT
MGAT1	ns	0.1465	STB
BMP6	Pr_EZH2i_up	0.4304	PrE
APOM	ns	0.008148	Endoderm
HSP90AB1	Pr_EZH2i_down	-0.2206	CTB
EFHC1	ns	-0.2506	AxMes
KHDC3L	ns	0.005814	MidEpi
MANEA	ns	-0.1455	Amnion
SLC16A10	Pr_EZH2i_up	0.8061	EarlyEpi
MARCKS	Pr_EZH2i_down	-0.2424	PrE
SMPDL3A	ns	0.00969	TE
MRPL18	ns	-0.1568	ICM
SERPINB6	Pr_EZH2i_up	0.275	YsMes
TFAP2A	Pr_EZH2i_up	3.01	Amnion
ADTRP	ns	0.02622	TE
LINC01108	Pr_EZH2i_up	0.6357	EarlyEpi
TAP1	ns	0.2231	EVT
SRPK1	ns	-0.03283	TE
KCNK17	ns	0.2915	NasMes
TREML2	ns	0.06744	STB
CCND3	Pr_EZH2i_down	-0.3556	CTB
C6orf132	ns	-0.184	TE
GSTA2	ns	0.03623	Endoderm
DPPA5	ns	-0.05916	Prelineage
OOEP	ns	-0.03449	Prelineage
SLC17A5	Pr_EZH2i_down	-0.4902	ICM
CGA	ns	0.009745	STB
EPHA7	ns	-0.2218	YsMes
PPIL6	ns	0.06247	AxMes
SAMD3	ns	-0.1641	AxMes
TTYH3	ns	0.01047	EVT
NPY	ns	0.03883	EmMes
AQP1	ns	-0.01379	YsMes
C7orf57	ns	0.07682	AxMes
UPP1	ns	0.1708	ICM
MRPS17	ns	-0.05786	TE
CCT6A	Pr_EZH2i_down	-0.2732	CTB
PEG10	ns	0.02725	CTB
COPS6	ns	-0.03545	YsMes
CPED1	ns	-0.02078	YsMes
MEST	ns	0.05759	YsMes
AKR1D1	ns	-0.007115	Endoderm
ABCB8	ns	0.05849	ICM
DNAJB6	Pr_EZH2i_down	-0.4176	MidEpi
PDGFA	Pr_EZH2i_up	0.829	TE
SP8	Pr_EZH2i_up	1.8	PrE
SNHG15	ns	-0.02937	Prelineage
IGFBP3	ns	0.3292	YsMes
SUN3	ns	0.01202	TE
ABHD11	ns	0.12	CTB
ERVW-1	ns	0.005814	STB
DLX5	ns	0.1078	Amnion
ACHE	ns	0.3605	MidEpi
IFT22	ns	-0.0316	AxMes
SRPK2	ns	-0.03383	ICM
IMPDH1	ns	-0.05148	Prelineage
ATP6V0A4	ns	0.1303	TE
RARRES2	ns	-0.1083	Amnion
ARHGEF10	ns	0.0527	MidEpi
GATA4	Pr_EZH2i_up	5.606	PrE
DOCK5	ns	-0.07136	EVT
RBPMS	ns	-0.1853	Amnion
TACC1	Pr_EZH2i_up	0.6705	CTB
HTRA4	ns	0.0371	EVT
TERF1	Pr_EZH2i_down	-0.9416	MidEpi
SDC2	ns	-0.1653	YsMes
LAPTM4B	ns	0.04379	EmMes
CTHRC1	ns	-0.1333	YsMes
CTSB	Pr_EZH2i_up	0.3518	YsMes
DUSP4	Pr_EZH2i_up	1.069	PrE
SARAF	ns	-0.01616	YsMes
SFRP1	Pr_EZH2i_down	-0.778	EmMes
CEBPD	ns	0.1345	YsMes
EFCAB1	ns	0.03263	AxMes
SNAI2	ns	0.002048	YsMes
IMPAD1	ns	-0.001674	PrE
NSMAF	ns	-0.03841	EarlyEpi
HEY1	ns	0.1181	Amnion
PABPC1	Pr_EZH2i_down	-0.2231	TE
RPL8	ns	0.007174	ICM
SMARCA2	Pr_EZH2i_up	1.16	CTB
CD274	ns	-0.02287	STB
PRSS3	ns	0.006539	ICM
ANP32B	ns	0.02438	CTB
SMC2	ns	-0.2333	NasMes
ASS1	ns	-0.07765	EmMes
PHPT1	ns	0.07908	YsMes
ALDH1A1	ns	0.1122	PrE
PRUNE2	ns	0.06506	EarlyEpi
HNRNPK	ns	-0.1598	CTB
SLC28A3	ns	NA	TE
NFIL3	Pr_EZH2i_up	0.3071	Amnion
CTSV	ns	-0.09074	Amnion
STOM	Pr_EZH2i_up	0.6131	Amnion
NR6A1	ns	0.03887	CTB
FAM129B	ns	-0.0406	STB
SURF6	ns	0.04832	MidEpi
BRD3	ns	-0.07629	ICM
NOTCH1	Pr_EZH2i_down	-0.2648	MidEpi
NET1	ns	-0.1904	CTB
PFKFB3	Pr_EZH2i_up	0.2149	Prelineage
GATA3	Pr_EZH2i_up	3.691	TE
ARMC3	ns	-0.006636	AxMes
KIAA1217	Pr_EZH2i_up	0.3722	CTB
BAMBI	Pr_EZH2i_up	0.3224	Amnion
H2AFY2	Pr_EZH2i_up	0.9242	EmMes
SGPL1	ns	0.1443	TE
CHST3	ns	0.2573	PrE
CDHR1	Pr_EZH2i_up	0.4224	EarlyEpi
NEURL1	ns	0.05875	STB
GSTO1	Pr_EZH2i_up	0.9043	Amnion
MXI1	Pr_EZH2i_up	0.559	Amnion
UTF1	Pr_EZH2i_up	0.5678	EarlyEpi
ITIH5	Pr_EZH2i_up	0.5538	PrE
SEPHS1	Pr_EZH2i_down	-0.2885	LateEpi
PIP4K2A	ns	0.022	TE
ENKUR	ns	0.03764	AxMes
NRP1	Pr_EZH2i_up	0.9474	CTB
PPA1	ns	-0.03002	CTB
PCBD1	ns	0.2278	Endoderm
ZCCHC24	ns	0.2403	PrE
RBP4	ns	0.1148	Endoderm
PDLIM1	ns	0.001458	Amnion
TLL2	Pr_EZH2i_up	0.7182	EarlyEpi
ABLIM1	Pr_EZH2i_up	0.2437	NasMes
RGS10	ns	0.2379	ICM
OAT	ns	0.005379	MidEpi
ADAM8	ns	0.2191	EVT
IFITM1	Pr_EZH2i_up	0.4447	PriS
SYT8	ns	0.02068	EVT
TNNI2	ns	0.006539	EVT
ILK	ns	0.007378	YsMes
ADM	Pr_EZH2i_down	-0.4045	LateEpi
PRDM11	ns	0.1215	PrE
MDK	ns	0.1254	AdvMes
F2	ns	0.02937	Endoderm
CTNND1	Pr_EZH2i_down	-0.1538	CTB
ASRGL1	ns	0.1976	ICM
NDUFV1	ns	-0.07783	ICM
TCIRG1	ns	0.128	EVT
GAL	Pr_EZH2i_up	0.5716	MidEpi
SERPINH1	ns	-0.08334	PrE
PRSS23	Pr_EZH2i_up	0.587	ICM
AMOTL1	Pr_EZH2i_up	0.5805	PrE
CEP126	ns	0.1377	AxMes
FDX1	Pr_EZH2i_down	-0.3981	STB
C11orf88	ns	NA	AxMes
DLAT	Pr_EZH2i_down	-0.2792	ICM
FOXR1	ns	-0.0004772	Prelineage
HYLS1	ns	-0.07742	Prelineage
IFITM3	Pr_EZH2i_up	0.3371	YsMes
IGF2	Pr_EZH2i_up	1.532	EVT
LMO1	Pr_EZH2i_up	0.6746	Amnion
NRIP3	Pr_EZH2i_up	1.566	ICM
MUC15	ns	0.09519	STB
SLC5A12	ns	0.07883	YsMes
CCDC73	ns	0.01163	Prelineage
SYT13	ns	0.04442	PrE
RASGRP2	ns	-0.366	TE
EHD1	ns	-0.0007145	STB
CHORDC1	Pr_EZH2i_down	-0.4832	CTB
PIH1D2	ns	-0.0174	AxMes
MCAM	Pr_EZH2i_up	0.3794	EVT
THY1	Pr_EZH2i_up	0.2917	MidEpi
ETS1	Pr_EZH2i_up	0.9121	MidEpi
TIGAR	ns	0.05805	CTB
GAPDH	ns	-0.09492	Amnion
DPPA3	Pr_EZH2i_up	1.121	Prelineage
NANOGNB	ns	NA	Prelineage
GPRC5A	ns	0.04604	TE
DNAJC22	ns	0.1175	PrE
TMBIM6	ns	0.02237	Amnion
KRT7	ns	0.2659	EVT
IGFBP6	ns	-0.0802	Endoderm
HNRNPA1	ns	-0.1589	CTB
SRGAP1	ns	0.1213	PrE
CCT2	Pr_EZH2i_down	-0.2535	CTB
GLIPR1	ns	-0.0658	EVT
LRRIQ1	ns	-0.08767	AxMes
NTS	Pr_EZH2i_up	0.6971	NasMes
AMDHD1	ns	0.06774	PrE
SPIC	ns	NA	ICM
HSP90B1	ns	-0.1756	EmMes
UNG	ns	-0.1459	LateEpi
MAP1LC3B2	ns	0.002756	Prelineage
PEBP1	ns	-0.02697	LateEpi
HSPB8	ns	-0.2583	STB
TMEM132B	ns	-0.07887	EmMes
SLC2A3	ns	-0.09244	Amnion
MFAP5	ns	-0.12	EVT
YBX3	ns	-0.07749	LateEpi
HEBP1	ns	-0.1294	Amnion
ERP27	Pr_EZH2i_up	1.765	Amnion
LMBR1L	ns	0.1398	Prelineage
LIMA1	Pr_EZH2i_down	-0.3434	EVT
KRT8	Pr_EZH2i_up	0.4262	Amnion
ITGA5	Pr_EZH2i_up	0.4626	EVT
PTGES3	Pr_EZH2i_down	-0.2554	CTB
CPM	Pr_EZH2i_up	0.7371	STB
ATP2B1	Pr_EZH2i_up	0.3717	Amnion
LUM	ns	-0.01061	YsMes
DCN	ns	-0.02008	YsMes
IGF1	ns	NA	PrE
NUAK1	ns	-0.1051	MidEpi
HVCN1	ns	0.1608	NasMes
SLC8B1	Pr_EZH2i_up	0.3729	ICM
TBX3	Pr_EZH2i_up	1.433	STB
VSIG10	ns	0.03811	ICM
PXN	ns	-0.07112	EVT
MSI1	ns	0.121	PrE
UBC	ns	-0.1177	YsMes
CCNA1	ns	0.2141	Prelineage
RGCC	ns	0.1013	EarlyEpi
COL4A2	ns	0.0156	EVT
F10	ns	0.001806	Endoderm
CDX2	ns	-0.0004432	TE
CCDC169	Pr_EZH2i_down	-0.7639	MidEpi
POSTN	ns	0.004184	YsMes
ATP7B	Pr_EZH2i_up	0.3681	CTB
LINC00458	ns	0.05953	MidEpi
EDNRB	ns	-0.07318	Amnion
COL4A1	ns	-0.05392	EVT
LRFN5	ns	0.1557	MidEpi
TMX1	Pr_EZH2i_down	-0.3041	CTB
CDKN3	ns	0.1498	NasMes
PELI2	ns	0.1658	PrE
TCL1B	ns	-0.0966	Prelineage
MEG3	Pr_EZH2i_up	1.189	MidEpi
AMN	ns	0.3453	Endoderm
EGLN3	Pr_EZH2i_up	0.2988	ICM
BMP4	ns	0.01481	AdvMes
GCH1	ns	0.2515	TE
ATG14	ns	-0.1811	Prelineage
GPX2	ns	0.06096	PrE
RAB15	Pr_EZH2i_up	0.3986	ICM
ZFYVE1	ns	0.03569	Prelineage
ALDH6A1	Pr_EZH2i_down	-0.2743	Endoderm
NPC2	ns	-0.03366	Amnion
TGFB3	ns	0.1725	EarlyEpi
ISM2	Pr_EZH2i_up	0.9777	EVT
TCL1A	ns	-0.001159	Prelineage
CKB	ns	-0.1964	Endoderm
SNRPN	Pr_EZH2i_down	-0.2252	LateEpi
PDIA3	ns	-0.109	STB
HYPK	ns	-0.1015	TE
CGNL1	Pr_EZH2i_down	-0.201	AdvMes
TPM1	ns	0.06759	Amnion
PIAS1	ns	-0.1007	Amnion
RPLP1	ns	0.02733	TE
CD276	ns	-0.02592	EVT
NEIL1	ns	0.3635	EarlyEpi
FBXO22	Pr_EZH2i_down	-0.2808	CTB
CRABP1	ns	0.09956	AxMes
GATM	Pr_EZH2i_up	0.3763	PrE
CYP19A1	ns	-0.006988	STB
MNS1	ns	0.1626	AxMes
MYO9A	ns	-0.03145	PrE
CYP11A1	ns	0.03434	STB
MTHFS	ns	0.07178	YsMes
HAPLN3	Pr_EZH2i_down	-0.3962	EVT
ANPEP	Pr_EZH2i_up	0.6773	ICM
NME4	ns	-0.1224	YsMes
UBE2I	ns	0.01224	TE
NPW	Pr_EZH2i_up	0.845	MidEpi
MAZ	ns	-0.1423	TE
MT1H	Pr_EZH2i_up	0.4615	LateEpi
SLC12A3	ns	-0.03488	TE
USB1	ns	-0.0225	CTB
CDH5	ns	0.01983	STB
CDH3	ns	-0.08206	Amnion
VAT1L	ns	0.09305	LateEpi
COX4I1	ns	-0.009721	ICM
FOXF1	ns	0.03344	YsMes
SPIRE2	ns	0.05809	STB
NTHL1	ns	-0.162	LateEpi
CLDN6	ns	-0.06263	Amnion
USP7	ns	-0.03281	Prelineage
CRYM	Pr_EZH2i_up	0.3973	Endoderm
NDUFAB1	ns	-0.03083	ICM
LCMT1-AS2	ns	-0.006988	STB
TBX6	ns	-0.3255	NasMes
SEPHS2	ns	0.05632	PrE
CRNDE	Pr_EZH2i_up	0.918	EmMes
TPPP3	ns	0.2443	AxMes
COTL1	Pr_EZH2i_down	-0.1726	EVT
DBNDD1	ns	-0.004359	MidEpi
SMTNL2	ns	0.2901	Amnion
EIF5A	ns	-0.05332	LateEpi
DNAH2	ns	-0.2267	AdvMes
TMEM88	Pr_EZH2i_up	0.733	AdvMes
TRPV2	ns	0.1116	STB
SLC47A1	Pr_EZH2i_up	0.7744	ICM
TMEM98	ns	0.05313	YsMes
NME1-NME2	ns	-0.02565	TE
YPEL2	Pr_EZH2i_up	0.3394	Prelineage
PSMC5	Pr_EZH2i_down	-0.2155	LateEpi
KCNJ16	ns	NA	PrE
SLC9A3R1	ns	-0.1019	YsMes
CBX2	Pr_EZH2i_up	0.2353	MidEpi
SLC43A2	Pr_EZH2i_up	0.6227	STB
TSR1	Pr_EZH2i_down	-0.2	CTB
NUP88	Pr_EZH2i_down	-0.2068	LateEpi
TEKT1	ns	NA	AxMes
CLDN7	ns	0.07611	TE
SOX15	Pr_EZH2i_down	-0.6509	Prelineage
PMP22	Pr_EZH2i_up	1.388	AdvMes
ULK2	ns	0.02482	Prelineage
ALDOC	ns	0.1286	Endoderm
MMP28	ns	0.06952	YsMes
KRT23	ns	0.01098	STB
KRT19	ns	0.07136	Amnion
SLC25A39	ns	0.152	ICM
GIP	ns	-0.2021	Prelineage
LIMD2	ns	0.09633	MidEpi
CSH2	ns	-0.007536	EVT
CSH1	ns	NA	EVT
ST6GALNAC1	ns	NA	ICM
NOTUM	ns	0.3501	EVT
USP14	Pr_EZH2i_down	-0.2394	CTB
MYL12A	ns	-0.05054	YsMes
TTR	ns	0.009745	Endoderm
PMAIP1	ns	-0.1863	LateEpi
SERPINB7	ns	NA	EVT
LINC00668	ns	-0.01868	CTB
TCF4	Pr_EZH2i_down	-0.3816	Amnion
FSTL3	ns	0.08943	EVT
ABCA7	ns	-0.06435	Amnion
REEP6	Pr_EZH2i_up	0.3809	Endoderm
ATCAY	Pr_EZH2i_down	-0.4257	MidEpi
SNAPC2	ns	-0.004971	Prelineage
EIF3K	ns	-0.0521	ICM
APOE	Pr_EZH2i_down	-0.2533	Endoderm
APOC1	ns	0.06528	ICM
EMP3	Pr_EZH2i_down	-1.117	YsMes
BAX	ns	0.0131	MidEpi
CGB5	ns	-0.02049	STB
CD37	ns	0.01425	Prelineage
ERVV-1	ns	NA	STB
ERVV-2	ns	0.01158	STB
DPRX	ns	0.03066	Prelineage
EPS8L1	ns	0.109	STB
GAMT	Pr_EZH2i_up	0.3522	Endoderm
TCF3	ns	-0.1355	MidEpi
MFSD12	ns	0.05041	STB
CD320	ns	0.06914	EarlyEpi
S1PR2	ns	-0.08256	CTB
DOCK6	ns	0.136	ICM
ELOF1	ns	-0.007733	Prelineage
BST2	ns	0.05307	YsMes
UNC13A	Pr_EZH2i_down	-0.5053	MidEpi
ZNF682	ns	-0.1907	MidEpi
ZNF98	ns	NA	MidEpi
FCGBP	ns	-0.132	EarlyEpi
LYPD3	ns	-0.002279	STB
CCDC8	ns	0.1651	MidEpi
PLEKHA4	Pr_EZH2i_down	-0.307	PrE
CGB8	ns	-0.00258	STB
CGB7	ns	0.1931	STB
MRPS26	ns	-0.006167	Endoderm
OXT	ns	-0.008906	ICM
BMP2	Pr_EZH2i_up	0.4771	PrE
PYGB	ns	0.1073	ICM
ID1	ns	-0.02557	Amnion
DNMT3B	Pr_EZH2i_down	-0.5678	MidEpi
ITCH	Pr_EZH2i_down	-0.255	STB
EPB41L1	ns	0.005776	EarlyEpi
DLGAP4	ns	0.08053	Amnion
NNAT	ns	0.1282	LateEpi
MYBL2	Pr_EZH2i_down	-0.1921	ICM
MMP9	Pr_EZH2i_up	0.8281	EarlyEpi
NCOA3	ns	-0.01866	STB
BCAS4	ns	-0.1256	LateEpi
C20orf85	ns	NA	AxMes
ANGPT4	ns	0.1088	EVT
FLRT3	Pr_EZH2i_up	0.5284	Endoderm
MTRNR2L3	ns	NA	ICM
PMEPA1	Pr_EZH2i_up	0.3365	EarlyEpi
CBR3	ns	0.08725	EarlyEpi
COL6A1	Pr_EZH2i_up	0.727	YsMes
TFF3	ns	0.1815	AxMes
RSPH1	ns	-0.002473	AxMes
DNMT3L	ns	0.04748	ICM
HIC2	ns	0.19	TE
MAFF	ns	-0.2765	STB
BIK	Pr_EZH2i_up	1.043	Prelineage
FBLN1	ns	-0.06928	YsMes
SLC25A1	ns	0.1872	Endoderm
SLC7A4	ns	0.4864	TE
ZNF280A	ns	0.1347	Prelineage
TPST2	ns	-0.1296	PrE
HORMAD2-AS1	ns	-0.0361	ICM
PATZ1	ns	0.0409	MidEpi
MYH9	Pr_EZH2i_down	-0.2568	EVT
IL2RB	ns	0.07976	EVT
C1QTNF6	ns	0.1036	EVT
BAIAP2L2	ns	0.1417	Prelineage
A4GALT	Pr_EZH2i_up	0.4277	ICM
PLXNB2	Pr_EZH2i_down	-0.1893	EVT
STS	ns	0.1751	CTB
SYAP1	Pr_EZH2i_down	-0.2646	Endoderm
SAT1	Pr_EZH2i_up	0.247	AxMes
MAGEB2	ns	0.004481	Prelineage
RP2	ns	0.05699	CTB
TIMP1	Pr_EZH2i_down	-0.2465	YsMes
MAGEH1	ns	-0.04385	Endoderm
AKAP14	ns	0.01491	AxMes
VGLL1	ns	0.06024	CTB
HMGB3	ns	-0.1503	NasMes
MAGEA4	ns	0.01008	Prelineage
TKTL1	ns	-0.009464	ICM
EMD	ns	-0.1851	LateEpi
AP1S2	Pr_EZH2i_down	-0.3285	LateEpi
SH3KBP1	Pr_EZH2i_up	0.3827	CTB
ARX	ns	0.09707	EarlyEpi
BCOR	ns	-0.05631	EarlyEpi
MORF4L2	ns	-0.1644	EVT
RIPPLY1	ns	NA	EmMes
COL4A6	Pr_EZH2i_up	0.7911	Endoderm
CETN2	ns	0.07956	AxMes
PDZD4	Pr_EZH2i_down	-0.3459	MidEpi
HLA-G	Pr_EZH2i_up	0.8875	EVT
POU5F1	ns	-0.0243	MidEpi
MOG	ns	-0.01434	EarlyEpi
CLIC1	ns	-0.009189	YsMes
HMOX2	ns	0.2014	TE
