# Supplementary material for: Polycomb repressive complex 2 shields naïve human pluripotent cells from trophectoderm differentiation
Source: Nat Cell Biol. 2022 May 30;24(6):845–57. doi: 10.1038/s41556-022-00916-w (PMC9203276; doi:10.1038/s41556-022-00916-w)
Supplement: Supplementary file 16 — Statistical source data corresponding to Extended Data Fig. 7. [file 41556_2022_916_MOESM16_ESM.xlsx]

## Sheet: EFIG7a_boxplot_hs795
Well	Cell	Site	channel	value
WT	1	1	H3K27m3	0.0292046
WT	1	1	GATA3	0.0107064
WT	2	1	H3K27m3	0.0329928
WT	2	1	GATA3	0.00985422
WT	3	1	H3K27m3	0.0365624
WT	3	1	GATA3	0.00945131
WT	4	1	H3K27m3	0.0326752
WT	4	1	GATA3	0.00984887
WT	5	1	H3K27m3	0.0357545
WT	5	1	GATA3	0.00978516
WT	6	1	H3K27m3	0.0256221
WT	6	1	GATA3	0.0103072
WT	7	1	H3K27m3	0.0283696
WT	7	1	GATA3	0.0101332
WT	8	1	H3K27m3	0.0205413
WT	8	1	GATA3	0.0105054
WT	9	1	H3K27m3	0.039088
WT	9	1	GATA3	0.00928434
WT	10	1	H3K27m3	0.0221769
WT	10	1	GATA3	0.0104934
WT	11	1	H3K27m3	0.0195639
WT	11	1	GATA3	0.0105343
WT	12	1	H3K27m3	0.0340764
WT	12	1	GATA3	0.0100194
WT	13	1	H3K27m3	0.0226126
WT	13	1	GATA3	0.0104976
WT	14	1	H3K27m3	0.027144
WT	14	1	GATA3	0.0100209
WT	15	1	H3K27m3	0.0217819
WT	15	1	GATA3	0.0102908
WT	16	1	H3K27m3	0.0323215
WT	16	1	GATA3	0.00980216
WT	17	1	H3K27m3	0.0265338
WT	17	1	GATA3	0.0111151
WT	18	1	H3K27m3	0.0254495
WT	18	1	GATA3	0.0100716
WT	19	1	H3K27m3	0.0194363
WT	19	1	GATA3	0.0103431
WT	20	1	H3K27m3	0.022811
WT	20	1	GATA3	0.0104803
WT	21	1	H3K27m3	0.0235761
WT	21	1	GATA3	0.0105061
WT	22	1	H3K27m3	0.0329785
WT	22	1	GATA3	0.00942496
WT	23	1	H3K27m3	0.0214803
WT	23	1	GATA3	0.0106797
WT	24	1	H3K27m3	0.0236531
WT	24	1	GATA3	0.0114639
WT	25	1	H3K27m3	0.0217204
WT	25	1	GATA3	0.0114726
WT	26	1	H3K27m3	0.0268783
WT	26	1	GATA3	0.0104719
WT	27	1	H3K27m3	0.0326104
WT	27	1	GATA3	0.0100536
WT	28	1	H3K27m3	0.0246891
WT	28	1	GATA3	0.0110405
WT	29	1	H3K27m3	0.0205479
WT	29	1	GATA3	0.0114717
WT	30	1	H3K27m3	0.0286773
WT	30	1	GATA3	0.0102345
WT	31	1	H3K27m3	0.0173861
WT	31	1	GATA3	0.0115251
WT	32	1	H3K27m3	0.0169958
WT	32	1	GATA3	0.0116493
WT	33	1	H3K27m3	0.0422849
WT	33	1	GATA3	0.00952284
WT	34	1	H3K27m3	0.0187253
WT	34	1	GATA3	0.0113035
WT	35	1	H3K27m3	0.0167426
WT	35	1	GATA3	0.0115634
WT	36	1	H3K27m3	0.03117
WT	36	1	GATA3	0.00966878
WT	37	1	H3K27m3	0.0197935
WT	37	1	GATA3	0.0112125
WT	38	1	H3K27m3	0.0286123
WT	38	1	GATA3	0.0109843
WT	39	1	H3K27m3	0.0355559
WT	39	1	GATA3	0.0110074
WT	40	1	H3K27m3	0.0234743
WT	40	1	GATA3	0.0106618
WT	41	1	H3K27m3	0.021975
WT	41	1	GATA3	0.0109604
WT	42	1	H3K27m3	0.0333889
WT	42	1	GATA3	0.0109517
WT	43	1	H3K27m3	0.0244743
WT	43	1	GATA3	0.0118307
WT	44	1	H3K27m3	0.0157019
WT	44	1	GATA3	0.0106732
WT	45	1	H3K27m3	0.0163192
WT	45	1	GATA3	0.011119
WT	46	1	H3K27m3	0.0177096
WT	46	1	GATA3	0.0113443
WT	47	1	H3K27m3	0.022395
WT	47	1	GATA3	0.0103553
WT	48	1	H3K27m3	0.0229556
WT	48	1	GATA3	0.0112891
WT	49	1	H3K27m3	0.017248
WT	49	1	GATA3	0.0118796
WT	50	1	H3K27m3	0.0145553
WT	50	1	GATA3	0.0110355
WT	51	1	H3K27m3	0.0176292
WT	51	1	GATA3	0.0108623
WT	52	1	H3K27m3	0.0176623
WT	52	1	GATA3	0.0119913
WT	53	1	H3K27m3	0.0153941
WT	53	1	GATA3	0.00998448
WT	54	1	H3K27m3	0.027171
WT	54	1	GATA3	0.0103775
WT	55	1	H3K27m3	0.0149517
WT	55	1	GATA3	0.0102573
WT	56	1	H3K27m3	0.0166234
WT	56	1	GATA3	0.010653
WT	57	1	H3K27m3	0.0171999
WT	57	1	GATA3	0.0100032
WT	58	1	H3K27m3	0.0297147
WT	58	1	GATA3	0.010895
WT	59	1	H3K27m3	0.0210981
WT	59	1	GATA3	0.0109173
WT	60	1	H3K27m3	0.0173618
WT	60	1	GATA3	0.0100035
WT	61	1	H3K27m3	0.0180491
WT	61	1	GATA3	0.0100337
WT	62	1	H3K27m3	0.0147601
WT	62	1	GATA3	0.0100102
WT	63	1	H3K27m3	0.0255559
WT	63	1	GATA3	0.0104064
WT	64	1	H3K27m3	0.0217107
WT	64	1	GATA3	0.00969988
WT	65	1	H3K27m3	0.0194632
WT	65	1	GATA3	0.00991344
WT	66	1	H3K27m3	0.025958
WT	66	1	GATA3	0.00975212
WT	67	1	H3K27m3	0.0230422
WT	67	1	GATA3	0.0104215
WT	68	1	H3K27m3	0.0294147
WT	68	1	GATA3	0.0105044
WT	69	1	H3K27m3	0.0283818
WT	69	1	GATA3	0.010352
EZH2i	2	1	H3K27m3	0.00453534
EZH2i	2	1	GATA3	0.00975095
EZH2i	3	1	H3K27m3	0.00474538
EZH2i	3	1	GATA3	0.00955676
EZH2i	4	1	H3K27m3	0.00427992
EZH2i	4	1	GATA3	0.00870892
EZH2i	5	1	H3K27m3	0.004796
EZH2i	5	1	GATA3	0.0117312
EZH2i	6	1	H3K27m3	0.00467006
EZH2i	6	1	GATA3	0.0146485
EZH2i	7	1	H3K27m3	0.00499487
EZH2i	7	1	GATA3	0.0127657
EZH2i	8	1	H3K27m3	0.00460291
EZH2i	8	1	GATA3	0.00887702
EZH2i	9	1	H3K27m3	0.0044897
EZH2i	9	1	GATA3	0.00943745
EZH2i	10	1	H3K27m3	0.00447765
EZH2i	10	1	GATA3	0.0109867
EZH2i	11	1	H3K27m3	0.00426277
EZH2i	11	1	GATA3	0.0115417
EZH2i	12	1	H3K27m3	0.00454481
EZH2i	12	1	GATA3	0.0111271
EZH2i	13	1	H3K27m3	0.00453263
EZH2i	13	1	GATA3	0.00874967
EZH2i	14	1	H3K27m3	0.00433583
EZH2i	14	1	GATA3	0.0087174
EZH2i	15	1	H3K27m3	0.00480922
EZH2i	15	1	GATA3	0.0148809
EZH2i	16	1	H3K27m3	0.0043731
EZH2i	16	1	GATA3	0.00923023
EZH2i	17	1	H3K27m3	0.00494608
EZH2i	17	1	GATA3	0.0101739
EZH2i	18	1	H3K27m3	0.00449505
EZH2i	18	1	GATA3	0.0128339
EZH2i	19	1	H3K27m3	0.00434818
EZH2i	19	1	GATA3	0.00875608
EZH2i	20	1	H3K27m3	0.00466825
EZH2i	20	1	GATA3	0.0100522
EZH2i	21	1	H3K27m3	0.004559
EZH2i	21	1	GATA3	0.00932696
EZH2i	22	1	H3K27m3	0.00478032
EZH2i	22	1	GATA3	0.0101833
EZH2i	23	1	H3K27m3	0.00448661
EZH2i	23	1	GATA3	0.0103579
EZH2i	24	1	H3K27m3	0.00510572
EZH2i	24	1	GATA3	0.0108869
EZH2i	25	1	H3K27m3	0.0041337
EZH2i	25	1	GATA3	0.0091245
EZH2i	26	1	H3K27m3	0.00443943
EZH2i	26	1	GATA3	0.00973746
EZH2i	27	1	H3K27m3	0.00469344
EZH2i	27	1	GATA3	0.0133008
EZH2i	28	1	H3K27m3	0.00453718
EZH2i	28	1	GATA3	0.012778
EZH2i	29	1	H3K27m3	0.00404429
EZH2i	29	1	GATA3	0.00926169
EZH2i	30	1	H3K27m3	0.00481932
EZH2i	30	1	GATA3	0.0100447
EZH2i	31	1	H3K27m3	0.00412083
EZH2i	31	1	GATA3	0.0105501
EZH2i	32	1	H3K27m3	0.00530922
EZH2i	32	1	GATA3	0.00948224
EZH2i	33	1	H3K27m3	0.00480398
EZH2i	33	1	GATA3	0.0102432
EZH2i	34	1	H3K27m3	0.00457097
EZH2i	34	1	GATA3	0.0118993
EZH2i	35	1	H3K27m3	0.00481869
EZH2i	35	1	GATA3	0.0105868
EZH2i	36	1	H3K27m3	0.00482854
EZH2i	36	1	GATA3	0.0103344
EZH2i	37	1	H3K27m3	0.00440184
EZH2i	37	1	GATA3	0.0100309
EZH2i	38	1	H3K27m3	0.00471483
EZH2i	38	1	GATA3	0.0105999
EZH2i	39	1	H3K27m3	0.00679033
EZH2i	39	1	GATA3	0.00879815
EZH2i	40	1	H3K27m3	0.00456186
EZH2i	40	1	GATA3	0.00989102
EZH2i	41	1	H3K27m3	0.00524925
EZH2i	41	1	GATA3	0.0111212
EZH2i	42	1	H3K27m3	0.00498676
EZH2i	42	1	GATA3	0.00979264
EZH2i	43	1	H3K27m3	0.00476581
EZH2i	43	1	GATA3	0.009094
EZH2i	44	1	H3K27m3	0.00461884
EZH2i	44	1	GATA3	0.0098304
EZH2i	46	1	H3K27m3	0.00464628
EZH2i	46	1	GATA3	0.0122003
EZH2i	47	1	H3K27m3	0.00488327
EZH2i	47	1	GATA3	0.00978089
EZH2i	48	1	H3K27m3	0.00448143
EZH2i	48	1	GATA3	0.00934731
EZH2i	49	1	H3K27m3	0.00421469
EZH2i	49	1	GATA3	0.0154546
EZH2i	50	1	H3K27m3	0.0046583
EZH2i	50	1	GATA3	0.0111075
EZH2i	51	1	H3K27m3	0.00563485
EZH2i	51	1	GATA3	0.00860427
EZH2i	52	1	H3K27m3	0.00459708
EZH2i	52	1	GATA3	0.0129951
EZH2i	54	1	H3K27m3	0.00479006
EZH2i	54	1	GATA3	0.0113632
EZH2i	56	1	H3K27m3	0.00522446
EZH2i	56	1	GATA3	0.0123687
EZH2i	59	1	H3K27m3	0.00458085
EZH2i	59	1	GATA3	0.0104207
EZH2i	60	1	H3K27m3	0.0048922
EZH2i	60	1	GATA3	0.0106827
EZH2i	61	1	H3K27m3	0.00449594
EZH2i	61	1	GATA3	0.00916848
EZH2i	62	1	H3K27m3	0.00435463
EZH2i	62	1	GATA3	0.00962006
EZH2i	63	1	H3K27m3	0.00444565
EZH2i	63	1	GATA3	0.00839035
EZH2i	64	1	H3K27m3	0.00478509
EZH2i	64	1	GATA3	0.0115668
EZH2i	65	1	H3K27m3	0.00442914
EZH2i	65	1	GATA3	0.0104568
EZH2i	66	1	H3K27m3	0.00442127
EZH2i	66	1	GATA3	0.00948539
EZH2i	67	1	H3K27m3	0.00449571
EZH2i	67	1	GATA3	0.0262663
EZH2i	68	1	H3K27m3	0.00475597
EZH2i	68	1	GATA3	0.00953925
EZH2i	69	1	H3K27m3	0.00510754
EZH2i	69	1	GATA3	0.0166111
EZH2i	70	1	H3K27m3	0.00425586
EZH2i	70	1	GATA3	0.00925776
EZH2i	71	1	H3K27m3	0.00473684
EZH2i	71	1	GATA3	0.00896977
EZH2i	72	1	H3K27m3	0.00478508
EZH2i	72	1	GATA3	0.0103336
EZH2i	73	1	H3K27m3	0.00473274
EZH2i	73	1	GATA3	0.0304233
EZH2i	76	1	H3K27m3	0.00469962
EZH2i	76	1	GATA3	0.00990951
EZH2i	77	1	H3K27m3	0.00482322
EZH2i	77	1	GATA3	0.0128065
EZH2i	79	1	H3K27m3	0.00438106
EZH2i	79	1	GATA3	0.00898424
EZH2i	80	1	H3K27m3	0.00420495
EZH2i	80	1	GATA3	0.00824218
EZH2i	81	1	H3K27m3	0.00413297
EZH2i	81	1	GATA3	0.0108859
EZH2i	82	1	H3K27m3	0.00424195
EZH2i	82	1	GATA3	0.00906405
EZH2i	83	1	H3K27m3	0.00420785
EZH2i	83	1	GATA3	0.00889433
EZH2i	84	1	H3K27m3	0.00485449
EZH2i	84	1	GATA3	0.00933752
EZH2i	85	1	H3K27m3	0.00483901
EZH2i	85	1	GATA3	0.0187248
EZH2i	86	1	H3K27m3	0.00474738
EZH2i	86	1	GATA3	0.0114971
EZH2i	87	1	H3K27m3	0.00471729
EZH2i	87	1	GATA3	0.00876973
EZH2i	88	1	H3K27m3	0.00459868
EZH2i	88	1	GATA3	0.00950796
EZH2i	89	1	H3K27m3	0.004598
EZH2i	89	1	GATA3	0.00936165
EZH2i	90	1	H3K27m3	0.00454642
EZH2i	90	1	GATA3	0.0104796
EZH2i	91	1	H3K27m3	0.00435264
EZH2i	91	1	GATA3	0.0084886
EZH2i	92	1	H3K27m3	0.0045039
EZH2i	92	1	GATA3	0.00969204
EZH2i	93	1	H3K27m3	0.00405053
EZH2i	93	1	GATA3	0.00888883
EZH2i	94	1	H3K27m3	0.00508662
EZH2i	94	1	GATA3	0.0116906
EZH2i	95	1	H3K27m3	0.00485465
EZH2i	95	1	GATA3	0.00987876
EZH2i	98	1	H3K27m3	0.00475477
EZH2i	98	1	GATA3	0.00965131
EZH2i	99	1	H3K27m3	0.00457548
EZH2i	99	1	GATA3	0.00963231
EZH2i	101	1	H3K27m3	0.00397891
EZH2i	101	1	GATA3	0.012395
EZH2i	102	1	H3K27m3	0.00500353
EZH2i	102	1	GATA3	0.012632
EZH2i	103	1	H3K27m3	0.0046098
EZH2i	103	1	GATA3	0.0101673
EZH2i	104	1	H3K27m3	0.00467998
EZH2i	104	1	GATA3	0.0142181
EZH2i	105	1	H3K27m3	0.00447406
EZH2i	105	1	GATA3	0.0135367
EZH2i	106	1	H3K27m3	0.00473707
EZH2i	106	1	GATA3	0.0153607
EZH2i	107	1	H3K27m3	0.00449805
EZH2i	107	1	GATA3	0.010184
EZH2i	108	1	H3K27m3	0.00423384
EZH2i	108	1	GATA3	0.00960767
EZH2i	109	1	H3K27m3	0.00483777
EZH2i	109	1	GATA3	0.0122254
EZH2i	111	1	H3K27m3	0.00463682
EZH2i	111	1	GATA3	0.0113042
EZH2i	112	1	H3K27m3	0.00448478
EZH2i	112	1	GATA3	0.00960182
EZH2i	113	1	H3K27m3	0.00462179
EZH2i	113	1	GATA3	0.0111064
EZH2i	114	1	H3K27m3	0.00463905
EZH2i	114	1	GATA3	0.0104189
EZH2i	115	1	H3K27m3	0.00485761
EZH2i	115	1	GATA3	0.0125639
EZH2i	116	1	H3K27m3	0.00479563
EZH2i	116	1	GATA3	0.00935515
EZH2i	117	1	H3K27m3	0.00476633
EZH2i	117	1	GATA3	0.0104254
EZH2i	118	1	H3K27m3	0.00462796
EZH2i	118	1	GATA3	0.0100362
EZH2i	120	1	H3K27m3	0.00461812
EZH2i	120	1	GATA3	0.0178391
EZH2i	122	1	H3K27m3	0.00455486
EZH2i	122	1	GATA3	0.010557
EZH2i	123	1	H3K27m3	0.00432384
EZH2i	123	1	GATA3	0.0100699
EZH2i	124	1	H3K27m3	0.00454809
EZH2i	124	1	GATA3	0.00933725
EZH2i	125	1	H3K27m3	0.0048435
EZH2i	125	1	GATA3	0.00989211
EZH2i	128	1	H3K27m3	0.00438388
EZH2i	128	1	GATA3	0.0193795
EZH2i	129	1	H3K27m3	0.00506571
EZH2i	129	1	GATA3	0.0115024
EZH2i	130	1	H3K27m3	0.00415984
EZH2i	130	1	GATA3	0.0182268
EZH2i	131	1	H3K27m3	0.00475918
EZH2i	131	1	GATA3	0.0124806
EZH2i	132	1	H3K27m3	0.00453544
EZH2i	132	1	GATA3	0.00998321
EZH2i	133	1	H3K27m3	0.00477757
EZH2i	133	1	GATA3	0.00890192
EZH2i	134	1	H3K27m3	0.0043347
EZH2i	134	1	GATA3	0.00925101
EZH2i	135	1	H3K27m3	0.0046236
EZH2i	135	1	GATA3	0.0097742
EZH2i	137	1	H3K27m3	0.00493747
EZH2i	137	1	GATA3	0.00919166
EZH2i	138	1	H3K27m3	0.0038475
EZH2i	138	1	GATA3	0.00963902
EZH2i	139	1	H3K27m3	0.00439331
EZH2i	139	1	GATA3	0.01031
EZH2i	140	1	H3K27m3	0.00525416
EZH2i	140	1	GATA3	0.011099
EZH2i	141	1	H3K27m3	0.00451147
EZH2i	141	1	GATA3	0.0223699
EZH2i	142	1	H3K27m3	0.00380176
EZH2i	142	1	GATA3	0.00963928
EZH2i	143	1	H3K27m3	0.00499171
EZH2i	143	1	GATA3	0.0147687
EZH2i	144	1	H3K27m3	0.0040709
EZH2i	144	1	GATA3	0.00892592
EZH2i	145	1	H3K27m3	0.00405004
EZH2i	145	1	GATA3	0.00904816

## Sheet: EFIG7b_boxplot
Well	Site	round	channel	norm_intensity
Transfected	1	1	EED_norm	0.389272
Transfected	1	1	GATA3_norm	1.23172
Transfected	1	1	EED_norm	0.379399
Transfected	1	1	GATA3_norm	0.89668
Transfected	1	1	EED_norm	0.395913
Transfected	1	1	GATA3_norm	1.48232
Transfected	1	1	EED_norm	0.403339
Transfected	1	1	GATA3_norm	1.86204
Transfected	1	1	EED_norm	0.393442
Transfected	1	1	GATA3_norm	1.27147
Transfected	1	1	EED_norm	0.38985
Transfected	1	1	GATA3_norm	1.56013
Transfected	1	1	EED_norm	0.456262
Transfected	1	1	GATA3_norm	1.30157
Transfected	1	1	EED_norm	0.395788
Transfected	1	1	GATA3_norm	2.26879
Transfected	1	1	EED_norm	0.386661
Transfected	1	1	GATA3_norm	1.51113
Transfected	1	1	EED_norm	0.387486
Transfected	1	1	GATA3_norm	1.91904
Transfected	1	1	EED_norm	0.393421
Transfected	1	1	GATA3_norm	1.57431
Transfected	1	1	EED_norm	0.439357
Transfected	1	1	GATA3_norm	1.16373
Transfected	1	1	EED_norm	0.382503
Transfected	1	1	GATA3_norm	1.08096
Transfected	1	1	EED_norm	0.394111
Transfected	1	1	GATA3_norm	1.41974
Transfected	1	1	EED_norm	0.383378
Transfected	1	1	GATA3_norm	1.22634
Transfected	1	1	EED_norm	0.424647
Transfected	1	1	GATA3_norm	1.27364
Transfected	1	1	EED_norm	0.382667
Transfected	1	1	GATA3_norm	1.29287
Transfected	1	1	EED_norm	0.39475
Transfected	1	1	GATA3_norm	1.53547
Transfected	1	1	EED_norm	0.394497
Transfected	1	1	GATA3_norm	2.80739
Transfected	1	1	EED_norm	0.392658
Transfected	1	1	GATA3_norm	1.44574
Transfected	1	1	EED_norm	0.396539
Transfected	1	1	GATA3_norm	1.16748
Transfected	1	1	EED_norm	0.395269
Transfected	1	1	GATA3_norm	1.47864
Transfected	1	1	EED_norm	0.397797
Transfected	1	1	GATA3_norm	1.45655
Transfected	1	1	EED_norm	0.392092
Transfected	1	1	GATA3_norm	1.63594
Transfected	1	1	EED_norm	0.403626
Transfected	1	1	GATA3_norm	1.60172
Transfected	1	1	EED_norm	0.373563
Transfected	1	1	GATA3_norm	0.89827
Transfected	1	1	EED_norm	0.397995
Transfected	1	1	GATA3_norm	1.21771
Transfected	1	1	EED_norm	0.415899
Transfected	1	1	GATA3_norm	1.20164
Transfected	1	1	EED_norm	0.403493
Transfected	1	1	GATA3_norm	1.48397
Transfected	1	1	EED_norm	0.37861
Transfected	1	1	GATA3_norm	0.912779
Transfected	1	1	EED_norm	0.39436
Transfected	1	1	GATA3_norm	1.52187
Transfected	1	1	EED_norm	0.399203
Transfected	1	1	GATA3_norm	1.01898
Transfected	1	1	EED_norm	0.383844
Transfected	1	1	GATA3_norm	1.43833
Transfected	1	1	EED_norm	0.394472
Transfected	1	1	GATA3_norm	1.66708
Transfected	1	1	EED_norm	0.394005
Transfected	1	1	GATA3_norm	1.179
Transfected	1	1	EED_norm	0.391572
Transfected	1	1	GATA3_norm	2.00685
Transfected	1	1	EED_norm	0.388287
Transfected	1	1	GATA3_norm	1.30844
Transfected	1	1	EED_norm	0.380043
Transfected	1	1	GATA3_norm	0.928701
Transfected	1	1	EED_norm	0.384607
Transfected	1	1	GATA3_norm	1.23437
Transfected	1	1	EED_norm	0.390088
Transfected	1	1	GATA3_norm	1.25641
Transfected	1	1	EED_norm	0.402915
Transfected	1	1	GATA3_norm	2.03017
Transfected	1	1	EED_norm	0.388195
Transfected	1	1	GATA3_norm	1.33693
Transfected	1	1	EED_norm	0.39377
Transfected	1	1	GATA3_norm	1.80389
Transfected	1	1	EED_norm	0.381755
Transfected	1	1	GATA3_norm	1.55686
Transfected	1	1	EED_norm	0.415408
Transfected	1	1	GATA3_norm	1.74568
Transfected	1	1	EED_norm	0.40262
Transfected	1	1	GATA3_norm	1.40673
Transfected	1	1	EED_norm	0.394996
Transfected	1	1	GATA3_norm	1.89961
Transfected	1	1	EED_norm	0.398853
Transfected	1	1	GATA3_norm	1.03355
Transfected	1	1	EED_norm	0.395301
Transfected	1	1	GATA3_norm	1.11486
Transfected	1	1	EED_norm	0.378789
Transfected	1	1	GATA3_norm	0.956806
Transfected	1	1	EED_norm	0.378953
Transfected	1	1	GATA3_norm	0.953912
Transfected	1	1	EED_norm	0.391408
Transfected	1	1	GATA3_norm	1.20375
Transfected	1	1	EED_norm	0.392375
Transfected	1	1	GATA3_norm	1.18024
Transfected	1	1	EED_norm	0.386923
Transfected	1	1	GATA3_norm	1.48762
Transfected	1	1	EED_norm	0.385669
Transfected	1	1	GATA3_norm	1.04194
Transfected	1	1	EED_norm	0.392052
Transfected	1	1	GATA3_norm	1.91044
Transfected	1	1	EED_norm	0.390126
Transfected	1	1	GATA3_norm	1.24267
Transfected	1	1	EED_norm	0.39624
Transfected	1	1	GATA3_norm	1.04032
Transfected	1	1	EED_norm	0.450327
Transfected	1	1	GATA3_norm	1.05273
Transfected	1	1	EED_norm	0.383449
Transfected	1	1	GATA3_norm	1.21964
Transfected	1	1	EED_norm	0.400609
Transfected	1	1	GATA3_norm	1.82286
Transfected	1	1	EED_norm	0.402136
Transfected	1	1	GATA3_norm	1.34885
Transfected	1	1	EED_norm	0.381821
Transfected	1	1	GATA3_norm	1.10267
Transfected	1	1	EED_norm	0.399804
Transfected	1	1	GATA3_norm	1.6338
Transfected	1	1	EED_norm	0.38436
Transfected	1	1	GATA3_norm	2.22342
Transfected	1	1	EED_norm	0.393814
Transfected	1	1	GATA3_norm	1.19403
Transfected	1	1	EED_norm	0.386291
Transfected	1	1	GATA3_norm	1.18605
Transfected	1	1	EED_norm	0.394135
Transfected	1	1	GATA3_norm	2.29427
Transfected	1	1	EED_norm	0.391483
Transfected	1	1	GATA3_norm	1.95203
Transfected	1	1	EED_norm	0.407947
Transfected	1	1	GATA3_norm	2.53272
Transfected	1	1	EED_norm	0.393286
Transfected	1	1	GATA3_norm	1.4747
Transfected	1	1	EED_norm	0.38734
Transfected	1	1	GATA3_norm	2.60868
Transfected	1	1	EED_norm	0.392818
Transfected	1	1	GATA3_norm	1.52942
Transfected	1	1	EED_norm	0.396197
Transfected	1	1	GATA3_norm	1.03248
Transfected	1	1	EED_norm	0.386069
Transfected	1	1	GATA3_norm	0.944771
Transfected	1	1	EED_norm	0.401922
Transfected	1	1	GATA3_norm	1.44729
Transfected	1	1	EED_norm	0.383203
Transfected	1	1	GATA3_norm	1.16661
Transfected	1	1	EED_norm	0.385277
Transfected	1	1	GATA3_norm	2.29937
Transfected	1	1	EED_norm	0.380974
Transfected	1	1	GATA3_norm	0.964968
Transfected	1	1	EED_norm	0.390318
Transfected	1	1	GATA3_norm	1.12355
Transfected	1	1	EED_norm	0.388509
Transfected	1	1	GATA3_norm	1.47267
Transfected	1	1	EED_norm	0.411365
Transfected	1	1	GATA3_norm	13.8482
Transfected	1	1	EED_norm	0.426812
Transfected	1	1	GATA3_norm	0.958101
Transfected	1	1	EED_norm	0.381938
Transfected	1	1	GATA3_norm	1.40597
Transfected	1	1	EED_norm	0.382539
Transfected	1	1	GATA3_norm	2.21851
Transfected	1	1	EED_norm	0.397019
Transfected	1	1	GATA3_norm	1.11284
Transfected	1	1	EED_norm	0.388232
Transfected	1	1	GATA3_norm	1.06271
Transfected	1	1	EED_norm	0.387821
Transfected	1	1	GATA3_norm	1.9948
Transfected	1	1	EED_norm	0.412481
Transfected	1	1	GATA3_norm	1.93331
Transfected	1	1	EED_norm	0.387655
Transfected	1	1	GATA3_norm	1.70806
Transfected	1	1	EED_norm	0.394131
Transfected	1	1	GATA3_norm	2.97476
Transfected	1	1	EED_norm	0.385051
Transfected	1	1	GATA3_norm	1.31707
Transfected	1	1	EED_norm	0.392062
Transfected	1	1	GATA3_norm	1.23882
Transfected	1	1	EED_norm	0.381339
Transfected	1	1	GATA3_norm	1.66868
Transfected	1	1	EED_norm	0.377301
Transfected	1	1	GATA3_norm	1.08966
Transfected	1	1	EED_norm	0.390636
Transfected	1	1	GATA3_norm	1.76244
Transfected	1	1	EED_norm	0.380234
Transfected	1	1	GATA3_norm	0.962233
Transfected	1	1	EED_norm	0.400595
Transfected	1	1	GATA3_norm	1.23031
Transfected	1	1	EED_norm	0.389644
Transfected	1	1	GATA3_norm	1.47921
Transfected	1	1	EED_norm	0.381334
Transfected	1	1	GATA3_norm	1.52164
Transfected	1	1	EED_norm	0.385835
Transfected	1	1	GATA3_norm	2.22465
Transfected	1	1	EED_norm	0.494722
Transfected	1	1	GATA3_norm	1.78097
Transfected	1	1	EED_norm	0.386229
Transfected	1	1	GATA3_norm	1.82301
Transfected	1	1	EED_norm	0.374851
Transfected	1	1	GATA3_norm	1.52137
Transfected	1	1	EED_norm	0.384603
Transfected	1	1	GATA3_norm	1.32051
Transfected	1	1	EED_norm	0.386269
Transfected	1	1	GATA3_norm	1.30772
Transfected	1	1	EED_norm	0.391553
Transfected	1	1	GATA3_norm	1.31218
Transfected	1	1	EED_norm	0.373305
Transfected	1	1	GATA3_norm	1.49616
Transfected	1	1	EED_norm	0.386248
Transfected	1	1	GATA3_norm	2.2154
Transfected	1	1	EED_norm	0.385656
Transfected	1	1	GATA3_norm	1.29267
Transfected	1	1	EED_norm	0.39492
Transfected	1	1	GATA3_norm	2.0378
Transfected	1	1	EED_norm	0.428741
Transfected	1	1	GATA3_norm	1.93984
Transfected	1	1	EED_norm	0.389327
Transfected	1	1	GATA3_norm	1.46098
Transfected	1	1	EED_norm	0.395913
Transfected	1	1	GATA3_norm	1.62617
Transfected	1	1	EED_norm	0.394959
Transfected	1	1	GATA3_norm	2.52398
Transfected	1	1	EED_norm	0.39653
Transfected	1	1	GATA3_norm	1.59263
Transfected	1	1	EED_norm	0.389463
Transfected	1	1	GATA3_norm	2.14046
Transfected	1	1	EED_norm	0.417009
Transfected	1	1	GATA3_norm	1.09089
Transfected	1	1	EED_norm	0.374802
Transfected	1	1	GATA3_norm	1.4178
Transfected	1	1	EED_norm	0.382692
Transfected	1	1	GATA3_norm	1.17191
Transfected	1	1	EED_norm	0.383304
Transfected	1	1	GATA3_norm	1.2154
Transfected	1	1	EED_norm	0.390945
Transfected	1	1	GATA3_norm	1.64585
Transfected	1	1	EED_norm	0.389192
Transfected	1	1	GATA3_norm	1.17955
Transfected	1	1	EED_norm	0.37642
Transfected	1	1	GATA3_norm	0.962706
Transfected	1	1	EED_norm	0.387632
Transfected	1	1	GATA3_norm	3.67613
Transfected	1	1	EED_norm	0.397246
Transfected	1	1	GATA3_norm	6.76753
Transfected	1	1	EED_norm	0.370163
Transfected	1	1	GATA3_norm	1.24734
Transfected	1	1	EED_norm	0.372348
Transfected	1	1	GATA3_norm	1.28324
Transfected	1	1	EED_norm	0.374451
Transfected	1	1	GATA3_norm	1.10153
Transfected	1	1	EED_norm	0.373061
Transfected	1	1	GATA3_norm	1.16218
Transfected	1	1	EED_norm	0.374742
Transfected	1	1	GATA3_norm	1.0877
Transfected	1	1	EED_norm	0.386068
Transfected	1	1	GATA3_norm	1.52964
Transfected	1	1	EED_norm	0.350149
Transfected	1	1	GATA3_norm	0.833683
Transfected	1	1	EED_norm	0.383167
Transfected	1	1	GATA3_norm	4.29189
Transfected	1	1	EED_norm	0.419164
Transfected	1	1	GATA3_norm	1.37317
Transfected	1	1	EED_norm	0.374839
Transfected	1	1	GATA3_norm	1.42625
Transfected	1	1	EED_norm	0.377909
Transfected	1	1	GATA3_norm	1.58429
Transfected	1	1	EED_norm	0.377726
Transfected	1	1	GATA3_norm	3.62817
Transfected	1	1	EED_norm	0.384993
Transfected	1	1	GATA3_norm	3.72098
Transfected	1	1	EED_norm	0.37346
Transfected	1	1	GATA3_norm	1.451
Transfected	1	1	EED_norm	0.372557
Transfected	1	1	GATA3_norm	1.13491
Transfected	1	1	EED_norm	0.483209
Transfected	1	1	GATA3_norm	1.27994
Transfected	1	1	EED_norm	0.384836
Transfected	1	1	GATA3_norm	3.84232
Transfected	1	1	EED_norm	0.372156
Transfected	1	1	GATA3_norm	1.41424
Transfected	1	1	EED_norm	0.383508
Transfected	1	1	GATA3_norm	1.78006
Transfected	1	1	EED_norm	0.368703
Transfected	1	1	GATA3_norm	1.21854
Transfected	1	1	EED_norm	0.386154
Transfected	1	1	GATA3_norm	1.46683
Transfected	1	1	EED_norm	0.374413
Transfected	1	1	GATA3_norm	1.54826
Transfected	1	1	EED_norm	0.376917
Transfected	1	1	GATA3_norm	1.16466
Transfected	1	1	EED_norm	0.36616
Transfected	1	1	GATA3_norm	0.996188
Transfected	1	1	EED_norm	0.389617
Transfected	1	1	GATA3_norm	1.19603
Transfected	1	1	EED_norm	0.371161
Transfected	1	1	GATA3_norm	1.42563
Transfected	1	1	EED_norm	0.369325
Transfected	1	1	GATA3_norm	1.45588
Transfected	1	1	EED_norm	0.37297
Transfected	1	1	GATA3_norm	1.32707
Transfected	1	1	EED_norm	0.381954
Transfected	1	1	GATA3_norm	1.90163
Transfected	1	1	EED_norm	0.373905
Transfected	1	1	GATA3_norm	1.88218
Transfected	1	1	EED_norm	0.364515
Transfected	1	1	GATA3_norm	1.38781
Transfected	1	1	EED_norm	0.360331
Transfected	1	1	GATA3_norm	1.87769
Transfected	1	1	EED_norm	0.378219
Transfected	1	1	GATA3_norm	1.19719
Transfected	1	1	EED_norm	0.36363
Transfected	1	1	GATA3_norm	1.38556
Transfected	1	1	EED_norm	0.367978
Transfected	1	1	GATA3_norm	1.21764
Transfected	2	1	EED_norm	0.840667
Transfected	2	1	GATA3_norm	0.907953
Transfected	2	1	EED_norm	1.9752
Transfected	2	1	GATA3_norm	1.25917
Transfected	2	1	EED_norm	1.06859
Transfected	2	1	GATA3_norm	1.03281
Transfected	2	1	EED_norm	1.27041
Transfected	2	1	GATA3_norm	1.02427
Transfected	2	1	EED_norm	2.50864
Transfected	2	1	GATA3_norm	1.2552
Transfected	2	1	EED_norm	1.91549
Transfected	2	1	GATA3_norm	1.19858
Transfected	2	1	EED_norm	1.66379
Transfected	2	1	GATA3_norm	1.15853
Transfected	2	1	EED_norm	1.64421
Transfected	2	1	GATA3_norm	1.17883
Transfected	2	1	EED_norm	1.63543
Transfected	2	1	GATA3_norm	1.43023
Transfected	2	1	EED_norm	1.74751
Transfected	2	1	GATA3_norm	1.17248
Transfected	2	1	EED_norm	1.61329
Transfected	2	1	GATA3_norm	1.2026
Transfected	2	1	EED_norm	1.89325
Transfected	2	1	GATA3_norm	1.58179
Transfected	2	1	EED_norm	2.0111
Transfected	2	1	GATA3_norm	1.004
Transfected	2	1	EED_norm	2.05779
Transfected	2	1	GATA3_norm	1.29535
Transfected	2	1	EED_norm	2.07617
Transfected	2	1	GATA3_norm	1.13622
Transfected	2	1	EED_norm	2.0161
Transfected	2	1	GATA3_norm	1.12101
Transfected	2	1	EED_norm	1.66932
Transfected	2	1	GATA3_norm	1.32519
Transfected	2	1	EED_norm	1.23107
Transfected	2	1	GATA3_norm	1.05861
Transfected	2	1	EED_norm	2.28856
Transfected	2	1	GATA3_norm	1.11293
Transfected	2	1	EED_norm	2.01439
Transfected	2	1	GATA3_norm	1.21633
Transfected	2	1	EED_norm	1.24025
Transfected	2	1	GATA3_norm	1.99246
Transfected	2	1	EED_norm	1.47715
Transfected	2	1	GATA3_norm	1.16414
Transfected	2	1	EED_norm	1.20562
Transfected	2	1	GATA3_norm	1.09344
Transfected	2	1	EED_norm	1.7332
Transfected	2	1	GATA3_norm	1.21038
Transfected	2	1	EED_norm	1.49352
Transfected	2	1	GATA3_norm	1.10556
Transfected	2	1	EED_norm	1.8743
Transfected	2	1	GATA3_norm	1.05643
Transfected	2	1	EED_norm	1.87883
Transfected	2	1	GATA3_norm	1.1391
Transfected	2	1	EED_norm	1.94859
Transfected	2	1	GATA3_norm	1.2262
Transfected	2	1	EED_norm	2.2809
Transfected	2	1	GATA3_norm	1.22172
Transfected	2	1	EED_norm	1.14648
Transfected	2	1	GATA3_norm	1.0221
Transfected	2	1	EED_norm	1.8151
Transfected	2	1	GATA3_norm	1.20561
Transfected	2	1	EED_norm	2.04029
Transfected	2	1	GATA3_norm	1.12462
Transfected	2	1	EED_norm	1.87713
Transfected	2	1	GATA3_norm	1.10713
Transfected	2	1	EED_norm	2.2663
Transfected	2	1	GATA3_norm	1.29451
Transfected	2	1	EED_norm	1.90008
Transfected	2	1	GATA3_norm	1.20236
Transfected	2	1	EED_norm	2.30725
Transfected	2	1	GATA3_norm	1.27145
Transfected	2	1	EED_norm	2.05964
Transfected	2	1	GATA3_norm	1.26717
Transfected	2	1	EED_norm	2.1532
Transfected	2	1	GATA3_norm	1.22382
Transfected	2	1	EED_norm	2.0011
Transfected	2	1	GATA3_norm	1.16659
Transfected	2	1	EED_norm	1.69005
Transfected	2	1	GATA3_norm	1.06974
Transfected	2	1	EED_norm	2.12338
Transfected	2	1	GATA3_norm	1.23564
Transfected	2	1	EED_norm	1.671
Transfected	2	1	GATA3_norm	1.10557
Transfected	2	1	EED_norm	2.35609
Transfected	2	1	GATA3_norm	1.21122
Transfected	2	1	EED_norm	0.765236
Transfected	2	1	GATA3_norm	0.912131
Transfected	2	1	EED_norm	2.03423
Transfected	2	1	GATA3_norm	1.21354
Transfected	2	1	EED_norm	1.82756
Transfected	2	1	GATA3_norm	1.55965
Transfected	2	1	EED_norm	1.38559
Transfected	2	1	GATA3_norm	1.64107
Transfected	2	1	EED_norm	1.99401
Transfected	2	1	GATA3_norm	1.24392
Transfected	2	1	EED_norm	1.54881
Transfected	2	1	GATA3_norm	1.13481
Transfected	2	1	EED_norm	1.68708
Transfected	2	1	GATA3_norm	1.39942
Transfected	2	1	EED_norm	1.38584
Transfected	2	1	GATA3_norm	1.19978
Transfected	2	1	EED_norm	1.13526
Transfected	2	1	GATA3_norm	1.07716
Transfected	2	1	EED_norm	1.68188
Transfected	2	1	GATA3_norm	1.09454
Transfected	2	1	EED_norm	0.938792
Transfected	2	1	GATA3_norm	0.990473
Transfected	2	1	EED_norm	1.17676
Transfected	2	1	GATA3_norm	1.15738
Transfected	2	1	EED_norm	1.30552
Transfected	2	1	GATA3_norm	1.09165
Transfected	2	1	EED_norm	1.82321
Transfected	2	1	GATA3_norm	1.13442
Transfected	2	1	EED_norm	0.929695
Transfected	2	1	GATA3_norm	0.984357
Transfected	3	1	EED_norm	1.09436
Transfected	3	1	GATA3_norm	0.981882
Transfected	3	1	EED_norm	0.977591
Transfected	3	1	GATA3_norm	0.894928
Transfected	3	1	EED_norm	2.31567
Transfected	3	1	GATA3_norm	1.02105
Transfected	3	1	EED_norm	1.48222
Transfected	3	1	GATA3_norm	0.922781
Transfected	3	1	EED_norm	1.50187
Transfected	3	1	GATA3_norm	1.27895
Transfected	3	1	EED_norm	0.818733
Transfected	3	1	GATA3_norm	0.903338
Transfected	3	1	EED_norm	2.41865
Transfected	3	1	GATA3_norm	1.11538
Transfected	3	1	EED_norm	2.58505
Transfected	3	1	GATA3_norm	0.983215
Transfected	3	1	EED_norm	0.895154
Transfected	3	1	GATA3_norm	0.877614
Transfected	3	1	EED_norm	0.69868
Transfected	3	1	GATA3_norm	0.868428
Transfected	3	1	EED_norm	0.788645
Transfected	3	1	GATA3_norm	0.900076
Transfected	3	1	EED_norm	1.48074
Transfected	3	1	GATA3_norm	0.909119
Transfected	3	1	EED_norm	1.65606
Transfected	3	1	GATA3_norm	1.10457
Transfected	3	1	EED_norm	1.14421
Transfected	3	1	GATA3_norm	0.950655
Transfected	3	1	EED_norm	0.848598
Transfected	3	1	GATA3_norm	0.872678
Transfected	3	1	EED_norm	1.07496
Transfected	3	1	GATA3_norm	0.935073
Transfected	3	1	EED_norm	1.30388
Transfected	3	1	GATA3_norm	0.9255
Transfected	3	1	EED_norm	0.935896
Transfected	3	1	GATA3_norm	0.905838
Transfected	3	1	EED_norm	0.900792
Transfected	3	1	GATA3_norm	0.879914
Transfected	3	1	EED_norm	1.29543
Transfected	3	1	GATA3_norm	0.894817
Transfected	3	1	EED_norm	0.975417
Transfected	3	1	GATA3_norm	0.891725
Transfected	3	1	EED_norm	0.82424
Transfected	3	1	GATA3_norm	0.909244
Transfected	3	1	EED_norm	1.11231
Transfected	3	1	GATA3_norm	1.2157
Transfected	3	1	EED_norm	1.18593
Transfected	3	1	GATA3_norm	0.915592
Transfected	3	1	EED_norm	0.937997
Transfected	3	1	GATA3_norm	0.912731
Transfected	3	1	EED_norm	1.15019
Transfected	3	1	GATA3_norm	1.16231
Transfected	3	1	EED_norm	1.01099
Transfected	3	1	GATA3_norm	0.916669
Transfected	3	1	EED_norm	1.04237
Transfected	3	1	GATA3_norm	0.898364
Transfected	3	1	EED_norm	0.81174
Transfected	3	1	GATA3_norm	0.883711
Transfected	3	1	EED_norm	1.60694
Transfected	3	1	GATA3_norm	0.941569
Transfected	3	1	EED_norm	1.26403
Transfected	3	1	GATA3_norm	0.928961
Transfected	3	1	EED_norm	0.690804
Transfected	3	1	GATA3_norm	0.841157
Transfected	3	1	EED_norm	0.919882
Transfected	3	1	GATA3_norm	0.891094
Transfected	3	1	EED_norm	1.06079
Transfected	3	1	GATA3_norm	1.13235
Transfected	3	1	EED_norm	1.47978
Transfected	3	1	GATA3_norm	1.38126
Transfected	3	1	EED_norm	0.948438
Transfected	3	1	GATA3_norm	0.910332
Transfected	3	1	EED_norm	0.790806
Transfected	3	1	GATA3_norm	0.873551
Transfected	3	1	EED_norm	1.17902
Transfected	3	1	GATA3_norm	0.925732
Transfected	3	1	EED_norm	1.58116
Transfected	3	1	GATA3_norm	0.927238
Transfected	3	1	EED_norm	1.02706
Transfected	3	1	GATA3_norm	1.15381
Transfected	3	1	EED_norm	1.01343
Transfected	3	1	GATA3_norm	0.870691
Transfected	3	1	EED_norm	0.915062
Transfected	3	1	GATA3_norm	0.928119
Transfected	3	1	EED_norm	0.942149
Transfected	3	1	GATA3_norm	0.904201
Transfected	3	1	EED_norm	0.59397
Transfected	3	1	GATA3_norm	0.839069
Transfected	3	1	EED_norm	1.1471
Transfected	3	1	GATA3_norm	0.924942
Transfected	3	1	EED_norm	0.563024
Transfected	3	1	GATA3_norm	0.83309
Transfected	3	1	EED_norm	0.794944
Transfected	3	1	GATA3_norm	0.878191
Transfected	3	1	EED_norm	0.562929
Transfected	3	1	GATA3_norm	0.823651
Transfected	3	1	EED_norm	1.09382
Transfected	3	1	GATA3_norm	0.909876
Transfected	3	1	EED_norm	0.732671
Transfected	3	1	GATA3_norm	0.873742
Transfected	3	1	EED_norm	0.900116
Transfected	3	1	GATA3_norm	0.905599
Transfected	3	1	EED_norm	1.53082
Transfected	3	1	GATA3_norm	0.976624
Transfected	3	1	EED_norm	0.887588
Transfected	3	1	GATA3_norm	0.897786
Transfected	3	1	EED_norm	1.10037
Transfected	3	1	GATA3_norm	1.22353
Transfected	3	1	EED_norm	0.809142
Transfected	3	1	GATA3_norm	0.963227
Transfected	3	1	EED_norm	0.726893
Transfected	3	1	GATA3_norm	0.8832
Transfected	3	1	EED_norm	0.969267
Transfected	3	1	GATA3_norm	0.92202
Transfected	3	1	EED_norm	0.981993
Transfected	3	1	GATA3_norm	1.17327
Transfected	3	1	EED_norm	1.35895
Transfected	3	1	GATA3_norm	0.977789
Transfected	3	1	EED_norm	0.807893
Transfected	3	1	GATA3_norm	0.823669
Transfected	3	1	EED_norm	0.744975
Transfected	3	1	GATA3_norm	0.877021
Transfected	3	1	EED_norm	0.903171
Transfected	3	1	GATA3_norm	0.903215
Transfected	3	1	EED_norm	0.808626
Transfected	3	1	GATA3_norm	0.896359
Transfected	3	1	EED_norm	0.959189
Transfected	3	1	GATA3_norm	0.941932
Transfected	3	1	EED_norm	0.829773
Transfected	3	1	GATA3_norm	0.841381
Transfected	3	1	EED_norm	0.97007
Transfected	3	1	GATA3_norm	0.925352
Transfected	3	1	EED_norm	0.732465
Transfected	3	1	GATA3_norm	0.880106
Transfected	3	1	EED_norm	0.942583
Transfected	3	1	GATA3_norm	0.871064
Transfected	3	1	EED_norm	1.47688
Transfected	3	1	GATA3_norm	0.963322
Transfected	3	1	EED_norm	2.04642
Transfected	3	1	GATA3_norm	1.03425
Transfected	3	1	EED_norm	1.16565
Transfected	3	1	GATA3_norm	0.899655
Transfected	3	1	EED_norm	1.14154
Transfected	3	1	GATA3_norm	0.892866
Transfected	3	1	EED_norm	0.841799
Transfected	3	1	GATA3_norm	0.840629
Transfected	3	1	EED_norm	0.941852
Transfected	3	1	GATA3_norm	0.872226
Transfected	3	1	EED_norm	2.03069
Transfected	3	1	GATA3_norm	1.01619
Transfected	3	1	EED_norm	0.855642
Transfected	3	1	GATA3_norm	0.87679
Transfected	3	1	EED_norm	0.903108
Transfected	3	1	GATA3_norm	0.918174
Transfected	3	1	EED_norm	1.0126
Transfected	3	1	GATA3_norm	0.916062
Transfected	3	1	EED_norm	1.1576
Transfected	3	1	GATA3_norm	0.893541
Transfected	3	1	EED_norm	0.741865
Transfected	3	1	GATA3_norm	0.875519
Transfected	3	1	EED_norm	1.24177
Transfected	3	1	GATA3_norm	0.896765
Transfected	3	1	EED_norm	1.16449
Transfected	3	1	GATA3_norm	0.900882
Transfected	3	1	EED_norm	0.881375
Transfected	3	1	GATA3_norm	0.891817
Transfected	3	1	EED_norm	0.639544
Transfected	3	1	GATA3_norm	0.798914
Transfected	3	1	EED_norm	1.03057
Transfected	3	1	GATA3_norm	0.875977
Transfected	3	1	EED_norm	1.09378
Transfected	3	1	GATA3_norm	1.06065
Transfected	3	1	EED_norm	1.17762
Transfected	3	1	GATA3_norm	0.894728
Transfected	3	1	EED_norm	1.87399
Transfected	3	1	GATA3_norm	0.931629
Transfected	3	1	EED_norm	1.70318
Transfected	3	1	GATA3_norm	0.998736
Transfected	3	1	EED_norm	0.965703
Transfected	3	1	GATA3_norm	0.952806
Transfected	3	1	EED_norm	0.675508
Transfected	3	1	GATA3_norm	0.905765
Transfected	3	1	EED_norm	0.683799
Transfected	3	1	GATA3_norm	0.786172
Transfected	3	1	EED_norm	1.33879
Transfected	3	1	GATA3_norm	0.981655
Transfected	3	1	EED_norm	0.963524
Transfected	3	1	GATA3_norm	0.873119
Transfected	3	1	EED_norm	1.17283
Transfected	3	1	GATA3_norm	0.869926
Transfected	3	1	EED_norm	1.14473
Transfected	3	1	GATA3_norm	0.929564
Transfected	3	1	EED_norm	1.16218
Transfected	3	1	GATA3_norm	0.884567
Transfected	3	1	EED_norm	0.868847
Transfected	3	1	GATA3_norm	0.863054
Transfected	3	1	EED_norm	0.913617
Transfected	3	1	GATA3_norm	0.889198
Transfected	3	1	EED_norm	1.38593
Transfected	3	1	GATA3_norm	0.927513
Transfected	3	1	EED_norm	1.29343
Transfected	3	1	GATA3_norm	1.09009
Transfected	3	1	EED_norm	0.879055
Transfected	3	1	GATA3_norm	0.831873
Transfected	3	1	EED_norm	1.05225
Transfected	3	1	GATA3_norm	0.866255
Transfected	3	1	EED_norm	0.767812
Transfected	3	1	GATA3_norm	0.833934
Transfected	3	1	EED_norm	0.900583
Transfected	3	1	GATA3_norm	1.00329
Transfected	3	1	EED_norm	0.643473
Transfected	3	1	GATA3_norm	0.818515
Transfected	4	1	EED_norm	1.00173
Transfected	4	1	GATA3_norm	0.945077
Transfected	4	1	EED_norm	1.02289
Transfected	4	1	GATA3_norm	0.884101
Transfected	4	1	EED_norm	2.33156
Transfected	4	1	GATA3_norm	1.01295
Transfected	4	1	EED_norm	1.44738
Transfected	4	1	GATA3_norm	0.912383
Transfected	4	1	EED_norm	1.46971
Transfected	4	1	GATA3_norm	1.27873
Transfected	4	1	EED_norm	0.757662
Transfected	4	1	GATA3_norm	0.895443
Transfected	4	1	EED_norm	2.36387
Transfected	4	1	GATA3_norm	1.09844
Transfected	4	1	EED_norm	2.44597
Transfected	4	1	GATA3_norm	0.987941
Transfected	4	1	EED_norm	0.874943
Transfected	4	1	GATA3_norm	0.871053
Transfected	4	1	EED_norm	0.639581
Transfected	4	1	GATA3_norm	0.869247
Transfected	4	1	EED_norm	1.45872
Transfected	4	1	GATA3_norm	0.906944
Transfected	4	1	EED_norm	0.759661
Transfected	4	1	GATA3_norm	0.883466
Transfected	4	1	EED_norm	1.59827
Transfected	4	1	GATA3_norm	1.0963
Transfected	4	1	EED_norm	0.884038
Transfected	4	1	GATA3_norm	0.913319
Transfected	4	1	EED_norm	0.821395
Transfected	4	1	GATA3_norm	0.864275
Transfected	4	1	EED_norm	1.01203
Transfected	4	1	GATA3_norm	0.912933
Transfected	4	1	EED_norm	1.27035
Transfected	4	1	GATA3_norm	0.910036
Transfected	4	1	EED_norm	0.89867
Transfected	4	1	GATA3_norm	0.894709
Transfected	4	1	EED_norm	0.878581
Transfected	4	1	GATA3_norm	0.853432
Transfected	4	1	EED_norm	1.27485
Transfected	4	1	GATA3_norm	0.887829
Transfected	4	1	EED_norm	0.946286
Transfected	4	1	GATA3_norm	0.873532
Transfected	4	1	EED_norm	0.784659
Transfected	4	1	GATA3_norm	0.91179
Transfected	4	1	EED_norm	1.07373
Transfected	4	1	GATA3_norm	1.23139
Transfected	4	1	EED_norm	1.16804
Transfected	4	1	GATA3_norm	0.90943
Transfected	4	1	EED_norm	0.908307
Transfected	4	1	GATA3_norm	0.899757
Transfected	4	1	EED_norm	0.998757
Transfected	4	1	GATA3_norm	1.13471
Transfected	4	1	EED_norm	0.978679
Transfected	4	1	GATA3_norm	0.895427
Transfected	4	1	EED_norm	0.782627
Transfected	4	1	GATA3_norm	0.869228
Transfected	4	1	EED_norm	0.981392
Transfected	4	1	GATA3_norm	0.885651
Transfected	4	1	EED_norm	1.5632
Transfected	4	1	GATA3_norm	0.946079
Transfected	4	1	EED_norm	1.25643
Transfected	4	1	GATA3_norm	0.919685
Transfected	4	1	EED_norm	0.646682
Transfected	4	1	GATA3_norm	0.818725
Transfected	4	1	EED_norm	0.899997
Transfected	4	1	GATA3_norm	0.878887
Transfected	4	1	EED_norm	0.935328
Transfected	4	1	GATA3_norm	1.09699
Transfected	4	1	EED_norm	1.30463
Transfected	4	1	GATA3_norm	1.33511
Transfected	4	1	EED_norm	0.913457
Transfected	4	1	GATA3_norm	0.892649
Transfected	4	1	EED_norm	0.754443
Transfected	4	1	GATA3_norm	0.867241
Transfected	4	1	EED_norm	1.7197
Transfected	4	1	GATA3_norm	0.927992
Transfected	4	1	EED_norm	1.05498
Transfected	4	1	GATA3_norm	0.911858
Transfected	4	1	EED_norm	0.927199
Transfected	4	1	GATA3_norm	1.12828
Transfected	4	1	EED_norm	0.987184
Transfected	4	1	GATA3_norm	0.866715
Transfected	4	1	EED_norm	0.877086
Transfected	4	1	GATA3_norm	0.925765
Transfected	4	1	EED_norm	0.941625
Transfected	4	1	GATA3_norm	0.897211
Transfected	4	1	EED_norm	1.14129
Transfected	4	1	GATA3_norm	0.922363
Transfected	4	1	EED_norm	0.551262
Transfected	4	1	GATA3_norm	0.82079
Transfected	4	1	EED_norm	0.525913
Transfected	4	1	GATA3_norm	0.819561
Transfected	4	1	EED_norm	0.765072
Transfected	4	1	GATA3_norm	0.852122
Transfected	4	1	EED_norm	0.54162
Transfected	4	1	GATA3_norm	0.81372
Transfected	4	1	EED_norm	1.04882
Transfected	4	1	GATA3_norm	0.898673
Transfected	4	1	EED_norm	0.689079
Transfected	4	1	GATA3_norm	0.84933
Transfected	4	1	EED_norm	1.5336
Transfected	4	1	GATA3_norm	0.968756
Transfected	4	1	EED_norm	0.87654
Transfected	4	1	GATA3_norm	0.893301
Transfected	4	1	EED_norm	0.998669
Transfected	4	1	GATA3_norm	1.2112
Transfected	4	1	EED_norm	0.869564
Transfected	4	1	GATA3_norm	0.891289
Transfected	4	1	EED_norm	0.736444
Transfected	4	1	GATA3_norm	0.922238
Transfected	4	1	EED_norm	0.728599
Transfected	4	1	GATA3_norm	0.909038
Transfected	4	1	EED_norm	0.655312
Transfected	4	1	GATA3_norm	0.870393
Transfected	4	1	EED_norm	0.93504
Transfected	4	1	GATA3_norm	0.908407
Transfected	4	1	EED_norm	0.885245
Transfected	4	1	GATA3_norm	1.14076
Transfected	4	1	EED_norm	1.35117
Transfected	4	1	GATA3_norm	0.981844
Transfected	4	1	EED_norm	0.769493
Transfected	4	1	GATA3_norm	0.815735
Transfected	4	1	EED_norm	0.724851
Transfected	4	1	GATA3_norm	0.850808
Transfected	4	1	EED_norm	0.860988
Transfected	4	1	GATA3_norm	0.906637
Transfected	4	1	EED_norm	0.775637
Transfected	4	1	GATA3_norm	0.883399
Transfected	4	1	EED_norm	0.790716
Transfected	4	1	GATA3_norm	0.824063
Transfected	4	1	EED_norm	0.945196
Transfected	4	1	GATA3_norm	0.933764
Transfected	4	1	EED_norm	0.942868
Transfected	4	1	GATA3_norm	0.912002
Transfected	4	1	EED_norm	0.681588
Transfected	4	1	GATA3_norm	0.862805
Transfected	4	1	EED_norm	0.927916
Transfected	4	1	GATA3_norm	0.861232
Transfected	4	1	EED_norm	1.45307
Transfected	4	1	GATA3_norm	0.952585
Transfected	4	1	EED_norm	2.00531
Transfected	4	1	GATA3_norm	1.01798
Transfected	4	1	EED_norm	1.11616
Transfected	4	1	GATA3_norm	0.892372
Transfected	4	1	EED_norm	0.785271
Transfected	4	1	GATA3_norm	0.844949
Transfected	4	1	EED_norm	0.918664
Transfected	4	1	GATA3_norm	0.858032
Transfected	4	1	EED_norm	2.00816
Transfected	4	1	GATA3_norm	1.02897
Transfected	4	1	EED_norm	0.823304
Transfected	4	1	GATA3_norm	0.883813
Transfected	4	1	EED_norm	0.873345
Transfected	4	1	GATA3_norm	0.91293
Transfected	4	1	EED_norm	1.13523
Transfected	4	1	GATA3_norm	0.885654
Transfected	4	1	EED_norm	0.931886
Transfected	4	1	GATA3_norm	0.909114
Transfected	4	1	EED_norm	0.704604
Transfected	4	1	GATA3_norm	0.870491
Transfected	4	1	EED_norm	1.2464
Transfected	4	1	GATA3_norm	0.882563
Transfected	4	1	EED_norm	0.854557
Transfected	4	1	GATA3_norm	0.892979
Transfected	4	1	EED_norm	1.13447
Transfected	4	1	GATA3_norm	0.877361
Transfected	4	1	EED_norm	1.01193
Transfected	4	1	GATA3_norm	0.869689
Transfected	4	1	EED_norm	0.615711
Transfected	4	1	GATA3_norm	0.787211
Transfected	4	1	EED_norm	1.07363
Transfected	4	1	GATA3_norm	1.05432
Transfected	4	1	EED_norm	1.1383
Transfected	4	1	GATA3_norm	0.88205
Transfected	4	1	EED_norm	1.89757
Transfected	4	1	GATA3_norm	0.915339
Transfected	4	1	EED_norm	1.65056
Transfected	4	1	GATA3_norm	0.99919
Transfected	4	1	EED_norm	0.954451
Transfected	4	1	GATA3_norm	0.942055
Transfected	4	1	EED_norm	0.657715
Transfected	4	1	GATA3_norm	0.783462
Transfected	4	1	EED_norm	0.604652
Transfected	4	1	GATA3_norm	0.914582
Transfected	4	1	EED_norm	1.31575
Transfected	4	1	GATA3_norm	0.984053
Transfected	4	1	EED_norm	0.841214
Transfected	4	1	GATA3_norm	0.852586
Transfected	4	1	EED_norm	0.939653
Transfected	4	1	GATA3_norm	0.866905
Transfected	4	1	EED_norm	1.14688
Transfected	4	1	GATA3_norm	0.860691
Transfected	4	1	EED_norm	1.12628
Transfected	4	1	GATA3_norm	0.936359
Transfected	4	1	EED_norm	1.15597
Transfected	4	1	GATA3_norm	0.870594
Transfected	4	1	EED_norm	0.859383
Transfected	4	1	GATA3_norm	0.873862
Transfected	4	1	EED_norm	1.04555
Transfected	4	1	GATA3_norm	1.07248
Transfected	4	1	EED_norm	1.33143
Transfected	4	1	GATA3_norm	0.919334
Transfected	4	1	EED_norm	0.840674
Transfected	4	1	GATA3_norm	0.8279
Transfected	4	1	EED_norm	0.983981
Transfected	4	1	GATA3_norm	0.851223
Transfected	4	1	EED_norm	0.856523
Transfected	4	1	GATA3_norm	0.993529
Transfected	4	1	EED_norm	0.732653
Transfected	4	1	GATA3_norm	0.829918
Transfected	4	1	EED_norm	0.61434
Transfected	4	1	GATA3_norm	0.832521
Transfected	5	1	EED_norm	1.23042
Transfected	5	1	GATA3_norm	1.0245
Transfected	5	1	EED_norm	1.0416
Transfected	5	1	GATA3_norm	1.02954
Transfected	5	1	EED_norm	0.77419
Transfected	5	1	GATA3_norm	1.08982
Transfected	5	1	EED_norm	1.03283
Transfected	5	1	GATA3_norm	0.918375
Transfected	5	1	EED_norm	1.19696
Transfected	5	1	GATA3_norm	1.145
Transfected	5	1	EED_norm	0.723291
Transfected	5	1	GATA3_norm	0.905577
Transfected	5	1	EED_norm	0.898408
Transfected	5	1	GATA3_norm	1.11466
Transfected	5	1	EED_norm	1.00971
Transfected	5	1	GATA3_norm	1.08902
Transfected	5	1	EED_norm	1.17091
Transfected	5	1	GATA3_norm	1.06879
Transfected	5	1	EED_norm	1.1682
Transfected	5	1	GATA3_norm	1.26058
Transfected	5	1	EED_norm	1.3292
Transfected	5	1	GATA3_norm	1.05804
Transfected	5	1	EED_norm	1.02682
Transfected	5	1	GATA3_norm	1.26792
Transfected	5	1	EED_norm	1.3064
Transfected	5	1	GATA3_norm	1.16613
Transfected	5	1	EED_norm	1.03278
Transfected	5	1	GATA3_norm	1.31979
Transfected	5	1	EED_norm	1.05343
Transfected	5	1	GATA3_norm	1.12345
Transfected	5	1	EED_norm	1.283
Transfected	5	1	GATA3_norm	1.11539
Transfected	5	1	EED_norm	1.45434
Transfected	5	1	GATA3_norm	1.11124
Transfected	5	1	EED_norm	1.31849
Transfected	5	1	GATA3_norm	1.38743
Transfected	5	1	EED_norm	0.912857
Transfected	5	1	GATA3_norm	1.04554
Transfected	5	1	EED_norm	1.16361
Transfected	5	1	GATA3_norm	1.28492
Transfected	5	1	EED_norm	1.30632
Transfected	5	1	GATA3_norm	1.12024
Transfected	5	1	EED_norm	0.984857
Transfected	5	1	GATA3_norm	1.15573
Transfected	5	1	EED_norm	1.08938
Transfected	5	1	GATA3_norm	1.17096
Transfected	5	1	EED_norm	1.10459
Transfected	5	1	GATA3_norm	1.30781
Transfected	5	1	EED_norm	1.33079
Transfected	5	1	GATA3_norm	1.16383
Transfected	5	1	EED_norm	1.6938
Transfected	5	1	GATA3_norm	1.15577
Transfected	5	1	EED_norm	1.1076
Transfected	5	1	GATA3_norm	1.16109
Transfected	5	1	EED_norm	1.06153
Transfected	5	1	GATA3_norm	1.27738
Transfected	5	1	EED_norm	1.03911
Transfected	5	1	GATA3_norm	1.1827
Transfected	5	1	EED_norm	1.12506
Transfected	5	1	GATA3_norm	1.04857
Transfected	5	1	EED_norm	1.1403
Transfected	5	1	GATA3_norm	1.10695
Transfected	5	1	EED_norm	0.822292
Transfected	5	1	GATA3_norm	0.931894
Transfected	5	1	EED_norm	1.18649
Transfected	5	1	GATA3_norm	1.08296
Transfected	5	1	EED_norm	1.67917
Transfected	5	1	GATA3_norm	1.09515
Transfected	5	1	EED_norm	1.1277
Transfected	5	1	GATA3_norm	1.06417
Transfected	5	1	EED_norm	1.66785
Transfected	5	1	GATA3_norm	1.09312
Transfected	5	1	EED_norm	1.66565
Transfected	5	1	GATA3_norm	1.09069
Transfected	5	1	EED_norm	1.13695
Transfected	5	1	GATA3_norm	1.09994
Transfected	5	1	EED_norm	0.51553
Transfected	5	1	GATA3_norm	0.869792
Transfected	5	1	EED_norm	1.25392
Transfected	5	1	GATA3_norm	1.00375
Transfected	5	1	EED_norm	1.25145
Transfected	5	1	GATA3_norm	1.08785
Transfected	5	1	EED_norm	1.52898
Transfected	5	1	GATA3_norm	1.09948
Transfected	5	1	EED_norm	1.07338
Transfected	5	1	GATA3_norm	1.03568
Transfected	5	1	EED_norm	1.33243
Transfected	5	1	GATA3_norm	1.01692
Transfected	5	1	EED_norm	1.00425
Transfected	5	1	GATA3_norm	1.20607
Transfected	5	1	EED_norm	1.2217
Transfected	5	1	GATA3_norm	1.10685
Transfected	5	1	EED_norm	0.980982
Transfected	5	1	GATA3_norm	1.23198
Transfected	5	1	EED_norm	1.23735
Transfected	5	1	GATA3_norm	1.11821
Transfected	5	1	EED_norm	1.15076
Transfected	5	1	GATA3_norm	1.33578
Transfected	5	1	EED_norm	0.925746
Transfected	5	1	GATA3_norm	1.00658
Transfected	5	1	EED_norm	1.61137
Transfected	5	1	GATA3_norm	1.01868
Transfected	5	1	EED_norm	0.759169
Transfected	5	1	GATA3_norm	0.969507
Transfected	5	1	EED_norm	0.963696
Transfected	5	1	GATA3_norm	1.01539
Transfected	5	1	EED_norm	0.974161
Transfected	5	1	GATA3_norm	1.00548
Transfected	5	1	EED_norm	1.13709
Transfected	5	1	GATA3_norm	1.07782
Transfected	5	1	EED_norm	0.810568
Transfected	5	1	GATA3_norm	0.964637
Transfected	5	1	EED_norm	0.696385
Transfected	5	1	GATA3_norm	0.934109
Transfected	5	1	EED_norm	0.893836
Transfected	5	1	GATA3_norm	0.967538
Transfected	5	1	EED_norm	0.986497
Transfected	5	1	GATA3_norm	1.18504
Transfected	5	1	EED_norm	0.828827
Transfected	5	1	GATA3_norm	1.24426
Transfected	5	1	EED_norm	0.95148
Transfected	5	1	GATA3_norm	1.01682
Transfected	5	1	EED_norm	0.787997
Transfected	5	1	GATA3_norm	0.944374
Transfected	5	1	EED_norm	0.957271
Transfected	5	1	GATA3_norm	0.979922
Transfected	5	1	EED_norm	1.51183
Transfected	5	1	GATA3_norm	1.036
Transfected	5	1	EED_norm	1.247
Transfected	5	1	GATA3_norm	0.992702
Transfected	5	1	EED_norm	0.931236
Transfected	5	1	GATA3_norm	0.945044
Transfected	5	1	EED_norm	0.821951
Transfected	5	1	GATA3_norm	1.07827
Transfected	5	1	EED_norm	0.79747
Transfected	5	1	GATA3_norm	1.09475
Transfected	6	1	EED_norm	0.780588
Transfected	6	1	GATA3_norm	0.993006
Transfected	6	1	EED_norm	0.527394
Transfected	6	1	GATA3_norm	0.883313
Transfected	6	1	EED_norm	0.523401
Transfected	6	1	GATA3_norm	0.854767
Transfected	6	1	EED_norm	0.482694
Transfected	6	1	GATA3_norm	0.893912
Transfected	6	1	EED_norm	0.567157
Transfected	6	1	GATA3_norm	0.913978
Transfected	6	1	EED_norm	0.544592
Transfected	6	1	GATA3_norm	0.941346
Transfected	6	1	EED_norm	0.525918
Transfected	6	1	GATA3_norm	0.907251
Transfected	6	1	EED_norm	0.479716
Transfected	6	1	GATA3_norm	0.847714
Transfected	6	1	EED_norm	0.521819
Transfected	6	1	GATA3_norm	0.864852
Transfected	6	1	EED_norm	0.560097
Transfected	6	1	GATA3_norm	0.911277
Transfected	6	1	EED_norm	0.533771
Transfected	6	1	GATA3_norm	0.961696
Transfected	6	1	EED_norm	0.483558
Transfected	6	1	GATA3_norm	0.871019
Transfected	6	1	EED_norm	0.504411
Transfected	6	1	GATA3_norm	0.872084
Transfected	6	1	EED_norm	0.514414
Transfected	6	1	GATA3_norm	0.935808
Transfected	6	1	EED_norm	0.480661
Transfected	6	1	GATA3_norm	0.872591
Transfected	6	1	EED_norm	0.461149
Transfected	6	1	GATA3_norm	0.831892
Transfected	6	1	EED_norm	0.510181
Transfected	6	1	GATA3_norm	0.908018
Transfected	6	1	EED_norm	0.496931
Transfected	6	1	GATA3_norm	0.857715
Transfected	6	1	EED_norm	0.50337
Transfected	6	1	GATA3_norm	0.889552
Transfected	6	1	EED_norm	0.485972
Transfected	6	1	GATA3_norm	0.892105
Transfected	6	1	EED_norm	0.487534
Transfected	6	1	GATA3_norm	0.888544
Transfected	6	1	EED_norm	0.49287
Transfected	6	1	GATA3_norm	0.883782
Transfected	6	1	EED_norm	0.491645
Transfected	6	1	GATA3_norm	0.852291
Transfected	6	1	EED_norm	0.525259
Transfected	6	1	GATA3_norm	0.871469
Transfected	6	1	EED_norm	0.552759
Transfected	6	1	GATA3_norm	0.91209
Transfected	6	1	EED_norm	0.492912
Transfected	6	1	GATA3_norm	0.892431
Transfected	6	1	EED_norm	0.487521
Transfected	6	1	GATA3_norm	0.854749
Transfected	6	1	EED_norm	0.480069
Transfected	6	1	GATA3_norm	0.882913
Transfected	6	1	EED_norm	0.451948
Transfected	6	1	GATA3_norm	0.813745
Transfected	6	1	EED_norm	0.43377
Transfected	6	1	GATA3_norm	0.829294
Transfected	6	1	EED_norm	0.497804
Transfected	6	1	GATA3_norm	0.856572
Transfected	6	1	EED_norm	0.482249
Transfected	6	1	GATA3_norm	0.89387
Transfected	6	1	EED_norm	0.495074
Transfected	6	1	GATA3_norm	0.889712
Transfected	6	1	EED_norm	0.473803
Transfected	6	1	GATA3_norm	0.847775
Transfected	6	1	EED_norm	0.474519
Transfected	6	1	GATA3_norm	0.867562
Transfected	6	1	EED_norm	0.57333
Transfected	6	1	GATA3_norm	0.891791
Transfected	6	1	EED_norm	0.522246
Transfected	6	1	GATA3_norm	0.907487
Transfected	6	1	EED_norm	0.502701
Transfected	6	1	GATA3_norm	0.842347
Transfected	6	1	EED_norm	0.483064
Transfected	6	1	GATA3_norm	0.904263
Transfected	6	1	EED_norm	0.506032
Transfected	6	1	GATA3_norm	0.928436
Transfected	6	1	EED_norm	0.544508
Transfected	6	1	GATA3_norm	0.944898
Transfected	6	1	EED_norm	0.485616
Transfected	6	1	GATA3_norm	0.858441
Transfected	6	1	EED_norm	0.427547
Transfected	6	1	GATA3_norm	0.824025
Transfected	6	1	EED_norm	0.497216
Transfected	6	1	GATA3_norm	0.875243
Transfected	6	1	EED_norm	0.483143
Transfected	6	1	GATA3_norm	0.875265
Transfected	6	1	EED_norm	0.513744
Transfected	6	1	GATA3_norm	0.916681
Transfected	6	1	EED_norm	0.484976
Transfected	6	1	GATA3_norm	0.836824
Transfected	6	1	EED_norm	0.480281
Transfected	6	1	GATA3_norm	0.866902
Transfected	6	1	EED_norm	0.522753
Transfected	6	1	GATA3_norm	0.87715
Transfected	6	1	EED_norm	0.502101
Transfected	6	1	GATA3_norm	0.848907
Transfected	6	1	EED_norm	0.512842
Transfected	6	1	GATA3_norm	0.913832
Transfected	6	1	EED_norm	0.551232
Transfected	6	1	GATA3_norm	0.973313
Transfected	6	1	EED_norm	0.497315
Transfected	6	1	GATA3_norm	0.893153
Transfected	6	1	EED_norm	0.578298
Transfected	6	1	GATA3_norm	0.986824
Transfected	6	1	EED_norm	0.893951
Transfected	6	1	GATA3_norm	1.02951
Transfected	7	1	EED_norm	0.502476
Transfected	7	1	GATA3_norm	1.52952
Transfected	7	1	EED_norm	0.469149
Transfected	7	1	GATA3_norm	1.07552
Transfected	7	1	EED_norm	0.464222
Transfected	7	1	GATA3_norm	0.908268
Transfected	7	1	EED_norm	0.54212
Transfected	7	1	GATA3_norm	1.37252
Transfected	7	1	EED_norm	0.52399
Transfected	7	1	GATA3_norm	0.992164
Transfected	7	1	EED_norm	0.519586
Transfected	7	1	GATA3_norm	0.965075
Transfected	7	1	EED_norm	0.500296
Transfected	7	1	GATA3_norm	0.981845
Transfected	7	1	EED_norm	0.460489
Transfected	7	1	GATA3_norm	0.853223
Transfected	7	1	EED_norm	0.446285
Transfected	7	1	GATA3_norm	0.889968
Transfected	7	1	EED_norm	0.451471
Transfected	7	1	GATA3_norm	0.838871
Transfected	7	1	EED_norm	0.480293
Transfected	7	1	GATA3_norm	0.966321
Transfected	7	1	EED_norm	0.484368
Transfected	7	1	GATA3_norm	0.948068
Transfected	7	1	EED_norm	0.494002
Transfected	7	1	GATA3_norm	1.28639
Transfected	7	1	EED_norm	0.466285
Transfected	7	1	GATA3_norm	1.01472
Transfected	7	1	EED_norm	0.467557
Transfected	7	1	GATA3_norm	1.0847
Transfected	7	1	EED_norm	0.413361
Transfected	7	1	GATA3_norm	0.83659
Transfected	7	1	EED_norm	0.485179
Transfected	7	1	GATA3_norm	0.97952
Transfected	7	1	EED_norm	0.470637
Transfected	7	1	GATA3_norm	1.09961
Transfected	7	1	EED_norm	0.459025
Transfected	7	1	GATA3_norm	0.913586
Transfected	7	1	EED_norm	0.476846
Transfected	7	1	GATA3_norm	0.964269
Transfected	7	1	EED_norm	0.473275
Transfected	7	1	GATA3_norm	0.927172
Transfected	7	1	EED_norm	0.478114
Transfected	7	1	GATA3_norm	0.967399
Transfected	7	1	EED_norm	0.470183
Transfected	7	1	GATA3_norm	0.863757
Transfected	7	1	EED_norm	0.442549
Transfected	7	1	GATA3_norm	0.907958
Transfected	7	1	EED_norm	0.470427
Transfected	7	1	GATA3_norm	0.915986
Transfected	7	1	EED_norm	0.460993
Transfected	7	1	GATA3_norm	1.01579
Transfected	7	1	EED_norm	0.452851
Transfected	7	1	GATA3_norm	0.869676
Transfected	7	1	EED_norm	0.477525
Transfected	7	1	GATA3_norm	1.03021
Transfected	7	1	EED_norm	0.468049
Transfected	7	1	GATA3_norm	0.938253
Transfected	7	1	EED_norm	0.472959
Transfected	7	1	GATA3_norm	0.984777
Transfected	7	1	EED_norm	0.478555
Transfected	7	1	GATA3_norm	0.914301
Transfected	7	1	EED_norm	0.465618
Transfected	7	1	GATA3_norm	1.06526
Transfected	7	1	EED_norm	0.443621
Transfected	7	1	GATA3_norm	0.926326
Transfected	7	1	EED_norm	0.47357
Transfected	7	1	GATA3_norm	0.957343
Transfected	7	1	EED_norm	0.480114
Transfected	7	1	GATA3_norm	0.906667
Transfected	7	1	EED_norm	0.495912
Transfected	7	1	GATA3_norm	1.01097
Transfected	7	1	EED_norm	0.503423
Transfected	7	1	GATA3_norm	0.889761
Transfected	7	1	EED_norm	0.46561
Transfected	7	1	GATA3_norm	0.992165
Transfected	7	1	EED_norm	0.471774
Transfected	7	1	GATA3_norm	0.969757
Transfected	7	1	EED_norm	0.481707
Transfected	7	1	GATA3_norm	1.0471
Transfected	7	1	EED_norm	0.453805
Transfected	7	1	GATA3_norm	0.941883
Transfected	7	1	EED_norm	0.510888
Transfected	7	1	GATA3_norm	1.02704
Transfected	7	1	EED_norm	0.496141
Transfected	7	1	GATA3_norm	0.966943
Transfected	7	1	EED_norm	0.467469
Transfected	7	1	GATA3_norm	0.996977
Transfected	7	1	EED_norm	0.470886
Transfected	7	1	GATA3_norm	0.97863
Transfected	7	1	EED_norm	0.474417
Transfected	7	1	GATA3_norm	0.994892
Transfected	7	1	EED_norm	0.44785
Transfected	7	1	GATA3_norm	0.846643
Transfected	7	1	EED_norm	0.501282
Transfected	7	1	GATA3_norm	0.963324
Transfected	7	1	EED_norm	0.461858
Transfected	7	1	GATA3_norm	1.11943
Transfected	7	1	EED_norm	0.547554
Transfected	7	1	GATA3_norm	1.0468
Transfected	7	1	EED_norm	0.489442
Transfected	7	1	GATA3_norm	0.973544
Transfected	7	1	EED_norm	0.484619
Transfected	7	1	GATA3_norm	1.02206
Transfected	7	1	EED_norm	0.472319
Transfected	7	1	GATA3_norm	0.980442
Transfected	7	1	EED_norm	0.486505
Transfected	7	1	GATA3_norm	1.20937
Transfected	7	1	EED_norm	0.470758
Transfected	7	1	GATA3_norm	0.926216
Transfected	7	1	EED_norm	0.487204
Transfected	7	1	GATA3_norm	1.03099
Transfected	7	1	EED_norm	0.493211
Transfected	7	1	GATA3_norm	0.993027
Transfected	7	1	EED_norm	0.468297
Transfected	7	1	GATA3_norm	0.964975
Transfected	7	1	EED_norm	0.457629
Transfected	7	1	GATA3_norm	0.936367
Transfected	7	1	EED_norm	0.532514
Transfected	7	1	GATA3_norm	1.02073
Transfected	7	1	EED_norm	0.471705
Transfected	7	1	GATA3_norm	0.962762
Transfected	7	1	EED_norm	0.473114
Transfected	7	1	GATA3_norm	1.20238
Transfected	7	1	EED_norm	0.47715
Transfected	7	1	GATA3_norm	0.96239
Transfected	7	1	EED_norm	0.504931
Transfected	7	1	GATA3_norm	1.23149
Transfected	7	1	EED_norm	0.471802
Transfected	7	1	GATA3_norm	0.998635
Transfected	7	1	EED_norm	0.50883
Transfected	7	1	GATA3_norm	1.11402
Transfected	7	1	EED_norm	0.497744
Transfected	7	1	GATA3_norm	0.974655
Transfected	7	1	EED_norm	0.481186
Transfected	7	1	GATA3_norm	0.982289
Transfected	7	1	EED_norm	0.455122
Transfected	7	1	GATA3_norm	1.01961
Transfected	7	1	EED_norm	0.480241
Transfected	7	1	GATA3_norm	0.964126
Transfected	7	1	EED_norm	0.467371
Transfected	7	1	GATA3_norm	0.964544
Transfected	7	1	EED_norm	0.477969
Transfected	7	1	GATA3_norm	0.969679
Transfected	7	1	EED_norm	0.445366
Transfected	7	1	GATA3_norm	0.931858
Transfected	7	1	EED_norm	0.472455
Transfected	7	1	GATA3_norm	1.08514
Transfected	7	1	EED_norm	0.446519
Transfected	7	1	GATA3_norm	0.880073
Transfected	7	1	EED_norm	0.488278
Transfected	7	1	GATA3_norm	1.00933
Transfected	7	1	EED_norm	0.47798
Transfected	7	1	GATA3_norm	1.81199
Transfected	7	1	EED_norm	0.421056
Transfected	7	1	GATA3_norm	0.866568
Transfected	7	1	EED_norm	0.456457
Transfected	7	1	GATA3_norm	1.13049
Transfected	7	1	EED_norm	0.559976
Transfected	7	1	GATA3_norm	1.05546
Transfected	7	1	EED_norm	0.498859
Transfected	7	1	GATA3_norm	1.10699
Transfected	7	1	EED_norm	0.456833
Transfected	7	1	GATA3_norm	0.914378
Transfected	7	1	EED_norm	0.475056
Transfected	7	1	GATA3_norm	0.974372
Transfected	7	1	EED_norm	0.736784
Transfected	7	1	GATA3_norm	1.20796
Transfected	7	1	EED_norm	0.470856
Transfected	7	1	GATA3_norm	0.959973
Transfected	7	1	EED_norm	0.469117
Transfected	7	1	GATA3_norm	0.935336
Transfected	7	1	EED_norm	0.491858
Transfected	7	1	GATA3_norm	0.985426
Transfected	7	1	EED_norm	0.477569
Transfected	7	1	GATA3_norm	0.985409
Transfected	7	1	EED_norm	0.482369
Transfected	7	1	GATA3_norm	0.97557
Transfected	7	1	EED_norm	0.50551
Transfected	7	1	GATA3_norm	0.984857
Transfected	7	1	EED_norm	0.499084
Transfected	7	1	GATA3_norm	1.10982
Transfected	7	1	EED_norm	0.491508
Transfected	7	1	GATA3_norm	0.984982
Transfected	7	1	EED_norm	0.527062
Transfected	7	1	GATA3_norm	1.00538
Transfected	7	1	EED_norm	0.555726
Transfected	7	1	GATA3_norm	1.02955
Transfected	7	1	EED_norm	0.53894
Transfected	7	1	GATA3_norm	1.05896
Transfected	7	1	EED_norm	0.481674
Transfected	7	1	GATA3_norm	1.04182
Transfected	7	1	EED_norm	0.427715
Transfected	7	1	GATA3_norm	0.89508
Transfected	7	1	EED_norm	0.457719
Transfected	7	1	GATA3_norm	0.981434
Transfected	7	1	EED_norm	0.484347
Transfected	7	1	GATA3_norm	1.0155
Transfected	7	1	EED_norm	0.499129
Transfected	7	1	GATA3_norm	1.02818
Transfected	7	1	EED_norm	0.518186
Transfected	7	1	GATA3_norm	1.0464
Transfected	7	1	EED_norm	0.483046
Transfected	7	1	GATA3_norm	1.00217
Transfected	7	1	EED_norm	0.500928
Transfected	7	1	GATA3_norm	1.01331
Transfected	7	1	EED_norm	0.488717
Transfected	7	1	GATA3_norm	1.04712
Transfected	7	1	EED_norm	0.475212
Transfected	7	1	GATA3_norm	0.898985
Transfected	7	1	EED_norm	0.47471
Transfected	7	1	GATA3_norm	0.89758
Transfected	7	1	EED_norm	0.473998
Transfected	7	1	GATA3_norm	0.950003
Transfected	7	1	EED_norm	0.504792
Transfected	7	1	GATA3_norm	1.00328
Transfected	7	1	EED_norm	0.47425
Transfected	7	1	GATA3_norm	0.895494
Transfected	7	1	EED_norm	0.476217
Transfected	7	1	GATA3_norm	1.17554
Transfected	7	1	EED_norm	0.476877
Transfected	7	1	GATA3_norm	0.875604
Transfected	7	1	EED_norm	0.507232
Transfected	7	1	GATA3_norm	1.03445
Transfected	7	1	EED_norm	0.490258
Transfected	7	1	GATA3_norm	0.988571
Transfected	7	1	EED_norm	0.504299
Transfected	7	1	GATA3_norm	1.0399
Transfected	7	1	EED_norm	0.480038
Transfected	7	1	GATA3_norm	0.978983
Transfected	7	1	EED_norm	0.466435
Transfected	7	1	GATA3_norm	0.965719
Transfected	7	1	EED_norm	0.492288
Transfected	7	1	GATA3_norm	1.00432
Transfected	7	1	EED_norm	0.452865
Transfected	7	1	GATA3_norm	0.939749
Transfected	7	1	EED_norm	0.516456
Transfected	7	1	GATA3_norm	1.02426
Transfected	7	1	EED_norm	0.47086
Transfected	7	1	GATA3_norm	0.984582
Transfected	7	1	EED_norm	0.49575
Transfected	7	1	GATA3_norm	0.99177
Transfected	7	1	EED_norm	0.469562
Transfected	7	1	GATA3_norm	0.87529
Transfected	7	1	EED_norm	0.481307
Transfected	7	1	GATA3_norm	0.95969
Transfected	7	1	EED_norm	0.498541
Transfected	7	1	GATA3_norm	1.01577
Transfected	7	1	EED_norm	0.479972
Transfected	7	1	GATA3_norm	1.00843
Transfected	7	1	EED_norm	0.456267
Transfected	7	1	GATA3_norm	0.925821
Transfected	7	1	EED_norm	0.472679
Transfected	7	1	GATA3_norm	0.987258
Transfected	7	1	EED_norm	0.459982
Transfected	7	1	GATA3_norm	1.14513
Transfected	7	1	EED_norm	0.482658
Transfected	7	1	GATA3_norm	0.955248
Transfected	7	1	EED_norm	0.497429
Transfected	7	1	GATA3_norm	1.02345
Transfected	7	1	EED_norm	0.548163
Transfected	7	1	GATA3_norm	1.03858
Transfected	7	1	EED_norm	0.490142
Transfected	7	1	GATA3_norm	1.00149
Transfected	7	1	EED_norm	0.477838
Transfected	7	1	GATA3_norm	1.2051
Transfected	7	1	EED_norm	0.506339
Transfected	7	1	GATA3_norm	1.01735
Transfected	7	1	EED_norm	0.485817
Transfected	7	1	GATA3_norm	0.991563
Transfected	7	1	EED_norm	0.471598
Transfected	7	1	GATA3_norm	1.01453
Transfected	7	1	EED_norm	0.456083
Transfected	7	1	GATA3_norm	0.864967
Transfected	7	1	EED_norm	0.47495
Transfected	7	1	GATA3_norm	1.14185
Transfected	7	1	EED_norm	0.49668
Transfected	7	1	GATA3_norm	1.01818
Transfected	7	1	EED_norm	0.53556
Transfected	7	1	GATA3_norm	1.012
Transfected	7	1	EED_norm	0.512532
Transfected	7	1	GATA3_norm	1.06043
Transfected	7	1	EED_norm	0.513013
Transfected	7	1	GATA3_norm	1.02954
Transfected	7	1	EED_norm	0.451175
Transfected	7	1	GATA3_norm	0.983695
Transfected	7	1	EED_norm	0.518034
Transfected	7	1	GATA3_norm	1.0211
Transfected	7	1	EED_norm	0.454057
Transfected	7	1	GATA3_norm	0.957543
Transfected	7	1	EED_norm	0.519306
Transfected	7	1	GATA3_norm	1.05968
Transfected	7	1	EED_norm	0.473227
Transfected	7	1	GATA3_norm	0.963145
Transfected	7	1	EED_norm	0.49727
Transfected	7	1	GATA3_norm	1.03049
Transfected	7	1	EED_norm	0.53828
Transfected	7	1	GATA3_norm	1.09634
Transfected	7	1	EED_norm	0.467195
Transfected	7	1	GATA3_norm	0.959099
Transfected	7	1	EED_norm	0.523711
Transfected	7	1	GATA3_norm	1.11978
Transfected	7	1	EED_norm	0.474001
Transfected	7	1	GATA3_norm	0.962633
Transfected	7	1	EED_norm	0.53474
Transfected	7	1	GATA3_norm	1.05198
Transfected	7	1	EED_norm	0.488283
Transfected	7	1	GATA3_norm	0.987077
Transfected	7	1	EED_norm	0.458614
Transfected	7	1	GATA3_norm	0.950346
Transfected	7	1	EED_norm	0.482434
Transfected	7	1	GATA3_norm	0.953237
Transfected	7	1	EED_norm	0.496582
Transfected	7	1	GATA3_norm	0.978929
Transfected	7	1	EED_norm	0.453563
Transfected	7	1	GATA3_norm	1.41386
Transfected	7	1	EED_norm	0.472251
Transfected	7	1	GATA3_norm	0.960428
Transfected	7	1	EED_norm	0.52184
Transfected	7	1	GATA3_norm	1.07846
Transfected	7	1	EED_norm	0.477052
Transfected	7	1	GATA3_norm	0.925971
Transfected	7	1	EED_norm	0.468455
Transfected	7	1	GATA3_norm	0.985101
Transfected	7	1	EED_norm	0.515783
Transfected	7	1	GATA3_norm	1.04312
Transfected	7	1	EED_norm	0.515703
Transfected	7	1	GATA3_norm	1.03611
Transfected	7	1	EED_norm	0.497494
Transfected	7	1	GATA3_norm	0.995864
Transfected	7	1	EED_norm	0.467626
Transfected	7	1	GATA3_norm	0.963521
Transfected	7	1	EED_norm	0.444649
Transfected	7	1	GATA3_norm	0.875903
Transfected	7	1	EED_norm	0.532699
Transfected	7	1	GATA3_norm	1.0691
Transfected	7	1	EED_norm	0.459041
Transfected	7	1	GATA3_norm	1.42634
Transfected	7	1	EED_norm	0.497637
Transfected	7	1	GATA3_norm	0.997087
Transfected	7	1	EED_norm	0.465849
Transfected	7	1	GATA3_norm	0.946964
Transfected	7	1	EED_norm	0.506408
Transfected	7	1	GATA3_norm	2.84477
Transfected	7	1	EED_norm	0.555341
Transfected	7	1	GATA3_norm	1.09427
Transfected	7	1	EED_norm	0.467888
Transfected	7	1	GATA3_norm	0.889749
Transfected	7	1	EED_norm	0.451171
Transfected	7	1	GATA3_norm	0.932565
Transfected	7	1	EED_norm	0.470163
Transfected	7	1	GATA3_norm	0.991232
Transfected	7	1	EED_norm	0.500848
Transfected	7	1	GATA3_norm	1.0383
Transfected	7	1	EED_norm	0.479735
Transfected	7	1	GATA3_norm	0.975479
Transfected	7	1	EED_norm	0.488425
Transfected	7	1	GATA3_norm	0.921047
Transfected	7	1	EED_norm	0.476411
Transfected	7	1	GATA3_norm	0.968964
Transfected	7	1	EED_norm	0.477615
Transfected	7	1	GATA3_norm	1.02077
Transfected	7	1	EED_norm	0.494966
Transfected	7	1	GATA3_norm	0.901017
Transfected	7	1	EED_norm	0.488573
Transfected	7	1	GATA3_norm	0.985687
Transfected	7	1	EED_norm	0.469534
Transfected	7	1	GATA3_norm	0.941385
Transfected	7	1	EED_norm	0.508487
Transfected	7	1	GATA3_norm	1.03213
Transfected	7	1	EED_norm	0.469831
Transfected	7	1	GATA3_norm	0.964329
Transfected	7	1	EED_norm	0.453978
Transfected	7	1	GATA3_norm	0.935941
Transfected	7	1	EED_norm	0.525773
Transfected	7	1	GATA3_norm	1.03547
Transfected	7	1	EED_norm	0.481484
Transfected	7	1	GATA3_norm	0.986229
Transfected	7	1	EED_norm	0.709604
Transfected	7	1	GATA3_norm	1.18851
Transfected	7	1	EED_norm	0.480047
Transfected	7	1	GATA3_norm	0.991868
Transfected	7	1	EED_norm	0.524862
Transfected	7	1	GATA3_norm	1.06862
Transfected	7	1	EED_norm	0.475115
Transfected	7	1	GATA3_norm	0.994525
Transfected	7	1	EED_norm	0.469122
Transfected	7	1	GATA3_norm	0.977258
Transfected	7	1	EED_norm	0.478325
Transfected	7	1	GATA3_norm	1.00293
Transfected	7	1	EED_norm	0.467387
Transfected	7	1	GATA3_norm	0.978908
Transfected	7	1	EED_norm	0.55437
Transfected	7	1	GATA3_norm	1.07708
Transfected	7	1	EED_norm	0.452932
Transfected	7	1	GATA3_norm	0.86168
Transfected	7	1	EED_norm	0.446831
Transfected	7	1	GATA3_norm	0.940654
Transfected	7	1	EED_norm	0.533428
Transfected	7	1	GATA3_norm	1.05962
Transfected	7	1	EED_norm	0.560045
Transfected	7	1	GATA3_norm	1.11388
Transfected	7	1	EED_norm	0.528711
Transfected	7	1	GATA3_norm	1.17705
Transfected	7	1	EED_norm	0.532799
Transfected	7	1	GATA3_norm	1.09925
Transfected	7	1	EED_norm	0.445659
Transfected	7	1	GATA3_norm	1.04486
Transfected	7	1	EED_norm	0.458956
Transfected	7	1	GATA3_norm	0.87254
Transfected	7	1	EED_norm	0.51416
Transfected	7	1	GATA3_norm	1.01592
Transfected	7	1	EED_norm	0.478372
Transfected	7	1	GATA3_norm	1.08406
Transfected	7	1	EED_norm	0.47901
Transfected	7	1	GATA3_norm	1.00851
Transfected	7	1	EED_norm	0.503013
Transfected	7	1	GATA3_norm	1.12921
Transfected	7	1	EED_norm	0.466182
Transfected	7	1	GATA3_norm	1.03827
Transfected	7	1	EED_norm	0.473732
Transfected	7	1	GATA3_norm	0.995946
Transfected	7	1	EED_norm	0.498402
Transfected	7	1	GATA3_norm	1.03608
Transfected	7	1	EED_norm	0.442162
Transfected	7	1	GATA3_norm	0.944082
Transfected	7	1	EED_norm	0.456541
Transfected	7	1	GATA3_norm	0.881322
Transfected	7	1	EED_norm	0.493405
Transfected	7	1	GATA3_norm	0.987842
Transfected	7	1	EED_norm	0.471817
Transfected	7	1	GATA3_norm	1.03025
Transfected	7	1	EED_norm	0.486249
Transfected	7	1	GATA3_norm	0.986691
Transfected	7	1	EED_norm	0.465849
Transfected	7	1	GATA3_norm	0.960797
Transfected	7	1	EED_norm	0.457717
Transfected	7	1	GATA3_norm	0.99206
Transfected	7	1	EED_norm	0.455591
Transfected	7	1	GATA3_norm	0.878805
Transfected	7	1	EED_norm	0.483214
Transfected	7	1	GATA3_norm	0.988841
Transfected	7	1	EED_norm	0.470456
Transfected	7	1	GATA3_norm	0.971417
Transfected	7	1	EED_norm	0.476149
Transfected	7	1	GATA3_norm	0.985609
Transfected	7	1	EED_norm	0.485852
Transfected	7	1	GATA3_norm	0.995228
Transfected	7	1	EED_norm	0.499862
Transfected	7	1	GATA3_norm	1.00012
Transfected	7	1	EED_norm	0.48805
Transfected	7	1	GATA3_norm	0.962652
Transfected	7	1	EED_norm	0.468388
Transfected	7	1	GATA3_norm	0.980853
Transfected	7	1	EED_norm	0.466078
Transfected	7	1	GATA3_norm	0.944232
Transfected	7	1	EED_norm	0.535957
Transfected	7	1	GATA3_norm	1.00261
Transfected	7	1	EED_norm	0.445465
Transfected	7	1	GATA3_norm	0.973922
Transfected	7	1	EED_norm	0.452788
Transfected	7	1	GATA3_norm	0.952621
Transfected	7	1	EED_norm	0.425474
Transfected	7	1	GATA3_norm	0.893518
Transfected	7	1	EED_norm	0.457553
Transfected	7	1	GATA3_norm	2.05158
Transfected	7	1	EED_norm	0.469674
Transfected	7	1	GATA3_norm	0.958641
Transfected	7	1	EED_norm	0.599122
Transfected	7	1	GATA3_norm	1.08331
Transfected	7	1	EED_norm	0.496407
Transfected	7	1	GATA3_norm	0.988359
Transfected	7	1	EED_norm	0.492222
Transfected	7	1	GATA3_norm	1.023
Transfected	7	1	EED_norm	0.472679
Transfected	7	1	GATA3_norm	0.995308
Transfected	7	1	EED_norm	0.516689
Transfected	7	1	GATA3_norm	0.958846
Transfected	7	1	EED_norm	0.499841
Transfected	7	1	GATA3_norm	1.00911
Transfected	7	1	EED_norm	0.471898
Transfected	7	1	GATA3_norm	1.22961
Transfected	7	1	EED_norm	0.480288
Transfected	7	1	GATA3_norm	0.941614
Transfected	7	1	EED_norm	0.450082
Transfected	7	1	GATA3_norm	0.895042
Transfected	7	1	EED_norm	0.423014
Transfected	7	1	GATA3_norm	0.888539
Transfected	7	1	EED_norm	0.448929
Transfected	7	1	GATA3_norm	0.924792
Transfected	7	1	EED_norm	0.497897
Transfected	7	1	GATA3_norm	0.953468
Transfected	7	1	EED_norm	0.466843
Transfected	7	1	GATA3_norm	2.4415
Transfected	7	1	EED_norm	0.452403
Transfected	7	1	GATA3_norm	0.953482
Transfected	7	1	EED_norm	0.449071
Transfected	7	1	GATA3_norm	2.34354
Transfected	7	1	EED_norm	0.489803
Transfected	7	1	GATA3_norm	1.05694
Transfected	7	1	EED_norm	0.472995
Transfected	7	1	GATA3_norm	2.23974
Transfected	7	1	EED_norm	0.447539
Transfected	7	1	GATA3_norm	0.902028
Transfected	7	1	EED_norm	0.483545
Transfected	7	1	GATA3_norm	0.969356
Transfected	7	1	EED_norm	0.454075
Transfected	7	1	GATA3_norm	1.21965
Transfected	7	1	EED_norm	0.459873
Transfected	7	1	GATA3_norm	1.0346
Transfected	7	1	EED_norm	0.505069
Transfected	7	1	GATA3_norm	1.04969
Transfected	7	1	EED_norm	0.449603
Transfected	7	1	GATA3_norm	0.940374
Transfected	7	1	EED_norm	0.445174
Transfected	7	1	GATA3_norm	0.93465
Transfected	7	1	EED_norm	0.448358
Transfected	7	1	GATA3_norm	0.922258
Transfected	7	1	EED_norm	0.451324
Transfected	7	1	GATA3_norm	1.06769
Transfected	7	1	EED_norm	0.482848
Transfected	7	1	GATA3_norm	0.997256
Transfected	7	1	EED_norm	0.453029
Transfected	7	1	GATA3_norm	0.926111
Transfected	7	1	EED_norm	0.444534
Transfected	7	1	GATA3_norm	0.953253
Transfected	7	1	EED_norm	0.431666
Transfected	7	1	GATA3_norm	0.884104
Transfected	7	1	EED_norm	0.445858
Transfected	7	1	GATA3_norm	0.934308
Transfected	7	1	EED_norm	0.45407
Transfected	7	1	GATA3_norm	0.937538
Transfected	7	1	EED_norm	0.465045
Transfected	7	1	GATA3_norm	0.939087
Transfected	7	1	EED_norm	0.469703
Transfected	7	1	GATA3_norm	0.908087
Transfected	7	1	EED_norm	0.4562
Transfected	7	1	GATA3_norm	0.917272
Transfected	7	1	EED_norm	0.442025
Transfected	7	1	GATA3_norm	0.917196
Transfected	7	1	EED_norm	0.445708
Transfected	7	1	GATA3_norm	0.894774
Transfected	7	1	EED_norm	0.444473
Transfected	7	1	GATA3_norm	0.961978
Transfected	7	1	EED_norm	0.424078
Transfected	7	1	GATA3_norm	0.850607
Transfected	7	1	EED_norm	0.438776
Transfected	7	1	GATA3_norm	0.904687
Transfected	7	1	EED_norm	0.437064
Transfected	7	1	GATA3_norm	0.905514
Transfected	7	1	EED_norm	0.418514
Transfected	7	1	GATA3_norm	0.823285
Transfected	7	1	EED_norm	0.457812
Transfected	7	1	GATA3_norm	1.00962
Transfected	7	1	EED_norm	0.449118
Transfected	7	1	GATA3_norm	0.860675
Transfected	7	1	EED_norm	0.425827
Transfected	7	1	GATA3_norm	0.927902
Transfected	7	1	EED_norm	0.44011
Transfected	7	1	GATA3_norm	0.88565
Transfected	7	1	EED_norm	0.435709
Transfected	7	1	GATA3_norm	0.872298
Transfected	7	1	EED_norm	0.457804
Transfected	7	1	GATA3_norm	0.942521
Transfected	7	1	EED_norm	0.438449
Transfected	7	1	GATA3_norm	0.896363
Transfected	7	1	EED_norm	0.432205
Transfected	7	1	GATA3_norm	0.887881
Transfected	7	1	EED_norm	0.446768
Transfected	7	1	GATA3_norm	0.923922
Transfected	7	1	EED_norm	0.447859
Transfected	7	1	GATA3_norm	0.844416
Transfected	7	1	EED_norm	0.457504
Transfected	7	1	GATA3_norm	1.02595
Transfected	9	1	EED_norm	0.953695
Transfected	9	1	GATA3_norm	0.824807
Transfected	9	1	EED_norm	1.0585
Transfected	9	1	GATA3_norm	1.18811
Transfected	9	1	EED_norm	0.646603
Transfected	9	1	GATA3_norm	0.855658
Transfected	9	1	EED_norm	1.36197
Transfected	9	1	GATA3_norm	1.00962
Transfected	9	1	EED_norm	1.08883
Transfected	9	1	GATA3_norm	1.02742
Transfected	9	1	EED_norm	1.48086
Transfected	9	1	GATA3_norm	1.13801
Transfected	9	1	EED_norm	0.591386
Transfected	9	1	GATA3_norm	0.877207
Transfected	9	1	EED_norm	0.977104
Transfected	9	1	GATA3_norm	1.04884
Transfected	9	1	EED_norm	1.29323
Transfected	9	1	GATA3_norm	1.03023
Transfected	9	1	EED_norm	0.982895
Transfected	9	1	GATA3_norm	0.961722
Transfected	9	1	EED_norm	1.38436
Transfected	9	1	GATA3_norm	0.982224
Transfected	9	1	EED_norm	1.29299
Transfected	9	1	GATA3_norm	1.04978
Transfected	9	1	EED_norm	1.64635
Transfected	9	1	GATA3_norm	1.16032
Transfected	9	1	EED_norm	1.13912
Transfected	9	1	GATA3_norm	1.02364
Transfected	9	1	EED_norm	0.79644
Transfected	9	1	GATA3_norm	0.922348
Transfected	9	1	EED_norm	1.29486
Transfected	9	1	GATA3_norm	1.05131
Transfected	9	1	EED_norm	1.45827
Transfected	9	1	GATA3_norm	1.07506
Transfected	9	1	EED_norm	1.25348
Transfected	9	1	GATA3_norm	1.05214
Transfected	9	1	EED_norm	0.981235
Transfected	9	1	GATA3_norm	1.08246
Transfected	9	1	EED_norm	2.03294
Transfected	9	1	GATA3_norm	1.13558
Transfected	9	1	EED_norm	1.47401
Transfected	9	1	GATA3_norm	1.07727
Transfected	9	1	EED_norm	1.42305
Transfected	9	1	GATA3_norm	1.05378
Transfected	9	1	EED_norm	1.25267
Transfected	9	1	GATA3_norm	1.03287
Transfected	9	1	EED_norm	1.20648
Transfected	9	1	GATA3_norm	1.09651
Transfected	9	1	EED_norm	1.20114
Transfected	9	1	GATA3_norm	1.038
Transfected	9	1	EED_norm	1.38693
Transfected	9	1	GATA3_norm	1.09761
Transfected	9	1	EED_norm	1.06882
Transfected	9	1	GATA3_norm	0.993226
Transfected	9	1	EED_norm	1.5973
Transfected	9	1	GATA3_norm	1.11139
Transfected	9	1	EED_norm	1.56817
Transfected	9	1	GATA3_norm	1.10995
Transfected	9	1	EED_norm	1.58775
Transfected	9	1	GATA3_norm	1.08902
Transfected	9	1	EED_norm	1.23716
Transfected	9	1	GATA3_norm	1.00023
Transfected	9	1	EED_norm	1.0513
Transfected	9	1	GATA3_norm	1.04789
Transfected	9	1	EED_norm	0.931691
Transfected	9	1	GATA3_norm	0.93968
Transfected	9	1	EED_norm	1.38909
Transfected	9	1	GATA3_norm	1.08648
Transfected	9	1	EED_norm	1.15429
Transfected	9	1	GATA3_norm	1.02343
Transfected	9	1	EED_norm	1.28378
Transfected	9	1	GATA3_norm	1.01835
Transfected	9	1	EED_norm	1.2373
Transfected	9	1	GATA3_norm	1.0122
Transfected	9	1	EED_norm	1.16221
Transfected	9	1	GATA3_norm	0.939512
Transfected	9	1	EED_norm	1.32166
Transfected	9	1	GATA3_norm	1.03887
Transfected	9	1	EED_norm	1.21594
Transfected	9	1	GATA3_norm	1.08473
Transfected	9	1	EED_norm	1.10462
Transfected	9	1	GATA3_norm	1.03394
Transfected	9	1	EED_norm	1.19774
Transfected	9	1	GATA3_norm	0.979158
Transfected	9	1	EED_norm	1.53913
Transfected	9	1	GATA3_norm	1.0951
Transfected	9	1	EED_norm	1.06209
Transfected	9	1	GATA3_norm	1.01783
Transfected	9	1	EED_norm	0.970228
Transfected	9	1	GATA3_norm	1.02555
Transfected	9	1	EED_norm	1.29304
Transfected	9	1	GATA3_norm	1.1276
Transfected	9	1	EED_norm	1.64232
Transfected	9	1	GATA3_norm	1.19451
Transfected	9	1	EED_norm	0.931477
Transfected	9	1	GATA3_norm	0.98971
Transfected	9	1	EED_norm	1.11617
Transfected	9	1	GATA3_norm	1.03499
Transfected	9	1	EED_norm	1.35244
Transfected	9	1	GATA3_norm	1.03785
Transfected	9	1	EED_norm	1.4552
Transfected	9	1	GATA3_norm	1.029
Transfected	9	1	EED_norm	1.12531
Transfected	9	1	GATA3_norm	0.998418
Transfected	9	1	EED_norm	0.729026
Transfected	9	1	GATA3_norm	0.883266
Transfected	9	1	EED_norm	0.781511
Transfected	9	1	GATA3_norm	0.934912
Transfected	9	1	EED_norm	1.78591
Transfected	9	1	GATA3_norm	1.13628
Transfected	9	1	EED_norm	1.29844
Transfected	9	1	GATA3_norm	1.11427
Transfected	9	1	EED_norm	1.18124
Transfected	9	1	GATA3_norm	1.02895
Transfected	9	1	EED_norm	0.808936
Transfected	9	1	GATA3_norm	0.954071
Transfected	9	1	EED_norm	0.72794
Transfected	9	1	GATA3_norm	0.926815
Transfected	9	1	EED_norm	0.817007
Transfected	9	1	GATA3_norm	0.875994
Transfected	9	1	EED_norm	0.639524
Transfected	9	1	GATA3_norm	0.881677
Transfected	9	1	EED_norm	0.592397
Transfected	9	1	GATA3_norm	0.837812
Transfected	11	1	EED_norm	0.739205
Transfected	11	1	GATA3_norm	0.912764
Transfected	11	1	EED_norm	0.785956
Transfected	11	1	GATA3_norm	0.960602
Transfected	11	1	EED_norm	1.36832
Transfected	11	1	GATA3_norm	1.05462
Transfected	11	1	EED_norm	1.29161
Transfected	11	1	GATA3_norm	1.04841
Transfected	11	1	EED_norm	1.10356
Transfected	11	1	GATA3_norm	1.04318
Transfected	11	1	EED_norm	1.28847
Transfected	11	1	GATA3_norm	1.06862
Transfected	11	1	EED_norm	1.28328
Transfected	11	1	GATA3_norm	1.03245
Transfected	11	1	EED_norm	1.29297
Transfected	11	1	GATA3_norm	1.16676
Transfected	11	1	EED_norm	1.17859
Transfected	11	1	GATA3_norm	0.982571
Transfected	11	1	EED_norm	1.11109
Transfected	11	1	GATA3_norm	1.03478
Transfected	11	1	EED_norm	1.22531
Transfected	11	1	GATA3_norm	0.977034
Transfected	11	1	EED_norm	1.14841
Transfected	11	1	GATA3_norm	1.16273
Transfected	11	1	EED_norm	1.72677
Transfected	11	1	GATA3_norm	1.09452
Transfected	11	1	EED_norm	1.28233
Transfected	11	1	GATA3_norm	1.4617
Transfected	11	1	EED_norm	1.36679
Transfected	11	1	GATA3_norm	1.06702
Transfected	11	1	EED_norm	1.32348
Transfected	11	1	GATA3_norm	1.12999
Transfected	11	1	EED_norm	1.25373
Transfected	11	1	GATA3_norm	1.00969
Transfected	11	1	EED_norm	1.34333
Transfected	11	1	GATA3_norm	1.0419
Transfected	11	1	EED_norm	1.26567
Transfected	11	1	GATA3_norm	1.04239
Transfected	11	1	EED_norm	1.33742
Transfected	11	1	GATA3_norm	1.0029
Transfected	11	1	EED_norm	1.54136
Transfected	11	1	GATA3_norm	1.05597
Transfected	11	1	EED_norm	1.00663
Transfected	11	1	GATA3_norm	1.00235
Transfected	11	1	EED_norm	0.891474
Transfected	11	1	GATA3_norm	0.893305
Transfected	11	1	EED_norm	0.943666
Transfected	11	1	GATA3_norm	0.971735
Transfected	11	1	EED_norm	0.837412
Transfected	11	1	GATA3_norm	0.946691
Transfected	11	1	EED_norm	1.31539
Transfected	11	1	GATA3_norm	1.03642
Transfected	11	1	EED_norm	1.04068
Transfected	11	1	GATA3_norm	1.02265
Transfected	11	1	EED_norm	1.53903
Transfected	11	1	GATA3_norm	1.31898
Transfected	11	1	EED_norm	1.06609
Transfected	11	1	GATA3_norm	1.05698
Transfected	11	1	EED_norm	0.817213
Transfected	11	1	GATA3_norm	0.962187
Transfected	11	1	EED_norm	1.12201
Transfected	11	1	GATA3_norm	0.984535
Transfected	11	1	EED_norm	1.09187
Transfected	11	1	GATA3_norm	0.977505
Transfected	11	1	EED_norm	1.13441
Transfected	11	1	GATA3_norm	0.885785
Transfected	11	1	EED_norm	0.948323
Transfected	11	1	GATA3_norm	0.960173
Transfected	11	1	EED_norm	1.18557
Transfected	11	1	GATA3_norm	1.15246
Transfected	11	1	EED_norm	1.12884
Transfected	11	1	GATA3_norm	0.995739
Transfected	11	1	EED_norm	1.26528
Transfected	11	1	GATA3_norm	1.01402
Transfected	11	1	EED_norm	1.64229
Transfected	11	1	GATA3_norm	1.09169
Transfected	11	1	EED_norm	1.26291
Transfected	11	1	GATA3_norm	0.985097
Transfected	11	1	EED_norm	1.27537
Transfected	11	1	GATA3_norm	0.971868
Transfected	11	1	EED_norm	1.22882
Transfected	11	1	GATA3_norm	1.00277
Transfected	11	1	EED_norm	0.932465
Transfected	11	1	GATA3_norm	0.931902
Transfected	11	1	EED_norm	1.03622
Transfected	11	1	GATA3_norm	0.978097
Transfected	11	1	EED_norm	1.0947
Transfected	11	1	GATA3_norm	0.964253
Transfected	11	1	EED_norm	1.38598
Transfected	11	1	GATA3_norm	1.03118
Transfected	11	1	EED_norm	0.939366
Transfected	11	1	GATA3_norm	1.00808
Transfected	11	1	EED_norm	0.958511
Transfected	11	1	GATA3_norm	0.928954
Transfected	11	1	EED_norm	0.908987
Transfected	11	1	GATA3_norm	0.942193
Transfected	11	1	EED_norm	0.714848
Transfected	11	1	GATA3_norm	0.90027
Transfected	11	1	EED_norm	0.982489
Transfected	11	1	GATA3_norm	0.934006
Transfected	11	1	EED_norm	0.903458
Transfected	11	1	GATA3_norm	0.966062
Transfected	11	1	EED_norm	0.719878
Transfected	11	1	GATA3_norm	0.897274
Transfected	11	1	EED_norm	0.96365
Transfected	11	1	GATA3_norm	0.973649
Transfected	11	1	EED_norm	0.709146
Transfected	11	1	GATA3_norm	0.864348
Transfected	11	1	EED_norm	1.09699
Transfected	11	1	GATA3_norm	0.943746
WT	1	1	EED_norm	0.813393
WT	1	1	GATA3_norm	0.927858
WT	1	1	EED_norm	0.931079
WT	1	1	GATA3_norm	1.14229
WT	1	1	EED_norm	1.28027
WT	1	1	GATA3_norm	1.03295
WT	1	1	EED_norm	1.10764
WT	1	1	GATA3_norm	0.99522
WT	1	1	EED_norm	1.04178
WT	1	1	GATA3_norm	1.04044
WT	1	1	EED_norm	0.852544
WT	1	1	GATA3_norm	0.991976
WT	1	1	EED_norm	0.92893
WT	1	1	GATA3_norm	0.9834
WT	1	1	EED_norm	0.714628
WT	1	1	GATA3_norm	0.956324
WT	1	1	EED_norm	1.05776
WT	1	1	GATA3_norm	1.05422
WT	1	1	EED_norm	0.770413
WT	1	1	GATA3_norm	0.97783
WT	1	1	EED_norm	0.676373
WT	1	1	GATA3_norm	0.911436
WT	1	1	EED_norm	0.61513
WT	1	1	GATA3_norm	0.935508
WT	1	1	EED_norm	1.04489
WT	1	1	GATA3_norm	0.979711
WT	1	1	EED_norm	1.20856
WT	1	1	GATA3_norm	1.01244
WT	1	1	EED_norm	0.876713
WT	1	1	GATA3_norm	0.987874
WT	1	1	EED_norm	1.12268
WT	1	1	GATA3_norm	0.991409
WT	1	1	EED_norm	0.721223
WT	1	1	GATA3_norm	0.912769
WT	1	1	EED_norm	0.930473
WT	1	1	GATA3_norm	1.12561
WT	1	1	EED_norm	1.06078
WT	1	1	GATA3_norm	0.969114
WT	1	1	EED_norm	1.09772
WT	1	1	GATA3_norm	1.00904
WT	1	1	EED_norm	1.07211
WT	1	1	GATA3_norm	1.06477
WT	1	1	EED_norm	0.824694
WT	1	1	GATA3_norm	0.94101
WT	1	1	EED_norm	1.03657
WT	1	1	GATA3_norm	1.09066
WT	1	1	EED_norm	0.842544
WT	1	1	GATA3_norm	1.10545
WT	1	1	EED_norm	1.18119
WT	1	1	GATA3_norm	1.05545
WT	1	1	EED_norm	0.749951
WT	1	1	GATA3_norm	0.956584
WT	1	1	EED_norm	0.703281
WT	1	1	GATA3_norm	1.02618
WT	1	1	EED_norm	0.735809
WT	1	1	GATA3_norm	0.95542
WT	1	1	EED_norm	1.05461
WT	1	1	GATA3_norm	1.06134
WT	1	1	EED_norm	1.0242
WT	1	1	GATA3_norm	1.06781
WT	1	1	EED_norm	1.13458
WT	1	1	GATA3_norm	1.05517
WT	1	1	EED_norm	1.23796
WT	1	1	GATA3_norm	0.891437
WT	1	1	EED_norm	1.20426
WT	1	1	GATA3_norm	0.868842
WT	1	1	EED_norm	0.531778
WT	1	1	GATA3_norm	0.875357
WT	1	1	EED_norm	1.43111
WT	1	1	GATA3_norm	0.939403
WT	1	1	EED_norm	0.872405
WT	1	1	GATA3_norm	0.943034
WT	1	1	EED_norm	0.801287
WT	1	1	GATA3_norm	0.912405
WT	1	1	EED_norm	1.11775
WT	1	1	GATA3_norm	0.948776
WT	1	1	EED_norm	1.07476
WT	1	1	GATA3_norm	1.03041
WT	1	1	EED_norm	1.06283
WT	1	1	GATA3_norm	0.976201
WT	1	1	EED_norm	1.26661
WT	1	1	GATA3_norm	0.986346
WT	1	1	EED_norm	0.974544
[truncated: 6,625 more rows]
