# Supplementary material for: Polycomb repressive complex 2 shields naïve human pluripotent cells from trophectoderm differentiation
Source: Nat Cell Biol. 2022 May 30;24(6):845–57. doi: 10.1038/s41556-022-00916-w (PMC9203276; doi:10.1038/s41556-022-00916-w)
Supplement: Supplementary file 17 — Statistical source data corresponding to Extended Data Fig. 8. [file 41556_2022_916_MOESM17_ESM.xlsx]

## Sheet: EFIG8ab_umap
UMAP_1	UMAP_2	batch	cluster_EML	seurat_clusters
3.25833	-5.85108	Nerges_EZH2i_Naive	ELC	C2
4.78591	-2.20226	Nerges_EZH2i_Naive	ELC	C2
4.80798	-2.63422	Nerges_EZH2i_Naive	ELC	C2
4.84895	-1.92192	Nerges_EZH2i_Naive	ELC	C2
2.56877	-4.77801	Nerges_EZH2i_Naive	ELC	C2
4.75326	-3.43974	Nerges_EZH2i_Naive	ELC	C2
4.85786	-3.97534	Nerges_EZH2i_Naive	ELC	C2
3.96194	-5.46412	Nerges_EZH2i_Naive	ELC	C2
4.63452	-4.12847	Nerges_EZH2i_Naive	ELC	C2
-2.34261	-7.29241	Nerges_EZH2i_Naive	TLC	C7
4.62026	-5.76034	Nerges_EZH2i_Naive	ELC	C2
4.62041	-3.26914	Nerges_EZH2i_Naive	ELC	C2
2.90107	-4.51261	Nerges_EZH2i_Naive	ELC	C2
2.54539	-4.17829	Nerges_EZH2i_Naive	ELC	C2
3.38227	-6.15659	Nerges_EZH2i_Naive	ELC	C2
3.85008	-4.24153	Nerges_EZH2i_Naive	ELC	C2
4.01682	-5.09084	Nerges_EZH2i_Naive	ELC	C2
3.86073	-5.27906	Nerges_EZH2i_Naive	ELC	C2
3.54924	-4.07944	Nerges_EZH2i_Naive	ELC	C2
3.20808	-3.29843	Nerges_EZH2i_Naive	ELC	C2
3.84696	-3.38851	Nerges_EZH2i_Naive	ELC	C2
3.28626	-4.62538	Nerges_EZH2i_Naive	ELC	C2
3.74399	-2.90797	Nerges_EZH2i_Naive	ELC	C2
3.19122	-5.45244	Nerges_EZH2i_Naive	ELC	C2
4.2368	-3.49783	Nerges_EZH2i_Naive	ELC	C2
4.91017	-3.9539	Nerges_EZH2i_Naive	ELC	C2
3.99006	-4.27472	Nerges_EZH2i_Naive	ELC	C2
3.57732	-2.98476	Nerges_EZH2i_Naive	ELC	C2
3.51527	-1.5132	Nerges_EZH2i_Naive	ELC	C2
4.91965	-4.7285	Nerges_EZH2i_Naive	ELC	C2
5.13329	-5.50017	Nerges_EZH2i_Naive	ELC	C2
2.32012	-5.57771	Nerges_EZH2i_Naive	ELC	C2
3.69624	-5.70618	Nerges_EZH2i_Naive	ELC	C2
3.05932	-5.84852	Nerges_EZH2i_Naive	ELC	C2
5.09282	-5.07461	Nerges_EZH2i_Naive	ELC	C2
2.18318	-5.25154	Nerges_EZH2i_Naive	ELC	C2
4.17212	-2.78772	Nerges_EZH2i_Naive	ELC	C2
4.60003	-4.02633	Nerges_EZH2i_Naive	ELC	C2
4.40915	-2.8771	Nerges_EZH2i_Naive	ELC	C2
4.51666	-1.138	Nerges_EZH2i_Naive	ELC	C2
2.28348	-4.61384	Nerges_EZH2i_Naive	ELC	C2
3.36053	-5.52198	Nerges_EZH2i_Naive	ELC	C2
2.39085	-0.580809	Nerges_EZH2i_Naive	ELC	C2
2.29086	-5.27193	Nerges_EZH2i_Naive	ELC	C2
3.94455	-4.00879	Nerges_EZH2i_Naive	ELC	C2
4.80576	-3.97299	Nerges_EZH2i_Naive	ELC	C2
3.56505	-5.29161	Nerges_EZH2i_Naive	ELC	C2
3.80472	-3.22001	Nerges_EZH2i_Naive	ELC	C2
3.69929	-3.2908	Nerges_EZH2i_Naive	ELC	C2
2.90134	-5.63508	Nerges_EZH2i_Naive	ELC	C2
4.97018	-4.36588	Nerges_EZH2i_Naive	ELC	C2
3.40121	-5.82492	Nerges_EZH2i_Naive	ELC	C2
5.17191	-4.73958	Nerges_EZH2i_Naive	ELC	C2
4.22361	-5.74393	Nerges_EZH2i_Naive	ELC	C2
4.8434	-5.913	Nerges_EZH2i_Naive	ELC	C2
3.05998	-5.92071	Nerges_EZH2i_Naive	ELC	C2
3.64202	-5.85243	Nerges_EZH2i_Naive	ELC	C2
3.341	-5.36299	Nerges_EZH2i_Naive	ELC	C2
3.6383	-5.35569	Nerges_EZH2i_Naive	ELC	C2
3.72714	-4.21764	Nerges_EZH2i_Naive	ELC	C2
4.70486	-3.30935	Nerges_EZH2i_Naive	ELC	C2
5.34923	0.826639	Nerges_EZH2i_Naive	ELC	C0
2.62332	-5.55086	Nerges_EZH2i_Naive	ELC	C2
4.00014	-6.11933	Nerges_EZH2i_Naive	ELC	C2
3.57835	-3.6971	Nerges_EZH2i_Naive	ELC	C2
3.33012	-4.84133	Nerges_EZH2i_Naive	ELC	C2
4.07351	-4.55499	Nerges_EZH2i_Naive	ELC	C2
2.106	-5.37763	Nerges_EZH2i_Naive	ELC	C2
4.98647	-4.19467	Nerges_EZH2i_Naive	ELC	C2
2.32456	-5.52496	Nerges_EZH2i_Naive	ELC	C2
2.05666	-5.52471	Nerges_EZH2i_Naive	ELC	C2
4.52644	-6.01966	Nerges_EZH2i_Naive	ELC	C2
2.96078	-5.07195	Nerges_EZH2i_Naive	ELC	C2
3.37362	-6.12491	Nerges_EZH2i_Naive	ELC	C2
-8.52787	6.77341	Nerges_EZH2i_Naive	ExE_MeLC	C10
4.85126	-5.56329	Nerges_EZH2i_Naive	ELC	C2
2.74575	-4.59307	Nerges_EZH2i_Naive	ELC	C2
4.08632	-3.44009	Nerges_EZH2i_Naive	ELC	C2
3.22782	-5.47394	Nerges_EZH2i_Naive	ELC	C2
3.96217	-5.67844	Nerges_EZH2i_Naive	ELC	C2
3.39102	-4.50362	Nerges_EZH2i_Naive	ELC	C2
2.65402	-5.10549	Nerges_EZH2i_Naive	ELC	C2
3.25873	-5.67159	Nerges_EZH2i_Naive	ELC	C2
4.59156	-3.78378	Nerges_EZH2i_Naive	ELC	C2
3.75019	-3.04111	Nerges_EZH2i_Naive	ELC	C2
4.03025	-5.15138	Nerges_EZH2i_Naive	ELC	C2
2.9634	-5.32273	Nerges_EZH2i_Naive	ELC	C2
3.31529	-4.57024	Nerges_EZH2i_Naive	ELC	C2
4.25444	-4.99251	Nerges_EZH2i_Naive	ELC	C2
3.39555	-5.58272	Nerges_EZH2i_Naive	ELC	C2
3.98679	-5.90149	Nerges_EZH2i_Naive	ELC	C2
4.39371	-4.53323	Nerges_EZH2i_Naive	ELC	C2
4.11312	-3.28234	Nerges_EZH2i_Naive	ELC	C2
4.17713	-3.36802	Nerges_EZH2i_Naive	ELC	C2
4.03958	-2.85122	Nerges_EZH2i_Naive	ELC	C2
2.45039	-7.18538	Nerges_EZH2i_Naive	ELC	C2
4.6247	-6.21017	Nerges_EZH2i_Naive	ELC	C2
4.30626	-5.59882	Nerges_EZH2i_Naive	ELC	C2
3.65529	-3.10543	Nerges_EZH2i_Naive	ELC	C2
3.66227	-4.95939	Nerges_EZH2i_Naive	ELC	C2
3.93686	-5.3667	Nerges_EZH2i_Naive	ELC	C2
2.77036	-4.9164	Nerges_EZH2i_Naive	ELC	C2
4.28096	-5.04635	Nerges_EZH2i_Naive	ELC	C2
4.09883	-4.24238	Nerges_EZH2i_Naive	ELC	C2
5.07063	-5.23481	Nerges_EZH2i_Naive	ELC	C2
2.88649	-3.6579	Nerges_EZH2i_Naive	ELC	C2
4.57834	-4.20292	Nerges_EZH2i_Naive	ELC	C2
4.1603	-6.22917	Nerges_EZH2i_Naive	ELC	C2
3.74275	-4.12803	Nerges_EZH2i_Naive	ELC	C2
4.76969	-1.8426	Nerges_EZH2i_Naive	ELC	C2
4.92881	-4.08723	Nerges_EZH2i_Naive	ELC	C2
4.8739	-3.9087	Nerges_EZH2i_Naive	ELC	C2
4.99499	-4.68087	Nerges_EZH2i_Naive	ELC	C2
4.92849	-3.83294	Nerges_EZH2i_Naive	ELC	C2
4.5543	-2.29502	Nerges_EZH2i_Naive	ELC	C2
4.32445	-2.81408	Nerges_EZH2i_Naive	ELC	C2
4.91804	-5.28325	Nerges_EZH2i_Naive	ELC	C2
4.12009	-4.03383	Nerges_EZH2i_Naive	ELC	C2
4.16545	-2.18233	Nerges_EZH2i_Naive	ELC	C2
4.0055	-3.59515	Nerges_EZH2i_Naive	ELC	C2
2.95142	-5.39951	Nerges_EZH2i_Naive	ELC	C2
4.75532	-2.55257	Nerges_EZH2i_Naive	ELC	C2
4.82154	-2.3128	Nerges_EZH2i_Naive	ELC	C2
4.52759	-3.3231	Nerges_EZH2i_Naive	ELC	C2
2.28224	-5.2124	Nerges_EZH2i_Naive	ELC	C2
4.80133	-2.37668	Nerges_EZH2i_Naive	ELC	C2
4.79894	-5.79381	Nerges_EZH2i_Naive	ELC	C2
3.47863	-5.31007	Nerges_EZH2i_Naive	ELC	C2
5.0076	-5.52127	Nerges_EZH2i_Naive	ELC	C2
4.00315	-5.88234	Nerges_EZH2i_Naive	ELC	C2
4.63569	-1.5745	Nerges_EZH2i_Naive	ELC	C2
3.36222	-3.31222	Nerges_EZH2i_Naive	ELC	C2
4.08999	-6.46668	Nerges_EZH2i_Naive	ELC	C2
4.03837	-5.42336	Nerges_EZH2i_Naive	ELC	C2
3.76192	-4.55695	Nerges_EZH2i_Naive	ELC	C2
2.29042	-5.53483	Nerges_EZH2i_Naive	ELC	C2
3.63595	-6.37934	Nerges_EZH2i_Naive	ELC	C2
3.39635	-6.29668	Nerges_EZH2i_Naive	ELC	C2
3.37328	-4.72446	Nerges_EZH2i_Naive	ELC	C2
4.77994	-6.03975	Nerges_EZH2i_Naive	ELC	C2
3.36056	-6.10535	Nerges_EZH2i_Naive	ELC	C2
4.55711	-5.24639	Nerges_EZH2i_Naive	ELC	C2
2.50421	-5.36092	Nerges_EZH2i_Naive	ELC	C2
3.19998	-3.37065	Nerges_EZH2i_Naive	ELC	C2
4.24956	-2.17746	Nerges_EZH2i_Naive	ELC	C2
4.16406	-5.63033	Nerges_EZH2i_Naive	ELC	C2
2.58807	-0.858728	Nerges_EZH2i_Naive	ELC	C2
2.87064	-4.58633	Nerges_EZH2i_Naive	ELC	C2
1.77712	-4.62881	Nerges_EZH2i_Naive	ELC	C2
3.37686	-6.13522	Nerges_EZH2i_Naive	ELC	C2
3.04574	-5.86471	Nerges_EZH2i_Naive	ELC	C2
4.39224	-2.83062	Nerges_EZH2i_Naive	ELC	C2
4.47794	-5.16745	Nerges_EZH2i_Naive	ELC	C2
2.91118	-4.38819	Nerges_EZH2i_Naive	ELC	C2
3.31609	-5.50808	Nerges_EZH2i_Naive	ELC	C2
4.97588	-4.73546	Nerges_EZH2i_Naive	ELC	C2
4.56433	-6.1515	Nerges_EZH2i_Naive	ELC	C2
5.0652	-5.40626	Nerges_EZH2i_Naive	ELC	C2
4.10477	-5.56059	Nerges_EZH2i_Naive	ELC	C2
2.87499	-4.9412	Nerges_EZH2i_Naive	ELC	C2
5.21254	-4.88173	Nerges_EZH2i_Naive	ELC	C2
3.98672	-5.26338	Nerges_EZH2i_Naive	ELC	C2
4.07673	-4.31072	Nerges_EZH2i_Naive	ELC	C2
4.65633	-5.30089	Nerges_EZH2i_Naive	ELC	C2
-8.85218	6.63273	Nerges_EZH2i_Naive	ExE_MeLC	C10
2.2056	-5.41069	Nerges_EZH2i_Naive	ELC	C2
3.74839	-5.62485	Nerges_EZH2i_Naive	ELC	C2
2.74057	-4.31898	Nerges_EZH2i_Naive	ELC	C2
2.76973	-5.06739	Nerges_EZH2i_Naive	ELC	C2
4.58711	-2.59856	Nerges_EZH2i_Naive	ELC	C2
3.4328	-5.29445	Nerges_EZH2i_Naive	ELC	C2
3.94105	-6.30642	Nerges_EZH2i_Naive	ELC	C2
2.7481	-4.93772	Nerges_EZH2i_Naive	ELC	C2
3.75189	-4.54969	Nerges_EZH2i_Naive	ELC	C2
4.72265	-3.26162	Nerges_EZH2i_Naive	ELC	C2
2.89675	-5.14058	Nerges_EZH2i_Naive	ELC	C2
3.82807	-5.16417	Nerges_EZH2i_Naive	ELC	C2
3.71627	-5.71465	Nerges_EZH2i_Naive	ELC	C2
2.11664	-4.58671	Nerges_EZH2i_Naive	ELC	C2
3.8613	-4.67533	Nerges_EZH2i_Naive	ELC	C2
4.12264	-4.04954	Nerges_EZH2i_Naive	ELC	C2
2.88626	-4.90247	Nerges_EZH2i_Naive	ELC	C2
3.89486	-5.10235	Nerges_EZH2i_Naive	ELC	C2
3.74578	-5.52017	Nerges_EZH2i_Naive	ELC	C2
3.47399	-3.53842	Nerges_EZH2i_Naive	ELC	C2
3.07756	-5.40043	Nerges_EZH2i_Naive	ELC	C2
3.80388	-4.36035	Nerges_EZH2i_Naive	ELC	C2
2.9587	-5.19306	Nerges_EZH2i_Naive	ELC	C2
3.87597	-4.92009	Nerges_EZH2i_Naive	ELC	C2
5.81569	3.07203	Nerges_EZH2i_Naive	ELC	C0
3.34631	-5.61153	Nerges_EZH2i_Naive	ELC	C2
4.91349	-4.32658	Nerges_EZH2i_Naive	ELC	C2
4.15564	-2.4647	Nerges_EZH2i_Naive	ELC	C2
-3.55914	2.13904	Nerges_EZH2i_Naive	HLC	C9
3.92332	-5.87528	Nerges_EZH2i_Naive	ELC	C2
2.98109	-6.03422	Nerges_EZH2i_Naive	ELC	C2
4.10343	-3.01117	Nerges_EZH2i_Naive	ELC	C2
2.43678	-5.26783	Nerges_EZH2i_Naive	ELC	C2
3.58655	-6.27713	Nerges_EZH2i_Naive	ELC	C2
3.23891	-4.28002	Nerges_EZH2i_Naive	ELC	C2
3.82494	-5.8297	Nerges_EZH2i_Naive	ELC	C2
4.57523	-5.50105	Nerges_EZH2i_Naive	ELC	C2
4.74699	-5.36171	Nerges_EZH2i_Naive	ELC	C2
3.98429	-3.21876	Nerges_EZH2i_Naive	ELC	C2
3.77512	-2.92428	Nerges_EZH2i_Naive	ELC	C2
2.76364	-5.12062	Nerges_EZH2i_Naive	ELC	C2
3.78527	-6.19896	Nerges_EZH2i_Naive	ELC	C2
4.90188	-5.79632	Nerges_EZH2i_Naive	ELC	C2
3.20747	-5.95209	Nerges_EZH2i_Naive	ELC	C2
-3.23599	-8.66527	Nerges_EZH2i_Naive	TLC	C7
-2.7775	-7.80975	Nerges_EZH2i_Naive	TLC	C7
3.65223	-5.9064	Nerges_EZH2i_Naive	ELC	C2
4.11049	-5.81423	Nerges_EZH2i_Naive	ELC	C2
4.92581	-4.24293	Nerges_EZH2i_Naive	ELC	C2
4.77316	-4.81716	Nerges_EZH2i_Naive	ELC	C2
3.79994	-4.59432	Nerges_EZH2i_Naive	ELC	C2
2.67598	-4.70871	Nerges_EZH2i_Naive	ELC	C2
4.18441	-5.28419	Nerges_EZH2i_Naive	ELC	C2
2.14247	-5.3362	Nerges_EZH2i_Naive	ELC	C2
2.73946	-5.3684	Nerges_EZH2i_Naive	ELC	C2
4.13105	-6.3102	Nerges_EZH2i_Naive	ELC	C2
4.64025	-2.37287	Nerges_EZH2i_Naive	ELC	C2
3.98869	-5.87744	Nerges_EZH2i_Naive	ELC	C2
4.89962	-5.00776	Nerges_EZH2i_Naive	ELC	C2
3.96846	-4.98265	Nerges_EZH2i_Naive	ELC	C2
3.4668	-5.63038	Nerges_EZH2i_Naive	ELC	C2
3.08985	-5.23354	Nerges_EZH2i_Naive	ELC	C2
4.12049	-4.48522	Nerges_EZH2i_Naive	ELC	C2
3.71661	-5.44404	Nerges_EZH2i_Naive	ELC	C2
4.97349	-5.35578	Nerges_EZH2i_Naive	ELC	C2
4.61495	-3.7578	Nerges_EZH2i_Naive	ELC	C2
3.54621	-4.04209	Nerges_EZH2i_Naive	ELC	C2
3.17186	-3.93271	Nerges_EZH2i_Naive	ELC	C2
3.62008	-5.75181	Nerges_EZH2i_Naive	ELC	C2
4.33302	-3.81483	Nerges_EZH2i_Naive	ELC	C2
4.0908	-3.59785	Nerges_EZH2i_Naive	ELC	C2
2.87841	-4.67894	Nerges_EZH2i_Naive	ELC	C2
1.67915	-8.39321	Nerges_EZH2i_Naive	Undef	C8
3.16236	-6.0645	Nerges_EZH2i_Naive	ELC	C2
3.91901	-2.23216	Nerges_EZH2i_Naive	ELC	C2
3.945	-5.81744	Nerges_EZH2i_Naive	ELC	C2
3.48724	-2.23143	Nerges_EZH2i_Naive	ELC	C2
3.37102	-5.71135	Nerges_EZH2i_Naive	ELC	C2
5.01969	-4.33985	Nerges_EZH2i_Naive	ELC	C2
2.93773	-4.98668	Nerges_EZH2i_Naive	ELC	C2
4.03818	-3.99893	Nerges_EZH2i_Naive	ELC	C2
2.47776	-5.2897	Nerges_EZH2i_Naive	ELC	C2
4.69316	-4.85254	Nerges_EZH2i_Naive	ELC	C2
2.78063	-5.20748	Nerges_EZH2i_Naive	ELC	C2
2.1283	-5.57809	Nerges_EZH2i_Naive	ELC	C2
3.19909	-4.44891	Nerges_EZH2i_Naive	ELC	C2
2.62739	-5.66834	Nerges_EZH2i_Naive	ELC	C2
3.66571	-2.25361	Nerges_EZH2i_Naive	ELC	C2
2.9631	-5.15379	Nerges_EZH2i_Naive	ELC	C2
3.92684	-5.34089	Nerges_EZH2i_Naive	ELC	C2
3.33801	-5.50396	Nerges_EZH2i_Naive	ELC	C2
-9.0966	6.87526	Nerges_EZH2i_Naive	ExE_MeLC	C10
4.73657	-3.23013	Nerges_EZH2i_Naive	ELC	C2
4.3757	-4.80484	Nerges_EZH2i_Naive	ELC	C2
3.04115	-4.74007	Nerges_EZH2i_Naive	ELC	C2
4.66737	-2.77059	Nerges_EZH2i_Naive	ELC	C2
3.44214	-5.34207	Nerges_EZH2i_Naive	ELC	C2
2.97693	-5.02083	Nerges_EZH2i_Naive	ELC	C2
5.09372	-5.0129	Nerges_EZH2i_Naive	ELC	C2
4.19001	-4.43647	Nerges_EZH2i_Naive	ELC	C2
4.0206	-4.63394	Nerges_EZH2i_Naive	ELC	C2
3.82991	-4.93033	Nerges_EZH2i_Naive	ELC	C2
3.63339	-4.67326	Nerges_EZH2i_Naive	ELC	C2
2.13248	-5.45065	Nerges_EZH2i_Naive	ELC	C2
3.61944	-5.50482	Nerges_EZH2i_Naive	ELC	C2
4.89717	-5.62568	Nerges_EZH2i_Naive	ELC	C2
3.73538	-6.03848	Nerges_EZH2i_Naive	ELC	C2
4.78856	-5.87221	Nerges_EZH2i_Naive	ELC	C2
2.73538	-5.45452	Nerges_EZH2i_Naive	ELC	C2
3.48946	-6.17729	Nerges_EZH2i_Naive	ELC	C2
3.54206	-5.57979	Nerges_EZH2i_Naive	ELC	C2
2.07934	-5.51528	Nerges_EZH2i_Naive	ELC	C2
3.75979	-5.76196	Nerges_EZH2i_Naive	ELC	C2
4.73522	-5.22908	Nerges_EZH2i_Naive	ELC	C2
4.0702	-4.90165	Nerges_EZH2i_Naive	ELC	C2
4.80982	-2.12506	Nerges_EZH2i_Naive	ELC	C2
4.61112	-5.33931	Nerges_EZH2i_Naive	ELC	C2
4.92155	-5.88577	Nerges_EZH2i_Naive	ELC	C2
4.24263	-5.09837	Nerges_EZH2i_Naive	ELC	C2
4.73256	-5.1386	Nerges_EZH2i_Naive	ELC	C2
3.35031	-1.20152	Nerges_EZH2i_Naive	ELC	C2
4.90663	-1.50693	Nerges_EZH2i_Naive	ELC	C2
5.02462	-4.49304	Nerges_EZH2i_Naive	ELC	C2
4.21118	-4.96404	Nerges_EZH2i_Naive	ELC	C2
3.93807	-1.83968	Nerges_EZH2i_Naive	ELC	C2
5.12981	-4.7323	Nerges_EZH2i_Naive	ELC	C2
4.37077	-4.83128	Nerges_EZH2i_Naive	ELC	C2
4.62517	-5.2254	Nerges_EZH2i_Naive	ELC	C2
3.52928	-4.4706	Nerges_EZH2i_Naive	ELC	C2
3.3371	-5.30367	Nerges_EZH2i_Naive	ELC	C2
4.56971	-5.47548	Nerges_EZH2i_Naive	ELC	C2
4.13501	-4.04189	Nerges_EZH2i_Naive	ELC	C2
4.03107	-4.98169	Nerges_EZH2i_Naive	ELC	C2
4.58802	-3.1396	Nerges_EZH2i_Naive	ELC	C2
4.29665	-4.26784	Nerges_EZH2i_Naive	ELC	C2
4.37747	-3.89378	Nerges_EZH2i_Naive	ELC	C2
4.50543	-4.93954	Nerges_EZH2i_Naive	ELC	C2
3.71007	-3.06016	Nerges_EZH2i_Naive	ELC	C2
4.77207	-3.6055	Nerges_EZH2i_Naive	ELC	C2
3.34608	-5.5023	Nerges_EZH2i_Naive	ELC	C2
4.15391	-5.66484	Nerges_EZH2i_Naive	ELC	C2
5.01407	-1.45638	Nerges_EZH2i_Naive	ELC	C2
4.42679	-2.86878	Nerges_EZH2i_Naive	ELC	C2
3.76965	-3.45774	Nerges_EZH2i_Naive	ELC	C2
2.4579	-4.70526	Nerges_EZH2i_Naive	ELC	C2
4.65831	-5.66852	Nerges_EZH2i_Naive	ELC	C2
4.3094	-4.92067	Nerges_EZH2i_Naive	ELC	C2
4.14766	-5.14141	Nerges_EZH2i_Naive	ELC	C2
4.48769	-3.95757	Nerges_EZH2i_Naive	ELC	C2
2.24119	-5.46517	Nerges_EZH2i_Naive	ELC	C2
3.46759	-5.12857	Nerges_EZH2i_Naive	ELC	C2
4.68004	-4.04047	Nerges_EZH2i_Naive	ELC	C2
0.388557	-5.32589	Nerges_EZH2i_Naive	ELC	C2
-2.27642	-7.24935	Nerges_EZH2i_Naive	TLC	C7
3.70912	-5.89542	Nerges_EZH2i_Naive	ELC	C2
3.28786	-5.97523	Nerges_EZH2i_Naive	ELC	C2
4.54716	-3.9046	Nerges_EZH2i_Naive	ELC	C2
3.81427	-4.95419	Nerges_EZH2i_Naive	ELC	C2
3.08405	-5.64884	Nerges_EZH2i_Naive	ELC	C2
3.77032	-2.7925	Nerges_EZH2i_Naive	ELC	C2
4.55158	-3.11354	Nerges_EZH2i_Naive	ELC	C2
3.28158	-6.27032	Nerges_EZH2i_Naive	ELC	C2
3.84958	-6.20505	Nerges_EZH2i_Naive	ELC	C2
3.33354	-6.19932	Nerges_EZH2i_Naive	ELC	C2
4.0276	-4.648	Nerges_EZH2i_Naive	ELC	C2
4.29786	-1.20263	Nerges_EZH2i_Naive	ELC	C2
4.26847	-5.44245	Nerges_EZH2i_Naive	ELC	C2
4.05553	-2.60735	Nerges_EZH2i_Naive	ELC	C2
4.28869	-6.04125	Nerges_EZH2i_Naive	ELC	C2
4.83467	-5.05582	Nerges_EZH2i_Naive	ELC	C2
2.4834	-0.647596	Nerges_EZH2i_Naive	ELC	C2
3.43747	-5.98871	Nerges_EZH2i_Naive	ELC	C2
5.00632	-4.24064	Nerges_EZH2i_Naive	ELC	C2
4.99749	-5.17279	Nerges_EZH2i_Naive	ELC	C2
4.4046	-2.83098	Nerges_EZH2i_Naive	ELC	C2
4.26884	-3.38205	Nerges_EZH2i_Naive	ELC	C2
3.52299	-3.898	Nerges_EZH2i_Naive	ELC	C2
4.72039	-5.45724	Nerges_EZH2i_Naive	ELC	C2
4.77726	-3.20372	Nerges_EZH2i_Naive	ELC	C2
4.95094	-4.99914	Nerges_EZH2i_Naive	ELC	C2
3.62337	-6.0914	Nerges_EZH2i_Naive	ELC	C2
3.61712	-5.12519	Nerges_EZH2i_Naive	ELC	C2
3.92766	-4.72181	Nerges_EZH2i_Naive	ELC	C2
3.57049	-3.96271	Nerges_EZH2i_Naive	ELC	C2
4.49907	-4.60325	Nerges_EZH2i_Naive	ELC	C2
4.81424	-4.21324	Nerges_EZH2i_Naive	ELC	C2
3.612	-4.25401	Nerges_EZH2i_Naive	ELC	C2
3.00783	-5.52313	Nerges_EZH2i_Naive	ELC	C2
4.7337	-5.45098	Nerges_EZH2i_Naive	ELC	C2
4.4616	-2.6435	Nerges_EZH2i_Naive	ELC	C2
3.39498	-4.92559	Nerges_EZH2i_Naive	ELC	C2
4.80464	-4.08318	Nerges_EZH2i_Naive	ELC	C2
4.29802	-5.85905	Nerges_EZH2i_Naive	ELC	C2
2.30967	-5.24012	Nerges_EZH2i_Naive	ELC	C2
4.36336	-4.75777	Nerges_EZH2i_Naive	ELC	C2
4.65771	-1.70377	Nerges_EZH2i_Naive	ELC	C2
3.73024	-4.70341	Nerges_EZH2i_Naive	ELC	C2
4.92162	-3.85089	Nerges_EZH2i_Naive	ELC	C2
4.78674	-4.47565	Nerges_EZH2i_Naive	ELC	C2
4.67389	-5.46838	Nerges_EZH2i_Naive	ELC	C2
4.76882	-4.1538	Nerges_EZH2i_Naive	ELC	C2
4.14686	-3.71996	Nerges_EZH2i_Naive	ELC	C2
3.77841	-2.42941	Nerges_EZH2i_Naive	ELC	C2
3.10428	-3.62795	Nerges_EZH2i_Naive	ELC	C2
3.22739	-4.43611	Nerges_EZH2i_Naive	ELC	C2
5.60273	3.46264	Nerges_EZH2i_Naive	ELC	C0
4.04314	-3.30488	Nerges_EZH2i_Naive	ELC	C2
4.1956	-4.15961	Nerges_EZH2i_Naive	ELC	C2
4.03569	-4.96797	Nerges_EZH2i_Naive	ELC	C2
4.23514	-6.24741	Nerges_EZH2i_Naive	ELC	C2
2.36153	-4.94303	Nerges_EZH2i_Naive	ELC	C2
5.11184	-4.90667	Nerges_EZH2i_Naive	ELC	C2
-2.46723	-7.74267	Nerges_EZH2i_Naive	TLC	C7
4.15416	-5.4372	Nerges_EZH2i_Naive	ELC	C2
4.38093	-4.70394	Nerges_EZH2i_Naive	ELC	C2
4.79579	-5.08849	Nerges_EZH2i_Naive	ELC	C2
3.12375	-5.60206	Nerges_EZH2i_Naive	ELC	C2
3.3945	-4.90338	Nerges_EZH2i_Naive	ELC	C2
3.86386	-6.17203	Nerges_EZH2i_Naive	ELC	C2
2.88327	-4.93357	Nerges_EZH2i_Naive	ELC	C2
4.37091	-5.27965	Nerges_EZH2i_Naive	ELC	C2
4.59129	-3.72477	Nerges_EZH2i_Naive	ELC	C2
3.29819	-6.18382	Nerges_EZH2i_Naive	ELC	C2
4.86837	-5.88272	Nerges_EZH2i_Naive	ELC	C2
4.16989	-6.13981	Nerges_EZH2i_Naive	ELC	C2
3.90653	-5.97429	Nerges_EZH2i_Naive	ELC	C2
2.94005	-5.72351	Nerges_EZH2i_Naive	ELC	C2
3.95745	-2.74684	Nerges_EZH2i_Naive	ELC	C2
2.8998	-4.47481	Nerges_EZH2i_Naive	ELC	C2
4.10284	-5.15458	Nerges_EZH2i_Naive	ELC	C2
3.93502	-6.4503	Nerges_EZH2i_Naive	ELC	C2
4.21453	-4.90348	Nerges_EZH2i_Naive	ELC	C2
3.09762	-5.76421	Nerges_EZH2i_Naive	ELC	C2
2.94257	-5.89115	Nerges_EZH2i_Naive	ELC	C2
2.88781	-4.00817	Nerges_EZH2i_Naive	ELC	C2
-1.20603	-6.12457	Nerges_EZH2i_Naive	TLC	C7
3.04046	-4.09407	Nerges_EZH2i_Naive	ELC	C2
3.38209	-4.42969	Nerges_EZH2i_Naive	ELC	C2
4.33454	-3.75074	Nerges_EZH2i_Naive	ELC	C2
4.81216	-4.66179	Nerges_EZH2i_Naive	ELC	C2
5.01042	-5.55493	Nerges_EZH2i_Naive	ELC	C2
3.47534	-4.74626	Nerges_EZH2i_Naive	ELC	C2
3.04103	-4.93447	Nerges_EZH2i_Naive	ELC	C2
5.33985	-1.63373	Nerges_EZH2i_Naive	ELC	C2
4.19531	-3.86122	Nerges_EZH2i_Naive	ELC	C2
4.59801	-1.77819	Nerges_EZH2i_Naive	ELC	C2
3.36226	-4.29205	Nerges_EZH2i_Naive	ELC	C2
4.21869	-5.14614	Nerges_EZH2i_Naive	ELC	C2
3.82008	-2.83054	Nerges_EZH2i_Naive	ELC	C2
5.22749	-5.35653	Nerges_EZH2i_Naive	ELC	C2
3.81563	-4.3244	Nerges_EZH2i_Naive	ELC	C2
4.25554	-6.07299	Nerges_EZH2i_Naive	ELC	C2
4.18524	-2.48935	Nerges_EZH2i_Naive	ELC	C2
2.55586	-5.0016	Nerges_EZH2i_Naive	ELC	C2
2.52862	-5.13556	Nerges_EZH2i_Naive	ELC	C2
4.23814	-4.11272	Nerges_EZH2i_Naive	ELC	C2
3.58495	-5.30642	Nerges_EZH2i_Naive	ELC	C2
4.12568	-3.77708	Nerges_EZH2i_Naive	ELC	C2
4.69177	-4.86099	Nerges_EZH2i_Naive	ELC	C2
4.41873	-4.40669	Nerges_EZH2i_Naive	ELC	C2
-2.44981	-7.26464	Nerges_EZH2i_Naive	TLC	C7
4.31198	-5.92993	Nerges_EZH2i_Naive	ELC	C2
3.25483	-5.6509	Nerges_EZH2i_Naive	ELC	C2
3.22293	-5.89054	Nerges_EZH2i_Naive	ELC	C2
4.81563	-4.92406	Nerges_EZH2i_Naive	ELC	C2
4.3768	-2.41512	Nerges_EZH2i_Naive	ELC	C2
3.50704	-5.2709	Nerges_EZH2i_Naive	ELC	C2
2.81848	-5.61195	Nerges_EZH2i_Naive	ELC	C2
4.48444	-5.50184	Nerges_EZH2i_Naive	ELC	C2
4.70504	-5.26702	Nerges_EZH2i_Naive	ELC	C2
4.09909	-5.59522	Nerges_EZH2i_Naive	ELC	C2
3.7261	-4.85478	Nerges_EZH2i_Naive	ELC	C2
4.87084	-2.95453	Nerges_EZH2i_Naive	ELC	C2
4.77282	-4.98047	Nerges_EZH2i_Naive	ELC	C2
3.91534	-2.84329	Nerges_EZH2i_Naive	ELC	C2
3.34707	-4.77644	Nerges_EZH2i_Naive	ELC	C2
3.80948	-5.75378	Nerges_EZH2i_Naive	ELC	C2
3.89607	-5.43901	Nerges_EZH2i_Naive	ELC	C2
4.69834	-6.39174	Nerges_EZH2i_Naive	ELC	C2
3.63389	-5.89563	Nerges_EZH2i_Naive	ELC	C2
4.86071	-5.49676	Nerges_EZH2i_Naive	ELC	C2
3.81361	-5.84238	Nerges_EZH2i_Naive	ELC	C2
3.55417	-3.21239	Nerges_EZH2i_Naive	ELC	C2
4.02961	-5.36468	Nerges_EZH2i_Naive	ELC	C2
4.47526	-4.06778	Nerges_EZH2i_Naive	ELC	C2
4.31001	-6.42472	Nerges_EZH2i_Naive	ELC	C2
2.7547	-5.06657	Nerges_EZH2i_Naive	ELC	C2
3.12645	-1.03295	Nerges_EZH2i_Naive	ELC	C2
3.26625	-3.65351	Nerges_EZH2i_Naive	ELC	C2
3.20295	-5.68119	Nerges_EZH2i_Naive	ELC	C2
3.32938	-3.11972	Nerges_EZH2i_Naive	ELC	C2
3.62351	-4.81816	Nerges_EZH2i_Naive	ELC	C2
2.87333	-4.87476	Nerges_EZH2i_Naive	ELC	C2
2.941	-4.58615	Nerges_EZH2i_Naive	ELC	C2
3.44306	-5.93668	Nerges_EZH2i_Naive	ELC	C2
4.0471	-5.30802	Nerges_EZH2i_Naive	ELC	C2
4.78421	-2.41294	Nerges_EZH2i_Naive	ELC	C2
4.9535	-4.30905	Nerges_EZH2i_Naive	ELC	C2
4.6793	-5.34116	Nerges_EZH2i_Naive	ELC	C2
4.39924	-3.29786	Nerges_EZH2i_Naive	ELC	C2
4.43437	-4.09565	Nerges_EZH2i_Naive	ELC	C2
4.8345	-3.95702	Nerges_EZH2i_Naive	ELC	C2
4.72036	-5.97555	Nerges_EZH2i_Naive	ELC	C2
4.66752	-5.77369	Nerges_EZH2i_Naive	ELC	C2
4.88322	-5.41103	Nerges_EZH2i_Naive	ELC	C2
4.75539	-5.55471	Nerges_EZH2i_Naive	ELC	C2
2.92147	-5.78915	Nerges_EZH2i_Naive	ELC	C2
2.63609	-5.11591	Nerges_EZH2i_Naive	ELC	C2
-2.11248	-6.80683	Nerges_EZH2i_Naive	TLC	C7
2.98544	-0.776996	Nerges_EZH2i_Naive	ELC	C2
3.74048	-5.20273	Nerges_EZH2i_Naive	ELC	C2
4.78204	-4.13863	Nerges_EZH2i_Naive	ELC	C2
5.01559	-4.92081	Nerges_EZH2i_Naive	ELC	C2
4.62128	-5.76503	Nerges_EZH2i_Naive	ELC	C2
4.04429	-4.96393	Nerges_EZH2i_Naive	ELC	C2
4.54311	-4.07212	Nerges_EZH2i_Naive	ELC	C2
3.5066	-5.2002	Nerges_EZH2i_Naive	ELC	C2
4.9569	-5.00164	Nerges_EZH2i_Naive	ELC	C2
4.13657	-5.69019	Nerges_EZH2i_Naive	ELC	C2
6.29807	-0.895238	Nerges_EZH2i_Naive	ELC	C2
4.63148	-4.04603	Nerges_EZH2i_Naive	ELC	C2
2.04613	-5.63109	Nerges_EZH2i_Naive	ELC	C2
2.51416	-5.59226	Nerges_EZH2i_Naive	ELC	C2
4.03515	-5.76556	Nerges_EZH2i_Naive	ELC	C2
-3.48831	2.04966	Nerges_EZH2i_Naive	HLC	C9
3.70274	-5.83621	Nerges_EZH2i_Naive	ELC	C2
2.7739	-5.90862	Nerges_EZH2i_Naive	ELC	C2
4.25678	-4.81168	Nerges_EZH2i_Naive	ELC	C2
2.36202	-5.4814	Nerges_EZH2i_Naive	ELC	C2
5.06983	-5.13477	Nerges_EZH2i_Naive	ELC	C2
3.40465	-5.39312	Nerges_EZH2i_Naive	ELC	C2
4.13511	-4.56298	Nerges_EZH2i_Naive	ELC	C2
3.36029	-5.42403	Nerges_EZH2i_Naive	ELC	C2
4.2542	-4.58542	Nerges_EZH2i_Naive	ELC	C2
3.71752	-4.32316	Nerges_EZH2i_Naive	ELC	C2
2.85111	-4.17797	Nerges_EZH2i_Naive	ELC	C2
-2.09157	-7.18315	Nerges_EZH2i_Naive	TLC	C7
4.02981	-5.77137	Nerges_EZH2i_Naive	ELC	C2
2.87636	-5.83646	Nerges_EZH2i_Naive	ELC	C2
3.77048	-6.07228	Nerges_EZH2i_Naive	ELC	C2
3.87138	-4.95878	Nerges_EZH2i_Naive	ELC	C2
4.34889	-3.4196	Nerges_EZH2i_Naive	ELC	C2
2.81189	-5.3308	Nerges_EZH2i_Naive	ELC	C2
4.18508	-4.32433	Nerges_EZH2i_Naive	ELC	C2
4.50561	-5.14349	Nerges_EZH2i_Naive	ELC	C2
4.4649	-2.99617	Nerges_EZH2i_Naive	ELC	C2
3.16759	-5.92543	Nerges_EZH2i_Naive	ELC	C2
4.62846	-6.22405	Nerges_EZH2i_Naive	ELC	C2
3.81502	-5.05287	Nerges_EZH2i_Naive	ELC	C2
3.05754	-5.70301	Nerges_EZH2i_Naive	ELC	C2
4.33515	-5.71618	Nerges_EZH2i_Naive	ELC	C2
3.38932	-5.60714	Nerges_EZH2i_Naive	ELC	C2
2.98847	-1.64658	Nerges_EZH2i_Naive	ELC	C2
4.14137	-5.49512	Nerges_EZH2i_Naive	ELC	C2
4.05428	-4.80038	Nerges_EZH2i_Naive	ELC	C2
2.07813	-5.47985	Nerges_EZH2i_Naive	ELC	C2
4.18622	-3.55175	Nerges_EZH2i_Naive	ELC	C2
5.02705	-4.75166	Nerges_EZH2i_Naive	ELC	C2
3.76158	-5.90884	Nerges_EZH2i_Naive	ELC	C2
3.4939	-4.56809	Nerges_EZH2i_Naive	ELC	C2
5.1346	-4.98303	Nerges_EZH2i_Naive	ELC	C2
4.89126	-2.53974	Nerges_EZH2i_Naive	ELC	C2
2.40978	-0.568804	Nerges_EZH2i_Naive	ELC	C2
3.4054	-5.67454	Nerges_EZH2i_Naive	ELC	C2
3.54384	-5.53168	Nerges_EZH2i_Naive	ELC	C2
3.69182	-2.66515	Nerges_EZH2i_Naive	ELC	C2
3.12932	-3.45585	Nerges_EZH2i_Naive	ELC	C2
4.55408	-2.49798	Nerges_EZH2i_Naive	ELC	C2
4.81938	-2.36811	Nerges_EZH2i_Naive	ELC	C2
3.3962	-5.03647	Nerges_EZH2i_Naive	ELC	C2
3.03215	-5.92469	Nerges_EZH2i_Naive	ELC	C2
4.50044	-6.0026	Nerges_EZH2i_Naive	ELC	C2
3.61232	-3.86651	Nerges_EZH2i_Naive	ELC	C2
3.72721	-5.50981	Nerges_EZH2i_Naive	ELC	C2
4.15867	-4.68263	Nerges_EZH2i_Naive	ELC	C2
4.47445	-5.66086	Nerges_EZH2i_Naive	ELC	C2
2.86407	-5.79975	Nerges_EZH2i_Naive	ELC	C2
2.89503	-5.07361	Nerges_EZH2i_Naive	ELC	C2
4.08011	-5.83406	Nerges_EZH2i_Naive	ELC	C2
4.9225	-4.04278	Nerges_EZH2i_Naive	ELC	C2
2.47486	-4.47425	Nerges_EZH2i_Naive	ELC	C2
4.63406	-2.73044	Nerges_EZH2i_Naive	ELC	C2
1.91106	-5.2689	Nerges_EZH2i_Naive	ELC	C2
4.03444	-2.46686	Nerges_EZH2i_Naive	ELC	C2
2.91001	-4.82047	Nerges_EZH2i_Naive	ELC	C2
4.73516	-3.25015	Nerges_EZH2i_Naive	ELC	C2
3.42391	-5.68452	Nerges_EZH2i_Naive	ELC	C2
-1.41231	-6.76127	Nerges_EZH2i_Naive	TLC	C7
3.98457	-5.49746	Nerges_EZH2i_Naive	ELC	C2
4.57588	-3.588	Nerges_EZH2i_Naive	ELC	C2
4.4272	-3.89299	Nerges_EZH2i_Naive	ELC	C2
2.46115	-0.626018	Nerges_EZH2i_Naive	ELC	C2
4.8039	-5.91635	Nerges_EZH2i_Naive	ELC	C2
3.41341	-2.90915	Nerges_EZH2i_Naive	ELC	C2
4.93027	-2.59634	Nerges_EZH2i_Naive	ELC	C2
4.5667	-6.23257	Nerges_EZH2i_Naive	ELC	C2
4.04985	-5.33829	Nerges_EZH2i_Naive	ELC	C2
4.85745	-3.9787	Nerges_EZH2i_Naive	ELC	C2
4.65383	-4.55629	Nerges_EZH2i_Naive	ELC	C2
4.85031	-4.29264	Nerges_EZH2i_Naive	ELC	C2
-2.03139	-6.89887	Nerges_EZH2i_Naive	TLC	C7
2.32898	-5.51406	Nerges_EZH2i_Naive	ELC	C2
3.88715	-5.77253	Nerges_EZH2i_Naive	ELC	C2
4.31229	-4.39315	Nerges_EZH2i_Naive	ELC	C2
4.41715	-5.94644	Nerges_EZH2i_Naive	ELC	C2
4.38848	-4.54953	Nerges_EZH2i_Naive	ELC	C2
4.15712	-5.92197	Nerges_EZH2i_Naive	ELC	C2
3.72372	-3.19046	Nerges_EZH2i_Naive	ELC	C2
3.33986	-5.44759	Nerges_EZH2i_Naive	ELC	C2
2.74133	-5.59064	Nerges_EZH2i_Naive	ELC	C2
4.31794	-4.61323	Nerges_EZH2i_Naive	ELC	C2
4.48579	-3.02665	Nerges_EZH2i_Naive	ELC	C2
2.4105	-5.19537	Nerges_EZH2i_Naive	ELC	C2
2.9948	-5.11729	Nerges_EZH2i_Naive	ELC	C2
2.45851	-5.01996	Nerges_EZH2i_Naive	ELC	C2
2.80668	-5.81851	Nerges_EZH2i_Naive	ELC	C2
2.80433	-5.17841	Nerges_EZH2i_Naive	ELC	C2
3.47879	-6.33037	Nerges_EZH2i_Naive	ELC	C2
4.82372	-6.08046	Nerges_EZH2i_Naive	ELC	C2
3.61513	-4.41312	Nerges_EZH2i_Naive	ELC	C2
3.98518	-4.71075	Nerges_EZH2i_Naive	ELC	C2
4.96592	-3.01487	Nerges_EZH2i_Naive	ELC	C2
4.08747	-5.44684	Nerges_EZH2i_Naive	ELC	C2
2.40619	-4.50561	Nerges_EZH2i_Naive	ELC	C2
3.14362	-5.7265	Nerges_EZH2i_Naive	ELC	C2
2.43056	-4.68068	Nerges_EZH2i_Naive	ELC	C2
-6.36265	6.49495	Nerges_EZH2i_Naive	MeLC	C1
4.36065	-5.58787	Nerges_EZH2i_Naive	ELC	C2
4.35628	-5.85547	Nerges_EZH2i_Naive	ELC	C2
4.20722	-4.26638	Nerges_EZH2i_Naive	ELC	C2
2.97115	-5.55645	Nerges_EZH2i_Naive	ELC	C2
3.25557	-5.78109	Nerges_EZH2i_Naive	ELC	C2
3.17589	-5.6853	Nerges_EZH2i_Naive	ELC	C2
2.28447	-5.52174	Nerges_EZH2i_Naive	ELC	C2
4.40345	-3.82873	Nerges_EZH2i_Naive	ELC	C2
3.54937	-5.33436	Nerges_EZH2i_Naive	ELC	C2
5.04819	-4.99755	Nerges_EZH2i_Naive	ELC	C2
4.43235	-3.31901	Nerges_EZH2i_Naive	ELC	C2
3.46848	-3.77605	Nerges_EZH2i_Naive	ELC	C2
5.09476	-4.73359	Nerges_EZH2i_Naive	ELC	C2
3.83174	-2.88379	Nerges_EZH2i_Naive	ELC	C2
3.48181	-6.06429	Nerges_EZH2i_Naive	ELC	C2
4.61087	-4.43036	Nerges_EZH2i_Naive	ELC	C2
4.51826	-5.85311	Nerges_EZH2i_Naive	ELC	C2
4.33862	-6.11074	Nerges_EZH2i_Naive	ELC	C2
4.95151	-2.38607	Nerges_EZH2i_Naive	ELC	C2
3.94797	-3.68098	Nerges_EZH2i_Naive	ELC	C2
4.08217	-4.36199	Nerges_EZH2i_Naive	ELC	C2
4.5979	-2.96955	Nerges_EZH2i_Naive	ELC	C2
2.55913	-0.720801	Nerges_EZH2i_Naive	ELC	C2
4.80283	-5.47397	Nerges_EZH2i_Naive	ELC	C2
4.41834	-5.4671	Nerges_EZH2i_Naive	ELC	C2
4.34817	-3.76057	Nerges_EZH2i_Naive	ELC	C2
4.5816	-5.94065	Nerges_EZH2i_Naive	ELC	C2
4.52848	-4.71175	Nerges_EZH2i_Naive	ELC	C2
4.27458	-4.8017	Nerges_EZH2i_Naive	ELC	C2
2.51584	-7.22068	Nerges_EZH2i_Naive	ELC	C2
2.62691	-5.11822	Nerges_EZH2i_Naive	ELC	C2
4.31106	-4.10574	Nerges_EZH2i_Naive	ELC	C2
3.47447	-6.1048	Nerges_EZH2i_Naive	ELC	C2
3.89431	-5.86302	Nerges_EZH2i_Naive	ELC	C2
5.02205	-4.5662	Nerges_EZH2i_Naive	ELC	C2
3.47837	-5.10117	Nerges_EZH2i_Naive	ELC	C2
2.81083	-3.76028	Nerges_EZH2i_Naive	ELC	C2
4.2257	-5.2514	Nerges_EZH2i_Naive	ELC	C2
4.57639	-5.70894	Nerges_EZH2i_Naive	ELC	C2
3.11917	-5.78332	Nerges_EZH2i_Naive	ELC	C2
4.58731	-2.46618	Nerges_EZH2i_Naive	ELC	C2
3.34746	-6.17493	Nerges_EZH2i_Naive	ELC	C2
4.55889	-5.88213	Nerges_EZH2i_Naive	ELC	C2
3.10397	-4.84311	Nerges_EZH2i_Naive	ELC	C2
3.92834	-5.37983	Nerges_EZH2i_Naive	ELC	C2
3.44103	-4.00972	Nerges_EZH2i_Naive	ELC	C2
3.78635	-5.9436	Nerges_EZH2i_Naive	ELC	C2
4.77806	-5.95687	Nerges_EZH2i_Naive	ELC	C2
-8.15852	6.54502	Nerges_EZH2i_Naive	ExE_MeLC	C10
4.6313	-6.25467	Nerges_EZH2i_Naive	ELC	C2
4.22479	-3.94071	Nerges_EZH2i_Naive	ELC	C2
4.81868	-4.54955	Nerges_EZH2i_Naive	ELC	C2
2.73065	-4.74797	Nerges_EZH2i_Naive	ELC	C2
3.28101	-5.38368	Nerges_EZH2i_Naive	ELC	C2
4.43163	-3.04976	Nerges_EZH2i_Naive	ELC	C2
3.36932	-3.9186	Nerges_EZH2i_Naive	ELC	C2
3.88709	-4.41718	Nerges_EZH2i_Naive	ELC	C2
3.08496	-5.45891	Nerges_EZH2i_Naive	ELC	C2
3.64563	-3.90955	Nerges_EZH2i_Naive	ELC	C2
2.0795	-5.43063	Nerges_EZH2i_Naive	ELC	C2
4.28224	-2.26669	Nerges_EZH2i_Naive	ELC	C2
4.90406	-4.56372	Nerges_EZH2i_Naive	ELC	C2
2.39439	-5.05709	Nerges_EZH2i_Naive	ELC	C2
2.06131	-5.42751	Nerges_EZH2i_Naive	ELC	C2
2.40345	-5.48594	Nerges_EZH2i_Naive	ELC	C2
2.95759	-4.81341	Nerges_EZH2i_Naive	ELC	C2
3.46004	-6.0231	Nerges_EZH2i_Naive	ELC	C2
3.9811	-0.538128	Nerges_EZH2i_Naive	ELC	C2
5.09652	-4.90305	Nerges_EZH2i_Naive	ELC	C2
3.98698	-4.8047	Nerges_EZH2i_Naive	ELC	C2
3.83767	-3.59698	Nerges_EZH2i_Naive	ELC	C2
2.15985	-5.50773	Nerges_EZH2i_Naive	ELC	C2
2.14896	-5.54778	Nerges_EZH2i_Naive	ELC	C2
4.13008	-4.77071	Nerges_EZH2i_Naive	ELC	C2
2.16255	-4.81825	Nerges_EZH2i_Naive	ELC	C2
4.11732	-5.61589	Nerges_EZH2i_Naive	ELC	C2
4.90412	-4.23884	Nerges_EZH2i_Naive	ELC	C2
3.53481	-4.67373	Nerges_EZH2i_Naive	ELC	C2
4.92468	-4.78761	Nerges_EZH2i_Naive	ELC	C2
3.99188	-2.98152	Nerges_EZH2i_Naive	ELC	C2
3.04467	-4.8825	Nerges_EZH2i_Naive	ELC	C2
3.51124	-6.27069	Nerges_EZH2i_Naive	ELC	C2
3.17703	-6.08833	Nerges_EZH2i_Naive	ELC	C2
2.78031	-3.78707	Nerges_EZH2i_Naive	ELC	C2
2.44119	-4.83781	Nerges_EZH2i_Naive	ELC	C2
3.35987	-3.66244	Nerges_EZH2i_Naive	ELC	C2
2.38004	-0.563155	Nerges_EZH2i_Naive	ELC	C2
2.65922	-4.00989	Nerges_EZH2i_Naive	ELC	C2
2.34272	-5.60675	Nerges_EZH2i_Naive	ELC	C2
1.63918	-3.98114	Nerges_EZH2i_Naive	ELC	C2
4.93457	-0.657289	Nerges_EZH2i_Naive	ELC	C2
-6.20788	7.57829	Nerges_EZH2i_Naive	MeLC	C1
4.75714	-2.80689	Nerges_EZH2i_Naive	ELC	C2
1.9336	-4.35012	Nerges_EZH2i_Naive	ELC	C2
3.75118	-4.97684	Nerges_EZH2i_Naive	ELC	C2
4.11206	-3.93705	Nerges_EZH2i_Naive	ELC	C2
4.69598	-2.8925	Nerges_EZH2i_Naive	ELC	C2
4.90373	-4.57774	Nerges_EZH2i_Naive	ELC	C2
-6.30803	5.35025	Nerges_EZH2i_Naive	MeLC	C1
5.09017	0.911923	Nerges_EZH2i_Naive	ELC	C0
4.36595	-1.37144	Nerges_EZH2i_Naive	ELC	C2
3.72502	-4.88899	Nerges_EZH2i_Naive	ELC	C2
4.02977	-3.08373	Nerges_EZH2i_Naive	ELC	C2
1.98617	-4.69291	Nerges_EZH2i_Naive	ELC	C2
4.00585	-3.66742	Nerges_EZH2i_Naive	ELC	C2
-2.43276	-7.23244	Nerges_EZH2i_Naive	TLC	C7
3.30595	-3.18262	Nerges_EZH2i_Naive	ELC	C2
4.2935	-4.86951	Nerges_EZH2i_Naive	ELC	C2
3.74885	-4.28477	Nerges_EZH2i_Naive	ELC	C2
4.98575	-4.30779	Nerges_EZH2i_Naive	ELC	C2
2.20763	-5.28272	Nerges_EZH2i_Naive	ELC	C2
3.58223	-5.60132	Nerges_EZH2i_Naive	ELC	C2
3.98898	-4.25929	Nerges_EZH2i_Naive	ELC	C2
3.59661	-3.72712	Nerges_EZH2i_Naive	ELC	C2
-0.198711	-5.59612	Nerges_EZH2i_Naive	ELC	C2
3.26892	-5.43431	Nerges_EZH2i_Naive	ELC	C2
3.70158	-2.85051	Nerges_EZH2i_Naive	ELC	C2
4.64025	-3.63013	Nerges_EZH2i_Naive	ELC	C2
4.64435	-4.77822	Nerges_EZH2i_Naive	ELC	C2
3.51449	-2.76301	Nerges_EZH2i_Naive	ELC	C2
2.90276	-3.55055	Nerges_EZH2i_Naive	ELC	C2
4.95094	-4.64063	Nerges_EZH2i_Naive	ELC	C2
2.27402	-4.68796	Nerges_EZH2i_Naive	ELC	C2
1.77958	-4.68577	Nerges_EZH2i_Naive	ELC	C2
2.82652	-4.51222	Nerges_EZH2i_Naive	ELC	C2
3.56839	-3.0416	Nerges_EZH2i_Naive	ELC	C2
2.27057	-5.5402	Nerges_EZH2i_Naive	ELC	C2
1.85328	-2.46119	Nerges_EZH2i_Naive	ELC	C2
3.58469	-3.60214	Nerges_EZH2i_Naive	ELC	C2
4.61847	-3.41615	Nerges_EZH2i_Naive	ELC	C2
4.5152	-5.63105	Nerges_EZH2i_Naive	ELC	C2
4.69347	-3.05549	Nerges_EZH2i_Naive	ELC	C2
4.49593	-3.78475	Nerges_EZH2i_Naive	ELC	C2
3.97052	-6.01071	Nerges_EZH2i_Naive	ELC	C2
4.34432	-2.62715	Nerges_EZH2i_Naive	ELC	C2
2.94609	-4.69932	Nerges_EZH2i_Naive	ELC	C2
4.79519	-2.25079	Nerges_EZH2i_Naive	ELC	C2
4.85999	-1.94899	Nerges_EZH2i_Naive	ELC	C2
3.10313	-4.93426	Nerges_EZH2i_Naive	ELC	C2
1.7981	-2.37071	Nerges_EZH2i_Naive	ELC	C2
4.23338	-3.06902	Nerges_EZH2i_Naive	ELC	C2
2.1837	-5.57254	Nerges_EZH2i_Naive	ELC	C2
3.43536	-6.2147	Nerges_EZH2i_Naive	ELC	C2
3.53149	-3.18015	Nerges_EZH2i_Naive	ELC	C2
4.13604	-4.16626	Nerges_EZH2i_Naive	ELC	C2
0.625923	-4.95532	Nerges_EZH2i_Naive	ELC	C2
2.73476	-4.39234	Nerges_EZH2i_Naive	ELC	C2
4.26219	-4.0878	Nerges_EZH2i_Naive	ELC	C2
2.19428	-5.59937	Nerges_EZH2i_Naive	ELC	C2
1.98576	-5.51212	Nerges_EZH2i_Naive	ELC	C2
4.55664	-3.93275	Nerges_EZH2i_Naive	ELC	C2
4.66999	-3.24333	Nerges_EZH2i_Naive	ELC	C2
3.24671	-1.99749	Nerges_EZH2i_Naive	ELC	C2
3.27127	-4.34509	Nerges_EZH2i_Naive	ELC	C2
5.23505	-1.29192	Nerges_EZH2i_Naive	ELC	C2
3.57793	-5.5452	Nerges_EZH2i_Naive	ELC	C2
2.19656	-5.10761	Nerges_EZH2i_Naive	ELC	C2
4.19349	-2.62414	Nerges_EZH2i_Naive	ELC	C2
3.13736	-5.31367	Nerges_EZH2i_Naive	ELC	C2
3.44747	-1.21898	Nerges_EZH2i_Naive	ELC	C2
4.24789	-4.94043	Nerges_EZH2i_Naive	ELC	C2
3.40217	-4.67304	Nerges_EZH2i_Naive	ELC	C2
3.1261	-3.19317	Nerges_EZH2i_Naive	ELC	C2
2.45645	-0.619884	Nerges_EZH2i_Naive	ELC	C2
3.69545	-2.30942	Nerges_EZH2i_Naive	ELC	C2
4.50931	-3.0934	Nerges_EZH2i_Naive	ELC	C2
3.32193	-2.2915	Nerges_EZH2i_Naive	ELC	C2
4.36128	-4.25785	Nerges_EZH2i_Naive	ELC	C2
4.81251	-2.75118	Nerges_EZH2i_Naive	ELC	C2
4.62046	-5.52251	Nerges_EZH2i_Naive	ELC	C2
2.34936	-5.12597	Nerges_EZH2i_Naive	ELC	C2
-0.245407	-5.41812	Nerges_EZH2i_Naive	ELC	C2
4.91561	-4.14265	Nerges_EZH2i_Naive	ELC	C2
-9.20942	6.73012	Nerges_EZH2i_Naive	ExE_MeLC	C10
3.19523	-6.00221	Nerges_EZH2i_Naive	ELC	C2
3.0953	-5.09544	Nerges_EZH2i_Naive	ELC	C2
2.69483	-4.40834	Nerges_EZH2i_Naive	ELC	C2
3.64719	-2.0806	Nerges_EZH2i_Naive	ELC	C2
4.5292	-1.75237	Nerges_EZH2i_Naive	ELC	C2
3.90947	-6.16868	Nerges_EZH2i_Naive	ELC	C2
4.24928	-4.69469	Nerges_EZH2i_Naive	ELC	C2
-6.13134	7.8099	Nerges_EZH2i_Naive	MeLC	C1
4.4976	-2.39599	Nerges_EZH2i_Naive	ELC	C2
2.16291	-5.1547	Nerges_EZH2i_Naive	ELC	C2
3.40067	-3.64555	Nerges_EZH2i_Naive	ELC	C2
3.78524	-2.9092	Nerges_EZH2i_Naive	ELC	C2
-6.10234	8.29536	Nerges_EZH2i_Naive	MeLC	C1
3.87915	-3.96777	Nerges_EZH2i_Naive	ELC	C2
4.20499	-2.58841	Nerges_EZH2i_Naive	ELC	C2
3.7706	-4.66697	Nerges_EZH2i_Naive	ELC	C2
2.4509	-5.24162	Nerges_EZH2i_Naive	ELC	C2
4.38302	-3.0231	Nerges_EZH2i_Naive	ELC	C2
4.17561	-2.66986	Nerges_EZH2i_Naive	ELC	C2
2.85579	-3.12209	Nerges_EZH2i_Naive	ELC	C2
3.12974	-1.5967	Nerges_EZH2i_Naive	ELC	C2
3.9075	-6.16782	Nerges_EZH2i_Naive	ELC	C2
4.65115	-2.20539	Nerges_EZH2i_Naive	ELC	C2
3.88902	-3.06352	Nerges_EZH2i_Naive	ELC	C2
2.88851	-4.32658	Nerges_EZH2i_Naive	ELC	C2
3.09554	-3.71912	Nerges_EZH2i_Naive	ELC	C2
4.17167	-3.31096	Nerges_EZH2i_Naive	ELC	C2
3.10405	-3.10984	Nerges_EZH2i_Naive	ELC	C2
4.28817	-1.65327	Nerges_EZH2i_Naive	ELC	C2
1.12475	-5.46122	Nerges_EZH2i_Naive	ELC	C2
3.93752	-1.64545	Nerges_EZH2i_Naive	ELC	C2
-8.90235	6.68945	Nerges_EZH2i_Naive	ExE_MeLC	C10
4.40195	-5.8137	Nerges_EZH2i_Naive	ELC	C2
3.9145	-5.72001	Nerges_EZH2i_Naive	ELC	C2
2.30479	-5.41353	Nerges_EZH2i_Naive	ELC	C2
3.80955	-3.94992	Nerges_EZH2i_Naive	ELC	C2
3.77733	-2.81397	Nerges_EZH2i_Naive	ELC	C2
4.62716	-6.13373	Nerges_EZH2i_Naive	ELC	C2
4.79223	-4.62293	Nerges_EZH2i_Naive	ELC	C2
-0.55846	-5.43318	Nerges_EZH2i_Naive	ELC	C2
4.63779	-1.66901	Nerges_EZH2i_Naive	ELC	C2
4.44196	-3.42464	Nerges_EZH2i_Naive	ELC	C2
5.09657	-1.51302	Nerges_EZH2i_Naive	ELC	C2
4.13976	-2.16472	Nerges_EZH2i_Naive	ELC	C2
3.27736	-3.31126	Nerges_EZH2i_Naive	ELC	C2
3.89339	-4.27005	Nerges_EZH2i_Naive	ELC	C2
3.95213	-2.06525	Nerges_EZH2i_Naive	ELC	C2
4.2521	-2.32233	Nerges_EZH2i_Naive	ELC	C2
3.83946	-4.83011	Nerges_EZH2i_Naive	ELC	C2
7.8904	0.0358696	Nerges_EZH2i_Naive	ELC	C0
4.78509	-2.65199	Nerges_EZH2i_Naive	ELC	C2
4.02034	-1.11432	Nerges_EZH2i_Naive	ELC	C2
4.4385	-3.63888	Nerges_EZH2i_Naive	ELC	C2
4.47037	-1.90628	Nerges_EZH2i_Naive	ELC	C2
4.34817	-1.96756	Nerges_EZH2i_Naive	ELC	C2
4.77413	-0.354296	Nerges_EZH2i_Naive	ELC	C2
2.85873	-5.26584	Nerges_EZH2i_Naive	ELC	C2
1.90721	-5.15975	Nerges_EZH2i_Naive	ELC	C2
3.85468	-4.45489	Nerges_EZH2i_Naive	ELC	C2
4.39821	-4.83389	Nerges_EZH2i_Naive	ELC	C2
5.77872	0.0232134	Nerges_EZH2i_Naive	ELC	C2
-5.17429	6.17845	Nerges_EZH2i_Naive	MeLC	C1
2.58562	-5.0558	Nerges_EZH2i_Naive	ELC	C2
2.96104	-5.2846	Nerges_EZH2i_Naive	ELC	C2
4.10892	-2.64623	Nerges_EZH2i_Naive	ELC	C2
4.34494	-4.28688	Nerges_EZH2i_Naive	ELC	C2
4.54892	-1.99525	Nerges_EZH2i_Naive	ELC	C2
4.05921	-2.27999	Nerges_EZH2i_Naive	ELC	C2
3.67192	-5.82461	Nerges_EZH2i_Naive	ELC	C2
3.96724	-1.87793	Nerges_EZH2i_Naive	ELC	C2
2.51819	-4.51432	Nerges_EZH2i_Naive	ELC	C2
2.5163	-5.30861	Nerges_EZH2i_Naive	ELC	C2
3.7267	-3.5237	Nerges_EZH2i_Naive	ELC	C2
3.71864	-3.76467	Nerges_EZH2i_Naive	ELC	C2
4.28398	-1.53538	Nerges_EZH2i_Naive	ELC	C2
2.6936	-4.50929	Nerges_EZH2i_Naive	ELC	C2
4.96293	-4.57009	Nerges_EZH2i_Naive	ELC	C2
2.75658	-5.62796	Nerges_EZH2i_Naive	ELC	C2
4.26881	-6.00172	Nerges_EZH2i_Naive	ELC	C2
-5.63719	4.3107	Nerges_EZH2i_Naive	ELC	C2
2.38836	-4.35168	Nerges_EZH2i_Naive	ELC	C2
2.52016	-3.20488	Nerges_EZH2i_Naive	ELC	C2
2.75301	-2.51016	Nerges_EZH2i_Naive	ELC	C2
4.49382	-2.45466	Nerges_EZH2i_Naive	ELC	C2
3.20148	-4.62229	Nerges_EZH2i_Naive	ELC	C2
4.16291	-3.70893	Nerges_EZH2i_Naive	ELC	C2
4.43062	-3.18831	Nerges_EZH2i_Naive	ELC	C2
4.5965	-3.72216	Nerges_EZH2i_Naive	ELC	C2
4.00736	-2.29145	Nerges_EZH2i_Naive	ELC	C2
2.29967	-5.59467	Nerges_EZH2i_Naive	ELC	C2
4.72478	-2.28442	Nerges_EZH2i_Naive	ELC	C2
3.75898	-3.81053	Nerges_EZH2i_Naive	ELC	C2
3.30846	-5.70722	Nerges_EZH2i_Naive	ELC	C2
3.19802	-4.93343	Nerges_EZH2i_Naive	ELC	C2
4.86663	-2.49265	Nerges_EZH2i_Naive	ELC	C2
4.8591	-4.68619	Nerges_EZH2i_Naive	ELC	C2
4.25628	-4.4627	Nerges_EZH2i_Naive	ELC	C2
2.71667	-4.11708	Nerges_EZH2i_Naive	ELC	C2
4.16601	-3.80628	Nerges_EZH2i_Naive	ELC	C2
3.79941	-1.65097	Nerges_EZH2i_Naive	ELC	C2
0.0763472	-6.04685	Nerges_EZH2i_Naive	ELC	C2
-9.21837	6.73409	Nerges_EZH2i_Naive	ExE_MeLC	C10
2.50198	-4.22885	Nerges_EZH2i_Naive	ELC	C2
1.37544	-3.60669	Nerges_EZH2i_Naive	ELC	C2
3.64513	-5.12875	Nerges_EZH2i_Naive	ELC	C2
2.73615	-4.12864	Nerges_EZH2i_Naive	ELC	C2
3.9905	-3.08987	Nerges_EZH2i_Naive	ELC	C2
4.40373	-2.92259	Nerges_EZH2i_Naive	ELC	C2
4.28165	-3.12695	Nerges_EZH2i_Naive	ELC	C2
-9.17517	6.79442	Nerges_EZH2i_Naive	ExE_MeLC	C10
4.79615	-2.36741	Nerges_EZH2i_Naive	ELC	C2
3.259	-3.38169	Nerges_EZH2i_Naive	ELC	C2
3.05912	-4.80634	Nerges_EZH2i_Naive	ELC	C2
-6.36357	8.24719	Nerges_EZH2i_Naive	MeLC	C1
0.62226	-5.06024	Nerges_EZH2i_Naive	ELC	C2
4.09796	-2.77109	Nerges_EZH2i_Naive	ELC	C2
3.58768	-2.73907	Nerges_EZH2i_Naive	ELC	C2
4.51505	-4.44601	Nerges_EZH2i_Naive	ELC	C2
4.47952	-3.7816	Nerges_EZH2i_Naive	ELC	C2
4.81903	-1.87763	Nerges_EZH2i_Naive	ELC	C2
5.11832	-0.696093	Nerges_EZH2i_Naive	ELC	C2
3.11638	-4.00264	Nerges_EZH2i_Naive	ELC	C2
4.74696	-2.41092	Nerges_EZH2i_Naive	ELC	C2
4.39325	-3.51225	Nerges_EZH2i_Naive	ELC	C2
-9.21231	6.75229	Nerges_EZH2i_Naive	ExE_MeLC	C10
3.6565	-3.65847	Nerges_EZH2i_Naive	ELC	C2
3.29629	-5.0061	Nerges_EZH2i_Naive	ELC	C2
4.31117	-2.42606	Nerges_EZH2i_Naive	ELC	C2
3.9571	-4.14049	Nerges_EZH2i_Naive	ELC	C2
3.11389	-5.70618	Nerges_EZH2i_Naive	ELC	C2
4.14775	-3.72187	Nerges_EZH2i_Naive	ELC	C2
4.85386	-2.43083	Nerges_EZH2i_Naive	ELC	C2
2.71222	-5.76353	Nerges_EZH2i_Naive	ELC	C2
4.40776	-5.85777	Nerges_EZH2i_Naive	ELC	C2
4.57655	-2.96553	Nerges_EZH2i_Naive	ELC	C2
3.86381	-4.00136	Nerges_EZH2i_Naive	ELC	C2
5.34021	1.62218	Nerges_EZH2i_Naive	ELC	C0
4.12462	-1.33253	Nerges_EZH2i_Naive	ELC	C2
4.73147	-5.75681	Nerges_EZH2i_Naive	ELC	C2
-6.23326	6.15388	Nerges_EZH2i_Naive	MeLC	C1
4.55978	-1.01902	Nerges_EZH2i_Naive	ELC	C2
2.47931	-4.48639	Nerges_EZH2i_Naive	ELC	C2
4.22575	-5.17337	Nerges_EZH2i_Naive	ELC	C2
4.24254	-3.78002	Nerges_EZH2i_Naive	ELC	C2
2.92974	-5.50592	Nerges_EZH2i_Naive	ELC	C2
4.31603	-0.677786	Nerges_EZH2i_Naive	ELC	C2
3.14489	-5.34866	Nerges_EZH2i_Naive	ELC	C2
-2.69802	-7.64266	Nerges_EZH2i_Naive	TLC	C7
-7.33351	7.80969	Nerges_EZH2i_Naive	MeLC	C1
2.55604	-7.50156	Nerges_EZH2i_Naive	Undef	C8
4.66505	-0.842634	Nerges_EZH2i_Naive	ELC	C2
4.49604	-1.66716	Nerges_EZH2i_Naive	ELC	C2
4.58611	-5.68529	Nerges_EZH2i_Naive	ELC	C2
2.30591	-4.34552	Nerges_EZH2i_Naive	ELC	C2
3.37936	-5.76428	Nerges_EZH2i_Naive	ELC	C2
3.95615	-3.01883	Nerges_EZH2i_Naive	ELC	C2
2.74679	-5.69856	Nerges_EZH2i_Naive	ELC	C2
2.444	-4.51076	Nerges_EZH2i_Naive	ELC	C2
4.50681	-0.730108	Nerges_EZH2i_Naive	ELC	C2
2.63661	-5.24571	Nerges_EZH2i_Naive	ELC	C2
3.86331	-4.0529	Nerges_EZH2i_Naive	ELC	C2
3.76708	-4.4458	Nerges_EZH2i_Naive	ELC	C2
3.39998	-5.70447	Nerges_EZH2i_Naive	ELC	C2
2.98558	-4.19816	Nerges_EZH2i_Naive	ELC	C2
2.98478	-4.81764	Nerges_EZH2i_Naive	ELC	C2
4.72862	-4.6367	Nerges_EZH2i_Naive	ELC	C2
3.51994	-5.4197	Nerges_EZH2i_Naive	ELC	C2
3.94871	-5.35728	Nerges_EZH2i_Naive	ELC	C2
4.64011	-2.74018	Nerges_EZH2i_Naive	ELC	C2
3.68284	-4.55154	Nerges_EZH2i_Naive	ELC	C2
2.8867	-5.18139	Nerges_EZH2i_Naive	ELC	C2
6.44235	-0.869026	Nerges_EZH2i_Naive	ELC	C2
4.07802	-2.44322	Nerges_EZH2i_Naive	ELC	C2
3.60696	-6.08138	Nerges_EZH2i_Naive	ELC	C2
3.67475	-2.42752	Nerges_EZH2i_Naive	ELC	C2
2.58033	-4.0008	Nerges_EZH2i_Naive	ELC	C2
4.40161	-4.95849	Nerges_EZH2i_Naive	ELC	C2
4.64257	-1.75269	Nerges_EZH2i_Naive	ELC	C2
3.89705	-2.85576	Nerges_EZH2i_Naive	ELC	C2
3.53124	-5.98338	Nerges_EZH2i_Naive	ELC	C2
-1.51371	-6.62589	Nerges_EZH2i_Naive	TLC	C7
4.68177	-2.27609	Nerges_EZH2i_Naive	ELC	C2
2.14116	-4.60303	Nerges_EZH2i_Naive	ELC	C2
4.34123	-2.81011	Nerges_EZH2i_Naive	ELC	C2
4.58364	-2.26735	Nerges_EZH2i_Naive	ELC	C2
4.52085	-2.8798	Nerges_EZH2i_Naive	ELC	C2
4.54122	-4.33898	Nerges_EZH2i_Naive	ELC	C2
3.2023	-3.88608	Nerges_EZH2i_Naive	ELC	C2
3.46526	-3.47455	Nerges_EZH2i_Naive	ELC	C2
4.22917	-3.91274	Nerges_EZH2i_Naive	ELC	C2
4.51623	-1.4574	Nerges_EZH2i_Naive	ELC	C2
3.84934	-4.95258	Nerges_EZH2i_Naive	ELC	C2
4.24677	-6.054	Nerges_EZH2i_Naive	ELC	C2
4.66249	-3.2248	Nerges_EZH2i_Naive	ELC	C2
3.96558	-1.6117	Nerges_EZH2i_Naive	ELC	C2
3.59406	-4.16953	Nerges_EZH2i_Naive	ELC	C2
2.64789	-5.29714	Nerges_EZH2i_Naive	ELC	C2
3.14696	-2.83435	Nerges_EZH2i_Naive	ELC	C2
-6.69791	7.87926	Nerges_EZH2i_Naive	MeLC	C1
3.47718	-4.25631	Nerges_EZH2i_Naive	ELC	C2
4.71272	-3.51127	Nerges_EZH2i_Naive	ELC	C2
2.7713	-4.47771	Nerges_EZH2i_Naive	ELC	C2
4.46866	-2.60458	Nerges_EZH2i_Naive	ELC	C2
4.79392	-5.36931	Nerges_EZH2i_Naive	ELC	C2
4.43122	-2.91115	Nerges_EZH2i_Naive	ELC	C2
3.98576	-3.8399	Nerges_EZH2i_Naive	ELC	C2
4.86257	-3.10034	Nerges_EZH2i_Naive	ELC	C2
4.59933	-2.12	Nerges_EZH2i_Naive	ELC	C2
4.88593	-4.79231	Nerges_EZH2i_Naive	ELC	C2
3.04128	-4.09894	Nerges_EZH2i_Naive	ELC	C2
3.47275	-3.35463	Nerges_EZH2i_Naive	ELC	C2
3.19626	-3.46623	Nerges_EZH2i_Naive	ELC	C2
3.14104	-4.09817	Nerges_EZH2i_Naive	ELC	C2
4.06225	-1.86679	Nerges_EZH2i_Naive	ELC	C2
-6.00468	6.42213	Nerges_EZH2i_Naive	MeLC	C1
3.7162	-3.55736	Nerges_EZH2i_Naive	ELC	C2
2.88185	-4.49984	Nerges_EZH2i_Naive	ELC	C2
3.0596	-5.85508	Nerges_EZH2i_Naive	ELC	C2
4.67476	-3.64626	Nerges_EZH2i_Naive	ELC	C2
4.24692	-4.76062	Nerges_EZH2i_Naive	ELC	C2
4.31585	-4.39557	Nerges_EZH2i_Naive	ELC	C2
-5.58031	5.03325	Nerges_EZH2i_Naive	MeLC	C1
4.28164	-2.44924	Nerges_EZH2i_Naive	ELC	C2
-4.0552	3.05764	Nerges_EZH2i_Naive	HLC	C9
-2.47218	-7.24682	Nerges_EZH2i_Naive	TLC	C7
3.36357	-5.15602	Nerges_EZH2i_Naive	ELC	C2
2.27652	-5.37163	Nerges_EZH2i_Naive	ELC	C2
5.46552	-1.70229	Nerges_EZH2i_Naive	ELC	C2
4.48083	-5.45915	Nerges_EZH2i_Naive	ELC	C2
3.04734	-4.37008	Nerges_EZH2i_Naive	ELC	C2
3.95385	-2.58759	Nerges_EZH2i_Naive	ELC	C2
3.83517	-2.41747	Nerges_EZH2i_Naive	ELC	C2
4.28849	-2.51243	Nerges_EZH2i_Naive	ELC	C2
3.53492	-3.45536	Nerges_EZH2i_Naive	ELC	C2
3.41406	-4.01196	Nerges_EZH2i_Naive	ELC	C2
5.18133	1.03791	Nerges_EZH2i_Naive	ELC	C0
3.20843	-2.76506	Nerges_EZH2i_Naive	ELC	C2
2.61495	-2.50792	Nerges_EZH2i_Naive	ELC	C2
4.56547	-3.44149	Nerges_EZH2i_Naive	ELC	C2
4.62732	-5.22605	Nerges_EZH2i_Naive	ELC	C2
3.30785	-5.18369	Nerges_EZH2i_Naive	ELC	C2
4.56203	-3.57063	Nerges_EZH2i_Naive	ELC	C2
3.39185	-0.759706	Nerges_EZH2i_Naive	ELC	C2
5.08324	-4.32038	Nerges_EZH2i_Naive	ELC	C2
4.66107	-5.40527	Nerges_EZH2i_Naive	ELC	C2
2.69036	-4.65539	Nerges_EZH2i_Naive	ELC	C2
4.17297	-5.20499	Nerges_EZH2i_Naive	ELC	C2
4.26159	-3.21718	Nerges_EZH2i_Naive	ELC	C2
4.29858	-2.72564	Nerges_EZH2i_Naive	ELC	C2
3.22911	-5.92524	Nerges_EZH2i_Naive	ELC	C2
4.76262	-2.52873	Nerges_EZH2i_Naive	ELC	C2
4.49558	-3.60422	Nerges_EZH2i_Naive	ELC	C2
3.79226	-2.48081	Nerges_EZH2i_Naive	ELC	C2
3.22069	-4.79595	Nerges_EZH2i_Naive	ELC	C2
2.11853	-4.96198	Nerges_EZH2i_Naive	ELC	C2
4.76256	-3.51857	Nerges_EZH2i_Naive	ELC	C2
3.99676	-5.43447	Nerges_EZH2i_Naive	ELC	C2
4.07398	-3.75666	Nerges_EZH2i_Naive	ELC	C2
3.50482	-2.26722	Nerges_EZH2i_Naive	ELC	C2
2.87046	-3.4269	Nerges_EZH2i_Naive	ELC	C2
3.87706	-3.36171	Nerges_EZH2i_Naive	ELC	C2
7.57431	1.40057	Nerges_EZH2i_Naive	ELC	C0
4.2306	-5.03208	Nerges_EZH2i_Naive	ELC	C2
3.0636	-4.59565	Nerges_EZH2i_Naive	ELC	C2
3.29616	-1.96009	Nerges_EZH2i_Naive	ELC	C2
3.09518	-3.54329	Nerges_EZH2i_Naive	ELC	C2
3.96562	-3.36629	Nerges_EZH2i_Naive	ELC	C2
4.187	-2.59301	Nerges_EZH2i_Naive	ELC	C2
2.80155	-4.23858	Nerges_EZH2i_Naive	ELC	C2
4.62716	-1.96493	Nerges_EZH2i_Naive	ELC	C2
4.59079	-2.72732	Nerges_EZH2i_Naive	ELC	C2
2.9587	-4.29824	Nerges_EZH2i_Naive	ELC	C2
4.56038	-2.37259	Nerges_EZH2i_Naive	ELC	C2
-2.39909	-7.14307	Nerges_EZH2i_Naive	TLC	C7
3.57898	-5.67745	Nerges_EZH2i_Naive	ELC	C2
2.7802	-2.52576	Nerges_EZH2i_Naive	ELC	C2
3.13174	-1.93979	Nerges_EZH2i_Naive	ELC	C2
5.09535	-1.2404	Nerges_EZH2i_Naive	ELC	C2
2.77372	-4.92435	Nerges_EZH2i_Naive	ELC	C2
4.57302	-2.8208	Nerges_EZH2i_Naive	ELC	C2
2.31869	-5.52102	Nerges_EZH2i_Naive	ELC	C2
4.961	-1.58645	Nerges_EZH2i_Naive	ELC	C2
4.24459	-2.51493	Nerges_EZH2i_Naive	ELC	C2
3.0414	-5.52181	Nerges_EZH2i_Naive	ELC	C2
3.74347	-5.66306	Nerges_EZH2i_Naive	ELC	C2
4.26433	-2.20567	Nerges_EZH2i_Naive	ELC	C2
7.21885	-0.931243	Nerges_EZH2i_Naive	ELC	C0
2.69479	-5.57148	Nerges_EZH2i_Naive	ELC	C2
4.34496	-5.59176	Nerges_EZH2i_Naive	ELC	C2
5.92208	-0.40133	Nerges_EZH2i_Naive	ELC	C0
3.15797	-1.51575	Nerges_EZH2i_Naive	ELC	C2
0.772556	-5.0665	Nerges_EZH2i_Naive	ELC	C2
2.86835	-4.4528	Nerges_EZH2i_Naive	ELC	C2
2.30514	-4.55054	Nerges_EZH2i_Naive	ELC	C2
4.98072	-4.21105	Nerges_EZH2i_Naive	ELC	C2
1.98871	-4.30598	Nerges_EZH2i_Naive	ELC	C2
2.78034	-4.92855	Nerges_EZH2i_Naive	ELC	C2
3.24397	-3.89032	Nerges_EZH2i_Naive	ELC	C2
2.99713	-5.0096	Nerges_EZH2i_Naive	ELC	C2
4.73257	-2.92715	Nerges_EZH2i_Naive	ELC	C2
4.3262	-3.64664	Nerges_EZH2i_Naive	ELC	C2
6.04467	0.975764	Nerges_EZH2i_Naive	ELC	C0
3.40841	-5.34172	Nerges_EZH2i_Naive	ELC	C2
3.59298	-2.98057	Nerges_EZH2i_Naive	ELC	C2
4.10233	-2.58155	Nerges_EZH2i_Naive	ELC	C2
2.67167	-4.69452	Nerges_EZH2i_Naive	ELC	C2
-0.929825	-6.51105	Nerges_EZH2i_Naive	TLC	C7
1.56425	-4.52117	Nerges_EZH2i_Naive	ELC	C2
4.01845	-5.39137	Nerges_EZH2i_Naive	ELC	C2
4.27722	-3.88432	Nerges_EZH2i_Naive	ELC	C2
3.04718	-4.63922	Nerges_EZH2i_Naive	ELC	C2
4.42934	-4.22636	Nerges_EZH2i_Naive	ELC	C2
2.0617	-5.38579	Nerges_EZH2i_Naive	ELC	C2
4.65531	-2.52302	Nerges_EZH2i_Naive	ELC	C2
3.74734	-5.211	Nerges_EZH2i_Naive	ELC	C2
4.4333	-3.58435	Nerges_EZH2i_Naive	ELC	C2
3.44034	-5.18046	Nerges_EZH2i_Naive	ELC	C2
2.721	-5.42839	Nerges_EZH2i_Naive	ELC	C2
1.92546	-4.72078	Nerges_EZH2i_Naive	ELC	C2
2.67074	-1.33486	Nerges_EZH2i_Naive	ELC	C2
3.80157	-6.16224	Nerges_EZH2i_Naive	ELC	C2
3.0993	-1.19801	Nerges_EZH2i_Naive	ELC	C2
4.2117	-2.00287	Nerges_EZH2i_Naive	ELC	C2
3.96628	-5.35209	Nerges_EZH2i_Naive	ELC	C2
3.03849	-3.37149	Nerges_EZH2i_Naive	ELC	C2
3.42022	-3.56746	Nerges_EZH2i_Naive	ELC	C2
4.81702	-1.92891	Nerges_EZH2i_Naive	ELC	C2
3.79928	-3.83912	Nerges_EZH2i_Naive	ELC	C2
3.67345	-6.11523	Nerges_EZH2i_Naive	ELC	C2
2.1335	-2.3256	Nerges_EZH2i_Naive	ELC	C2
4.6675	-5.56357	Nerges_EZH2i_Naive	ELC	C2
3.21153	-5.92448	Nerges_EZH2i_Naive	ELC	C2
3.23256	-3.95964	Nerges_EZH2i_Naive	ELC	C2
3.11633	-2.92845	Nerges_EZH2i_Naive	ELC	C2
3.96594	-3.00107	Nerges_EZH2i_Naive	ELC	C2
2.53423	-5.10409	Nerges_EZH2i_Naive	ELC	C2
3.65295	-3.97676	Nerges_EZH2i_Naive	ELC	C2
4.30172	-2.56585	Nerges_EZH2i_Naive	ELC	C2
2.1904	-5.28815	Nerges_EZH2i_Naive	ELC	C2
2.85849	-5.17318	Nerges_EZH2i_Naive	ELC	C2
3.77746	-3.9277	Nerges_EZH2i_Naive	ELC	C2
2.4897	-4.83819	Nerges_EZH2i_Naive	ELC	C2
3.71913	-3.36097	Nerges_EZH2i_Naive	ELC	C2
4.41384	-2.52171	Nerges_EZH2i_Naive	ELC	C2
4.76894	-2.72396	Nerges_EZH2i_Naive	ELC	C2
4.76397	-4.76492	Nerges_EZH2i_Naive	ELC	C2
3.29162	-4.1584	Nerges_EZH2i_Naive	ELC	C2
5.81948	3.59355	Nerges_EZH2i_Naive	ELC	C0
4.2104	-1.01071	Nerges_EZH2i_Naive	ELC	C2
-0.400723	-6.26189	Nerges_EZH2i_Naive	TLC	C7
4.45346	-3.85157	Nerges_EZH2i_Naive	ELC	C2
3.96087	-2.78446	Nerges_EZH2i_Naive	ELC	C2
-6.80388	8.23427	Nerges_EZH2i_Naive	MeLC	C1
4.77417	-3.95849	Nerges_EZH2i_Naive	ELC	C2
4.48534	-1.6259	Nerges_EZH2i_Naive	ELC	C2
3.61006	-4.02219	Nerges_EZH2i_Naive	ELC	C2
2.54201	-7.49471	Nerges_EZH2i_Naive	Undef	C8
3.18233	-3.28411	Nerges_EZH2i_Naive	ELC	C2
4.93977	-0.780295	Nerges_EZH2i_Naive	ELC	C2
4.8479	-2.27851	Nerges_EZH2i_Naive	ELC	C2
3.97022	-1.24723	Nerges_EZH2i_Naive	ELC	C2
4.55279	-3.69753	Nerges_EZH2i_Naive	ELC	C2
4.1854	-1.85214	Nerges_EZH2i_Naive	ELC	C2
4.837	-3.7691	Nerges_EZH2i_Naive	ELC	C2
3.83379	-4.08968	Nerges_EZH2i_Naive	ELC	C2
4.41477	-2.06317	Nerges_EZH2i_Naive	ELC	C2
4.57964	-1.72714	Nerges_EZH2i_Naive	ELC	C2
3.64468	-5.4498	Nerges_EZH2i_Naive	ELC	C2
2.05726	-5.5186	Nerges_EZH2i_Naive	ELC	C2
1.33649	-3.90623	Nerges_EZH2i_Naive	ELC	C2
4.88353	-1.577	Nerges_EZH2i_Naive	ELC	C2
2.68401	-4.82286	Nerges_EZH2i_Naive	ELC	C2
3.0743	-3.30837	Nerges_EZH2i_Naive	ELC	C2
4.77061	-2.24688	Nerges_EZH2i_Naive	ELC	C2
4.49815	-4.83825	Nerges_EZH2i_Naive	ELC	C2
2.16516	-5.03915	Nerges_EZH2i_Naive	ELC	C2
4.30298	-3.2195	Nerges_EZH2i_Naive	ELC	C2
3.13246	-4.33796	Nerges_EZH2i_Naive	ELC	C2
2.97891	-4.27724	Nerges_EZH2i_Naive	ELC	C2
4.42597	-5.39041	Nerges_EZH2i_Naive	ELC	C2
2.91222	-4.35848	Nerges_EZH2i_Naive	ELC	C2
3.00678	-3.1737	Nerges_EZH2i_Naive	ELC	C2
4.34685	-1.8757	Nerges_EZH2i_Naive	ELC	C2
2.35592	-5.08184	Nerges_EZH2i_Naive	ELC	C2
2.37744	-0.577847	Nerges_EZH2i_Naive	ELC	C2
4.55049	-2.05803	Nerges_EZH2i_Naive	ELC	C2
2.52365	-7.26412	Nerges_EZH2i_Naive	ELC	C2
3.36739	-4.98774	Nerges_EZH2i_Naive	ELC	C2
3.05257	-4.4317	Nerges_EZH2i_Naive	ELC	C2
2.96963	-4.9603	Nerges_EZH2i_Naive	ELC	C2
1.86615	-5.20112	Nerges_EZH2i_Naive	ELC	C2
4.6243	-1.81455	Nerges_EZH2i_Naive	ELC	C2
2.79621	-4.45141	Nerges_EZH2i_Naive	ELC	C2
2.18656	-5.53831	Nerges_EZH2i_Naive	ELC	C2
2.45459	-4.95017	Nerges_EZH2i_Naive	ELC	C2
4.8254	-5.92033	Nerges_EZH2i_Naive	ELC	C2
4.32254	-5.53111	Nerges_EZH2i_Naive	ELC	C2
4.59563	-5.16594	Nerges_EZH2i_Naive	ELC	C2
4.39159	-0.421903	Nerges_EZH2i_Naive	ELC	C2
4.25744	-1.79043	Nerges_EZH2i_Naive	ELC	C2
4.4695	-3.07636	Nerges_EZH2i_Naive	ELC	C2
4.4366	-1.99973	Nerges_EZH2i_Naive	ELC	C2
4.04768	-2.85685	Nerges_EZH2i_Naive	ELC	C2
4.39113	-5.98831	Nerges_EZH2i_Naive	ELC	C2
4.60337	-3.56296	Nerges_EZH2i_Naive	ELC	C2
5.3288	0.0221802	Nerges_EZH2i_Naive	ELC	C2
4.32077	-2.18098	Nerges_EZH2i_Naive	ELC	C2
3.42252	-5.39345	Nerges_EZH2i_Naive	ELC	C2
4.37619	-5.1677	Nerges_EZH2i_Naive	ELC	C2
4.48511	-4.20178	Nerges_EZH2i_Naive	ELC	C2
3.28595	-5.15788	Nerges_EZH2i_Naive	ELC	C2
2.7758	-4.52448	Nerges_EZH2i_Naive	ELC	C2
4.44733	-2.80189	Nerges_EZH2i_Naive	ELC	C2
4.65294	-5.84195	Nerges_EZH2i_Naive	ELC	C2
-7.16536	-4.15478	Nerges_EZH2i_Naive	AMLC	C3
3.69752	-5.06156	Nerges_EZH2i_Naive	ELC	C2
3.57272	-5.59848	Nerges_EZH2i_Naive	ELC	C2
3.88078	-4.11885	Nerges_EZH2i_Naive	ELC	C2
3.74657	-2.79366	Nerges_EZH2i_Naive	ELC	C2
4.7454	-5.04682	Nerges_EZH2i_Naive	ELC	C2
4.09302	-5.62445	Nerges_EZH2i_Naive	ELC	C2
4.83565	-5.19441	Nerges_EZH2i_Naive	ELC	C2
4.02692	-3.31226	Nerges_EZH2i_Naive	ELC	C2
3.26103	-3.91477	Nerges_EZH2i_Naive	ELC	C2
4.47375	-5.67164	Nerges_EZH2i_Naive	ELC	C2
5.01637	-2.19365	Nerges_EZH2i_Naive	ELC	C2
2.81079	-1.53046	Nerges_EZH2i_Naive	ELC	C2
4.13705	-4.25995	Nerges_EZH2i_Naive	ELC	C2
-4.76573	5.79855	Nerges_EZH2i_Naive	ELC	C2
2.80169	-3.14945	Nerges_EZH2i_Naive	ELC	C2
2.90377	-4.10862	Nerges_EZH2i_Naive	ELC	C2
2.33217	-7.68098	Nerges_EZH2i_Naive	Undef	C8
3.13785	-1.74338	Nerges_EZH2i_Naive	ELC	C2
4.30241	-4.43215	Nerges_EZH2i_Naive	ELC	C2
4.55063	-3.90996	Nerges_EZH2i_Naive	ELC	C2
3.83217	-2.55472	Nerges_EZH2i_Naive	ELC	C2
4.47538	-2.75224	Nerges_EZH2i_Naive	ELC	C2
3.02791	-5.82376	Nerges_EZH2i_Naive	ELC	C2
3.78324	-1.73109	Nerges_EZH2i_Naive	ELC	C0
4.37155	-5.18845	Nerges_EZH2i_Naive	ELC	C2
3.6801	-5.75765	Nerges_EZH2i_Naive	ELC	C2
2.42155	-0.595595	Nerges_EZH2i_Naive	ELC	C2
3.39696	-4.29468	Nerges_EZH2i_Naive	ELC	C2
4.13648	-3.95776	Nerges_EZH2i_Naive	ELC	C2
3.36924	-3.32861	Nerges_EZH2i_Naive	ELC	C2
3.54933	-1.23773	Nerges_EZH2i_Naive	ELC	C2
4.07666	-4.67353	Nerges_EZH2i_Naive	ELC	C2
3.71287	-5.98101	Nerges_EZH2i_Naive	ELC	C2
-5.66244	5.31615	Nerges_EZH2i_Naive	MeLC	C1
2.54584	-4.91035	Nerges_EZH2i_Naive	ELC	C2
4.07601	-4.29888	Nerges_EZH2i_Naive	ELC	C2
4.1157	-4.74939	Nerges_EZH2i_Naive	ELC	C2
4.76227	-1.70946	Nerges_EZH2i_Naive	ELC	C2
0.500315	-5.11619	Nerges_EZH2i_Naive	ELC	C2
2.58492	-5.20184	Nerges_EZH2i_Naive	ELC	C2
4.19728	-2.6079	Nerges_EZH2i_Naive	ELC	C2
4.9224	-5.16131	Nerges_EZH2i_Naive	ELC	C2
4.2598	-2.26662	Nerges_EZH2i_Naive	ELC	C2
3.08111	-1.83369	Nerges_EZH2i_Naive	ELC	C2
4.14346	-2.67141	Nerges_EZH2i_Naive	ELC	C2
4.58312	-4.41323	Nerges_EZH2i_Naive	ELC	C2
1.76163	-4.18327	Nerges_EZH2i_Naive	ELC	C2
-6.84073	7.67903	Nerges_EZH2i_Naive	MeLC	C1
4.95783	-1.42878	Nerges_EZH2i_Naive	ELC	C2
-6.51669	8.0442	Nerges_EZH2i_Naive	MeLC	C1
2.70889	-1.08894	Nerges_EZH2i_Naive	ELC	C2
4.4544	-3.03565	Nerges_EZH2i_Naive	ELC	C2
3.75799	-1.87506	Nerges_EZH2i_Naive	ELC	C2
3.9712	-5.29154	Nerges_EZH2i_Naive	ELC	C2
2.39452	-4.31525	Nerges_EZH2i_Naive	ELC	C2
4.67426	-3.92749	Nerges_EZH2i_Naive	ELC	C2
3.97703	-2.69556	Nerges_EZH2i_Naive	ELC	C2
4.31913	-3.27369	Nerges_EZH2i_Naive	ELC	C2
0.453679	-5.18221	Nerges_EZH2i_Naive	ELC	C2
4.20919	-5.01872	Nerges_EZH2i_Naive	ELC	C2
2.88048	-3.43066	Nerges_EZH2i_Naive	ELC	C2
4.11859	-2.3558	Nerges_EZH2i_Naive	ELC	C2
4.5854	-2.25167	Nerges_EZH2i_Naive	ELC	C2
4.37851	-3.78385	Nerges_EZH2i_Naive	ELC	C2
3.52533	-1.54944	Nerges_EZH2i_Naive	ELC	C2
4.5817	-3.08641	Nerges_EZH2i_Naive	ELC	C2
4.0701	-3.18546	Nerges_EZH2i_Naive	ELC	C2
2.53923	-0.67246	Nerges_EZH2i_Naive	ELC	C2
4.72124	-1.65989	Nerges_EZH2i_Naive	ELC	C2
3.26733	-5.63882	Nerges_EZH2i_Naive	ELC	C2
4.13653	-2.45688	Nerges_EZH2i_Naive	ELC	C2
4.38748	-2.658	Nerges_EZH2i_Naive	ELC	C2
4.68729	-2.38909	Nerges_EZH2i_Naive	ELC	C2
4.1333	-1.53099	Nerges_EZH2i_Naive	ELC	C2
2.37803	-0.55036	Nerges_EZH2i_Naive	ELC	C2
3.65669	-4.53052	Nerges_EZH2i_Naive	ELC	C2
3.397	-5.59293	Nerges_EZH2i_Naive	ELC	C2
3.87563	-2.37614	Nerges_EZH2i_Naive	ELC	C2
-1.45795	-6.41388	Nerges_EZH2i_Naive	TLC	C7
4.75448	-3.44528	Nerges_EZH2i_Naive	ELC	C2
3.74932	-3.69194	Nerges_EZH2i_Naive	ELC	C2
2.69561	-5.0004	Nerges_EZH2i_Naive	ELC	C2
4.63873	-1.62551	Nerges_EZH2i_Naive	ELC	C2
0.556556	-5.10836	Nerges_EZH2i_Naive	ELC	C2
7.48435	0.845754	Nerges_EZH2i_Naive	ELC	C2
3.5872	-2.82548	Nerges_EZH2i_Naive	ELC	C2
3.88461	-2.69513	Nerges_EZH2i_Naive	ELC	C2
4.36034	-3.92355	Nerges_EZH2i_Naive	ELC	C2
-5.71837	5.58887	Nerges_EZH2i_Naive	MeLC	C1
3.2669	-1.4809	Nerges_EZH2i_Naive	ELC	C2
3.91491	-2.62466	Nerges_EZH2i_Naive	ELC	C2
-4.68734	4.88489	Nerges_EZH2i_Naive	ELC	C2
3.78922	-5.61329	Nerges_EZH2i_Naive	ELC	C2
3.2479	-3.41731	Nerges_EZH2i_Naive	ELC	C2
3.70791	-5.25027	Nerges_EZH2i_Naive	ELC	C2
-8.43326	6.78635	Nerges_EZH2i_Naive	ExE_MeLC	C10
4.74449	-2.33449	Nerges_EZH2i_Naive	ELC	C2
3.32065	-3.8342	Nerges_EZH2i_Naive	ELC	C2
4.02333	-3.79481	Nerges_EZH2i_Naive	ELC	C2
4.75406	-4.87221	Nerges_EZH2i_Naive	ELC	C2
2.19806	-5.27942	Nerges_EZH2i_Naive	ELC	C2
3.97438	-3.96187	Nerges_EZH2i_Naive	ELC	C2
4.0799	-1.3029	Nerges_EZH2i_Naive	ELC	C2
3.87762	-2.94237	Nerges_EZH2i_Naive	ELC	C2
2.19717	-5.3069	Nerges_EZH2i_Naive	ELC	C2
3.81414	-3.97813	Nerges_EZH2i_Naive	ELC	C2
4.85041	-4.30718	Nerges_EZH2i_Naive	ELC	C2
2.52114	-5.02634	Nerges_EZH2i_Naive	ELC	C2
4.10891	-4.02736	Nerges_EZH2i_Naive	ELC	C2
3.84858	-3.73777	Nerges_EZH2i_Naive	ELC	C2
3.90025	-3.43256	Nerges_EZH2i_Naive	ELC	C2
3.58476	-2.78499	Nerges_EZH2i_Naive	ELC	C2
4.91054	-2.04094	Nerges_EZH2i_Naive	ELC	C2
3.55301	-3.24692	Nerges_EZH2i_Naive	ELC	C2
2.11832	-5.51979	Nerges_EZH2i_Naive	ELC	C2
3.73165	-1.88198	Nerges_EZH2i_Naive	ELC	C2
4.42826	-1.42322	Nerges_EZH2i_Naive	ELC	C2
4.52375	-2.7259	Nerges_EZH2i_Naive	ELC	C2
4.82731	-2.75829	Nerges_EZH2i_Naive	ELC	C2
4.65131	-2.53589	Nerges_EZH2i_Naive	ELC	C2
4.72916	-3.94621	Nerges_EZH2i_Naive	ELC	C2
1.95416	-5.41994	Nerges_EZH2i_Naive	ELC	C2
-4.89466	5.7756	Nerges_EZH2i_Naive	MeLC	C1
4.68183	-3.10019	Nerges_EZH2i_Naive	ELC	C2
2.24586	-5.46339	Nerges_EZH2i_Naive	ELC	C2
4.58258	-1.40931	Nerges_EZH2i_Naive	ELC	C2
4.19361	-3.57429	Nerges_EZH2i_Naive	ELC	C2
3.66546	-2.18797	Nerges_EZH2i_Naive	ELC	C2
4.51846	-2.60683	Nerges_EZH2i_Naive	ELC	C2
2.1501	-5.58558	Nerges_EZH2i_Naive	ELC	C2
-0.382399	-6.49528	Nerges_EZH2i_Naive	TLC	C7
3.62164	-4.93106	Nerges_EZH2i_Naive	ELC	C2
3.03153	-5.82854	Nerges_EZH2i_Naive	ELC	C2
3.09501	-3.99286	Nerges_EZH2i_Naive	ELC	C2
3.0324	-3.27283	Nerges_EZH2i_Naive	ELC	C2
4.81881	-3.96278	Nerges_EZH2i_Naive	ELC	C2
1.97578	-4.61904	Nerges_EZH2i_Naive	ELC	C2
3.60616	-5.34156	Nerges_EZH2i_Naive	ELC	C2
4.32142	-3.93874	Nerges_EZH2i_Naive	ELC	C2
3.31511	-2.56767	Nerges_EZH2i_Naive	ELC	C2
3.62241	-2.95191	Nerges_EZH2i_Naive	ELC	C2
-1.17128	-5.9567	Nerges_EZH2i_Naive	TLC	C7
2.50455	-5.146	Nerges_EZH2i_Naive	ELC	C2
-6.10532	5.87433	Nerges_EZH2i_Naive	MeLC	C1
4.22901	-2.35106	Nerges_EZH2i_Naive	ELC	C2
2.27813	-4.9065	Nerges_EZH2i_Naive	ELC	C2
3.49024	-3.82349	Nerges_EZH2i_Naive	ELC	C2
4.39796	-2.43736	Nerges_EZH2i_Naive	ELC	C2
4.37892	-3.25205	Nerges_EZH2i_Naive	ELC	C2
4.59076	-2.51841	Nerges_EZH2i_Naive	ELC	C2
1.66265	-3.95984	Nerges_EZH2i_Naive	ELC	C2
4.49654	-3.73574	Nerges_EZH2i_Naive	ELC	C2
4.00002	-5.96292	Nerges_EZH2i_Naive	ELC	C2
2.56137	-4.77057	Nerges_EZH2i_Naive	ELC	C2
4.42454	-4.50584	Nerges_EZH2i_Naive	ELC	C2
3.53957	-3.74882	Nerges_EZH2i_Naive	ELC	C2
3.44492	-3.44049	Nerges_EZH2i_Naive	ELC	C2
3.79825	-2.26076	Nerges_EZH2i_Naive	ELC	C2
3.12176	-5.84036	Nerges_EZH2i_Naive	ELC	C2
4.76614	-1.87358	Nerges_EZH2i_Naive	ELC	C2
5.41391	-0.657885	Nerges_EZH2i_Naive	ELC	C2
3.16851	-5.71281	Nerges_EZH2i_Naive	ELC	C2
2.97723	-2.18353	Nerges_EZH2i_Naive	ELC	C2
3.86448	-2.21743	Nerges_EZH2i_Naive	ELC	C2
3.90293	-4.17209	Nerges_EZH2i_Naive	ELC	C2
2.92961	-2.46332	Nerges_EZH2i_Naive	ELC	C2
4.71226	-2.70986	Nerges_EZH2i_Naive	ELC	C2
4.42335	-2.06405	Nerges_EZH2i_Naive	ELC	C2
3.25774	-2.46533	Nerges_EZH2i_Naive	ELC	C2
4.73295	-3.17384	Nerges_EZH2i_Naive	ELC	C2
4.10892	-5.54338	Nerges_EZH2i_Naive	ELC	C2
4.38312	-3.3591	Nerges_EZH2i_Naive	ELC	C2
4.10986	-5.16145	Nerges_EZH2i_Naive	ELC	C2
3.71872	-4.05183	Nerges_EZH2i_Naive	ELC	C2
3.45127	-4.2937	Nerges_EZH2i_Naive	ELC	C2
4.82817	-2.20004	Nerges_EZH2i_Naive	ELC	C2
5.14723	-1.20531	Nerges_EZH2i_Naive	ELC	C2
4.97042	-2.47807	Nerges_EZH2i_Naive	ELC	C2
3.53654	-3.56676	Nerges_EZH2i_Naive	ELC	C2
3.27008	-2.07127	Nerges_EZH2i_Naive	ELC	C2
4.99615	-2.11395	Nerges_EZH2i_Naive	ELC	C2
4.53934	-2.92372	Nerges_EZH2i_Naive	ELC	C2
4.5182	-5.60358	Nerges_EZH2i_Naive	ELC	C2
5.81039	2.62754	Nerges_EZH2i_Naive	ELC	C0
-6.18038	7.08872	Nerges_EZH2i_Naive	MeLC	C1
-7.71512	6.09667	Nerges_EZH2i_Naive	MeLC	C1
2.81279	-5.66355	Nerges_EZH2i_Naive	ELC	C2
3.64607	-3.60211	Nerges_EZH2i_Naive	ELC	C2
4.88564	-4.33422	Nerges_EZH2i_Naive	ELC	C2
-5.65064	5.62007	Nerges_EZH2i_Naive	MeLC	C1
4.82669	-2.33999	Nerges_EZH2i_Naive	ELC	C2
4.51472	-5.47838	Nerges_EZH2i_Naive	ELC	C2
3.06345	-6.07135	Nerges_EZH2i_Naive	ELC	C2
4.48654	-2.00414	Nerges_EZH2i_Naive	ELC	C2
4.04368	-5.63244	Nerges_EZH2i_Naive	ELC	C2
3.24306	-5.55347	Nerges_EZH2i_Naive	ELC	C2
3.09148	-3.09584	Nerges_EZH2i_Naive	ELC	C2
2.00555	-3.31792	Nerges_EZH2i_Naive	ELC	C2
4.16285	-5.57388	Nerges_EZH2i_Naive	ELC	C2
1.93183	-3.93348	Nerges_EZH2i_Naive	ELC	C2
4.04148	-3.47622	Nerges_EZH2i_Naive	ELC	C2
2.33801	-5.29433	Nerges_EZH2i_Naive	ELC	C2
4.65478	-1.80209	Nerges_EZH2i_Naive	ELC	C2
4.97159	-1.86205	Nerges_EZH2i_Naive	ELC	C2
4.91922	-5.45373	Nerges_EZH2i_Naive	ELC	C2
3.84943	-2.46839	Nerges_EZH2i_Naive	ELC	C2
3.40829	-2.56354	Nerges_EZH2i_Naive	ELC	C2
3.61494	-5.43649	Nerges_EZH2i_Naive	ELC	C2
3.76564	-2.4536	Nerges_EZH2i_Naive	ELC	C2
2.62722	-5.21433	Nerges_EZH2i_Naive	ELC	C2
5.00452	-1.48146	Nerges_EZH2i_Naive	ELC	C2
4.60731	-3.43787	Nerges_EZH2i_Naive	ELC	C2
4.20744	-4.56769	Nerges_EZH2i_Naive	ELC	C2
0.427497	-5.16814	Nerges_EZH2i_Naive	ELC	C2
4.81448	-3.97029	Nerges_EZH2i_Naive	ELC	C2
2.55017	-2.72158	Nerges_EZH2i_Naive	ELC	C2
3.88613	-5.91945	Nerges_EZH2i_Naive	ELC	C2
3.68985	-2.84389	Nerges_EZH2i_Naive	ELC	C2
4.153	-2.56572	Nerges_EZH2i_Naive	ELC	C2
4.0617	-3.79718	Nerges_EZH2i_Naive	ELC	C2
3.71662	-1.39686	Nerges_EZH2i_Naive	ELC	C2
2.01645	-3.90884	Nerges_EZH2i_Naive	ELC	C2
3.14257	-3.97473	Nerges_EZH2i_Naive	ELC	C2
2.19841	-5.37564	Nerges_EZH2i_Naive	ELC	C2
4.59408	-3.82447	Nerges_EZH2i_Naive	ELC	C2
4.2281	-5.3901	Nerges_EZH2i_Naive	ELC	C2
4.3128	-2.19336	Nerges_EZH2i_Naive	ELC	C2
3.49901	-1.64388	Nerges_EZH2i_Naive	ELC	C2
4.43404	-1.66665	Nerges_EZH2i_Naive	ELC	C2
4.00814	-2.59823	Nerges_EZH2i_Naive	ELC	C2
4.49982	-1.93077	Nerges_EZH2i_Naive	ELC	C2
2.95263	-5.4018	Nerges_EZH2i_Naive	ELC	C2
4.72259	-2.25296	Nerges_EZH2i_Naive	ELC	C2
3.48304	-3.09194	Nerges_EZH2i_Naive	ELC	C2
2.34128	-4.21604	Nerges_EZH2i_Naive	ELC	C2
4.41377	-2.04201	Nerges_EZH2i_Naive	ELC	C2
9.03638	2.69286	Nerges_EZH2i_Naive	ELC	C0
4.48421	-2.82855	Nerges_EZH2i_Naive	ELC	C2
3.73936	-3.89797	Nerges_EZH2i_Naive	ELC	C2
2.23404	-5.01078	Nerges_EZH2i_Naive	ELC	C2
6.81456	2.69349	Nerges_EZH2i_Naive	ELC	C0
3.60746	-5.16755	Nerges_EZH2i_Naive	ELC	C2
4.77388	-3.73254	Nerges_EZH2i_Naive	ELC	C2
4.77824	-1.56822	Nerges_EZH2i_Naive	ELC	C2
2.698	-5.09684	Nerges_EZH2i_Naive	ELC	C2
4.21418	-5.46945	Nerges_EZH2i_Naive	ELC	C2
4.1891	-1.86347	Nerges_EZH2i_Naive	ELC	C2
2.21374	-5.24179	Nerges_EZH2i_Naive	ELC	C2
3.58299	-5.51416	Nerges_EZH2i_Naive	ELC	C2
4.19791	-1.18881	Nerges_EZH2i_Naive	ELC	C2
4.9214	-3.67085	Nerges_EZH2i_Naive	ELC	C2
2.17211	-5.16516	Nerges_EZH2i_Naive	ELC	C2
3.39942	-3.76683	Nerges_EZH2i_Naive	ELC	C2
2.99975	-5.19136	Nerges_EZH2i_Naive	ELC	C2
4.46599	-3.98297	Nerges_EZH2i_Naive	ELC	C2
4.25428	-3.30258	Nerges_EZH2i_Naive	ELC	C2
4.79935	-4.42614	Nerges_EZH2i_Naive	ELC	C2
4.56841	-1.3831	Nerges_EZH2i_Naive	ELC	C2
3.75453	-3.27453	Nerges_EZH2i_Naive	ELC	C2
4.56881	-3.39722	Nerges_EZH2i_Naive	ELC	C2
5.40014	0.124321	Nerges_EZH2i_Naive	ELC	C0
3.98239	-1.88426	Nerges_EZH2i_Naive	ELC	C2
2.20212	-5.39339	Nerges_EZH2i_Naive	ELC	C2
1.60171	-5.0485	Nerges_EZH2i_Naive	ELC	C2
4.09051	-3.88332	Nerges_EZH2i_Naive	ELC	C2
4.63855	-2.55013	Nerges_EZH2i_Naive	ELC	C2
-2.3393	-7.17585	Nerges_EZH2i_Naive	TLC	C7
-2.43886	-7.39285	Nerges_EZH2i_Naive	TLC	C7
2.45109	-0.614114	Nerges_EZH2i_Naive	ELC	C2
2.54435	-4.50183	Nerges_EZH2i_Naive	ELC	C2
3.90116	-3.62305	Nerges_EZH2i_Naive	ELC	C2
2.15623	-5.48062	Nerges_EZH2i_Naive	ELC	C2
3.31564	-3.84878	Nerges_EZH2i_Naive	ELC	C2
1.85297	-3.39027	Nerges_EZH2i_Naive	ELC	C2
4.64792	-3.62993	Nerges_EZH2i_Naive	ELC	C2
3.44239	-3.99785	Nerges_EZH2i_Naive	ELC	C2
4.82156	-3.15628	Nerges_EZH2i_Naive	ELC	C2
3.7295	-4.7269	Nerges_EZH2i_Naive	ELC	C2
3.09292	-4.82178	Nerges_EZH2i_Naive	ELC	C2
4.60103	-1.92303	Nerges_EZH2i_Naive	ELC	C2
2.46644	-4.48453	Nerges_EZH2i_Naive	ELC	C2
4.29712	-2.63616	Nerges_EZH2i_Naive	ELC	C2
4.26709	-3.78269	Nerges_EZH2i_Naive	ELC	C2
3.93056	-2.62407	Nerges_EZH2i_Naive	ELC	C2
4.88883	-2.31598	Nerges_EZH2i_Naive	ELC	C2
4.03046	-2.60601	Nerges_EZH2i_Naive	ELC	C2
2.13269	-3.70056	Nerges_EZH2i_Naive	ELC	C2
4.51381	-2.2179	Nerges_EZH2i_Naive	ELC	C2
-7.83854	7.38268	Nerges_EZH2i_Naive	MeLC	C1
4.85123	-2.22334	Nerges_EZH2i_Naive	ELC	C2
3.12091	-1.37996	Nerges_EZH2i_Naive	ELC	C2
3.31894	-4.74508	Nerges_EZH2i_Naive	ELC	C2
-8.79486	6.68802	Nerges_EZH2i_Naive	ExE_MeLC	C10
1.93801	-8.15827	Nerges_EZH2i_Naive	ELC	C2
2.84193	-5.16786	Nerges_EZH2i_Naive	ELC	C2
4.37915	-3.47447	Nerges_EZH2i_Naive	ELC	C2
2.65986	-4.68056	Nerges_EZH2i_Naive	ELC	C2
3.27538	-3.11339	Nerges_EZH2i_Naive	ELC	C2
-0.916422	-6.50084	Nerges_EZH2i_Naive	TLC	C7
3.87486	-2.09933	Nerges_EZH2i_Naive	ELC	C2
3.59713	-5.75139	Nerges_EZH2i_Naive	ELC	C2
2.5794	-5.06606	Nerges_EZH2i_Naive	ELC	C2
4.8038	-1.81496	Nerges_EZH2i_Naive	ELC	C2
2.69664	-4.42018	Nerges_EZH2i_Naive	ELC	C2
3.38775	-5.75738	Nerges_EZH2i_Naive	ELC	C2
2.86738	-1.66934	Nerges_EZH2i_Naive	ELC	C2
4.05573	-1.34205	Nerges_EZH2i_Naive	ELC	C2
-1.00445	-5.76898	Nerges_EZH2i_Naive	TLC	C7
3.14917	-3.04675	Nerges_EZH2i_Naive	ELC	C2
2.53493	-4.67822	Nerges_EZH2i_Naive	ELC	C2
5.08601	-5.00055	Nerges_EZH2i_Naive	ELC	C2
4.60987	-2.89714	Nerges_EZH2i_Naive	ELC	C2
3.28845	-5.10814	Nerges_EZH2i_Naive	ELC	C2
4.76493	-3.88432	Nerges_EZH2i_Naive	ELC	C2
3.90639	-5.65776	Nerges_EZH2i_Naive	ELC	C2
3.20367	-4.05511	Nerges_EZH2i_Naive	ELC	C2
3.80013	-1.75429	Nerges_EZH2i_Naive	ELC	C2
3.74886	-4.71652	Nerges_EZH2i_Naive	ELC	C2
-0.310238	-5.16472	Nerges_EZH2i_Naive	ELC	C2
2.46205	-4.5226	Nerges_EZH2i_Naive	ELC	C2
2.7563	-3.7729	Nerges_EZH2i_Naive	ELC	C2
2.15959	-5.37985	Nerges_EZH2i_Naive	ELC	C2
4.68038	-4.214	Nerges_EZH2i_Naive	ELC	C2
3.13003	-5.85456	Nerges_EZH2i_Naive	ELC	C2
2.22016	-5.26107	Nerges_EZH2i_Naive	ELC	C2
-6.37647	7.96945	Nerges_EZH2i_Naive	MeLC	C1
4.76669	-5.14804	Nerges_EZH2i_Naive	ELC	C2
4.9452	-1.22397	Nerges_EZH2i_Naive	ELC	C0
4.77608	-3.04798	Nerges_EZH2i_Naive	ELC	C2
3.2562	-5.13063	Nerges_EZH2i_Naive	ELC	C2
4.57194	-5.43939	Nerges_EZH2i_Naive	ELC	C2
4.10755	-3.98684	Nerges_EZH2i_Naive	ELC	C2
3.74179	-5.09296	Nerges_EZH2i_Naive	ELC	C2
3.14145	-4.41342	Nerges_EZH2i_Naive	ELC	C2
1.49045	-4.24974	Nerges_EZH2i_Naive	ELC	C2
3.88501	-1.99678	Nerges_EZH2i_Naive	ELC	C2
3.22383	-3.61927	Nerges_EZH2i_Naive	ELC	C2
3.9295	-3.93899	Nerges_EZH2i_Naive	ELC	C2
3.79485	-4.22093	Nerges_EZH2i_Naive	ELC	C2
3.51475	-3.18264	Nerges_EZH2i_Naive	ELC	C2
3.81224	-3.52872	Nerges_EZH2i_Naive	ELC	C2
2.8627	-2.68396	Nerges_EZH2i_Naive	ELC	C2
3.49716	-2.58676	Nerges_EZH2i_Naive	ELC	C2
7.26449	1.07202	Nerges_EZH2i_Naive	ELC	C2
2.05815	-5.48754	Nerges_EZH2i_Naive	ELC	C2
4.65833	-5.53782	Nerges_EZH2i_Naive	ELC	C2
4.47145	-5.39453	Nerges_EZH2i_Naive	ELC	C2
4.25226	-6.02328	Nerges_EZH2i_Naive	ELC	C2
4.9563	-5.15164	Nerges_EZH2i_Naive	ELC	C2
5.0206	-5.21392	Nerges_EZH2i_Naive	ELC	C2
1.69508	-4.98091	Nerges_EZH2i_Naive	ELC	C2
4.4672	-5.64492	Nerges_EZH2i_Naive	ELC	C2
4.80962	-4.35524	Nerges_EZH2i_Naive	ELC	C2
3.80729	-6.36373	Nerges_EZH2i_Naive	ELC	C2
3.96413	-5.49701	Nerges_EZH2i_Naive	ELC	C2
4.97806	-6.00295	Nerges_EZH2i_Naive	ELC	C2
5.13324	-4.51453	Nerges_EZH2i_Naive	ELC	C2
4.7212	-3.55392	Nerges_EZH2i_Naive	ELC	C2
4.57365	-4.94437	Nerges_EZH2i_Naive	ELC	C2
-3.51854	2.3195	Nerges_EZH2i_Naive	HLC	C9
4.72561	-5.99214	Nerges_EZH2i_Naive	ELC	C2
2.5188	-4.87791	Nerges_EZH2i_Naive	ELC	C2
4.71073	-3.80612	Nerges_EZH2i_Naive	ELC	C2
2.25944	-5.58257	Nerges_EZH2i_Naive	ELC	C2
4.81672	-4.79639	Nerges_EZH2i_Naive	ELC	C2
4.91686	-6.14022	Nerges_EZH2i_Naive	ELC	C2
4.15865	-6.17609	Nerges_EZH2i_Naive	ELC	C2
4.79716	-2.25812	Nerges_EZH2i_Naive	ELC	C2
4.83364	-5.42661	Nerges_EZH2i_Naive	ELC	C2
4.35796	-6.32323	Nerges_EZH2i_Naive	ELC	C2
4.58074	-5.815	Nerges_EZH2i_Naive	ELC	C2
4.37568	-6.10157	Nerges_EZH2i_Naive	ELC	C2
4.91545	-5.48401	Nerges_EZH2i_Naive	ELC	C2
3.95159	-5.85784	Nerges_EZH2i_Naive	ELC	C2
4.05743	-5.51361	Nerges_EZH2i_Naive	ELC	C2
-7.32695	8.08989	Nerges_EZH2i_Naive	MeLC	C1
4.30446	-6.34175	Nerges_EZH2i_Naive	ELC	C2
3.98912	-5.04349	Nerges_EZH2i_Naive	ELC	C2
5.06224	-5.07678	Nerges_EZH2i_Naive	ELC	C2
4.73851	-5.5182	Nerges_EZH2i_Naive	ELC	C2
3.19865	-5.75851	Nerges_EZH2i_Naive	ELC	C2
4.64192	-4.08949	Nerges_EZH2i_Naive	ELC	C2
3.7467	-6.18658	Nerges_EZH2i_Naive	ELC	C2
3.74569	-5.97361	Nerges_EZH2i_Naive	ELC	C2
5.05696	-4.97543	Nerges_EZH2i_Naive	ELC	C2
3.34317	-3.96471	Nerges_EZH2i_Naive	ELC	C2
-1.58633	-6.33769	Nerges_EZH2i_Naive	TLC	C7
4.34757	-2.85201	Nerges_EZH2i_Naive	ELC	C2
5.93085	-0.931633	Nerges_EZH2i_Naive	ELC	C2
3.59199	-4.39581	Nerges_EZH2i_Naive	ELC	C2
4.54734	-6.44353	Nerges_EZH2i_Naive	ELC	C2
3.05759	-1.29107	Nerges_EZH2i_Naive	ELC	C2
4.21946	-4.17943	Nerges_EZH2i_Naive	ELC	C2
5.12811	-5.53805	Nerges_EZH2i_Naive	ELC	C2
4.37491	-5.02279	Nerges_EZH2i_Naive	ELC	C2
4.86515	-3.72289	Nerges_EZH2i_Naive	ELC	C2
4.25443	-3.14714	Nerges_EZH2i_Naive	ELC	C2
3.90126	-6.43635	Nerges_EZH2i_Naive	ELC	C2
4.66703	-5.16552	Nerges_EZH2i_Naive	ELC	C2
4.86256	-5.71174	Nerges_EZH2i_Naive	ELC	C2
3.97928	-5.83592	Nerges_EZH2i_Naive	ELC	C2
4.81909	-5.21947	Nerges_EZH2i_Naive	ELC	C2
4.59821	-3.54058	Nerges_EZH2i_Naive	ELC	C2
3.77371	-5.51939	Nerges_EZH2i_Naive	ELC	C2
2.37687	-7.87329	Nerges_EZH2i_Naive	Undef	C8
4.40558	-5.91218	Nerges_EZH2i_Naive	ELC	C2
4.96351	-4.23877	Nerges_EZH2i_Naive	ELC	C2
4.673	-6.22568	Nerges_EZH2i_Naive	ELC	C2
4.26132	-3.60336	Nerges_EZH2i_Naive	ELC	C2
4.06479	-5.58762	Nerges_EZH2i_Naive	ELC	C2
3.68654	-5.94007	Nerges_EZH2i_Naive	ELC	C2
4.60156	-5.86871	Nerges_EZH2i_Naive	ELC	C2
3.19872	-5.01355	Nerges_EZH2i_Naive	ELC	C2
4.37143	-6.00099	Nerges_EZH2i_Naive	ELC	C2
4.50928	-6.09475	Nerges_EZH2i_Naive	ELC	C2
4.89408	-4.28487	Nerges_EZH2i_Naive	ELC	C2
3.77365	-6.10518	Nerges_EZH2i_Naive	ELC	C2
2.31957	-4.80316	Nerges_EZH2i_Naive	ELC	C2
4.79214	-6.09921	Nerges_EZH2i_Naive	ELC	C2
3.32178	-5.62501	Nerges_EZH2i_Naive	ELC	C2
3.6566	-4.84825	Nerges_EZH2i_Naive	ELC	C2
3.5487	-5.95613	Nerges_EZH2i_Naive	ELC	C2
4.59067	-5.42402	Nerges_EZH2i_Naive	ELC	C2
4.55042	-5.94873	Nerges_EZH2i_Naive	ELC	C2
3.34854	-5.19333	Nerges_EZH2i_Naive	ELC	C2
4.85034	-5.74286	Nerges_EZH2i_Naive	ELC	C2
3.75255	-4.45141	Nerges_EZH2i_Naive	ELC	C2
4.38893	-4.01752	Nerges_EZH2i_Naive	ELC	C2
5.04461	-4.44229	Nerges_EZH2i_Naive	ELC	C2
4.46287	-5.39019	Nerges_EZH2i_Naive	ELC	C2
-8.2092	6.50176	Nerges_EZH2i_Naive	ExE_MeLC	C10
4.6334	-6.08081	Nerges_EZH2i_Naive	ELC	C2
3.22498	-3.43252	Nerges_EZH2i_Naive	ELC	C2
4.08986	-3.93354	Nerges_EZH2i_Naive	ELC	C2
3.05314	-4.97257	Nerges_EZH2i_Naive	ELC	C2
-7.44843	7.07213	Nerges_EZH2i_Naive	MeLC	C1
4.02493	-6.12745	Nerges_EZH2i_Naive	ELC	C2
2.84189	-5.89651	Nerges_EZH2i_Naive	ELC	C2
4.65105	-3.59565	Nerges_EZH2i_Naive	ELC	C2
3.33076	-3.16745	Nerges_EZH2i_Naive	ELC	C2
3.29845	-5.73972	Nerges_EZH2i_Naive	ELC	C2
4.50332	-3.68872	Nerges_EZH2i_Naive	ELC	C2
3.3625	-5.89479	Nerges_EZH2i_Naive	ELC	C2
4.01788	-5.54381	Nerges_EZH2i_Naive	ELC	C2
4.3153	-5.17211	Nerges_EZH2i_Naive	ELC	C2
4.16269	-3.40266	Nerges_EZH2i_Naive	ELC	C2
4.10661	-3.98535	Nerges_EZH2i_Naive	ELC	C2
2.48982	-5.24052	Nerges_EZH2i_Naive	ELC	C2
3.51586	-6.30689	Nerges_EZH2i_Naive	ELC	C2
4.79817	-5.76806	Nerges_EZH2i_Naive	ELC	C2
4.55353	-4.84485	Nerges_EZH2i_Naive	ELC	C2
4.34166	-2.64684	Nerges_EZH2i_Naive	ELC	C2
3.83207	-4.69067	Nerges_EZH2i_Naive	ELC	C2
4.22018	-4.68848	Nerges_EZH2i_Naive	ELC	C2
4.18155	-3.82502	Nerges_EZH2i_Naive	ELC	C2
3.74328	-5.70951	Nerges_EZH2i_Naive	ELC	C2
3.48798	-6.18542	Nerges_EZH2i_Naive	ELC	C2
4.31639	-5.64561	Nerges_EZH2i_Naive	ELC	C2
4.22612	-4.07812	Nerges_EZH2i_Naive	ELC	C2
3.29799	-5.41421	Nerges_EZH2i_Naive	ELC	C2
3.43532	-5.65413	Nerges_EZH2i_Naive	ELC	C2
3.97462	-5.19012	Nerges_EZH2i_Naive	ELC	C2
4.21556	-5.40688	Nerges_EZH2i_Naive	ELC	C2
2.80613	-5.50468	Nerges_EZH2i_Naive	ELC	C2
4.48018	-5.99543	Nerges_EZH2i_Naive	ELC	C2
3.57327	-6.34479	Nerges_EZH2i_Naive	ELC	C2
4.84751	-6.02934	Nerges_EZH2i_Naive	ELC	C2
4.4663	-5.61856	Nerges_EZH2i_Naive	ELC	C2
4.75727	-4.77409	Nerges_EZH2i_Naive	ELC	C2
4.34993	-5.7185	Nerges_EZH2i_Naive	ELC	C2
0.565261	-5.37373	Nerges_EZH2i_Naive	ELC	C2
4.04345	-3.6498	Nerges_EZH2i_Naive	ELC	C2
4.56415	-5.22156	Nerges_EZH2i_Naive	ELC	C2
4.49939	-5.51549	Nerges_EZH2i_Naive	ELC	C2
4.42794	-5.13952	Nerges_EZH2i_Naive	ELC	C2
3.25761	-8.84983	Nerges_EZH2i_Naive	Undef	C13
-2.08197	-6.90115	Nerges_EZH2i_Naive	TLC	C7
4.86086	-5.42244	Nerges_EZH2i_Naive	ELC	C2
3.77925	-5.70131	Nerges_EZH2i_Naive	ELC	C2
4.95244	-5.25167	Nerges_EZH2i_Naive	ELC	C2
3.44306	-5.60672	Nerges_EZH2i_Naive	ELC	C2
4.39494	-4.62118	Nerges_EZH2i_Naive	ELC	C2
3.82644	-4.66067	Nerges_EZH2i_Naive	ELC	C2
4.95355	-4.24702	Nerges_EZH2i_Naive	ELC	C2
-0.709478	-5.58817	Nerges_EZH2i_Naive	ELC	C2
4.41324	-4.93397	Nerges_EZH2i_Naive	ELC	C2
3.28147	-5.11115	Nerges_EZH2i_Naive	ELC	C2
2.83657	-5.81809	Nerges_EZH2i_Naive	ELC	C2
3.65728	-2.79163	Nerges_EZH2i_Naive	ELC	C2
2.85829	-4.98301	Nerges_EZH2i_Naive	ELC	C2
3.78491	-6.1823	Nerges_EZH2i_Naive	ELC	C2
4.5123	-3.65561	Nerges_EZH2i_Naive	ELC	C2
3.83608	-5.98878	Nerges_EZH2i_Naive	ELC	C2
4.2012	-5.59602	Nerges_EZH2i_Naive	ELC	C2
3.58877	-5.51025	Nerges_EZH2i_Naive	ELC	C2
4.90533	-4.9174	Nerges_EZH2i_Naive	ELC	C2
4.29676	-5.48741	Nerges_EZH2i_Naive	ELC	C2
4.86827	-4.53569	Nerges_EZH2i_Naive	ELC	C2
3.76958	-5.9143	Nerges_EZH2i_Naive	ELC	C2
3.52266	-3.24096	Nerges_EZH2i_Naive	ELC	C2
3.8242	-5.02352	Nerges_EZH2i_Naive	ELC	C2
4.8883	-5.10418	Nerges_EZH2i_Naive	ELC	C2
4.84001	-4.8961	Nerges_EZH2i_Naive	ELC	C2
4.00203	-3.86973	Nerges_EZH2i_Naive	ELC	C2
3.86397	-5.55504	Nerges_EZH2i_Naive	ELC	C2
0.371044	-5.14494	Nerges_EZH2i_Naive	ELC	C2
3.2999	-4.9841	Nerges_EZH2i_Naive	ELC	C2
2.907	-5.30972	Nerges_EZH2i_Naive	ELC	C2
4.04062	-6.16119	Nerges_EZH2i_Naive	ELC	C2
4.77388	-3.29707	Nerges_EZH2i_Naive	ELC	C2
3.83315	-5.10099	Nerges_EZH2i_Naive	ELC	C2
4.6517	-4.11282	Nerges_EZH2i_Naive	ELC	C2
5.20876	-4.85025	Nerges_EZH2i_Naive	ELC	C2
4.64887	-5.49507	Nerges_EZH2i_Naive	ELC	C2
4.23016	-5.21986	Nerges_EZH2i_Naive	ELC	C2
3.35152	-5.01783	Nerges_EZH2i_Naive	ELC	C2
4.31862	-6.46443	Nerges_EZH2i_Naive	ELC	C2
2.6646	-7.76525	Nerges_EZH2i_Naive	Undef	C8
4.86665	-5.28364	Nerges_EZH2i_Naive	ELC	C2
4.70556	-6.10794	Nerges_EZH2i_Naive	ELC	C2
2.85918	-5.41673	Nerges_EZH2i_Naive	ELC	C2
3.15065	-5.2387	Nerges_EZH2i_Naive	ELC	C2
4.3139	-5.75428	Nerges_EZH2i_Naive	ELC	C2
3.11808	-5.4759	Nerges_EZH2i_Naive	ELC	C2
4.08606	-3.02276	Nerges_EZH2i_Naive	ELC	C2
4.58643	-5.65127	Nerges_EZH2i_Naive	ELC	C2
4.0148	-4.7172	Nerges_EZH2i_Naive	ELC	C2
4.67715	-2.41564	Nerges_EZH2i_Naive	ELC	C2
5.08686	-5.68173	Nerges_EZH2i_Naive	ELC	C2
4.05543	-5.13319	Nerges_EZH2i_Naive	ELC	C2
2.27864	-4.50169	Nerges_EZH2i_Naive	ELC	C2
4.0849	-6.13677	Nerges_EZH2i_Naive	ELC	C2
3.55453	-5.18167	Nerges_EZH2i_Naive	ELC	C2
3.40788	-5.50569	Nerges_EZH2i_Naive	ELC	C2
4.65488	-3.67121	Nerges_EZH2i_Naive	ELC	C2
3.65676	-5.13181	Nerges_EZH2i_Naive	ELC	C2
4.65832	-5.64936	Nerges_EZH2i_Naive	ELC	C2
4.80318	-4.08752	Nerges_EZH2i_Naive	ELC	C2
4.25937	-5.93546	Nerges_EZH2i_Naive	ELC	C2
4.73513	-5.35166	Nerges_EZH2i_Naive	ELC	C2
4.19317	-5.85913	Nerges_EZH2i_Naive	ELC	C2
4.21023	-6.26595	Nerges_EZH2i_Naive	ELC	C2
4.17209	-3.3613	Nerges_EZH2i_Naive	ELC	C2
5.063	-4.71938	Nerges_EZH2i_Naive	ELC	C2
4.33911	-4.5329	Nerges_EZH2i_Naive	ELC	C2
4.8778	-5.30964	Nerges_EZH2i_Naive	ELC	C2
3.99134	-6.29206	Nerges_EZH2i_Naive	ELC	C2
3.56476	-5.98656	Nerges_EZH2i_Naive	ELC	C2
4.08111	-5.60003	Nerges_EZH2i_Naive	ELC	C2
4.97036	-4.72497	Nerges_EZH2i_Naive	ELC	C2
-0.779948	-6.55431	Nerges_EZH2i_Naive	TLC	C7
4.85545	-5.41582	Nerges_EZH2i_Naive	ELC	C2
4.27625	-4.5849	Nerges_EZH2i_Naive	ELC	C2
4.72016	-5.72343	Nerges_EZH2i_Naive	ELC	C2
2.76444	-5.28282	Nerges_EZH2i_Naive	ELC	C2
3.67676	-5.26161	Nerges_EZH2i_Naive	ELC	C2
4.61057	-6.22917	Nerges_EZH2i_Naive	ELC	C2
3.72453	-4.3877	Nerges_EZH2i_Naive	ELC	C2
4.04388	-4.17738	Nerges_EZH2i_Naive	ELC	C2
4.66378	-5.6928	Nerges_EZH2i_Naive	ELC	C2
3.13704	-5.49343	Nerges_EZH2i_Naive	ELC	C2
4.30499	-5.36506	Nerges_EZH2i_Naive	ELC	C2
4.74126	-6.23346	Nerges_EZH2i_Naive	ELC	C2
4.47257	-5.70618	Nerges_EZH2i_Naive	ELC	C2
4.83807	-5.40108	Nerges_EZH2i_Naive	ELC	C2
4.95345	-5.55238	Nerges_EZH2i_Naive	ELC	C2
3.5695	-6.12417	Nerges_EZH2i_Naive	ELC	C2
4.1805	-4.93615	Nerges_EZH2i_Naive	ELC	C2
4.04472	-4.68875	Nerges_EZH2i_Naive	ELC	C2
3.91713	-3.03962	Nerges_EZH2i_Naive	ELC	C2
4.43878	-4.21638	Nerges_EZH2i_Naive	ELC	C2
4.91473	-6.13556	Nerges_EZH2i_Naive	ELC	C2
3.33603	-5.05569	Nerges_EZH2i_Naive	ELC	C2
4.7925	-2.45652	Nerges_EZH2i_Naive	ELC	C2
4.51787	-5.494	Nerges_EZH2i_Naive	ELC	C2
3.10959	-5.5574	Nerges_EZH2i_Naive	ELC	C2
2.40335	-0.57637	Nerges_EZH2i_Naive	ELC	C2
3.17893	-3.44962	Nerges_EZH2i_Naive	ELC	C2
3.9601	-3.05819	Nerges_EZH2i_Naive	ELC	C2
2.16217	-5.45237	Nerges_EZH2i_Naive	ELC	C2
4.23729	-6.05688	Nerges_EZH2i_Naive	ELC	C2
-8.98928	6.65034	Nerges_EZH2i_Naive	ExE_MeLC	C10
-9.30263	6.78094	Nerges_EZH2i_Naive	ExE_MeLC	C10
4.48055	-5.31104	Nerges_EZH2i_Naive	ELC	C2
4.13799	-6.3335	Nerges_EZH2i_Naive	ELC	C2
4.16701	-5.64857	Nerges_EZH2i_Naive	ELC	C2
4.97056	-3.95791	Nerges_EZH2i_Naive	ELC	C2
4.36494	-5.77237	Nerges_EZH2i_Naive	ELC	C2
2.77758	-1.52759	Nerges_EZH2i_Naive	ELC	C2
4.9076	-5.85001	Nerges_EZH2i_Naive	ELC	C2
4.11206	-5.43552	Nerges_EZH2i_Naive	ELC	C2
4.99832	-5.45954	Nerges_EZH2i_Naive	ELC	C2
3.14615	-3.62457	Nerges_EZH2i_Naive	ELC	C2
3.40825	-3.64702	Nerges_EZH2i_Naive	ELC	C2
4.55072	-4.49493	Nerges_EZH2i_Naive	ELC	C2
4.19476	-5.52466	Nerges_EZH2i_Naive	ELC	C2
2.69567	-5.17032	Nerges_EZH2i_Naive	ELC	C2
4.13811	-6.34122	Nerges_EZH2i_Naive	ELC	C2
4.66302	-4.70696	Nerges_EZH2i_Naive	ELC	C2
3.88541	-6.28391	Nerges_EZH2i_Naive	ELC	C2
4.8145	-3.81984	Nerges_EZH2i_Naive	ELC	C2
3.92959	-5.49969	Nerges_EZH2i_Naive	ELC	C2
3.21769	-5.45953	Nerges_EZH2i_Naive	ELC	C2
4.52945	-2.19596	Nerges_EZH2i_Naive	ELC	C2
4.26145	-6.28152	Nerges_EZH2i_Naive	ELC	C2
5.04538	-4.1559	Nerges_EZH2i_Naive	ELC	C2
4.98353	-5.37944	Nerges_EZH2i_Naive	ELC	C2
4.44738	-6.04286	Nerges_EZH2i_Naive	ELC	C2
5.03103	-4.61467	Nerges_EZH2i_Naive	ELC	C2
3.55681	-5.50951	Nerges_EZH2i_Naive	ELC	C2
4.78532	-2.74375	Nerges_EZH2i_Naive	ELC	C2
4.18662	-6.21187	Nerges_EZH2i_Naive	ELC	C2
4.47597	-6.27312	Nerges_EZH2i_Naive	ELC	C2
4.52254	-5.86581	Nerges_EZH2i_Naive	ELC	C2
3.13191	-4.86032	Nerges_EZH2i_Naive	ELC	C2
4.35621	-5.88097	Nerges_EZH2i_Naive	ELC	C2
4.32644	-5.48085	Nerges_EZH2i_Naive	ELC	C2
4.5202	-6.02647	Nerges_EZH2i_Naive	ELC	C2
4.94799	-5.87245	Nerges_EZH2i_Naive	ELC	C2
4.82854	-3.82122	Nerges_EZH2i_Naive	ELC	C2
3.09569	-5.30752	Nerges_EZH2i_Naive	ELC	C2
2.43972	-0.598458	Nerges_EZH2i_Naive	ELC	C2
4.7465	-5.36278	Nerges_EZH2i_Naive	ELC	C2
3.30755	-1.4127	Nerges_EZH2i_Naive	ELC	C2
3.97026	-6.41037	Nerges_EZH2i_Naive	ELC	C2
3.97333	-5.66043	Nerges_EZH2i_Naive	ELC	C2
4.6872	-3.59566	Nerges_EZH2i_Naive	ELC	C2
3.6021	-5.19123	Nerges_EZH2i_Naive	ELC	C2
1.32025	-4.46093	Nerges_EZH2i_Naive	ELC	C2
4.60808	-5.39639	Nerges_EZH2i_Naive	ELC	C2
3.74764	-5.15669	Nerges_EZH2i_Naive	ELC	C2
4.35683	-6.0284	Nerges_EZH2i_Naive	ELC	C2
3.65911	-6.01034	Nerges_EZH2i_Naive	ELC	C2
4.56174	-5.45923	Nerges_EZH2i_Naive	ELC	C2
4.00943	-5.99536	Nerges_EZH2i_Naive	ELC	C2
3.45672	-5.91752	Nerges_EZH2i_Naive	ELC	C2
2.82613	-4.65228	Nerges_EZH2i_Naive	ELC	C2
4.71392	-5.01067	Nerges_EZH2i_Naive	ELC	C2
4.85192	-3.7136	Nerges_EZH2i_Naive	ELC	C2
4.69495	-6.05904	Nerges_EZH2i_Naive	ELC	C2
4.21719	-4.57867	Nerges_EZH2i_Naive	ELC	C2
3.58605	-5.1643	Nerges_EZH2i_Naive	ELC	C2
4.2063	-3.56363	Nerges_EZH2i_Naive	ELC	C2
4.99113	-5.11766	Nerges_EZH2i_Naive	ELC	C2
4.19441	-4.69945	Nerges_EZH2i_Naive	ELC	C2
4.79978	-4.17843	Nerges_EZH2i_Naive	ELC	C2
4.55653	-6.00722	Nerges_EZH2i_Naive	ELC	C2
5.14802	-4.89299	Nerges_EZH2i_Naive	ELC	C2
4.31616	-6.36171	Nerges_EZH2i_Naive	ELC	C2
5.13249	-4.99296	Nerges_EZH2i_Naive	ELC	C2
4.65912	-4.79436	Nerges_EZH2i_Naive	ELC	C2
3.68766	-5.67512	Nerges_EZH2i_Naive	ELC	C2
4.48305	-6.41463	Nerges_EZH2i_Naive	ELC	C2
4.42234	-5.38242	Nerges_EZH2i_Naive	ELC	C2
4.64423	-4.79683	Nerges_EZH2i_Naive	ELC	C2
4.7408	-2.98946	Nerges_EZH2i_Naive	ELC	C2
3.84403	-4.90811	Nerges_EZH2i_Naive	ELC	C2
5.01547	-4.99931	Nerges_EZH2i_Naive	ELC	C2
1.98087	-4.8012	Nerges_EZH2i_Naive	ELC	C2
-3.27667	2.35295	Nerges_EZH2i_Naive	HLC	C9
3.95411	-5.77268	Nerges_EZH2i_Naive	ELC	C2
4.05834	-6.01126	Nerges_EZH2i_Naive	ELC	C2
4.18205	-4.93545	Nerges_EZH2i_Naive	ELC	C2
3.84398	-3.97035	Nerges_EZH2i_Naive	ELC	C2
-2.70456	-7.67763	Nerges_EZH2i_Naive	TLC	C7
3.89955	-5.38564	Nerges_EZH2i_Naive	ELC	C2
5.07672	-5.12562	Nerges_EZH2i_Naive	ELC	C2
3.56956	-5.04534	Nerges_EZH2i_Naive	ELC	C2
4.3433	-5.50263	Nerges_EZH2i_Naive	ELC	C2
4.65743	-4.19178	Nerges_EZH2i_Naive	ELC	C2
4.44388	-5.46369	Nerges_EZH2i_Naive	ELC	C2
4.56793	-5.22098	Nerges_EZH2i_Naive	ELC	C2
4.70744	-5.6906	Nerges_EZH2i_Naive	ELC	C2
4.49374	-5.41851	Nerges_EZH2i_Naive	ELC	C2
4.72794	-5.20627	Nerges_EZH2i_Naive	ELC	C2
4.90069	-5.94587	Nerges_EZH2i_Naive	ELC	C2
3.79536	-4.88705	Nerges_EZH2i_Naive	ELC	C2
3.58126	-6.32774	Nerges_EZH2i_Naive	ELC	C2
3.70243	-6.17401	Nerges_EZH2i_Naive	ELC	C2
-2.38387	-7.759	Nerges_EZH2i_Naive	TLC	C7
3.4797	-6.23078	Nerges_EZH2i_Naive	ELC	C2
4.31795	-5.57923	Nerges_EZH2i_Naive	ELC	C2
2.921	-5.67244	Nerges_EZH2i_Naive	ELC	C2
4.11992	-5.80181	Nerges_EZH2i_Naive	ELC	C2
2.18701	-5.47734	Nerges_EZH2i_Naive	ELC	C2
3.67464	-6.15865	Nerges_EZH2i_Naive	ELC	C2
2.11707	-5.47139	Nerges_EZH2i_Naive	ELC	C2
4.60163	-5.69328	Nerges_EZH2i_Naive	ELC	C2
4.32251	-3.8104	Nerges_EZH2i_Naive	ELC	C2
3.57066	-6.29482	Nerges_EZH2i_Naive	ELC	C2
3.747	-6.01281	Nerges_EZH2i_Naive	ELC	C2
-1.90074	-6.8238	Nerges_EZH2i_Naive	TLC	C7
5.07952	-4.97116	Nerges_EZH2i_Naive	ELC	C2
4.20528	-2.31426	Nerges_EZH2i_Naive	ELC	C2
4.45148	-4.89047	Nerges_EZH2i_Naive	ELC	C2
2.64653	-5.1291	Nerges_EZH2i_Naive	ELC	C2
3.30346	-5.46032	Nerges_EZH2i_Naive	ELC	C2
3.81506	-6.34914	Nerges_EZH2i_Naive	ELC	C2
3.55136	-5.67483	Nerges_EZH2i_Naive	ELC	C2
4.58579	-5.36202	Nerges_EZH2i_Naive	ELC	C2
3.4639	-5.24173	Nerges_EZH2i_Naive	ELC	C2
3.71916	-6.20986	Nerges_EZH2i_Naive	ELC	C2
4.80535	-5.8268	Nerges_EZH2i_Naive	ELC	C2
3.81824	-6.28585	Nerges_EZH2i_Naive	ELC	C2
4.2283	-6.13199	Nerges_EZH2i_Naive	ELC	C2
4.91147	-3.98769	Nerges_EZH2i_Naive	ELC	C2
4.65118	-5.46323	Nerges_EZH2i_Naive	ELC	C2
5.14912	-5.16789	Nerges_EZH2i_Naive	ELC	C2
4.58347	-4.0796	Nerges_EZH2i_Naive	ELC	C2
4.08085	-6.10217	Nerges_EZH2i_Naive	ELC	C2
4.527	-5.83524	Nerges_EZH2i_Naive	ELC	C2
3.86813	-5.63989	Nerges_EZH2i_Naive	ELC	C2
3.27404	-5.49902	Nerges_EZH2i_Naive	ELC	C2
2.8677	-5.49212	Nerges_EZH2i_Naive	ELC	C2
4.02375	-5.52627	Nerges_EZH2i_Naive	ELC	C2
4.53396	-6.13308	Nerges_EZH2i_Naive	ELC	C2
4.71231	-6.17077	Nerges_EZH2i_Naive	ELC	C2
2.6081	-5.78792	Nerges_EZH2i_Naive	ELC	C2
4.21585	-5.10939	Nerges_EZH2i_Naive	ELC	C2
3.22445	-5.5937	Nerges_EZH2i_Naive	ELC	C2
-2.3399	-6.99711	Nerges_EZH2i_Naive	TLC	C7
4.17237	-5.79003	Nerges_EZH2i_Naive	ELC	C2
4.01425	-6.2552	Nerges_EZH2i_Naive	ELC	C2
4.8263	-6.00211	Nerges_EZH2i_Naive	ELC	C2
4.65784	-5.59307	Nerges_EZH2i_Naive	ELC	C2
4.01334	-6.42291	Nerges_EZH2i_Naive	ELC	C2
4.48155	-4.90623	Nerges_EZH2i_Naive	ELC	C2
4.72786	-3.89133	Nerges_EZH2i_Naive	ELC	C2
4.65393	-5.82009	Nerges_EZH2i_Naive	ELC	C2
4.16698	-5.56289	Nerges_EZH2i_Naive	ELC	C2
4.04996	-5.8877	Nerges_EZH2i_Naive	ELC	C2
4.68605	-4.13648	Nerges_EZH2i_Naive	ELC	C2
3.70961	-3.80907	Nerges_EZH2i_Naive	ELC	C2
4.16588	-5.43245	Nerges_EZH2i_Naive	ELC	C2
4.2993	-5.84587	Nerges_EZH2i_Naive	ELC	C2
4.96604	-4.71149	Nerges_EZH2i_Naive	ELC	C2
4.88326	-5.03858	Nerges_EZH2i_Naive	ELC	C2
4.21351	-5.46416	Nerges_EZH2i_Naive	ELC	C2
4.46422	-3.58133	Nerges_EZH2i_Naive	ELC	C2
4.46648	-5.38047	Nerges_EZH2i_Naive	ELC	C2
3.36974	-5.50411	Nerges_EZH2i_Naive	ELC	C2
4.64016	-5.43061	Nerges_EZH2i_Naive	ELC	C2
4.95718	-4.90009	Nerges_EZH2i_Naive	ELC	C2
4.74179	-5.60058	Nerges_EZH2i_Naive	ELC	C2
5.03612	-3.86937	Nerges_EZH2i_Naive	ELC	C2
4.41203	-6.00956	Nerges_EZH2i_Naive	ELC	C2
3.57539	-5.14124	Nerges_EZH2i_Naive	ELC	C2
3.65829	-5.67571	Nerges_EZH2i_Naive	ELC	C2
3.70081	-5.75815	Nerges_EZH2i_Naive	ELC	C2
4.08558	-3.46525	Nerges_EZH2i_Naive	ELC	C2
5.11032	-5.51275	Nerges_EZH2i_Naive	ELC	C2
4.06651	-5.9427	Nerges_EZH2i_Naive	ELC	C2
3.5132	-4.44112	Nerges_EZH2i_Naive	ELC	C2
4.97208	-4.75273	Nerges_EZH2i_Naive	ELC	C2
4.96322	-4.62359	Nerges_EZH2i_Naive	ELC	C2
4.32783	-5.65226	Nerges_EZH2i_Naive	ELC	C2
5.21259	-5.16421	Nerges_EZH2i_Naive	ELC	C2
3.25044	-3.347	Nerges_EZH2i_Naive	ELC	C2
4.35039	-3.88381	Nerges_EZH2i_Naive	ELC	C2
3.96494	-6.15541	Nerges_EZH2i_Naive	ELC	C2
4.84454	-3.92401	Nerges_EZH2i_Naive	ELC	C2
3.88177	-4.05193	Nerges_EZH2i_Naive	ELC	C2
4.77037	-5.27711	Nerges_EZH2i_Naive	ELC	C2
4.35573	-5.09472	Nerges_EZH2i_Naive	ELC	C2
4.62749	-5.1205	Nerges_EZH2i_Naive	ELC	C2
4.4948	-3.89895	Nerges_EZH2i_Naive	ELC	C2
4.63189	-5.50655	Nerges_EZH2i_Naive	ELC	C2
3.61363	-4.98783	Nerges_EZH2i_Naive	ELC	C2
3.71652	-3.07945	Nerges_EZH2i_Naive	ELC	C2
5.05194	-5.39883	Nerges_EZH2i_Naive	ELC	C2
4.61002	-4.07296	Nerges_EZH2i_Naive	ELC	C2
4.07818	-5.85692	Nerges_EZH2i_Naive	ELC	C2
5.07183	-4.08341	Nerges_EZH2i_Naive	ELC	C2
4.91657	-3.63671	Nerges_EZH2i_Naive	ELC	C2
4.1097	-2.49193	Nerges_EZH2i_Naive	ELC	C2
4.90131	-4.43879	Nerges_EZH2i_Naive	ELC	C2
2.90433	-5.20569	Nerges_EZH2i_Naive	ELC	C2
3.295	-5.56227	Nerges_EZH2i_Naive	ELC	C2
-1.92348	-6.81506	Nerges_EZH2i_Naive	TLC	C7
3.76364	-4.85267	Nerges_EZH2i_Naive	ELC	C2
4.71937	-6.20278	Nerges_EZH2i_Naive	ELC	C2
4.83369	-4.95876	Nerges_EZH2i_Naive	ELC	C2
3.54382	-5.7613	Nerges_EZH2i_Naive	ELC	C2
4.50211	-6.51369	Nerges_EZH2i_Naive	ELC	C2
4.99834	-4.64047	Nerges_EZH2i_Naive	ELC	C2
4.79437	-6.28667	Nerges_EZH2i_Naive	ELC	C2
4.17633	-4.60912	Nerges_EZH2i_Naive	ELC	C2
-6.96172	5.87136	Nerges_EZH2i_Naive	MeLC	C1
4.86781	-6.24074	Nerges_EZH2i_Naive	ELC	C2
4.07244	-4.01079	Nerges_EZH2i_Naive	ELC	C2
4.69656	-4.13742	Nerges_EZH2i_Naive	ELC	C2
4.11991	-5.322	Nerges_EZH2i_Naive	ELC	C2
2.17146	-5.3838	Nerges_EZH2i_Naive	ELC	C2
3.13093	-5.78436	Nerges_EZH2i_Naive	ELC	C2
3.5919	-6.05667	Nerges_EZH2i_Naive	ELC	C2
4.1788	-2.04189	Nerges_EZH2i_Naive	ELC	C2
4.07495	-5.14722	Nerges_EZH2i_Naive	ELC	C2
2.42437	-0.584124	Nerges_EZH2i_Naive	ELC	C2
4.05444	-5.33055	Nerges_EZH2i_Naive	ELC	C2
3.13512	-5.13315	Nerges_EZH2i_Naive	ELC	C2
3.79113	-6.32128	Nerges_EZH2i_Naive	ELC	C2
4.97569	-4.52998	Nerges_EZH2i_Naive	ELC	C2
3.74236	-5.9218	Nerges_EZH2i_Naive	ELC	C2
3.82822	-5.86725	Nerges_EZH2i_Naive	ELC	C2
-3.50488	2.33011	Nerges_EZH2i_Naive	HLC	C9
4.93266	-4.80362	Nerges_EZH2i_Naive	ELC	C2
3.99191	-5.84786	Nerges_EZH2i_Naive	ELC	C2
4.92825	-4.35988	Nerges_EZH2i_Naive	ELC	C2
3.37407	-5.18465	Nerges_EZH2i_Naive	ELC	C2
4.9076	-5.56481	Nerges_EZH2i_Naive	ELC	C2
5.11552	-5.02341	Nerges_EZH2i_Naive	ELC	C2
4.44561	-5.4112	Nerges_EZH2i_Naive	ELC	C2
3.78676	-5.12696	Nerges_EZH2i_Naive	ELC	C2
5.03603	-5.84577	Nerges_EZH2i_Naive	ELC	C2
4.95147	-4.51758	Nerges_EZH2i_Naive	ELC	C2
-8.59457	6.6579	Nerges_EZH2i_Naive	ExE_MeLC	C10
3.45408	-5.95403	Nerges_EZH2i_Naive	ELC	C2
3.78476	-4.91917	Nerges_EZH2i_Naive	ELC	C2
[truncated: 19,504 more rows]

## Sheet: EFIG8d_messmer
PCA1	PCA2	GATA3	HAND1	CDX1	KRT19
-54.487	-0.0486062	0	0	0	3.21378
-54.234	-27.5226	0	0	3.47148	4.68919
-56.3295	-16.124	0	0	0	3.74843
-48.8664	-20.6273	0	3.03189	0	4.3535
-52.6362	-9.64839	0	0	0	2.40657
-53.9681	-4.38214	0	0	0	5.28363
-53.6155	0.774322	0	0	0	2.97024
-55.7838	-2.77841	0.632192	0	0	4.21703
-50.6206	-12.1912	0	0	0	8.19075
-50.9195	-33.4979	1.03422	0	0	3.763
-51.7571	-15.529	0.807034	0	0	5.76082
-50.4644	-16.9013	0	0	0	4.58338
-38.944	-24.517	0	0	0	3.02286
-54.0472	-24.9448	0	0	0	0
-47.2639	-14.91	0	0	0	6.28382
-36.746	-54.1266	0	0	0	0
-49.7472	-8.51433	0	0	0	3.87817
-52.2362	-12.324	0	0	0	5.67907
-52.9472	-16.801	0	0	0	3.78272
-52.7274	-7.39683	0	0	0	7.56863
-52.9049	-30.0915	0	0	0	0
-45.2782	-18.4336	0	0	0	4.02189
-57.0999	-6.21697	0	0	0	6.03107
-47.2764	-36.0096	0	0	0	6.90335
-49.8048	-13.9163	0	0	0	3.72438
-57.7243	-23.0475	0	0	0	7.21676
-43.0529	-14.4014	0	0	0	6.52974
-41.6793	-25.9857	0	0	0	5.09816
-41.0094	-49.2324	0	0	0	0
-54.5333	-5.91476	0	0	0	4.45974
-50.3705	-14.8215	0	0	0	0
-47.7022	-26.3472	0	0	0	5.264
-49.8062	-29.8566	0	3.66931	0	6.09602
-42.3524	-25.2043	0	0	0	8.19512
-43.3629	-4.46364	0	0	0	8.79696
-51.7747	-20.0392	0	0	0	0.812484
-36.3609	-29.0481	0	0	0	5.86742
-48.0464	-31.1448	0	0	0	5.62338
-52.0308	-16.8998	0	0	0	0.785969
-49.833	-32.8504	0	0	0	5.17944
-53.4764	-8.48573	0	0	0	6.768
-57.8216	-2.16106	0	0	0	4.62555
-58.2256	-15.7435	0	0	0	4.65452
-32.1282	-45.7045	0	0	0	6.48761
-53.4557	-22.6688	0	0	0	5.96395
-51.9243	-23.15	0	0	0	7.5031
-50.5342	-25.1947	0	0	0	0
-53.1037	-14.8191	0	0	0	4.84804
-56.3931	-5.15751	0	0	0	0
-57.9833	1.42575	0	0	0	6.19336
-54.6103	-16.2356	0	0	0	6.46818
-48.4554	-26.8582	0	0	0	3.75999
-54.4945	-22.4814	0	3.40894	0	4.26397
-55.7446	-12.2002	0	0	0	3.72559
-49.805	-11.9499	0	0	0	5.96405
-52.0105	-11.7736	0	0	0	4.79345
-52.8013	-19.6681	0	0	0	5.97657
-49.5981	-2.66875	0	0	0	4.53453
-55.85	-14.9715	0	0	0	6.53743
-50.0979	-26.9013	0	0	0	8.74026
-51.8868	-19.9334	0	0	0	7.60611
-48.4687	-14.8626	0	0	0	4.86605
-48.5056	-33.8932	0	0	0	6.17476
-42.1896	-18.0827	0	0	0	6.64268
-51.4218	-24.9503	0	0	3.36225	5.39238
-45.0488	-27.0455	0	0	0	3.00499
-49.3624	-26.5089	0	0	0	0
70.6704	3.53587	0	0	0	6.55459
63.2033	26.0518	0	0	0	6.97059
62.2741	23.4443	0	0	0	6.89021
64.7812	30.1816	0	0	0	6.70193
64.475	17.2511	0	0	0	6.8669
62.3906	18.7558	0	0	0	4.60344
57.34	29.4303	0	0	0	6.63527
73.65	19.8532	0	0	0	6.68347
57.9561	24.8888	0	0	0	5.60471
65.5384	15.33	0	0	0	6.55987
65.6281	24.4241	0	0	0	6.38087
69.7742	18.557	0	0	0	7.27494
70.9892	8.94982	0	0	0	6.17685
61.5808	31.5006	0	0	0	7.62552
69.0721	20.0001	0	0	0	7.90566
57.8241	28.221	0	0	0.495066	5.44546
61.8874	26.5253	0.485655	0	0	8.18963
63.8095	30.7737	0	0	0	6.87384
65.5415	31.4581	0	0	0	6.20213
67.9183	22.1979	0	0	0	6.90003
60.3632	29.0938	0	0	0	6.20762
63.6385	31.592	0	3.46103	0	7.31333
61.3426	38.5153	0	0	0	3.88362
57.8021	39.0702	0	0	0	6.68699
65.5323	34.0843	0	0	0	6.82973
57.5903	33.4134	0	0	0	7.55864
54.331	32.2429	0	0	0	6.48252
64.1108	20.9689	0	0	0	7.63563
69.4975	26.232	0	0	0	4.93187
54.4933	37.7812	0	0	0	6.35405
61.0829	28.2146	0	0	0	6.3397
78.3605	5.63508	0	0	0	6.86112
64.4289	22.309	0	0	0	7.75426
61.3735	27.3826	0	0	0	4.4593
61.4818	21.1405	0	0	0	7.38248
64.2997	15.5185	0	0	0	7.34898
62.8684	19.9712	0	0	0	7.15853
54.5666	43.5223	0	0	0	7.47779
60.3591	19.8097	0	0	0	8.19015
68.4862	21.2077	0	0	0	7.50135
55.4342	26.7203	0	0	0	5.56256
59.9869	40.0245	0	0	0	5.50893
67.3762	17.7626	0	0	0	6.02465
63.8583	18.9049	0	4.77816	0	7.22901
63.5095	26.5256	0	0	0	5.91002
63.2246	32.7996	0	0	0	5.56405
75.5855	14.1753	0	0	0	4.50918
55.0263	30.0471	0	0	0	8.23346
67.3336	11.8052	0	0	0	7.88877
51.9406	32.6181	0	0	0	6.73091
70.4525	-7.23676	0	0	0	7.14881
63.1285	26.4047	0	0	0	7.10682
66.5723	-1.00576	0	0	0	7.52014
-66.4216	-3.68682	0	0	2.13324	0
-70.1007	7.44581	0	0	0	0
-66.9836	-32.0082	0	0	0	5.70341
-76.52	-18.425	0	0	0	5.54419
-79.4094	3.51251	0	0	0	4.02125
-71.7984	2.41741	0	0	0	5.51478
-77.6517	-13.7141	0	3.70097	0	5.57041
-78.2835	4.97753	0	0	0.908561	3.00313
-55.4587	-18.9669	0	0	1.66417	4.61049
-87.8237	17.1403	0	0	0	0.810364
-81.9235	22.7688	0	3.39712	0	4.81445
-76.632	7.09477	0	2.541	0	6.21924
-85.5241	10.8821	0	0	0	5.69964
-80.7272	-17.0468	0	0	0	4.14758
-81.6771	24.3788	0	0	0	4.27596
-76.8316	25.1059	0	0	0	5.01879
-73.6278	2.61695	0	0	0	5.06142
-75.7056	-6.98977	0	0	0	1.19484
-52.7064	-23.1445	0	0	0	3.47426
-59.4298	-40.4146	0	0	0	2.36837
-41.6327	-7.77536	0	0	0	8.05698
-82.2963	-0.3904	0	0	0	3.38342
-74.6049	-23.417	0	0	0	0
-67.7829	13.4729	0	0	0	0
-69.4106	-13.3553	0	0	0	5.11055
-63.6223	-3.09113	1.14559	0	0	3.33524
-69.3713	-1.2949	0	0	0	2.74209
-84.7152	22.3776	0	0	0	2.68992
-79.7588	-22.7643	0	0	0	3.03002
-75.6256	12.0177	0	0	0	4.6828
-77.9484	-1.05647	0	0	0	5.41664
-62.4482	-41.6976	0	0	0	3.40027
-85.4263	6.22626	0	0	0	4.96347
-86.779	19.5583	0	0	0	5.16126
-78.2241	13.0275	0	0	0	4.7752
-74.6572	-1.89607	0	0	0	0
-70.7224	19.7272	0	0	0	2.2502
-70.3733	20.08	0	0	0	0
-56.3606	-29.1094	0	0	0	0
-71.6019	-9.68578	0	0	0	5.76946
-58.0145	-59.4787	0	0	0	0
-60.4706	-61.3749	0	0	0	0
-76.2866	-20.5469	0	0	0	6.39561
-75.5978	-13.153	0	0	0	0
-67.2368	-18.1362	0	0	0	5.94071
-75.0138	-20.9549	0	0	0	3.1452
-73.9996	-17.9975	0	0	0	6.23252
-76.4675	-10.0567	0	0	0	4.64933
-68.5184	5.06156	0	0	0	2.32355
-71.6019	-5.83443	0	0	0	5.62296
-79.7485	14.5676	0	0	0	6.01543
-83.0996	-14.4416	0	0	0	4.09744
-84.641	24.2526	0	0	0	6.31301
-87.2763	-7.68462	0	0	0	0
-80.7645	-18.1362	0	0	0	5.55433
-89.675	16.7679	0	0	0	4.95086
-85.1266	7.4078	0	0	0	5.45074
-76.3162	-15.1445	0	0	0	6.03385
-81.408	-1.29375	0	0	0	4.98471
-84.8866	-6.65019	0	0	0	4.23136
-76.0892	13.9918	0	0	0	0
-64.7423	-26.2381	0	0	0	0
-77.8	5.0991	0	0	0	5.24935
-75.0084	-16.0293	0	0	0	6.88188
-74.7939	-40.1698	0	0	0	0
-77.2521	-12.4111	0	0	0	6.6169
-71.8102	-9.3812	0	0	0	1.00326
-72.5122	-42.874	0	0	0	7.535
-76.0668	-7.72732	0	0	4.71174	0
-67.8875	-28.4632	0	0	0	5.65282
-72.5636	-32.4057	0	0	0	6.16806
-73.6789	-9.85449	0	0	0	6.56257
-88.3923	7.00915	0	0	0	5.00003
-87.7802	15.8707	0	2.58169	0	4.9504
-86.9985	8.40071	0	0	0	4.81163
-88.4144	5.55388	0	0	0	6.7104
-83.6368	-3.95603	0	0	1.76515	5.46544
-77.177	-33.427	0	0	0	0
-86.7421	24.3716	0	0	0	5.38241
-51.4848	-26.9991	0	0	2.56216	4.36623
-86.9141	10.6952	0	4.86856	5.04331	4.95858
-77.8652	15.0927	0	0	0	4.34902
-71.8732	5.40403	0	0	0	5.4532
-74.0462	-4.84318	0	0	3.62	0
-72.2138	-3.08134	0	0	0	6.67007
-69.479	-34.9491	0	0	0	5.35135
-79.1329	-25.5093	0	0	0	7.00363
-66.467	-8.64263	0	0	0	4.66934
-72.3854	-6.76095	0	0	0	6.308
-62.4376	-45.1531	0	0	0	0
-81.2477	0.471669	0	3.20613	0	5.69332
-75.0061	-27.3823	0	0	0	5.07538
-13.3135	-12.9769	8.7665	0	0	10.4523
-76.0793	-12.3509	0	0	0	0
-76.626	-46.1414	0	0	0	2.59525
-83.7976	24.2124	0	0	0	5.44164
-84.7966	7.4263	0	0	0	4.99613
-92.0211	2.96695	0	0	0	0
-88.4863	8.96106	0	0	0	0
-87.8082	13.7507	0	0	0	4.64067
-86.6186	-7.00567	1.9428	0	0	0
-86.7623	8.01233	0	0	1.88428	5.81198
-94.4236	8.71404	0	0	0	3.65529
-20.9635	-84.733	0	0	0	0
-74.5594	-11.7765	0	0	0	6.58379
-69.9358	-6.147	0	3.89581	0	3.68948
-81.242	5.89695	0	0	3.60678	6.2394
-62.4702	-24.5917	0	0	4.73485	6.63284
-71.9746	-9.78592	0	0	0	6.77436
-75.9737	-40.4218	0	0	0	5.08704
-77.1617	-15.6266	0	0	0	0
-58.562	-58.9969	0	0	0	0
-62.9444	-11.1936	0	0	0	2.56724
-59.5699	-29.6809	0	4.14227	0	0
-68.1886	-6.40219	0	0	0	3.21803
-35.2986	35.8462	0	3.63474	0	9.63958
-73.6052	-11.7613	0	0	0	0.679197
-82.7746	12.842	0	0	0	2.45921
-85.9183	15.7371	0	0	0	6.13577
-89.3714	7.77939	0	0	0	4.22205
-87.0277	19.4123	0	0	0	0
-86.1378	11.6553	0	0	0	5.68613
-49.7357	11.8688	0	3.85156	0	4.98686
-81.9845	26.9301	0	0	0	4.00879
-78.1382	0.518238	0	0	0	5.14445
-80.8295	9.47841	0	3.49766	0	3.37288
-82.6242	-3.36921	0	0	0	5.79335
-56.0825	-19.5276	0	0	0	3.01065
-54.4609	-52.1132	0	0	0	0
-65.0153	-20.0167	0	0	0	4.19725
-73.4172	-9.07573	0	0	0	6.18624
-71.3116	-29.7358	0	0	0	0
-75.29	-0.118009	0	0	0	0
-73.0904	-21.5021	0	0	0	6.13297
-69.861	-27.2996	0	0	0	6.16874
-77.8232	9.67917	0	0	0	0
-58.6808	-1.63876	0	0	0	0
-82.4138	8.6591	0	0	0	2.36387
-71.469	15.4089	0	0	0	3.75915
-77.4689	16.0254	0	0	0	2.46621
-81.0463	23.7022	0	0	0	1.83597
-83.0587	-4.92602	0	0	0	4.54314
-85.0174	26.7726	0	2.31069	0.992984	7.03044
-87.4797	20.8854	0	0	0	3.03273
-80.5075	-3.22264	0	0	0	2.38695
-79.4216	25.4992	0	0	0	3.076
-59.0414	-23.4864	0	0	0	6.29012
-66.6131	-0.666063	0	0	1.10718	3.64874
-71.7253	0.438453	0	0	0	7.36014
-69.6959	-40.1319	0	0	0	0
-70.1102	-16.5359	0	0	0	0
-67.9999	-14.7458	0	0	0	2.80822
-61.8979	-62.2247	0	0	0	0
-68.9262	-9.05796	0	0	0	4.04551
-59.9439	-25.8968	0	0	0	5.26044
-73.9043	10.1226	0	2.34688	1.46031	4.25554
-78.0547	20.097	0	0	0	4.04761
-79.3154	19.9875	0	0	0	4.84766
-87.2706	-0.029586	0	0	0	5.77325
-78.7873	-10.4896	1.52938	0	0	4.56312
-86.2691	10.7756	0	0	0	7.39446
-85.2191	4.15144	0	0	0	5.60493
-78.8643	6.10848	0	0	2.75561	0
-66.393	-11.1981	0	0	0	1.55497
-81.7187	10.0434	0	0	0	5.00116
-46.2453	-21.8707	0	0	4.45777	0
-83.3913	-2.31555	0	0	0	3.4508
-82.0058	17.4808	0	0	0	3.9132
-86.9655	24.5411	0	0	0	5.44437
-83.4766	18.073	0	0	0	4.895
-83.1445	-7.38005	0	0	0	6.20509
-72.1999	-17.2734	0	0	0	0
-79.23	-14.754	0	0	0	4.4851
-70.0951	1.9417	0	0	0	0
-72.7329	17.3299	0	0	0	0
-72.0188	-11.5298	0	0	0	4.9271
-79.3014	-1.53349	0	0	0	4.52949
-79.831	12.0345	0	0	0	5.37495
-68.7775	-19.9961	0	0	0	0
-79.1646	-12.5205	0	0	0	5.22793
-86.7002	11.2709	0	0	0	0
-90.546	-12.083	0	0	0	5.17827
-87.3675	10.6452	0	0	0	5.46038
-92.1814	7.44311	0	0	3.13888	6.11527
-75.3793	-7.34461	0	0	0	6.37735
-75.7958	28.4269	0	0	0	1.66569
-72.372	12.0365	0	0	0	2.70796
-78.9796	23.5647	0	0	0	2.54783
-82.1827	23.0766	0	3.67361	0	4.22038
-86.6572	-11.373	0	0	0	1.44535
-82.5537	-0.391525	0	0	0	5.98551
-84.1516	12.5403	0	0	0	0
-80.9604	-4.53495	0	0	0	2.6779
-88.2249	18.5801	0	0	0	2.53418
-83.6192	8.3724	0	0	0	0
-79.8581	9.73667	0	0	0	4.7205
-75.2929	-3.20037	0	0	0	3.10769
-75.048	21.2182	0	0	0	1.67007
-70.8767	6.6932	0	0	2.52001	0
-88.1703	26.0328	0	0	0	5.11923
-82.166	-10.4228	0	0	0	6.2786
-81.3049	-11.3811	0	0	0	5.03294
-83.8473	4.4398	0	0	0	5.47058
-81.9297	1.6487	0	0	0	5.58265
-85.2849	-0.0682484	0	0	3.30425	3.47853
-84.3725	-1.85112	0	0	0	0
-77.8971	12.6264	0	0	0	2.83547
-77.8927	10.6245	0	0	0	3.06204
-46.5852	28.9818	7.53478	8.64052	2.48824	8.69236
-84.1072	11.3462	0	0	0	0
-78.9728	-18.607	0	0	0	0
-92.1145	6.51792	0	0	0	6.5309
-85.5891	-12.4921	0	2.03682	0	5.25704
-80.805	-0.925067	0	3.38891	0	4.79942
-87.173	-15.5663	0	0	0	0
-88.7248	8.43824	0	0	0	4.09439
-84.3251	5.94427	0	0	3.78829	0
-79.1076	-10.8356	0	0	0	4.55458
-76.7032	22.8041	0	0	0	1.92656
-78.7022	5.77742	0	0	0	0
-79.0257	-34.8416	0	0	0	0
-87.8826	-5.83645	0	0	4.14736	5.10607
-86.348	-3.82463	0	0	0	0
-85.6683	15.37	0	1.43933	0	5.88767
-82.6587	7.39891	0	0	0	4.82068
-86.6154	0.263451	0	0	0	5.63805
-62.3866	0.519489	0	0	0	4.78138
-83.4473	20.4136	0	0	0	4.91066
-86.5309	8.48563	0	0	0	4.5116
-89.8105	0.734542	0	0	0	1.81141
-85.9249	0.377285	0	0	0	1.54066
-38.4764	16.6696	9.78746	0	4.25372	10.8819
-39.4869	12.2403	8.91666	0	3.82911	11.0076
-86.6882	11.5036	0	3.58551	0	5.08804
-82.9992	0.122248	0	0	0	7.6717
-86.4793	4.72791	0	0	0	6.21416
-84.797	-26.7287	0	0	0	5.9208
-93.7767	-0.845459	0	0	0	3.66963
-82.5525	10.6392	0	0	2.88243	5.78603
-81.5961	15.0343	0	0	0	0
-84.2584	17.9082	0	0	0	6.03981
-85.4938	1.40036	0	0	3.37029	4.05034
-89.5504	-25.1911	0	0	0	0
-85.6849	9.4462	0	0	0	0
-82.0333	-25.9388	0	0	5.29708	6.27861
-90.3059	-0.123984	0	0	0	0
-84.5488	0.254731	0	0	0	6.33349
-87.8902	7.12757	0	0	0	6.6653
-88.5128	14.3967	0	2.74658	0	5.43506
-82.4856	15.8925	0	0	0	7.04261
-85.5675	15.7396	0.864957	0	0	5.60391
-75.7862	10.6633	0	0	0	5.94179
-84.7455	-11.0053	0	0	0	1.9149
-77.6651	-6.3557	0	0	0	0
-85.41	1.67224	0	0	0	6.88512
-85.5689	1.34203	0	0	0	6.47378
-88.217	0.633821	0	0	0	0
-87.4385	17.2915	0	0	0	6.33518
-87.1613	-2.92796	0	0	0	7.20949
-88.6229	0.82676	0	0	0	4.06267
-79.8465	21.4337	0	0	0	2.84334
-67.2845	6.49376	0	0	0	5.09143
-7.43058	-6.01046	8.67052	0	0	10.2289
-79.3576	15.3945	0	2.25809	2.25809	1.53196
-85.0307	1.84634	0	0	0	4.49119
-84.0909	-4.66429	0	0	0	0
-77.9466	2.00288	0	0	0	6.7504
-81.6355	2.39516	1.7516	0	0	4.87813
-87.0413	-8.7505	0	0	0	4.31033
-88.4798	-9.51007	0	0	0	3.82851
-83.8531	13.2596	3.58649	0	0	6.47738
-70.7389	26.2607	7.69236	0	0	9.00152
-79.7992	7.70088	0	0	0	3.07788
-68.1157	16.3382	0	0	0	5.69238
-70.5192	12.4618	0	0	3.04262	4.61645
-79.7004	-0.30572	0	0	0	0
-83.8211	-6.62469	0	0	0	7.30734
-87.3445	-4.30414	0	0	3.45148	2.10875
-88.2506	0.230563	0	0	3.34052	5.47139
-91.2356	20.4654	0	0	1.72192	4.83719
-69.9212	20.1415	0	0	0	7.57672
-86.6947	1.94239	0	0	0	6.042
-79.4008	3.22163	0	0	0	0
-69.9336	18.0191	2.32647	3.91218	6.00558	5.17544
-46.079	26.5485	8.0019	9.40115	4.63242	10.8718
-72.0936	1.68538	0	0	1.64548	2.88471
-92.075	7.75575	0	0	0	3.17987
-84.1619	-22.1759	0	0	0	6.47212
-86.1524	-1.30065	0	0	0	5.75468
-86.9224	-6.74993	0	0	0	6.59123
-90.4052	5.19697	0	0	0	5.05973
-88.4651	14.7003	0	0	0	5.62704
-78.5743	16.2279	0	0	0	5.77837
-86.461	4.03727	0	0	0	0
-79.1825	4.89508	0	0	0	2.86537
-70.1011	23.293	0	0	0	4.7507
-76.8248	21.0255	0	0	0	3.28908
-82.8883	1.9285	0	0	0	0
-81.2968	11.9725	0	0	0	5.62728
-81.1671	6.2548	0	0	0	0
-81.6098	7.4298	0	0	0	5.14988
-84.714	4.56756	0	2.8087	0	4.35904
-82.5992	14.8538	0	1.62549	0	5.34426
-82.3816	2.80511	0	0	0	0
-67.2347	-9.3796	0	0	0	0
-59.8034	-34.9385	0	0	0	0
-65.4295	-8.1318	0	0	0	4.51784
-80.6634	19.9972	0	0	0	2.26025
-86.0302	7.27374	0	0	0	5.02105
-84.1103	-30.0827	0	0	0	0
-83.7081	-19.3484	0	0	2.64761	0
-77.5684	-10.4582	0	0	0	4.67945
-72.2113	14.2713	0	0	0	7.30019
-86.7055	-22.7352	0	0	0	0
-84.8983	20.5628	0	0	4.85414	5.51338
-81.8214	18.0298	0	0	0	3.32248
-83.5602	2.60375	0	0	3.30808	3.50951
-60.0481	-20.0485	0	0	0	0
-68.9834	10.0607	0	0	0	4.60122
-74.3686	9.56507	0	0	0	5.7365
-62.7187	-12.0218	0	3.35168	1.21131	0
-84.7883	18.6463	0	0	0	4.0843
-73.2759	9.00308	0	0	0	4.63748
-74.897	15.2967	0	0	0	5.17422
-79.8332	-3.8667	0	2.32724	0	5.65037
-83.0105	21.2125	0	0	0	6.47872
-74.4905	15.0199	0	3.27374	0	3.10224
-70.7043	17.8401	0	0	0	5.3381
-70.6206	1.80834	0	0	0	3.18686
-77.01	22.7219	0	0	0	6.60814
-76.9749	12.2922	0	0	0	5.42388
-85.5114	18.9365	0	0	0	0
-77.737	-28.7177	0	0	0	0
-80.3985	16.6869	0	0	0	0
-81.2577	22.159	0	1.83601	0	0
-80.7699	21.9153	0	0	0	4.19843
-30.9386	13.3253	6.84316	0	0	9.16947
73.6167	-1.59202	0	0	0	3.69191
63.8534	20.7284	0	0	0	1.16211
55.6107	36.9433	0	0	0	3.46161
67.6499	20.0407	0	0	0	1.1742
68.8339	9.44904	0	0	0	0
73.4615	4.90625	0	0	0	0
55.6366	34.278	0	0	0	2.80986
85.4702	-17.2094	0	0	0	2.4094
66.4393	20.5845	0	0	0	1.79136
67.5211	11.6074	0	0	0	4.19958
52.7165	50.7913	0	0	0	3.53701
73.0877	20.1461	0	0	0	1.67716
77.4943	3.91968	0	0	0	3.44763
46.7666	54.1773	0	0	0	2.90758
41.5561	52.9893	0	0	0	3.82674
65.2516	8.82599	0	0	0	0
67.5278	7.39765	0	0	0	5.52764
87.7337	-39.4176	0	0	0	3.40535
66.1516	42.0164	0	0	0	3.44913
70.9899	29.6894	0	0	0	4.88101
51.8921	37.701	0	0	0	2.78081
59.3721	33.9681	0	0	0	2.68041
83.7701	-31.0645	0	0	0	0
94.1971	-54.7848	0	0	0	1.08498
57.5933	38.8501	0	0	0	2.28525
51.1628	47.4094	0	0	0	2.71175
67.8376	30.3196	0	0	0	2.25014
67.95	28.3515	0	0	0	2.20831
63.9728	20.7589	0	0	0	2.55375
88.3828	-40.5115	0	0	0	5.06973
71.3275	14.6067	0	0	0	3.27171
64.2566	29.9311	0	0	3.33423	2.81907
85.4292	-18.798	0	0	0	2.4093
91.7743	-42.6309	0	0	0	0
66.1672	18.4154	0	0	0	2.90987
56.6436	34.7782	0	0	0	0
47.0589	58.7125	0	0	0	5.23818
60.1005	30.6757	0	0	0	3.52052
58.973	37.6037	0	0	0	1.2134
62.0336	16.318	0	0	0	3.43205
93.3936	-70.8917	0	0	0	0
73.3232	-2.1903	0	0	0	0
93.1193	-51.7143	0	0	0	0
77.0698	-3.8982	0	0	0	1.73409
81.1716	-20.8587	0	0	0	0
65.2263	22.0946	0	0	0	4.68356
57.6482	27.417	0	0	0	4.2268
48.408	45.7843	0	0	0	4.37953
64.9578	20.4405	0	0	0	0
86.4387	-37.3527	0	0	0	4.26073
73.5121	14.4401	0	0	0	3.73109
76.2224	-15.4329	0	0	0	3.69568
85.2845	-13.1	0	0	0	2.8038
83.6287	-23.4938	0	0	0	4.50123
57.4321	32.1905	0	0	0	2.75987
57.1758	29.9195	0	0	0	3.44659
56.2789	31.0643	0	0	0	4.2254
63.9004	35.4774	0	0	0	0
67.6759	28.7154	0	0	0	1.42511
72.8995	3.45955	0	0	0	3.9962
65.8399	6.06692	0	0	0	5.01268
76.799	-16.2241	0	0	0	1.37333
62.2922	24.4563	0	0	0	3.71823
80.2389	-36.2065	0	0	0	5.69346
59.431	23.5512	0	0	0	5.33335
72.1214	9.21948	0	0	0	3.09869
86.7822	-29.7506	0	0	0	0
71.4985	19.8805	0	0	0	3.96682
66.1564	18.5057	0	0	0	4.44192
63.3303	21.0827	0	0	0	4.02542
57.8758	22.8827	0	0	0	4.5257
60.3396	27.6937	0	0	0	4.63206
78.5538	-12.319	0	0	0	3.75365
59.7249	22.8183	0	0	0	4.22712
54.2353	25.9528	0	0	0	3.64744
52.5675	29.9239	0	0	0	0
65.1976	25.679	0	0	0	0
70.4175	13.9979	0	0	0	0
66.7197	13.7552	0	0	0	2.9747
67.3774	18.0257	0	0	0	5.17596
63.1745	23.4023	0	0	0	2.44207
78.7682	-13.7004	0	0	0	4.42058
84.5879	-25.7893	0	0	0	3.9564
75.507	3.38133	0	0	0	4.57977
68.3293	4.66278	0	0	0	2.93598
86.4242	-26.8234	0	0	0	3.89612
98.4793	-49.6923	0	0	0	0
69.9748	-6.13854	0	0	0	6.67542
53.6917	45.0059	0	0	0	5.84061
40.2038	48.3578	0	0	0	5.64837
72.6197	0.64116	0	0	0	4.99422
84.348	-26.82	0	0	0	4.5669
65.0322	21.1073	0	0	0	2.22601
82.5404	-19.9321	0	0	0	5.13559
85.1189	-38.0929	0	0	0	5.41472
68.194	15.9169	0	0	0	5.09439
48.5622	41.8501	0	0	0	4.82197
53.7906	38.0325	0	0	0	3.12912
61.5622	29.6554	0	0	0	0
66.9011	27.8904	0	0	0	3.98074
60.9362	15.1587	0	0	0	5.16578
55.6002	32.9775	0	0	0	2.94168
59.1371	29.3385	0	0	0	4.35545
83.413	-2.20204	0	0	0	0
74.2731	-4.85495	0	0	0	3.02875
65.3877	22.3077	0	0	0	3.90127
79.7023	-9.5465	0	0	0	5.50566
66.9951	4.48259	0	0	0	4.59124
80.3413	-1.35269	0	0	0	0
72.0071	14.9139	0	1.43817	0	0
82.0802	-7.3436	0	0	0	0
62.1142	11.3704	0	0	0	0
77.1377	-12.092	0	0	0	4.69625
66.1892	24.0766	0	0	0	0
91.6241	-55.4498	0	0	0	0
81.0754	1.12552	0	0	0	3.95014
88.9751	-41.9347	0	0	0	3.28898
76.8023	-4.96825	0	0	0	0
51.3576	51.1261	0	0	0	2.81206
63.6712	20.232	0	0	0	2.90122
69.6676	2.39556	0	0	0	5.39722
55.2488	31.5694	0	0	0	2.26673
69.848	5.10497	0	0	0	4.11099
63.186	31.5913	0	0	0	0
65.4448	10.9608	0	0	0	5.11312
61.0239	28.2744	0	0	0	0
58.8905	45.9011	0	0	0	3.18832
66.4123	14.9622	0	0	0	2.60612
62.6471	33.5165	0	0	0	3.91936
83.7045	-36.6623	0	0	0	0
60.5729	35.7897	0	0	0	4.12508
53.9467	45.883	0	0	0	2.61096
70.1359	20.8428	0	0	0	4.13314
57.8338	21.1674	0	0	0	5.53406
55.5754	42.6536	0	0	0	0
52.6669	32.6471	5.07443	0	0	3.57266
84.7718	-61.3064	0	0	0	5.52181
87.4769	-34.6527	0	0	0	0
60.7153	36.7042	0	0	0	1.91172
69.2918	22.7232	0	0	0	4.02569
75.4678	-2.80038	0	0	0	4.40902
76.9704	-0.603261	0	0	0	3.26315
71.5838	-7.29263	0	0	0	3.87497
53.0531	36.0644	0	0	0	4.38871
69.4453	0.758978	0	0	0	5.74695
77.3913	17.1926	0	0	0	2.8827
71.0436	-5.57677	0	0	0	5.02136
87.8597	-35.1854	0	0	0	4.65468
61.7699	23.0025	0	0	0	3.75426
73.7067	9.38483	0	0	0	4.29982
62.3235	32.202	0	0	0	3.6371
70.1835	17.9702	0	0	0	0
89.7769	-55.3367	0	0	0	3.34243
76.1689	-4.36891	0	0	0	4.31536
90.9805	-58.7906	0	0	0	0
69.7339	4.89247	0	0	0	6.41146
71.5983	20.5658	0	0	0	4.16824
92.4979	-48.6495	0	0	0	2.6377
64.3724	23.6828	0	0	0	3.4357
52.653	59.4643	0	0	0	3.59348
84.6162	-33.4789	0	0	0	4.68749
60.8057	31.215	0	0	0	0
64.2552	24.4495	0	0	0	5.22207
88.7997	-15.2653	0	0	0	3.99759
74.0971	0.650292	0	0	0	3.82785
63.3118	26.248	0	0	0	4.23309
65.7071	11.9187	0	0	0	2.52801
81.3712	-12.2551	0	0	0	4.56552
78.0323	-20.3719	0	0	0	4.60376
98.2972	-87.6177	0	0	0	0
107.876	-84.6353	0	0	0	0
61.815	21.5108	0	0	0	5.23061
66.1076	7.4779	0	0	0	1.33169
85.4997	-14.906	0	0	0	3.89385
62.7755	35.1729	0	0	0	4.70665
86.3038	-32.8563	0	0	0	0
93.3801	-39.6287	0	0	0	0
75.3897	-22.5107	0	0	0	5.35106
71.6167	19.431	0	0	0	2.71639
87.3468	-30.2842	0	0	0	3.98212
68.183	10.4188	0	0	0	0
65.5914	5.41165	0	0	0	2.11513
75.9341	-8.04819	0	0	0	2.81927
75.6382	-21.462	0	0	0	4.65712
79.3954	4.01972	0	0	0	3.56992
67.0437	8.68159	0	0	0	2.53802
63.4123	2.67498	0	0	0	4.31711
86.8445	-35.1566	0	0	0	3.59103
44.8461	57.5571	0	0	0	3.91476
63.9188	27.6234	0	0	0	2.3768
70.7583	7.18461	0	0	0	2.71966
51.0733	38.8516	0	0	0	3.67231
51.3991	40.3052	0	0	0	3.84569
66.9367	21.1973	0	0	0	3.83336
61.3299	31.4062	0	0	0	4.65141
61.0269	32.853	0	0	0	4.10083
83.6387	-35.6603	0	0	0	0
71.5342	25.9966	0	0	0	2.93341
65.1586	28.4033	0	0	0	0
58.8573	36.2578	0	0	0	2.41464
69.2508	32.408	0	0	0	0
66.6598	-1.18053	0	0	0	0
95.2791	-52.9323	0	0	0	0
62.5916	16.8523	0	0	0	2.93976
66.5191	0.148664	0	0	0	4.71114
87.3611	-48.1154	0	0	0	6.20835
93.8103	-58.458	0	0	0	0
72.3998	-5.12116	0	0	0	3.82297
103.454	-88.4001	0	0	0	0
82.4885	-14.8458	0	0	0	5.20457
75.1745	-4.72119	0	0	0	3.62193
94.3586	-59.3188	0	0	0	2.96336
90.3142	-49.8561	0	0	0	0
92.9186	-83.5642	0	0	0	0
88.904	-40.5453	0	0	0	3.25045
55.9569	33.6889	0	0	0	1.69622
70.6647	12.5327	0	0	0	2.30605
63.0897	30.5729	0	0	0	2.4595
61.7046	19.0397	0	0	0	4.01135
65.2274	21.0928	0	0	0	5.07235
60.9747	45.1003	0	0	0	0
55.535	31.5194	0	0	0	0
58.01	35.0808	0	0	0	2.08647
66.6209	19.6975	0	0	0	0
87.2084	-33.7902	0	0	0	1.17373
64.8033	-0.328508	0	0	0	2.49398
70.0875	17.025	0	0	0	4.1226
63.4029	32.8336	0	0	0	2.7884
70.1567	0.413358	0	0	0	4.51915
59.6699	25.6724	0	0	0	3.81961
53.3353	34.6245	0	0	0	4.43148
80.726	-5.66101	0	0	0	0
84.1781	-29.2727	0	0	0	4.43215
78.6894	-12.9279	0	0	0	3.19025
63.4853	11.3477	0	0	0	3.23135
71.9053	-0.409841	0	0	0	3.73876
84.0768	-38.8113	0	0	0	0
69.3097	-2.19348	0	0	0	0
56.193	31.4161	0	0	0	4.32033
57.5549	28.7829	0	0	0	2.53181
50.468	47.1473	0	0	0	3.54407
87.6197	-31.0531	0	0	0	4.41573
63.9991	32.4559	0	0	0	4.01933
76.7281	-1.58666	0	0	0	3.60881
61.4634	26.6109	0	0	0	3.74001
62.3913	22.6028	0	0	0	3.66067
59.6286	44.7657	0	0	0	2.18043
69.717	20.0395	0	0	0	5.4941
78.8224	-24.4853	0	0	0	3.32608
59.6083	11.7827	0	0	0	4.45215
76.8628	-18.9617	0	0	0	5.55554
45.8477	47.0239	0	0	0	4.50779
66.9277	17.9626	0	0	0	5.6098
67.1774	14.8458	0	0	0	0
67.4395	16.7024	0	0	0	0
77.2149	5.5004	0	0	0	5.17594
71.2259	-1.08783	0	0	0	0
77.2557	-14.4237	0	0	0	4.81332
96.4529	-58.102	0	0	0	3.45621
61.5833	27.6477	0	0	0	2.60351
53.1202	26.315	0	0	0	5.79408
52.6523	35.133	0	0	0	5.11337
51.9872	48.3801	0	0	0	5.78936
63.5174	33.8536	0	0	0	5.28076
80.2673	-19.9185	0	0	0	6.68289
66.565	6.46528	0	0	0	5.17257
64.3619	36.0267	0	0	0	3.90438
77.7944	3.14671	0	0	0	3.45227
77.1753	-7.21435	0	0	0	0
76.0118	-15.2924	0	0	0	4.38023
71.9772	9.35011	0	0	0	4.31754
88.6765	-25.3875	0	0	0	4.33484
84.8724	-41.8781	0	0	0	3.86574
72.2495	0.347085	0	0	0	6.01029
86.626	-39.9485	0	0	0	0
74.6067	4.47262	0	0	0	0
99.3129	-61.1257	0	0	0	0
62.3342	24.4741	0	0	0	3.3514
67.6513	1.37019	0	0	0	5.32858
82.6761	-23.4914	0	0	0	0
58.4583	15.7833	0	0	0	2.838
80.9891	-11.1778	0	0	0	0
57.6078	40.0887	0	0	0	3.39006
70.3197	34.8457	0	0	0	0
78.2832	-8.37079	0	0	0	2.974
70.2003	-10.7254	0	0	0	4.56321
62.7982	19.5165	0	0	0	2.23433
93.6129	-44.3159	0	0	0	0
94.8993	-71.0348	0	0	0	0
81.96	-10.7894	0	0	0	3.95147
95.204	-33.8535	0	0	0	4.74073
86.4745	-28.2846	0	0	0	0
76.7634	10.5484	0	0	0	0
107.953	-148.498	0	0	0	0
54.287	41.7104	0	0	0	3.10918
69.8489	4.60282	0	0	0	0
95.0697	-56.3646	0	0	0	3.33407
65.4528	27.9716	0	0	0	4.32914
75.0184	20.2552	0	0	0	0
91.4665	-27.4987	0	0	0	0
76.4609	-9.40734	0	0	0	0
101.543	-85.1791	0	0	0	0
95.9086	-70.578	0	0	0	0
94.7451	-51.5136	0	0	0	4.49632
101.955	-86.1841	0	0	0	0
79.3602	-8.64151	0	0	0	1.47188
74.2488	-6.00158	0	0	0	3.85499
57.5891	34.6745	0	0	0	0
71.0998	31.1143	0	0	0	0
66.6344	16.0738	0	0	0	6.08516
60.9986	40.5361	0	0	0	0
84.0012	-32.9107	0	0	0	4.51459
67.4917	-9.52082	0	0	0	0
69.8931	13.0434	0	0	0	4.07195
71.5831	4.47591	0	0	0	1.71528
72.3193	8.4731	0	0	0	1.57652
92.9922	-74.2042	0	0	0	0
62.144	26.8083	0	0	0	3.75688
65.7243	15.0619	0	0	0	2.38959
76.0708	-2.44292	0	0	0	3.32858
81.5845	-21.361	0	0	0	3.09772
68.7297	3.40254	0	0	0	3.62947
90.3533	-39.2461	0	0	0	0
95.0492	-100.872	0	0	0	0
88.8395	-48.615	0	0	0	0
97.6813	-73.6394	0	0	0	0
85.347	-30.3945	0	0	0	3.47731
89.3666	-49.6002	0	0	0	4.6207
80.8548	-27.6971	0	0	0	0
57.9117	20.1779	0	0	0	3.80114
65.1284	25.4766	0	0	0	1.88306
59.3944	28.2962	0	0	0	1.45855
73.6226	-0.762827	0	0	0	0
78.2057	3.71119	0	0	0	4.25508
75.7105	-13.3256	0	0	0	1.91001
79.2436	-9.7118	0	0	0	2.89826
65.3848	12.861	0	0	0	4.29388
65.1094	25.6882	0	0	0	3.86275
73.1121	-4.08269	0	0	0	4.42759
94.9749	-43.162	0	0	0	4.79284
83.482	-30.887	0	0	0	0
91.0022	-54.5595	0	0	0	0
89.8812	-34.7915	0	0	0	3.13075
87.1463	-45.8771	0	0	0	0
110.119	-110.464	0	0	0	0
92.5525	-47.0113	0	0	0	3.19534
77.7876	-13.4491	0	0	0	0
102.274	-98.3548	0	0	0	6.22321
99.3245	-67.1995	0	0	0	5.33595
75.4684	-2.613	0	0	0	0
59.8747	41.3586	0	0	0	2.9183
78.3799	-13.503	0	0	0	0
69.8634	25.0449	0	0	0	5.26659
60.9383	33.1344	0	0	0	2.64344
80.8926	-11.0788	0	0	0	5.36783
71.7696	1.8942	0	0	0	4.16474
103.265	-103.124	0	0	0	0
64.2456	33.9021	0	0	0	0

## Sheet: EFIG8e_volcano
gene	p_val_adj	avg_log2FC
RPS18	1.42186e-226	0.844336
KRT18	1.19566e-202	2.8155
APOE	7.56608e-193	-1.39198
RPLP1	3.41707e-187	0.736796
RPS23	3.77116e-174	0.807044
RPS14	4.63099e-160	0.74983
TPT1	5.1665e-154	0.716902
LDHA	2.3869e-152	-1.67779
DSTN	3.55174e-152	-1.41861
KRT8	3.94892e-151	2.29805
RPL23A	2.82434e-149	0.838053
AKAP12	1.04103e-148	-1.38351
RPL7A	4.02071e-146	0.805361
RBM8A	1.73946e-142	-1.1445
EEF1A1	7.48059e-133	0.583096
RPLP0	7.0154e-119	0.655579
TNNT1	1.9575e-106	-1.66164
RPS19	4.97587e-100	0.550203
TPM2	1.18081e-99	-2.04479
ALPG	7.83851e-99	-1.36275
RPL19	9.93712e-99	0.668905
KRT19	5.33308e-98	2.81102
MARCKSL1	6.48231e-98	1.23935
RPL26	3.72499e-97	0.680661
RPS7	5.7328e-97	0.668839
RPS10	1.18407e-91	0.895776
CDX1	1.639e-90	3.07506
MTHFD2	6.42826e-88	-1.18073
UTF1	1.02983e-86	-1.13797
ODC1	2.69403e-86	1.53338
RPL10	8.87567e-86	0.635427
RPS9	1.1195e-85	0.601433
PFN1	1.03794e-84	0.739709
TUBB4A	9.90676e-84	-0.955874
HSPD1	1.80711e-82	-0.67878
KHDC3L	2.73371e-82	-0.89199
RPS2	1.97634e-81	0.501272
COL6A1	3.7903e-81	2.19253
RPS12	2.50285e-80	0.551567
FTH1	1.30522e-79	0.898788
NLRP2	2.53675e-76	-0.874768
FGF4	5.29383e-73	-1.472
UQCRH	1.07046e-72	0.632555
RPL31	5.25036e-71	0.736018
S100A11	9.43685e-71	1.00398
H3F3B	3.9576e-69	0.804651
GARS	5.41424e-69	-0.928039
RPL3	8.45525e-69	0.488909
DDIT4	1.616e-67	-1.46907
HIST1H1B	1.75321e-67	1.76922
NLRP7	3.47618e-67	-0.667175
RPL41	4.10709e-67	0.420009
C11orf96	1.15409e-65	2.61788
MDK	1.64571e-65	0.896338
IL32	5.23727e-65	-1.57432
RPS3	5.46503e-64	0.521579
PKM	8.77835e-64	-0.803782
RPL36A	2.42472e-63	0.848315
WARS	9.21844e-63	-1.13999
OLAH	1.12342e-62	-1.42182
RPL18	1.35045e-62	0.48335
RPL10A	1.46065e-62	0.563964
RPS28	2.76148e-62	0.490676
RPS6	1.15447e-61	0.455035
RPL14	1.66011e-61	0.514415
PPP1R14B	9.11918e-60	0.764469
RPL27A	9.25708e-60	0.688758
RPL27	5.42108e-59	0.578093
TARS	1.64594e-58	-0.867335
HNRNPF	1.8666e-58	0.816321
SOD1	3.73179e-58	-0.84059
SLC16A3	6.75049e-58	-1.92613
HAND1	1.86676e-57	3.98214
SLC25A6	3.10866e-57	0.819258
HNRNPA1	1.64272e-56	0.69363
FGFR1	2.22779e-56	1.83657
CLU	7.34504e-56	-1.85325
SOX4	1.21312e-55	0.878664
AP2B1	1.27595e-55	-0.777166
NEFH	8.73666e-55	-0.980284
PA2G4	1.0222e-54	-0.598351
CAPG	1.34585e-54	-1.08644
RPS16	1.34734e-54	0.435069
PGAM1	2.51164e-54	-0.5869
RPL15	2.83245e-54	0.446905
S100A10	3.45897e-54	0.80457
TFAP2A	1.85136e-53	2.26709
BRI3	1.69359e-52	0.948239
SYCP3	1.69621e-52	-1.11737
RPL13	5.56139e-52	0.407748
RPS17	1.12472e-51	0.85564
RPS5	4.00944e-50	0.525056
CNN3	4.11964e-50	0.989466
TFRC	6.42383e-50	-1.24771
ZNHIT1	7.11068e-50	-0.849709
RPL24	8.19612e-50	0.440511
ATP12A	1.37267e-49	1.9605
RPS29	4.34069e-48	0.462546
SOCS1	5.31497e-48	1.57904
MT1F	6.75789e-48	0.900473
REC8	9.16266e-48	-1.47392
RPL32	1.26917e-47	0.464899
RFLNB	1.56952e-47	-1.43619
ATG3	1.68576e-47	-0.684051
RPL39	2.04348e-47	0.475315
RPS4X	2.27742e-47	0.544304
NMT1	3.93599e-47	-0.928287
USP18	4.6971e-47	1.92791
HOXB-AS1	7.34095e-47	-1.4204
CCND1	8.69079e-47	1.43465
GFPT1	1.05978e-46	-0.901306
NARS	1.32582e-46	-0.690642
CALM2	5.79829e-46	0.871903
CAVIN1	3.06066e-45	-1.58903
HIST1H4C	1.38015e-44	1.27484
RPS25	2.3721e-44	0.485502
RPS13	2.70601e-44	0.428986
CD320	2.85766e-44	-0.802647
ALDOC	3.75848e-44	-1.67111
SERBP1	3.84227e-44	-0.445066
CD24	4.74639e-44	2.67586
TUBB2B	5.12387e-44	0.898615
AQP3	9.25549e-44	1.97617
SEC11A	4.86125e-43	0.843997
CNTNAP2	7.32782e-43	1.3875
NDUFA12	2.35238e-42	-0.678283
GDF3	3.0624e-42	-0.72205
NDUFS5	5.9378e-42	-0.5533
PRR13	6.69877e-42	-0.680087
SOX15	1.018e-41	-1.4601
TUBA1C	1.11068e-41	-0.489303
COMMD6	2.3316e-41	0.977411
PLTP	3.02149e-41	-1.3892
PDLIM2	6.34936e-41	-1.4075
RAB42	6.52743e-41	-1.63887
LIN28A	7.22341e-41	0.876159
WDR66	8.84777e-41	-1.41135
EFHD2	9.47844e-41	1.11489
HAPLN1	1.19741e-40	2.77304
RPL29	1.39699e-40	0.455664
MYO1E	1.57948e-40	-1.17327
OAT	2.00466e-40	-0.845644
LARS	4.94691e-40	-0.683472
EIF1	1.03242e-39	0.600242
GPX2	1.48486e-39	-1.30471
GPT2	1.78913e-39	-1.02699
MRPS23	2.70353e-39	-0.744399
SUB1	4.03125e-39	-0.678714
MEIOB	4.60497e-39	-1.34132
PGK1	4.90879e-39	-0.718886
ATP5F1E	9.42605e-39	0.637997
IGF2BP1	1.1202e-38	1.08858
SUSD2	1.40018e-38	0.929293
CEP131	2.52764e-38	1.81542
SLC39A10	2.9217e-38	-1.03522
CRABP2	5.10929e-38	1.77436
MARCKS	6.12881e-38	1.91907
ANXA3	6.83027e-38	1.09779
HSPA9	7.18578e-38	-0.59183
SURF6	7.32598e-38	-0.823888
HOXA10	7.3777e-38	2.10921
CITED4	7.7584e-38	1.72919
SAMD1	1.80699e-37	-0.967093
HNRNPM	3.07446e-37	-0.492164
LAPTM4B	4.08966e-37	-0.742013
NDUFA4	5.69113e-37	0.622959
CDCA7L	7.98167e-37	-1.25006
PPP1R14A	8.62656e-37	-0.758819
POMC	1.39065e-36	1.6163
RPLP2	1.42276e-36	0.367644
WNT5B	1.79683e-36	2.23681
RPL18A	2.53809e-36	0.370705
LIMCH1	2.57442e-36	2.2102
CYBA	2.93571e-36	-0.79903
HSP90AA1	3.30012e-36	-0.407842
DPPA3	4.9865e-36	-0.55855
RPL30	1.1115e-35	0.397508
GPRC5A	1.6045e-35	1.78786
HIST1H1C	1.74518e-35	1.29637
PPP4C	4.65785e-35	0.762731
FXR1	6.39815e-35	-0.681824
PRTG	7.52724e-35	2.18904
RND2	8.44768e-35	-0.927126
STC2	9.47818e-35	-0.991276
PLA2G16	1.81041e-34	1.55386
RBM3	1.94583e-34	0.616349
CLTA	2.34777e-34	0.639868
NUPR1	3.39941e-34	-1.30959
FILIP1	3.44071e-34	-1.1606
RASGRP2	7.99965e-34	-0.970628
PRAP1	8.00278e-34	-1.16655
RNF187	1.1267e-33	-0.833151
ARPC1A	1.15496e-33	0.771504
HIST1H1D	1.33667e-33	1.2506
NDUFB3	1.48169e-33	0.761539
TMSB10	1.68856e-33	0.758327
KHDRBS1	1.71501e-33	0.778092
RPL34	1.72778e-33	0.407526
MEIS2	2.8322e-33	1.73591
GSTP1	4.23126e-33	0.756897
VAT1	4.88999e-33	-0.862771
MEG3	5.52237e-33	-0.833636
TPD52	9.13171e-33	-0.973093
RPL23	1.21304e-32	0.519254
GAL	1.25536e-32	1.25512
BOD1L1	3.05624e-32	-0.661469
GOT2	3.87859e-32	-0.886417
DPPA4	4.00489e-32	-0.653814
NPW	4.74941e-32	-1.60361
PRSS23	5.10687e-32	1.33187
SNHG25	6.21356e-32	-0.711939
ALPL	9.5185e-32	-1.24782
PSMC3	1.41054e-31	-0.688212
SLC25A5	2.49095e-31	0.564314
SSB	5.96744e-31	-0.603942
PRMT2	6.53075e-31	-0.867608
RGCC	9.86384e-31	1.41837
FOXH1	1.0943e-30	-0.83073
SLC1A5	1.22728e-30	-0.74509
NDUFB9	2.50349e-30	-0.564858
OSTC	3.39935e-30	0.829846
COX7A2L	3.58883e-30	0.755618
TIMM50	4.11459e-30	-0.702843
EPRS	4.17807e-30	-0.614147
ZNF503	4.68339e-30	1.92047
FAM216A	5.55978e-30	-1.36987
TUBB2A	6.49698e-30	1.0954
ATP8B2	9.35174e-30	-1.19043
GRPEL1	1.02623e-29	-0.722314
GPI	1.02719e-29	-0.765063
SLC3A2	1.06582e-29	0.646588
PYCARD	1.2553e-29	-1.17144
ZFAS1	1.27358e-29	0.709764
BNIP3	1.47695e-29	-0.873581
FSCN1	1.50708e-29	0.689123
SAMHD1	3.06613e-29	-0.655913
TMEM258	3.12222e-29	0.636665
TUBB6	3.27442e-29	-0.850252
ZFHX3	3.38063e-29	1.32725
SPINK5	4.49561e-29	-1.39145
KDELR2	4.79708e-29	0.793739
AC106864.1	5.44776e-29	1.0969
FKBP1A	7.19964e-29	0.754145
ABCG2	8.93783e-29	1.93902
RFLNA	9.27596e-29	1.8589
LDHB	1.0676e-28	0.523941
P4HA1	1.37404e-28	-1.0717
MT1X	1.56263e-28	0.792786
KANK4	3.50167e-28	1.81417
YBX1	3.79893e-28	-0.375779
HIST1H1A	4.36141e-28	1.03262
PRDX1	4.42881e-28	-0.286708
RPL4	6.81374e-28	0.395992
RPS27	7.94777e-28	0.322861
MYL9	9.09807e-28	-1.3476
MAP4	1.17921e-27	-0.751543
IMPA2	1.21044e-27	0.870493
RPL37	1.21428e-27	0.314513
RACK1	1.34512e-27	0.4195
TNNI3	1.63329e-27	-1.11234
MTRNR2L12	1.6738e-27	0.687468
TUFM	1.74432e-27	-0.512677
HYOU1	2.92776e-27	-0.845188
EMG1	3.11393e-27	-0.807728
SMC4	3.68406e-27	0.714637
BRCA1	5.62513e-27	-0.710864
MGST3	6.20385e-27	1.04014
EIF3K	7.58841e-27	0.518895
GCAT	1.01957e-26	-1.30272
RPL5	1.32758e-26	0.325763
GNAS	1.42955e-26	0.528179
DDX31	1.44599e-26	-1.01877
SLC16A10	1.72216e-26	-0.65112
HPGD	2.04542e-26	1.19796
TIMM13	2.31302e-26	-0.517471
SLK	2.95793e-26	0.807637
SPIC	3.04373e-26	-1.39828
HSP90AB1	3.13512e-26	-0.292301
FTL	3.57955e-26	-0.445
GALK1	4.29815e-26	-1.20944
CCNI	5.80353e-26	0.629622
CD9	6.8621e-26	0.669032
HAS2	1.07152e-25	1.78409
SP5	1.32299e-25	1.86654
INA	1.37632e-25	-0.897281
PALLD	1.81797e-25	1.56745
YIF1B	2.18728e-25	-0.657234
DBI	2.88795e-25	0.634633
NOP10	3.4396e-25	0.58201
DMAC1	3.49465e-25	-0.72472
MYDGF	3.99481e-25	0.78091
MED15	4.18103e-25	-1.02165
HIST1H1E	6.4834e-25	1.07523
S100A13	7.16335e-25	0.793706
GNB2	8.57328e-25	0.692419
KDM5B	8.61415e-25	-0.741335
RPL38	8.96303e-25	0.383946
FOXR1	9.22056e-25	-1.16419
SRSF3	1.171e-24	0.498491
OGFOD1	1.29337e-24	-0.799526
SNRPN	1.73253e-24	-0.661865
CDK6	1.87517e-24	1.56452
KHDC1L	2.03344e-24	-0.341499
FUS	2.05519e-24	-0.547711
UQCRC2	2.21825e-24	-0.613421
ANP32A	2.45084e-24	-0.667111
PYGB	2.46873e-24	-0.568933
SUMO2	2.60082e-24	0.490578
WDR34	4.01246e-24	-0.890677
SRSF2	4.66815e-24	0.579541
GART	7.11433e-24	-0.752539
STMN1	7.15028e-24	-0.40418
SLC7A7	7.40448e-24	1.06897
EEA1	8.30739e-24	0.686761
ATP5IF1	9.98313e-24	-0.581032
STOM	1.13027e-23	-0.931001
NMT2	1.13279e-23	-0.90057
MAZ	1.46216e-23	0.59827
FAM213A	1.93055e-23	0.793443
KIF9	2.22157e-23	-0.811138
TJP1	2.39079e-23	0.717789
AGO1	2.41718e-23	-0.731839
COL9A3	2.51082e-23	-0.80847
NANOG	2.74067e-23	-0.659826
MYO5A	3.13819e-23	-0.574117
BIRC6	3.78731e-23	-0.67261
NUDC	4.96023e-23	-0.474029
RHOU	5.56182e-23	1.60318
RPS21	7.40373e-23	0.410632
LGALS1	7.91917e-23	0.138311
PAICS	8.3171e-23	-0.535451
FAM234A	1.15783e-22	-0.827676
DPPA2	1.90741e-22	-0.9888
FUOM	2.77276e-22	-0.876281
BRWD3	3.03949e-22	-0.773231
OST4	3.09353e-22	0.625251
ZFP36L2	3.26991e-22	1.06668
ATP5PF	3.5319e-22	-0.41026
ZNF703	3.9785e-22	1.60991
LIN28B	4.49865e-22	-0.549209
NOLC1	4.55244e-22	-0.555059
KHSRP	5.05575e-22	0.514756
TAGLN2	5.2591e-22	0.63871
TRIML2	6.12469e-22	-0.662584
METRN	6.71636e-22	-0.819905
ISG15	1.23361e-21	-0.835791
ISYNA1	1.33524e-21	-0.766028
TWIST1	1.34134e-21	1.59435
JPT1	1.43809e-21	-0.342681
SOX9	1.43841e-21	1.66728
CKB	1.51663e-21	-0.554793
LRP2	1.53138e-21	1.8282
CDX2	1.94189e-21	1.79465
CD3EAP	2.08416e-21	-0.654943
LAMTOR4	2.09028e-21	0.651845
ENOSF1	2.12337e-21	-0.597685
MYLPF	2.14803e-21	-0.699511
ATP5MC3	2.38194e-21	0.487461
PWP1	2.58883e-21	-0.754913
MCL1	2.71638e-21	-0.584335
TOMM7	2.992e-21	0.433989
SCGB3A2	3.84785e-21	-0.515442
RPS3A	4.59312e-21	0.286857
ATP1B1	4.81339e-21	-0.897185
TCEAL4	5.52921e-21	-0.739877
CKS1B	5.70155e-21	0.491493
ARPC1B	6.03951e-21	0.700953
MTRNR2L8	6.21626e-21	0.873539
TGIF1	6.35942e-21	1.02545
AC011447.3	7.3354e-21	0.849747
YWHAZ	7.75589e-21	0.489238
CLINT1	7.97586e-21	0.71867
YWHAE	9.28845e-21	-0.366077
SCRN1	1.0277e-20	-0.618305
TDGF1	1.10986e-20	-0.521001
CR1L	1.1099e-20	0.791143
EIF2S2	1.1954e-20	-0.348117
SLC2A1	1.37828e-20	-0.902166
MT1M	1.73269e-20	0.343009
UNC5B	2.25532e-20	1.44189
FRMD4A	2.68548e-20	1.67222
CLDN4	2.91533e-20	1.94466
NDUFS7	3.42621e-20	-0.533769
FMNL2	3.43034e-20	-0.38812
H2AFX	4.73443e-20	0.687941
FXYD6	5.55347e-20	-1.07173
PABPN1	6.06534e-20	0.705493
MRPL21	6.31143e-20	-0.512079
PKP2	6.42792e-20	1.2483
HMOX1	6.55645e-20	1.04257
MEG8	6.80735e-20	-0.81267
CGNL1	7.27023e-20	-0.793581
PLOD1	7.36814e-20	-0.707052
POLR2I	7.80401e-20	-0.555066
CSTB	8.96638e-20	0.54259
ARF6	9.17265e-20	0.834776
STRAP	1.08191e-19	0.59573
LAS1L	1.09419e-19	-0.734163
GYS1	1.22234e-19	-0.94562
NELFE	1.63798e-19	-0.452301
TMSB4X	1.6735e-19	0.674092
SSR2	1.81669e-19	0.582353
NHP2	1.86797e-19	-0.45829
SKIL	1.89813e-19	-0.580131
RUVBL1	1.94908e-19	-0.660399
HSPA8	1.98243e-19	0.457261
PSMD14	2.05637e-19	-0.525487
NDUFA1	2.42607e-19	0.481863
RBP1	2.71432e-19	1.57716
ZSCAN10	2.93904e-19	-0.901076
SERPINH1	2.95808e-19	-0.58087
CHPF	3.06924e-19	-0.737804
LRPPRC	3.57053e-19	-0.487544
ITM2C	3.67636e-19	0.628481
PHGDH	3.69571e-19	-0.477446
TBXT	3.86893e-19	1.80317
PABPC1	4.42273e-19	0.407689
NUP85	4.44375e-19	-0.646191
LARP6	4.47586e-19	-0.426073
PPP1R15A	4.55579e-19	-0.929252
RAB34	4.60135e-19	-0.774888
NME2	4.89662e-19	0.963988
BASP1	4.95572e-19	0.664351
PITX1	5.38351e-19	1.66412
ATP6V1G1	5.38734e-19	0.473722
PHF19	5.69963e-19	-1.06032
ACTN1	6.12149e-19	-0.650986
IER3	6.28572e-19	1.69977
EID3	6.53446e-19	-1.25073
IGSF1	6.73156e-19	-1.00032
HLTF	6.74762e-19	-0.552186
WLS	7.16224e-19	1.68295
GTF3A	7.30549e-19	0.602096
LEFTY2	7.52832e-19	0.31085
SNRNP27	8.03175e-19	-0.583103
WDHD1	8.17852e-19	-0.543317
CRIP1	9.34224e-19	-0.665254
HRK	1.16231e-18	-0.646056
IDH3B	1.25771e-18	-0.505599
KIF21A	1.42106e-18	0.881259
CAST	1.59874e-18	1.4983
RIF1	1.74171e-18	-0.464875
SNX4	1.75984e-18	-0.657555
LAPTM4A	1.85063e-18	0.641333
UBAP2	1.95185e-18	-0.545109
SRSF9	2.01503e-18	0.477412
TRMT112	2.05332e-18	0.545837
LGALS3	2.57598e-18	-0.744437
FNDC10	2.61241e-18	-0.758075
PTCD3	2.79542e-18	-0.620553
UROD	2.89656e-18	-0.644149
EGFL7	2.99518e-18	-0.833889
CHST2	3.1545e-18	0.92027
NSA2	3.28945e-18	-0.441029
CBFA2T2	3.6265e-18	-0.751993
MT1H	4.32636e-18	0.789927
CTSB	4.53058e-18	0.765293
LARP1B	5.01008e-18	-0.598208
UBE2O	5.40824e-18	-0.718317
ANKRD11	5.77489e-18	-0.565737
PSMC4	6.98568e-18	-0.541984
ABRAXAS1	7.15647e-18	1.45688
EIF2B4	7.37217e-18	-0.684173
YME1L1	7.45966e-18	-0.515947
PNKD	7.53036e-18	-0.62413
ATP5MC2	7.81139e-18	0.512192
C4orf3	9.17961e-18	-0.590656
IDH2	9.27245e-18	1.45901
SHMT1	1.00032e-17	0.789485
DAD1	1.03839e-17	0.483219
PDHB	1.06042e-17	-0.357654
RIOK3	1.20615e-17	-0.477737
KCNK6	1.30564e-17	-1.11515
PCBP2	1.33808e-17	0.403626
C8orf33	1.33849e-17	-0.744935
SET	1.36846e-17	-0.303851
RPL21	1.41925e-17	0.270816
TBX3	1.46521e-17	1.1931
TIMM44	1.504e-17	-0.525241
ATG13	1.51458e-17	-1.00575
MTSS1	1.60475e-17	-1.07659
MRPS18B	1.62656e-17	-0.667953
KDM4B	1.66377e-17	-0.858789
INSR	1.76735e-17	-0.547487
FOS	1.78356e-17	-1.39213
BZW2	1.78806e-17	0.608062
CCL26	1.7915e-17	1.63818
UBE2I	1.82378e-17	0.512863
SOX2	1.84418e-17	-0.612369
TBC1D1	1.97544e-17	1.03702
WWTR1	2.04074e-17	1.20067
RRAD	2.0716e-17	-0.447886
OTUD4	2.2125e-17	-0.684761
ARPC3	2.32424e-17	0.502945
THYN1	2.35465e-17	-0.706522
NRBF2	2.47466e-17	-0.454052
SSBP1	2.5077e-17	-0.416335
LRRC58	2.73243e-17	-0.830264
SF3B2	2.97559e-17	-0.45635
RNF125	3.105e-17	-0.407048
PCK2	3.22267e-17	-0.947621
ZNF217	3.29393e-17	-0.65196
TAF13	3.32959e-17	-0.523171
BRIX1	3.54262e-17	-0.495767
GDI2	3.54728e-17	0.497317
SNHG9	4.00089e-17	-0.724517
BMP7	4.08623e-17	1.62101
PNISR	4.21063e-17	-0.483687
UQCRC1	4.29976e-17	-0.485854
AC124312.1	4.48262e-17	-0.956952
CACYBP	5.05767e-17	-0.449065
HIGD2A	5.1754e-17	0.520593
FLAD1	5.19041e-17	-0.659099
ATP2B1	5.45871e-17	0.902566
ESRRA	5.52778e-17	0.675011
SUGP2	6.08608e-17	-0.803901
ANKRD37	6.24137e-17	-1.13066
FXYD4	8.69339e-17	1.53214
CRACR2B	9.18612e-17	-0.928628
USP48	1.10061e-16	-0.646893
RRBP1	1.13388e-16	-0.566559
NPM1	1.20143e-16	0.290752
SPINT2	1.27893e-16	0.478949
CNN2	1.51969e-16	-0.401114
RPL17	1.78468e-16	0.671774
SARS	1.83758e-16	-0.441572
CHCHD10	1.8952e-16	-0.429238
TNNC2	1.97615e-16	-0.798332
TRAF4	2.22355e-16	0.541986
MAD2L2	2.23096e-16	-0.64522
HIST1H2AG	2.33705e-16	1.36027
CUTA	2.43464e-16	-0.448979
IGDCC3	2.45181e-16	1.53218
WDR62	2.52053e-16	-0.832909
NDUFB4	2.52859e-16	0.502917
LIM2	2.58157e-16	-0.591288
CCDC137	2.65089e-16	-0.589483
RNF181	2.72065e-16	-0.411555
ACTR6	3.34414e-16	-0.701894
DDOST	3.38517e-16	0.587498
TMEM150C	3.43067e-16	-0.869832
PTBP3	3.56145e-16	0.566604
NR2F6	3.93463e-16	0.57929
LCP1	3.98004e-16	-0.463441
ZCCHC8	4.14463e-16	-0.577427
CD81	4.44282e-16	-0.325611
CASP6	4.73214e-16	0.922385
FOLR1	4.79469e-16	1.42434
AFDN	4.81024e-16	0.599412
FANCA	4.97941e-16	-0.770254
ARID3A	5.38501e-16	0.79991
WDR45B	5.4546e-16	-0.62559
BAK1	5.61458e-16	-0.57992
SEPT2	5.67323e-16	-0.466828
EIF3J	6.00606e-16	-0.379429
TNFRSF12A	6.01638e-16	-0.641146
ANP32B	6.0667e-16	0.510392
CALM3	7.83251e-16	0.440162
UXT	7.84943e-16	0.6163
MGST1	8.03451e-16	-0.725149
INO80D	8.18559e-16	-0.892415
MCM5	8.80746e-16	-0.319766
SUDS3	9.01795e-16	0.657773
BCKDK	1.02787e-15	-0.851135
TECR	1.12954e-15	-0.563177
SAT2	1.20867e-15	0.937952
MYL12A	1.2319e-15	0.512801
GCHFR	1.23762e-15	-0.654659
SMIM37	1.33129e-15	0.868038
MRPL23	1.33154e-15	-0.714334
RILPL2	1.35231e-15	-1.01164
ANKZF1	1.5582e-15	-0.841305
PDXDC1	1.56392e-15	-0.535549
MRPS18A	1.60268e-15	-0.561059
IL6ST	1.60908e-15	0.972407
DRG1	1.63295e-15	-0.59964
ATP5F1C	1.66986e-15	0.438266
MYL6	1.69138e-15	-0.358977
FBL	1.84577e-15	-0.419211
NCAPD3	1.86965e-15	-0.60138
CHCHD3	1.90749e-15	0.606758
SNHG7	1.9744e-15	0.641276
SERPINE2	1.99569e-15	1.55574
NONO	2.00741e-15	0.499375
HES4	2.37177e-15	-0.466509
SLC31A1	2.39016e-15	-0.554017
GLUL	2.40691e-15	0.916773
PERP	2.46829e-15	0.639781
LSM6	2.63333e-15	0.61084
DDX21	2.63911e-15	-0.354445
FAM133A	2.64041e-15	-0.775233
SCO1	2.68142e-15	-0.535552
PTMS	2.73213e-15	0.480199
NARF	2.83281e-15	-0.654046
OGA	2.88395e-15	-0.569992
UGCG	2.98432e-15	0.508817
NUSAP1	3.10214e-15	-0.532109
ALDH1L2	3.22313e-15	-0.686992
HSP90B1	3.33894e-15	-0.366691
CEP170	3.51748e-15	-0.743881
EXPH5	3.71976e-15	-0.69532
CNIH4	3.92062e-15	0.513232
PPDPF	4.11351e-15	0.457807
CLCC1	4.12599e-15	-0.920096
SETX	4.30175e-15	-0.590727
AARS	4.5905e-15	-0.622168
SMARCA2	4.70376e-15	-0.551897
FAM32A	4.79789e-15	-0.385782
CDK5RAP2	5.05296e-15	-0.606741
TXNIP	5.74061e-15	0.928439
PGRMC1	5.86386e-15	0.805453
PSME4	6.25531e-15	-0.653705
PDLIM1	6.35253e-15	-0.457081
USP13	6.36767e-15	-0.611752
SNX21	6.76495e-15	-0.820225
SNRNP40	6.8679e-15	0.723205
SEPT7	6.94887e-15	0.568096
FABP3	7.17492e-15	-0.407148
PRDX4	7.56868e-15	0.496062
CHAC1	7.76833e-15	-0.849683
LARS2	7.89182e-15	-0.876319
CETN3	8.21834e-15	-0.485585
VAPA	8.36701e-15	0.516737
CFDP1	8.59454e-15	-0.495006
MEX3A	9.66369e-15	1.44324
GTF3C4	9.95554e-15	-0.562329
CBX5	1.00073e-14	0.858859
ZNF644	1.04059e-14	-0.518295
CCDC47	1.05816e-14	-0.4686
WDR77	1.06027e-14	0.623046
YPEL2	1.08451e-14	-0.44274
SFPQ	1.08995e-14	0.394181
RFC3	1.11069e-14	-0.496721
ST14	1.18363e-14	1.27063
FAM162B	1.20226e-14	1.43252
ST13	1.29055e-14	-0.342048
HERC5	1.36638e-14	0.752986
MIF-AS1	1.497e-14	-1.15186
HMGA1	1.55674e-14	0.401895
BARX1	1.64596e-14	-1.15368
LSM8	1.66262e-14	0.748163
AL354733.3	1.66297e-14	-0.994588
SSU72	1.73253e-14	-0.425724
EPB41L2	1.7544e-14	0.736939
BANF1	1.77866e-14	0.46307
LAMTOR2	1.81938e-14	0.611338
NUCKS1	1.88643e-14	0.412016
GSTO1	1.91945e-14	0.627219
DPF1	2.19665e-14	-0.7883
WASHC2A	2.23444e-14	-0.375238
GYPC	2.31734e-14	1.03834
THOC6	2.34995e-14	0.810853
DNAJC1	2.44748e-14	1.04319
NECTIN2	2.53604e-14	-0.442576
ACAA2	2.7238e-14	-0.393751
GTF2F1	2.8111e-14	-0.510879
PSME2	2.90881e-14	-0.448112
TUBB4B	3.2256e-14	-0.307121
THAP4	3.50089e-14	-0.4395
LAMB1	4.13698e-14	1.03767
RNF168	4.23053e-14	-0.453831
MRPL2	4.28392e-14	-0.378654
MRPS2	4.53297e-14	-0.551993
CST3	4.98949e-14	1.13967
FKBP11	5.14864e-14	-0.631649
AKIRIN1	5.78199e-14	-0.495348
NTHL1	5.80965e-14	-0.612872
G6PD	5.88594e-14	-0.60681
TBC1D23	5.99228e-14	-0.509831
CLIC1	6.08544e-14	0.463882
RNF7	6.13974e-14	0.481556
GLDC	7.11941e-14	-0.659567
MGLL	7.28398e-14	-0.5833
SORBS3	7.53056e-14	-0.822944
RAB11FIP1	7.58094e-14	-0.441893
EBP	9.24297e-14	0.499962
SLC39A1	1.05713e-13	0.493832
MSH6	1.1067e-13	-0.440739
NFXL1	1.17165e-13	-0.347672
SCARA3	1.2091e-13	-0.814766
PLS3	1.25421e-13	-0.454549
RANGAP1	1.27214e-13	-0.358322
MRPL20	1.3206e-13	-0.416788
ZMAT2	1.32206e-13	-0.530699
MLF2	1.36473e-13	0.449875
TKTL1	1.41641e-13	1.47846
RHEB	1.48321e-13	0.605829
TIMM21	1.70523e-13	-0.416138
TMEM9	1.72951e-13	-0.705067
MRGBP	1.79456e-13	-0.738616
KDM4A	1.79726e-13	-0.710236
LINC01356	1.88035e-13	1.44536
BRWD1	1.92287e-13	-0.723744
ID1	2.02761e-13	0.576679
ATP6V0B	2.04123e-13	-0.415165
SERPINB9	2.12219e-13	-0.347272
PMPCA	2.36782e-13	-0.596809
HNRNPA0	2.36821e-13	0.460152
MYBBP1A	2.38195e-13	-0.513142
CD70	2.43117e-13	0.292422
MAGED2	2.44886e-13	0.902947
RAB3B	2.67754e-13	0.637424
SELENOM	2.67994e-13	-0.506141
DYNLL1	3.01168e-13	0.454466
AC006329.1	3.15729e-13	-0.413101
ARL6IP1	3.18325e-13	0.533542
DUT	3.42e-13	0.483331
CTSV	3.67312e-13	0.446256
CEBPB	3.69652e-13	1.13745
UBE2B	4.31694e-13	0.580794
ATPAF1	4.46802e-13	-0.56602
ATG12	4.61915e-13	-0.516697
SMCHD1	4.70961e-13	-0.475452
PFKP	4.93786e-13	0.60678
CARHSP1	5.08377e-13	-0.386911
SENP2	5.50002e-13	-0.365159
IMPDH2	5.63616e-13	0.483911
MUM1	5.78932e-13	-0.628951
MIIP	5.85322e-13	-0.480893
RBM25	5.86558e-13	-0.344517
TM9SF3	6.0573e-13	0.534673
ARID1A	6.49355e-13	0.526653
GTF2H3	6.51844e-13	-0.415976
EFNB2	7.18038e-13	1.21588
ZC3H13	7.25717e-13	-0.427298
SENP5	7.56924e-13	-0.681094
PPIA	7.7012e-13	0.369428
TENT5B	7.78855e-13	-0.648424
ATP6V0A1	7.95269e-13	-0.622632
OOEP	7.97999e-13	-0.622274
CECR2	8.05091e-13	-0.547041
ANP32E	8.5158e-13	-0.385784
IMP4	8.64095e-13	-0.504179
SRI	8.69811e-13	0.604525
CFAP97	8.71626e-13	-0.388642
TRIR	8.83156e-13	0.3976
UPP1	8.96177e-13	-0.260924
NAA15	9.52327e-13	-0.51935
THUMPD3	9.55694e-13	-0.512865
EIF4G2	9.77375e-13	0.414596
MBD3	9.78898e-13	-0.40205
HCFC1R1	9.96945e-13	-0.562782
SAP25	1.01648e-12	-0.710188
EXOSC9	1.04512e-12	-0.495394
BFAR	1.07507e-12	-0.459931
IVD	1.07746e-12	-0.572412
H1F0	1.09009e-12	1.01375
LNCPRESS1	1.10636e-12	-0.659507
ARRB2	1.13088e-12	-0.4895
PAPSS2	1.16144e-12	-0.839893
TMBIM4	1.16937e-12	0.870687
EIF5	1.19003e-12	0.416247
NMRAL1	1.22783e-12	-0.614164
CHCHD4	1.26593e-12	-0.493401
CARS	1.39071e-12	-0.542572
LAMTOR1	1.4099e-12	0.487189
LZTS1	1.41206e-12	0.931086
NBR1	1.41526e-12	-0.765227
MAK16	1.42154e-12	-0.491267
BRDT	1.44602e-12	-0.366734
LMO7	1.62895e-12	1.3783
SNX27	1.69789e-12	-0.390733
HNRNPA1P48	1.70335e-12	1.09645
EGLN3	1.72466e-12	0.749066
MAP1LC3B	1.83278e-12	-0.423556
FAM200B	1.83385e-12	0.919798
PHF20	1.83977e-12	-0.329746
UGP2	1.87672e-12	-0.268069
MFSD13A	1.87711e-12	-0.810571
IMMT	1.88337e-12	-0.460356
PDCL2	1.90559e-12	-0.384012
MAP4K4	1.94725e-12	0.688592
GTF3C1	1.98278e-12	-0.524692
PWAR6	2.09386e-12	-0.725823
ACOT7	2.2336e-12	-0.508366
VCAN	2.25861e-12	-0.305256
WDR43	2.27734e-12	-0.397306
SWAP70	2.2905e-12	-0.262882
UFC1	2.34556e-12	0.377962
RPAP3	2.47485e-12	-0.485743
CLPSL1	2.57448e-12	1.30796
DSP	2.68041e-12	0.624399
LRRC61	2.7349e-12	1.09524
MSMO1	2.76143e-12	0.608576
RUVBL2	2.78686e-12	-0.515994
CALR	3.03014e-12	-0.304357
PDCD11	3.11438e-12	-0.545701
AIMP1	3.18871e-12	-0.431084
BNIP3L	3.31476e-12	-0.718085
PPP1CA	3.31837e-12	0.404679
SNAPC1	3.34077e-12	-0.676952
AL121985.1	3.37728e-12	-0.718815
PUS1	3.43579e-12	0.765769
RALBP1	3.45882e-12	0.39887
ACVR2B	3.47118e-12	-0.618514
WDR54	3.50158e-12	-0.784131
AK4	3.5227e-12	-0.145974
HYAL2	3.80093e-12	0.791971
ACTG1	3.80461e-12	0.381217
MANF	3.87953e-12	0.401456
CCDC124	4.28328e-12	-0.491324
CDK2AP2	4.28666e-12	0.664813
CCDC169	4.29983e-12	-0.733075
DCAF4	4.30191e-12	-0.499055
MEST	4.33504e-12	0.708945
KAT6B	4.43242e-12	-0.547611
AASDHPPT	4.51834e-12	-0.295356
NME4	4.70998e-12	-0.649188
MAT2A	4.80517e-12	0.508344
TMEM160	4.84322e-12	-0.313196
GALNT11	5.04394e-12	0.805305
QKI	5.29293e-12	0.468062
PLEKHB2	5.38277e-12	-0.311226
KDM3A	5.44956e-12	-0.581224
TMED2	5.48995e-12	0.50947
VPS35	5.53927e-12	-0.271879
MRPL28	5.85356e-12	-0.495744
ARHGEF10	5.88833e-12	-0.723465
MRPL47	5.92342e-12	-0.442688
RHOC	6.09803e-12	0.456769
GNG5	6.66866e-12	0.488295
H2AFZ	7.48187e-12	0.438502
ECH1	7.55266e-12	-0.651408
FAM162A	7.6588e-12	-0.58951
LTN1	7.85663e-12	-0.337094
CTXN1	8.1628e-12	-0.703162
PBX4	8.25666e-12	-0.80382
IARS2	8.66075e-12	-0.42594
TSPAN14	8.87008e-12	0.975843
HMGN3	8.8998e-12	-0.417857
URM1	9.04937e-12	-0.607247
CHURC1	9.07554e-12	-0.451214
ESCO1	9.38198e-12	-0.462738
FERMT2	9.56298e-12	-0.289479
FRG1	9.69764e-12	-0.498826
GNAL	9.71236e-12	-0.661498
ELOVL6	9.76746e-12	-0.267983
MSH2	1.01839e-11	-0.378428
EMC6	1.02523e-11	0.476621
HIST1H3G	1.02538e-11	1.19202
PFDN6	1.07774e-11	-0.428899
EEF1B2	1.08396e-11	-0.240787
FAU	1.08599e-11	0.343105
ACP5	1.09891e-11	-0.703706
TMCO3	1.09979e-11	-0.555607
PET117	1.13024e-11	-0.494617
CAMTA1	1.18359e-11	-0.338634
NOP53	1.18451e-11	0.398159
CENPA	1.2061e-11	0.517915
EMP3	1.22813e-11	-0.392663
ELOA	1.24237e-11	-0.247134
DNAJC15	1.24646e-11	0.40748
SDCBP	1.28333e-11	0.660764
C12orf75	1.29224e-11	-0.450086
ANO10	1.3758e-11	-0.787975
PIK3CB	1.45688e-11	-0.767668
TTYH3	1.48258e-11	1.17637
LUC7L3	1.52841e-11	0.310177
BCCIP	1.54096e-11	-0.398331
TRUB2	1.6731e-11	-0.699265
KIFC1	1.67745e-11	0.675305
FADS3	1.77732e-11	0.864644
RANBP2	1.81714e-11	-0.451258
HIST1H2AL	1.85746e-11	1.27887
ARHGDIA	1.86134e-11	0.515146
GNPTAB	1.89714e-11	-0.533567
NPEPPS	1.90258e-11	-0.448452
CDK11B	1.97066e-11	-0.300138
KNOP1	2.03073e-11	-0.359846
DHCR24	2.10034e-11	0.577727
FTSJ3	2.12307e-11	-0.357582
LSG1	2.16436e-11	-0.361091
SPARC	2.188e-11	0.132003
RPL7L1	2.33744e-11	-0.440602
GNPNAT1	2.45349e-11	-0.140983
PRKAR2A	2.4739e-11	-0.413241
MRPL34	2.4932e-11	0.38847
PXDN	2.51544e-11	-0.701792
TPD52L2	2.5173e-11	-0.541529
SLC7A8	2.5248e-11	-0.52758
PYCR1	2.53225e-11	-0.274014
SSNA1	2.57721e-11	0.43948
NDUFB5	2.66476e-11	0.447281
MRPS34	2.68568e-11	-0.351177
CDCA4	2.75753e-11	0.50586
IGFBP2	2.82463e-11	0.481126
BAG1	2.89897e-11	0.563455
SLC25A4	2.93734e-11	0.365443
PITHD1	3.06812e-11	0.573685
MIAT	3.19311e-11	-0.895025
TUBA1A	3.39864e-11	0.401285
AP2A2	3.48828e-11	-0.62856
YIPF4	3.58354e-11	-0.245251
RAB14	3.80304e-11	0.645954
AGPAT2	3.84853e-11	-0.290824
MED29	3.91803e-11	-0.518347
CCDC69	3.93807e-11	-0.732338
MAP2K2	3.94592e-11	0.33553
TTLL12	4.04555e-11	-0.545243
RDH11	4.05131e-11	-0.351583
ZMYND8	4.10502e-11	-0.408705
FABP5	4.1477e-11	0.745941
METTL16	4.29066e-11	-0.473358
PIM3	4.34948e-11	0.855272
RABAC1	4.35335e-11	-0.363624
GIGYF2	4.38679e-11	-0.424378
SDCCAG8	4.38803e-11	-0.410133
ABT1	4.43401e-11	0.506096
GADD45B	4.63256e-11	-0.637617
POLR1D	4.68789e-11	0.401363
MZT2A	4.7738e-11	-0.407653
MRPL32	4.78933e-11	0.504077
REEP6	4.98218e-11	-0.606409
PHLDA1	5.07849e-11	1.19525
H2AFY	5.11113e-11	1.18849
FBXL15	5.22236e-11	-0.200778
AP4E1	5.22927e-11	-0.508993
SNW1	5.30865e-11	-0.431658
JUND	5.3303e-11	0.397829
PMAIP1	5.37304e-11	-0.656094
NDUFB2	5.67749e-11	0.393894
NAA50	5.72734e-11	0.338306
HIST1H2AH	5.75737e-11	1.19844
UNC119	5.78547e-11	-0.652302
MTREX	5.89059e-11	-0.446446
ACTR2	6.08741e-11	0.394702
OXA1L	6.12008e-11	-0.23718
ARIH2	6.18384e-11	-0.405353
BTG3	6.22613e-11	-0.51588
MTIF2	6.69459e-11	-0.510896
PNRC1	6.77082e-11	-0.685433
FXYD5	6.92789e-11	-0.293966
ZNF292	6.92841e-11	-0.657643
SRP9	7.3028e-11	0.458328
PARN	7.56326e-11	-0.286638
SLC5A5	7.69201e-11	-0.670382
DTL	7.72719e-11	-0.479356
CFAP36	7.93898e-11	-0.759593
MRPL12	8.33595e-11	-0.369995
SOHLH2	8.53324e-11	-0.808733
PLPP1	8.76689e-11	0.374354
BAD	9.00258e-11	-0.536338
RASIP1	9.05114e-11	-0.311225
CS	9.45959e-11	-0.151099
NENF	9.66165e-11	-0.422758
KCNN1	9.66631e-11	-0.705673
SLC7A5	9.7383e-11	0.528117
SLC7A2	9.76383e-11	1.17616
CDC20	1.00099e-10	0.482553
MATK	1.00646e-10	-0.842511
DDX24	1.03823e-10	-0.42237
ROCK1	1.05142e-10	0.614215
ARF1	1.05893e-10	0.353539
GDF11	1.06002e-10	-0.32896
RAD23B	1.10813e-10	0.410542
SPART	1.14221e-10	-0.505423
ASAP1	1.16067e-10	0.693327
ZNF106	1.18718e-10	-0.401875
HENMT1	1.2314e-10	-0.610081
WIPF3	1.26764e-10	-0.461461
RDX	1.28804e-10	0.385603
PDIA3	1.30621e-10	-0.361131
FLNA	1.35006e-10	-0.518643
GPATCH8	1.39465e-10	-0.386621
ENO2	1.39566e-10	-0.410716
LRRC47	1.39763e-10	-0.368754
GPC3	1.42139e-10	1.44809
TDRD1	1.44731e-10	-0.872762
UBE2K	1.53744e-10	-0.481648
ELF3	1.5908e-10	0.443255
NDUFA10	1.60715e-10	-0.360739
MED28	1.62097e-10	0.531424
HDDC2	1.66038e-10	0.414417
TNFRSF8	1.73102e-10	-0.737302
JUP	1.75606e-10	0.702356
DEPTOR	1.79411e-10	-0.382562
PXDC1	1.92917e-10	1.24232
AC010503.1	1.94525e-10	-0.643288
COQ3	1.94933e-10	-0.87216
NOSIP	1.95842e-10	-0.395723
PGLS	1.97061e-10	0.539899
HDAC8	1.99046e-10	-0.623524
ZDHHC23	1.99219e-10	-0.690455
ACAT1	1.99673e-10	-0.612123
NAV2	2.08856e-10	0.725542
ZNF486	2.09051e-10	-0.400017
RIMKLB	2.09892e-10	0.598095
FAM96A	2.12697e-10	-0.517918
COMMD2	2.15158e-10	0.665098
POLR3GL	2.16896e-10	-0.65264
CHD1L	2.18345e-10	-0.314996
SLC8B1	2.19785e-10	-0.655294
SLC4A7	2.22078e-10	-0.382502
LIAS	2.33757e-10	-0.239823
EMC10	2.43309e-10	-0.406193
RPS24	2.44256e-10	0.232482
NCOA1	2.55547e-10	0.866974
RBBP9	2.57896e-10	-0.648873
MT1G	2.79373e-10	0.537574
NDUFV1	2.81951e-10	-0.362874
EIF4EBP1	2.85094e-10	-0.412405
NFE2L1	2.90254e-10	-0.398367
MGME1	3.04346e-10	-0.521673
TLE3	3.05059e-10	0.828893
MRPL1	3.06293e-10	-0.478342
ERRFI1	3.12322e-10	1.19364
WIPI2	3.13951e-10	-0.341858
ANKLE2	3.20349e-10	-0.344887
IWS1	3.28479e-10	-0.312684
OMA1	3.3014e-10	-0.261777
CFL1	3.31983e-10	0.325221
FLNB	3.36568e-10	-0.476921
PSMD7	3.43013e-10	-0.363995
S100A6	3.57905e-10	0.314008
SON	3.6539e-10	-0.304873
PHIP	3.85594e-10	-0.360292
EIF1B	3.94806e-10	0.564077
IK	4.07385e-10	-0.459258
MAN1C1	4.18172e-10	0.782738
UTP11	4.21715e-10	-0.405485
ASNS	4.27494e-10	-0.237118
ACOX1	4.44741e-10	-0.607816
UBE2G1	4.50543e-10	0.16637
ATP6V1F	4.56427e-10	0.335432
SH2D4A	4.716e-10	-0.566152
PRDM14	4.71786e-10	-0.521353
ROGDI	4.868e-10	-0.574659
RNMT	4.90841e-10	-0.50598
FGF18	5.21515e-10	1.21254
USP16	5.47074e-10	-0.339673
NDUFAF7	5.55231e-10	-0.60287
MED1	5.64035e-10	-0.17124
CMTM6	5.87996e-10	0.670598
SESN2	6.08584e-10	-0.38287
SLC6A8	6.43317e-10	-0.249355
DAZAP1	6.56305e-10	0.458648
POP5	6.62194e-10	-0.523473
RNF126	6.65308e-10	0.387245
ARL2	6.67394e-10	-0.401999
PIAS2	6.78554e-10	-0.371742
LYRM7	6.93338e-10	-0.290619
GPRC5C	7.08015e-10	-0.788499
PPAT	7.10309e-10	-0.423556
CDH1	7.19283e-10	0.413718
LONP1	7.36296e-10	-0.54976
CDK4	7.50592e-10	0.277971
ATP11C	7.58089e-10	-0.492313
VPS28	7.73166e-10	0.378807
HIST1H2BC	7.82653e-10	1.19828
DCTPP1	7.94996e-10	-0.282467
SLC23A2	7.97074e-10	-0.169147
IFT74	7.9994e-10	-0.644539
LSM4	8.07242e-10	0.34488
CCDC12	8.08875e-10	-0.10804
SHMT2	8.20215e-10	-0.409127
TXLNG	8.32162e-10	-0.273718
SLC7A11	8.32324e-10	-0.476224
STYXL1	8.47553e-10	-0.643395
FRAT2	8.79383e-10	0.306726
PLCG2	8.81677e-10	0.696876
TSPAN18	8.96296e-10	-0.777163
JMY	9.10723e-10	-0.751208
CTSL	9.21471e-10	0.404332
TTC19	9.31325e-10	-0.19245
GIPC1	9.539e-10	-0.400565
RPL37A	9.63111e-10	0.205581
S100A16	9.90992e-10	0.976536
MPHOSPH6	9.9277e-10	-0.219751
PTP4A2	1.02115e-09	0.439455
MTPN	1.08226e-09	0.450083
TPST2	1.0833e-09	0.448875
AC022784.2	1.10502e-09	-0.707972
CLPTM1L	1.10676e-09	0.567314
AES	1.12101e-09	-0.723566
RSRC2	1.14809e-09	-0.338619
RARS	1.15192e-09	-0.397423
SNRNP25	1.15301e-09	-0.182432
CAMLG	1.15513e-09	-0.194493
PHACTR1	1.16112e-09	1.30885
PIH1D1	1.18475e-09	-0.402583
YWHAQ	1.19076e-09	0.38757
AXIN2	1.22059e-09	1.16618
KNL1	1.23427e-09	0.126022
SYF2	1.27328e-09	-0.211472
SDHD	1.30894e-09	0.490904
HIST1H2AC	1.30998e-09	1.13725
RSL1D1	1.31561e-09	-0.329637
SLC43A2	1.32999e-09	-0.54001
GOT1	1.36902e-09	-0.178798
GOLGB1	1.37622e-09	-0.436184
CLIP1	1.39808e-09	-0.370475
BPTF	1.40757e-09	-0.333448
ANKHD1	1.41648e-09	-0.690563
TAF1B	1.44744e-09	0.122557
RBFA	1.44759e-09	-0.339685
PKIB	1.46978e-09	0.650997
PLPP2	1.48018e-09	-0.553904
CORO1B	1.49839e-09	0.772908
ACP1	1.52112e-09	0.373293
WDR4	1.52237e-09	-0.368715
CNOT1	1.52947e-09	-0.374507
MCUB	1.53215e-09	-0.718491
GNL3L	1.56626e-09	-0.485755
RAB7A	1.58355e-09	0.360962
EI24	1.58505e-09	0.387639
NAPRT	1.59288e-09	-0.643148
STARD7	1.62312e-09	0.431803
FAM98A	1.64081e-09	-0.227213
TXNDC12	1.66725e-09	0.215481
UBR4	1.68689e-09	-0.275786
CENPE	1.71035e-09	0.56398
EFR3A	1.73138e-09	-0.508325
GUF1	1.74315e-09	-0.262253
STX16	1.76965e-09	-0.53524
QARS	1.77655e-09	-0.268191
PSMA1	1.83976e-09	-0.441896
NDUFA3	1.87035e-09	-0.145595
LBH	1.88354e-09	0.942634
PCYOX1	1.88641e-09	-0.414803
ZNF568	1.88786e-09	-0.525025
NEURL1	1.89645e-09	-0.605527
RHOQ	1.89757e-09	-0.457284
C17orf58	1.90757e-09	-0.541566
SPEN	1.91136e-09	-0.519136
GATAD2A	2.03399e-09	-0.310649
BAX	2.03791e-09	0.419285
STMP1	2.07367e-09	0.538441
ATXN2	2.10061e-09	-0.320114
SNX8	2.10114e-09	-0.245357
EPCAM	2.13968e-09	-0.255967
CAPN2	2.14325e-09	1.15724
CMTM4	2.16815e-09	-0.634616
DENND2A	2.17723e-09	1.13592
BRD2	2.28429e-09	0.419053
CTSC	2.29349e-09	-0.242456
EMC9	2.32404e-09	-0.390515
SPATS2L	2.34447e-09	1.25515
UBXN4	2.41018e-09	-0.320201
XPO7	2.6166e-09	-0.630114
DDX41	2.63678e-09	-0.494073
TOP1	2.69922e-09	0.430181
KCNK12	2.74789e-09	1.03949
NOP16	2.76158e-09	0.269734
PLIN3	2.80117e-09	-0.343609
CIRBP	2.87269e-09	0.212917
SELENOK	2.8938e-09	-0.335151
PPP1R11	3.04726e-09	0.664198
ATP5MG	3.1153e-09	0.383775
TMBIM6	3.23042e-09	0.393292
RPL26L1	3.27046e-09	-0.44315
GREM2	3.28902e-09	-0.8463
ANXA5	3.30182e-09	0.391461
SLC25A24	3.31241e-09	1.28563
BRK1	3.31299e-09	0.411655
ACTR1A	3.39737e-09	-0.442113
SEPHS2	3.40185e-09	-0.18388
KIAA0930	3.41058e-09	-0.275798
MDM4	3.45579e-09	-0.647866
MTHFD1	3.47537e-09	-0.374559
RBBP4	3.54449e-09	-0.263647
EIF2B3	3.68951e-09	-0.297657
ETHE1	3.71034e-09	0.766656
VPS4B	3.71659e-09	0.551238
DLGAP5	3.76025e-09	-0.404018
LMNB1	3.76486e-09	0.473471
BIN1	3.80396e-09	1.16595
TAX1BP1	4.01185e-09	-0.206125
BTF3L4	4.12979e-09	0.437412
ARPC5L	4.14268e-09	0.273296
AKR1B1	4.15195e-09	-0.284157
PAFAH1B3	4.15786e-09	-0.135317
MYADM	4.18656e-09	-0.561126
WDR70	4.2974e-09	-0.349613
ITGB1	4.37401e-09	0.379437
APEH	4.52248e-09	-0.342376
DCUN1D5	4.61809e-09	-0.304057
DST	4.64484e-09	-0.520019
MRPL9	4.68394e-09	-0.376341
UNC45A	4.75035e-09	-0.400345
RAB5IF	4.79877e-09	0.420439
ZMYND19	5.01553e-09	-0.292707
NAP1L1	5.0167e-09	-0.241769
MRPL51	5.01727e-09	0.386991
NCOA3	5.03557e-09	-0.429899
CHCHD5	5.05755e-09	-0.348309
ICK	5.16736e-09	-0.309008
MTMR9	5.21715e-09	-0.232381
ALG3	5.29283e-09	-0.151793
GOLGA4	5.29843e-09	0.231506
RTL8C	5.37074e-09	0.909762
MCM6	5.51823e-09	-0.200753
PPP4R2	5.51897e-09	0.402846
KPNA6	5.60298e-09	-0.489396
HSBP1	5.62017e-09	0.384903
KIF22	5.69189e-09	-0.26186
NDUFV3	5.74877e-09	-0.199826
SPPL2A	5.92007e-09	0.627213
ACAT2	6.16688e-09	0.398731
AP1B1	6.26195e-09	-0.390598
DNPEP	6.53223e-09	-0.599743
TRIM60	6.57306e-09	-0.369202
NFATC2IP	6.65053e-09	-0.488018
ACTA1	6.80478e-09	-0.821586
MXRA5	6.8428e-09	-0.322717
MMP2	6.93804e-09	1.28257
ITLN2	7.16968e-09	1.18338
CLUAP1	7.19631e-09	-0.659489
SFRP1	7.36372e-09	0.794083
COX4I1	7.37582e-09	-0.231603
HMOX2	7.52402e-09	-0.252407
RPIA	7.53678e-09	0.881738
ANXA4	7.66366e-09	-0.437253
RWDD1	7.77075e-09	0.419773
CCDC58	8.01083e-09	-0.202194
U2SURP	8.10832e-09	-0.318383
PIK3C2A	8.13411e-09	-0.341401
SPTBN1	8.15072e-09	-0.409411
CLPP	8.15692e-09	-0.301787
TMEM170A	8.16927e-09	0.427348
DNAJC19	8.20905e-09	0.146057
AKNA	8.32268e-09	-0.866379
MX1	8.49793e-09	-0.329722
FDXR	9.10801e-09	0.245155
CCDC167	9.31479e-09	-0.265006
NFKBIA	9.57365e-09	0.677185
RAB8A	9.60108e-09	0.326461
LARP4	9.63325e-09	-0.395352
METTL26	9.79499e-09	-0.439828
CSKMT	1.02098e-08	-0.562742
MTX1	1.04172e-08	-0.393306
RER1	1.04766e-08	0.391046
SEC23B	1.04819e-08	-0.341695
ANKRD9	1.05011e-08	-0.448837
NUP54	1.06745e-08	0.699096
ZNF552	1.0861e-08	0.77158
RPA2	1.09544e-08	-0.191725
NABP2	1.11064e-08	-0.525335
C12orf57	1.13245e-08	0.23668
FIP1L1	1.13588e-08	0.162778
CPLANE1	1.15171e-08	-0.710013
FNBP1L	1.1689e-08	0.407373
PRELID3B	1.19018e-08	0.482112
DDX19A	1.19928e-08	-0.484805
KDELR1	1.19965e-08	0.36966
F3	1.23651e-08	1.1078
YTHDF2	1.24119e-08	0.417026
MRPS30	1.24655e-08	-0.242182
MSH3	1.25278e-08	-0.471368
PBDC1	1.2533e-08	0.372421
TES	1.26328e-08	0.446051
METTL5	1.26698e-08	-0.247389
BLVRB	1.28337e-08	-0.515498
CTTN	1.30591e-08	-0.396933
B3GNT7	1.31445e-08	1.06043
SEM1	1.31683e-08	0.374215
GNAI2	1.34355e-08	0.201479
KTI12	1.39555e-08	0.796795
RNF212	1.41037e-08	-0.667055
PHLDA3	1.43752e-08	0.408008
ANAPC5	1.4396e-08	-0.3924
RALY	1.49673e-08	0.271918
CCNG1	1.51255e-08	0.538585
YARS	1.51578e-08	-0.258159
IGF2BP3	1.52036e-08	-0.161799
NCBP2	1.54415e-08	-0.333463
CPSF2	1.54641e-08	-0.507741
CTNNBL1	1.54869e-08	-0.194017
RPF1	1.55576e-08	-0.175109
FAM173A	1.61108e-08	0.376746
MICU1	1.62421e-08	-0.394898
FAM96B	1.63014e-08	0.394614
G2E3	1.63795e-08	-0.542997
MLST8	1.6657e-08	-0.322621
PDCD2L	1.66995e-08	-0.66117
PDRG1	1.68929e-08	-0.546272
ENAH	1.71199e-08	0.329008
LY6E	1.71485e-08	0.380434
FBRSL1	1.78761e-08	0.799214
TMEM205	1.78881e-08	-0.476607
MORF4L2	1.81215e-08	0.259189
SMC3	1.81266e-08	0.424292
PTRH1	1.86453e-08	-0.429738
ZYG11A	1.8998e-08	-0.30546
COQ4	1.91958e-08	-0.461924
AAMDC	1.99305e-08	-0.529154
CAPZA2	1.99475e-08	0.75489
CHAF1A	2.02484e-08	-0.263087
PAXX	2.11602e-08	-0.252548
GNB1	2.11678e-08	0.173097
POMP	2.14585e-08	-0.302296
PIM2	2.15791e-08	-0.471242
GLUD1	2.17115e-08	0.27107
RAC3	2.17285e-08	-0.535367
RAB5C	2.18166e-08	0.364157
SRP68	2.1881e-08	-0.229494
ZNF738	2.22374e-08	0.732052
DAGLB	2.30639e-08	-0.369599
TACC3	2.33006e-08	-0.265163
AKT1S1	2.37527e-08	-0.62666
DCTN1	2.41904e-08	-0.330008
CLK2	2.44153e-08	-0.372259
TMEM248	2.45848e-08	0.634432
QSER1	2.484e-08	-0.53458
VASP	2.5336e-08	0.478873
NAE1	2.53991e-08	-0.326704
MRC2	2.56451e-08	-0.728423
CETN2	2.5705e-08	-0.228914
ELOB	2.58201e-08	-0.255162
MOGAT3	2.59716e-08	-0.431225
PEG10	2.68116e-08	-0.216375
PTPRA	2.76976e-08	-0.358927
IMPAD1	2.80574e-08	-0.548203
SERPINB1	2.83077e-08	0.700739
TRMT6	2.83941e-08	0.424297
NUCB1	2.84561e-08	-0.210315
ECHS1	2.86088e-08	-0.313199
NDUFB6	2.87493e-08	0.298643
KRTCAP2	2.88027e-08	0.712677
FASTKD2	2.92221e-08	-0.373179
CSTF3	2.9668e-08	-0.427513
DAXX	2.96943e-08	-0.181157
NODAL	2.97445e-08	0.21858
SDAD1	3.00162e-08	-0.230493
KIAA1217	3.01784e-08	-0.213122
TLK2	3.03266e-08	-0.41576
OGFR	3.04075e-08	-0.536152
CHD8	3.08247e-08	-0.290596
RAB11FIP4	3.08713e-08	0.80107
IST1	3.09575e-08	-0.433842
JUN	3.10601e-08	-0.409603
NIPAL1	3.1241e-08	-0.616899
NSMF	3.14391e-08	-0.602375
ZBED1	3.15535e-08	0.585569
GPX4	3.22478e-08	-0.317456
COA7	3.22508e-08	-0.291593
COBL	3.26019e-08	-0.289613
IRX2	3.26209e-08	0.501666
UMPS	3.37755e-08	-0.103505
TEAD4	3.38355e-08	-0.360803
PDGFA	3.427e-08	0.270904
GRB2	3.42759e-08	-0.401098
SAC3D1	3.47485e-08	-0.366343
RBM28	3.48147e-08	0.31805
VEGFA	3.49635e-08	-0.844244
GTPBP4	3.58147e-08	-0.23687
SEPT11	3.60974e-08	0.399638
WDR83OS	3.63918e-08	0.251259
ATG5	3.6512e-08	0.119521
TRAP1	3.70418e-08	-0.203441
PDHX	3.74798e-08	-0.284961
OSGEP	3.74902e-08	0.361231
FLII	3.77906e-08	-0.40475
BCL2L12	3.80995e-08	0.443223
MBD2	3.8249e-08	0.540637
TOP1MT	3.86172e-08	0.125038
DNAJC9	3.87974e-08	0.564299
NDUFA5	3.93263e-08	0.253751
WDR6	4.19241e-08	-0.289621
TRIM27	4.22917e-08	-0.380681
SPG7	4.30325e-08	-0.558758
BUB1	4.35479e-08	-0.348659
TMA16	4.36914e-08	-0.285489
PTPRF	4.36934e-08	0.214246
ME2	4.43422e-08	-0.642742
SLC29A1	4.65075e-08	0.444941
PSAT1	4.76062e-08	-0.233859
TRPM4	4.76161e-08	0.560207
DNM1L	4.81953e-08	-0.2034
CGREF1	4.85305e-08	1.08666
CUL4A	4.91858e-08	-0.437165
ZNF649	4.95218e-08	-0.387878
UAP1L1	4.97849e-08	-0.128459
MTDH	5.037e-08	0.119292
CTBP2	5.04931e-08	-0.280956
GGCT	5.17293e-08	0.315637
ULK4	5.2634e-08	-0.652131
DNPH1	5.33748e-08	-0.167235
TOP2B	5.37785e-08	0.30277
IPO5	5.39831e-08	-0.197535
SLC25A17	5.41841e-08	-0.527851
PPP2R2A	5.45459e-08	-0.144796
MDFI	5.50073e-08	-0.198413
PMF1	5.51992e-08	-0.214617
CERS4	5.6269e-08	0.792343
CINP	5.63474e-08	-0.40422
DHRS11	5.7165e-08	-0.624822
ALKBH7	5.74632e-08	-0.231103
QPCT	5.74928e-08	0.992908
VCL	5.81783e-08	-0.388376
DYNC2H1	5.92968e-08	-0.705836
SASH1	6.11029e-08	-0.814199
MTHFD1L	6.11416e-08	-0.413693
SLC25A11	6.19722e-08	-0.407208
AC004556.1	6.24439e-08	-0.504965
ZFP36L1	6.36858e-08	0.495343
SLC44A1	6.40074e-08	-0.158873
NDUFA13	6.40865e-08	0.281398
ADRA2C	6.53156e-08	0.751174
FH	6.57391e-08	0.236901
SNRPC	6.60586e-08	-0.289923
PLEKHA3	6.63029e-08	-0.487883
SMG1	6.85923e-08	-0.475326
CAPNS1	6.92525e-08	-0.226347
METTL8	7.08444e-08	-0.431593
KIAA0319L	7.09814e-08	-0.477169
PLCXD1	7.26958e-08	-0.327222
EMC2	7.33368e-08	-0.168285
ATXN7L3B	7.39768e-08	-0.319482
GPBP1L1	7.6606e-08	-0.195114
FASN	7.87911e-08	0.319844
FGD4	7.94764e-08	-0.349328
SMARCB1	7.96771e-08	0.396955
IDI1	7.97049e-08	0.574665
AQR	7.99386e-08	-0.266794
DLG3	8.01047e-08	-0.339537
NDFIP1	8.18928e-08	0.733958
GTF2H2	8.23891e-08	-0.195942
NDUFS1	8.27627e-08	-0.319237
UPF1	8.30205e-08	-0.131689
HMGB2	8.43601e-08	0.234983
EIF3C	8.47819e-08	-0.46052
HMGB3	8.53246e-08	0.347238
MDM2	8.54291e-08	-0.235885
NDUFAF3	8.5858e-08	-0.309913
TMEM54	8.63398e-08	0.950858
RWDD4	8.65071e-08	-0.119308
RPS11	8.68576e-08	0.307916
GCNT2	8.76463e-08	-0.328946
C6orf48	8.8136e-08	0.705958
TEX10	8.83395e-08	-0.258323
MID1IP1	8.87952e-08	0.511921
CCDC84	8.93144e-08	-0.354775
LSM1	9.0983e-08	0.497741
KPNA3	9.31533e-08	-0.242987
PAK1	9.67205e-08	-0.424895
ZDBF2	9.83806e-08	-0.624121
SH3GL1	1.0196e-07	-0.287212
PARVB	1.02416e-07	0.388727
ITSN1	1.02837e-07	-0.253155
TLCD1	1.07067e-07	-0.231988
MRNIP	1.08002e-07	-0.445253
SLC35B1	1.08156e-07	0.580769
MIB2	1.08293e-07	-0.509506
RSF1	1.08407e-07	-0.271292
PSMD4	1.08495e-07	-0.434858
SLC4A1AP	1.1011e-07	-0.120277
ZNF787	1.11064e-07	0.613213
ATP6V1E1	1.12329e-07	-0.388407
BOD1	1.1276e-07	0.351725
FEN1	1.1413e-07	0.422021
PSMF1	1.14262e-07	-0.17701
SLC38A1	1.14293e-07	0.599487
AFF4	1.14426e-07	-0.316785
NFKBIB	1.14537e-07	-0.456285
IFITM2	1.17264e-07	0.280264
CA2	1.17296e-07	0.641259
PON2	1.19535e-07	1.03029
DNAJC21	1.19566e-07	-0.17148
NUP58	1.20613e-07	-0.175257
MCRS1	1.21144e-07	0.462161
BUD31	1.22573e-07	0.305534
CCDC117	1.24306e-07	0.36425
RMDN3	1.24831e-07	-0.363534
SCAMP4	1.25238e-07	-0.282477
IFITM1	1.26447e-07	0.659678
GNPDA1	1.29119e-07	0.252012
DDX52	1.30247e-07	-0.231765
FAM133B	1.30655e-07	0.323066
PDAP1	1.31689e-07	-0.262794
SLC7A1	1.32825e-07	-0.824083
DDX46	1.3289e-07	0.146738
HDLBP	1.33163e-07	-0.362188
HPS4	1.34341e-07	-0.486356
APP	1.34788e-07	-0.267435
SYNGR3	1.34983e-07	-0.406818
MAP9	1.3801e-07	-0.646612
ZDHHC16	1.38128e-07	-0.141806
C12orf73	1.3941e-07	-0.815261
GLG1	1.40788e-07	-0.437491
RNF167	1.45692e-07	-0.258628
BAZ1B	1.45727e-07	-0.287252
MYLIP	1.4631e-07	0.898975
TMEM219	1.47378e-07	0.673677
EIF3H	1.48289e-07	0.302654
CEP250	1.52501e-07	-0.722938
ANAPC7	1.57737e-07	-0.198355
MRPL16	1.57741e-07	-0.418279
USP10	1.58158e-07	-0.274961
ATP1A1	1.60642e-07	0.200796
MRPS31	1.60733e-07	-0.22519
AC022784.1	1.65887e-07	-0.254722
TIMM23	1.6634e-07	-0.221196
GGA2	1.6718e-07	-0.406245
AL121761.2	1.68119e-07	-0.439231
SAMM50	1.68977e-07	-0.27307
CLPX	1.79571e-07	-0.34606
AFF1	1.80639e-07	-0.486865
RPS26	1.83158e-07	-0.193671
ADNP	1.84667e-07	0.244066
MPLKIP	1.86551e-07	0.44181
CKMT1B	1.89125e-07	-0.739568
GPS1	2.03352e-07	-0.230094
SUPT6H	2.10574e-07	-0.351926
ST6GAL1	2.14002e-07	0.482595
ZNF593	2.18465e-07	-0.270943
RASSF7	2.20768e-07	-0.497075
TERF1	2.21918e-07	-0.245371
SND1	2.25202e-07	0.181617
TMEM14C	2.31056e-07	0.350501
TATDN3	2.31947e-07	-0.465936
CPT2	2.32063e-07	-0.717075
ENDOG	2.35934e-07	-0.397059
ATP6V1A	2.36255e-07	-0.405311
TUBGCP2	2.41546e-07	-0.121913
RCC2	2.41548e-07	0.323944
FOXO3	2.42188e-07	-0.480138
DYNLT1	2.42211e-07	0.332476
UBXN1	2.45636e-07	0.110903
FXN	2.4687e-07	-0.163479
METAP2	2.4722e-07	-0.23888
P4HB	2.50644e-07	0.210049
RAB5A	2.54427e-07	-0.499726
AKR7A2	2.55601e-07	0.323316
VENTX	2.56059e-07	-0.355129
METTL23	2.59273e-07	-0.311918
NKTR	2.61186e-07	-0.29333
ADI1	2.62077e-07	0.260597
SUGT1	2.62445e-07	-0.329246
NAA10	2.67059e-07	0.214058
DNAJC2	2.69447e-07	0.230658
EEF1D	2.72428e-07	0.362015
ATOX1	2.73754e-07	0.213611
MMADHC	2.73781e-07	0.299236
CSNK2A2	2.77547e-07	0.410015
RHOG	2.81929e-07	0.647349
NBAS	2.81942e-07	-0.348506
PPFIA3	2.84354e-07	-0.556502
PCNT	2.85913e-07	-0.374225
MKNK2	2.86955e-07	0.210142
HIC2	2.88192e-07	0.39063
MINOS1	2.89606e-07	0.30273
ARMC6	2.99438e-07	-0.369326
EXOSC2	3.04487e-07	-0.564436
ACOT8	3.06347e-07	-0.579605
CDCA8	3.07828e-07	0.171078
CD164	3.08461e-07	0.553887
ACBD6	3.0856e-07	-0.296834
AEBP2	3.11009e-07	-0.427724
ASPH	3.13926e-07	-0.293872
ACADM	3.2097e-07	-0.331893
PSMD6	3.23293e-07	-0.380315
PMS1	3.27001e-07	-0.380419
VPS26A	3.27029e-07	0.306391
RBM7	3.2924e-07	0.828387
HMGCS1	3.33126e-07	0.522876
AFMID	3.36892e-07	-0.474916
MARF1	3.42529e-07	-0.554473
FAM49B	3.4465e-07	0.572664
ABCA7	3.49614e-07	-0.633833
AIFM2	3.52873e-07	-0.802291
RABGGTB	3.57188e-07	0.690647
KDM1A	3.6469e-07	0.353863
SNRPB	3.66017e-07	0.283701
UBTF	3.73528e-07	0.374772
SULT1A3	3.74895e-07	-0.7145
VEGFB	3.76733e-07	-0.471519
POLE4	3.83684e-07	0.551827
BYSL	3.85781e-07	0.100115
PCSK5	3.96904e-07	-0.414136
ESYT1	4.00188e-07	0.250235
MAPKAP1	4.01218e-07	-0.335113
COPZ1	4.05305e-07	-0.348848
NOP56	4.10192e-07	-0.296233
CACNA2D1	4.14804e-07	-0.178983
NISCH	4.18276e-07	-0.393551
LEO1	4.19172e-07	-0.31007
UBA52	4.20448e-07	0.305325
PHF14	4.21665e-07	0.577693
TIMM8B	4.25838e-07	-0.318552
GMCL1	4.2632e-07	-0.418637
SAFB	4.27665e-07	0.278426
CDYL	4.28016e-07	0.575671
AGFG1	4.30035e-07	0.373088
SPTAN1	4.30369e-07	-0.243665
GPX3	4.37333e-07	-0.160244
MRPL55	4.41458e-07	-0.288788
POLDIP2	4.44504e-07	-0.363323
DACT2	4.47474e-07	-0.484483
PPFIBP1	4.48305e-07	1.03747
PEPD	4.50106e-07	0.546552
MPI	4.50238e-07	-0.391328
ZNF93	4.58234e-07	0.424299
TBCD	4.62882e-07	-0.110885
GPNMB	4.76714e-07	-0.41765
JTB	4.86025e-07	0.238433
HNRNPL	4.86826e-07	-0.135074
SYAP1	5.00808e-07	0.348338
UTP18	5.06778e-07	0.166442
UPF3B	5.14746e-07	0.46243
NUTF2	5.15145e-07	0.313132
ADD3	5.17454e-07	-0.527042
DAPK1	5.18295e-07	0.984391
CEBPZ	5.18307e-07	-0.117187
ZNF160	5.19348e-07	-0.705635
SRP19	5.21072e-07	0.333112
MUC20-OT1	5.25344e-07	0.210745
ARL3	5.25461e-07	-0.114829
POLR2C	5.48155e-07	0.296761
FBXO36	5.5166e-07	-0.509046
GAMT	5.55869e-07	-0.211518
SMS	5.61719e-07	0.464473
MTFMT	5.66214e-07	-0.308088
RBM22	5.68134e-07	-0.202929
GTSF1	5.71714e-07	1.06037
NCBP3	5.80721e-07	0.248005
MAFG	5.84081e-07	0.63744
LAP3	6.10749e-07	-0.265328
AVEN	6.13454e-07	-0.332261
KIF5C	6.15931e-07	-0.697368
QTRT2	6.23572e-07	-0.33655
MTMR12	6.28382e-07	-0.612299
C12orf10	6.32628e-07	0.121813
TMOD3	6.34855e-07	-0.250121
SNRPE	6.38565e-07	-0.272536
APLP2	6.47237e-07	0.306476
ARG2	6.51056e-07	-0.52268
DYNLRB1	6.51143e-07	0.392629
RPS6KA4	6.52313e-07	0.623713
ARHGAP42	6.67501e-07	-0.307753
KMT2B	6.7117e-07	0.36287
SNU13	6.73884e-07	-0.273366
LMNB2	6.74159e-07	0.435626
CTNND1	6.85407e-07	0.537093
ANLN	6.96678e-07	0.517185
KMT2C	7.091e-07	-0.137597
SOAT1	7.12427e-07	-0.27291
CCNE1	7.15311e-07	0.41518
ENY2	7.18415e-07	0.153651
COPRS	7.25134e-07	0.400434
SFT2D1	7.30767e-07	0.213979
NDUFB10	7.34041e-07	-0.249393
PRPF3	7.37753e-07	0.352199
KDM4C	7.38338e-07	-0.838058
SLC27A5	7.43909e-07	-0.503804
TERF2IP	7.48504e-07	-0.461008
EXOSC1	7.55686e-07	-0.153665
NPC2	7.65916e-07	0.400667
PSMB7	7.65952e-07	-0.331572
ZNF770	7.74238e-07	-0.330397
CHMP4C	7.90099e-07	0.785556
EIF3E	8.30073e-07	0.319976
AUP1	8.36373e-07	-0.26685
RRM2	8.36484e-07	-0.269282
POLR2J	8.43033e-07	0.339647
GPRC5B	8.78586e-07	0.20272
PSPH	8.79058e-07	-0.32969
MOB1A	8.86424e-07	-0.235743
CREBL2	8.88651e-07	-0.217925
PPP2CB	9.02902e-07	0.338774
SELENOS	9.05514e-07	0.243077
AL645728.1	9.07901e-07	-0.518969
HSPA2	9.09755e-07	0.564268
HDAC6	9.19384e-07	-0.706214
ZMYM2	9.23861e-07	-0.297937
MOSPD1	9.27425e-07	0.771754
CASP3	9.37932e-07	0.711056
PFDN2	9.38982e-07	0.268089
AGL	9.98561e-07	-0.281253
AVL9	1.01357e-06	-0.562184
PTPN2	1.01794e-06	-0.391677
GRK6	1.0206e-06	-0.242679
SLC2A3	1.03897e-06	-0.109317
HORMAD1	1.04901e-06	-0.335667
DHX40	1.06676e-06	-0.4254
RPS19BP1	1.09135e-06	0.114468
CCND3	1.10741e-06	-0.18529
PPAN	1.12017e-06	-0.124723
VTI1B	1.12457e-06	-0.251956
ATP5MD	1.13503e-06	-0.200919
RNF5	1.13581e-06	-0.362928
CALD1	1.13873e-06	-0.257929
TSSC4	1.1448e-06	0.547348
RPUSD1	1.14706e-06	0.230581
NCAPG	1.16969e-06	0.396806
PCGF6	1.18943e-06	-0.290184
CRTAP	1.21018e-06	-0.280957
ATN1	1.2188e-06	0.616909
NT5DC2	1.21916e-06	-0.442872
DCXR	1.22093e-06	-0.248188
POLD3	1.22692e-06	-0.39468
GFM1	1.23883e-06	-0.34806
FOXRED1	1.24117e-06	-0.554385
MAGOH	1.24271e-06	0.2426
N4BP2L2	1.25169e-06	-0.278512
WDR82	1.2685e-06	-0.279843
MIF	1.28407e-06	0.329132
USP36	1.29193e-06	-0.415198
CDCA3	1.30202e-06	0.557936
NR1H2	1.31843e-06	0.283443
PYURF	1.33487e-06	0.709586
GMNN	1.34484e-06	-0.123962
LBR	1.34498e-06	0.211865
C1orf131	1.34609e-06	0.130135
CUL5	1.37975e-06	0.377832
RMND1	1.38126e-06	-0.246211
STK17A	1.39128e-06	0.595581
PRMT5	1.39501e-06	-0.19725
RINL	1.39799e-06	-0.570677
SAT1	1.39894e-06	0.676193
LINC01160	1.46132e-06	-0.406323
MYH10	1.48385e-06	-0.193562
KLF4	1.49746e-06	0.38746
SAP30BP	1.50172e-06	-0.322981
MAPK1IP1L	1.50971e-06	0.21577
MYSM1	1.51225e-06	0.228332
NPIPB5	1.51604e-06	-0.474573
CEMIP2	1.5238e-06	-0.337108
JPT2	1.52655e-06	-0.197365
THOP1	1.52688e-06	-0.431514
PITPNC1	1.52861e-06	0.379892
PSMD3	1.53928e-06	0.28749
DHDDS	1.54059e-06	-0.148717
MPP2	1.55604e-06	-0.431068
COL1A1	1.56551e-06	1.68949
HGH1	1.56798e-06	-0.393944
FAM210A	1.58282e-06	-0.289841
MDN1	1.59213e-06	-0.150998
SLC9A1	1.66112e-06	-0.136925
MAGI3	1.66508e-06	1.02031
PGRMC2	1.67898e-06	-0.170078
NARS2	1.68368e-06	-0.337055
HDGF	1.68684e-06	0.331313
SERPINB6	1.69702e-06	-0.247468
METTL9	1.70873e-06	0.544099
GTF3C2	1.71147e-06	-0.326407
CSE1L	1.71715e-06	-0.392023
BEX3	1.72415e-06	-0.351761
COX6A1	1.73563e-06	0.279098
GON4L	1.75593e-06	-0.321383
TULP3	1.79216e-06	-0.346564
SKA2	1.80934e-06	0.555977
CHAF1B	1.83082e-06	-0.371707
ERG28	1.84135e-06	0.517398
MCTS1	1.84189e-06	-0.176697
HIST1H3B	1.84328e-06	0.965573
HADHA	1.84671e-06	-0.300485
EXOSC4	1.86054e-06	-0.394378
MGA	1.87293e-06	-0.294907
TNPO3	1.8884e-06	-0.210661
ABRAXAS2	1.89333e-06	-0.114969
VMA21	1.90144e-06	0.428195
ZCCHC7	1.90552e-06	-0.456876
CLTB	1.95774e-06	-0.116708
POLR2G	1.96167e-06	-0.381062
CARS2	1.96303e-06	-0.219652
ECPAS	1.97368e-06	-0.353432
UCHL3	2.03101e-06	0.356274
EZR	2.03981e-06	0.387894
SLC9A3R2	2.04639e-06	-0.323376
MAP1LC3A	2.06485e-06	-0.679547
PDLIM5	2.09129e-06	-0.662866
SART3	2.12051e-06	-0.266979
AP3D1	2.12763e-06	-0.14501
MGMT	2.17193e-06	-0.172287
UBE2R2	2.23706e-06	0.475524
SKAP2	2.24438e-06	1.03683
COA6	2.25712e-06	0.430105
MPHOSPH8	2.26043e-06	-0.126808
RRP9	2.26421e-06	0.535271
ADD2	2.27371e-06	-0.738819
GTPBP1	2.27855e-06	-0.522703
TAF1D	2.28275e-06	0.244291
FGD6	2.34929e-06	-0.623492
SIGIRR	2.40244e-06	-0.420109
SBNO1	2.41513e-06	-0.295473
ANAPC16	2.44553e-06	0.27612
PRIM1	2.44921e-06	-0.330203
HTT	2.46312e-06	-0.420067
WRB	2.5212e-06	-0.574427
VPS29	2.52699e-06	-0.299061
BRI3BP	2.53879e-06	-0.21705
OGDH	2.54134e-06	-0.187231
MINDY2	2.55167e-06	-0.429483
VWA1	2.56625e-06	0.177493
ACOT13	2.567e-06	-0.261034
PLOD2	2.62283e-06	-0.393832
KMT2A	2.65158e-06	-0.241025
TMEM167A	2.69842e-06	0.269285
EIF4A3	2.70749e-06	0.395943
NQO2	2.70914e-06	0.346406
BRAP	2.71038e-06	-0.389237
RPL22	2.71533e-06	0.201679
TMEM14B	2.73958e-06	-0.191831
GINS2	2.74438e-06	-0.134579
SLC7A6	2.75118e-06	-0.769739
REEP5	2.75332e-06	-0.118619
HELLS	2.78253e-06	-0.118699
ATP5MPL	2.81291e-06	-0.228909
CANX	2.82942e-06	-0.280127
ZWILCH	2.87116e-06	-0.360323
MCM10	2.87848e-06	-0.386989
BTF3	2.89653e-06	0.323656
NUP155	2.90176e-06	-0.349954
FBXW2	2.90283e-06	0.126577
SART1	2.90678e-06	-0.21909
TBL1XR1	2.91948e-06	-0.121003
FKBP5	2.95727e-06	0.601799
FGFR3	2.95909e-06	0.863538
MKRN1	2.97167e-06	0.187218
JAGN1	2.97987e-06	0.258032
XRCC6	2.9979e-06	-0.260522
C11orf68	2.99795e-06	-0.245537
PDCD6	3.00003e-06	0.357898
PLEKHJ1	3.03592e-06	0.260842
PQBP1	3.05851e-06	-0.227442
ERBB3	3.0716e-06	-0.345316
RASSF8	3.07794e-06	0.992287
EIF2AK4	3.08159e-06	-0.253217
PQLC1	3.08232e-06	0.205867
TMEM208	3.13152e-06	0.29425
SYPL1	3.13791e-06	0.51043
CYTOR	3.14438e-06	-0.486288
GID8	3.15718e-06	0.486927
CLNS1A	3.23659e-06	-0.111811
GTPBP3	3.27113e-06	-0.41385
MCFD2	3.27197e-06	-0.47218
EPPK1	3.27298e-06	0.427801
SEPT9	3.27504e-06	0.39377
GPANK1	3.28213e-06	-0.473112
CHCHD1	3.28996e-06	0.193544
RASGEF1A	3.29321e-06	-0.236444
ASPM	3.33826e-06	0.222745
FAM98C	3.39588e-06	-0.544855
RCBTB1	3.39768e-06	0.195131
DNAJB6	3.41763e-06	-0.165026
TBCB	3.44321e-06	-0.177358
CHMP4B	3.45397e-06	-0.306764
SLC25A16	3.46487e-06	-0.143377
TSPAN4	3.51091e-06	-0.737724
DDAH2	3.5255e-06	0.645991
CDHR1	3.54173e-06	0.559642
COX7B	3.60514e-06	-0.209698
MRM3	3.60809e-06	-0.32307
HSPA5	3.62118e-06	-0.371007
HDDC3	3.79943e-06	-0.225716
NEDD8	3.82807e-06	-0.281512
NMI	3.86306e-06	-0.315539
DDX10	3.88684e-06	-0.236863
TRIM14	3.8923e-06	-0.602971
SPTSSA	3.89402e-06	-0.164642
PPP1R7	3.89857e-06	-0.303035
CKMT1A	3.95085e-06	-0.559392
TYW3	3.9673e-06	-0.286457
RBM15B	3.9763e-06	0.672446
DPY30	3.9872e-06	-0.222845
MMP24OS	4.02793e-06	0.437899
PRKCSH	4.03995e-06	-0.283388
BICD2	4.08936e-06	0.78725
ZNF280B	4.09041e-06	-0.479866
PYCR2	4.11308e-06	-0.229272
EARS2	4.13456e-06	-0.276499
SECISBP2	4.13828e-06	0.103167
TMEM41B	4.15206e-06	0.290005
MPDZ	4.2051e-06	-0.670927
CATSPERZ	4.21594e-06	-0.415716
RNH1	4.22904e-06	0.390995
DCTN4	4.25003e-06	-0.445345
TRNP1	4.28366e-06	-0.511601
UBE2C	4.29136e-06	0.257802
CSNK1G2	4.32546e-06	0.447272
ATP5PD	4.35885e-06	0.256641
PDP2	4.40597e-06	-0.758534
TMEM251	4.4102e-06	0.972824
SLC7A6OS	4.41933e-06	-0.42469
REPIN1	4.42793e-06	1.02749
SUCLG1	4.43776e-06	-0.246575
SF3B3	4.49076e-06	-0.266167
CIR1	4.58223e-06	-0.294003
KAT7	4.58999e-06	-0.265647
HSD17B10	4.60312e-06	-0.110848
CAD	4.63086e-06	-0.251056
BTG1	4.71245e-06	0.836255
NCBP2-AS2	4.74282e-06	0.261967
PLCD3	4.77233e-06	-0.5563
TOR1AIP2	4.93117e-06	-0.260002
EIF4EBP2	4.9632e-06	0.263493
CCNT1	5.08307e-06	-0.414141
AC007207.2	5.10371e-06	0.618625
SEC63	5.14033e-06	-0.317112
ZFR	5.15702e-06	-0.330029
NDC80	5.21935e-06	-0.373044
SLC27A4	5.25064e-06	-0.36844
SLC4A8	5.40924e-06	-0.243437
SMARCD1	5.41093e-06	0.284981
HSPBP1	5.44195e-06	0.354227
MCM3AP	5.50465e-06	-0.246267
PSMC2	5.5088e-06	0.209091
ERP29	5.5358e-06	-0.164092
AARS2	5.53705e-06	-0.385971
BLOC1S4	5.59455e-06	0.108796
RGS10	5.62011e-06	0.369125
CIB2	5.64664e-06	-0.336862
ATP1A3	5.65885e-06	-0.311675
WASHC1	5.77095e-06	-0.267552
GTF3C5	5.7773e-06	-0.472168
FUBP3	5.79764e-06	0.370681
H1FX	5.81061e-06	0.175213
S100A14	5.82117e-06	0.913934
ZBTB10	5.82183e-06	0.513993
YY1	5.8555e-06	-0.104737
RBBP6	5.89102e-06	0.32947
ARF5	5.89991e-06	0.400495
SNTB2	5.93345e-06	-0.192488
MLXIP	5.98079e-06	-0.37511
SERTAD3	5.98471e-06	0.619911
TCEAL8	6.06317e-06	-0.342806
FAM126A	6.13333e-06	0.731495
EGLN1	6.1657e-06	-0.256263
LCMT1	6.1695e-06	-0.178638
CDKN2AIPNL	6.21219e-06	0.566701
BNIP2	6.32884e-06	-0.172155
ATIC	6.33418e-06	-0.300088
BLOC1S1	6.33656e-06	-0.126545
ACD	6.35285e-06	-0.591223
KIRREL1	6.46809e-06	-0.424702
GRINA	6.50449e-06	-0.346677
UBE2Q1	6.61803e-06	-0.41001
SLC19A3	6.63195e-06	-0.556447
ILF3-DT	6.72284e-06	-0.37754
SP8	6.8799e-06	-0.176251
AK2	6.96659e-06	-0.201793
MTPAP	7.00819e-06	-0.193739
MIGA1	7.06138e-06	-0.56006
RBM5	7.06891e-06	-0.347774
EIF4E2	7.07846e-06	-0.21173
KRAS	7.16197e-06	0.231491
AHNAK	7.30219e-06	0.387253
RNASET2	7.3585e-06	0.399294
DHODH	7.40689e-06	-0.45427
SMPD4	7.41969e-06	-0.282878
PCNA	7.42467e-06	0.254418
RBM6	7.45178e-06	0.10032
KLHL18	7.46626e-06	-0.146642
MCUR1	7.59202e-06	0.19539
C4orf48	7.61049e-06	-0.37485
POLDIP3	7.66332e-06	-0.320707
RBPMS2	7.86228e-06	0.263249
CIT	7.9088e-06	-0.269445
ASH2L	7.95941e-06	-0.172012
CTSD	8.04085e-06	-0.140088
CHMP1A	8.04497e-06	-0.21961
RCN2	8.04499e-06	0.160644
SOD2	8.05654e-06	-0.417261
PEF1	8.06201e-06	0.493219
ORAI1	8.18225e-06	-0.152928
PPP4R3B	8.19832e-06	0.233689
ATP1B3	8.20987e-06	-0.238357
SNRPA1	8.23636e-06	0.188756
TFAP2C	8.28303e-06	0.255799
FAM219B	8.35372e-06	-0.21892
PLXNB2	8.39021e-06	-0.301813
TIMM17A	8.41437e-06	-0.148798
CFD	8.41442e-06	-0.334907
LYN	8.49147e-06	0.659814
CLDN7	8.52955e-06	0.169829
SF3B6	8.61818e-06	0.236117
CASP2	8.65831e-06	0.943526
JADE2	8.68528e-06	0.462552
REV1	8.71042e-06	0.134578
LUZP4	8.73042e-06	-0.317686
IBTK	8.77882e-06	-0.463347
HAX1	8.87014e-06	-0.191769
SIVA1	9.04588e-06	0.288288
SMIM4	9.11253e-06	0.246446
TRAPPC1	9.16089e-06	0.265936
MRPL35	9.16879e-06	-0.273517
ERGIC3	9.21476e-06	-0.191821
COX7B2	9.22457e-06	-0.320162
ZFAND6	9.22922e-06	0.140961
KLC3	9.35173e-06	-0.564767
MXD4	9.53679e-06	-0.163112
SPRYD7	9.83759e-06	-0.2913
GAR1	9.91911e-06	-0.16936
TCEAL9	1.01119e-05	0.522832
EMC4	1.0145e-05	0.108555
RPS8	1.02242e-05	0.144457
TXNRD2	1.02382e-05	-0.471405
HAT1	1.02417e-05	-0.205985
TSC2	1.02675e-05	-0.292037
SGK1	1.03632e-05	0.47542
C3orf14	1.04039e-05	-0.120494
UTP3	1.04355e-05	-0.1788
ANKRD54	1.05922e-05	-0.438303
THUMPD3-AS1	1.0686e-05	0.873194
MIDN	1.08682e-05	0.423919
ECHDC1	1.12897e-05	-0.173026
TMEM147	1.13398e-05	0.191285
NOP14	1.13542e-05	0.111907
CENPJ	1.13961e-05	0.520733
[truncated: 3,501 more rows]

## Sheet: EFIG8f_scrnaseq_violin
cell	group	HAND1	CDX1
EZH2i_Naive_D2_10X_AAACCCACACTTCCTG	EZH2i_Naive_D2	0.920026	0
EZH2i_Naive_D2_10X_AAACGAAGTACCCAGC	EZH2i_Naive_D2	0	0
EZH2i_Naive_D2_10X_AAACGAAGTGAGGAAA	EZH2i_Naive_D2	0	0
EZH2i_Naive_D2_10X_AAACGAATCCACGGAC	EZH2i_Naive_D2	0	0
EZH2i_Naive_D2_10X_AAACGAATCTAGACCA	EZH2i_Naive_D2	0	0.980454
EZH2i_Naive_D2_10X_AAAGAACAGGCTAGCA	EZH2i_Naive_D2	0	0
EZH2i_Naive_D2_10X_AAAGAACTCTTCGGTC	EZH2i_Naive_D2	0	0
EZH2i_Naive_D2_10X_AAAGGTAAGTTATGGA	EZH2i_Naive_D2	0	0
EZH2i_Naive_D2_10X_AAAGGTAGTCTACACA	EZH2i_Naive_D2	0	0
EZH2i_Naive_D2_10X_AACAGGGGTATGGTTC	EZH2i_Naive_D2	0	0
EZH2i_Naive_D2_10X_AACGAAAAGCCGATTT	EZH2i_Naive_D2	0	0.961947
EZH2i_Naive_D2_10X_AACGGGAAGAGGTGCT	EZH2i_Naive_D2	0	0
EZH2i_Naive_D2_10X_AACGGGAGTCGTCGGT	EZH2i_Naive_D2	0	0
EZH2i_Naive_D2_10X_AACTTCTCAATAGAGT	EZH2i_Naive_D2	0	0
EZH2i_Naive_D2_10X_AAGACAACAACTCCAA	EZH2i_Naive_D2	0	0
EZH2i_Naive_D2_10X_AAGACAACACCCATAA	EZH2i_Naive_D2	0.971897	0
EZH2i_Naive_D2_10X_AAGACAATCTGATGGT	EZH2i_Naive_D2	0	0
EZH2i_Naive_D2_10X_AAGACTCGTTCAGGTT	EZH2i_Naive_D2	0	0
EZH2i_Naive_D2_10X_AAGATAGCATGACTCA	EZH2i_Naive_D2	0	0
EZH2i_Naive_D2_10X_AAGCATCGTATGAGCG	EZH2i_Naive_D2	0	0
EZH2i_Naive_D2_10X_AAGCCATAGAGGATCC	EZH2i_Naive_D2	1.62818	0
EZH2i_Naive_D2_10X_AAGCGAGAGATACGAT	EZH2i_Naive_D2	0	0
EZH2i_Naive_D2_10X_AAGCGAGGTTGCGGCT	EZH2i_Naive_D2	0	0
EZH2i_Naive_D2_10X_AAGTACCTCTCGAGTA	EZH2i_Naive_D2	0	1.16923
EZH2i_Naive_D2_10X_AAGTGAACAATTGCTG	EZH2i_Naive_D2	0	0
EZH2i_Naive_D2_10X_AAGTGAATCTCGCAGG	EZH2i_Naive_D2	0	0
EZH2i_Naive_D2_10X_AATAGAGGTCATCACA	EZH2i_Naive_D2	0	0
EZH2i_Naive_D2_10X_AATAGAGGTGTCATCA	EZH2i_Naive_D2	0	0
EZH2i_Naive_D2_10X_AATCACGTCAAGTTGC	EZH2i_Naive_D2	2.11669	0
EZH2i_Naive_D2_10X_AATGAAGAGCATGAAT	EZH2i_Naive_D2	0	0
EZH2i_Naive_D2_10X_AATGAAGGTCGCAACC	EZH2i_Naive_D2	0	0
EZH2i_Naive_D2_10X_AATGACCTCGGCTTCT	EZH2i_Naive_D2	0	0
EZH2i_Naive_D2_10X_AATGGCTCATCCCACT	EZH2i_Naive_D2	0	0
EZH2i_Naive_D2_10X_AATGGCTCATTAAAGG	EZH2i_Naive_D2	0	0
EZH2i_Naive_D2_10X_AATGGCTGTGTGTTTG	EZH2i_Naive_D2	0	0
EZH2i_Naive_D2_10X_AATTCCTCAAATGATG	EZH2i_Naive_D2	0	0
EZH2i_Naive_D2_10X_AATTCCTCAACCCTAA	EZH2i_Naive_D2	0	0
EZH2i_Naive_D2_10X_AATTCCTTCTAACACG	EZH2i_Naive_D2	0	0
EZH2i_Naive_D2_10X_AATTTCCTCAAGTCGT	EZH2i_Naive_D2	0	0
EZH2i_Naive_D2_10X_ACAAAGAAGGTGATCG	EZH2i_Naive_D2	0	0
EZH2i_Naive_D2_10X_ACAAAGATCCAATGCA	EZH2i_Naive_D2	0	1.19022
EZH2i_Naive_D2_10X_ACAACCACAGGCATTT	EZH2i_Naive_D2	0	0
EZH2i_Naive_D2_10X_ACAACCAGTGCCCGTA	EZH2i_Naive_D2	0	0
EZH2i_Naive_D2_10X_ACACCAAAGTCCTGTA	EZH2i_Naive_D2	0	0
EZH2i_Naive_D2_10X_ACACCAACAATTCGTG	EZH2i_Naive_D2	0	0
EZH2i_Naive_D2_10X_ACAGGGAGTGTAGCAG	EZH2i_Naive_D2	0	0
EZH2i_Naive_D2_10X_ACATCCCGTAACCCGC	EZH2i_Naive_D2	0	0
EZH2i_Naive_D2_10X_ACATCCCTCGCGTTTC	EZH2i_Naive_D2	0	0
EZH2i_Naive_D2_10X_ACATGCACAGGACTAG	EZH2i_Naive_D2	0	1.10318
EZH2i_Naive_D2_10X_ACATTTCGTAGAATGT	EZH2i_Naive_D2	0	0
EZH2i_Naive_D2_10X_ACCAAACCAACACAAA	EZH2i_Naive_D2	0	0
EZH2i_Naive_D2_10X_ACCAAACCAACACGAG	EZH2i_Naive_D2	0	0
EZH2i_Naive_D2_10X_ACCAACACACCCTAGG	EZH2i_Naive_D2	0	0
EZH2i_Naive_D2_10X_ACCATTTCACAATGCT	EZH2i_Naive_D2	0	0
EZH2i_Naive_D2_10X_ACCCTTGCACACAGAG	EZH2i_Naive_D2	0	0
EZH2i_Naive_D2_10X_ACCGTTCTCAAGGAGC	EZH2i_Naive_D2	0	0
EZH2i_Naive_D2_10X_ACCTGAACATGACACT	EZH2i_Naive_D2	0	0
EZH2i_Naive_D2_10X_ACCTGTCAGTCCCTAA	EZH2i_Naive_D2	0	0
EZH2i_Naive_D2_10X_ACGATGTGTGTTACAC	EZH2i_Naive_D2	0	0
EZH2i_Naive_D2_10X_ACGGAAGGTGTATCCA	EZH2i_Naive_D2	0	0
EZH2i_Naive_D2_10X_ACGGGTCTCTACTCAT	EZH2i_Naive_D2	0	0
EZH2i_Naive_D2_10X_ACGTAGTTCTGCTTAT	EZH2i_Naive_D2	0	0
EZH2i_Naive_D2_10X_ACGTCCTGTGTCTAAC	EZH2i_Naive_D2	0	0
EZH2i_Naive_D2_10X_ACTATCTAGAAGCCAC	EZH2i_Naive_D2	0	0
EZH2i_Naive_D2_10X_ACTATCTAGTCAGCGA	EZH2i_Naive_D2	0	0
EZH2i_Naive_D2_10X_ACTATTCAGTGGATTA	EZH2i_Naive_D2	0	1.13161
EZH2i_Naive_D2_10X_ACTCTCGGTCACTCGG	EZH2i_Naive_D2	0	0
EZH2i_Naive_D2_10X_ACTGATGAGACTTCAC	EZH2i_Naive_D2	0	0
EZH2i_Naive_D2_10X_ACTGCAACACATACGT	EZH2i_Naive_D2	0	0
EZH2i_Naive_D2_10X_ACTGTCCCACGCCAGT	EZH2i_Naive_D2	0	0
EZH2i_Naive_D2_10X_ACTGTCCTCGTTCATT	EZH2i_Naive_D2	0	0
EZH2i_Naive_D2_10X_ACTGTGACAGCTACTA	EZH2i_Naive_D2	0	0
EZH2i_Naive_D2_10X_ACTGTGACAGGTGTTT	EZH2i_Naive_D2	0	0
EZH2i_Naive_D2_10X_ACTTCCGAGGCCACTC	EZH2i_Naive_D2	0	0
EZH2i_Naive_D2_10X_ACTTCGCCAACGTATC	EZH2i_Naive_D2	0.928021	0
EZH2i_Naive_D2_10X_ACTTTGTCACAATCTG	EZH2i_Naive_D2	0	0
EZH2i_Naive_D2_10X_AGAAGCGAGTTACGTC	EZH2i_Naive_D2	0	0
EZH2i_Naive_D2_10X_AGAAGTATCTAGATCG	EZH2i_Naive_D2	0	0
EZH2i_Naive_D2_10X_AGACAAAGTTCTGAGT	EZH2i_Naive_D2	0	0
EZH2i_Naive_D2_10X_AGACACTGTATACCTG	EZH2i_Naive_D2	0	0.373081
EZH2i_Naive_D2_10X_AGACCATCACCAGGTC	EZH2i_Naive_D2	0	0
EZH2i_Naive_D2_10X_AGACCATGTGGCTTAT	EZH2i_Naive_D2	0	0
EZH2i_Naive_D2_10X_AGAGAATCAGTTCACA	EZH2i_Naive_D2	0	0
EZH2i_Naive_D2_10X_AGAGAATTCAATGTCG	EZH2i_Naive_D2	0	0
EZH2i_Naive_D2_10X_AGAGAGCGTGTCACAT	EZH2i_Naive_D2	0	0
EZH2i_Naive_D2_10X_AGAGCCCTCTGGCTGG	EZH2i_Naive_D2	0	0
EZH2i_Naive_D2_10X_AGATCCAAGGCCCGTT	EZH2i_Naive_D2	0	0
EZH2i_Naive_D2_10X_AGATGCTTCGGCCCAA	EZH2i_Naive_D2	0	0
EZH2i_Naive_D2_10X_AGCATCAAGTCAAGCG	EZH2i_Naive_D2	0	0
EZH2i_Naive_D2_10X_AGCATCAGTGGCTTAT	EZH2i_Naive_D2	0	0
EZH2i_Naive_D2_10X_AGCCAGCCACAGGATG	EZH2i_Naive_D2	0	0
EZH2i_Naive_D2_10X_AGCGATTTCTGTGCTC	EZH2i_Naive_D2	0	0
EZH2i_Naive_D2_10X_AGCGCTGAGTTGTCAC	EZH2i_Naive_D2	0	0
EZH2i_Naive_D2_10X_AGCGCTGGTTGAGGAC	EZH2i_Naive_D2	0	0
EZH2i_Naive_D2_10X_AGCGTATAGGTCATTC	EZH2i_Naive_D2	0	0
EZH2i_Naive_D2_10X_AGCGTATTCGCATTGA	EZH2i_Naive_D2	0	0
EZH2i_Naive_D2_10X_AGCTCAACACGCAAAG	EZH2i_Naive_D2	0	0
EZH2i_Naive_D2_10X_AGCTCAAGTCAGGAGT	EZH2i_Naive_D2	0	0
EZH2i_Naive_D2_10X_AGCTCAATCACCTGGG	EZH2i_Naive_D2	0	1.16677
EZH2i_Naive_D2_10X_AGCTCAATCACTGCTC	EZH2i_Naive_D2	0	0
EZH2i_Naive_D2_10X_AGCTCAATCTAACGCA	EZH2i_Naive_D2	0	0
EZH2i_Naive_D2_10X_AGCTCAATCTTCACAT	EZH2i_Naive_D2	0	0
EZH2i_Naive_D2_10X_AGCTTCCCAACGGGTA	EZH2i_Naive_D2	0	0
EZH2i_Naive_D2_10X_AGCTTCCGTTCGGTCG	EZH2i_Naive_D2	0	0
EZH2i_Naive_D2_10X_AGGAATAAGCGATGAC	EZH2i_Naive_D2	0	0
EZH2i_Naive_D2_10X_AGGAATAGTTAAACCC	EZH2i_Naive_D2	0	0
EZH2i_Naive_D2_10X_AGGATAAAGGCTGAAC	EZH2i_Naive_D2	0	1.01659
EZH2i_Naive_D2_10X_AGGATCTCACCTATCC	EZH2i_Naive_D2	0	0
EZH2i_Naive_D2_10X_AGGCATTTCGCTCCTA	EZH2i_Naive_D2	0	0
EZH2i_Naive_D2_10X_AGGCTGCAGCTGTTCA	EZH2i_Naive_D2	0	0
EZH2i_Naive_D2_10X_AGGGAGTAGTAGTCTC	EZH2i_Naive_D2	0	0
EZH2i_Naive_D2_10X_AGGGCCTCAGTTTCGA	EZH2i_Naive_D2	0	0
EZH2i_Naive_D2_10X_AGGGCCTTCAACTGGT	EZH2i_Naive_D2	0	0
EZH2i_Naive_D2_10X_AGGGCCTTCTTAGCCC	EZH2i_Naive_D2	0	0
EZH2i_Naive_D2_10X_AGGGTTTCACGCTATA	EZH2i_Naive_D2	0	0
EZH2i_Naive_D2_10X_AGGGTTTTCCCAAGCG	EZH2i_Naive_D2	0	0
EZH2i_Naive_D2_10X_AGGTCTAAGACCATAA	EZH2i_Naive_D2	0	0
EZH2i_Naive_D2_10X_AGGTGTTAGTTCCAGT	EZH2i_Naive_D2	0	0
EZH2i_Naive_D2_10X_AGGTTGTGTTTGGAGG	EZH2i_Naive_D2	0	0
EZH2i_Naive_D2_10X_AGTACTGTCCCTCGTA	EZH2i_Naive_D2	0	0
EZH2i_Naive_D2_10X_AGTACTGTCTGAGCAT	EZH2i_Naive_D2	0	0
EZH2i_Naive_D2_10X_AGTAGCTAGGAAGTAG	EZH2i_Naive_D2	0	0
EZH2i_Naive_D2_10X_AGTCAACAGGCACGAT	EZH2i_Naive_D2	0	0
EZH2i_Naive_D2_10X_AGTCATGAGCCGTCGT	EZH2i_Naive_D2	0	0
EZH2i_Naive_D2_10X_AGTCATGGTAGTATAG	EZH2i_Naive_D2	0	0
EZH2i_Naive_D2_10X_AGTCATGGTCGAGCAA	EZH2i_Naive_D2	1.25761	1.25761
EZH2i_Naive_D2_10X_AGTCATGTCGGCCAAC	EZH2i_Naive_D2	0	0
EZH2i_Naive_D2_10X_AGTCTCCAGTCACTAC	EZH2i_Naive_D2	0	0
EZH2i_Naive_D2_10X_AGTGCCGCAAACCGGA	EZH2i_Naive_D2	0	0
EZH2i_Naive_D2_10X_AGTGCCGCACATACGT	EZH2i_Naive_D2	0	0
EZH2i_Naive_D2_10X_AGTGTTGCACAGACGA	EZH2i_Naive_D2	0	0
EZH2i_Naive_D2_10X_AGTGTTGGTCCGAAAG	EZH2i_Naive_D2	0	0
EZH2i_Naive_D2_10X_AGTTCCCAGCATCAAA	EZH2i_Naive_D2	0	0.485448
EZH2i_Naive_D2_10X_AGTTCCCTCGTTCTAT	EZH2i_Naive_D2	0	0
EZH2i_Naive_D2_10X_ATACCGATCCACATAG	EZH2i_Naive_D2	0	0
EZH2i_Naive_D2_10X_ATACTTCTCCCAATAG	EZH2i_Naive_D2	0	0
EZH2i_Naive_D2_10X_ATAGACCGTACTGTTG	EZH2i_Naive_D2	0	0.523244
EZH2i_Naive_D2_10X_ATAGAGAAGAATACAC	EZH2i_Naive_D2	0	0
EZH2i_Naive_D2_10X_ATAGGCTGTTACCCAA	EZH2i_Naive_D2	0	0
EZH2i_Naive_D2_10X_ATATCCTCAATAGGGC	EZH2i_Naive_D2	0	0
EZH2i_Naive_D2_10X_ATATCCTGTACACGTT	EZH2i_Naive_D2	0	1.01241
EZH2i_Naive_D2_10X_ATATCCTGTCTGTGAT	EZH2i_Naive_D2	0	0
EZH2i_Naive_D2_10X_ATCACAGTCACAACCA	EZH2i_Naive_D2	0	0
EZH2i_Naive_D2_10X_ATCACAGTCGTTCCTG	EZH2i_Naive_D2	0	0
EZH2i_Naive_D2_10X_ATCACGATCAAACTGC	EZH2i_Naive_D2	0	1.85415
EZH2i_Naive_D2_10X_ATCACGATCTGTGCAA	EZH2i_Naive_D2	0	0
EZH2i_Naive_D2_10X_ATCCACCAGTCCCGGT	EZH2i_Naive_D2	0	0
EZH2i_Naive_D2_10X_ATCCCTGAGGCAGGTT	EZH2i_Naive_D2	0	1.39039
EZH2i_Naive_D2_10X_ATCCCTGTCTTCGATT	EZH2i_Naive_D2	1.52858	2.254
EZH2i_Naive_D2_10X_ATCCTATTCACACGAT	EZH2i_Naive_D2	0	0
EZH2i_Naive_D2_10X_ATCGGATTCCATAGAC	EZH2i_Naive_D2	0	0
EZH2i_Naive_D2_10X_ATCGGATTCGCTTGAA	EZH2i_Naive_D2	0	0
EZH2i_Naive_D2_10X_ATCGTCCGTCATCCCT	EZH2i_Naive_D2	0	0
EZH2i_Naive_D2_10X_ATCGTGAAGGTCCTGC	EZH2i_Naive_D2	0	0
EZH2i_Naive_D2_10X_ATCTCTACATGGAGAC	EZH2i_Naive_D2	0	0
EZH2i_Naive_D2_10X_ATGATCGCAGCAGATG	EZH2i_Naive_D2	0	0
EZH2i_Naive_D2_10X_ATGATCGCATACCAGT	EZH2i_Naive_D2	0	0
EZH2i_Naive_D2_10X_ATGCATGAGTCATTGC	EZH2i_Naive_D2	0	0
EZH2i_Naive_D2_10X_ATGCATGGTATCAGCT	EZH2i_Naive_D2	0	0
EZH2i_Naive_D2_10X_ATGGATCTCGGAGATG	EZH2i_Naive_D2	0	0
EZH2i_Naive_D2_10X_ATGGGAGAGGAGTCTG	EZH2i_Naive_D2	0	0
EZH2i_Naive_D2_10X_ATGGGAGCAGACGCTC	EZH2i_Naive_D2	0	0
EZH2i_Naive_D2_10X_ATGGGAGTCAGGAACG	EZH2i_Naive_D2	0	0
EZH2i_Naive_D2_10X_ATGGGAGTCCAACTAG	EZH2i_Naive_D2	0	0
EZH2i_Naive_D2_10X_ATGGTTGGTGCTGTCG	EZH2i_Naive_D2	0	0
EZH2i_Naive_D2_10X_ATGTCCCAGGTGCTAG	EZH2i_Naive_D2	0	0
EZH2i_Naive_D2_10X_ATGTCCCAGTCAGCCC	EZH2i_Naive_D2	0	0
EZH2i_Naive_D2_10X_ATTACCTTCCCTTGGT	EZH2i_Naive_D2	0	1.48569
EZH2i_Naive_D2_10X_ATTATCCGTCTTGGTA	EZH2i_Naive_D2	0	0
EZH2i_Naive_D2_10X_ATTCCCGAGAGAGGTA	EZH2i_Naive_D2	0	0
EZH2i_Naive_D2_10X_ATTCCCGGTGAGTTGG	EZH2i_Naive_D2	0	0
EZH2i_Naive_D2_10X_ATTCGTTTCGACACTA	EZH2i_Naive_D2	0	0
EZH2i_Naive_D2_10X_ATTCGTTTCTTAGCTT	EZH2i_Naive_D2	0	0
EZH2i_Naive_D2_10X_ATTCTTGCAATAACCC	EZH2i_Naive_D2	0	0
EZH2i_Naive_D2_10X_ATTGGGTCAAGAGTGC	EZH2i_Naive_D2	0	0
EZH2i_Naive_D2_10X_ATTTACCGTTCACGAT	EZH2i_Naive_D2	0	0
EZH2i_Naive_D2_10X_ATTTCTGGTTCTCGTC	EZH2i_Naive_D2	0	0
EZH2i_Naive_D2_10X_CAAAGAAGTATCTCTT	EZH2i_Naive_D2	0	0
EZH2i_Naive_D2_10X_CAACAGTAGATTCGAA	EZH2i_Naive_D2	0	0
EZH2i_Naive_D2_10X_CAACCAAGTCAGGTAG	EZH2i_Naive_D2	0	0
EZH2i_Naive_D2_10X_CAACGATTCGGTAGGA	EZH2i_Naive_D2	0	0
EZH2i_Naive_D2_10X_CAACGGCCAGCTGAAG	EZH2i_Naive_D2	0	0
EZH2i_Naive_D2_10X_CAACGGCTCAAGTGGG	EZH2i_Naive_D2	0	0
EZH2i_Naive_D2_10X_CAAGACTTCCTATTGT	EZH2i_Naive_D2	0	0
EZH2i_Naive_D2_10X_CAAGAGGAGCATGTTC	EZH2i_Naive_D2	0	0
EZH2i_Naive_D2_10X_CAAGCTACAGCTGTGC	EZH2i_Naive_D2	0	0
EZH2i_Naive_D2_10X_CAAGGGAAGGCAGGTT	EZH2i_Naive_D2	0	0
EZH2i_Naive_D2_10X_CAATGACCATAGGTAA	EZH2i_Naive_D2	1.04379	0.772107
EZH2i_Naive_D2_10X_CAATGACTCCATACTT	EZH2i_Naive_D2	0	0
EZH2i_Naive_D2_10X_CAATTTCGTGGCTAGA	EZH2i_Naive_D2	0	0
EZH2i_Naive_D2_10X_CAATTTCTCAGTCCGG	EZH2i_Naive_D2	0	0
EZH2i_Naive_D2_10X_CACACAAAGATGGTCG	EZH2i_Naive_D2	0	0
EZH2i_Naive_D2_10X_CACAGATAGCGACTAG	EZH2i_Naive_D2	0	0
EZH2i_Naive_D2_10X_CACAGATTCATTACGG	EZH2i_Naive_D2	0	0
EZH2i_Naive_D2_10X_CACAGGCCACTTCTCG	EZH2i_Naive_D2	0	0.562531
EZH2i_Naive_D2_10X_CACATGAGTCACCTTC	EZH2i_Naive_D2	0	0
EZH2i_Naive_D2_10X_CACCAAAAGATTGAGT	EZH2i_Naive_D2	0	0
EZH2i_Naive_D2_10X_CACCAAACACGTAACT	EZH2i_Naive_D2	0	0
EZH2i_Naive_D2_10X_CACCAAAGTTGCCGAC	EZH2i_Naive_D2	0	0
EZH2i_Naive_D2_10X_CACCAAATCACTAGCA	EZH2i_Naive_D2	0	0
EZH2i_Naive_D2_10X_CACCGTTCAAGCGATG	EZH2i_Naive_D2	0.938578	0.938578
EZH2i_Naive_D2_10X_CACGTTCGTAGATCCT	EZH2i_Naive_D2	0	0
EZH2i_Naive_D2_10X_CACTGAAGTGTCTTAG	EZH2i_Naive_D2	0	0
EZH2i_Naive_D2_10X_CACTTCGTCCACAGGC	EZH2i_Naive_D2	0	0
EZH2i_Naive_D2_10X_CAGAGCCGTGTTTGCA	EZH2i_Naive_D2	0	0
EZH2i_Naive_D2_10X_CAGATACCAAAGGCAC	EZH2i_Naive_D2	0	0
EZH2i_Naive_D2_10X_CAGATTGGTTGGACTT	EZH2i_Naive_D2	0	0
EZH2i_Naive_D2_10X_CAGCAATAGGTAAACT	EZH2i_Naive_D2	0	0
EZH2i_Naive_D2_10X_CAGCACGGTTCCTTGC	EZH2i_Naive_D2	0	0
EZH2i_Naive_D2_10X_CAGCAGCAGTCACGAG	EZH2i_Naive_D2	0	0
EZH2i_Naive_D2_10X_CAGCCAGGTTCACGAT	EZH2i_Naive_D2	0	0
EZH2i_Naive_D2_10X_CAGGCCACAATCTCGA	EZH2i_Naive_D2	0	0
EZH2i_Naive_D2_10X_CAGGCCACAGCAGACA	EZH2i_Naive_D2	0	0.486856
EZH2i_Naive_D2_10X_CAGGTATTCGAGATAA	EZH2i_Naive_D2	0	0
EZH2i_Naive_D2_10X_CAGTGCGGTCGGCTAC	EZH2i_Naive_D2	1.01716	0
EZH2i_Naive_D2_10X_CAGTTAGCACCGCTGA	EZH2i_Naive_D2	0	0
EZH2i_Naive_D2_10X_CAGTTAGCATCGATAC	EZH2i_Naive_D2	0	0
EZH2i_Naive_D2_10X_CAGTTCCTCACTGATG	EZH2i_Naive_D2	0	0
EZH2i_Naive_D2_10X_CATAAGCAGGACTAAT	EZH2i_Naive_D2	0	0
EZH2i_Naive_D2_10X_CATAAGCGTGTTGATC	EZH2i_Naive_D2	0	0
EZH2i_Naive_D2_10X_CATACAGCACAGTCAT	EZH2i_Naive_D2	0	0
EZH2i_Naive_D2_10X_CATACAGCACCCTCTA	EZH2i_Naive_D2	0	0
EZH2i_Naive_D2_10X_CATACCCCACCTGCAG	EZH2i_Naive_D2	0	0.553903
EZH2i_Naive_D2_10X_CATACCCGTCGTATTG	EZH2i_Naive_D2	0	0
EZH2i_Naive_D2_10X_CATCAAGCAAGTCGTT	EZH2i_Naive_D2	0	0
EZH2i_Naive_D2_10X_CATCCACAGTTTGCTG	EZH2i_Naive_D2	0	0
EZH2i_Naive_D2_10X_CATCCACCACAAGCAG	EZH2i_Naive_D2	0	0
EZH2i_Naive_D2_10X_CATCGGGGTATTCCGA	EZH2i_Naive_D2	0	0
EZH2i_Naive_D2_10X_CATGCAATCCTCTCTT	EZH2i_Naive_D2	0	0
EZH2i_Naive_D2_10X_CATGCGGGTCTAGGCC	EZH2i_Naive_D2	0	0
EZH2i_Naive_D2_10X_CATGCTCTCTGTCTCG	EZH2i_Naive_D2	0	0
EZH2i_Naive_D2_10X_CATGGTAAGTATTAGG	EZH2i_Naive_D2	0	0
EZH2i_Naive_D2_10X_CATGGTACATGTACGT	EZH2i_Naive_D2	0	0
EZH2i_Naive_D2_10X_CATTCATCAGGGTTGA	EZH2i_Naive_D2	0	0
EZH2i_Naive_D2_10X_CATTCATGTTTACTTC	EZH2i_Naive_D2	0	0
EZH2i_Naive_D2_10X_CATTCCGAGCTAGTTC	EZH2i_Naive_D2	0	0
EZH2i_Naive_D2_10X_CATTGAGAGACATGCG	EZH2i_Naive_D2	0	0
EZH2i_Naive_D2_10X_CATTGAGTCTCTTGCG	EZH2i_Naive_D2	1.64042	0
EZH2i_Naive_D2_10X_CATTGCCAGGCGATAC	EZH2i_Naive_D2	0	0
EZH2i_Naive_D2_10X_CATTGCCCATCACGGC	EZH2i_Naive_D2	0	0
EZH2i_Naive_D2_10X_CATTGTTCAGTTTGGT	EZH2i_Naive_D2	0	0
EZH2i_Naive_D2_10X_CCACAAAAGGGAGATA	EZH2i_Naive_D2	0	0
EZH2i_Naive_D2_10X_CCACAAACAATGCAGG	EZH2i_Naive_D2	0	0
EZH2i_Naive_D2_10X_CCACAAACACGACGCT	EZH2i_Naive_D2	0	0
EZH2i_Naive_D2_10X_CCACACTCAAAGCAAT	EZH2i_Naive_D2	0	0
EZH2i_Naive_D2_10X_CCACACTTCGTGGAAG	EZH2i_Naive_D2	0	0
EZH2i_Naive_D2_10X_CCACCATTCAATGCAC	EZH2i_Naive_D2	0	0
EZH2i_Naive_D2_10X_CCATCACGTTAGAGTA	EZH2i_Naive_D2	0	0
EZH2i_Naive_D2_10X_CCCGGAAGTAAGGCTG	EZH2i_Naive_D2	0	0
EZH2i_Naive_D2_10X_CCCTAACGTCGACTTA	EZH2i_Naive_D2	0	0
EZH2i_Naive_D2_10X_CCCTAACGTTTGGGTT	EZH2i_Naive_D2	0	0
EZH2i_Naive_D2_10X_CCCTCTCCAAGTCATC	EZH2i_Naive_D2	0	0
EZH2i_Naive_D2_10X_CCCTGATCACGACCTG	EZH2i_Naive_D2	0	1.2319
EZH2i_Naive_D2_10X_CCCTTAGAGAGATTCA	EZH2i_Naive_D2	0	0
EZH2i_Naive_D2_10X_CCCTTAGTCTGAATGC	EZH2i_Naive_D2	0	0
EZH2i_Naive_D2_10X_CCGAACGGTTGGGTTT	EZH2i_Naive_D2	0	0
EZH2i_Naive_D2_10X_CCGAACGTCCTTATGT	EZH2i_Naive_D2	1.46225	0
EZH2i_Naive_D2_10X_CCGCAAGTCGAACTCA	EZH2i_Naive_D2	0	0
EZH2i_Naive_D2_10X_CCGGACAGTAACATCC	EZH2i_Naive_D2	0	0.740173
EZH2i_Naive_D2_10X_CCGGACAGTTGCCAAT	EZH2i_Naive_D2	0	0
EZH2i_Naive_D2_10X_CCGGTAGGTAACGCGA	EZH2i_Naive_D2	0	0
EZH2i_Naive_D2_10X_CCGTTCATCGCGGACT	EZH2i_Naive_D2	0	0
EZH2i_Naive_D2_10X_CCTAAGAAGACATCCT	EZH2i_Naive_D2	0	0
EZH2i_Naive_D2_10X_CCTAAGAGTACCGCGT	EZH2i_Naive_D2	0	0
EZH2i_Naive_D2_10X_CCTACGTCAAATCAAG	EZH2i_Naive_D2	1.40067	0
EZH2i_Naive_D2_10X_CCTATCGAGCGTGAGT	EZH2i_Naive_D2	0	0
EZH2i_Naive_D2_10X_CCTATCGCAGCGTTGC	EZH2i_Naive_D2	0	0
EZH2i_Naive_D2_10X_CCTCAACCACTACACA	EZH2i_Naive_D2	0	0
EZH2i_Naive_D2_10X_CCTCACACACACACGC	EZH2i_Naive_D2	0	0
EZH2i_Naive_D2_10X_CCTCAGTAGGTGCAGT	EZH2i_Naive_D2	0	0
EZH2i_Naive_D2_10X_CCTCAGTGTCGACTTA	EZH2i_Naive_D2	0	0
EZH2i_Naive_D2_10X_CCTCAGTTCCCGAATA	EZH2i_Naive_D2	0	0
EZH2i_Naive_D2_10X_CCTCTCCTCTTGGTCC	EZH2i_Naive_D2	0	0
EZH2i_Naive_D2_10X_CCTGCATGTTTACGTG	EZH2i_Naive_D2	0	0
EZH2i_Naive_D2_10X_CCTGTTGTCTAGTCAG	EZH2i_Naive_D2	0	0
EZH2i_Naive_D2_10X_CCTTCAGAGGATGCGT	EZH2i_Naive_D2	0	0
EZH2i_Naive_D2_10X_CCTTGTGTCTCACTCG	EZH2i_Naive_D2	0	0
EZH2i_Naive_D2_10X_CCTTTGGTCGACGCGT	EZH2i_Naive_D2	0	0
EZH2i_Naive_D2_10X_CGAATTGAGTCACACT	EZH2i_Naive_D2	0	0
EZH2i_Naive_D2_10X_CGAATTGGTGAAGCGT	EZH2i_Naive_D2	0	0
EZH2i_Naive_D2_10X_CGAGAAGAGGTTTACC	EZH2i_Naive_D2	0	0
EZH2i_Naive_D2_10X_CGAGAAGGTAACCCGC	EZH2i_Naive_D2	0	0
EZH2i_Naive_D2_10X_CGAGGAAGTAGTCTTG	EZH2i_Naive_D2	0	0
EZH2i_Naive_D2_10X_CGAGGAATCCATCTAT	EZH2i_Naive_D2	0	0
EZH2i_Naive_D2_10X_CGAGGCTCACGGATCC	EZH2i_Naive_D2	0	0
EZH2i_Naive_D2_10X_CGAGTGCGTAACCCTA	EZH2i_Naive_D2	1.68007	0
EZH2i_Naive_D2_10X_CGATCGGTCGTCCTTG	EZH2i_Naive_D2	0	1.50795
EZH2i_Naive_D2_10X_CGATGCGAGTTGAATG	EZH2i_Naive_D2	0	0
EZH2i_Naive_D2_10X_CGATGGCAGGAAGTGA	EZH2i_Naive_D2	0	0
EZH2i_Naive_D2_10X_CGCAGGTGTAAGATAC	EZH2i_Naive_D2	0	0
EZH2i_Naive_D2_10X_CGCATAATCGTGGAAG	EZH2i_Naive_D2	0	0
EZH2i_Naive_D2_10X_CGCATGGCAGATTTCG	EZH2i_Naive_D2	0	0
EZH2i_Naive_D2_10X_CGCCAGAAGCCTCATA	EZH2i_Naive_D2	0	0
EZH2i_Naive_D2_10X_CGGGTCATCGACGTCG	EZH2i_Naive_D2	0	0
EZH2i_Naive_D2_10X_CGTAAGTGTAGGTTTC	EZH2i_Naive_D2	0	0
EZH2i_Naive_D2_10X_CGTAAGTGTGGGCTCT	EZH2i_Naive_D2	0	0
EZH2i_Naive_D2_10X_CGTAAGTTCACCCTGT	EZH2i_Naive_D2	0	0
EZH2i_Naive_D2_10X_CGTCCATAGACCTCCG	EZH2i_Naive_D2	0	0.63488
EZH2i_Naive_D2_10X_CGTGAATAGGGCGAAG	EZH2i_Naive_D2	0	0
EZH2i_Naive_D2_10X_CGTTAGAGTACACTCA	EZH2i_Naive_D2	0	0.456882
EZH2i_Naive_D2_10X_CTAACCCCAACATACC	EZH2i_Naive_D2	0	0
EZH2i_Naive_D2_10X_CTAACCCGTGTTACAC	EZH2i_Naive_D2	0	0
EZH2i_Naive_D2_10X_CTACATTTCGCGCCAA	EZH2i_Naive_D2	0	0
EZH2i_Naive_D2_10X_CTAGGTATCGAGATAA	EZH2i_Naive_D2	0	0
EZH2i_Naive_D2_10X_CTATCCGTCACTCGAA	EZH2i_Naive_D2	0.875655	0.875655
EZH2i_Naive_D2_10X_CTATCCGTCTCTTGCG	EZH2i_Naive_D2	0	0
EZH2i_Naive_D2_10X_CTATCTAAGGAGGCAG	EZH2i_Naive_D2	0	0
EZH2i_Naive_D2_10X_CTCAATTAGCGCGTTC	EZH2i_Naive_D2	0	0
EZH2i_Naive_D2_10X_CTCATCGAGCCGATAG	EZH2i_Naive_D2	0	0
EZH2i_Naive_D2_10X_CTCATGCTCGTGACTA	EZH2i_Naive_D2	0	0
EZH2i_Naive_D2_10X_CTCCACAGTATCGTTG	EZH2i_Naive_D2	0.893076	0
EZH2i_Naive_D2_10X_CTCCACATCAGCGCGT	EZH2i_Naive_D2	0	0
EZH2i_Naive_D2_10X_CTCCATGGTACGTAGG	EZH2i_Naive_D2	0	0
EZH2i_Naive_D2_10X_CTCCTTTGTAGACTGG	EZH2i_Naive_D2	0	0
EZH2i_Naive_D2_10X_CTCTCAGGTACGTTCA	EZH2i_Naive_D2	0	0
EZH2i_Naive_D2_10X_CTCTGGTGTATCTTCT	EZH2i_Naive_D2	0	0
EZH2i_Naive_D2_10X_CTGAGCGAGAATTGCA	EZH2i_Naive_D2	0	0
EZH2i_Naive_D2_10X_CTGAGCGGTCTTTATC	EZH2i_Naive_D2	1.77455	2.54662
EZH2i_Naive_D2_10X_CTGCATCGTATGCTAC	EZH2i_Naive_D2	0	0
EZH2i_Naive_D2_10X_CTGCATCGTCTGTCAA	EZH2i_Naive_D2	0	0
EZH2i_Naive_D2_10X_CTGCCATGTGGGTTGA	EZH2i_Naive_D2	0	0
EZH2i_Naive_D2_10X_CTGCCATGTTGAGTCT	EZH2i_Naive_D2	0	0
EZH2i_Naive_D2_10X_CTGCCATTCTCGGCTT	EZH2i_Naive_D2	0.757169	0.757169
EZH2i_Naive_D2_10X_CTGCCTACAATACGCT	EZH2i_Naive_D2	0	0
EZH2i_Naive_D2_10X_CTGCGAGTCCTTCTGG	EZH2i_Naive_D2	0	1.26265
EZH2i_Naive_D2_10X_CTGCGAGTCGGAGATG	EZH2i_Naive_D2	0	0
EZH2i_Naive_D2_10X_CTGGCAGAGTTGCCCG	EZH2i_Naive_D2	0	0
EZH2i_Naive_D2_10X_CTGTAGACAAGACCTT	EZH2i_Naive_D2	0	0
EZH2i_Naive_D2_10X_CTGTATTCAGGCACTC	EZH2i_Naive_D2	0	0
EZH2i_Naive_D2_10X_CTGTGAAAGTCGCCAC	EZH2i_Naive_D2	0	0
EZH2i_Naive_D2_10X_CTGTGAATCCTACGAA	EZH2i_Naive_D2	0	1.94216
EZH2i_Naive_D2_10X_CTTCAATCAGTGACCC	EZH2i_Naive_D2	0	0
EZH2i_Naive_D2_10X_CTTCAATGTACATACC	EZH2i_Naive_D2	0	0
EZH2i_Naive_D2_10X_CTTCTAAGTACAACGG	EZH2i_Naive_D2	0	0
EZH2i_Naive_D2_10X_GAAACCTCAACCGTAT	EZH2i_Naive_D2	0	0
EZH2i_Naive_D2_10X_GAAACCTTCGTTATCT	EZH2i_Naive_D2	0	0
EZH2i_Naive_D2_10X_GAACACTCAGCTACAT	EZH2i_Naive_D2	0	0
EZH2i_Naive_D2_10X_GAAGCGAAGTGCCGAA	EZH2i_Naive_D2	0	0
EZH2i_Naive_D2_10X_GAAGCGATCATGTCTT	EZH2i_Naive_D2	0	0.550768
EZH2i_Naive_D2_10X_GAAGTAATCACTGGTA	EZH2i_Naive_D2	0	0
EZH2i_Naive_D2_10X_GAAGTAATCAGCTAGT	EZH2i_Naive_D2	0	0
EZH2i_Naive_D2_10X_GAAGTAATCTCACCCA	EZH2i_Naive_D2	0	0
EZH2i_Naive_D2_10X_GAATAGAGTTGGGACA	EZH2i_Naive_D2	0	0
EZH2i_Naive_D2_10X_GAATCACGTGACTAAA	EZH2i_Naive_D2	0	0
EZH2i_Naive_D2_10X_GACCCAGTCTGAGGTT	EZH2i_Naive_D2	0	0
EZH2i_Naive_D2_10X_GACCCTTGTCATCACA	EZH2i_Naive_D2	0	0.460501
EZH2i_Naive_D2_10X_GACGTTAGTACCGCGT	EZH2i_Naive_D2	0	0
EZH2i_Naive_D2_10X_GACGTTAGTCGCCTAG	EZH2i_Naive_D2	0	0
EZH2i_Naive_D2_10X_GACGTTATCTTCCAGC	EZH2i_Naive_D2	0	0
EZH2i_Naive_D2_10X_GACTATGAGAGCAACC	EZH2i_Naive_D2	0	0
EZH2i_Naive_D2_10X_GACTCAAGTTGCGGCT	EZH2i_Naive_D2	0	1.29344
EZH2i_Naive_D2_10X_GACTCTCAGCATTTCG	EZH2i_Naive_D2	0	0
EZH2i_Naive_D2_10X_GACTCTCCATAGATGA	EZH2i_Naive_D2	0	0
EZH2i_Naive_D2_10X_GACTTCCAGACTTAAG	EZH2i_Naive_D2	1.02981	0
EZH2i_Naive_D2_10X_GACTTCCAGTGTCATC	EZH2i_Naive_D2	0	0
EZH2i_Naive_D2_10X_GACTTCCCATGACTAC	EZH2i_Naive_D2	0	0
EZH2i_Naive_D2_10X_GAGAAATTCACGATAC	EZH2i_Naive_D2	0	0
EZH2i_Naive_D2_10X_GAGACCCTCTGCTGAA	EZH2i_Naive_D2	0	0
EZH2i_Naive_D2_10X_GAGCTGCCACGGTGTC	EZH2i_Naive_D2	0	0
EZH2i_Naive_D2_10X_GAGGGATCAAACTGCT	EZH2i_Naive_D2	0	0.913986
EZH2i_Naive_D2_10X_GAGTCATAGTGAGTGC	EZH2i_Naive_D2	0	0
EZH2i_Naive_D2_10X_GAGTCATGTGGGCTCT	EZH2i_Naive_D2	0	0
EZH2i_Naive_D2_10X_GAGTGTTTCCGTTGGG	EZH2i_Naive_D2	0	0
EZH2i_Naive_D2_10X_GATCACAGTCAGGCAA	EZH2i_Naive_D2	0	1.09407
EZH2i_Naive_D2_10X_GATCACATCAAGAATG	EZH2i_Naive_D2	0	0
EZH2i_Naive_D2_10X_GATCAGTAGGATACGC	EZH2i_Naive_D2	0	0
EZH2i_Naive_D2_10X_GATCATGTCGGACCAC	EZH2i_Naive_D2	0	0
EZH2i_Naive_D2_10X_GATCGTAGTCACCGCA	EZH2i_Naive_D2	0	0
EZH2i_Naive_D2_10X_GATCGTATCTGTAAGC	EZH2i_Naive_D2	0	0
EZH2i_Naive_D2_10X_GATGACTGTGGAAGTC	EZH2i_Naive_D2	0	0
EZH2i_Naive_D2_10X_GATGAGGCACGGCGTT	EZH2i_Naive_D2	0	0.842887
EZH2i_Naive_D2_10X_GATGAGGGTCATAAAG	EZH2i_Naive_D2	0	0
EZH2i_Naive_D2_10X_GATGGAGGTATGCGTT	EZH2i_Naive_D2	0	0
EZH2i_Naive_D2_10X_GATTCGAAGCATCAGG	EZH2i_Naive_D2	0	0
EZH2i_Naive_D2_10X_GATTCTTGTAGATTAG	EZH2i_Naive_D2	0	0
EZH2i_Naive_D2_10X_GCACATAAGTTCACTG	EZH2i_Naive_D2	0	0
EZH2i_Naive_D2_10X_GCACGGTTCTTCTGTA	EZH2i_Naive_D2	0	0
EZH2i_Naive_D2_10X_GCACTAATCAGAACCT	EZH2i_Naive_D2	0	0
EZH2i_Naive_D2_10X_GCAGCCACACAGACGA	EZH2i_Naive_D2	0	0
EZH2i_Naive_D2_10X_GCAGTTAGTAGCTTGT	EZH2i_Naive_D2	0	0
EZH2i_Naive_D2_10X_GCAGTTATCGAGAGAC	EZH2i_Naive_D2	0	0
EZH2i_Naive_D2_10X_GCATTAGCACATAACC	EZH2i_Naive_D2	0	0
EZH2i_Naive_D2_10X_GCATTAGCAGCAGACA	EZH2i_Naive_D2	0	0
EZH2i_Naive_D2_10X_GCCAACGGTTCTTGCC	EZH2i_Naive_D2	0	0
EZH2i_Naive_D2_10X_GCCAACGTCTACGGGC	EZH2i_Naive_D2	0	0
EZH2i_Naive_D2_10X_GCCAGCAGTTCTCAGA	EZH2i_Naive_D2	0	0
EZH2i_Naive_D2_10X_GCCATGGAGCGACTAG	EZH2i_Naive_D2	0	0
EZH2i_Naive_D2_10X_GCCATTCGTCCCTAAA	EZH2i_Naive_D2	0	0
EZH2i_Naive_D2_10X_GCCCAGACACCAGCTG	EZH2i_Naive_D2	0	0
EZH2i_Naive_D2_10X_GCCTGTTGTCCTGTTC	EZH2i_Naive_D2	0	0
EZH2i_Naive_D2_10X_GCGATCGAGACATCAA	EZH2i_Naive_D2	0	0
EZH2i_Naive_D2_10X_GCGATCGGTTGCCTAA	EZH2i_Naive_D2	0	0
EZH2i_Naive_D2_10X_GCGTTTCAGACCATAA	EZH2i_Naive_D2	0	0
EZH2i_Naive_D2_10X_GCTACCTCATGACCCG	EZH2i_Naive_D2	0	0.714196
EZH2i_Naive_D2_10X_GCTACCTGTCCTTAAG	EZH2i_Naive_D2	0	0
EZH2i_Naive_D2_10X_GGAACCCTCCCTCGTA	EZH2i_Naive_D2	0	0.642249
EZH2i_Naive_D2_10X_GGAATCTAGGGTCACA	EZH2i_Naive_D2	0	0
EZH2i_Naive_D2_10X_GGAATCTCAGATCACT	EZH2i_Naive_D2	0	0
EZH2i_Naive_D2_10X_GGAATCTGTCGAATTC	EZH2i_Naive_D2	0	0
EZH2i_Naive_D2_10X_GGAGATGCAAGCAATA	EZH2i_Naive_D2	0	0
EZH2i_Naive_D2_10X_GGAGATGGTATTGCCA	EZH2i_Naive_D2	2.0635	0
EZH2i_Naive_D2_10X_GGATCTAAGTCCTGTA	EZH2i_Naive_D2	2.5308	1.5418
EZH2i_Naive_D2_10X_GGCAGTCCATCCTGTC	EZH2i_Naive_D2	0	0
EZH2i_Naive_D2_10X_GGCAGTCGTGAGTAAT	EZH2i_Naive_D2	0	0
EZH2i_Naive_D2_10X_GGCAGTCTCGGCCAAC	EZH2i_Naive_D2	0	0
EZH2i_Naive_D2_10X_GGCGTCACAACACAAA	EZH2i_Naive_D2	0	0
EZH2i_Naive_D2_10X_GGCTTGGAGGAGTATT	EZH2i_Naive_D2	0	0
EZH2i_Naive_D2_10X_GGGACAAGTGGTTCTA	EZH2i_Naive_D2	0.924912	0
EZH2i_Naive_D2_10X_GGGACAATCCGGTTCT	EZH2i_Naive_D2	0	1.17073
EZH2i_Naive_D2_10X_GGGACCTGTAGGTACG	EZH2i_Naive_D2	0	0
EZH2i_Naive_D2_10X_GGGAGATTCCTACTGC	EZH2i_Naive_D2	0	0
EZH2i_Naive_D2_10X_GGGAGATTCCTCTGCA	EZH2i_Naive_D2	0	0
EZH2i_Naive_D2_10X_GGGAGTAGTCACCACG	EZH2i_Naive_D2	0	0
EZH2i_Naive_D2_10X_GGGAGTAGTCCCTCAT	EZH2i_Naive_D2	0	0
EZH2i_Naive_D2_10X_GGGATCCGTTGCTGAT	EZH2i_Naive_D2	0	0
EZH2i_Naive_D2_10X_GGGCCATCATGAATAG	EZH2i_Naive_D2	0	0
EZH2i_Naive_D2_10X_GGGCTACCATCGCTCT	EZH2i_Naive_D2	0	0
EZH2i_Naive_D2_10X_GGGTAGACAGCTCTGG	EZH2i_Naive_D2	0	0
EZH2i_Naive_D2_10X_GGGTCACGTGTTGATC	EZH2i_Naive_D2	0	0
EZH2i_Naive_D2_10X_GGGTGTCCAATTGAAG	EZH2i_Naive_D2	0	0
EZH2i_Naive_D2_10X_GGGTGTCTCTTGCAGA	EZH2i_Naive_D2	0	0
EZH2i_Naive_D2_10X_GGGTTTAAGGGCGAGA	EZH2i_Naive_D2	0	1.07029
EZH2i_Naive_D2_10X_GGTAACTGTTTAGACC	EZH2i_Naive_D2	0	1.2243
EZH2i_Naive_D2_10X_GGTAGAGTCCCTCGAT	EZH2i_Naive_D2	0	0
EZH2i_Naive_D2_10X_GGTCACGCACTGTTCC	EZH2i_Naive_D2	0	0.998689
EZH2i_Naive_D2_10X_GGTCTGGAGATCGCCC	EZH2i_Naive_D2	0.473439	0.473439
EZH2i_Naive_D2_10X_GGTCTGGTCACAAGGG	EZH2i_Naive_D2	0	0
EZH2i_Naive_D2_10X_GGTGAAGAGCCTATCA	EZH2i_Naive_D2	1.12041	0
EZH2i_Naive_D2_10X_GGTGATTAGTCTGTAC	EZH2i_Naive_D2	0	0
EZH2i_Naive_D2_10X_GGTGTTACAAGTCCCG	EZH2i_Naive_D2	0	0
EZH2i_Naive_D2_10X_GGTGTTATCAACGCTA	EZH2i_Naive_D2	0	0
EZH2i_Naive_D2_10X_GGTTAACAGCGCCGTT	EZH2i_Naive_D2	0	0
EZH2i_Naive_D2_10X_GGTTAACCAATCTCTT	EZH2i_Naive_D2	0	0
EZH2i_Naive_D2_10X_GGTTAACCACAGAGCA	EZH2i_Naive_D2	0	0
EZH2i_Naive_D2_10X_GTAATCGGTACTTGTG	EZH2i_Naive_D2	0	0
EZH2i_Naive_D2_10X_GTAGAGGGTACTTCCC	EZH2i_Naive_D2	0	0
EZH2i_Naive_D2_10X_GTAGGAGCATTGTGCA	EZH2i_Naive_D2	0	0
EZH2i_Naive_D2_10X_GTAGGTTTCCGTTGGG	EZH2i_Naive_D2	0	0
EZH2i_Naive_D2_10X_GTAGTACTCTATGCCC	EZH2i_Naive_D2	0	0
EZH2i_Naive_D2_10X_GTATTGGAGAGGTATT	EZH2i_Naive_D2	0	0
EZH2i_Naive_D2_10X_GTATTGGTCACCTCTG	EZH2i_Naive_D2	0	0
EZH2i_Naive_D2_10X_GTCAAACGTCGATTCA	EZH2i_Naive_D2	0	0
EZH2i_Naive_D2_10X_GTCAAACTCCCTCATG	EZH2i_Naive_D2	0	0
EZH2i_Naive_D2_10X_GTCAAACTCTTGCAAG	EZH2i_Naive_D2	0	0
EZH2i_Naive_D2_10X_GTCAAGTCATAATCCG	EZH2i_Naive_D2	0	0
EZH2i_Naive_D2_10X_GTCACGGGTTGCATCA	EZH2i_Naive_D2	0	0
EZH2i_Naive_D2_10X_GTCACTCGTCCGTTTC	EZH2i_Naive_D2	0	0
EZH2i_Naive_D2_10X_GTCATCCTCCTGTAAG	EZH2i_Naive_D2	0	0
EZH2i_Naive_D2_10X_GTCATGAGTTCGTAAC	EZH2i_Naive_D2	0	0
EZH2i_Naive_D2_10X_GTCCACTTCTAGCCAA	EZH2i_Naive_D2	0	0
EZH2i_Naive_D2_10X_GTCCTCAGTTAAACCC	EZH2i_Naive_D2	0	0
EZH2i_Naive_D2_10X_GTCGTTCAGTTCATCG	EZH2i_Naive_D2	0	1.1376
EZH2i_Naive_D2_10X_GTCTACCTCCAAGAGG	EZH2i_Naive_D2	0	1.57866
EZH2i_Naive_D2_10X_GTCTTTAAGACGCAGT	EZH2i_Naive_D2	0	0
EZH2i_Naive_D2_10X_GTCTTTATCGTACCTC	EZH2i_Naive_D2	0	0
EZH2i_Naive_D2_10X_GTGAGGAAGCCTGACC	EZH2i_Naive_D2	0	0
EZH2i_Naive_D2_10X_GTGAGGATCCATTCGC	EZH2i_Naive_D2	0	0
EZH2i_Naive_D2_10X_GTGAGTTGTGCAATGG	EZH2i_Naive_D2	0	0
EZH2i_Naive_D2_10X_GTGCTGGGTTCTTCAT	EZH2i_Naive_D2	0	0
EZH2i_Naive_D2_10X_GTGCTGGTCGTCTCAC	EZH2i_Naive_D2	0	0
EZH2i_Naive_D2_10X_GTGCTTCTCGAACTCA	EZH2i_Naive_D2	0	0.905641
EZH2i_Naive_D2_10X_GTGGAGACAAATAGCA	EZH2i_Naive_D2	0	0
EZH2i_Naive_D2_10X_GTGGCGTAGCGAATGC	EZH2i_Naive_D2	0	0
EZH2i_Naive_D2_10X_GTGGCGTCAGCCCACA	EZH2i_Naive_D2	0	0
EZH2i_Naive_D2_10X_GTGGGAAAGATACAGT	EZH2i_Naive_D2	0	0
EZH2i_Naive_D2_10X_GTGTAACAGAGGATCC	EZH2i_Naive_D2	0	0
EZH2i_Naive_D2_10X_GTGTGATCAATCTAGC	EZH2i_Naive_D2	0	0
EZH2i_Naive_D2_10X_GTTACAGTCAGCCCAG	EZH2i_Naive_D2	0	0
EZH2i_Naive_D2_10X_GTTACAGTCGCTGATA	EZH2i_Naive_D2	0	0
EZH2i_Naive_D2_10X_GTTACCCCAACGACTT	EZH2i_Naive_D2	0	0
EZH2i_Naive_D2_10X_GTTACGATCGTTAGTG	EZH2i_Naive_D2	0	0
EZH2i_Naive_D2_10X_GTTAGACCATGAATCC	EZH2i_Naive_D2	0	0
EZH2i_Naive_D2_10X_GTTAGACTCGACATTG	EZH2i_Naive_D2	0	0
EZH2i_Naive_D2_10X_GTTCGCTAGGACTATA	EZH2i_Naive_D2	0	0
EZH2i_Naive_D2_10X_GTTCTATTCAGCATTG	EZH2i_Naive_D2	0	0
EZH2i_Naive_D2_10X_GTTGAACCATGACTCA	EZH2i_Naive_D2	0	0
EZH2i_Naive_D2_10X_GTTGAACTCCGAGTGC	EZH2i_Naive_D2	0	0
EZH2i_Naive_D2_10X_GTTGCGGCACGACGAA	EZH2i_Naive_D2	0	0
EZH2i_Naive_D2_10X_GTTGCTCCAGCAATTC	EZH2i_Naive_D2	0	0
EZH2i_Naive_D2_10X_GTTGCTCTCAAGATAG	EZH2i_Naive_D2	0	0
EZH2i_Naive_D2_10X_GTTGTGATCACCGGTG	EZH2i_Naive_D2	0	0.809232
EZH2i_Naive_D2_10X_GTTTGGAAGCTGTGCC	EZH2i_Naive_D2	0	0
EZH2i_Naive_D2_10X_GTTTGGACAAATGAGT	EZH2i_Naive_D2	0	0
EZH2i_Naive_D2_10X_GTTTGGATCTTGCAGA	EZH2i_Naive_D2	0	0
EZH2i_Naive_D2_10X_TAACCAGCACTAGTAC	EZH2i_Naive_D2	0	1.84557
EZH2i_Naive_D2_10X_TAACGACAGTAGCTCT	EZH2i_Naive_D2	0	0
EZH2i_Naive_D2_10X_TAACTTCTCAAGTAAG	EZH2i_Naive_D2	0	0
EZH2i_Naive_D2_10X_TAACTTCTCCGTCCTA	EZH2i_Naive_D2	0	0
EZH2i_Naive_D2_10X_TAAGCACTCATTTCCA	EZH2i_Naive_D2	0	0
EZH2i_Naive_D2_10X_TAAGCCACAATTGCGT	EZH2i_Naive_D2	0	0
EZH2i_Naive_D2_10X_TAAGCCATCCGCACTT	EZH2i_Naive_D2	0	0
EZH2i_Naive_D2_10X_TAATCTCTCATGAGTC	EZH2i_Naive_D2	0	0
EZH2i_Naive_D2_10X_TAATCTCTCGTAGGGA	EZH2i_Naive_D2	0	0
EZH2i_Naive_D2_10X_TAATTCCCACGGTCTG	EZH2i_Naive_D2	0	0
EZH2i_Naive_D2_10X_TACAACGAGACAACTA	EZH2i_Naive_D2	0	0
EZH2i_Naive_D2_10X_TACAACGCAAGTGGAC	EZH2i_Naive_D2	0	0
EZH2i_Naive_D2_10X_TACAACGTCTGAATCG	EZH2i_Naive_D2	0	1.03101
EZH2i_Naive_D2_10X_TACCCACCAAACCACT	EZH2i_Naive_D2	0	0
EZH2i_Naive_D2_10X_TACCGGGAGATTAGTG	EZH2i_Naive_D2	0	0
EZH2i_Naive_D2_10X_TACCGGGGTGATGAAT	EZH2i_Naive_D2	0	0
EZH2i_Naive_D2_10X_TACGCTCTCACGGGCT	EZH2i_Naive_D2	0	1.13532
EZH2i_Naive_D2_10X_TACGTCCTCGCTTGCT	EZH2i_Naive_D2	1.95025	0
EZH2i_Naive_D2_10X_TACTGCCTCTGACCCT	EZH2i_Naive_D2	0	0
EZH2i_Naive_D2_10X_TACTTACTCACTACTT	EZH2i_Naive_D2	0	0
EZH2i_Naive_D2_10X_TACTTACTCGAAACAA	EZH2i_Naive_D2	0	0
EZH2i_Naive_D2_10X_TACTTGTAGCGAACTG	EZH2i_Naive_D2	0	0
EZH2i_Naive_D2_10X_TACTTGTAGGTTGTTC	EZH2i_Naive_D2	0	0
EZH2i_Naive_D2_10X_TAGCACACACATAACC	EZH2i_Naive_D2	0	1.0552
EZH2i_Naive_D2_10X_TAGCACAGTGCTGTCG	EZH2i_Naive_D2	0	0
EZH2i_Naive_D2_10X_TAGTGCAGTTCAAGGG	EZH2i_Naive_D2	0	0
EZH2i_Naive_D2_10X_TAGTGCAGTTGTTGTG	EZH2i_Naive_D2	0	0
EZH2i_Naive_D2_10X_TAGTGCAGTTTGATCG	EZH2i_Naive_D2	0	0
EZH2i_Naive_D2_10X_TATCAGGTCCTAACAG	EZH2i_Naive_D2	0	0
EZH2i_Naive_D2_10X_TATCAGGTCTACTTCA	EZH2i_Naive_D2	0	0
EZH2i_Naive_D2_10X_TATCCTAGTCGCAACC	EZH2i_Naive_D2	0	0
EZH2i_Naive_D2_10X_TATCCTAGTCGTCAGC	EZH2i_Naive_D2	0	0
EZH2i_Naive_D2_10X_TATCGCCAGTTGGCTT	EZH2i_Naive_D2	0	0
EZH2i_Naive_D2_10X_TATCGCCCATAGGAGC	EZH2i_Naive_D2	0	0
EZH2i_Naive_D2_10X_TATCGCCTCGTTCTCG	EZH2i_Naive_D2	0.725961	0
EZH2i_Naive_D2_10X_TATCTTGTCACCTGGG	EZH2i_Naive_D2	0	1.4012
EZH2i_Naive_D2_10X_TATCTTGTCTGTACAG	EZH2i_Naive_D2	0	0
EZH2i_Naive_D2_10X_TATGTTCGTTTACGTG	EZH2i_Naive_D2	0	0
EZH2i_Naive_D2_10X_TATTCCAAGACTGGGT	EZH2i_Naive_D2	0	0
EZH2i_Naive_D2_10X_TATTCCACAGCTACCG	EZH2i_Naive_D2	0	0
EZH2i_Naive_D2_10X_TATTGCTAGTGGCCTC	EZH2i_Naive_D2	0	0
EZH2i_Naive_D2_10X_TCAAGACGTGGGAGAG	EZH2i_Naive_D2	0	0
EZH2i_Naive_D2_10X_TCAAGACGTTTGGAAA	EZH2i_Naive_D2	0	0
EZH2i_Naive_D2_10X_TCAAGCACACAAAGCG	EZH2i_Naive_D2	0	0
EZH2i_Naive_D2_10X_TCAAGCACACCCATAA	EZH2i_Naive_D2	0	0
EZH2i_Naive_D2_10X_TCAAGCATCAGAACCT	EZH2i_Naive_D2	0	0
EZH2i_Naive_D2_10X_TCAATCTGTCTGTTAG	EZH2i_Naive_D2	0	0
EZH2i_Naive_D2_10X_TCAATTCAGCAGCAGT	EZH2i_Naive_D2	0	0
EZH2i_Naive_D2_10X_TCAATTCGTCGAATGG	EZH2i_Naive_D2	0	0
EZH2i_Naive_D2_10X_TCACAAGCAGTGTACT	EZH2i_Naive_D2	0	0
EZH2i_Naive_D2_10X_TCACAAGTCCTACGAA	EZH2i_Naive_D2	0	0
EZH2i_Naive_D2_10X_TCACATTGTTCCTAAG	EZH2i_Naive_D2	0	0
EZH2i_Naive_D2_10X_TCACGCTTCCTTATGT	EZH2i_Naive_D2	0	0
EZH2i_Naive_D2_10X_TCACTATAGACTCGAG	EZH2i_Naive_D2	0	0
EZH2i_Naive_D2_10X_TCAGCCTCATAGTCAC	EZH2i_Naive_D2	0	0
EZH2i_Naive_D2_10X_TCAGGTAGTTGCACGC	EZH2i_Naive_D2	0	0
EZH2i_Naive_D2_10X_TCAGGTATCCCTCGAT	EZH2i_Naive_D2	0	0
EZH2i_Naive_D2_10X_TCAGTGAAGCACCCAC	EZH2i_Naive_D2	0	0
EZH2i_Naive_D2_10X_TCAGTGACAATTCTCT	EZH2i_Naive_D2	0	0
EZH2i_Naive_D2_10X_TCAGTTTAGGCAATGC	EZH2i_Naive_D2	0	0
EZH2i_Naive_D2_10X_TCATACTAGAGGGTGG	EZH2i_Naive_D2	0	0
EZH2i_Naive_D2_10X_TCATACTAGCGATGGT	EZH2i_Naive_D2	0	0
EZH2i_Naive_D2_10X_TCATCATAGGTGCTAG	EZH2i_Naive_D2	0	0
EZH2i_Naive_D2_10X_TCATCCGTCGTGGTAT	EZH2i_Naive_D2	0	1.76607
EZH2i_Naive_D2_10X_TCATGCCTCAGAGCAG	EZH2i_Naive_D2	0	0
EZH2i_Naive_D2_10X_TCATGTTCACTAAACC	EZH2i_Naive_D2	0	0
EZH2i_Naive_D2_10X_TCATTACAGTGACCTT	EZH2i_Naive_D2	0	0
EZH2i_Naive_D2_10X_TCATTACAGTGGTTCT	EZH2i_Naive_D2	0	0
EZH2i_Naive_D2_10X_TCATTACGTGAGCCAA	EZH2i_Naive_D2	2.96505	0.980133
EZH2i_Naive_D2_10X_TCATTACTCCATTGCC	EZH2i_Naive_D2	0	0
EZH2i_Naive_D2_10X_TCATTACTCTCTGCTG	EZH2i_Naive_D2	0	0
EZH2i_Naive_D2_10X_TCATTTGCAGGGAGAG	EZH2i_Naive_D2	0	0
EZH2i_Naive_D2_10X_TCCACCACAAAGCTAA	EZH2i_Naive_D2	0	0
EZH2i_Naive_D2_10X_TCCACGTGTCATAAAG	EZH2i_Naive_D2	0	0
EZH2i_Naive_D2_10X_TCCAGAAAGACTAAGT	EZH2i_Naive_D2	0	0
EZH2i_Naive_D2_10X_TCCAGAAGTTCGGCCA	EZH2i_Naive_D2	0	0
EZH2i_Naive_D2_10X_TCCAGAATCCTCATAT	EZH2i_Naive_D2	0	0.80419
EZH2i_Naive_D2_10X_TCCATGCGTTCGGTCG	EZH2i_Naive_D2	0	0
EZH2i_Naive_D2_10X_TCCCATGAGTTGGCTT	EZH2i_Naive_D2	0	0
EZH2i_Naive_D2_10X_TCCCATGGTTCGAACT	EZH2i_Naive_D2	0	0
EZH2i_Naive_D2_10X_TCCGGGAAGCATGATA	EZH2i_Naive_D2	0	0
EZH2i_Naive_D2_10X_TCCTAATCAAGTATAG	EZH2i_Naive_D2	0	0
EZH2i_Naive_D2_10X_TCCTCCCGTAGGGAGG	EZH2i_Naive_D2	0	0
EZH2i_Naive_D2_10X_TCCTCTTAGAATCGAT	EZH2i_Naive_D2	1.0882	0
EZH2i_Naive_D2_10X_TCCTCTTGTCATAAAG	EZH2i_Naive_D2	0	1.95414
EZH2i_Naive_D2_10X_TCCTTCTCATGTGACT	EZH2i_Naive_D2	0	0
EZH2i_Naive_D2_10X_TCCTTCTGTCCTGTTC	EZH2i_Naive_D2	0	0
EZH2i_Naive_D2_10X_TCGAACACAGCAGTGA	EZH2i_Naive_D2	0	0
EZH2i_Naive_D2_10X_TCGAAGTTCAAGAGGC	EZH2i_Naive_D2	0	0
EZH2i_Naive_D2_10X_TCGACCTCAGTGTGGA	EZH2i_Naive_D2	0	0
EZH2i_Naive_D2_10X_TCGATTTGTTCTCCAC	EZH2i_Naive_D2	0	0
EZH2i_Naive_D2_10X_TCGCACTCAGTTTGGT	EZH2i_Naive_D2	0	0
EZH2i_Naive_D2_10X_TCGCTCACATCCGAGC	EZH2i_Naive_D2	1.39716	0
EZH2i_Naive_D2_10X_TCGCTCATCGCCAATA	EZH2i_Naive_D2	0	0
EZH2i_Naive_D2_10X_TCGCTTGCAGACAAAT	EZH2i_Naive_D2	0	0
EZH2i_Naive_D2_10X_TCGGATACAGTTGAAA	EZH2i_Naive_D2	0	0
EZH2i_Naive_D2_10X_TCTATCAAGAAACTGT	EZH2i_Naive_D2	0	0
EZH2i_Naive_D2_10X_TCTCCGAGTTGCGTAT	EZH2i_Naive_D2	0	0
EZH2i_Naive_D2_10X_TCTCTGGAGGTCACTT	EZH2i_Naive_D2	0	0
EZH2i_Naive_D2_10X_TCTGCCAGTCCAACGC	EZH2i_Naive_D2	0	0
EZH2i_Naive_D2_10X_TCTGGCTTCGAAGCAG	EZH2i_Naive_D2	0	0
EZH2i_Naive_D2_10X_TCTGTCGAGACGCTCC	EZH2i_Naive_D2	0	0
EZH2i_Naive_D2_10X_TCTGTCGCATGTTCGA	EZH2i_Naive_D2	0	0
EZH2i_Naive_D2_10X_TCTTAGTGTGAATGTA	EZH2i_Naive_D2	0	0
EZH2i_Naive_D2_10X_TCTTCCTCATCCCACT	EZH2i_Naive_D2	0	1.15276
EZH2i_Naive_D2_10X_TCTTCCTGTCTAACGT	EZH2i_Naive_D2	0	0
EZH2i_Naive_D2_10X_TCTTCCTGTGCAATGG	EZH2i_Naive_D2	0	0.93937
EZH2i_Naive_D2_10X_TGAATCGGTCCTGTTC	EZH2i_Naive_D2	3.79239	0.777531
EZH2i_Naive_D2_10X_TGAATGCGTACTTCCC	EZH2i_Naive_D2	0	0
EZH2i_Naive_D2_10X_TGACCCTAGTAGCAAT	EZH2i_Naive_D2	0.65579	0
EZH2i_Naive_D2_10X_TGACGCGAGGTAAGTT	EZH2i_Naive_D2	0	1.15671
EZH2i_Naive_D2_10X_TGACTCCAGATCCGAG	EZH2i_Naive_D2	0	0
EZH2i_Naive_D2_10X_TGACTCCCATCTAGAC	EZH2i_Naive_D2	0	0
EZH2i_Naive_D2_10X_TGAGACTCACCAGTTA	EZH2i_Naive_D2	0	0
EZH2i_Naive_D2_10X_TGAGGAGCATCGCTAA	EZH2i_Naive_D2	0	0
EZH2i_Naive_D2_10X_TGATCAGTCTGGGCAC	EZH2i_Naive_D2	0	0
EZH2i_Naive_D2_10X_TGATCTTAGTTAGTAG	EZH2i_Naive_D2	0	0
EZH2i_Naive_D2_10X_TGCAGGCGTGATAGTA	EZH2i_Naive_D2	0	0
EZH2i_Naive_D2_10X_TGCATCCCATCGCCTT	EZH2i_Naive_D2	0	0
EZH2i_Naive_D2_10X_TGCATGATCCCTCTAG	EZH2i_Naive_D2	0	0
EZH2i_Naive_D2_10X_TGCCGAGAGGCACCAA	EZH2i_Naive_D2	0	0
EZH2i_Naive_D2_10X_TGCCGAGAGGCTCAAG	EZH2i_Naive_D2	0	0
EZH2i_Naive_D2_10X_TGCGACGCAAACCACT	EZH2i_Naive_D2	0	0
EZH2i_Naive_D2_10X_TGCGATATCCTACGAA	EZH2i_Naive_D2	0	0
EZH2i_Naive_D2_10X_TGCTCGTGTTGATGTC	EZH2i_Naive_D2	0	0
EZH2i_Naive_D2_10X_TGCTGAACATGTGGCC	EZH2i_Naive_D2	0	0
EZH2i_Naive_D2_10X_TGGAGAGTCTTAAGGC	EZH2i_Naive_D2	0	0
EZH2i_Naive_D2_10X_TGGAGGAGTAACATCC	EZH2i_Naive_D2	0	0
EZH2i_Naive_D2_10X_TGGATCAGTAGATTGA	EZH2i_Naive_D2	0	0
EZH2i_Naive_D2_10X_TGGATGTCAAGTTGGG	EZH2i_Naive_D2	0	0
EZH2i_Naive_D2_10X_TGGGAAGCAACTGCCG	EZH2i_Naive_D2	0	0
EZH2i_Naive_D2_10X_TGGGAGAAGCCGTAAG	EZH2i_Naive_D2	0	0
EZH2i_Naive_D2_10X_TGGGAGAGTCGTACTA	EZH2i_Naive_D2	0	0
EZH2i_Naive_D2_10X_TGGGATTCAGTTGCGC	EZH2i_Naive_D2	0	0
EZH2i_Naive_D2_10X_TGGGATTTCCCTCTTT	EZH2i_Naive_D2	0	0
EZH2i_Naive_D2_10X_TGGTACATCGCGAAGA	EZH2i_Naive_D2	0	0
EZH2i_Naive_D2_10X_TGTAACGCAAACGTGG	EZH2i_Naive_D2	0	0.617129
EZH2i_Naive_D2_10X_TGTAACGGTGCCTTCT	EZH2i_Naive_D2	0	0
EZH2i_Naive_D2_10X_TGTAAGCAGGGCAGTT	EZH2i_Naive_D2	0	1.62357
EZH2i_Naive_D2_10X_TGTAAGCGTTCCACGG	EZH2i_Naive_D2	0	0
EZH2i_Naive_D2_10X_TGTAGACGTAACACGG	EZH2i_Naive_D2	0	0
EZH2i_Naive_D2_10X_TGTCAGAGTAACTGCT	EZH2i_Naive_D2	0	0
EZH2i_Naive_D2_10X_TGTCAGATCTGCTAGA	EZH2i_Naive_D2	0	0
EZH2i_Naive_D2_10X_TGTCCACCAAGGCGTA	EZH2i_Naive_D2	0	0
EZH2i_Naive_D2_10X_TGTGGCGTCCGCACGA	EZH2i_Naive_D2	0	0
EZH2i_Naive_D2_10X_TGTGTGACACGTAGTT	EZH2i_Naive_D2	0	0
EZH2i_Naive_D2_10X_TGTTACTCACGCTGCA	EZH2i_Naive_D2	0	0
EZH2i_Naive_D2_10X_TGTTCTAAGAGCACTG	EZH2i_Naive_D2	0	0
EZH2i_Naive_D2_10X_TGTTGAGCATCGGAAG	EZH2i_Naive_D2	0	0
EZH2i_Naive_D2_10X_TTACCATTCACCATCC	EZH2i_Naive_D2	0	0
EZH2i_Naive_D2_10X_TTACCGCTCCCTCGAT	EZH2i_Naive_D2	0	0
EZH2i_Naive_D2_10X_TTACTGTGTTGCCTAA	EZH2i_Naive_D2	0	0
EZH2i_Naive_D2_10X_TTCAATCGTAACGGTG	EZH2i_Naive_D2	0	0
EZH2i_Naive_D2_10X_TTCACGCCACTATCCC	EZH2i_Naive_D2	0	0
EZH2i_Naive_D2_10X_TTCATGTGTGCCTGCA	EZH2i_Naive_D2	0	0
EZH2i_Naive_D2_10X_TTCCACGCAAATAGCA	EZH2i_Naive_D2	0	0
EZH2i_Naive_D2_10X_TTCCGGTAGGTAAACT	EZH2i_Naive_D2	1.50763	0
EZH2i_Naive_D2_10X_TTCCGTGGTTGTGGCC	EZH2i_Naive_D2	0	0
EZH2i_Naive_D2_10X_TTCCTAATCGTAGTGT	EZH2i_Naive_D2	0	0
EZH2i_Naive_D2_10X_TTCCTCTCAAGATGGC	EZH2i_Naive_D2	0	0
EZH2i_Naive_D2_10X_TTCCTCTTCTGCGTCT	EZH2i_Naive_D2	0	0
EZH2i_Naive_D2_10X_TTCCTTCGTGAGTGAC	EZH2i_Naive_D2	0	0
EZH2i_Naive_D2_10X_TTCGGTCAGACATAGT	EZH2i_Naive_D2	0	0
EZH2i_Naive_D2_10X_TTCTCTCTCTTTGCGC	EZH2i_Naive_D2	0	0
EZH2i_Naive_D2_10X_TTCTTCCTCTGGGCAC	EZH2i_Naive_D2	0	0
EZH2i_Naive_D2_10X_TTCTTGATCTCTCGAC	EZH2i_Naive_D2	0	0
EZH2i_Naive_D2_10X_TTGAACGTCTCCGATC	EZH2i_Naive_D2	0	0
EZH2i_Naive_D2_10X_TTGACCCAGCCGTTAT	EZH2i_Naive_D2	0	0
EZH2i_Naive_D2_10X_TTGATGGAGTCATGAA	EZH2i_Naive_D2	0	0
EZH2i_Naive_D2_10X_TTGATGGTCGGACAAG	EZH2i_Naive_D2	0	0.843274
EZH2i_Naive_D2_10X_TTGCATTAGCAGAAAG	EZH2i_Naive_D2	0	0
EZH2i_Naive_D2_10X_TTGCCTGCATCATTGG	EZH2i_Naive_D2	0	0
EZH2i_Naive_D2_10X_TTGCTGCTCGCTTGCT	EZH2i_Naive_D2	0	0
EZH2i_Naive_D2_10X_TTGGGCGTCTCAACCC	EZH2i_Naive_D2	0	0
EZH2i_Naive_D2_10X_TTGGGTAGTGAGTAGC	EZH2i_Naive_D2	0	0
EZH2i_Naive_D2_10X_TTGTGGAGTATCAGCT	EZH2i_Naive_D2	0	0
EZH2i_Naive_D2_10X_TTGTTCAAGACGGTTG	EZH2i_Naive_D2	0	0
EZH2i_Naive_D2_10X_TTGTTCATCCGTTGAA	EZH2i_Naive_D2	0	0
EZH2i_Naive_D2_10X_TTTACCAAGGTCATAA	EZH2i_Naive_D2	0	0
EZH2i_Naive_D2_10X_TTTACCACACAGCATT	EZH2i_Naive_D2	0	0
EZH2i_Naive_D2_10X_TTTACTGAGGCGCTCT	EZH2i_Naive_D2	0	0
EZH2i_Naive_D2_10X_TTTCAGTCAACAAAGT	EZH2i_Naive_D2	0	0
EZH2i_Naive_D2_10X_TTTCAGTTCTTGGTGA	EZH2i_Naive_D2	2.68957	0
EZH2i_Naive_D2_10X_TTTCCTCCAGCCCAGT	EZH2i_Naive_D2	0	0
EZH2i_Naive_D2_10X_TTTCGATAGCTACGTT	EZH2i_Naive_D2	0	0
EZH2i_Naive_D2_10X_TTTCGATAGGGCAGTT	EZH2i_Naive_D2	0	0
EZH2i_Naive_D2_10X_TTTCGATGTCTGTCCT	EZH2i_Naive_D2	0	1.32373
EZH2i_Naive_D2_10X_TTTGACTGTCCGAAAG	EZH2i_Naive_D2	0	0
EZH2i_Naive_D2_10X_TTTGATCCATAAGCAA	EZH2i_Naive_D2	0	0.946897
EZH2i_Naive_D2_10X_TTTGGAGCAGTGTACT	EZH2i_Naive_D2	0	0
EZH2i_Naive_D4_10X_AAACCCAAGCATCCTA	EZH2i_Naive_D4	0	0
EZH2i_Naive_D4_10X_AAACCCACATGTCTAG	EZH2i_Naive_D4	2.04527	0
EZH2i_Naive_D4_10X_AAACCCACATGTGTCA	EZH2i_Naive_D4	0	0
EZH2i_Naive_D4_10X_AAACGCTGTAGAGCTG	EZH2i_Naive_D4	0	1.44888
EZH2i_Naive_D4_10X_AAAGAACCAGCATGCC	EZH2i_Naive_D4	0	0
EZH2i_Naive_D4_10X_AAAGAACTCGGTATGT	EZH2i_Naive_D4	0	1.1173
EZH2i_Naive_D4_10X_AAAGGATTCGTGCAGC	EZH2i_Naive_D4	0	0
EZH2i_Naive_D4_10X_AAAGGGCAGGGAGGGT	EZH2i_Naive_D4	1.7861	0.689032
EZH2i_Naive_D4_10X_AAAGGTAAGGTGCAGT	EZH2i_Naive_D4	0	0
EZH2i_Naive_D4_10X_AAAGTGAGTGTCCATA	EZH2i_Naive_D4	0	0
EZH2i_Naive_D4_10X_AAATGGAAGTAATACG	EZH2i_Naive_D4	0	0
EZH2i_Naive_D4_10X_AAATGGATCCAAGCCG	EZH2i_Naive_D4	0	1.60197
EZH2i_Naive_D4_10X_AACAAGATCGATGCAT	EZH2i_Naive_D4	0	0
EZH2i_Naive_D4_10X_AACAAGATCGGATAAA	EZH2i_Naive_D4	0	0
EZH2i_Naive_D4_10X_AACAGGGCAGAGTTCT	EZH2i_Naive_D4	0	0
EZH2i_Naive_D4_10X_AACCAACCACCAGTTA	EZH2i_Naive_D4	0	0
EZH2i_Naive_D4_10X_AACCACATCGCACTCT	EZH2i_Naive_D4	3.55118	0
EZH2i_Naive_D4_10X_AACCATGGTAAGAACT	EZH2i_Naive_D4	0	0
EZH2i_Naive_D4_10X_AACCATGGTTCGGTCG	EZH2i_Naive_D4	0	0
EZH2i_Naive_D4_10X_AACCTGACAAACGTGG	EZH2i_Naive_D4	0	0
EZH2i_Naive_D4_10X_AACCTGACATGGGATG	EZH2i_Naive_D4	0	0
EZH2i_Naive_D4_10X_AACGAAATCTCGGTCT	EZH2i_Naive_D4	2.09386	0
EZH2i_Naive_D4_10X_AACGGGACATCCTTCG	EZH2i_Naive_D4	0.733739	0
EZH2i_Naive_D4_10X_AACGGGATCTCCCATG	EZH2i_Naive_D4	0	0
EZH2i_Naive_D4_10X_AAGAACATCATGAGAA	EZH2i_Naive_D4	0	0
EZH2i_Naive_D4_10X_AAGACAAGTCCTTTGC	EZH2i_Naive_D4	0	1.15367
EZH2i_Naive_D4_10X_AAGACTCAGTCGCCCA	EZH2i_Naive_D4	0	0
EZH2i_Naive_D4_10X_AAGCATCGTCCATAGT	EZH2i_Naive_D4	0	0
EZH2i_Naive_D4_10X_AAGCCATCACATATCG	EZH2i_Naive_D4	0	0
EZH2i_Naive_D4_10X_AAGCGAGAGGTCACTT	EZH2i_Naive_D4	0	0
EZH2i_Naive_D4_10X_AAGCGAGTCCCAAGCG	EZH2i_Naive_D4	0	0
EZH2i_Naive_D4_10X_AAGCGAGTCTTACGTT	EZH2i_Naive_D4	0	0
EZH2i_Naive_D4_10X_AAGCGTTGTCGCTTAA	EZH2i_Naive_D4	2.44587	1.98757
EZH2i_Naive_D4_10X_AAGGAATCACGGCCAT	EZH2i_Naive_D4	0	0
EZH2i_Naive_D4_10X_AAGGTAACAAGACTGG	EZH2i_Naive_D4	0	0
EZH2i_Naive_D4_10X_AAGGTAAGTTCTTGTT	EZH2i_Naive_D4	1.24354	0
EZH2i_Naive_D4_10X_AAGTCGTAGTAGGTTA	EZH2i_Naive_D4	0	0
EZH2i_Naive_D4_10X_AAGTCGTGTGGAGGTT	EZH2i_Naive_D4	0	0.886816
EZH2i_Naive_D4_10X_AAGTCGTTCACAATGC	EZH2i_Naive_D4	0	2.40819
EZH2i_Naive_D4_10X_AAGTCGTTCATAGCAC	EZH2i_Naive_D4	0	0
EZH2i_Naive_D4_10X_AATCACGAGCCACTCG	EZH2i_Naive_D4	0	0
EZH2i_Naive_D4_10X_AATCACGCATCGAGCC	EZH2i_Naive_D4	1.28733	1.28733
EZH2i_Naive_D4_10X_AATCGTGGTATCGCTA	EZH2i_Naive_D4	0	0
EZH2i_Naive_D4_10X_AATGACCGTTGTTGTG	EZH2i_Naive_D4	0	1.01616
EZH2i_Naive_D4_10X_AATGACCTCAGTCACA	EZH2i_Naive_D4	0	0
EZH2i_Naive_D4_10X_AATGCCATCATTGCTT	EZH2i_Naive_D4	1.70707	1.70707
EZH2i_Naive_D4_10X_AATGGCTAGATGGTAT	EZH2i_Naive_D4	0	0
EZH2i_Naive_D4_10X_AATGGCTCAGGAGGAG	EZH2i_Naive_D4	0	0
EZH2i_Naive_D4_10X_AATGGCTGTAGGCTCC	EZH2i_Naive_D4	0	0
EZH2i_Naive_D4_10X_AATTTCCCAAGAGTGC	EZH2i_Naive_D4	0	0
EZH2i_Naive_D4_10X_ACAACCATCAGCTGTA	EZH2i_Naive_D4	0	0
EZH2i_Naive_D4_10X_ACAAGCTAGCGGGTAT	EZH2i_Naive_D4	0	0.850681
EZH2i_Naive_D4_10X_ACAAGCTTCCCGTAAA	EZH2i_Naive_D4	0	0
EZH2i_Naive_D4_10X_ACACAGTTCACTACTT	EZH2i_Naive_D4	0	0
EZH2i_Naive_D4_10X_ACACAGTTCGCATTAG	EZH2i_Naive_D4	0.87443	0
EZH2i_Naive_D4_10X_ACACCAACAGCGTGAA	EZH2i_Naive_D4	0	0
EZH2i_Naive_D4_10X_ACACGCGGTCAGGTGA	EZH2i_Naive_D4	0	0
EZH2i_Naive_D4_10X_ACACTGAAGCAGTACG	EZH2i_Naive_D4	2.73674	0
EZH2i_Naive_D4_10X_ACAGGGATCGCCAATA	EZH2i_Naive_D4	0	0
EZH2i_Naive_D4_10X_ACATCCCGTCCTCATC	EZH2i_Naive_D4	0	0
EZH2i_Naive_D4_10X_ACATCCCTCGTAATGC	EZH2i_Naive_D4	0	0
EZH2i_Naive_D4_10X_ACATCGAGTTCCCAAA	EZH2i_Naive_D4	0	0
EZH2i_Naive_D4_10X_ACCACAACAGTGGCTC	EZH2i_Naive_D4	0	1.42363
EZH2i_Naive_D4_10X_ACCATTTTCGATAACC	EZH2i_Naive_D4	0	0
EZH2i_Naive_D4_10X_ACCGTTCCACAGTATC	EZH2i_Naive_D4	0	0.798556
EZH2i_Naive_D4_10X_ACCGTTCTCGGTCTGG	EZH2i_Naive_D4	0	0
EZH2i_Naive_D4_10X_ACCTACCGTGCATCTA	EZH2i_Naive_D4	0	0
EZH2i_Naive_D4_10X_ACCTGAACACGCGCAT	EZH2i_Naive_D4	0	0
EZH2i_Naive_D4_10X_ACCTGTCGTGAGGATC	EZH2i_Naive_D4	0	0
EZH2i_Naive_D4_10X_ACGATCATCACGACTA	EZH2i_Naive_D4	0	0
EZH2i_Naive_D4_10X_ACGATGTTCGAGGCAA	EZH2i_Naive_D4	0	0
EZH2i_Naive_D4_10X_ACGGAAGTCAGCAGAG	EZH2i_Naive_D4	0	0
EZH2i_Naive_D4_10X_ACGGTTAAGCCTGTCG	EZH2i_Naive_D4	0	1.2602
EZH2i_Naive_D4_10X_ACGTAACTCACCCTGT	EZH2i_Naive_D4	0	0
EZH2i_Naive_D4_10X_ACGTAGTGTACAGAGC	EZH2i_Naive_D4	0	0
EZH2i_Naive_D4_10X_ACGTAGTGTATGCGTT	EZH2i_Naive_D4	0	0
EZH2i_Naive_D4_10X_ACGTCCTGTTAAACAG	EZH2i_Naive_D4	0	0
EZH2i_Naive_D4_10X_ACTACGAGTTAAGGAT	EZH2i_Naive_D4	0	0
EZH2i_Naive_D4_10X_ACTATCTTCTGAATCG	EZH2i_Naive_D4	0	0.881596
EZH2i_Naive_D4_10X_ACTATGGAGTTTGAGA	EZH2i_Naive_D4	0	1.34124
EZH2i_Naive_D4_10X_ACTATTCCAAATACGA	EZH2i_Naive_D4	0	0
EZH2i_Naive_D4_10X_ACTCCCATCTCCTACG	EZH2i_Naive_D4	0	0
EZH2i_Naive_D4_10X_ACTCTCGCAGATCCTA	EZH2i_Naive_D4	0	0
EZH2i_Naive_D4_10X_ACTCTCGTCATAGACC	EZH2i_Naive_D4	0	0
EZH2i_Naive_D4_10X_ACTGCAAAGCACTAGG	EZH2i_Naive_D4	0	0
EZH2i_Naive_D4_10X_ACTGCAATCGGATAAA	EZH2i_Naive_D4	0	0
EZH2i_Naive_D4_10X_ACTTAGGGTGGTTTAC	EZH2i_Naive_D4	0	0
EZH2i_Naive_D4_10X_ACTTATCGTAGAGACC	EZH2i_Naive_D4	0	0
EZH2i_Naive_D4_10X_AGAACCTCAAGCTGTT	EZH2i_Naive_D4	0	0
EZH2i_Naive_D4_10X_AGACAAAAGAAGTCCG	EZH2i_Naive_D4	3.51792	1.73264
EZH2i_Naive_D4_10X_AGACACTAGATGGCGT	EZH2i_Naive_D4	0	0
EZH2i_Naive_D4_10X_AGACACTGTTGGTACT	EZH2i_Naive_D4	1.61159	0
EZH2i_Naive_D4_10X_AGACACTTCCGTGCGA	EZH2i_Naive_D4	0	0
EZH2i_Naive_D4_10X_AGACACTTCTAGCAAC	EZH2i_Naive_D4	0	0
EZH2i_Naive_D4_10X_AGACAGGTCCCAACTC	EZH2i_Naive_D4	0	0
EZH2i_Naive_D4_10X_AGACCATGTGAGACGT	EZH2i_Naive_D4	0	0
EZH2i_Naive_D4_10X_AGACCCGCACTAAACC	EZH2i_Naive_D4	0	0
EZH2i_Naive_D4_10X_AGACCCGGTAACCAGG	EZH2i_Naive_D4	0	0
EZH2i_Naive_D4_10X_AGACTCATCCACAAGT	EZH2i_Naive_D4	0	0
EZH2i_Naive_D4_10X_AGAGAATGTCTAATCG	EZH2i_Naive_D4	2.36014	0
EZH2i_Naive_D4_10X_AGAGAATGTGAATGAT	EZH2i_Naive_D4	0	0
EZH2i_Naive_D4_10X_AGAGAGCCAGACCTAT	EZH2i_Naive_D4	0	0
EZH2i_Naive_D4_10X_AGAGAGCTCGAGAACG	EZH2i_Naive_D4	0	0
EZH2i_Naive_D4_10X_AGAGCCCCAAAGACGC	EZH2i_Naive_D4	0	0
EZH2i_Naive_D4_10X_AGATAGACAGCGGTTC	EZH2i_Naive_D4	1.64469	0
EZH2i_Naive_D4_10X_AGATAGATCGTGTTCC	EZH2i_Naive_D4	0	0
EZH2i_Naive_D4_10X_AGATGAAAGTTGCATC	EZH2i_Naive_D4	0	0
EZH2i_Naive_D4_10X_AGATGCTAGATGTTAG	EZH2i_Naive_D4	0	0
EZH2i_Naive_D4_10X_AGATGCTTCTATCGTT	EZH2i_Naive_D4	0	0
EZH2i_Naive_D4_10X_AGCATCAAGACTCATC	EZH2i_Naive_D4	0	0
EZH2i_Naive_D4_10X_AGCATCATCCTACGGG	EZH2i_Naive_D4	1.12645	1.12645
EZH2i_Naive_D4_10X_AGCCAATGTCGAGCTC	EZH2i_Naive_D4	0	0
EZH2i_Naive_D4_10X_AGCCACGAGGGTACGT	EZH2i_Naive_D4	0	0.757422
EZH2i_Naive_D4_10X_AGCCACGTCAAAGCCT	EZH2i_Naive_D4	0	0
EZH2i_Naive_D4_10X_AGCGATTCAAGATGGC	EZH2i_Naive_D4	0	0
EZH2i_Naive_D4_10X_AGCGCCAAGAATCGAT	EZH2i_Naive_D4	0	0
EZH2i_Naive_D4_10X_AGCGCCAAGGAAGTGA	EZH2i_Naive_D4	0	0
EZH2i_Naive_D4_10X_AGCGCCACATTGTACG	EZH2i_Naive_D4	0	0
EZH2i_Naive_D4_10X_AGCGCCAGTAACTTCG	EZH2i_Naive_D4	0	0
EZH2i_Naive_D4_10X_AGCGCTGAGAGAATCT	EZH2i_Naive_D4	0	0
EZH2i_Naive_D4_10X_AGCGCTGAGTGCTCGC	EZH2i_Naive_D4	1.1215	0
EZH2i_Naive_D4_10X_AGCGCTGCAGGTTACT	EZH2i_Naive_D4	1.9845	0
EZH2i_Naive_D4_10X_AGCGTATAGAGCCGTA	EZH2i_Naive_D4	0	0
EZH2i_Naive_D4_10X_AGCGTCGGTCATTGCA	EZH2i_Naive_D4	0	0
EZH2i_Naive_D4_10X_AGCTACAGTTGTGCCG	EZH2i_Naive_D4	0	0
EZH2i_Naive_D4_10X_AGCTACATCCCAGTGG	EZH2i_Naive_D4	0	1.08371
EZH2i_Naive_D4_10X_AGCTCAATCGTCCATC	EZH2i_Naive_D4	0	0
EZH2i_Naive_D4_10X_AGCTTCCGTACGTGTT	EZH2i_Naive_D4	0	1.14887
EZH2i_Naive_D4_10X_AGGAAATAGGGTCACA	EZH2i_Naive_D4	0	1.59852
EZH2i_Naive_D4_10X_AGGAAATCAAGTGGCA	EZH2i_Naive_D4	0	0
EZH2i_Naive_D4_10X_AGGAATAAGCTCTGTA	EZH2i_Naive_D4	0	0.742182
EZH2i_Naive_D4_10X_AGGACGAGTCTCACAA	EZH2i_Naive_D4	3.71628	0
EZH2i_Naive_D4_10X_AGGACGATCGTTTACT	EZH2i_Naive_D4	0	0.704617
EZH2i_Naive_D4_10X_AGGAGGTGTAGTGTGG	EZH2i_Naive_D4	0	0
EZH2i_Naive_D4_10X_AGGAGGTGTTCTATCT	EZH2i_Naive_D4	0	0
EZH2i_Naive_D4_10X_AGGATAATCCGGCAGT	EZH2i_Naive_D4	0	0
EZH2i_Naive_D4_10X_AGGATCTTCCTGCCAT	EZH2i_Naive_D4	0	0
EZH2i_Naive_D4_10X_AGGCATTCACACACTA	EZH2i_Naive_D4	0	0
EZH2i_Naive_D4_10X_AGGGAGTTCATGTCAG	EZH2i_Naive_D4	0	0
EZH2i_Naive_D4_10X_AGGGCTCTCAATCTCT	EZH2i_Naive_D4	0	0
EZH2i_Naive_D4_10X_AGGGTCCAGGAACGTC	EZH2i_Naive_D4	0	0
EZH2i_Naive_D4_10X_AGGGTTTAGTCCGCGT	EZH2i_Naive_D4	1.29776	0
EZH2i_Naive_D4_10X_AGGTAGGCAACGTTAC	EZH2i_Naive_D4	0	0
EZH2i_Naive_D4_10X_AGGTCATAGAAACACT	EZH2i_Naive_D4	0	0
EZH2i_Naive_D4_10X_AGGTCATGTACAGTAA	EZH2i_Naive_D4	0	0
EZH2i_Naive_D4_10X_AGGTGTTTCCCATAGA	EZH2i_Naive_D4	0	0
EZH2i_Naive_D4_10X_AGTACCACACGAAAGC	EZH2i_Naive_D4	0	0
EZH2i_Naive_D4_10X_AGTACCACAGTAGAGC	EZH2i_Naive_D4	0	0
EZH2i_Naive_D4_10X_AGTACTGAGACCTGGA	EZH2i_Naive_D4	0	1.33317
EZH2i_Naive_D4_10X_AGTAGCTGTTATCTGG	EZH2i_Naive_D4	0.921362	0.921362
EZH2i_Naive_D4_10X_AGTAGCTGTTGCGGAA	EZH2i_Naive_D4	0	0
EZH2i_Naive_D4_10X_AGTCAACAGCAAACAT	EZH2i_Naive_D4	0	0.623455
EZH2i_Naive_D4_10X_AGTCAACAGTCATACC	EZH2i_Naive_D4	0	1.95068
EZH2i_Naive_D4_10X_AGTCAACGTCTCAGAT	EZH2i_Naive_D4	3.36404	0
EZH2i_Naive_D4_10X_AGTCAACGTGCCCACA	EZH2i_Naive_D4	0	0
EZH2i_Naive_D4_10X_AGTCACAAGGGAACAA	EZH2i_Naive_D4	0	0
EZH2i_Naive_D4_10X_AGTGACTCAGACATCT	EZH2i_Naive_D4	0	0
EZH2i_Naive_D4_10X_AGTTAGCTCAGGACGA	EZH2i_Naive_D4	0	0
EZH2i_Naive_D4_10X_ATACCGAGTTCGGCCA	EZH2i_Naive_D4	0	0
EZH2i_Naive_D4_10X_ATACTTCGTGATAGAT	EZH2i_Naive_D4	0	0
EZH2i_Naive_D4_10X_ATAGACCGTTTCACAG	EZH2i_Naive_D4	0	0.502786
EZH2i_Naive_D4_10X_ATAGGCTTCAAATGCC	EZH2i_Naive_D4	0	0
EZH2i_Naive_D4_10X_ATATCCTCATACTGAC	EZH2i_Naive_D4	0	1.18587
EZH2i_Naive_D4_10X_ATCACGACACATTCTT	EZH2i_Naive_D4	0	0
EZH2i_Naive_D4_10X_ATCACGATCGTCACCT	EZH2i_Naive_D4	0	0
EZH2i_Naive_D4_10X_ATCACTTAGGCCATAG	EZH2i_Naive_D4	0	0
EZH2i_Naive_D4_10X_ATCAGGTAGCGTCAAG	EZH2i_Naive_D4	0	0
EZH2i_Naive_D4_10X_ATCAGGTAGTGCACCC	EZH2i_Naive_D4	0	0
EZH2i_Naive_D4_10X_ATCAGGTCACGTCGTG	EZH2i_Naive_D4	0	0
EZH2i_Naive_D4_10X_ATCCATTGTCGCACGT	EZH2i_Naive_D4	0	1.25579
EZH2i_Naive_D4_10X_ATCCTATTCCCGAATA	EZH2i_Naive_D4	0	0
EZH2i_Naive_D4_10X_ATCGATGCATAGATGA	EZH2i_Naive_D4	2.57783	0.774048
EZH2i_Naive_D4_10X_ATCGCCTTCGAATCCA	EZH2i_Naive_D4	0	0
EZH2i_Naive_D4_10X_ATCGTCCAGATGTAGT	EZH2i_Naive_D4	0	0
EZH2i_Naive_D4_10X_ATCGTCCAGGGTACGT	EZH2i_Naive_D4	1.68348	0
EZH2i_Naive_D4_10X_ATCGTGAGTTGTGTTG	EZH2i_Naive_D4	0	0
EZH2i_Naive_D4_10X_ATCTTCACATGAAGGC	EZH2i_Naive_D4	0	0
EZH2i_Naive_D4_10X_ATGAAAGTCAAGTGGG	EZH2i_Naive_D4	0	0
EZH2i_Naive_D4_10X_ATGAAAGTCCACGGGT	EZH2i_Naive_D4	0	0
EZH2i_Naive_D4_10X_ATGACCACATGAGTAA	EZH2i_Naive_D4	0	0
EZH2i_Naive_D4_10X_ATGACCAGTTGTGCAT	EZH2i_Naive_D4	0	1.06303
EZH2i_Naive_D4_10X_ATGCATGTCAAGCTGT	EZH2i_Naive_D4	0	0
EZH2i_Naive_D4_10X_ATGGATCCAGTACTAC	EZH2i_Naive_D4	0	0
EZH2i_Naive_D4_10X_ATGTCCCAGTCACTAC	EZH2i_Naive_D4	0	0
EZH2i_Naive_D4_10X_ATGTCTTGTACGCGTC	EZH2i_Naive_D4	0.797654	0
EZH2i_Naive_D4_10X_ATTACCTGTGTCCTAA	EZH2i_Naive_D4	0	0
EZH2i_Naive_D4_10X_ATTACCTTCTTAGCCC	EZH2i_Naive_D4	0	0
EZH2i_Naive_D4_10X_ATTACTCGTAAGTAGT	EZH2i_Naive_D4	0	0
EZH2i_Naive_D4_10X_ATTACTCGTCCAGTTA	EZH2i_Naive_D4	0	0
EZH2i_Naive_D4_10X_ATTACTCTCGCTCTAC	EZH2i_Naive_D4	0	0
EZH2i_Naive_D4_10X_ATTATCCGTCGTTTCC	EZH2i_Naive_D4	0	0
EZH2i_Naive_D4_10X_ATTATCCTCGAGCCAC	EZH2i_Naive_D4	0	1.54839
EZH2i_Naive_D4_10X_ATTCAGGCACCCTATC	EZH2i_Naive_D4	0.847173	0
EZH2i_Naive_D4_10X_ATTCATCAGACGCCCT	EZH2i_Naive_D4	0	0
EZH2i_Naive_D4_10X_ATTCCATCAGTCAGAG	EZH2i_Naive_D4	2.16059	1.72857
EZH2i_Naive_D4_10X_ATTCCCGCAATTTCCT	EZH2i_Naive_D4	1.4087	0
EZH2i_Naive_D4_10X_ATTCGTTTCATTATCC	EZH2i_Naive_D4	0	0
EZH2i_Naive_D4_10X_ATTGGGTGTCCAAAGG	EZH2i_Naive_D4	0	0.939598
EZH2i_Naive_D4_10X_ATTGTTCCACCAGGTC	EZH2i_Naive_D4	0	0
EZH2i_Naive_D4_10X_CAAAGAAAGCGCTTCG	EZH2i_Naive_D4	0	0
EZH2i_Naive_D4_10X_CAAAGAATCGGAACTT	EZH2i_Naive_D4	0	0
EZH2i_Naive_D4_10X_CAACAACCACCTCTAC	EZH2i_Naive_D4	0	0
EZH2i_Naive_D4_10X_CAACAGTAGCCTCTGG	EZH2i_Naive_D4	0	0
EZH2i_Naive_D4_10X_CAACCAATCCACGTAA	EZH2i_Naive_D4	0	0
EZH2i_Naive_D4_10X_CAAGACTCATTGTGCA	EZH2i_Naive_D4	0	0
EZH2i_Naive_D4_10X_CAAGACTGTACGAGTG	EZH2i_Naive_D4	1.99473	0
EZH2i_Naive_D4_10X_CAAGACTTCCCATTTA	EZH2i_Naive_D4	0	0
EZH2i_Naive_D4_10X_CAAGAGGAGCGGTATG	EZH2i_Naive_D4	0	0
EZH2i_Naive_D4_10X_CAAGCTAAGCTCCGAC	EZH2i_Naive_D4	0	1.62033
EZH2i_Naive_D4_10X_CAAGCTACACCCGTAG	EZH2i_Naive_D4	0	0.906072
EZH2i_Naive_D4_10X_CAATACGCATGAAGGC	EZH2i_Naive_D4	0	0
EZH2i_Naive_D4_10X_CAATCGATCCAATCTT	EZH2i_Naive_D4	0	0
EZH2i_Naive_D4_10X_CAATCGATCGCGCCAA	EZH2i_Naive_D4	0	1.15749
EZH2i_Naive_D4_10X_CAATGACCAGGAGGTT	EZH2i_Naive_D4	0	0
EZH2i_Naive_D4_10X_CAATTTCTCACTGAAC	EZH2i_Naive_D4	0	0
EZH2i_Naive_D4_10X_CACACAAAGAATCGTA	EZH2i_Naive_D4	0	0
EZH2i_Naive_D4_10X_CACACAACATCCTAAG	EZH2i_Naive_D4	1.33782	0
EZH2i_Naive_D4_10X_CACAGGCAGTAACAGT	EZH2i_Naive_D4	0	0
EZH2i_Naive_D4_10X_CACCGTTAGAATCGAT	EZH2i_Naive_D4	0	0
EZH2i_Naive_D4_10X_CACGAATGTCCGGCAT	EZH2i_Naive_D4	0	0
EZH2i_Naive_D4_10X_CACGTGGTCATCACTT	EZH2i_Naive_D4	0	0
EZH2i_Naive_D4_10X_CACGTTCTCGTGCATA	EZH2i_Naive_D4	0	0
EZH2i_Naive_D4_10X_CACTAAGAGACGAGCT	EZH2i_Naive_D4	0	0
EZH2i_Naive_D4_10X_CACTGAAAGAACTGAT	EZH2i_Naive_D4	0	0
EZH2i_Naive_D4_10X_CACTGGGAGTGCACCC	EZH2i_Naive_D4	0	0
EZH2i_Naive_D4_10X_CACTGGGCATAGAGGC	EZH2i_Naive_D4	0	0
EZH2i_Naive_D4_10X_CACTGTCCAGGCACTC	EZH2i_Naive_D4	0	0
EZH2i_Naive_D4_10X_CACTTCGCATTGCTTT	EZH2i_Naive_D4	0	0
EZH2i_Naive_D4_10X_CACTTCGTCGTAATGC	EZH2i_Naive_D4	0	1.31447
EZH2i_Naive_D4_10X_CAGATACAGCTGTACT	EZH2i_Naive_D4	0	0
EZH2i_Naive_D4_10X_CAGATACAGGAATGTT	EZH2i_Naive_D4	0	0
EZH2i_Naive_D4_10X_CAGATACAGGGCCCTT	EZH2i_Naive_D4	3.47011	1.81575
EZH2i_Naive_D4_10X_CAGCAATCATCGGAGA	EZH2i_Naive_D4	0	1.75372
EZH2i_Naive_D4_10X_CAGCAATGTGAATATG	EZH2i_Naive_D4	0	0
EZH2i_Naive_D4_10X_CAGCACGTCAAGGACG	EZH2i_Naive_D4	0	0.712811
EZH2i_Naive_D4_10X_CAGCAGCGTATCACGT	EZH2i_Naive_D4	0	0
EZH2i_Naive_D4_10X_CAGCCAGAGACTCTTG	EZH2i_Naive_D4	0	0
EZH2i_Naive_D4_10X_CAGCCAGAGATCCCGC	EZH2i_Naive_D4	0	1.21829
EZH2i_Naive_D4_10X_CAGCCAGAGTGGATTA	EZH2i_Naive_D4	0	0
EZH2i_Naive_D4_10X_CAGCGTGTCCAACACA	EZH2i_Naive_D4	0	0
EZH2i_Naive_D4_10X_CAGGCCAGTCGGTAAG	EZH2i_Naive_D4	3.14093	2.94554
EZH2i_Naive_D4_10X_CAGGGCTTCCCAAGTA	EZH2i_Naive_D4	0	0
EZH2i_Naive_D4_10X_CAGGTATCAGCGTAGA	EZH2i_Naive_D4	0	0
EZH2i_Naive_D4_10X_CAGTGCGTCCGACATA	EZH2i_Naive_D4	0	0
EZH2i_Naive_D4_10X_CAGTTAGCAGCACCCA	EZH2i_Naive_D4	0	0
EZH2i_Naive_D4_10X_CAGTTAGGTCATTCCC	EZH2i_Naive_D4	0	0
EZH2i_Naive_D4_10X_CATACAGGTCCGTACG	EZH2i_Naive_D4	0	0
EZH2i_Naive_D4_10X_CATACAGTCACCATCC	EZH2i_Naive_D4	1.4186	2.11986
EZH2i_Naive_D4_10X_CATACAGTCTCAGTCC	EZH2i_Naive_D4	0	0
EZH2i_Naive_D4_10X_CATACTTCACTGAGGA	EZH2i_Naive_D4	0	0
EZH2i_Naive_D4_10X_CATAGACAGGCGTCCT	EZH2i_Naive_D4	0	1.83282
EZH2i_Naive_D4_10X_CATAGACAGGGAGGGT	EZH2i_Naive_D4	0	0
EZH2i_Naive_D4_10X_CATAGACGTCTCAGGC	EZH2i_Naive_D4	0	0
EZH2i_Naive_D4_10X_CATCAAGGTGCATACT	EZH2i_Naive_D4	0	0
EZH2i_Naive_D4_10X_CATCCCAAGACATATG	EZH2i_Naive_D4	0	0
EZH2i_Naive_D4_10X_CATCGCTAGCACCCAC	EZH2i_Naive_D4	0	0
EZH2i_Naive_D4_10X_CATCGCTCAAGTGGAC	EZH2i_Naive_D4	0	0
EZH2i_Naive_D4_10X_CATCGGGGTATGTGTC	EZH2i_Naive_D4	0	0
EZH2i_Naive_D4_10X_CATCGTCAGCATCTTG	EZH2i_Naive_D4	0	0
EZH2i_Naive_D4_10X_CATCGTCCAGTATTCG	EZH2i_Naive_D4	0	0
EZH2i_Naive_D4_10X_CATGAGTGTGCACAAG	EZH2i_Naive_D4	0	0
EZH2i_Naive_D4_10X_CATGCCTAGCGCCTAC	EZH2i_Naive_D4	0	0
EZH2i_Naive_D4_10X_CATGCGGCATGACTAC	EZH2i_Naive_D4	0	0
EZH2i_Naive_D4_10X_CATGCGGTCAACCGAT	EZH2i_Naive_D4	0	0
EZH2i_Naive_D4_10X_CATGGATCACGACGCT	EZH2i_Naive_D4	0	0
EZH2i_Naive_D4_10X_CATGGTAAGTACTGGG	EZH2i_Naive_D4	0	0
EZH2i_Naive_D4_10X_CATGGTATCAAAGGAT	EZH2i_Naive_D4	0	0
EZH2i_Naive_D4_10X_CATGGTATCGCAACAT	EZH2i_Naive_D4	1.50077	1.50077
EZH2i_Naive_D4_10X_CATGGTATCTAGGCCG	EZH2i_Naive_D4	0	0
EZH2i_Naive_D4_10X_CATTCATAGAGTGAAG	EZH2i_Naive_D4	0	0
EZH2i_Naive_D4_10X_CATTCATAGTAACCGG	EZH2i_Naive_D4	0	0
EZH2i_Naive_D4_10X_CATTCCGGTCGTTGCG	EZH2i_Naive_D4	0	0
EZH2i_Naive_D4_10X_CATTCCGGTGAGTCAG	EZH2i_Naive_D4	2.76883	2.42268
EZH2i_Naive_D4_10X_CATTCTAAGATGTAGT	EZH2i_Naive_D4	0	0
EZH2i_Naive_D4_10X_CATTGAGCATACAGAA	EZH2i_Naive_D4	0	0.708764
EZH2i_Naive_D4_10X_CATTGAGTCAACTTTC	EZH2i_Naive_D4	0	0
EZH2i_Naive_D4_10X_CATTGTTCACGGCACT	EZH2i_Naive_D4	0	0.621344
EZH2i_Naive_D4_10X_CCAATGACATCGTCCT	EZH2i_Naive_D4	0	0
EZH2i_Naive_D4_10X_CCACAAACATTGAGCT	EZH2i_Naive_D4	1.22154	0
EZH2i_Naive_D4_10X_CCACACTAGCTTGTTG	EZH2i_Naive_D4	0	0
EZH2i_Naive_D4_10X_CCACACTGTTGTGCCG	EZH2i_Naive_D4	0	0
EZH2i_Naive_D4_10X_CCACCATAGCAATAGT	EZH2i_Naive_D4	0	1.63912
EZH2i_Naive_D4_10X_CCACGTTGTGGACTGA	EZH2i_Naive_D4	0	0
EZH2i_Naive_D4_10X_CCACTTGGTACTCGTA	EZH2i_Naive_D4	0	0
EZH2i_Naive_D4_10X_CCATAAGTCATGAGGG	EZH2i_Naive_D4	0	0
EZH2i_Naive_D4_10X_CCCATTGTCATGGATC	EZH2i_Naive_D4	0	0
EZH2i_Naive_D4_10X_CCCGAAGGTGCCTACG	EZH2i_Naive_D4	0	1.20187
EZH2i_Naive_D4_10X_CCCGAAGTCTGTCAGA	EZH2i_Naive_D4	0	0
EZH2i_Naive_D4_10X_CCCGGAAAGTAGGGTC	EZH2i_Naive_D4	0	0
EZH2i_Naive_D4_10X_CCCGGAAGTTGAGTCT	EZH2i_Naive_D4	0	2.13941
EZH2i_Naive_D4_10X_CCCTGATAGCAGCGAT	EZH2i_Naive_D4	0	0
EZH2i_Naive_D4_10X_CCGATGGAGCACTTTG	EZH2i_Naive_D4	0	0
EZH2i_Naive_D4_10X_CCGGACAGTAACACGG	EZH2i_Naive_D4	0	0
EZH2i_Naive_D4_10X_CCGGACATCGTCACCT	EZH2i_Naive_D4	0	0
EZH2i_Naive_D4_10X_CCGGGTATCCTTATCA	EZH2i_Naive_D4	0	0
EZH2i_Naive_D4_10X_CCGGGTATCTTACGTT	EZH2i_Naive_D4	0.900544	0
EZH2i_Naive_D4_10X_CCGGTAGGTGAGCGAT	EZH2i_Naive_D4	0	0
EZH2i_Naive_D4_10X_CCGTGAGAGCTAGTTC	EZH2i_Naive_D4	0	0
EZH2i_Naive_D4_10X_CCGTGAGCAACATCGT	EZH2i_Naive_D4	0	0
EZH2i_Naive_D4_10X_CCGTGAGGTGGGCTTC	EZH2i_Naive_D4	0	0
EZH2i_Naive_D4_10X_CCGTGAGTCAATGTCG	EZH2i_Naive_D4	0	0
EZH2i_Naive_D4_10X_CCTAACCTCGAACCAT	EZH2i_Naive_D4	0	0
EZH2i_Naive_D4_10X_CCTAAGACAGTCTTCC	EZH2i_Naive_D4	0	0
EZH2i_Naive_D4_10X_CCTAAGAGTGCCTGAC	EZH2i_Naive_D4	0	0
EZH2i_Naive_D4_10X_CCTAAGAGTTACCCTC	EZH2i_Naive_D4	0	0
EZH2i_Naive_D4_10X_CCTACGTCAACAAGTA	EZH2i_Naive_D4	0	0.720368
EZH2i_Naive_D4_10X_CCTACGTCATGTCAGT	EZH2i_Naive_D4	2.57802	1.1653
EZH2i_Naive_D4_10X_CCTACGTTCGAAACAA	EZH2i_Naive_D4	0	0.88124
EZH2i_Naive_D4_10X_CCTATCGGTTCGCGTG	EZH2i_Naive_D4	0	0
EZH2i_Naive_D4_10X_CCTCAACGTTAGGGTG	EZH2i_Naive_D4	0	0
EZH2i_Naive_D4_10X_CCTCACATCATAGCAC	EZH2i_Naive_D4	0	0
EZH2i_Naive_D4_10X_CCTCATGCATTGCCGG	EZH2i_Naive_D4	0	0
EZH2i_Naive_D4_10X_CCTCCAAAGGTGCATG	EZH2i_Naive_D4	0	0
EZH2i_Naive_D4_10X_CCTCCAAGTACTCGAT	EZH2i_Naive_D4	2.31693	0
EZH2i_Naive_D4_10X_CCTCCAATCGGTATGT	EZH2i_Naive_D4	0	0
EZH2i_Naive_D4_10X_CCTCTAGAGTCCCGGT	EZH2i_Naive_D4	0	0
EZH2i_Naive_D4_10X_CCTGCATCAACGGCCT	EZH2i_Naive_D4	0	0.594562
EZH2i_Naive_D4_10X_CCTGTTGGTGAATATG	EZH2i_Naive_D4	0	0
EZH2i_Naive_D4_10X_CCTTTGGAGTGAGCCA	EZH2i_Naive_D4	0	0
EZH2i_Naive_D4_10X_CGAAGGATCAAGCTGT	EZH2i_Naive_D4	0	1.52005
EZH2i_Naive_D4_10X_CGAATTGCAAGGTTGG	EZH2i_Naive_D4	0	0
EZH2i_Naive_D4_10X_CGACAGCTCAATCTCT	EZH2i_Naive_D4	0	0
EZH2i_Naive_D4_10X_CGAGAAGAGATCACTC	EZH2i_Naive_D4	0	0
EZH2i_Naive_D4_10X_CGAGAAGCAGGAGGAG	EZH2i_Naive_D4	0	0.840016
EZH2i_Naive_D4_10X_CGAGTGCCACACCGAC	EZH2i_Naive_D4	0	0
EZH2i_Naive_D4_10X_CGAGTGCCATAGAGGC	EZH2i_Naive_D4	0	0
EZH2i_Naive_D4_10X_CGAGTTAAGCATCCCG	EZH2i_Naive_D4	0	0
EZH2i_Naive_D4_10X_CGAGTTAGTACAAGCG	EZH2i_Naive_D4	1.61324	2.3558
EZH2i_Naive_D4_10X_CGATGCGAGCGACATG	EZH2i_Naive_D4	0	1.64212
EZH2i_Naive_D4_10X_CGCAGGTAGTGATAAC	EZH2i_Naive_D4	0	1.12456
EZH2i_Naive_D4_10X_CGCAGGTCAGGACAGT	EZH2i_Naive_D4	0	0
EZH2i_Naive_D4_10X_CGCAGGTGTGAATATG	EZH2i_Naive_D4	0	0
EZH2i_Naive_D4_10X_CGCAGGTGTTAGCGGA	EZH2i_Naive_D4	0	0
EZH2i_Naive_D4_10X_CGCATGGAGTCGGGAT	EZH2i_Naive_D4	0	0
EZH2i_Naive_D4_10X_CGCCAGATCAGGGTAG	EZH2i_Naive_D4	1.45135	0.900966
EZH2i_Naive_D4_10X_CGCCATTGTCCACGCA	EZH2i_Naive_D4	0	2.20096
EZH2i_Naive_D4_10X_CGCCATTGTCCCTCAT	EZH2i_Naive_D4	0	0
EZH2i_Naive_D4_10X_CGCCATTTCTTCCCAG	EZH2i_Naive_D4	0	0
EZH2i_Naive_D4_10X_CGCGTGAGTTACGTAC	EZH2i_Naive_D4	0	0
EZH2i_Naive_D4_10X_CGCGTGATCTCTAAGG	EZH2i_Naive_D4	0	0
EZH2i_Naive_D4_10X_CGGAACCGTTCTCACC	EZH2i_Naive_D4	0	0
EZH2i_Naive_D4_10X_CGGAACCTCCATATGG	EZH2i_Naive_D4	0	0
EZH2i_Naive_D4_10X_CGGACACTCCTGTTGC	EZH2i_Naive_D4	0	0
EZH2i_Naive_D4_10X_CGGGTGTGTTGGTGTT	EZH2i_Naive_D4	0	0
EZH2i_Naive_D4_10X_CGGTCAGAGCAGCACA	EZH2i_Naive_D4	0	0.725082
EZH2i_Naive_D4_10X_CGTCAAACAACACGTT	EZH2i_Naive_D4	0	0
EZH2i_Naive_D4_10X_CGTCAAATCTACTATC	EZH2i_Naive_D4	0	1.01771
EZH2i_Naive_D4_10X_CGTGATAAGTGGTGGT	EZH2i_Naive_D4	0	1.6969
EZH2i_Naive_D4_10X_CGTGATAGTCAACCAT	EZH2i_Naive_D4	0	0
EZH2i_Naive_D4_10X_CGTGTCTAGTGACACG	EZH2i_Naive_D4	0	0
EZH2i_Naive_D4_10X_CGTGTCTCATGATAGA	EZH2i_Naive_D4	0	0
EZH2i_Naive_D4_10X_CGTTAGAGTGTCCGGT	EZH2i_Naive_D4	0	0
EZH2i_Naive_D4_10X_CGTTAGATCGGCACTG	EZH2i_Naive_D4	0	1.52949
EZH2i_Naive_D4_10X_CGTTCTGGTGAGACGT	EZH2i_Naive_D4	0	0
EZH2i_Naive_D4_10X_CGTTCTGGTTGTATGC	EZH2i_Naive_D4	0	0
EZH2i_Naive_D4_10X_CTAAGTGGTCAAGCGA	EZH2i_Naive_D4	0	1.98219
EZH2i_Naive_D4_10X_CTACAGACACTTACAG	EZH2i_Naive_D4	0.992888	1.31339
EZH2i_Naive_D4_10X_CTACAGAGTCACTCTC	EZH2i_Naive_D4	0	1.13175
EZH2i_Naive_D4_10X_CTACATTTCGGTCACG	EZH2i_Naive_D4	0	0
EZH2i_Naive_D4_10X_CTACCTGTCATTGCTT	EZH2i_Naive_D4	0	1.24373
EZH2i_Naive_D4_10X_CTAGGTAAGCACTCAT	EZH2i_Naive_D4	0	0.788268
EZH2i_Naive_D4_10X_CTAGGTAGTCCGGTGT	EZH2i_Naive_D4	0.952594	0.952594
EZH2i_Naive_D4_10X_CTAGGTAGTTGGAGAC	EZH2i_Naive_D4	0	0
EZH2i_Naive_D4_10X_CTAGGTATCAGAATAG	EZH2i_Naive_D4	0	1.07226
EZH2i_Naive_D4_10X_CTATAGGCATAAGATG	EZH2i_Naive_D4	0	0
EZH2i_Naive_D4_10X_CTATCTATCGACATTG	EZH2i_Naive_D4	0	0
EZH2i_Naive_D4_10X_CTCAACCGTTGCCGCA	EZH2i_Naive_D4	0	0
EZH2i_Naive_D4_10X_CTCAAGATCACCATGA	EZH2i_Naive_D4	1.21821	0.914093
EZH2i_Naive_D4_10X_CTCACTGGTCATTCCC	EZH2i_Naive_D4	0	0
EZH2i_Naive_D4_10X_CTCAGAAGTGGCCTCA	EZH2i_Naive_D4	0	0.919988
EZH2i_Naive_D4_10X_CTCAGTCCATCCGGCA	EZH2i_Naive_D4	0	0
EZH2i_Naive_D4_10X_CTCCACAAGAGCAGAA	EZH2i_Naive_D4	0	0
EZH2i_Naive_D4_10X_CTCCACAGTTCAAGTC	EZH2i_Naive_D4	0	0
EZH2i_Naive_D4_10X_CTCCATGTCAGTCCGG	EZH2i_Naive_D4	0	0
EZH2i_Naive_D4_10X_CTCCCAACATGTGCTA	EZH2i_Naive_D4	0	0
EZH2i_Naive_D4_10X_CTCCCAAGTTCTAAGC	EZH2i_Naive_D4	0	0
EZH2i_Naive_D4_10X_CTCCGATTCGTCTAAG	EZH2i_Naive_D4	0	0
EZH2i_Naive_D4_10X_CTCCGATTCTTCGTAT	EZH2i_Naive_D4	0	0
EZH2i_Naive_D4_10X_CTCCTCCAGGAGCTGT	EZH2i_Naive_D4	0	0
EZH2i_Naive_D4_10X_CTCCTTTAGCCTCGTG	EZH2i_Naive_D4	0	0
EZH2i_Naive_D4_10X_CTCGAGGCAGCTTTCC	EZH2i_Naive_D4	0	0
EZH2i_Naive_D4_10X_CTCGAGGTCCTTGACC	EZH2i_Naive_D4	0	1.35564
EZH2i_Naive_D4_10X_CTCGAGGTCGAACTCA	EZH2i_Naive_D4	2.13186	0
EZH2i_Naive_D4_10X_CTCTCGACAGGATTCT	EZH2i_Naive_D4	0	1.37578
EZH2i_Naive_D4_10X_CTCTGGTAGCTCAGAG	EZH2i_Naive_D4	0	0
EZH2i_Naive_D4_10X_CTGAATGAGGAGACCT	EZH2i_Naive_D4	0	1.56952
EZH2i_Naive_D4_10X_CTGAGGCCACCGAATT	EZH2i_Naive_D4	0	0
EZH2i_Naive_D4_10X_CTGATCCGTGCAGATG	EZH2i_Naive_D4	0.677749	1.13703
EZH2i_Naive_D4_10X_CTGCAGGAGAATTGCA	EZH2i_Naive_D4	0	0
EZH2i_Naive_D4_10X_CTGCCATCATCCGAGC	EZH2i_Naive_D4	0	0
EZH2i_Naive_D4_10X_CTGCTCACAATGGCCC	EZH2i_Naive_D4	0	0
EZH2i_Naive_D4_10X_CTGCTCACAGACAAAT	EZH2i_Naive_D4	0	0.931106
EZH2i_Naive_D4_10X_CTGTAGAGTGACGCCT	EZH2i_Naive_D4	0	0
EZH2i_Naive_D4_10X_CTGTATTGTGAATATG	EZH2i_Naive_D4	0	0
EZH2i_Naive_D4_10X_CTGTATTTCAGCATTG	EZH2i_Naive_D4	0	0
EZH2i_Naive_D4_10X_CTGTCGTTCAGACATC	EZH2i_Naive_D4	0	0.887998
EZH2i_Naive_D4_10X_CTTACCGAGGAACATT	EZH2i_Naive_D4	0	0
EZH2i_Naive_D4_10X_CTTCAATTCTCCCATG	EZH2i_Naive_D4	0	0
EZH2i_Naive_D4_10X_CTTCCTTCAGGCTATT	EZH2i_Naive_D4	1.30134	0
EZH2i_Naive_D4_10X_CTTCGGTAGTACAGAT	EZH2i_Naive_D4	0	0
EZH2i_Naive_D4_10X_CTTCGGTAGTGAATAC	EZH2i_Naive_D4	0	0
EZH2i_Naive_D4_10X_CTTCTAACATGACTTG	EZH2i_Naive_D4	0	0
EZH2i_Naive_D4_10X_CTTTCAATCGACGTCG	EZH2i_Naive_D4	0	0
EZH2i_Naive_D4_10X_GAACACTTCCTACAAG	EZH2i_Naive_D4	0	0
EZH2i_Naive_D4_10X_GAACGTTCAAGTGTCT	EZH2i_Naive_D4	0	0
EZH2i_Naive_D4_10X_GAAGAATAGAGCCTGA	EZH2i_Naive_D4	0	0
EZH2i_Naive_D4_10X_GAAGAATTCATGCATG	EZH2i_Naive_D4	0	0
EZH2i_Naive_D4_10X_GAAGAATTCCTCAGGG	EZH2i_Naive_D4	1.33259	0
EZH2i_Naive_D4_10X_GAATAGATCATCTGTT	EZH2i_Naive_D4	0	1.5246
EZH2i_Naive_D4_10X_GAATCACAGGTACCTT	EZH2i_Naive_D4	0	0
EZH2i_Naive_D4_10X_GACACGCCAGCGTAGA	EZH2i_Naive_D4	0.483515	0
EZH2i_Naive_D4_10X_GACACGCCAGGAATCG	EZH2i_Naive_D4	2.36422	1.62029
EZH2i_Naive_D4_10X_GACACGCTCCTTCAGC	EZH2i_Naive_D4	0	0
EZH2i_Naive_D4_10X_GACAGCCAGCATTGAA	EZH2i_Naive_D4	0	0
EZH2i_Naive_D4_10X_GACATCAGTAAGCTCT	EZH2i_Naive_D4	0	1.27639
EZH2i_Naive_D4_10X_GACCAATAGTGGTGAC	EZH2i_Naive_D4	0	0
EZH2i_Naive_D4_10X_GACCAATCAGACCCGT	EZH2i_Naive_D4	0	0
EZH2i_Naive_D4_10X_GACCAATGTCCGATCG	EZH2i_Naive_D4	0	0
EZH2i_Naive_D4_10X_GACCAATGTGTAGGAC	EZH2i_Naive_D4	0	0
EZH2i_Naive_D4_10X_GACCCAGAGTAGGATT	EZH2i_Naive_D4	0	0
EZH2i_Naive_D4_10X_GACCGTGGTCCGACGT	EZH2i_Naive_D4	0	0
EZH2i_Naive_D4_10X_GACCTTCAGAAATGGG	EZH2i_Naive_D4	2.53064	1.37449
EZH2i_Naive_D4_10X_GACCTTCAGCTCGACC	EZH2i_Naive_D4	0	0
EZH2i_Naive_D4_10X_GACCTTCGTCACAATC	EZH2i_Naive_D4	0	0
EZH2i_Naive_D4_10X_GACGCTGGTTAAGACA	EZH2i_Naive_D4	0	0.80543
EZH2i_Naive_D4_10X_GACGTTAAGGTGGTTG	EZH2i_Naive_D4	0	1.26184
EZH2i_Naive_D4_10X_GACGTTAGTGAGATCG	EZH2i_Naive_D4	0	0
EZH2i_Naive_D4_10X_GACTATGTCTCAAAGC	EZH2i_Naive_D4	1.36596	0
EZH2i_Naive_D4_10X_GACTCAAAGTTGTACC	EZH2i_Naive_D4	0	0
EZH2i_Naive_D4_10X_GACTCTCTCGAACCTA	EZH2i_Naive_D4	0	1.35997
EZH2i_Naive_D4_10X_GACTGATCAATATCCG	EZH2i_Naive_D4	0	0
EZH2i_Naive_D4_10X_GACTTCCGTCGATTTG	EZH2i_Naive_D4	0	0
EZH2i_Naive_D4_10X_GACTTCCTCCCTTGGT	EZH2i_Naive_D4	0	0.694927
EZH2i_Naive_D4_10X_GACTTCCTCGCCTATC	EZH2i_Naive_D4	0	0
EZH2i_Naive_D4_10X_GACTTCCTCTCTCGAC	EZH2i_Naive_D4	0	1.94669
EZH2i_Naive_D4_10X_GAGACCCCACAAGTGG	EZH2i_Naive_D4	0	0
EZH2i_Naive_D4_10X_GAGAGGTTCTCGTGAA	EZH2i_Naive_D4	0	0
EZH2i_Naive_D4_10X_GAGATGGTCTGCACCT	EZH2i_Naive_D4	0	0
EZH2i_Naive_D4_10X_GAGGCCTCAATTGCAC	EZH2i_Naive_D4	0	0.625579
EZH2i_Naive_D4_10X_GAGTCATCAGATACTC	EZH2i_Naive_D4	0	1.36607
EZH2i_Naive_D4_10X_GAGTCTATCTACCTTA	EZH2i_Naive_D4	0	1.88211
EZH2i_Naive_D4_10X_GAGTGAGGTCGCTTGG	EZH2i_Naive_D4	0.711329	1.54198
EZH2i_Naive_D4_10X_GAGTGTTCAGTCAGCC	EZH2i_Naive_D4	0	0
EZH2i_Naive_D4_10X_GAGTTACGTCAGGCAA	EZH2i_Naive_D4	0	0
EZH2i_Naive_D4_10X_GAGTTACGTGGTAATA	EZH2i_Naive_D4	0	0
EZH2i_Naive_D4_10X_GAGTTACGTTCAGGTT	EZH2i_Naive_D4	0	0
EZH2i_Naive_D4_10X_GATAGAACATACAGAA	EZH2i_Naive_D4	0	0
EZH2i_Naive_D4_10X_GATAGAAGTATATGGA	EZH2i_Naive_D4	0	0
EZH2i_Naive_D4_10X_GATAGAATCCCTTTGG	EZH2i_Naive_D4	0	0
EZH2i_Naive_D4_10X_GATCACAGTGATTGGG	EZH2i_Naive_D4	0	0
EZH2i_Naive_D4_10X_GATCAGTCACGTGAGA	EZH2i_Naive_D4	2.37548	1.26085
EZH2i_Naive_D4_10X_GATCATGGTTAGGGTG	EZH2i_Naive_D4	0	0
EZH2i_Naive_D4_10X_GATGACTGTGTGCTTA	EZH2i_Naive_D4	0	0.998305
EZH2i_Naive_D4_10X_GATGATCGTGAGCAGT	EZH2i_Naive_D4	0	0
EZH2i_Naive_D4_10X_GATGATCTCCTTTGAT	EZH2i_Naive_D4	0	0
EZH2i_Naive_D4_10X_GATGCTAAGGCATGCA	EZH2i_Naive_D4	0	0
EZH2i_Naive_D4_10X_GATGGAGCATCGTTCC	EZH2i_Naive_D4	0	0
EZH2i_Naive_D4_10X_GATGGAGTCTCATAGG	EZH2i_Naive_D4	0	0
EZH2i_Naive_D4_10X_GATTCTTAGGTAGACC	EZH2i_Naive_D4	0	0
EZH2i_Naive_D4_10X_GATTCTTGTACAGTAA	EZH2i_Naive_D4	0	0
EZH2i_Naive_D4_10X_GATTCTTGTCACTCGG	EZH2i_Naive_D4	0	0
EZH2i_Naive_D4_10X_GATTCTTTCGACCTAA	EZH2i_Naive_D4	0	0
EZH2i_Naive_D4_10X_GATTTCTGTAGCGTCC	EZH2i_Naive_D4	0	0
EZH2i_Naive_D4_10X_GCAACATCATATGGCT	EZH2i_Naive_D4	0	0.793384
EZH2i_Naive_D4_10X_GCACGGTAGACGGTCA	EZH2i_Naive_D4	0	0
EZH2i_Naive_D4_10X_GCACGTGAGACTCAAA	EZH2i_Naive_D4	0	0
EZH2i_Naive_D4_10X_GCACGTGGTATCGAAA	EZH2i_Naive_D4	0	0
EZH2i_Naive_D4_10X_GCACGTGTCGTTGTAG	EZH2i_Naive_D4	0	0
EZH2i_Naive_D4_10X_GCACTAATCACCCTTG	EZH2i_Naive_D4	0	0
EZH2i_Naive_D4_10X_GCAGCCAAGGTTATAG	EZH2i_Naive_D4	0	0
EZH2i_Naive_D4_10X_GCAGCCACAGACCTAT	EZH2i_Naive_D4	0	1.36355
EZH2i_Naive_D4_10X_GCAGCTGTCTGTCAGA	EZH2i_Naive_D4	0	0
EZH2i_Naive_D4_10X_GCCAACGAGTACTCGT	EZH2i_Naive_D4	0	0
EZH2i_Naive_D4_10X_GCCAGCAAGCTCATAC	EZH2i_Naive_D4	0	0
EZH2i_Naive_D4_10X_GCCATTCAGCTAATCC	EZH2i_Naive_D4	1.43809	0.89127
EZH2i_Naive_D4_10X_GCCCAGAAGCAAGCCA	EZH2i_Naive_D4	0	0
EZH2i_Naive_D4_10X_GCCCAGAGTGGTCCGT	EZH2i_Naive_D4	0	0
EZH2i_Naive_D4_10X_GCCCGAATCGTTGTTT	EZH2i_Naive_D4	0	0
EZH2i_Naive_D4_10X_GCCGATGGTAACACCT	EZH2i_Naive_D4	0	0
EZH2i_Naive_D4_10X_GCCGTGATCCACCTCA	EZH2i_Naive_D4	0	0
EZH2i_Naive_D4_10X_GCCTGTTGTCTACTGA	EZH2i_Naive_D4	0	0
EZH2i_Naive_D4_10X_GCGGAAATCAGTGTCA	EZH2i_Naive_D4	0	0
EZH2i_Naive_D4_10X_GCGGATCAGCCACCGT	EZH2i_Naive_D4	0	0.475699
EZH2i_Naive_D4_10X_GCGTGCAAGGATATAC	EZH2i_Naive_D4	0	0
EZH2i_Naive_D4_10X_GCGTGCAGTCCTCCTA	EZH2i_Naive_D4	0	0
EZH2i_Naive_D4_10X_GCTACCTAGTTAGAAC	EZH2i_Naive_D4	0	0
EZH2i_Naive_D4_10X_GCTACCTCAAACCACT	EZH2i_Naive_D4	1.1335	0
EZH2i_Naive_D4_10X_GCTGGGTTCAAGTAAG	EZH2i_Naive_D4	0	0
EZH2i_Naive_D4_10X_GCTTCACCACTGGCGT	EZH2i_Naive_D4	0	0
EZH2i_Naive_D4_10X_GCTTCACGTACGAAAT	EZH2i_Naive_D4	0	0
EZH2i_Naive_D4_10X_GCTTGGGAGCCGTAAG	EZH2i_Naive_D4	1.05126	0.619335
EZH2i_Naive_D4_10X_GGAACCCAGCGATGAC	EZH2i_Naive_D4	0	0
EZH2i_Naive_D4_10X_GGAACCCTCTTTCTAG	EZH2i_Naive_D4	0	0
EZH2i_Naive_D4_10X_GGAATCTAGGTGGCTA	EZH2i_Naive_D4	0	1.16894
EZH2i_Naive_D4_10X_GGAATCTAGTTACGTC	EZH2i_Naive_D4	0	1.56639
EZH2i_Naive_D4_10X_GGAATCTTCCCTCTTT	EZH2i_Naive_D4	0	0
EZH2i_Naive_D4_10X_GGACGTCCAAAGCTAA	EZH2i_Naive_D4	0	0
EZH2i_Naive_D4_10X_GGAGATGAGGTGGGTT	EZH2i_Naive_D4	0	0
EZH2i_Naive_D4_10X_GGAGATGTCCTGATAG	EZH2i_Naive_D4	0	0
EZH2i_Naive_D4_10X_GGAGCAATCTCGGTCT	EZH2i_Naive_D4	0	0
EZH2i_Naive_D4_10X_GGAGGTATCATGGTAC	EZH2i_Naive_D4	0	1.22293
EZH2i_Naive_D4_10X_GGATCTAAGCCATATC	EZH2i_Naive_D4	0	1.03849
EZH2i_Naive_D4_10X_GGATCTAAGTTTCGAC	EZH2i_Naive_D4	0	0
EZH2i_Naive_D4_10X_GGATCTATCTCATGCC	EZH2i_Naive_D4	0	0
EZH2i_Naive_D4_10X_GGATGTTTCTGTCCCA	EZH2i_Naive_D4	0	0
EZH2i_Naive_D4_10X_GGCACGTTCACCGGTG	EZH2i_Naive_D4	0	0
EZH2i_Naive_D4_10X_GGCAGTCAGCGTTCAT	EZH2i_Naive_D4	2.07581	1.65254
EZH2i_Naive_D4_10X_GGCAGTCCAACGGTAG	EZH2i_Naive_D4	0	0
EZH2i_Naive_D4_10X_GGCTTTCAGATGCTTC	EZH2i_Naive_D4	0	0
EZH2i_Naive_D4_10X_GGCTTTCCACGCTGCA	EZH2i_Naive_D4	0	0
EZH2i_Naive_D4_10X_GGCTTTCCAGAGTCTT	EZH2i_Naive_D4	0	0
EZH2i_Naive_D4_10X_GGGAAGTGTTCAAAGA	EZH2i_Naive_D4	0	1.09787
EZH2i_Naive_D4_10X_GGGAAGTTCCCATACC	EZH2i_Naive_D4	0	0
EZH2i_Naive_D4_10X_GGGACCTTCAAACCTG	EZH2i_Naive_D4	0	0
EZH2i_Naive_D4_10X_GGGACTCAGGTGCTTT	EZH2i_Naive_D4	0	0
EZH2i_Naive_D4_10X_GGGACTCCAACAGATA	EZH2i_Naive_D4	0	0
EZH2i_Naive_D4_10X_GGGACTCGTAAGAACT	EZH2i_Naive_D4	1.1586	0
EZH2i_Naive_D4_10X_GGGACTCGTGCAATGG	EZH2i_Naive_D4	0	0
EZH2i_Naive_D4_10X_GGGAGATTCTCATTGT	EZH2i_Naive_D4	1.40825	2.57591
EZH2i_Naive_D4_10X_GGGAGTAAGGACTAAT	EZH2i_Naive_D4	0	0
EZH2i_Naive_D4_10X_GGGATCCCACAAGCTT	EZH2i_Naive_D4	0	2.0581
EZH2i_Naive_D4_10X_GGGATCCGTCGTACTA	EZH2i_Naive_D4	0	0.929314
EZH2i_Naive_D4_10X_GGGATCCTCGAAATCC	EZH2i_Naive_D4	0	0.844227
EZH2i_Naive_D4_10X_GGGATCCTCGGTCACG	EZH2i_Naive_D4	0	0
EZH2i_Naive_D4_10X_GGGATGAAGGCCCACT	EZH2i_Naive_D4	0	0.847958
EZH2i_Naive_D4_10X_GGGCCATGTCAAAGCG	EZH2i_Naive_D4	0	0
EZH2i_Naive_D4_10X_GGGCGTTAGTATGGCG	EZH2i_Naive_D4	0	0
EZH2i_Naive_D4_10X_GGGCGTTGTAAGCGGT	EZH2i_Naive_D4	0	0
EZH2i_Naive_D4_10X_GGGCTACGTCTTCTAT	EZH2i_Naive_D4	0	0
EZH2i_Naive_D4_10X_GGGTAGAAGAGTGTTA	EZH2i_Naive_D4	0	0
EZH2i_Naive_D4_10X_GGGTAGAGTGACTATC	EZH2i_Naive_D4	0	1.31517
EZH2i_Naive_D4_10X_GGGTATTTCACTGGTA	EZH2i_Naive_D4	0	0
EZH2i_Naive_D4_10X_GGGTCACCACTGTGAT	EZH2i_Naive_D4	0	0
EZH2i_Naive_D4_10X_GGGTCTGGTTCGTAAC	EZH2i_Naive_D4	0	0
EZH2i_Naive_D4_10X_GGGTGAAGTACCATAC	EZH2i_Naive_D4	0.691955	0
EZH2i_Naive_D4_10X_GGGTTATGTCAGTCCG	EZH2i_Naive_D4	0	0
EZH2i_Naive_D4_10X_GGGTTTACAGTTACCA	EZH2i_Naive_D4	0	0
EZH2i_Naive_D4_10X_GGGTTTATCCAGCTCT	EZH2i_Naive_D4	1.30693	0
EZH2i_Naive_D4_10X_GGGTTTATCCGTGACG	EZH2i_Naive_D4	0	0
EZH2i_Naive_D4_10X_GGTAATCAGTGACACG	EZH2i_Naive_D4	0	0
EZH2i_Naive_D4_10X_GGTCACGCATTACGGT	EZH2i_Naive_D4	3.83201	0
EZH2i_Naive_D4_10X_GGTCACGTCCTGGCTT	EZH2i_Naive_D4	0	0
EZH2i_Naive_D4_10X_GGTCTGGAGTTGGCGA	EZH2i_Naive_D4	0	0
EZH2i_Naive_D4_10X_GGTGATTCAAATGGTA	EZH2i_Naive_D4	0	0
EZH2i_Naive_D4_10X_GGTGTCGAGACCACGA	EZH2i_Naive_D4	0	0
EZH2i_Naive_D4_10X_GGTGTCGCAGTGTACT	EZH2i_Naive_D4	0	1.13401
EZH2i_Naive_D4_10X_GGTTCTCGTCAGGTGA	EZH2i_Naive_D4	0	0
EZH2i_Naive_D4_10X_GGTTGTAAGTCAGCGA	EZH2i_Naive_D4	0	0
EZH2i_Naive_D4_10X_GGTTGTAGTCAGACGA	EZH2i_Naive_D4	0	0
EZH2i_Naive_D4_10X_GGTTGTAGTCTTCAAG	EZH2i_Naive_D4	0	1.72294
EZH2i_Naive_D4_10X_GTAACCAAGGATAATC	EZH2i_Naive_D4	0.749471	1.60575
EZH2i_Naive_D4_10X_GTAACCAAGGGTAGCT	EZH2i_Naive_D4	0	0
EZH2i_Naive_D4_10X_GTACAGTCAAGGACAC	EZH2i_Naive_D4	0	1.15444
EZH2i_Naive_D4_10X_GTACAGTTCGACATCA	EZH2i_Naive_D4	0	1.76571
EZH2i_Naive_D4_10X_GTAGAAAAGAAGCGGG	EZH2i_Naive_D4	3.27015	1.79523
EZH2i_Naive_D4_10X_GTAGAAAGTAATGCTC	EZH2i_Naive_D4	0	1.59857
EZH2i_Naive_D4_10X_GTAGAGGGTCACCACG	EZH2i_Naive_D4	4.23486	1.03474
EZH2i_Naive_D4_10X_GTAGATCCAAGTCGTT	EZH2i_Naive_D4	0	0
EZH2i_Naive_D4_10X_GTAGATCGTCGAACGA	EZH2i_Naive_D4	0	0
EZH2i_Naive_D4_10X_GTAGGTTGTCCATACA	EZH2i_Naive_D4	0	0
EZH2i_Naive_D4_10X_GTAGTACGTCAAATCC	EZH2i_Naive_D4	0	0
EZH2i_Naive_D4_10X_GTAGTACGTGAGATTA	EZH2i_Naive_D4	0	1.01041
EZH2i_Naive_D4_10X_GTAGTACGTGCCTGAC	EZH2i_Naive_D4	0	0
EZH2i_Naive_D4_10X_GTCAAACTCGGAATTC	EZH2i_Naive_D4	0	0.772603
EZH2i_Naive_D4_10X_GTCAAGTAGCGTGAGT	EZH2i_Naive_D4	0	0
EZH2i_Naive_D4_10X_GTCAAGTGTGCGAGTA	EZH2i_Naive_D4	2.53566	0
EZH2i_Naive_D4_10X_GTCAAGTTCTGTTGGA	EZH2i_Naive_D4	0	0
EZH2i_Naive_D4_10X_GTCACGGAGTTGAAGT	EZH2i_Naive_D4	0	0
EZH2i_Naive_D4_10X_GTCACTCTCGTTCAGA	EZH2i_Naive_D4	0	0
EZH2i_Naive_D4_10X_GTCAGCGAGGTGCGAT	EZH2i_Naive_D4	0	0
EZH2i_Naive_D4_10X_GTCATCCGTCTTACTT	EZH2i_Naive_D4	0	0
EZH2i_Naive_D4_10X_GTCCACTAGCTGTACT	EZH2i_Naive_D4	0	2.4103
EZH2i_Naive_D4_10X_GTCCACTCAACCAACT	EZH2i_Naive_D4	0	0
EZH2i_Naive_D4_10X_GTCCACTCAGAAACCG	EZH2i_Naive_D4	0	0
EZH2i_Naive_D4_10X_GTCCCATGTCGTCATA	EZH2i_Naive_D4	0	0
EZH2i_Naive_D4_10X_GTCCCATGTGTTCGAT	EZH2i_Naive_D4	0	1.47789
EZH2i_Naive_D4_10X_GTCCTCATCAAGCCGC	EZH2i_Naive_D4	0	0
EZH2i_Naive_D4_10X_GTCGTTCCAGTCGAGA	EZH2i_Naive_D4	0	0
EZH2i_Naive_D4_10X_GTCTGTCGTCTCCTGT	EZH2i_Naive_D4	0	1.20095
EZH2i_Naive_D4_10X_GTGACGCGTCTGTAAC	EZH2i_Naive_D4	0	0
EZH2i_Naive_D4_10X_GTGACGCTCGCGGACT	EZH2i_Naive_D4	0	1.97704
EZH2i_Naive_D4_10X_GTGAGGACAAGCGCAA	EZH2i_Naive_D4	0	0
EZH2i_Naive_D4_10X_GTGCTGGGTTTAGACC	EZH2i_Naive_D4	0	0
EZH2i_Naive_D4_10X_GTGCTTCGTGCTTCAA	EZH2i_Naive_D4	0	0
EZH2i_Naive_D4_10X_GTGGAAGTCGGCTGTG	EZH2i_Naive_D4	0	0
EZH2i_Naive_D4_10X_GTGGAGAAGGGCCTCT	EZH2i_Naive_D4	2.0744	2.0744
EZH2i_Naive_D4_10X_GTGGCGTCACTAACGT	EZH2i_Naive_D4	0	0
EZH2i_Naive_D4_10X_GTGGGAACATCGGAAG	EZH2i_Naive_D4	0	0
EZH2i_Naive_D4_10X_GTGGGAATCCCTGTTG	EZH2i_Naive_D4	0	0
EZH2i_Naive_D4_10X_GTGGTTACAACGACAG	EZH2i_Naive_D4	0	1.22581
EZH2i_Naive_D4_10X_GTGGTTACAGCATTGT	EZH2i_Naive_D4	0	1.05887
EZH2i_Naive_D4_10X_GTGGTTATCCGATTAG	EZH2i_Naive_D4	0	0
EZH2i_Naive_D4_10X_GTGTAACAGTCATACC	EZH2i_Naive_D4	0	0
EZH2i_Naive_D4_10X_GTGTAACGTTGCCAAT	EZH2i_Naive_D4	0	0
EZH2i_Naive_D4_10X_GTGTGATAGCACTTTG	EZH2i_Naive_D4	0	0
EZH2i_Naive_D4_10X_GTGTGATCAGAGTGTG	EZH2i_Naive_D4	3.88484	1.64101
EZH2i_Naive_D4_10X_GTGTGGCAGCGCTTCG	EZH2i_Naive_D4	0	1.08799
EZH2i_Naive_D4_10X_GTGTTAGGTTCGATTG	EZH2i_Naive_D4	0	0
EZH2i_Naive_D4_10X_GTTACCCTCATCACCC	EZH2i_Naive_D4	0	1.60152
EZH2i_Naive_D4_10X_GTTAGTGAGGTGTGAC	EZH2i_Naive_D4	0	0.855841
EZH2i_Naive_D4_10X_GTTAGTGGTGGACAGT	EZH2i_Naive_D4	0	0
EZH2i_Naive_D4_10X_GTTAGTGTCCCTCGTA	EZH2i_Naive_D4	0	0
EZH2i_Naive_D4_10X_GTTAGTGTCGCAGATT	EZH2i_Naive_D4	0	0
EZH2i_Naive_D4_10X_GTTATGGAGACGTCCC	EZH2i_Naive_D4	0	0
EZH2i_Naive_D4_10X_GTTATGGCAATCCTAG	EZH2i_Naive_D4	0	1.72273
EZH2i_Naive_D4_10X_GTTATGGGTGTTTCTT	EZH2i_Naive_D4	0	0
EZH2i_Naive_D4_10X_GTTGAACAGTTGAAGT	EZH2i_Naive_D4	0	0
EZH2i_Naive_D4_10X_GTTGTAGCAACAGATA	EZH2i_Naive_D4	0	0
EZH2i_Naive_D4_10X_GTTTGGAAGAGTCGAC	EZH2i_Naive_D4	0	0
EZH2i_Naive_D4_10X_GTTTGGAAGGATTTAG	EZH2i_Naive_D4	0	0
EZH2i_Naive_D4_10X_GTTTGGAAGGCGTTGA	EZH2i_Naive_D4	0	0
EZH2i_Naive_D4_10X_TAACACGCATCCCACT	EZH2i_Naive_D4	0	0
EZH2i_Naive_D4_10X_TAACGACGTAGAATAC	EZH2i_Naive_D4	0	0
EZH2i_Naive_D4_10X_TAACGACTCATCTCTA	EZH2i_Naive_D4	0	0
EZH2i_Naive_D4_10X_TAACTTCGTTTCGTTT	EZH2i_Naive_D4	0	0
EZH2i_Naive_D4_10X_TAAGCGTGTAATCAGA	EZH2i_Naive_D4	0	0
EZH2i_Naive_D4_10X_TAAGTCGAGGCCTAGA	EZH2i_Naive_D4	0	0
EZH2i_Naive_D4_10X_TAAGTCGCAGAACATA	EZH2i_Naive_D4	0	0
EZH2i_Naive_D4_10X_TAATCTCGTATGTGTC	EZH2i_Naive_D4	0	1.23639
EZH2i_Naive_D4_10X_TAATCTCGTCATCCCT	EZH2i_Naive_D4	0	0
EZH2i_Naive_D4_10X_TAATCTCGTCTGTCAA	EZH2i_Naive_D4	0	0
EZH2i_Naive_D4_10X_TAATTCCGTTACTCAG	EZH2i_Naive_D4	0	0
EZH2i_Naive_D4_10X_TACAACGAGGGCGAAG	EZH2i_Naive_D4	0	0.740187
EZH2i_Naive_D4_10X_TACAACGTCTGGTCAA	EZH2i_Naive_D4	0	0
EZH2i_Naive_D4_10X_TACACCCCATAAGATG	EZH2i_Naive_D4	0	0
EZH2i_Naive_D4_10X_TACATTCAGGAACGTC	EZH2i_Naive_D4	0	0
EZH2i_Naive_D4_10X_TACCCGTCACCATTCC	EZH2i_Naive_D4	0	0
EZH2i_Naive_D4_10X_TACCGAAAGCATGAAT	EZH2i_Naive_D4	0	1.15802
EZH2i_Naive_D4_10X_TACCGGGGTATTCTCT	EZH2i_Naive_D4	0	0
EZH2i_Naive_D4_10X_TACGCTCAGGAGTACC	EZH2i_Naive_D4	2.64829	0.909353
EZH2i_Naive_D4_10X_TACGCTCGTGGTCTCG	EZH2i_Naive_D4	0	0
EZH2i_Naive_D4_10X_TACGGGCTCCCATTTA	EZH2i_Naive_D4	1.98095	0
EZH2i_Naive_D4_10X_TACGGTATCTGGGCGT	EZH2i_Naive_D4	0	0
EZH2i_Naive_D4_10X_TACGTCCGTAGCACGA	EZH2i_Naive_D4	0	0
EZH2i_Naive_D4_10X_TACTTGTTCTGACAGT	EZH2i_Naive_D4	0	0
EZH2i_Naive_D4_10X_TAGACCAAGCCTGTCG	EZH2i_Naive_D4	0	0.583161
EZH2i_Naive_D4_10X_TAGACCATCAAGCTTG	EZH2i_Naive_D4	0	0
EZH2i_Naive_D4_10X_TAGACTGGTCACTAGT	EZH2i_Naive_D4	0	2.05873
EZH2i_Naive_D4_10X_TAGACTGGTGAATGTA	EZH2i_Naive_D4	0	0
EZH2i_Naive_D4_10X_TAGAGTCTCTGCCTCA	EZH2i_Naive_D4	0	0
EZH2i_Naive_D4_10X_TAGATCGTCAAAGACA	EZH2i_Naive_D4	0	0
EZH2i_Naive_D4_10X_TAGGAGGGTGAGAACC	EZH2i_Naive_D4	0	1.32037
EZH2i_Naive_D4_10X_TAGGTACCATGTCGTA	EZH2i_Naive_D4	0	0
EZH2i_Naive_D4_10X_TAGGTTGGTAATGATG	EZH2i_Naive_D4	0	1.2378
EZH2i_Naive_D4_10X_TAGGTTGGTCATCTAG	EZH2i_Naive_D4	0	0
EZH2i_Naive_D4_10X_TAGGTTGTCACTGTCC	EZH2i_Naive_D4	0	0
EZH2i_Naive_D4_10X_TAGTGCAAGATTAGTG	EZH2i_Naive_D4	0	0
EZH2i_Naive_D4_10X_TATACCTAGATCCCGC	EZH2i_Naive_D4	0	1.84197
EZH2i_Naive_D4_10X_TATATCCCATCCGGTG	EZH2i_Naive_D4	2.11846	0
EZH2i_Naive_D4_10X_TATATCCTCTTCTTCC	EZH2i_Naive_D4	0	2.43064
EZH2i_Naive_D4_10X_TATCCTACAGTATACC	EZH2i_Naive_D4	1.31136	0
EZH2i_Naive_D4_10X_TATCCTAGTTGGAGGT	EZH2i_Naive_D4	0	0
EZH2i_Naive_D4_10X_TATCCTAGTTGGTGTT	EZH2i_Naive_D4	0	0
EZH2i_Naive_D4_10X_TATCGCCGTCACAGTT	EZH2i_Naive_D4	0	0.523393
EZH2i_Naive_D4_10X_TATCTGTCAACAAAGT	EZH2i_Naive_D4	0	0
EZH2i_Naive_D4_10X_TATGTTCAGATCCCGC	EZH2i_Naive_D4	0	0
EZH2i_Naive_D4_10X_TATTGCTCAGCACGAA	EZH2i_Naive_D4	0	1.50341
EZH2i_Naive_D4_10X_TATTGCTTCACTCTTA	EZH2i_Naive_D4	1.88078	0
EZH2i_Naive_D4_10X_TCAAGACCAGTAGGAC	EZH2i_Naive_D4	0	0
EZH2i_Naive_D4_10X_TCAAGACGTTATCTTC	EZH2i_Naive_D4	0	0
EZH2i_Naive_D4_10X_TCAAGCATCATCTACT	EZH2i_Naive_D4	0	0
EZH2i_Naive_D4_10X_TCAAGCATCTTGCAGA	EZH2i_Naive_D4	0	0
EZH2i_Naive_D4_10X_TCAATCTGTTAGAGAT	EZH2i_Naive_D4	0	0
EZH2i_Naive_D4_10X_TCAATTCCACCAATTG	EZH2i_Naive_D4	0	0
EZH2i_Naive_D4_10X_TCAATTCGTCGTGCCA	EZH2i_Naive_D4	0	0
EZH2i_Naive_D4_10X_TCACACCAGGTACAAT	EZH2i_Naive_D4	0	0.778919
EZH2i_Naive_D4_10X_TCACATTTCCAGCAAT	EZH2i_Naive_D4	0	0
EZH2i_Naive_D4_10X_TCACGCTAGTACCGGA	EZH2i_Naive_D4	0	0
EZH2i_Naive_D4_10X_TCACGCTGTAACCAGG	EZH2i_Naive_D4	0	0
EZH2i_Naive_D4_10X_TCACGCTGTGTAGGAC	EZH2i_Naive_D4	1.48841	1.48841
EZH2i_Naive_D4_10X_TCACGGGGTTAAGGGC	EZH2i_Naive_D4	0	0
EZH2i_Naive_D4_10X_TCAGGGCGTTGACTGT	EZH2i_Naive_D4	0	0
EZH2i_Naive_D4_10X_TCAGGGCTCACCTGGG	EZH2i_Naive_D4	0	1.39106
EZH2i_Naive_D4_10X_TCAGTGAAGATGGCAC	EZH2i_Naive_D4	0	0
EZH2i_Naive_D4_10X_TCAGTGACATAGTCGT	EZH2i_Naive_D4	0	0
EZH2i_Naive_D4_10X_TCAGTTTAGTCACACT	EZH2i_Naive_D4	0	1.86962
EZH2i_Naive_D4_10X_TCAGTTTTCATCAGTG	EZH2i_Naive_D4	0	0
EZH2i_Naive_D4_10X_TCATATCAGTCCTGCG	EZH2i_Naive_D4	0	0
EZH2i_Naive_D4_10X_TCATATCCATGCAGGA	EZH2i_Naive_D4	0	0
EZH2i_Naive_D4_10X_TCATCCGTCTCTCTAA	EZH2i_Naive_D4	0	0.822433
EZH2i_Naive_D4_10X_TCATGCCAGTCTGCAT	EZH2i_Naive_D4	0	0
EZH2i_Naive_D4_10X_TCATGTTAGCTGACTT	EZH2i_Naive_D4	0	0.718081
EZH2i_Naive_D4_10X_TCATGTTGTGTGAGCA	EZH2i_Naive_D4	0	0
EZH2i_Naive_D4_10X_TCATTCACATTGCCTC	EZH2i_Naive_D4	0	0
EZH2i_Naive_D4_10X_TCATTCATCAACTGAC	EZH2i_Naive_D4	0	0.870436
EZH2i_Naive_D4_10X_TCATTGTGTCATCTAG	EZH2i_Naive_D4	0	0
EZH2i_Naive_D4_10X_TCATTTGAGTCGCCAC	EZH2i_Naive_D4	0	0
EZH2i_Naive_D4_10X_TCATTTGTCATATGGC	EZH2i_Naive_D4	0	0
EZH2i_Naive_D4_10X_TCCACCAAGACTGGGT	EZH2i_Naive_D4	0	0
EZH2i_Naive_D4_10X_TCCACGTTCTAATTCC	EZH2i_Naive_D4	0	0
EZH2i_Naive_D4_10X_TCCAGAACATCCGAAT	EZH2i_Naive_D4	0	0
EZH2i_Naive_D4_10X_TCCAGAACATTGTACG	EZH2i_Naive_D4	3.33476	0.721799
EZH2i_Naive_D4_10X_TCCATCGTCAAGTCTG	EZH2i_Naive_D4	1.74238	1.35835
EZH2i_Naive_D4_10X_TCCCACATCTTCTTCC	EZH2i_Naive_D4	0	0
EZH2i_Naive_D4_10X_TCCCAGTTCATTCATC	EZH2i_Naive_D4	0	0
EZH2i_Naive_D4_10X_TCCGAAAGTCACTTCC	EZH2i_Naive_D4	0	0
EZH2i_Naive_D4_10X_TCCGAAAGTGCTATTG	EZH2i_Naive_D4	3.48701	0
EZH2i_Naive_D4_10X_TCCGAAATCGAACGGA	EZH2i_Naive_D4	0	0
EZH2i_Naive_D4_10X_TCCGATCCAGCACACC	EZH2i_Naive_D4	0	0
EZH2i_Naive_D4_10X_TCCGATCGTTCTCCAC	EZH2i_Naive_D4	0	1.16139
EZH2i_Naive_D4_10X_TCCGGGAGTCTGTCCT	EZH2i_Naive_D4	0	0
EZH2i_Naive_D4_10X_TCCTGCAAGTATCTGC	EZH2i_Naive_D4	0	0.708871
EZH2i_Naive_D4_10X_TCCTGCACAAGCGAAC	EZH2i_Naive_D4	0	0
EZH2i_Naive_D4_10X_TCCTTTCGTCTCGCGA	EZH2i_Naive_D4	0	1.14742
EZH2i_Naive_D4_10X_TCGAACAAGATACCAA	EZH2i_Naive_D4	1.25654	0
EZH2i_Naive_D4_10X_TCGACCTAGGTCGTGA	EZH2i_Naive_D4	0	0
EZH2i_Naive_D4_10X_TCGACGGAGATTACCC	EZH2i_Naive_D4	2.03108	1.34685
EZH2i_Naive_D4_10X_TCGCAGGAGAACAGGA	EZH2i_Naive_D4	0	0
EZH2i_Naive_D4_10X_TCGCTCATCACAACCA	EZH2i_Naive_D4	0	0
EZH2i_Naive_D4_10X_TCGCTTGTCAGGTAAA	EZH2i_Naive_D4	0	1.3963
EZH2i_Naive_D4_10X_TCGGATACATCTGGGC	EZH2i_Naive_D4	0	0
EZH2i_Naive_D4_10X_TCGGGACCATCCGGCA	EZH2i_Naive_D4	0	0
EZH2i_Naive_D4_10X_TCGGGCACACTCCTTG	EZH2i_Naive_D4	0	0
EZH2i_Naive_D4_10X_TCGGGTGGTCCTGTTC	EZH2i_Naive_D4	0	0
EZH2i_Naive_D4_10X_TCGGTCTCAAATACAG	EZH2i_Naive_D4	2.25988	0
EZH2i_Naive_D4_10X_TCGTAGAAGAGATGCC	EZH2i_Naive_D4	0	1.37038
EZH2i_Naive_D4_10X_TCGTCCAGTGATAGTA	EZH2i_Naive_D4	0	0
EZH2i_Naive_D4_10X_TCGTGCTTCTGCACCT	EZH2i_Naive_D4	0	0
EZH2i_Naive_D4_10X_TCGTGGGAGTAACGAT	EZH2i_Naive_D4	0	0
EZH2i_Naive_D4_10X_TCTACATTCACACGAT	EZH2i_Naive_D4	0	0
EZH2i_Naive_D4_10X_TCTACCGGTTAGGACG	EZH2i_Naive_D4	1.15581	1.78919
EZH2i_Naive_D4_10X_TCTACCGTCAGGGTAG	EZH2i_Naive_D4	0	0
EZH2i_Naive_D4_10X_TCTATCAAGGAGTACC	EZH2i_Naive_D4	0.92619	0
EZH2i_Naive_D4_10X_TCTATCATCGATAACC	EZH2i_Naive_D4	0	0
EZH2i_Naive_D4_10X_TCTCCGAGTACAAGCG	EZH2i_Naive_D4	0	0
EZH2i_Naive_D4_10X_TCTCTGGAGTCATGCT	EZH2i_Naive_D4	0	0
EZH2i_Naive_D4_10X_TCTGCCACAGCGTTTA	EZH2i_Naive_D4	0	0
EZH2i_Naive_D4_10X_TCTGCCATCACTGATG	EZH2i_Naive_D4	0	0
EZH2i_Naive_D4_10X_TCTGGCTCATGGCCAC	EZH2i_Naive_D4	0	0
EZH2i_Naive_D4_10X_TCTGTCGAGCTCACTA	EZH2i_Naive_D4	0	0
EZH2i_Naive_D4_10X_TCTGTCGAGTTAGTGA	EZH2i_Naive_D4	0	0
EZH2i_Naive_D4_10X_TCTGTCGGTATACGGG	EZH2i_Naive_D4	0	0
EZH2i_Naive_D4_10X_TCTGTCGTCTAAGAAG	EZH2i_Naive_D4	0	0
EZH2i_Naive_D4_10X_TCTTGCGGTGGACTAG	EZH2i_Naive_D4	0	0
EZH2i_Naive_D4_10X_TCTTGCGTCATTGTGG	EZH2i_Naive_D4	0	0
EZH2i_Naive_D4_10X_TGAACGTGTCAGGTGA	EZH2i_Naive_D4	0	0
EZH2i_Naive_D4_10X_TGAATCGAGCTGCGAA	EZH2i_Naive_D4	0	0
EZH2i_Naive_D4_10X_TGAATCGGTCACTACA	EZH2i_Naive_D4	0	0
EZH2i_Naive_D4_10X_TGAATGCCACACAGCC	EZH2i_Naive_D4	0	0
EZH2i_Naive_D4_10X_TGAATGCGTCTGTTAG	EZH2i_Naive_D4	0	1.48937
EZH2i_Naive_D4_10X_TGAATGCGTTCTCTAT	EZH2i_Naive_D4	0	0
EZH2i_Naive_D4_10X_TGACCCTCATCACGGC	EZH2i_Naive_D4	0	0.850299
EZH2i_Naive_D4_10X_TGACGCGGTACCCACG	EZH2i_Naive_D4	0	0.867834
EZH2i_Naive_D4_10X_TGAGCGCAGCTATCCA	EZH2i_Naive_D4	0	0
EZH2i_Naive_D4_10X_TGAGGAGGTACCTAGT	EZH2i_Naive_D4	0	0
EZH2i_Naive_D4_10X_TGAGGAGTCACTTATC	EZH2i_Naive_D4	0	0
EZH2i_Naive_D4_10X_TGAGTCAAGTGATTCC	EZH2i_Naive_D4	0	0
EZH2i_Naive_D4_10X_TGAGTCACAGCACCCA	EZH2i_Naive_D4	0	0
EZH2i_Naive_D4_10X_TGAGTCAGTTAGTTCG	EZH2i_Naive_D4	0	0
EZH2i_Naive_D4_10X_TGATCAGGTGCACAAG	EZH2i_Naive_D4	0	0
EZH2i_Naive_D4_10X_TGATCTTGTCAGTTTG	EZH2i_Naive_D4	0	0
EZH2i_Naive_D4_10X_TGATGCACACATGTTG	EZH2i_Naive_D4	0	0
EZH2i_Naive_D4_10X_TGATGCAGTGGTATGG	EZH2i_Naive_D4	0	0
EZH2i_Naive_D4_10X_TGATGGTAGTGGTTCT	EZH2i_Naive_D4	0	0
EZH2i_Naive_D4_10X_TGATGGTCAGCGCGTT	EZH2i_Naive_D4	0	0
EZH2i_Naive_D4_10X_TGATTCTAGAATCGCG	EZH2i_Naive_D4	0	0
EZH2i_Naive_D4_10X_TGATTCTTCCCGAGGT	EZH2i_Naive_D4	0	0
EZH2i_Naive_D4_10X_TGATTTCAGATTACCC	EZH2i_Naive_D4	0	0
EZH2i_Naive_D4_10X_TGATTTCCACGGATCC	EZH2i_Naive_D4	0	0
EZH2i_Naive_D4_10X_TGCACGGTCCTACGGG	EZH2i_Naive_D4	0	0.621525
EZH2i_Naive_D4_10X_TGCAGTACATGACAAA	EZH2i_Naive_D4	0	0
EZH2i_Naive_D4_10X_TGCATCCAGCATTTCG	EZH2i_Naive_D4	0	0
EZH2i_Naive_D4_10X_TGCATCCTCCCGAACG	EZH2i_Naive_D4	0	0
EZH2i_Naive_D4_10X_TGCATGAGTTACACAC	EZH2i_Naive_D4	0	0
EZH2i_Naive_D4_10X_TGCCGAGGTGGATTTC	EZH2i_Naive_D4	0	0
EZH2i_Naive_D4_10X_TGCCGAGTCACGATAC	EZH2i_Naive_D4	0	0
EZH2i_Naive_D4_10X_TGCGACGTCGTTGCCT	EZH2i_Naive_D4	0	0
EZH2i_Naive_D4_10X_TGCGGCAAGTCATGGG	EZH2i_Naive_D4	0	1.44863
EZH2i_Naive_D4_10X_TGCGGGTAGACAGTCG	EZH2i_Naive_D4	0	1.15818
EZH2i_Naive_D4_10X_TGCGGGTGTCTTGCTC	EZH2i_Naive_D4	0	0
EZH2i_Naive_D4_10X_TGCTCCAAGGCCTAGA	EZH2i_Naive_D4	0	0
EZH2i_Naive_D4_10X_TGCTCCATCCACGTGG	EZH2i_Naive_D4	0	0
EZH2i_Naive_D4_10X_TGCTGAACAACCGTGC	EZH2i_Naive_D4	0	0
EZH2i_Naive_D4_10X_TGCTTGCAGGTCTTTG	EZH2i_Naive_D4	0	0
EZH2i_Naive_D4_10X_TGCTTGCCATACAGAA	EZH2i_Naive_D4	0	0
EZH2i_Naive_D4_10X_TGGAACTAGTAGGAAG	EZH2i_Naive_D4	0	0
EZH2i_Naive_D4_10X_TGGAGAGAGGTTGAGC	EZH2i_Naive_D4	0	0
EZH2i_Naive_D4_10X_TGGAGAGTCTCCACTG	EZH2i_Naive_D4	0	0
EZH2i_Naive_D4_10X_TGGATCATCCTGCTAC	EZH2i_Naive_D4	0	0
EZH2i_Naive_D4_10X_TGGATGTCACAGCCAC	EZH2i_Naive_D4	0	2.15832
EZH2i_Naive_D4_10X_TGGGAAGGTCCTCCAT	EZH2i_Naive_D4	1.54138	1.54138
EZH2i_Naive_D4_10X_TGGGAGACAAAGGGTC	EZH2i_Naive_D4	0	0
EZH2i_Naive_D4_10X_TGGGCGTAGTCTGTAC	EZH2i_Naive_D4	0	0
EZH2i_Naive_D4_10X_TGGGCTGGTCTGGTTA	EZH2i_Naive_D4	0	0
EZH2i_Naive_D4_10X_TGGGTTAAGGTAGCCA	EZH2i_Naive_D4	0	0
EZH2i_Naive_D4_10X_TGGTAGTAGTATAGGT	EZH2i_Naive_D4	0	0
EZH2i_Naive_D4_10X_TGGTGATAGAGGATGA	EZH2i_Naive_D4	0	0
EZH2i_Naive_D4_10X_TGTACAGGTAACCCTA	EZH2i_Naive_D4	0	0
EZH2i_Naive_D4_10X_TGTACAGGTGGACTAG	EZH2i_Naive_D4	0	0
EZH2i_Naive_D4_10X_TGTAGACCATAATGAG	EZH2i_Naive_D4	0	0
EZH2i_Naive_D4_10X_TGTCAGACACAGCTGC	EZH2i_Naive_D4	0	0
EZH2i_Naive_D4_10X_TGTCCACAGTTACGAA	EZH2i_Naive_D4	0	0
EZH2i_Naive_D4_10X_TGTCCCACAATTGGTC	EZH2i_Naive_D4	0	0
EZH2i_Naive_D4_10X_TGTCCTGAGACATCAA	EZH2i_Naive_D4	0.968089	0
EZH2i_Naive_D4_10X_TGTGAGTTCTATGCCC	EZH2i_Naive_D4	0	0
EZH2i_Naive_D4_10X_TGTGCGGAGGTACAGC	EZH2i_Naive_D4	0.99416	0
EZH2i_Naive_D4_10X_TGTGCGGGTACCAATC	EZH2i_Naive_D4	0	0
EZH2i_Naive_D4_10X_TGTGGCGTCGCTTGAA	EZH2i_Naive_D4	2.41537	1.66324
EZH2i_Naive_D4_10X_TGTTCCGCAATTTCGG	EZH2i_Naive_D4	0	0
EZH2i_Naive_D4_10X_TGTTCTAGTCTGCCTT	EZH2i_Naive_D4	0	0
EZH2i_Naive_D4_10X_TGTTGAGTCGTGTTCC	EZH2i_Naive_D4	0	0
EZH2i_Naive_D4_10X_TGTTGGAAGGAACTAT	EZH2i_Naive_D4	0	0
EZH2i_Naive_D4_10X_TGTTGGAGTTCCTACC	EZH2i_Naive_D4	0	0.512837
EZH2i_Naive_D4_10X_TGTTTGTGTCCTACAA	EZH2i_Naive_D4	0	0
EZH2i_Naive_D4_10X_TGTTTGTTCTACACTT	EZH2i_Naive_D4	0	1.85522
EZH2i_Naive_D4_10X_TTACAGGAGCTCTTCC	EZH2i_Naive_D4	2.67049	1.47966
EZH2i_Naive_D4_10X_TTACCGCGTTCGTACA	EZH2i_Naive_D4	0	0
EZH2i_Naive_D4_10X_TTACCGCTCTTTACAC	EZH2i_Naive_D4	0	0
EZH2i_Naive_D4_10X_TTACGTTGTTGCTGAT	EZH2i_Naive_D4	0	0
EZH2i_Naive_D4_10X_TTAGTCTCAAGTCCCG	EZH2i_Naive_D4	0	0
EZH2i_Naive_D4_10X_TTAGTCTTCCCATAGA	EZH2i_Naive_D4	0	0
EZH2i_Naive_D4_10X_TTAGTCTTCTAGCCTC	EZH2i_Naive_D4	0	0
EZH2i_Naive_D4_10X_TTATTGCTCAGCTAGT	EZH2i_Naive_D4	2.0108	2.0108
EZH2i_Naive_D4_10X_TTCAATCAGCAAATGT	EZH2i_Naive_D4	0	0
EZH2i_Naive_D4_10X_TTCACCGAGTAATTGG	EZH2i_Naive_D4	2.20441	0
EZH2i_Naive_D4_10X_TTCAGGATCGCAACAT	EZH2i_Naive_D4	0	0
EZH2i_Naive_D4_10X_TTCATGTCATACCACA	EZH2i_Naive_D4	0.383066	0.685465
EZH2i_Naive_D4_10X_TTCATGTGTGTGTCCG	EZH2i_Naive_D4	1.28676	0
EZH2i_Naive_D4_10X_TTCATGTGTTGCATAC	EZH2i_Naive_D4	0	0
EZH2i_Naive_D4_10X_TTCATTGAGATACATG	EZH2i_Naive_D4	0	0
EZH2i_Naive_D4_10X_TTCATTGGTCTACGTA	EZH2i_Naive_D4	0	0
EZH2i_Naive_D4_10X_TTCCAATCATGTGCCG	EZH2i_Naive_D4	0	0
EZH2i_Naive_D4_10X_TTCCAATGTTCAGTAC	EZH2i_Naive_D4	0	0
EZH2i_Naive_D4_10X_TTCCACGTCCGGACTG	EZH2i_Naive_D4	0	0
EZH2i_Naive_D4_10X_TTCCACGTCCTAAGTG	EZH2i_Naive_D4	0	0
EZH2i_Naive_D4_10X_TTCCGGTCATGACTCA	EZH2i_Naive_D4	1.90549	0
EZH2i_Naive_D4_10X_TTCCGTGTCTAGATCG	EZH2i_Naive_D4	0	0
EZH2i_Naive_D4_10X_TTCCTAAGTAACATAG	EZH2i_Naive_D4	0	0
EZH2i_Naive_D4_10X_TTCCTCTAGGCACCAA	EZH2i_Naive_D4	0	0
EZH2i_Naive_D4_10X_TTCCTCTCATCCGTGG	EZH2i_Naive_D4	0	1.19598
EZH2i_Naive_D4_10X_TTCCTCTTCAAATGCC	EZH2i_Naive_D4	0	0
EZH2i_Naive_D4_10X_TTCCTTCAGATGAATC	EZH2i_Naive_D4	0	0
EZH2i_Naive_D4_10X_TTCCTTCGTCCAAAGG	EZH2i_Naive_D4	0	0
EZH2i_Naive_D4_10X_TTCCTTCTCGTAGCTA	EZH2i_Naive_D4	0	0
EZH2i_Naive_D4_10X_TTCGCTGAGAGGATCC	EZH2i_Naive_D4	0	0
EZH2i_Naive_D4_10X_TTGAACGAGTGGCGAT	EZH2i_Naive_D4	0	0
EZH2i_Naive_D4_10X_TTGAACGTCAGTCAGT	EZH2i_Naive_D4	0	0
EZH2i_Naive_D4_10X_TTGACCCTCAGAACCT	EZH2i_Naive_D4	0	0
EZH2i_Naive_D4_10X_TTGACCCTCGGCTTCT	EZH2i_Naive_D4	0	0
EZH2i_Naive_D4_10X_TTGAGTGGTCGAGCAA	EZH2i_Naive_D4	0	0
EZH2i_Naive_D4_10X_TTGCATTTCAACCTTT	EZH2i_Naive_D4	0	0
EZH2i_Naive_D4_10X_TTGTGTTTCTTAAGGC	EZH2i_Naive_D4	1.63373	0
EZH2i_Naive_D4_10X_TTGTTCATCACAAGAA	EZH2i_Naive_D4	0	0
EZH2i_Naive_D4_10X_TTGTTTGAGAAGCGAA	EZH2i_Naive_D4	0	0
EZH2i_Naive_D4_10X_TTTACTGCAGGCACAA	EZH2i_Naive_D4	0	0
EZH2i_Naive_D4_10X_TTTCACAAGGAACGAA	EZH2i_Naive_D4	0	0
EZH2i_Naive_D4_10X_TTTCATGGTGCGCTCA	EZH2i_Naive_D4	0	0
EZH2i_Naive_D4_10X_TTTCCTCAGAAGTATC	EZH2i_Naive_D4	0	0
EZH2i_Naive_D4_10X_TTTCCTCTCATAGCAC	EZH2i_Naive_D4	0	1.0833
EZH2i_Naive_D4_10X_TTTGATCGTTGCTGAT	EZH2i_Naive_D4	1.38851	0
EZH2i_Naive_D4_10X_TTTGATCTCCTCTAAT	EZH2i_Naive_D4	0	0
EZH2i_Naive_D4_10X_TTTGGTTAGATGCAGC	EZH2i_Naive_D4	0	0
EZH2i_Naive_WT_10X_AAACCCAGTTCTCAGA	EZH2i_Naive_WT	0	0
EZH2i_Naive_WT_10X_AAACGAAGTACCCACG	EZH2i_Naive_WT	0	0
EZH2i_Naive_WT_10X_AAACGAATCGGTATGT	EZH2i_Naive_WT	0	0
EZH2i_Naive_WT_10X_AAACGCTGTGATGTAA	EZH2i_Naive_WT	0	0
EZH2i_Naive_WT_10X_AAAGAACAGGTAAGAG	EZH2i_Naive_WT	0	0
EZH2i_Naive_WT_10X_AAAGGATAGCCACAAG	EZH2i_Naive_WT	0	0
EZH2i_Naive_WT_10X_AAAGGGCAGCTAATGA	EZH2i_Naive_WT	0	0
EZH2i_Naive_WT_10X_AAAGGGCGTAGGCAAC	EZH2i_Naive_WT	0	0
EZH2i_Naive_WT_10X_AAAGGGCTCTGAGGCC	EZH2i_Naive_WT	0	0
EZH2i_Naive_WT_10X_AAAGGTAAGGAGCTGT	EZH2i_Naive_WT	0	0
EZH2i_Naive_WT_10X_AAAGGTACAAGAGCTG	EZH2i_Naive_WT	0	0
EZH2i_Naive_WT_10X_AAAGGTAGTTTGCAGT	EZH2i_Naive_WT	0	0
EZH2i_Naive_WT_10X_AAAGTCCCAACGCCCA	EZH2i_Naive_WT	0	0
EZH2i_Naive_WT_10X_AAAGTCCCATGACAAA	EZH2i_Naive_WT	0	0
EZH2i_Naive_WT_10X_AACAACCAGCTCCACG	EZH2i_Naive_WT	0	0
EZH2i_Naive_WT_10X_AACACACTCAGGAAGC	EZH2i_Naive_WT	0	0
EZH2i_Naive_WT_10X_AACAGGGCAGCGACCT	EZH2i_Naive_WT	0	0
EZH2i_Naive_WT_10X_AACCAACAGTCATCGT	EZH2i_Naive_WT	0	0
EZH2i_Naive_WT_10X_AACCAACGTACTTGTG	EZH2i_Naive_WT	0	0
EZH2i_Naive_WT_10X_AACCACAAGTATTGCC	EZH2i_Naive_WT	0	0
EZH2i_Naive_WT_10X_AACCATGGTGCACATT	EZH2i_Naive_WT	0	0
EZH2i_Naive_WT_10X_AACCCAAAGACTTAAG	EZH2i_Naive_WT	0	0
EZH2i_Naive_WT_10X_AACCTTTCAGATCATC	EZH2i_Naive_WT	0	0
EZH2i_Naive_WT_10X_AACGAAATCTTCCACG	EZH2i_Naive_WT	0	0
EZH2i_Naive_WT_10X_AACGGGAGTGCAACGA	EZH2i_Naive_WT	0	0
EZH2i_Naive_WT_10X_AACGTCACAAGATGTA	EZH2i_Naive_WT	0	0
EZH2i_Naive_WT_10X_AACGTCAGTTCAAGTC	EZH2i_Naive_WT	0	0
EZH2i_Naive_WT_10X_AACTTCTTCACCGCTT	EZH2i_Naive_WT	0	0
EZH2i_Naive_WT_10X_AAGAACACAGAGCCCT	EZH2i_Naive_WT	0	0
EZH2i_Naive_WT_10X_AAGACAAAGGAGAATG	EZH2i_Naive_WT	0	0
EZH2i_Naive_WT_10X_AAGACAAAGTTTCGGT	EZH2i_Naive_WT	3.0527	0
EZH2i_Naive_WT_10X_AAGATAGAGCGTATGG	EZH2i_Naive_WT	0	0
EZH2i_Naive_WT_10X_AAGCATCTCATGACAC	EZH2i_Naive_WT	0	0
EZH2i_Naive_WT_10X_AAGGAATGTCGCATGC	EZH2i_Naive_WT	0	0
EZH2i_Naive_WT_10X_AAGGTAATCTGAGAGG	EZH2i_Naive_WT	0	0
EZH2i_Naive_WT_10X_AAGGTAATCTGCCCTA	EZH2i_Naive_WT	0	1.25009
EZH2i_Naive_WT_10X_AAGTACCAGACCAAAT	EZH2i_Naive_WT	0	0
EZH2i_Naive_WT_10X_AAGTACCTCCACTGGG	EZH2i_Naive_WT	0	0
EZH2i_Naive_WT_10X_AAGTGAAAGGAGGGTG	EZH2i_Naive_WT	0	0
EZH2i_Naive_WT_10X_AAGTTCGCACACGGAA	EZH2i_Naive_WT	0	0
EZH2i_Naive_WT_10X_AATCACGTCAAGAATG	EZH2i_Naive_WT	0	0
EZH2i_Naive_WT_10X_AATCGACTCGTGGCTG	EZH2i_Naive_WT	0	1.6631
EZH2i_Naive_WT_10X_AATCGTGTCTCGCCTA	EZH2i_Naive_WT	0	0
EZH2i_Naive_WT_10X_AATCGTGTCTGGCCAG	EZH2i_Naive_WT	0	0
EZH2i_Naive_WT_10X_AATGACCAGCATTTCG	EZH2i_Naive_WT	0	0.698465
EZH2i_Naive_WT_10X_AATGACCAGCCTCACG	EZH2i_Naive_WT	0	0
EZH2i_Naive_WT_10X_AATGACCCAGGCATTT	EZH2i_Naive_WT	0	0
EZH2i_Naive_WT_10X_AATGCCACAAGACTGG	EZH2i_Naive_WT	0	1.04166
EZH2i_Naive_WT_10X_AATGGAAGTTAGGAGC	EZH2i_Naive_WT	0	0
EZH2i_Naive_WT_10X_AATGGCTCACTGGCGT	EZH2i_Naive_WT	0	0
EZH2i_Naive_WT_10X_ACAAAGAGTCGTGATT	EZH2i_Naive_WT	0	0
EZH2i_Naive_WT_10X_ACAACCAAGGCGAAGG	EZH2i_Naive_WT	0	0
EZH2i_Naive_WT_10X_ACACCAACATAACCCA	EZH2i_Naive_WT	0	0
EZH2i_Naive_WT_10X_ACACGCGGTGGAAGTC	EZH2i_Naive_WT	0	0
EZH2i_Naive_WT_10X_ACACGCGGTTTGTGGT	EZH2i_Naive_WT	0	0
EZH2i_Naive_WT_10X_ACACGCGTCCGCGATG	EZH2i_Naive_WT	0	0
EZH2i_Naive_WT_10X_ACACTGATCTTTGCAT	EZH2i_Naive_WT	0	0
EZH2i_Naive_WT_10X_ACAGGGATCGACGACC	EZH2i_Naive_WT	0	0
EZH2i_Naive_WT_10X_ACATCGAGTGGGCTTC	EZH2i_Naive_WT	0	0
EZH2i_Naive_WT_10X_ACATTTCAGCAAATGT	EZH2i_Naive_WT	0	0
EZH2i_Naive_WT_10X_ACATTTCCAGATTCGT	EZH2i_Naive_WT	0	0
EZH2i_Naive_WT_10X_ACATTTCTCGGTCAGC	EZH2i_Naive_WT	0	0
EZH2i_Naive_WT_10X_ACCAAACTCGGTAACT	EZH2i_Naive_WT	0	0
EZH2i_Naive_WT_10X_ACCAACAAGGCATCGA	EZH2i_Naive_WT	0	1.78702
EZH2i_Naive_WT_10X_ACCATTTAGTGGTTGG	EZH2i_Naive_WT	0	0
EZH2i_Naive_WT_10X_ACCATTTGTGGTCTGC	EZH2i_Naive_WT	0	0
EZH2i_Naive_WT_10X_ACCCAAAAGCCGCACT	EZH2i_Naive_WT	0	0
EZH2i_Naive_WT_10X_ACCTACCTCGACCAAT	EZH2i_Naive_WT	0	0
EZH2i_Naive_WT_10X_ACCTACCTCGACGTCG	EZH2i_Naive_WT	0	0
EZH2i_Naive_WT_10X_ACCTGAAGTAACCCGC	EZH2i_Naive_WT	0	0
EZH2i_Naive_WT_10X_ACCTGAAGTGAGGCAT	EZH2i_Naive_WT	0	0
EZH2i_Naive_WT_10X_ACCTGAATCCCAGGAC	EZH2i_Naive_WT	0.32037	0
EZH2i_Naive_WT_10X_ACCTGTCAGTATAGGT	EZH2i_Naive_WT	0	0
EZH2i_Naive_WT_10X_ACGATCAAGCTAGATA	EZH2i_Naive_WT	0	0
EZH2i_Naive_WT_10X_ACGATGTAGTACGTCT	EZH2i_Naive_WT	0	0
EZH2i_Naive_WT_10X_ACGATGTCATGGACAG	EZH2i_Naive_WT	0	0
EZH2i_Naive_WT_10X_ACGCACGAGGGATCGT	EZH2i_Naive_WT	0	0
EZH2i_Naive_WT_10X_ACGCACGCATGGAAGC	EZH2i_Naive_WT	0	0
EZH2i_Naive_WT_10X_ACGGAAGTCGTAGGAG	EZH2i_Naive_WT	0	0
EZH2i_Naive_WT_10X_ACGGAAGTCTACGGTA	EZH2i_Naive_WT	0	0
EZH2i_Naive_WT_10X_ACGGTCGAGAGAGTTT	EZH2i_Naive_WT	0	0
EZH2i_Naive_WT_10X_ACGGTCGCAGAGGCTA	EZH2i_Naive_WT	0	0
EZH2i_Naive_WT_10X_ACGGTTACAAGTCATC	EZH2i_Naive_WT	0	0
EZH2i_Naive_WT_10X_ACGGTTACATCCGAGC	EZH2i_Naive_WT	0	0
EZH2i_Naive_WT_10X_ACGGTTAGTAGACAGC	EZH2i_Naive_WT	0	0
EZH2i_Naive_WT_10X_ACGGTTATCTCATGCC	EZH2i_Naive_WT	0	0
EZH2i_Naive_WT_10X_ACGTAACGTTCCACAA	EZH2i_Naive_WT	0	0
EZH2i_Naive_WT_10X_ACGTAGTGTAACGTTC	EZH2i_Naive_WT	0	0
EZH2i_Naive_WT_10X_ACGTCCTCAGTCGGTC	EZH2i_Naive_WT	0	1.21737
EZH2i_Naive_WT_10X_ACTATCTCACATTCTT	EZH2i_Naive_WT	0	0
EZH2i_Naive_WT_10X_ACTATCTCAGGAGGTT	EZH2i_Naive_WT	2.91442	0
EZH2i_Naive_WT_10X_ACTATGGAGAGTATAC	EZH2i_Naive_WT	0	0
EZH2i_Naive_WT_10X_ACTATTCTCGTCCATC	EZH2i_Naive_WT	0	0
EZH2i_Naive_WT_10X_ACTCCCACACTCCTTG	EZH2i_Naive_WT	0	0
EZH2i_Naive_WT_10X_ACTCCCACAGGGAATC	EZH2i_Naive_WT	0	1.32158
EZH2i_Naive_WT_10X_ACTCCCATCTCCGTGT	EZH2i_Naive_WT	0	0
EZH2i_Naive_WT_10X_ACTGCAACACACGCCA	EZH2i_Naive_WT	0	0
EZH2i_Naive_WT_10X_ACTGCAAGTAAGCAAT	EZH2i_Naive_WT	0	0
EZH2i_Naive_WT_10X_ACTGCAATCAGGGTAG	EZH2i_Naive_WT	0	0
EZH2i_Naive_WT_10X_ACTGTGACACGTAGAG	EZH2i_Naive_WT	0	0
EZH2i_Naive_WT_10X_ACTGTGAGTCGAGCAA	EZH2i_Naive_WT	0	0
EZH2i_Naive_WT_10X_ACTGTGAGTTTCGGCG	EZH2i_Naive_WT	0	0
EZH2i_Naive_WT_10X_ACTTCCGCAAAGTGTA	EZH2i_Naive_WT	0	0
EZH2i_Naive_WT_10X_ACTTCCGTCACCGGTG	EZH2i_Naive_WT	0	0
EZH2i_Naive_WT_10X_ACTTCGCCACTTGGGC	EZH2i_Naive_WT	0	0
EZH2i_Naive_WT_10X_ACTTCGCTCTTGCAAG	EZH2i_Naive_WT	0	0
EZH2i_Naive_WT_10X_ACTTTGTCAAATTAGG	EZH2i_Naive_WT	0	0
EZH2i_Naive_WT_10X_ACTTTGTTCTCCAATT	EZH2i_Naive_WT	0	0
EZH2i_Naive_WT_10X_AGAAATGGTCGAATTC	EZH2i_Naive_WT	0	0
EZH2i_Naive_WT_10X_AGAACCTAGACCCGCT	EZH2i_Naive_WT	0	0
EZH2i_Naive_WT_10X_AGAACCTAGAGGGTAA	EZH2i_Naive_WT	0	0
EZH2i_Naive_WT_10X_AGAACCTCATGCCGCA	EZH2i_Naive_WT	0	0
EZH2i_Naive_WT_10X_AGAACCTTCAAACGAA	EZH2i_Naive_WT	0	0
EZH2i_Naive_WT_10X_AGACAAAGTCCAAGAG	EZH2i_Naive_WT	0	0
EZH2i_Naive_WT_10X_AGACACTAGAGGTATT	EZH2i_Naive_WT	0	0
EZH2i_Naive_WT_10X_AGACACTGTACGACAG	EZH2i_Naive_WT	0	0
EZH2i_Naive_WT_10X_AGACAGGCACATGTTG	EZH2i_Naive_WT	0	0.83299
EZH2i_Naive_WT_10X_AGACAGGGTTGCTAGT	EZH2i_Naive_WT	0	0
EZH2i_Naive_WT_10X_AGACCATAGCGATGGT	EZH2i_Naive_WT	0	0
EZH2i_Naive_WT_10X_AGACCATAGTATAACG	EZH2i_Naive_WT	0	0
EZH2i_Naive_WT_10X_AGACCATCAAGAAACT	EZH2i_Naive_WT	0	0
EZH2i_Naive_WT_10X_AGACCATCACGTCATA	EZH2i_Naive_WT	0	0
EZH2i_Naive_WT_10X_AGACCATTCATGGAGG	EZH2i_Naive_WT	0	0
EZH2i_Naive_WT_10X_AGACCCGCACGACGCT	EZH2i_Naive_WT	0	0
EZH2i_Naive_WT_10X_AGACCCGTCTCCGCAT	EZH2i_Naive_WT	0	0
EZH2i_Naive_WT_10X_AGACTCAAGAGATTCA	EZH2i_Naive_WT	1.87949	0
EZH2i_Naive_WT_10X_AGAGAATAGCATTGTC	EZH2i_Naive_WT	0	0
EZH2i_Naive_WT_10X_AGAGAGCAGGGATCTG	EZH2i_Naive_WT	0	0
EZH2i_Naive_WT_10X_AGAGCCCCACAAGTGG	EZH2i_Naive_WT	0	1.06514
EZH2i_Naive_WT_10X_AGATAGATCAGCTGAT	EZH2i_Naive_WT	0	0
EZH2i_Naive_WT_10X_AGATCCATCTCGCTCA	EZH2i_Naive_WT	0	0
EZH2i_Naive_WT_10X_AGATCGTAGAACAAGG	EZH2i_Naive_WT	0	0.928547
EZH2i_Naive_WT_10X_AGATCGTGTCCTCCAT	EZH2i_Naive_WT	0	0
EZH2i_Naive_WT_10X_AGATCGTGTTTCGTGA	EZH2i_Naive_WT	0	0.530438
EZH2i_Naive_WT_10X_AGATGAAGTACAAGTA	EZH2i_Naive_WT	0	0
EZH2i_Naive_WT_10X_AGCATCAGTGTAAATG	EZH2i_Naive_WT	0	0
EZH2i_Naive_WT_10X_AGCATCATCATTACGG	EZH2i_Naive_WT	0	0
EZH2i_Naive_WT_10X_AGCCAATAGCGGGTAT	EZH2i_Naive_WT	0	0
EZH2i_Naive_WT_10X_AGCCAATTCACTACTT	EZH2i_Naive_WT	0	0
EZH2i_Naive_WT_10X_AGCCAATTCAGCACCG	EZH2i_Naive_WT	1.0604	1.0604
EZH2i_Naive_WT_10X_AGCCACGCACTATGTG	EZH2i_Naive_WT	0	0
EZH2i_Naive_WT_10X_AGCGATTTCCAAAGGG	EZH2i_Naive_WT	0	0
EZH2i_Naive_WT_10X_AGCGCCAAGTCATCGT	EZH2i_Naive_WT	0	0
EZH2i_Naive_WT_10X_AGCGCTGCATCGGAGA	EZH2i_Naive_WT	0	0
EZH2i_Naive_WT_10X_AGCGCTGCATCGTGGC	EZH2i_Naive_WT	0	0
EZH2i_Naive_WT_10X_AGCGCTGTCGGAGCAA	EZH2i_Naive_WT	0	0
EZH2i_Naive_WT_10X_AGCGTCGTCGCACGAC	EZH2i_Naive_WT	0	0
EZH2i_Naive_WT_10X_AGCTCAAAGTCACGCC	EZH2i_Naive_WT	0	0
EZH2i_Naive_WT_10X_AGCTCAAGTTCTCCAC	EZH2i_Naive_WT	0	0
EZH2i_Naive_WT_10X_AGCTTCCGTAACAGGC	EZH2i_Naive_WT	0	0.890477
EZH2i_Naive_WT_10X_AGGAATAAGGTCTGGA	EZH2i_Naive_WT	0	0
EZH2i_Naive_WT_10X_AGGAATACATCCTATT	EZH2i_Naive_WT	0	0
EZH2i_Naive_WT_10X_AGGAATAGTCCGATCG	EZH2i_Naive_WT	0	0
EZH2i_Naive_WT_10X_AGGACGATCGAGAGCA	EZH2i_Naive_WT	0	0
EZH2i_Naive_WT_10X_AGGACTTCATTGTAGC	EZH2i_Naive_WT	0	0
EZH2i_Naive_WT_10X_AGGAGGTCAGTCACGC	EZH2i_Naive_WT	0	0
EZH2i_Naive_WT_10X_AGGAGGTGTACGCTAT	EZH2i_Naive_WT	0	0
EZH2i_Naive_WT_10X_AGGAGGTTCACCTCTG	EZH2i_Naive_WT	0	0
EZH2i_Naive_WT_10X_AGGATAAAGCCTCGTG	EZH2i_Naive_WT	0	0
EZH2i_Naive_WT_10X_AGGATCTAGGGAGATA	EZH2i_Naive_WT	0	0.634946
EZH2i_Naive_WT_10X_AGGATCTTCACGATAC	EZH2i_Naive_WT	0.699585	0
EZH2i_Naive_WT_10X_AGGCATTAGCTGACCC	EZH2i_Naive_WT	0	0
EZH2i_Naive_WT_10X_AGGCCACGTTCTTCAT	EZH2i_Naive_WT	0	0
EZH2i_Naive_WT_10X_AGGCTGCGTGGTATGG	EZH2i_Naive_WT	0	0
EZH2i_Naive_WT_10X_AGGGCCTAGCGACTGA	EZH2i_Naive_WT	0	0
EZH2i_Naive_WT_10X_AGGGCCTCACTGGCCA	EZH2i_Naive_WT	0	0
EZH2i_Naive_WT_10X_AGGGTCCAGGCATCAG	EZH2i_Naive_WT	0	0
EZH2i_Naive_WT_10X_AGGGTCCGTAATGTGA	EZH2i_Naive_WT	0	0.808814
EZH2i_Naive_WT_10X_AGGGTGACACAGCCTG	EZH2i_Naive_WT	0	0
EZH2i_Naive_WT_10X_AGGGTGATCGCTTGCT	EZH2i_Naive_WT	0	0
EZH2i_Naive_WT_10X_AGGGTTTTCTAAGGAA	EZH2i_Naive_WT	0	0
EZH2i_Naive_WT_10X_AGGTAGGCAGACAATA	EZH2i_Naive_WT	0	0
EZH2i_Naive_WT_10X_AGGTGTTGTCGCTTGG	EZH2i_Naive_WT	0	0
EZH2i_Naive_WT_10X_AGGTTGTAGGATTTCC	EZH2i_Naive_WT	0	0
EZH2i_Naive_WT_10X_AGGTTGTTCGTTAGTG	EZH2i_Naive_WT	0	0
EZH2i_Naive_WT_10X_AGTAACCTCATTCATC	EZH2i_Naive_WT	0	0
EZH2i_Naive_WT_10X_AGTACCAAGATAACAC	EZH2i_Naive_WT	0	0
EZH2i_Naive_WT_10X_AGTACTGAGTCAAGCG	EZH2i_Naive_WT	0	0
EZH2i_Naive_WT_10X_AGTACTGCAAATGCTC	EZH2i_Naive_WT	0	0
EZH2i_Naive_WT_10X_AGTAGCTTCTTCGGAA	EZH2i_Naive_WT	0	0
EZH2i_Naive_WT_10X_AGTAGTCAGGGTTTCT	EZH2i_Naive_WT	0	0
EZH2i_Naive_WT_10X_AGTCACACACGCTGCA	EZH2i_Naive_WT	0	0
EZH2i_Naive_WT_10X_AGTCACACAGACGGAT	EZH2i_Naive_WT	0	0
EZH2i_Naive_WT_10X_AGTCATGAGGTCATCT	EZH2i_Naive_WT	0	0
EZH2i_Naive_WT_10X_AGTCTCCTCGTAGCCG	EZH2i_Naive_WT	0	0
EZH2i_Naive_WT_10X_AGTGACTAGACGATAT	EZH2i_Naive_WT	0	0
EZH2i_Naive_WT_10X_AGTGATCGTGCTGCAC	EZH2i_Naive_WT	0	0
EZH2i_Naive_WT_10X_AGTTAGCCAGACCAAG	EZH2i_Naive_WT	0	0
EZH2i_Naive_WT_10X_AGTTAGCGTCAAGTTC	EZH2i_Naive_WT	0	0
EZH2i_Naive_WT_10X_AGTTAGCGTGTTCCAA	EZH2i_Naive_WT	0	0
EZH2i_Naive_WT_10X_AGTTCGATCACGGGCT	EZH2i_Naive_WT	0	0
EZH2i_Naive_WT_10X_ATACCGAAGATAGCAT	EZH2i_Naive_WT	0	0.958271
EZH2i_Naive_WT_10X_ATACCGATCGCTACAA	EZH2i_Naive_WT	0	0
EZH2i_Naive_WT_10X_ATACCTTAGATCGCTT	EZH2i_Naive_WT	0	0
EZH2i_Naive_WT_10X_ATACCTTTCTCGTGGG	EZH2i_Naive_WT	0	0.840786
EZH2i_Naive_WT_10X_ATACTTCCAAGGTACG	EZH2i_Naive_WT	0	0
EZH2i_Naive_WT_10X_ATAGAGAGTCTCTCCA	EZH2i_Naive_WT	0	0
EZH2i_Naive_WT_10X_ATAGAGATCGGTTAGT	EZH2i_Naive_WT	0	0
EZH2i_Naive_WT_10X_ATAGGCTAGGCGCTCT	EZH2i_Naive_WT	0	0
EZH2i_Naive_WT_10X_ATAGGCTGTGCCGGTT	EZH2i_Naive_WT	0	0
EZH2i_Naive_WT_10X_ATATCCTGTGACAACG	EZH2i_Naive_WT	0	0
EZH2i_Naive_WT_10X_ATATCCTTCCCGAGAC	EZH2i_Naive_WT	0	0
EZH2i_Naive_WT_10X_ATCACAGAGCCGAATG	EZH2i_Naive_WT	0	0.548428
EZH2i_Naive_WT_10X_ATCACAGCACTGTGTA	EZH2i_Naive_WT	0	0
EZH2i_Naive_WT_10X_ATCACGATCGGAAACG	EZH2i_Naive_WT	0	0
EZH2i_Naive_WT_10X_ATCACTTGTATCGCGC	EZH2i_Naive_WT	0	0
EZH2i_Naive_WT_10X_ATCAGGTAGAGAAGGT	EZH2i_Naive_WT	0	0
EZH2i_Naive_WT_10X_ATCATTCCATCGTTCC	EZH2i_Naive_WT	0	0
EZH2i_Naive_WT_10X_ATCCACCCAGAGGTAC	EZH2i_Naive_WT	0	0
EZH2i_Naive_WT_10X_ATCCGTCAGTTGCTGT	EZH2i_Naive_WT	0	0.485841
EZH2i_Naive_WT_10X_ATCCGTCAGTTGGCTT	EZH2i_Naive_WT	0.983963	0
EZH2i_Naive_WT_10X_ATCGCCTTCGACCACG	EZH2i_Naive_WT	0	0
EZH2i_Naive_WT_10X_ATCGGATGTGTTACTG	EZH2i_Naive_WT	0	0.969205
EZH2i_Naive_WT_10X_ATCGGCGGTGGGTTGA	EZH2i_Naive_WT	0	0
EZH2i_Naive_WT_10X_ATCGTGAAGCGTATGG	EZH2i_Naive_WT	0	0
EZH2i_Naive_WT_10X_ATCTCTAGTTTCTTAC	EZH2i_Naive_WT	1.04113	0
EZH2i_Naive_WT_10X_ATGAAAGGTTATTCCT	EZH2i_Naive_WT	0	0
EZH2i_Naive_WT_10X_ATGACCAGTCGTGGAA	EZH2i_Naive_WT	0	0
EZH2i_Naive_WT_10X_ATGAGGGCAAGTATCC	EZH2i_Naive_WT	0	0
EZH2i_Naive_WT_10X_ATGAGGGTCTCTGAGA	EZH2i_Naive_WT	0	0
EZH2i_Naive_WT_10X_ATGATCGAGTGGTTAA	EZH2i_Naive_WT	0	0
EZH2i_Naive_WT_10X_ATGATCGCAACGACAG	EZH2i_Naive_WT	0	0
EZH2i_Naive_WT_10X_ATGATCGCAGCGCTTG	EZH2i_Naive_WT	0	0
EZH2i_Naive_WT_10X_ATGATCGCATAATGAG	EZH2i_Naive_WT	0	0
EZH2i_Naive_WT_10X_ATGCATGGTGGGAGAG	EZH2i_Naive_WT	0	0
EZH2i_Naive_WT_10X_ATGCCTCCATTGCAAC	EZH2i_Naive_WT	0	0
EZH2i_Naive_WT_10X_ATGCCTCTCTGAGAGG	EZH2i_Naive_WT	0	0
EZH2i_Naive_WT_10X_ATGGATCAGGCGCTCT	EZH2i_Naive_WT	0	0
EZH2i_Naive_WT_10X_ATGGATCCACGCGGTT	EZH2i_Naive_WT	0	1.87811
EZH2i_Naive_WT_10X_ATGGATCGTGCACAAG	EZH2i_Naive_WT	0	0
EZH2i_Naive_WT_10X_ATGGGAGAGTCACGAG	EZH2i_Naive_WT	0	0
EZH2i_Naive_WT_10X_ATGGGAGCACCCAAGC	EZH2i_Naive_WT	0	0
EZH2i_Naive_WT_10X_ATGGGAGTCAAGAGGC	EZH2i_Naive_WT	0.751181	0
EZH2i_Naive_WT_10X_ATGGGTTCATGCAGGA	EZH2i_Naive_WT	0	0
EZH2i_Naive_WT_10X_ATGGGTTTCAAGCTGT	EZH2i_Naive_WT	0	0
EZH2i_Naive_WT_10X_ATGTCCCCATCGGATT	EZH2i_Naive_WT	0	0
EZH2i_Naive_WT_10X_ATGTCCCTCTAGAACC	EZH2i_Naive_WT	1.71851	0
EZH2i_Naive_WT_10X_ATGTCTTGTGCCAAGA	EZH2i_Naive_WT	0	0
EZH2i_Naive_WT_10X_ATTACTCAGCGTGTCC	EZH2i_Naive_WT	0	0
EZH2i_Naive_WT_10X_ATTATCCCACATGGTT	EZH2i_Naive_WT	0	0
EZH2i_Naive_WT_10X_ATTCACTGTCGGTGAA	EZH2i_Naive_WT	0.551812	0
EZH2i_Naive_WT_10X_ATTCACTTCCTGGGTG	EZH2i_Naive_WT	0	0
EZH2i_Naive_WT_10X_ATTCATCCAATACCCA	EZH2i_Naive_WT	0	0
EZH2i_Naive_WT_10X_ATTCCATTCGTCTACC	EZH2i_Naive_WT	0	0
EZH2i_Naive_WT_10X_ATTCCCGAGATCGCTT	EZH2i_Naive_WT	0	0
EZH2i_Naive_WT_10X_ATTCCTAAGCTTAGTC	EZH2i_Naive_WT	0	0
EZH2i_Naive_WT_10X_ATTCCTACATTAAAGG	EZH2i_Naive_WT	0	0
EZH2i_Naive_WT_10X_ATTCTACGTCGCGTTG	EZH2i_Naive_WT	0	0
EZH2i_Naive_WT_10X_ATTCTTGTCACCGCTT	EZH2i_Naive_WT	0	0
EZH2i_Naive_WT_10X_ATTGGGTGTGATGTAA	EZH2i_Naive_WT	0	0
EZH2i_Naive_WT_10X_ATTTCACCAGAAGCTG	EZH2i_Naive_WT	0	0
EZH2i_Naive_WT_10X_ATTTCACGTTTGCAGT	EZH2i_Naive_WT	0	0
EZH2i_Naive_WT_10X_ATTTCTGTCCACGTCT	EZH2i_Naive_WT	0	0
EZH2i_Naive_WT_10X_CAACAACAGGGTTTCT	EZH2i_Naive_WT	0	0
EZH2i_Naive_WT_10X_CAACAGTAGTTGGACG	EZH2i_Naive_WT	0	0
EZH2i_Naive_WT_10X_CAACAGTTCGGTGCAC	EZH2i_Naive_WT	0	0
EZH2i_Naive_WT_10X_CAACCAACAGCTACCG	EZH2i_Naive_WT	0	0
EZH2i_Naive_WT_10X_CAACCTCTCACATTGG	EZH2i_Naive_WT	0	1.5061
EZH2i_Naive_WT_10X_CAACGATCATGACTGT	EZH2i_Naive_WT	0	0
EZH2i_Naive_WT_10X_CAACGATGTATCCTCC	EZH2i_Naive_WT	0	0
EZH2i_Naive_WT_10X_CAACGATGTGGCCACT	EZH2i_Naive_WT	0	0
EZH2i_Naive_WT_10X_CAACGGCGTACGTGAG	EZH2i_Naive_WT	0	0
EZH2i_Naive_WT_10X_CAAGCTAAGGTAGCCA	EZH2i_Naive_WT	0	0
EZH2i_Naive_WT_10X_CAATTTCCACCGGAAA	EZH2i_Naive_WT	0	0
EZH2i_Naive_WT_10X_CAATTTCTCGCATAGT	EZH2i_Naive_WT	0	0
EZH2i_Naive_WT_10X_CACAACAAGACGCAGT	EZH2i_Naive_WT	0	0
EZH2i_Naive_WT_10X_CACAACAGTCAGCTTA	EZH2i_Naive_WT	0	0
EZH2i_Naive_WT_10X_CACAACATCTCTATGT	EZH2i_Naive_WT	0	0
EZH2i_Naive_WT_10X_CACACAATCTCCTACG	EZH2i_Naive_WT	0	0
EZH2i_Naive_WT_10X_CACAGGCGTATCACGT	EZH2i_Naive_WT	0	0
EZH2i_Naive_WT_10X_CACATGAAGACAACTA	EZH2i_Naive_WT	0	0
EZH2i_Naive_WT_10X_CACATGAGTGCTGCAC	EZH2i_Naive_WT	0	0
EZH2i_Naive_WT_10X_CACCAAACACTAAACC	EZH2i_Naive_WT	0	0
EZH2i_Naive_WT_10X_CACCAAAGTGTATTGC	EZH2i_Naive_WT	0	0
EZH2i_Naive_WT_10X_CACCGTTGTGCAAGAC	EZH2i_Naive_WT	0	0
EZH2i_Naive_WT_10X_CACCGTTTCAGAATAG	EZH2i_Naive_WT	0	0
EZH2i_Naive_WT_10X_CACGAATGTGCGGCTT	EZH2i_Naive_WT	0	0
EZH2i_Naive_WT_10X_CACGTTCGTATGCAAA	EZH2i_Naive_WT	0	0
EZH2i_Naive_WT_10X_CACTAAGCACTGAGTT	EZH2i_Naive_WT	0	0
EZH2i_Naive_WT_10X_CACTAAGTCAGCTTGA	EZH2i_Naive_WT	0	0
EZH2i_Naive_WT_10X_CACTGTCAGTCCCAAT	EZH2i_Naive_WT	0	0
EZH2i_Naive_WT_10X_CACTGTCCAAGCCTGC	EZH2i_Naive_WT	0	0
EZH2i_Naive_WT_10X_CACTGTCTCATGGTAC	EZH2i_Naive_WT	0	0
EZH2i_Naive_WT_10X_CAGATACCACATACGT	EZH2i_Naive_WT	0	0
EZH2i_Naive_WT_10X_CAGATCACATCGCTAA	EZH2i_Naive_WT	0	0
EZH2i_Naive_WT_10X_CAGATCAGTTCTCTCG	EZH2i_Naive_WT	0	0
EZH2i_Naive_WT_10X_CAGCAATCATGAATCC	EZH2i_Naive_WT	0	0
EZH2i_Naive_WT_10X_CAGCACGAGTGCACAG	EZH2i_Naive_WT	0	0
EZH2i_Naive_WT_10X_CAGCACGCATGGGTTT	EZH2i_Naive_WT	0	0
EZH2i_Naive_WT_10X_CAGCAGCCATTCCTCG	EZH2i_Naive_WT	0	0
EZH2i_Naive_WT_10X_CAGCAGCTCGGCTTCT	EZH2i_Naive_WT	0	0
EZH2i_Naive_WT_10X_CAGCGTGGTTCATCTT	EZH2i_Naive_WT	0	0
EZH2i_Naive_WT_10X_CAGGCCAAGCGATTCT	EZH2i_Naive_WT	0	0
EZH2i_Naive_WT_10X_CAGGGCTAGCGGCTCT	EZH2i_Naive_WT	0	0
EZH2i_Naive_WT_10X_CAGGGCTAGTTCCATG	EZH2i_Naive_WT	0	0
EZH2i_Naive_WT_10X_CAGGGCTCATGGGAAC	EZH2i_Naive_WT	0	0
EZH2i_Naive_WT_10X_CAGGGCTGTGTGTCCG	EZH2i_Naive_WT	0	0.764431
EZH2i_Naive_WT_10X_CAGGGCTTCGGTCACG	EZH2i_Naive_WT	0	0
EZH2i_Naive_WT_10X_CAGTTAGAGGATTCCT	EZH2i_Naive_WT	0	0.813213
EZH2i_Naive_WT_10X_CAGTTAGAGGTTACAA	EZH2i_Naive_WT	0	0
EZH2i_Naive_WT_10X_CAGTTCCTCTCCACTG	EZH2i_Naive_WT	0	0
EZH2i_Naive_WT_10X_CATAAGCCAGCTGTTA	EZH2i_Naive_WT	0	0
EZH2i_Naive_WT_10X_CATACAGAGAGAGAAC	EZH2i_Naive_WT	0	0
EZH2i_Naive_WT_10X_CATACAGCACCCTTGT	EZH2i_Naive_WT	0	0
EZH2i_Naive_WT_10X_CATACAGGTTACACTG	EZH2i_Naive_WT	0	0.622475
EZH2i_Naive_WT_10X_CATACCCAGCAAATGT	EZH2i_Naive_WT	0	0
EZH2i_Naive_WT_10X_CATACCCCACTCTCGT	EZH2i_Naive_WT	0	0
EZH2i_Naive_WT_10X_CATACTTTCCTCTAAT	EZH2i_Naive_WT	0	0
EZH2i_Naive_WT_10X_CATAGACAGTCACTGT	EZH2i_Naive_WT	0	0
EZH2i_Naive_WT_10X_CATAGACAGTCTCCTC	EZH2i_Naive_WT	0	0
EZH2i_Naive_WT_10X_CATCGGGAGGTTAGTA	EZH2i_Naive_WT	0	1.3773
EZH2i_Naive_WT_10X_CATCGTCAGAATTGTG	EZH2i_Naive_WT	0	0
EZH2i_Naive_WT_10X_CATGAGTAGCGTGAAC	EZH2i_Naive_WT	0	0
EZH2i_Naive_WT_10X_CATGAGTCAGGAACCA	EZH2i_Naive_WT	0	0.484562
EZH2i_Naive_WT_10X_CATGAGTGTGGATTTC	EZH2i_Naive_WT	0	0
EZH2i_Naive_WT_10X_CATGCAACATACCAGT	EZH2i_Naive_WT	0	0
EZH2i_Naive_WT_10X_CATGCCTAGATGGTAT	EZH2i_Naive_WT	0	0
EZH2i_Naive_WT_10X_CATGCCTGTGAGCAGT	EZH2i_Naive_WT	0	0
EZH2i_Naive_WT_10X_CATGCCTTCGTGGACC	EZH2i_Naive_WT	0	1.0765
EZH2i_Naive_WT_10X_CATGCGGCAGTATGAA	EZH2i_Naive_WT	0	0
EZH2i_Naive_WT_10X_CATGCTCAGTCTTCGA	EZH2i_Naive_WT	0	0
EZH2i_Naive_WT_10X_CATGCTCGTAGAGACC	EZH2i_Naive_WT	0	0
EZH2i_Naive_WT_10X_CATGGTAGTCTGCGCA	EZH2i_Naive_WT	0	0
EZH2i_Naive_WT_10X_CATTCATGTTGCGTAT	EZH2i_Naive_WT	0	0
EZH2i_Naive_WT_10X_CATTCATTCGAACACT	EZH2i_Naive_WT	0	0
EZH2i_Naive_WT_10X_CATTCATTCTTTGCGC	EZH2i_Naive_WT	0	0
EZH2i_Naive_WT_10X_CATTCCGAGGGCTTCC	EZH2i_Naive_WT	0	0
EZH2i_Naive_WT_10X_CATTCTACACAGCCAC	EZH2i_Naive_WT	0	0
EZH2i_Naive_WT_10X_CATTCTAGTATTAAGG	EZH2i_Naive_WT	0	0
EZH2i_Naive_WT_10X_CATTCTATCTACGCAA	EZH2i_Naive_WT	0	0
EZH2i_Naive_WT_10X_CATTGCCGTCTCACGG	EZH2i_Naive_WT	0	0
EZH2i_Naive_WT_10X_CATTTCACAAGAGTGC	EZH2i_Naive_WT	0	0
EZH2i_Naive_WT_10X_CATTTCAGTGCATTAC	EZH2i_Naive_WT	0	0
EZH2i_Naive_WT_10X_CCAAGCGGTGGATGAC	EZH2i_Naive_WT	0	0
EZH2i_Naive_WT_10X_CCAATGATCGTGTGGC	EZH2i_Naive_WT	0	1.27517
EZH2i_Naive_WT_10X_CCAATTTCACCATTCC	EZH2i_Naive_WT	0	0
EZH2i_Naive_WT_10X_CCAATTTTCGATTCCC	EZH2i_Naive_WT	0	0
EZH2i_Naive_WT_10X_CCACACTTCCCGAAAT	EZH2i_Naive_WT	0	0
EZH2i_Naive_WT_10X_CCACCATAGTTTGCTG	EZH2i_Naive_WT	0	0
EZH2i_Naive_WT_10X_CCACGAGGTTTGAACC	EZH2i_Naive_WT	0	0
EZH2i_Naive_WT_10X_CCACGAGTCAAGTGGG	EZH2i_Naive_WT	0	0
EZH2i_Naive_WT_10X_CCACGTTAGACTACGG	EZH2i_Naive_WT	0	0
EZH2i_Naive_WT_10X_CCACGTTGTCAGTCTA	EZH2i_Naive_WT	0	0
EZH2i_Naive_WT_10X_CCACTTGCAAGTTCGT	EZH2i_Naive_WT	0	0
EZH2i_Naive_WT_10X_CCACTTGCACTATCCC	EZH2i_Naive_WT	0	0
EZH2i_Naive_WT_10X_CCACTTGTCTATCCAT	EZH2i_Naive_WT	0	0
EZH2i_Naive_WT_10X_CCATAAGCACAAAGTA	EZH2i_Naive_WT	0	0
EZH2i_Naive_WT_10X_CCCATTGTCATGAGTC	EZH2i_Naive_WT	0	0
EZH2i_Naive_WT_10X_CCCGAAGAGAGCCATG	EZH2i_Naive_WT	0	0
EZH2i_Naive_WT_10X_CCCGAAGTCCATCTCG	EZH2i_Naive_WT	0	0
EZH2i_Naive_WT_10X_CCCGGAACAGAATTCC	EZH2i_Naive_WT	0	0
EZH2i_Naive_WT_10X_CCCTCAAGTGTTGCCG	EZH2i_Naive_WT	0	0.520939
EZH2i_Naive_WT_10X_CCCTCTCAGCATCAAA	EZH2i_Naive_WT	0	0
EZH2i_Naive_WT_10X_CCCTCTCGTTCGGTCG	EZH2i_Naive_WT	0	0
EZH2i_Naive_WT_10X_CCCTGATAGTTGCCTA	EZH2i_Naive_WT	0	0
EZH2i_Naive_WT_10X_CCCTGATTCGGAGCAA	EZH2i_Naive_WT	0	0
EZH2i_Naive_WT_10X_CCGATCTAGTCATGAA	EZH2i_Naive_WT	0	0
EZH2i_Naive_WT_10X_CCGATGGGTAATGCTC	EZH2i_Naive_WT	0	0
EZH2i_Naive_WT_10X_CCGATGGGTTCAAAGA	EZH2i_Naive_WT	0	0
EZH2i_Naive_WT_10X_CCGATGGTCCCTTGTG	EZH2i_Naive_WT	0	0
EZH2i_Naive_WT_10X_CCGCAAGAGTGGTTAA	EZH2i_Naive_WT	0	0
EZH2i_Naive_WT_10X_CCGGACAAGCTCGAAG	EZH2i_Naive_WT	0	0
EZH2i_Naive_WT_10X_CCGGGTAAGTAGATCA	EZH2i_Naive_WT	0	0
EZH2i_Naive_WT_10X_CCGGTAGAGTTTGGCT	EZH2i_Naive_WT	0	0
EZH2i_Naive_WT_10X_CCGGTAGGTGCTCTTC	EZH2i_Naive_WT	0	0
EZH2i_Naive_WT_10X_CCGGTAGGTTGCGTAT	EZH2i_Naive_WT	0	0
EZH2i_Naive_WT_10X_CCGTTCACAAGGACAC	EZH2i_Naive_WT	0	0
EZH2i_Naive_WT_10X_CCGTTCACAAGTAGTA	EZH2i_Naive_WT	0	0
EZH2i_Naive_WT_10X_CCTAACCAGGTGCTTT	EZH2i_Naive_WT	0	0
EZH2i_Naive_WT_10X_CCTAACCCAACGACTT	EZH2i_Naive_WT	0	0
EZH2i_Naive_WT_10X_CCTAACCTCTCTCGAC	EZH2i_Naive_WT	0	0
EZH2i_Naive_WT_10X_CCTACGTTCGGATAAA	EZH2i_Naive_WT	0	0
EZH2i_Naive_WT_10X_CCTCAACGTCCCTCAT	EZH2i_Naive_WT	0	0
EZH2i_Naive_WT_10X_CCTCAACTCGACCATA	EZH2i_Naive_WT	0	0
EZH2i_Naive_WT_10X_CCTCAGTCAACAAGAT	EZH2i_Naive_WT	0	0
EZH2i_Naive_WT_10X_CCTCATGTCTGTTCAT	EZH2i_Naive_WT	0	0
EZH2i_Naive_WT_10X_CCTCCAACAATCTAGC	EZH2i_Naive_WT	0	0
EZH2i_Naive_WT_10X_CCTCCAACATGCACTA	EZH2i_Naive_WT	0	0
EZH2i_Naive_WT_10X_CCTCCAAGTATAGCTC	EZH2i_Naive_WT	0.700854	0
EZH2i_Naive_WT_10X_CCTCCTCAGATTGGGC	EZH2i_Naive_WT	0	0
EZH2i_Naive_WT_10X_CCTCCTCAGTAAAGCT	EZH2i_Naive_WT	0	0
EZH2i_Naive_WT_10X_CCTCCTCGTAAGCAAT	EZH2i_Naive_WT	0	0
EZH2i_Naive_WT_10X_CCTGCATGTTCCACAA	EZH2i_Naive_WT	0	0
EZH2i_Naive_WT_10X_CCTGCATTCCCGAGGT	EZH2i_Naive_WT	0	0
EZH2i_Naive_WT_10X_CCTTCAGGTCTGTTAG	EZH2i_Naive_WT	0	0
EZH2i_Naive_WT_10X_CCTTTGGTCTCCAAGA	EZH2i_Naive_WT	0	0
EZH2i_Naive_WT_10X_CGAGAAGAGGTAATCA	EZH2i_Naive_WT	0	0
EZH2i_Naive_WT_10X_CGAGAAGGTGACTCTA	EZH2i_Naive_WT	0	0
EZH2i_Naive_WT_10X_CGAGGAATCGGATAAA	EZH2i_Naive_WT	0	0
EZH2i_Naive_WT_10X_CGAGGCTCAACTTGGT	EZH2i_Naive_WT	0	0.449573
EZH2i_Naive_WT_10X_CGAGTGCAGCCATTTG	EZH2i_Naive_WT	0	0
EZH2i_Naive_WT_10X_CGAGTGCAGTCACGCC	EZH2i_Naive_WT	0	0
EZH2i_Naive_WT_10X_CGAGTGCAGTGTACCT	EZH2i_Naive_WT	0	0
EZH2i_Naive_WT_10X_CGAGTGCTCGATTCCC	EZH2i_Naive_WT	0	0
EZH2i_Naive_WT_10X_CGAGTTAAGAGGCTGT	EZH2i_Naive_WT	0	0
EZH2i_Naive_WT_10X_CGAGTTACAAGTGATA	EZH2i_Naive_WT	0	0
EZH2i_Naive_WT_10X_CGAGTTACAGAAACCG	EZH2i_Naive_WT	0	0
EZH2i_Naive_WT_10X_CGATGCGGTGACAGGT	EZH2i_Naive_WT	0	1.02675
EZH2i_Naive_WT_10X_CGATGGCAGGGTACAC	EZH2i_Naive_WT	0	0
EZH2i_Naive_WT_10X_CGCAGGTAGTATGTAG	EZH2i_Naive_WT	0	0
EZH2i_Naive_WT_10X_CGCATAACAATCTCTT	EZH2i_Naive_WT	0	0
EZH2i_Naive_WT_10X_CGCCAGAAGTTGTCAC	EZH2i_Naive_WT	0	0
EZH2i_Naive_WT_10X_CGCCAGAGTCTGCCTT	EZH2i_Naive_WT	0	0
EZH2i_Naive_WT_10X_CGCCATTCAACTCGAT	EZH2i_Naive_WT	0	0
EZH2i_Naive_WT_10X_CGCCATTCAATGTCTG	EZH2i_Naive_WT	0	0
EZH2i_Naive_WT_10X_CGCGTGAGTCAATGGG	EZH2i_Naive_WT	0	0
EZH2i_Naive_WT_10X_CGGAACCGTGCGTTTA	EZH2i_Naive_WT	0	0
EZH2i_Naive_WT_10X_CGGAATTAGAGTCTTC	EZH2i_Naive_WT	0	0
EZH2i_Naive_WT_10X_CGGAATTAGCTAAACA	EZH2i_Naive_WT	0	0
EZH2i_Naive_WT_10X_CGGACACAGATGAAGG	EZH2i_Naive_WT	0	0
EZH2i_Naive_WT_10X_CGGAGAAGTACAGAAT	EZH2i_Naive_WT	0	0
EZH2i_Naive_WT_10X_CGGAGAATCCATCACC	EZH2i_Naive_WT	0	0
EZH2i_Naive_WT_10X_CGGGACTAGTTTCAGC	EZH2i_Naive_WT	0	0
EZH2i_Naive_WT_10X_CGGGACTGTAGAAACT	EZH2i_Naive_WT	0	0
EZH2i_Naive_WT_10X_CGGGACTTCGAACCAT	EZH2i_Naive_WT	0	0
EZH2i_Naive_WT_10X_CGGGTGTTCATTGCGA	EZH2i_Naive_WT	0	0
EZH2i_Naive_WT_10X_CGGGTGTTCCGTGGTG	EZH2i_Naive_WT	0	0
EZH2i_Naive_WT_10X_CGGTCAGAGAGTCTTC	EZH2i_Naive_WT	0	0
EZH2i_Naive_WT_10X_CGGTCAGTCTGCAGCG	EZH2i_Naive_WT	0	0
EZH2i_Naive_WT_10X_CGTAATGCAGTCCCGA	EZH2i_Naive_WT	0	0
EZH2i_Naive_WT_10X_CGTAATGGTCGCCACA	EZH2i_Naive_WT	0	0
EZH2i_Naive_WT_10X_CGTAATGTCGAATGCT	EZH2i_Naive_WT	0	0
EZH2i_Naive_WT_10X_CGTAATGTCGAGTTGT	EZH2i_Naive_WT	0	0.787718
EZH2i_Naive_WT_10X_CGTGAATCAACTTGGT	EZH2i_Naive_WT	0	0
EZH2i_Naive_WT_10X_CGTGAATCACGAAGAC	EZH2i_Naive_WT	0	0
EZH2i_Naive_WT_10X_CGTGATACAAGGATGC	EZH2i_Naive_WT	0	0
EZH2i_Naive_WT_10X_CGTGTCTGTCATGGCC	EZH2i_Naive_WT	0	0
EZH2i_Naive_WT_10X_CGTGTCTGTTGACGGA	EZH2i_Naive_WT	0	0
EZH2i_Naive_WT_10X_CGTTAGAGTAGGACCA	EZH2i_Naive_WT	0	0
EZH2i_Naive_WT_10X_CGTTAGATCGTGTGGC	EZH2i_Naive_WT	0	0
EZH2i_Naive_WT_10X_CGTTGGGCAAACTCTG	EZH2i_Naive_WT	0	0
EZH2i_Naive_WT_10X_CGTTGGGTCCTGCCAT	EZH2i_Naive_WT	0	0
EZH2i_Naive_WT_10X_CTAACCCTCGAACCAT	EZH2i_Naive_WT	0.547847	0.547847
EZH2i_Naive_WT_10X_CTAACTTGTAAGATTG	EZH2i_Naive_WT	1.99984	0
EZH2i_Naive_WT_10X_CTAAGTGAGATTGCGG	EZH2i_Naive_WT	0	0
EZH2i_Naive_WT_10X_CTAAGTGCAGTAGGAC	EZH2i_Naive_WT	0	0
EZH2i_Naive_WT_10X_CTAAGTGTCTGACGCG	EZH2i_Naive_WT	0	0
EZH2i_Naive_WT_10X_CTACATTAGAAACCCG	EZH2i_Naive_WT	0	0
EZH2i_Naive_WT_10X_CTACCTGCACGGCACT	EZH2i_Naive_WT	0	0
EZH2i_Naive_WT_10X_CTACTATTCGCTGACG	EZH2i_Naive_WT	0	0
EZH2i_Naive_WT_10X_CTAGACAGTCAGACGA	EZH2i_Naive_WT	0	0
EZH2i_Naive_WT_10X_CTAGGTATCTTCGGTC	EZH2i_Naive_WT	0	0
EZH2i_Naive_WT_10X_CTATCCGCACATATCG	EZH2i_Naive_WT	2.24769	0
EZH2i_Naive_WT_10X_CTATCCGGTTGCTCCT	EZH2i_Naive_WT	0	0
EZH2i_Naive_WT_10X_CTATCTAAGAAGCTCG	EZH2i_Naive_WT	0	0
EZH2i_Naive_WT_10X_CTATCTACAGCTCATA	EZH2i_Naive_WT	0	0
EZH2i_Naive_WT_10X_CTCAACCGTAGCCAGA	EZH2i_Naive_WT	0.318777	0
EZH2i_Naive_WT_10X_CTCAGAAGTACGTACT	EZH2i_Naive_WT	0	0
EZH2i_Naive_WT_10X_CTCAGGGCACAGTATC	EZH2i_Naive_WT	0	0
EZH2i_Naive_WT_10X_CTCAGTCGTTCTCGCT	EZH2i_Naive_WT	0.556418	0
EZH2i_Naive_WT_10X_CTCAGTCTCGAGAAGC	EZH2i_Naive_WT	0	0
EZH2i_Naive_WT_10X_CTCATTAAGGTAGTAT	EZH2i_Naive_WT	0	0
EZH2i_Naive_WT_10X_CTCATTAGTATGCTTG	EZH2i_Naive_WT	0	0
EZH2i_Naive_WT_10X_CTCCAACAGCACTAGG	EZH2i_Naive_WT	0	0
EZH2i_Naive_WT_10X_CTCCACACATGACTCA	EZH2i_Naive_WT	0	0
EZH2i_Naive_WT_10X_CTCCATGCATGTACGT	EZH2i_Naive_WT	0	0
EZH2i_Naive_WT_10X_CTCCATGGTCGATGCC	EZH2i_Naive_WT	0	0
EZH2i_Naive_WT_10X_CTCCATGTCCCAGCGA	EZH2i_Naive_WT	0	0
EZH2i_Naive_WT_10X_CTCCCAACACCAAATC	EZH2i_Naive_WT	0	0
EZH2i_Naive_WT_10X_CTCCCTCTCGCATTGA	EZH2i_Naive_WT	0	0
EZH2i_Naive_WT_10X_CTCCGATGTTCAAACC	EZH2i_Naive_WT	0	0
EZH2i_Naive_WT_10X_CTCCTTTCACATCATG	EZH2i_Naive_WT	0	0
EZH2i_Naive_WT_10X_CTCCTTTTCCTACAAG	EZH2i_Naive_WT	0	0
EZH2i_Naive_WT_10X_CTCTCAGGTGCTCTTC	EZH2i_Naive_WT	0	0
EZH2i_Naive_WT_10X_CTCTGGTTCCTCTAGC	EZH2i_Naive_WT	0	0
EZH2i_Naive_WT_10X_CTGAGCGGTCGTATTG	EZH2i_Naive_WT	0	0
EZH2i_Naive_WT_10X_CTGCAGGTCGCGGACT	EZH2i_Naive_WT	0	0
EZH2i_Naive_WT_10X_CTGCATCAGGGTGAAA	EZH2i_Naive_WT	0	0
EZH2i_Naive_WT_10X_CTGCATCGTTGGTACT	EZH2i_Naive_WT	0	0
EZH2i_Naive_WT_10X_CTGCCATAGGTTACCT	EZH2i_Naive_WT	0	0
EZH2i_Naive_WT_10X_CTGCCATGTTCAACGT	EZH2i_Naive_WT	0	0
EZH2i_Naive_WT_10X_CTGCCTAAGGATTTGA	EZH2i_Naive_WT	0	0
EZH2i_Naive_WT_10X_CTGCCTATCAACCGAT	EZH2i_Naive_WT	0	0
[truncated: 6,805 more rows]
