# Supplementary material for: Polycomb repressive complex 2 shields naïve human pluripotent cells from trophectoderm differentiation
Source: Nat Cell Biol. 2022 May 30;24(6):845–57. doi: 10.1038/s41556-022-00916-w (PMC9203276; doi:10.1038/s41556-022-00916-w)
Supplement: Supplementary file 18 — Statistical source data corresponding to Extended Data Fig. 9. [file 41556_2022_916_MOESM18_ESM.xlsx]

## Sheet: EFIG9a_bulk_heatmap
name	H2Aub_Ni	H2Aub_Ni_EZH2i	H2Aub_Pr	H2Aub_Pr_EZH2i	H3K27m3_Ni	H3K27m3_Ni_EZH2i	H3K27m3_Pr	H3K27m3_Pr_EZH2i	H3K4m3_Ni	H3K4m3_Ni_EZH2i	H3K4m3_Pr	H3K4m3_Pr_EZH2i	RNASeq_TPM_Ni_R1	RNASeq_TPM_Ni_R2	RNASeq_TPM_Ni_R3	RNASeq_TPM_Ni_EZH2i_R1	RNASeq_TPM_Ni_EZH2i_R2	RNASeq_TPM_Ni_EZH2i_R3	RNASeq_TPM_Pr_R1	RNASeq_TPM_Pr_R2	RNASeq_TPM_Pr_R3	RNASeq_TPM_Pr_EZH2i_R1	RNASeq_TPM_Pr_EZH2i_R2	RNASeq_TPM_Pr_EZH2i_R3
CDX1	4.819	3.72131	3.533	3.96265	0.5541	0	3.036	0	7.549	8.344	5.385	1.928	5.54844	5.48253	5.3147	7.25522	7.07682	7.13422	0.111031	0	0.613532	0.963474	0.669027	0.411426
HAND1	6.692	5.05355	9.371	7.27732	3.396	0.429973	7.627	0.1587	33.24	30.72	18.74	2.103	6.02813	6.1807	6.29389	9.08696	9.01276	8.80129	0	0	0.298658	0.31034	0.613532	0.505891
TFAP2A	6.84	4.82679	7.837	7.64916	3.236	0	7.116	0	65.1	69.78	18.04	31.55	3.0054	2.95233	2.61117	5.04963	4.91169	5.16752	0.879706	1.36737	1.15704	3.36737	3.55213	3.52607
CD24	2.427	1.83494	2.541	4.64099	0.7081	0	0.2671	0	38.86	37.36	36.83	34.33	6.03606	6.34678	6.22072	8.90908	8.87633	8.98814	11.216	11.1099	11.0993	10.7541	10.4313	10.674
T	5.614	7.10272	7.618	7.43912	3.976	0	6.69	0.5095	30.25	15.29	22.07	3.716	4.49761	4.43496	4.51033	4.393	3.98641	4.31542	0.0840643	0.15056	0.505891	0.389567	0.485427	0.475085
TWIST1	2.575	1.96137	4.117	4.72422	1.121	0.0833622	6.429	0	31.43	33.29	12.54	7.333	5.91193	5.61559	6.0568	6.60348	6.45615	6.18369	0.124328	0.432959	0.214125	2.37295	2.26303	2.63923
UTF1	4.649	3.77449	5.678	5.78879	0.661	0	1.582	0	21.95	5.25	11.65	6.282	8.04374	8.01039	8.53753	4.66789	4.67299	4.02414	6.39729	6.75596	6.93074	7.32625	7.51302	7.25342
FGF4	3.79	3.90267	5.399	5.38778	0.5943	0	1.74	0	47.14	13	15.64	2.878	6.98812	6.96567	6.69808	3.77189	3.23879	3.03034	1.07724	1.4489	1.03562	1.5008	1.75275	1.31615
WNT5B	1.761	2.96149	1.217	1.9751	0.9731	0	0.5346	0	0.8987	0.2201	0.529	0.05588	4.42559	4.64731	4.35896	5.01614	5.0063	5.15178	1.40599	1.0635	1.31615	2.64155	2.86196	2.59455
KRT18	3.161	1.97792	2.575	2.84247	0.8008	0	0.06734	0.09524	40.9	54.97	24.03	34.55	9.49103	9.48285	9.44793	11.4352	11.4719	11.3962	8.38176	8.41549	8.44303	8.86465	9.02245	8.93581
KRT8	2.848	2.22802	2.407	3.17152	0.6742	0	0.06734	0.09524	44.22	66.54	24.75	35.98	10.1956	10.1965	10.3757	12.0345	12.0693	12.058	8.67564	8.82372	8.7964	9.2451	9.41646	9.12792
TBX3	6.513	5.23692	8.682	9.58108	0.8428	0	5.756	0	69.61	70.63	17.87	11.72	4.31034	4.43496	4.2555	5.63952	5.35226	5.37886	0.536053	0.475085	0.432959	1.02148	1.23879	1.26903
CDX2	8.542	6.31882	10.57	11.2707	3.958	0.249599	6.264	0.1391	37.59	23.3	13.06	2.588	3.83996	3.69265	4.08151	5.42626	5.55888	5.44328	0	0	0.0840643	0	0.0703893	0
MEIS2	3.173	1.70626	3.75	5.14274	0.6063	0	1.406	0	73.98	53.91	34.96	29.06	5.0197	5.03958	5.14893	6.25456	6.04549	6.01033	0.495695	0.526069	0.641546	1.53605	1.70487	1.42761
IL32	2.52	3.40524	1.485	2.50525	0.1243	0	0.4285	0	11.03	4.52	1.427	0.7659	6.59305	6.58256	6.54828	5.93499	5.23993	5.59036	1.75702	1.83592	1.96347	1.59455	1.66903	2
SOX9	4.604	3.75341	5.12	5.76079	2.802	0	1.538	0	47.97	47.06	38.46	22.23	2.98732	2.85997	2.61824	3.79701	3.96255	4.1416	3.25096	3.39094	3.05311	3.59574	3.86888	3.61706
SOX15	2.791	3.17572	2.216	3.09218	0.09785	0	0.2811	0	31.72	4.03	13.71	9.927	6.57698	6.63358	6.70141	3.5656	4.17552	3.7301	3.97453	4.33914	4.32553	3.52982	3.57773	3.65764
KRT19	3.46	3.20607	3.589	4.86736	0.5637	0	0.2497	0	29.68	34.45	31.98	19.79	7.54117	7.62022	7.63858	9.88682	9.95726	9.87038	7.44452	7.49217	7.49633	7.55213	7.76759	7.50208
APOE	1.189	2.40787	0.8034	1.32789	0.2954	0	0.1972	0	21.9	8.616	15.73	13.45	10.3705	10.3492	10.6466	9.26697	9.35658	9.25857	10.145	10.3823	10.3533	9.97559	10.2766	9.9256
MYL9	4.007	4.57017	2.905	2.65344	0.4004	0	0.1953	0	7.266	9.343	22.39	12.55	6.80516	6.86802	6.87958	7.82286	7.96503	8.14282	8.85652	8.9284	8.94881	8.68233	8.74635	8.71898

## Sheet: EFIG9cd_trajectory_labels
traj_dim1	traj_Dim2	State	cellpop
2.96147	-0.0892486	1	ELC
4.88322	0.315511	1	ELC
2.33357	0.128904	1	ELC
1.75181	0.115556	1	ELC
1.55002	-0.256989	1	ELC
4.95461	0.465149	1	ELC
4.42924	0.234964	1	ELC
2.46301	-0.00215968	1	ELC
2.95163	-0.0408461	1	ELC
-7.6535	-3.73504	2	TLC
5.01153	0.324793	1	ELC
2.05297	0.110977	1	ELC
-1.33153	-0.124961	1	ELC
-2.9985	-0.50221	1	ELC
0.147958	-0.0944919	1	ELC
0.306022	-0.150677	1	ELC
4.91402	0.462598	1	ELC
4.96814	0.301338	1	ELC
2.77362	-0.18718	1	ELC
3.1415	-0.0337176	1	ELC
3.47327	0.0515118	1	ELC
4.74899	0.233535	1	ELC
-0.871121	-0.00315497	1	ELC
4.17033	0.125027	1	ELC
4.58698	0.193341	1	ELC
4.95581	0.345137	1	ELC
4.75892	0.375295	1	ELC
0.706825	-0.102189	1	ELC
-5.50465	1.36862	3	ELC
4.96125	0.375952	1	ELC
2.07941	0.00698034	1	ELC
-0.92651	-0.143943	1	ELC
4.68172	0.291876	1	ELC
1.34496	-0.000259996	1	ELC
5.08746	0.39952	1	ELC
1.55204	-0.253878	1	ELC
1.7709	0.0150512	1	ELC
4.90965	0.404725	1	ELC
3.05599	-0.0309135	1	ELC
4.47445	0.348267	1	ELC
-1.09524	-0.337508	1	ELC
4.92453	0.30211	1	ELC
-8.43559	3.59573	3	ELC
-0.308774	-0.202787	1	ELC
4.3896	0.226446	1	ELC
3.20765	0.0827568	1	ELC
3.23245	0.00486136	1	ELC
1.21218	0.0198742	1	ELC
2.79299	-0.082631	1	ELC
0.191636	-0.105606	1	ELC
2.23302	0.05673	1	ELC
4.93291	0.328658	1	ELC
4.91355	0.339347	1	ELC
2.53185	0.10456	1	ELC
-0.841586	0.0321846	1	ELC
4.61836	0.268627	1	ELC
4.95953	0.306114	1	ELC
4.0347	0.100671	1	ELC
4.17477	0.0943731	1	ELC
4.91413	0.43644	1	ELC
2.79686	0.0406432	1	ELC
-0.622934	-0.109028	1	ELC
-1.63654	-0.195675	1	ELC
4.74703	0.250238	1	ELC
4.93518	0.328036	1	ELC
2.62298	0.0515473	1	ELC
2.19715	0.127021	1	ELC
0.450659	-0.164715	1	ELC
2.9119	0.219711	1	ELC
-1.63407	-0.297499	1	ELC
-2.31198	-0.151949	1	ELC
4.91663	0.28379	1	ELC
1.46107	-0.00897035	1	ELC
5.10214	0.412791	1	ELC
-9.41915	4.52622	3	MeLC
3.0466	0.0631821	1	ELC
1.40562	0.214828	1	ELC
2.9283	0.0305409	1	ELC
3.76086	-0.0254573	1	ELC
5.0162	0.307098	1	ELC
4.99538	0.324711	1	ELC
4.80904	0.395514	1	ELC
5.00326	0.262195	1	ELC
4.20721	0.178198	1	ELC
0.415293	-0.169388	1	ELC
2.90216	0.114625	1	ELC
-1.28002	-0.277041	1	ELC
1.20887	-0.0478577	1	ELC
4.51228	0.156295	1	ELC
4.88726	0.33421	1	ELC
4.96482	0.344062	1	ELC
3.15977	-0.0529694	1	ELC
4.63544	0.368596	1	ELC
2.63673	0.0888776	1	ELC
2.82457	-0.0230409	1	ELC
-1.06958	-0.210973	1	ELC
0.702604	-0.0907626	1	ELC
4.9187	0.338918	1	ELC
1.99427	-0.0919792	1	ELC
3.47489	0.0435629	1	ELC
5.05045	0.41869	1	ELC
2.211	0.0705541	1	ELC
4.74926	0.256225	1	ELC
4.90516	0.386828	1	ELC
1.20445	-0.0215295	1	ELC
-1.45303	-0.390556	1	ELC
2.89814	0.104614	1	ELC
4.61785	0.16643	1	ELC
4.9222	0.36805	1	ELC
3.23637	0.0222227	1	ELC
2.32633	0.0894633	1	ELC
4.87283	0.280016	1	ELC
3.09043	0.181863	1	ELC
1.80148	0.0587942	1	ELC
1.21296	-0.0471754	1	ELC
2.18084	0.00668957	1	ELC
0.334512	0.0486665	1	ELC
3.28926	0.0642889	1	ELC
4.87523	0.421827	1	ELC
4.63607	0.169079	1	ELC
3.06052	-0.0163752	1	ELC
2.21501	0.107925	1	ELC
2.20082	0.0427005	1	ELC
4.93895	0.319258	1	ELC
-0.154264	-0.181435	1	ELC
4.18266	0.293724	1	ELC
4.75282	0.335915	1	ELC
2.81435	0.0783022	1	ELC
2.62865	0.102248	1	ELC
4.95598	0.462607	1	ELC
-0.624838	-0.168788	1	ELC
4.88075	0.296529	1	ELC
4.48809	0.178287	1	ELC
1.82133	0.0278697	1	ELC
1.22298	-0.0776533	1	ELC
2.39326	-0.151791	1	ELC
4.03093	0.0881771	1	ELC
1.35585	-0.0186197	1	ELC
3.15558	-0.0707034	1	ELC
4.95693	0.254913	1	ELC
4.9358	0.22177	1	ELC
4.76961	0.271516	1	ELC
3.62033	0.0486407	1	ELC
-4.13872	-0.0445287	3	ELC
1.2087	-0.0220345	1	ELC
4.97462	0.187013	1	ELC
-8.18068	3.32706	3	ELC
-2.04371	-0.425364	1	ELC
-6.41003	-2.59483	2	ELC
4.32475	0.196162	1	ELC
3.31319	-0.0358671	1	ELC
4.4788	0.15942	1	ELC
4.95235	0.258902	1	ELC
-0.942674	-0.144592	1	ELC
4.89082	0.221934	1	ELC
3.24325	0.0170695	1	ELC
4.97788	0.358821	1	ELC
4.89148	0.296256	1	ELC
-1.61824	-0.0472364	1	ELC
4.59801	0.085112	1	ELC
4.70856	0.351298	1	ELC
4.90356	0.416584	1	ELC
4.78233	0.300816	1	ELC
3.33201	0.0257727	1	ELC
-8.83526	4.28707	3	MeLC
-1.82194	-0.298043	1	ELC
4.92251	0.321607	1	ELC
0.0335529	-0.172691	1	ELC
4.63716	0.156661	1	ELC
2.67461	0.0625831	1	ELC
4.02931	0.118321	1	ELC
3.24012	0.00306653	1	ELC
-0.911303	-0.0889223	1	ELC
5.00523	0.410983	1	ELC
-0.163979	-0.0449213	1	ELC
0.592398	-0.0516297	1	ELC
2.21627	0.0434543	1	ELC
4.90414	0.304032	1	ELC
-4.14684	-0.631151	2	ELC
4.96053	0.322289	1	ELC
1.20077	0.00286255	1	ELC
3.06024	-0.0491258	1	ELC
4.57311	0.323617	1	ELC
3.08507	0.157895	1	ELC
1.20773	-0.0457631	1	ELC
0.458153	-0.156994	1	ELC
4.90732	0.249384	1	ELC
-0.461066	-0.233134	1	ELC
3.83377	-0.0171702	1	ELC
1.19966	-0.00619854	1	ELC
0.451011	-0.164727	1	ELC
5.01546	0.386675	1	ELC
-0.462616	-0.126941	1	ELC
-8.03334	2.4051	3	HLC
4.93976	0.313111	1	ELC
-0.152136	-0.239597	1	ELC
4.26108	0.251318	1	ELC
-1.19842	-0.00895526	1	ELC
3.70446	0.0669532	1	ELC
4.22826	0.152002	1	ELC
4.94634	0.374237	1	ELC
4.92715	0.406538	1	ELC
2.81358	0.123229	1	ELC
-0.157616	-0.138123	1	ELC
4.13825	0.239218	1	ELC
-2.85466	-0.412767	1	ELC
-2.40724	-0.300219	1	ELC
5.00436	0.381527	1	ELC
2.7839	-0.208499	1	ELC
-8.20625	-5.27404	2	TLC
-7.63747	-4.18547	2	TLC
4.29327	0.189329	1	ELC
4.96118	0.352089	1	ELC
4.96604	0.3248	1	ELC
2.99144	0.18831	1	ELC
4.91582	0.412018	1	ELC
3.32755	-0.0323543	1	ELC
3.22622	0.146991	1	ELC
-4.09483	-0.746417	2	ELC
4.10009	0.131209	1	ELC
4.90536	0.299118	1	ELC
-1.38253	-0.11434	1	ELC
1.20468	0.0409415	1	ELC
2.63098	0.110179	1	ELC
4.92671	0.306161	1	ELC
4.6416	0.0596975	1	ELC
2.87132	-0.097051	1	ELC
5.01326	0.335834	1	ELC
4.89871	0.357831	1	ELC
3.56609	0.237398	1	ELC
4.51081	0.30877	1	ELC
4.96102	0.38477	1	ELC
-1.45303	-0.120111	1	ELC
2.14921	-0.234587	1	ELC
3.95796	0.0686326	1	ELC
4.96699	0.3308	1	ELC
-1.81483	-0.337325	1	ELC
-1.41945	-0.436348	1	Undef
2.00802	-0.142338	1	ELC
-3.27444	-0.172019	1	ELC
4.95593	0.180293	1	ELC
-4.02853	0.516393	3	ELC
4.51206	0.196233	1	ELC
3.37885	0.257908	1	ELC
0.870808	-0.0872379	1	ELC
2.09371	-0.0102994	1	ELC
-2.01881	-0.128334	1	ELC
1.86389	0.247686	1	ELC
2.89838	-0.10893	1	ELC
0.14695	-0.0775949	1	ELC
3.23891	-0.055774	1	ELC
0.722382	-0.106209	1	ELC
0.700072	-0.0804715	1	ELC
4.02782	0.128992	1	ELC
2.63171	0.0795979	1	ELC
4.92899	0.385157	1	ELC
-9.48301	4.56127	3	MeLC
1.35185	-0.00723588	1	ELC
3.04624	0.0724441	1	ELC
4.87538	0.292239	1	ELC
4.73393	0.244324	1	ELC
2.32573	0.0306208	1	ELC
4.69851	0.255639	1	ELC
5.0023	0.268621	1	ELC
2.32913	0.0904414	1	ELC
4.87953	0.399753	1	ELC
4.91993	0.366342	1	ELC
1.69908	0.0080913	1	ELC
-0.459496	-0.114722	1	ELC
4.94342	0.380138	1	ELC
4.96287	0.479938	1	ELC
1.21372	-0.040437	1	ELC
0.182086	-0.0853339	1	ELC
1.47301	-0.0403637	1	ELC
3.07786	-0.074055	1	ELC
5.10328	0.247185	1	ELC
-1.78969	-0.156622	1	ELC
4.9506	0.330923	1	ELC
4.98656	0.32085	1	ELC
5.00715	0.426286	1	ELC
-0.158982	-0.0769808	1	ELC
5.00757	0.311329	1	ELC
4.97407	0.407821	1	ELC
5.00476	0.361924	1	ELC
5.07136	0.411446	1	ELC
-6.97764	2.28036	3	ELC
-2.59114	-0.178723	1	ELC
4.88303	0.324326	1	ELC
2.52735	0.023812	1	ELC
2.62919	0.092965	1	ELC
5.05356	0.315339	1	ELC
4.88609	0.297108	1	ELC
4.89221	0.358433	1	ELC
3.76226	0.0278526	1	ELC
4.93932	0.282864	1	ELC
3.2898	0.0623752	1	ELC
3.96125	0.0377942	1	ELC
4.8945	0.276669	1	ELC
0.839437	-0.0726103	1	ELC
2.70096	-0.00100937	1	ELC
2.3192	0.0316456	1	ELC
2.50881	-0.0175731	1	ELC
0.716481	-0.083693	1	ELC
4.91154	0.375937	1	ELC
0.151643	-0.111034	1	ELC
1.34054	0.0174856	1	ELC
-1.24263	-0.0280724	1	ELC
4.10342	0.0960716	1	ELC
3.39298	-0.0336159	1	ELC
-2.40191	-0.331122	1	ELC
4.93266	0.294099	1	ELC
3.1337	0.0956152	1	ELC
4.94235	0.279056	1	ELC
1.20911	0.0090398	1	ELC
-3.01469	-0.240512	1	ELC
1.86768	0.0798752	1	ELC
4.90409	0.314058	1	ELC
-6.90135	-3.06019	2	ELC
-7.75182	-3.98199	2	TLC
5.05132	0.271573	1	ELC
1.2133	-0.0532698	1	ELC
2.53309	0.118642	1	ELC
3.28747	0.0523656	1	ELC
3.51783	0.096255	1	ELC
0.432178	-0.145836	1	ELC
4.98199	0.285136	1	ELC
3.43715	0.0751509	1	ELC
5.08102	0.432231	1	ELC
1.83143	-0.0354269	1	ELC
4.36936	0.203078	1	ELC
-2.81111	-0.264927	1	ELC
4.93177	0.361572	1	ELC
4.56171	0.326938	1	ELC
4.88379	0.256431	1	ELC
0.470665	-0.154481	1	ELC
-8.21261	3.36748	3	ELC
4.96678	0.381303	1	ELC
2.71909	0.168085	1	ELC
4.91386	0.476288	1	ELC
-1.18724	-0.231401	1	ELC
-0.306502	-0.148718	1	ELC
3.0385	-0.106618	1	ELC
2.2091	0.0442063	1	ELC
2.86103	0.0544084	1	ELC
4.77883	0.160379	1	ELC
4.9787	0.255214	1	ELC
5.0373	0.302805	1	ELC
4.96955	0.443986	1	ELC
-1.17177	-0.153934	1	ELC
4.81876	0.340882	1	ELC
4.56256	0.355543	1	ELC
0.872448	-0.129401	1	ELC
3.15086	-0.0786408	1	ELC
2.32445	0.0618616	1	ELC
2.21436	0.152621	1	ELC
5.05897	0.517915	1	ELC
1.4706	0.00891647	1	ELC
0.450753	-0.115891	1	ELC
0.435541	-0.156143	1	ELC
-1.27847	-0.220574	1	ELC
1.06295	-0.0277183	1	ELC
5.03637	0.294898	1	ELC
4.22067	0.182986	1	ELC
4.94264	0.346461	1	ELC
4.99442	0.419885	1	ELC
4.42398	0.277079	1	ELC
-0.641957	-0.192611	1	ELC
2.63125	0.0846129	1	ELC
2.44147	-0.112772	1	ELC
3.15449	-0.0284476	1	ELC
-0.863539	-0.00355726	1	ELC
4.71066	0.371285	1	ELC
3.58105	0.0189072	1	ELC
4.51478	0.166731	1	ELC
4.9859	0.308416	1	ELC
-4.8007	1.0101	3	ELC
2.43724	0.128782	1	ELC
-7.41213	-3.73602	2	TLC
4.90422	0.398653	1	ELC
1.20376	0.0285034	1	ELC
3.04941	0.0785121	1	ELC
3.16377	-0.0662078	1	ELC
4.62318	0.281363	1	ELC
4.91218	0.329636	1	ELC
-0.781017	-0.261607	1	ELC
2.59693	0.00247246	1	ELC
5.04958	0.522789	1	ELC
3.69363	-0.0184469	1	ELC
4.88545	0.271259	1	ELC
4.51073	0.283049	1	ELC
4.62367	0.211642	1	ELC
1.22917	-0.0260466	1	ELC
3.64005	0.00436096	1	ELC
-2.4243	-0.351055	1	ELC
0.0326999	-0.0483093	1	ELC
4.9724	0.257043	1	ELC
3.28414	0.0207341	1	ELC
4.29127	0.184721	1	ELC
-1.44143	-0.336348	1	ELC
-0.00605382	-0.0784469	1	ELC
-7.51913	-3.33117	2	TLC
-5.26004	0.659938	3	ELC
4.14652	0.160397	1	ELC
4.91125	0.420443	1	ELC
4.48746	0.289348	1	ELC
2.90893	0.0975954	1	ELC
3.62073	0.0483491	1	ELC
4.31747	0.139112	1	ELC
-6.04169	1.42764	3	ELC
4.46275	0.241742	1	ELC
-0.568017	-0.0109933	1	ELC
1.71331	-0.211505	1	ELC
4.87672	0.33314	1	ELC
2.69031	-0.0537727	1	ELC
4.91106	0.36446	1	ELC
1.20788	-0.0187112	1	ELC
4.36248	0.172417	1	ELC
4.63055	0.211163	1	ELC
4.51874	0.243014	1	ELC
2.20424	0.036247	1	ELC
4.8767	0.324675	1	ELC
3.15644	0.000226493	1	ELC
3.83462	-0.00673589	1	ELC
4.87098	0.289263	1	ELC
3.87725	0.0962552	1	ELC
-7.98068	-4.24207	2	TLC
4.91316	0.402899	1	ELC
3.23818	-0.0568556	1	ELC
3.12048	0.0211589	1	ELC
4.92871	0.375302	1	ELC
0.642913	-0.0655417	1	ELC
4.94205	0.306263	1	ELC
1.8048	0.0746566	1	ELC
3.3604	0.0513779	1	ELC
4.87571	0.299288	1	ELC
3.30896	0.194316	1	ELC
4.95838	0.431274	1	ELC
2.10413	0.165326	1	ELC
3.03796	0.0958755	1	ELC
4.2221	0.193974	1	ELC
1.97753	-0.00385588	1	ELC
4.97189	0.322596	1	ELC
3.32079	0.0128751	1	ELC
4.88692	0.424769	1	ELC
2.0582	-0.158934	1	ELC
4.90445	0.373592	1	ELC
3.04792	0.0654706	1	ELC
0.118856	-0.190285	1	ELC
1.75106	0.33993	1	ELC
4.88652	0.313729	1	ELC
4.93974	0.269012	1	ELC
3.02877	-0.064272	1	ELC
-7.54918	2.87656	3	ELC
2.90498	0.157289	1	ELC
4.93696	0.266109	1	ELC
4.50053	0.301574	1	ELC
4.94139	0.389842	1	ELC
-1.65253	-0.282915	1	ELC
2.11278	-0.23581	1	ELC
4.95495	0.212779	1	ELC
5.01525	0.340706	1	ELC
2.3295	0.0617975	1	ELC
2.50944	0.0332302	1	ELC
3.32621	0.274728	1	ELC
-0.118431	-0.112752	1	ELC
3.95506	0.10228	1	ELC
4.93552	0.402851	1	ELC
2.22775	0.148656	1	ELC
5.01457	0.424335	1	ELC
5.01064	0.438436	1	ELC
4.93876	0.320679	1	ELC
-0.150551	-0.182129	1	ELC
-0.603984	-0.229025	1	ELC
-7.55199	-3.58249	2	TLC
-8.29068	4.00109	3	ELC
2.93645	-0.0154206	1	ELC
4.77336	0.325985	1	ELC
4.14905	0.173312	1	ELC
4.94612	0.3758	1	ELC
4.88215	0.390096	1	ELC
4.58363	0.270812	1	ELC
2.01538	0.00323619	1	ELC
1.44978	0.0435978	1	ELC
3.24156	0.21326	1	ELC
-1.81592	-0.11213	1	ELC
4.91744	0.292555	1	ELC
1.86687	-0.126812	1	ELC
-1.28292	-0.311545	1	ELC
1.80118	0.0821043	1	ELC
-7.60945	2.72691	3	HLC
4.73542	0.173301	1	ELC
1.46503	0.0736243	1	ELC
-1.10544	-0.124146	1	ELC
-2.38477	-0.207746	1	ELC
2.63488	0.114636	1	ELC
3.24317	-0.0935785	1	ELC
4.88222	0.45316	1	ELC
2.78491	-0.0626915	1	ELC
2.86878	-0.0447542	1	ELC
4.91238	0.327653	1	ELC
0.944781	-0.00539179	1	ELC
-8.12113	-3.64438	2	TLC
4.89825	0.304689	1	ELC
-0.597336	-0.192145	1	ELC
0.607929	-0.158277	1	ELC
4.79257	0.392567	1	ELC
4.60241	0.316019	1	ELC
-1.45646	-0.418445	1	ELC
3.0784	0.0967176	1	ELC
4.40803	0.245084	1	ELC
2.32687	0.0493905	1	ELC
3.75723	-0.0513873	1	ELC
4.89772	0.32656	1	ELC
4.89343	0.321086	1	ELC
3.3151	-0.00376968	1	ELC
2.7263	0.0717622	1	ELC
4.76606	0.282828	1	ELC
-6.74421	1.67854	3	ELC
0.866751	-0.0880326	1	ELC
5.08938	0.301268	1	ELC
-0.462986	-0.0749496	1	ELC
4.78333	0.320026	1	ELC
1.57874	0.054987	1	ELC
5.00543	0.326571	1	ELC
3.3119	0.0105528	1	ELC
4.91526	0.351514	1	ELC
0.446197	-0.0934563	1	ELC
-8.49838	3.59793	3	ELC
4.96126	0.288037	1	ELC
2.94286	0.036067	1	ELC
2.49778	-0.0960481	1	ELC
2.00343	-0.130402	1	ELC
-0.446376	-0.127978	1	ELC
4.13477	0.18117	1	ELC
4.97217	0.253563	1	ELC
-2.18734	-0.334266	1	ELC
4.70818	0.341542	1	ELC
5.0655	0.313259	1	ELC
-0.773801	-0.1959	1	ELC
4.95754	0.236076	1	ELC
4.92859	0.309915	1	ELC
-1.06341	-0.160896	1	ELC
2.72512	0.0965016	1	ELC
4.98229	0.383163	1	ELC
-0.159663	-0.0673917	1	ELC
2.31745	-0.19291	1	ELC
4.31279	0.112988	1	ELC
-5.6968	-2.16643	2	ELC
1.19939	-0.0044822	1	ELC
3.54755	-0.0381863	1	ELC
4.50329	0.294139	1	ELC
0.0272251	-0.226225	1	ELC
-7.51965	-3.60768	2	TLC
2.2144	0.0294933	1	ELC
4.94425	0.370008	1	ELC
2.7567	0.0606384	1	ELC
-7.95321	3.34298	3	ELC
4.93839	0.324333	1	ELC
0.707796	-0.132617	1	ELC
1.06527	0.00264662	1	ELC
4.54901	0.253712	1	ELC
2.88424	-0.0823941	1	ELC
4.88499	0.310587	1	ELC
5.00617	0.48378	1	ELC
4.95907	0.503152	1	ELC
-7.29445	-3.51679	2	TLC
0.693164	-0.0716395	1	ELC
2.85833	0.0684634	1	ELC
0.710172	-0.134897	1	ELC
4.96467	0.341367	1	ELC
4.63824	0.360833	1	ELC
5.10769	0.319365	1	ELC
5.10607	0.420788	1	ELC
4.97476	0.294819	1	ELC
0.17379	-0.130126	1	ELC
2.72037	0.0588818	1	ELC
3.24625	0.239497	1	ELC
-2.18085	-0.186007	1	ELC
3.84141	0.0353327	1	ELC
0.705214	-0.115344	1	ELC
-0.00544312	-0.163689	1	ELC
2.65856	-0.121854	1	ELC
4.85961	0.257299	1	ELC
4.75428	0.390803	1	ELC
4.90743	0.379328	1	ELC
4.92331	0.326217	1	ELC
4.90436	0.402009	1	ELC
4.70904	0.176738	1	ELC
-5.22275	-1.88866	2	ELC
1.59776	-0.0616257	1	ELC
2.23149	-0.178881	1	ELC
-8.37683	3.19463	3	MeLC
3.23782	0.0244221	1	ELC
5.0449	0.373422	1	ELC
-0.932362	-0.135671	1	ELC
0.21082	-0.166269	1	ELC
4.9676	0.316093	1	ELC
4.91483	0.382588	1	ELC
3.29901	0.0651178	1	ELC
1.19263	0.0056187	1	ELC
4.99098	0.395927	1	ELC
3.86103	0.258705	1	ELC
4.58113	0.298629	1	ELC
-5.47594	1.4236	3	ELC
5.02425	0.349533	1	ELC
4.81673	0.274727	1	ELC
4.99552	0.348262	1	ELC
1.43793	0.0705611	1	ELC
4.75669	0.28016	1	ELC
5.02027	0.457957	1	ELC
2.42454	0.0131888	1	ELC
0.711721	-0.0893776	1	ELC
2.43715	0.107833	1	ELC
0.32389	0.0370014	1	ELC
-7.77383	3.42363	3	ELC
4.96085	0.285367	1	ELC
2.6092	-0.00478212	1	ELC
4.98211	0.4084	1	ELC
5.11868	0.278031	1	ELC
2.69837	0.0174394	1	ELC
-4.30577	0.674658	3	ELC
0.80257	-0.0139297	1	ELC
0.712507	-0.1033	1	ELC
3.88147	0.0758273	1	ELC
4.9173	0.306339	1	ELC
5.05569	0.329926	1	ELC
2.12188	0.115204	1	ELC
5.07072	0.408308	1	ELC
2.04162	-0.129568	1	ELC
3.69325	0.0429172	1	ELC
4.80206	0.34108	1	ELC
3.22594	-0.103705	1	ELC
4.57276	0.332804	1	ELC
4.90877	0.296598	1	ELC
5.03378	0.322977	1	ELC
4.10238	0.125842	1	ELC
4.0298	0.118913	1	ELC
-1.28869	-0.138486	1	ELC
4.96953	0.354543	1	ELC
4.69875	0.302318	1	ELC
-9.34872	4.4469	3	MeLC
5.05503	0.375674	1	ELC
4.99437	0.372988	1	ELC
2.43608	0.103387	1	ELC
-1.62578	-0.29223	1	ELC
4.41785	0.132127	1	ELC
2.85016	0.0449664	1	ELC
4.89929	0.297383	1	ELC
2.20428	0.0444684	1	ELC
3.07901	-0.014959	1	ELC
2.63517	-0.179311	1	ELC
-2.19052	-0.342717	1	ELC
2.43521	0.196333	1	ELC
4.51113	0.247904	1	ELC
1.98106	0.0906169	1	ELC
3.89353	0.0905408	1	ELC
3.05983	-0.0513274	1	ELC
3.40048	-0.0401384	1	ELC
3.68255	-0.156651	1	ELC
-6.77998	1.92838	3	ELC
5.02881	0.47197	1	ELC
4.89775	0.417616	1	ELC
1.35203	-0.00673971	1	ELC
-3.2296	-0.25049	1	ELC
2.69817	-0.0877777	1	ELC
1.98376	0.0609853	1	ELC
-6.44321	-2.82443	2	ELC
2.62582	0.0693574	1	ELC
4.96606	0.34585	1	ELC
4.56573	0.180215	1	ELC
1.98039	0.152811	1	ELC
2.94513	-0.00715427	1	ELC
4.32476	0.0449939	1	ELC
4.70918	0.158573	1	ELC
0.742882	-0.162831	1	ELC
-2.79401	-0.188327	1	ELC
-1.9382	-0.245413	1	ELC
3.2383	-0.0235842	1	ELC
-8.67428	3.5716	3	ELC
-3.02073	-0.470948	1	ELC
0.264904	-0.0580014	1	ELC
-5.78956	-2.01208	2	ELC
-4.01334	-0.171104	1	ELC
-9.08358	4.34797	3	MeLC
2.19536	0.0303781	1	ELC
-4.00992	-0.402465	1	ELC
3.05774	-0.0201952	1	ELC
0.166829	-0.0111974	1	ELC
3.86151	0.0987271	1	ELC
4.92468	0.356366	1	ELC
-8.55848	2.81628	3	MeLC
0.412203	-0.114874	1	ELC
1.86012	0.266801	1	ELC
-0.297044	-0.153655	1	ELC
1.47285	-0.0344531	1	ELC
-4.3545	-0.875679	2	ELC
0.394169	-0.155126	1	ELC
-7.99093	-4.17278	2	TLC
-1.28358	-0.290149	1	ELC
4.95874	0.288229	1	ELC
-0.298625	-0.212706	1	ELC
4.36377	0.264232	1	ELC
0.732066	-0.10136	1	ELC
5.02664	0.191322	1	ELC
4.10527	0.0757395	1	ELC
-1.64191	-0.314322	1	ELC
-7.01137	-3.37427	2	ELC
5.19361	0.268219	1	ELC
-1.11672	-0.199929	1	ELC
4.87271	0.355131	1	ELC
2.43684	0.0945382	1	ELC
3.0372	0.0230398	1	ELC
-4.1542	-0.064795	3	ELC
1.30262	0.0836177	1	ELC
1.99124	-0.183416	1	ELC
-5.24265	-1.65458	2	ELC
-2.8215	-0.447255	1	ELC
-0.783037	-0.247537	1	ELC
-0.923463	-0.326592	1	ELC
-8.20518	2.51549	3	ELC
0.0963546	-0.168826	1	ELC
4.96752	0.402639	1	ELC
5.00395	0.30344	1	ELC
4.89148	0.360106	1	ELC
0.84653	-0.0655001	1	ELC
3.41743	-0.033807	1	ELC
0.691319	-0.08315	1	ELC
0.143928	-0.18325	1	ELC
-3.65831	-0.231466	1	ELC
-0.308028	-0.111057	1	ELC
2.62677	0.0621166	1	ELC
-7.27832	-3.1934	2	ELC
-1.55522	-0.143573	1	ELC
-4.48324	0.103479	3	ELC
1.24056	-0.0761993	1	ELC
-0.839191	-0.303798	1	ELC
4.62893	0.190335	1	ELC
-7.15558	-3.18461	2	ELC
-0.0326816	-0.225738	1	ELC
0.459183	-0.160897	1	ELC
-1.99017	-0.342916	1	ELC
-2.41093	-0.394981	1	ELC
4.3409	0.259062	1	ELC
2.49953	0.0255987	1	ELC
-4.373	0.303514	3	ELC
2.50849	-0.101314	1	ELC
-4.11555	0.0381279	3	ELC
4.91891	0.325511	1	ELC
-2.44071	-0.350126	1	ELC
-1.28809	-0.230006	1	ELC
5.12473	0.290108	1	ELC
-3.05418	-0.302619	1	ELC
4.49805	0.291843	1	ELC
0.714103	-0.0865384	1	ELC
-4.65535	0.234374	3	ELC
-8.12355	3.18068	3	ELC
-0.155102	-0.149667	1	ELC
-1.3836	-0.228494	1	ELC
-1.65069	-0.294329	1	ELC
2.74098	-0.0147177	1	ELC
0.687275	-0.0378905	1	ELC
4.83109	0.238533	1	ELC
-1.81211	-0.444765	1	ELC
-7.35943	-3.05798	2	ELC
4.95886	0.350948	1	ELC
-9.3387	4.55353	3	MeLC
3.15384	-0.0867868	1	ELC
3.14004	-0.136933	1	ELC
1.46556	0.0370444	1	ELC
-2.37933	-0.0887812	1	ELC
-2.19251	-0.148758	1	ELC
4.7575	0.306161	1	ELC
2.90268	0.0880112	1	ELC
-8.26698	3.21279	3	MeLC
-0.152447	-0.190103	1	ELC
-2.81137	-0.431183	1	ELC
0.138568	-0.20452	1	ELC
2.3621	0.002228	1	ELC
-8.63714	3.49333	3	MeLC
4.10028	0.139948	1	ELC
0.605259	-0.117245	1	ELC
-0.29726	-0.224773	1	ELC
-0.27065	-0.237934	1	ELC
0.278724	-0.101442	1	ELC
3.5494	0.0198811	1	ELC
1.53657	-0.261409	1	ELC
-4.18246	0.0366974	3	ELC
4.89665	0.310835	1	ELC
1.21791	-0.0633893	1	ELC
3.32705	0.00167115	1	ELC
0.810046	0.0201573	1	ELC
0.28767	-0.180093	1	ELC
3.06907	-0.0319155	1	ELC
-3.085	-0.398895	1	ELC
-2.42692	-0.35922	1	ELC
-7.06496	-2.8924	2	ELC
2.17143	0.0391664	1	ELC
-9.32346	3.95625	3	MeLC
4.18142	0.0864803	1	ELC
2.33191	0.0402928	1	ELC
-0.460749	-0.193003	1	ELC
3.87797	0.0809157	1	ELC
4.25832	0.0267836	1	ELC
5.00353	0.328413	1	ELC
2.72251	0.0672179	1	ELC
-7.34427	-3.06584	2	ELC
-1.22998	0.00169272	1	ELC
4.91685	0.315216	1	ELC
1.87893	0.0373914	1	ELC
0.898701	-0.0317951	1	ELC
4.25401	0.143369	1	ELC
4.90503	0.362351	1	ELC
-4.1105	0.120122	3	ELC
0.170664	0.0266027	1	ELC
3.95836	0.116455	1	ELC
0.073399	0.0014219	1	ELC
0.432785	-0.105141	1	ELC
-2.38682	-0.102849	1	ELC
4.76952	0.257915	1	ELC
-1.97081	0.0671653	1	ELC
-0.624522	-0.104957	1	ELC
-5.5335	1.17051	3	ELC
3.67614	-0.118712	1	ELC
-4.32336	-1.3666	2	ELC
-0.941176	-0.148958	1	ELC
4.16318	0.129898	1	ELC
-4.91888	0.730874	3	ELC
-8.63308	3.21357	3	MeLC
-1.10382	-0.38554	1	ELC
0.453329	-0.161181	1	ELC
-0.927847	-0.116329	1	ELC
4.9449	0.252505	1	ELC
2.32992	0.0732857	1	ELC
-4.08416	0.0731435	3	ELC
3.76109	-0.0482002	1	ELC
2.63201	0.107064	1	ELC
-4.87155	-1.39063	2	ELC
2.81518	0.012174	1	ELC
0.165924	-0.0612332	1	ELC
-0.923174	-0.030102	1	ELC
2.88213	-0.0573139	1	ELC
2.31983	-0.1606	1	ELC
4.88629	0.351782	1	ELC
-2.01027	-0.479271	1	ELC
3.83467	0.0165621	1	ELC
-8.09296	2.88473	3	ELC
-4.33401	-0.952125	2	ELC
-4.03925	-0.173071	1	ELC
-4.33119	-0.0330404	3	ELC
4.87847	0.337582	1	ELC
4.06895	-0.00263002	1	ELC
3.6161	0.00586669	1	ELC
4.38501	0.277172	1	ELC
4.92045	0.3829	1	ELC
-3.45399	-0.0699156	1	ELC
0.442711	-0.176189	1	ELC
-0.928698	-0.0261262	1	ELC
2.29557	0.00123207	1	ELC
3.76394	-0.00590996	1	ELC
4.14434	0.169386	1	ELC
-1.21201	-0.00415446	1	ELC
4.90301	0.285016	1	ELC
4.02473	0.120984	1	ELC
-3.5497	-0.401289	1	ELC
4.09768	0.0980328	1	ELC
2.60184	-0.137152	1	ELC
-7.01804	-3.33598	2	ELC
-9.33894	4.66368	3	MeLC
-4.62523	0.160595	3	ELC
-7.01387	-2.96639	2	ELC
0.166595	-0.0602979	1	ELC
-1.81487	-0.3541	1	ELC
0.856276	-0.109508	1	ELC
4.8985	0.306879	1	ELC
4.57799	0.316152	1	ELC
-9.42006	4.86969	3	MeLC
2.90651	-0.0190912	1	ELC
0.143215	-0.227248	1	ELC
-0.154581	-0.157467	1	ELC
-8.47435	3.38262	3	MeLC
-6.23981	-2.55985	2	ELC
4.7899	0.284357	1	ELC
-2.586	-0.22292	1	ELC
4.89558	0.348848	1	ELC
4.87213	0.299748	1	ELC
0.449776	-0.141239	1	ELC
-4.66484	0.58311	3	ELC
0.112852	-0.167542	1	ELC
-0.00648915	-0.173052	1	ELC
4.10223	0.102298	1	ELC
-9.60087	4.99292	3	MeLC
2.95258	-0.0452045	1	ELC
1.33054	0.0120969	1	ELC
-4.13327	-0.0438222	3	ELC
4.94716	0.252725	1	ELC
2.62983	0.066512	1	ELC
4.78048	0.293045	1	ELC
1.18889	-0.00810677	1	ELC
2.21996	-0.153578	1	ELC
5.05949	0.318721	1	ELC
1.05679	-0.0398961	1	ELC
2.10691	-0.210656	1	ELC
-0.953978	-0.112722	1	ELC
1.64584	0.107449	1	ELC
4.95322	0.431728	1	ELC
-8.74563	3.53959	3	MeLC
-2.43661	-0.223478	1	ELC
-2.43994	-0.320992	1	ELC
4.31245	0.133321	1	ELC
0.465092	-0.15806	1	ELC
2.51126	0.0121251	1	ELC
-5.73575	1.20164	3	ELC
4.39392	0.0930437	1	ELC
-7.37649	-3.806	2	TLC
-8.74139	3.47735	3	MeLC
-0.923321	-0.0357966	1	Undef
4.44727	0.209367	1	ELC
2.51161	0.000905465	1	ELC
4.88519	0.275938	1	ELC
-4.26541	-0.961627	2	ELC
4.9993	0.236629	1	ELC
-4.17139	-0.0485522	3	ELC
0.629813	0.0643684	1	ELC
-2.87846	-0.384357	1	ELC
-4.041	-0.200487	1	ELC
2.21367	-0.22488	1	ELC
4.10721	0.100814	1	ELC
3.4052	0.0491119	1	ELC
4.9821	0.303993	1	ELC
3.24297	-0.0921241	1	ELC
3.31708	-0.00543391	1	ELC
2.99066	0.148484	1	ELC
5.0504	0.320749	1	ELC
4.87667	0.303286	1	ELC
4.81844	0.336161	1	ELC
2.72032	0.164428	1	ELC
2.39991	-0.0194771	1	ELC
-3.47367	-0.0868889	1	ELC
-1.74637	-0.136963	1	ELC
4.94456	0.292528	1	ELC
3.5355	0.0130958	1	ELC
-4.49018	0.167538	3	ELC
4.92294	0.350187	1	ELC
-2.58777	-0.213516	1	ELC
3.06732	-0.00700863	1	ELC
5.04353	0.254322	1	ELC
-7.64424	-3.7564	2	TLC
-0.49531	-0.105997	1	ELC
-4.0077	-0.593717	1	ELC
0.675674	-0.0480849	1	ELC
-1.63891	-0.140379	1	ELC
-4.38857	0.152289	3	ELC
2.62958	0.0970517	1	ELC
1.55077	-0.147154	1	ELC
4.18061	0.143242	1	ELC
2.66352	-0.0239294	1	ELC
0.691803	-0.0949657	1	ELC
2.91757	-0.0733975	1	ELC
4.30864	0.134825	1	ELC
2.86456	0.065581	1	ELC
-3.66054	-0.250561	1	ELC
4.90346	0.306926	1	ELC
0.725406	-0.114792	1	ELC
2.36721	-0.131255	1	ELC
-8.86546	3.45673	3	MeLC
1.1994	-0.0374778	1	ELC
2.51489	0.0271985	1	ELC
0.127888	-0.102415	1	ELC
0.138129	-0.146436	1	ELC
4.51411	0.261295	1	ELC
4.78667	0.294608	1	ELC
-0.0131007	-0.1197	1	ELC
2.85333	-0.0421728	1	ELC
-0.776576	-0.176614	1	ELC
5.03207	0.44787	1	ELC
-5.38764	1.04832	3	ELC
2.99942	-0.0511229	1	ELC
2.30122	-0.0239679	1	ELC
4.72738	0.288002	1	ELC
-3.00182	-0.212822	1	ELC
-8.9189	3.57584	3	MeLC
-1.44399	-0.0186054	1	ELC
-4.12044	-0.841259	2	ELC
-1.10623	-0.330697	1	ELC
4.96467	0.334021	1	ELC
0.878689	-0.0883834	1	ELC
0.399365	-0.14936	1	ELC
-8.31812	2.78811	3	MeLC
2.53034	0.0937928	1	ELC
-8.00107	-2.7751	2	HLC
-7.83045	-3.98483	2	TLC
0.716933	-0.126879	1	ELC
3.96865	-0.0427574	1	ELC
-1.8098	-0.210833	1	ELC
3.59121	-0.105895	1	ELC
-0.917774	-0.260544	1	ELC
1.22166	-0.0262025	1	ELC
2.96006	-0.00329039	1	ELC
2.43682	0.109528	1	ELC
-2.19167	-0.226718	1	ELC
3.32185	-0.0491339	1	ELC
-5.83077	1.07489	3	ELC
1.17036	-0.174124	1	ELC
-3.98613	-0.113609	1	ELC
4.15403	0.153834	1	ELC
4.90374	0.339205	1	ELC
2.8678	-0.0957878	1	ELC
2.94604	0.00335973	1	ELC
-8.45222	3.03555	3	ELC
-0.171503	-0.0403594	1	ELC
4.91135	0.351572	1	ELC
-0.945859	-0.210544	1	ELC
4.32793	0.175952	1	ELC
-0.629983	-0.132411	1	ELC
1.55183	-0.151533	1	ELC
2.23202	-0.0427135	1	ELC
0.552104	-0.0550974	1	ELC
2.4903	0.00768592	1	ELC
4.17647	0.144931	1	ELC
5.04138	0.281569	1	ELC
-2.833	-0.434536	1	ELC
4.89301	0.347344	1	ELC
4.94118	0.309168	1	ELC
1.20657	-0.010753	1	ELC
-3.42725	-0.229439	1	ELC
-2.60014	-0.274379	1	ELC
3.39368	0.000773346	1	ELC
-2.99841	-0.0598354	1	ELC
2.51048	-0.009152	1	ELC
4.07951	-0.0196921	1	ELC
-4.4355	0.109088	3	ELC
-1.63188	-0.294748	1	ELC
2.32954	0.106254	1	ELC
0.568108	-0.120897	1	ELC
1.88941	-0.179838	1	ELC
-5.31483	1.27752	3	ELC
4.9445	0.311061	1	ELC
-4.11378	0.0885216	3	ELC
-1.5837	-0.225247	1	ELC
-7.77574	-4.06058	2	TLC
1.32494	0.0479674	1	ELC
-4.47876	-0.805592	2	ELC
-4.44871	0.133043	3	ELC
0.420678	-0.134649	1	ELC
3.48246	-0.0089898	1	ELC
4.18439	0.261548	1	ELC
-0.603978	-0.179255	1	ELC
2.17949	-0.108993	1	ELC
-1.60713	-0.228356	1	ELC
2.63237	0.0536633	1	ELC
3.43291	0.043659	1	ELC
1.56025	0.0639157	1	ELC
-4.27746	0.180216	3	ELC
2.21029	0.0474222	1	ELC
0.7136	-0.0825108	1	ELC
-7.40106	2.64774	3	ELC
-6.43875	1.72842	3	ELC
-6.96781	-3.0608	2	ELC
3.555	0.0579744	1	ELC
-2.21455	-0.374674	1	ELC
4.16292	0.276015	1	ELC
-1.82826	-0.468958	1	ELC
-2.57864	-0.210654	1	ELC
0.448	-0.194106	1	ELC
0.73155	-0.105793	1	ELC
4.43247	0.251713	1	ELC
3.2823	0.0504823	1	ELC
0.277967	-0.132759	1	ELC
3.07448	-0.0163551	1	ELC
0.295827	-0.179016	1	ELC
2.06931	-0.002049	1	ELC
1.2048	-0.0684188	1	ELC
-7.82154	-3.82596	2	TLC
-6.91444	-3.44029	2	ELC
4.5303	0.24927	1	ELC
0.346824	0.0427946	1	ELC
4.30363	0.160175	1	ELC
4.09937	0.130417	1	ELC
1.66833	-0.146042	1	ELC
2.43313	0.0688569	1	ELC
4.43264	0.177529	1	ELC
2.90476	0.132753	1	ELC
4.37779	0.105521	1	ELC
-0.589846	-0.278586	1	ELC
-3.00087	-0.490482	1	ELC
-6.875	1.79955	3	ELC
1.47971	-0.0546652	1	ELC
-7.80241	3.24165	3	ELC
-3.98489	-0.142156	1	ELC
3.31814	0.00276945	1	ELC
-1.4613	-0.283367	1	ELC
-2.04391	-0.448407	1	ELC
2.59292	0.0230247	1	ELC
1.17372	-0.0764318	1	ELC
2.86787	-0.118327	1	ELC
-5.89873	1.01521	3	ELC
4.93706	0.375944	1	ELC
2.87772	-0.129664	1	ELC
-0.624632	-0.203075	1	ELC
-0.124253	-0.171773	1	ELC
1.13544	0.00192626	1	ELC
-1.4173	-0.307364	1	ELC
-0.919737	-0.274583	1	ELC
-1.54079	-0.108098	1	ELC
-1.63071	-0.324369	1	ELC
-0.606247	-0.174709	1	ELC
3.05619	-0.0598732	1	ELC
-2.80356	-0.462689	1	ELC
0.71998	-0.148538	1	ELC
2.93608	-0.087727	1	ELC
0.553571	-0.0784666	1	ELC
1.31967	0.0583166	1	ELC
-0.94284	-0.289795	1	ELC
1.06733	0.00789344	1	ELC
-1.81954	-0.179307	1	ELC
-7.20611	-3.39231	2	TLC
4.17402	0.113831	1	ELC
3.04629	-0.103145	1	ELC
-9.04871	3.9879	3	MeLC
5.07249	0.328749	1	ELC
1.86793	0.00476623	1	ELC
2.72003	0.0768807	1	ELC
-0.00413853	-0.0858494	1	Undef
4.03801	0.0650956	1	ELC
-6.82195	2.15831	3	ELC
0.943676	-0.0203129	1	ELC
-7.40494	2.67741	3	ELC
3.5874	0.0636674	1	ELC
-2.44663	-0.349922	1	ELC
5.04341	0.267672	1	ELC
0.14085	-0.16375	1	ELC
1.58767	-0.142184	1	ELC
4.12289	0.192318	1	ELC
3.84245	-0.0166574	1	ELC
2.3629	-0.0148639	1	ELC
-7.0581	-3.07546	2	ELC
-1.54395	-0.206571	1	ELC
1.54596	-0.244775	1	ELC
-2.37209	-0.197825	1	ELC
3.32132	0.210956	1	ELC
3.1442	-0.0436078	1	ELC
-7.23171	-3.01062	2	ELC
1.59053	-0.0306691	1	ELC
2.75224	-0.152114	1	ELC
2.28186	-0.11717	1	ELC
4.30397	0.120128	1	ELC
0.862089	-0.109627	1	ELC
-4.50163	0.0917237	3	ELC
-2.81567	-0.256675	1	ELC
1.9701	-0.0404103	1	ELC
-8.0257	3.30744	3	ELC
1.6406	-0.0101204	1	ELC
-3.69839	-0.283569	1	ELC
3.95645	0.11687	1	ELC
-0.0101451	-0.167997	1	ELC
2.63627	-0.146167	1	ELC
-4.90486	-1.48714	2	ELC
4.72933	0.326363	1	ELC
-3.50926	-0.409896	1	ELC
-2.66305	-0.370672	1	ELC
-2.2266	-0.359594	1	ELC
4.50831	0.272667	1	ELC
2.22304	0.114457	1	ELC
4.63319	0.298951	1	ELC
-6.80378	2.18942	3	ELC
-2.01934	-0.0413172	1	ELC
2.52741	0.0722007	1	ELC
-3.20941	-0.106376	1	ELC
1.58968	-0.0406275	1	ELC
4.94605	0.340614	1	ELC
2.22576	0.0852453	1	ELC
-6.80372	2.19456	3	ELC
-2.76368	-0.210631	1	ELC
4.49388	0.177177	1	ELC
4.58512	0.288033	1	ELC
2.72274	0.158307	1	ELC
2.88103	-0.0607969	1	ELC
3.04439	-0.0501725	1	ELC
2.71697	0.16647	1	ELC
4.69084	0.292689	1	ELC
-7.92381	-3.65224	2	AMLC
2.33601	0.0618688	1	ELC
4.88227	0.299468	1	ELC
0.436294	-0.183672	1	ELC
-2.65753	-0.343228	1	ELC
2.61398	0.358557	1	ELC
0.156231	-0.122513	1	ELC
4.91494	0.434551	1	ELC
4.66258	0.252672	1	ELC
0.553802	-0.1105	1	ELC
4.71189	0.125502	1	ELC
-2.81814	-0.0503301	1	ELC
-8.16899	2.63353	3	ELC
4.93117	0.325746	1	ELC
-8.36144	3.06479	3	ELC
-2.2388	-0.410316	1	ELC
-0.000465588	-0.142878	1	ELC
2.08528	-0.142125	1	Undef
-5.11652	0.84513	3	ELC
4.62104	0.214409	1	ELC
4.87467	0.354336	1	ELC
3.72762	0.0515682	1	ELC
1.7775	-0.00499569	1	ELC
2.0493	0.0649518	1	ELC
1.64308	0.154591	1	ELC
2.21921	0.0417744	1	ELC
-1.11219	-0.170341	1	ELC
-8.44684	3.48	3	ELC
2.21765	0.0315878	1	ELC
1.46271	-0.00066167	1	ELC
4.63555	0.369291	1	ELC
-5.02915	0.695827	3	ELC
4.82366	0.196899	1	ELC
4.3132	0.180956	1	ELC
-8.03003	2.94944	3	MeLC
-2.19859	-0.41541	1	ELC
-4.07504	0.123644	3	ELC
2.77294	-0.0323289	1	ELC
2.79346	-0.0218422	1	ELC
-6.89393	-3.04815	2	ELC
0.427368	-0.115871	1	ELC
4.36756	0.298699	1	ELC
2.43679	0.130448	1	ELC
-4.09949	0.0469391	3	ELC
-5.98635	1.43168	3	ELC
-0.43553	-0.132274	1	ELC
1.45084	0.0397668	1	ELC
-4.60127	-1.08284	2	ELC
-8.92126	3.52918	3	MeLC
-0.951859	-0.0684174	1	ELC
-9.44223	3.87076	3	MeLC
-7.50545	2.49939	3	ELC
2.90179	0.181917	1	ELC
-5.25767	0.964212	3	ELC
4.88153	0.365307	1	ELC
-4.50423	-1.15139	2	ELC
0.954193	-0.0568577	1	ELC
2.59151	0.0415698	1	ELC
4.64542	0.318062	1	ELC
-7.0432	-3.14211	2	ELC
-1.62488	-0.0570637	1	ELC
-1.63586	-0.374331	1	ELC
-0.513385	-0.123621	1	ELC
-0.158403	-0.104636	1	ELC
-0.623407	-0.0631079	1	ELC
-4.8256	0.382378	3	ELC
-0.633777	-0.0871317	1	ELC
2.22309	-0.0067456	1	ELC
-8.05952	3.28644	3	ELC
0.958767	0.0188755	1	ELC
0.856335	-0.0538649	1	ELC
3.15419	0.00310352	1	ELC
4.28623	0.0845545	1	ELC
1.21376	-0.0369708	1	ELC
3.01744	0.183709	1	ELC
-8.35861	3.66923	3	ELC
4.11663	0.0608863	1	ELC
3.83838	0.0248697	1	ELC
4.43752	0.23811	1	ELC
-7.71837	-3.57468	2	TLC
4.39867	0.305775	1	ELC
0.139446	-0.107393	1	ELC
0.711961	-0.0956877	1	ELC
-2.00489	-0.144756	1	ELC
-6.89919	-3.15725	2	ELC
0.1719	0.0248347	1	ELC
3.07468	-0.0720615	1	ELC
2.78786	-0.0839727	1	ELC
4.88321	0.284775	1	ELC
-8.22672	2.90906	3	MeLC
-5.6776	1.2808	3	ELC
0.929755	-0.0123166	1	ELC
-5.65668	1.28521	3	ELC
4.95528	0.297492	1	ELC
2.05618	-0.118672	1	ELC
3.06472	-0.0527063	1	ELC
-9.38555	4.7109	3	MeLC
1.17231	-0.0349787	1	ELC
2.19185	-0.00594791	1	ELC
0.727798	-0.124847	1	ELC
2.60335	0.0321354	1	ELC
2.11602	-0.133703	1	ELC
0.780721	0.17151	1	ELC
-0.917905	-0.0510081	1	ELC
4.57386	0.20712	1	ELC
-0.98282	-0.142353	1	ELC
1.35098	-0.00795685	1	ELC
4.68369	0.286606	1	ELC
-1.62935	-0.384237	1	ELC
3.97267	0.159796	1	ELC
0.539225	-0.030314	1	ELC
4.64518	0.253707	1	ELC
-2.32451	-0.229379	1	ELC
-0.779195	-0.0823681	1	ELC
0.21747	-0.148615	1	ELC
-4.08465	-0.24884	1	ELC
3.01883	0.0163836	1	ELC
-4.12941	-0.0296746	3	ELC
2.04271	0.0946524	1	ELC
2.43853	0.151358	1	ELC
4.38323	0.24821	1	ELC
4.91954	0.36537	1	ELC
-2.66267	-0.349982	1	ELC
-8.12236	3.20402	3	MeLC
4.58244	0.137085	1	ELC
-4.06824	-0.700749	2	ELC
-3.00656	-0.09334	1	ELC
4.87203	0.326634	1	ELC
-4.83481	0.64232	3	ELC
-1.81664	-0.114934	1	ELC
0.30345	-0.181727	1	ELC
-7.24402	-3.34809	2	TLC
4.31874	0.141445	1	ELC
-0.93427	-0.285833	1	ELC
2.20773	-0.109245	1	ELC
-1.8549	-0.419952	1	ELC
4.17681	0.123952	1	ELC
-5.60562	-2.01311	2	ELC
4.58878	0.252618	1	ELC
4.17841	0.086699	1	ELC
-0.772964	-0.148179	1	ELC
-2.39918	-0.292665	1	ELC
-7.50711	-3.44439	2	TLC
-5.24091	-1.83217	2	ELC
-8.65382	3.2084	3	MeLC
-2.61636	-0.29018	1	ELC
-3.33386	-0.375829	1	ELC
3.0562	-0.00795181	1	ELC
4.23639	0.268639	1	ELC
-1.27731	-0.0123659	1	ELC
2.62258	-0.00507554	1	ELC
-4.72799	0.193725	3	ELC
4.89054	0.38446	1	ELC
4.96034	0.395053	1	ELC
-0.614974	-0.323551	1	ELC
1.90142	0.0882357	1	ELC
4.82239	0.26802	1	ELC
-2.18379	-0.122576	1	ELC
-2.40312	-0.28842	1	ELC
2.7369	-0.0565657	1	ELC
-2.38283	-0.190802	1	ELC
-6.50503	1.64867	3	ELC
0.311826	-0.149358	1	ELC
-4.68372	0.254784	3	ELC
-1.28999	-0.142037	1	ELC
4.90411	0.382775	1	ELC
-4.4373	0.112331	3	ELC
1.97631	-0.0174018	1	ELC
3.07204	-0.0011247	1	ELC
-4.10894	-0.263796	1	ELC
3.03445	0.0743	1	ELC
2.17769	-0.0021983	1	ELC
5.00558	0.354205	1	ELC
2.9002	-0.0495572	1	ELC
0.806904	-0.00384208	1	ELC
4.38904	0.152965	1	ELC
-1.27562	-0.0235481	1	ELC
-0.463509	-0.060196	1	ELC
1.34811	0.0101121	1	ELC
0.269837	-0.140745	1	ELC
-5.18815	-1.41259	2	ELC
-4.13905	-0.0584127	3	ELC
-0.312271	-0.148005	1	ELC
1.23425	-0.0194449	1	ELC
-4.12085	0.0244086	3	ELC
-8.62096	3.23127	3	MeLC
-9.8171	4.1949	3	MeLC
3.69717	-0.00548261	1	ELC
-0.945507	-0.183183	1	ELC
2.32534	0.0531945	1	ELC
-8.58939	3.23881	3	MeLC
4.78283	0.289968	1	ELC
2.7247	0.0772025	1	ELC
1.93613	0.0228541	1	ELC
-0.943866	-0.280078	1	ELC
0.165281	-0.127095	1	ELC
4.18492	0.0948146	1	ELC
-1.2609	-0.114138	1	ELC
-5.15928	-1.47379	2	ELC
4.57686	0.160593	1	ELC
-6.86734	-3.12581	2	ELC
2.28269	-0.0349315	1	ELC
0.453244	-0.124624	1	ELC
-3.00054	-0.249206	1	ELC
-1.56596	0.0504245	1	ELC
4.14468	0.185974	1	ELC
2.39121	0.00809981	1	ELC
-2.36413	-0.287375	1	ELC
-4.86086	0.883151	3	ELC
2.29509	0.00153155	1	ELC
-2.43369	-0.353126	1	ELC
0.16211	0.0179768	1	ELC
1.95166	0.0955529	1	ELC
3.68819	-0.00732582	1	ELC
-6.97464	-3.20735	2	ELC
4.50744	0.271093	1	ELC
-4.69949	0.215498	3	ELC
2.51035	-0.0128671	1	ELC
2.10902	-0.122311	1	ELC
-2.18353	-0.254734	1	ELC
4.9773	0.191213	1	ELC
1.75217	-0.00234472	1	ELC
-4.5717	-0.975633	2	ELC
-3.00907	-0.149385	1	ELC
-2.38705	-0.278281	1	ELC
4.56442	0.346757	1	ELC
3.05553	-0.061618	1	ELC
2.92732	-0.0941897	1	ELC
-5.32417	1.30685	3	ELC
-4.87629	0.587015	3	ELC
0.305879	-0.152419	1	ELC
-4.12478	0.0796519	3	ELC
-0.00500197	-0.227371	1	ELC
0.326424	-0.114166	1	ELC
4.93577	0.322707	1	ELC
-4.33798	-0.931322	2	ELC
-0.160333	-0.0572268	1	ELC
-0.465432	-0.0511916	1	ELC
0.70014	-0.105111	1	ELC
-2.82787	-0.419668	1	ELC
-4.35438	-0.900261	2	ELC
-1.62728	-0.0947913	1	ELC
2.86367	0.0539205	1	ELC
2.62636	0.0899454	1	ELC
-0.893058	-0.0407719	1	ELC
-0.944146	-0.20337	1	ELC
2.53365	0.0764128	1	ELC
-3.25137	-0.108106	1	ELC
-0.928626	-0.282699	1	ELC
0.70306	-0.0641244	1	ELC
1.17385	-0.00354456	1	ELC
2.33041	0.123047	1	ELC
-4.83131	-1.26775	2	ELC
4.43225	0.146604	1	ELC
1.193	-0.042564	1	ELC
4.90582	0.343202	1	ELC
0.347176	0.0261361	1	ELC
2.33603	0.0939796	1	ELC
1.20421	-0.0159151	1	ELC
2.95769	-0.0441389	1	ELC
4.61426	0.238857	1	ELC
-5.12435	-1.50307	2	ELC
-4.21655	0.260263	3	ELC
0.344783	-0.0104293	1	ELC
-4.82576	-1.64894	2	ELC
4.36001	0.220864	1	ELC
2.63303	0.0361189	1	ELC
-7.35695	-3.94358	2	TLC
-7.48056	-3.98624	2	TLC
-7.88107	3.05284	3	ELC
-1.99886	-0.271862	1	ELC
4.96269	0.298369	1	ELC
-4.34236	0.0985432	3	ELC
-2.4464	-0.301483	1	ELC
-6.35567	-2.38474	2	ELC
3.15738	-0.107866	1	ELC
0.378566	-0.182606	1	ELC
4.32927	0.244905	1	ELC
2.60702	0.0146556	1	ELC
3.91277	0.0544725	1	ELC
2.76352	-0.0654081	1	ELC
-2.21563	-0.396455	1	ELC
-2.58503	-0.114182	1	ELC
2.63192	-0.0721219	1	ELC
4.8966	0.341558	1	ELC
4.95495	0.478561	1	ELC
1.44563	0.062174	1	ELC
-4.57945	-1.09753	2	ELC
-1.11807	-0.195771	1	ELC
-9.18797	4.145	3	MeLC
4.86499	0.426947	1	ELC
-6.25866	1.44235	3	ELC
2.80933	0.0711972	1	ELC
-9.59066	4.49203	3	MeLC
-4.44102	0.14384	3	ELC
2.95727	-0.0284592	1	ELC
4.80603	0.334923	1	ELC
-4.0726	-0.696893	2	ELC
1.04609	-0.00466824	1	ELC
-7.49158	-3.66452	2	TLC
4.62255	0.315295	1	ELC
1.71044	-0.017138	1	ELC
0.67692	-0.114945	1	ELC
-0.301008	-0.0642321	1	ELC
1.99585	-0.126955	1	ELC
5.01574	0.313267	1	ELC
-5.77694	-1.70506	2	ELC
-2.00648	-0.120281	1	ELC
-7.51925	-3.30408	2	TLC
0.686897	-0.0991814	1	ELC
-1.11276	-0.286824	1	ELC
2.50453	0.00221366	1	ELC
2.18206	0.0512282	1	ELC
3.27093	-0.0215259	1	ELC
4.52374	0.258265	1	ELC
3.30711	-0.100072	1	ELC
3.55535	0.0448551	1	ELC
0.119743	-0.0764649	1	ELC
4.94604	0.346194	1	ELC
-7.45624	-3.22519	2	ELC
3.39304	-0.0439338	1	ELC
-4.14043	-0.638775	2	ELC
1.66922	-0.234708	1	ELC
2.43827	0.107692	1	ELC
4.44931	0.242012	1	ELC
-2.42205	-0.390129	1	ELC
-9.41696	3.62638	3	MeLC
4.51186	0.30173	1	ELC
1.19935	-0.026656	1	ELC
4.48267	0.35314	1	ELC
4.9645	0.22556	1	ELC
4.94897	0.332718	1	ELC
4.24223	0.224922	1	ELC
3.24003	0.00422085	1	ELC
-7.69465	3.23693	3	ELC
-6.00943	-2.31373	2	ELC
0.445619	-0.124059	1	ELC
3.16413	-0.0276792	1	ELC
-4.18681	-0.122445	3	ELC
4.51122	0.21276	1	ELC
-4.40072	0.148982	3	ELC
-0.875414	-0.281164	1	ELC
-4.17942	0.0461785	3	ELC
-4.15943	-0.0838644	3	ELC
-0.90855	-0.0234638	1	ELC
0.163882	-0.170342	1	ELC
4.93021	0.259511	1	ELC
4.88981	0.305752	1	ELC
4.91247	0.325014	1	ELC
5.10783	0.341583	1	ELC
5.01567	0.342038	1	ELC
-2.99124	-0.523624	1	ELC
0.0540632	-0.130357	1	ELC
4.96643	0.349297	1	ELC
5.08671	0.279553	1	ELC
4.94701	0.309077	1	ELC
4.96521	0.324417	1	ELC
4.95672	0.40638	1	ELC
4.79021	0.291521	1	ELC
4.97421	0.376216	1	ELC
-8.68489	3.36228	3	HLC
4.99729	0.398415	1	ELC
2.65487	-0.0958685	1	ELC
4.99417	0.374885	1	ELC
0.182709	0.00541116	1	ELC
3.24319	0.16066	1	ELC
4.77498	0.312252	1	ELC
4.95977	0.310155	1	ELC
3.24051	0.249469	1	ELC
4.0401	0.138711	1	ELC
4.96082	0.369778	1	ELC
4.32424	0.177099	1	ELC
5.10312	0.388983	1	ELC
4.93673	0.3268	1	ELC
4.90207	0.37871	1	ELC
5.05667	0.398217	1	ELC
-9.3005	4.14603	3	MeLC
5.11043	0.237096	1	ELC
4.8077	0.211039	1	ELC
4.69927	0.368682	1	ELC
5.01295	0.191203	1	ELC
3.05572	-0.0486262	1	ELC
2.71633	0.103566	1	ELC
5.06456	0.3093	1	ELC
5.10978	0.297299	1	ELC
5.01712	0.368965	1	ELC
3.53262	-0.0617597	1	ELC
-7.65835	-3.37014	2	TLC
0.797214	0.0108439	1	ELC
4.64479	0.283414	1	ELC
4.58259	0.309158	1	ELC
0.479534	-0.163406	1	ELC
-6.58322	2.66185	3	ELC
1.35002	-0.0723505	1	ELC
5.0593	0.364613	1	ELC
3.16009	-0.057664	1	ELC
5.06214	0.390165	1	ELC
1.80744	0.0408675	1	ELC
4.95122	0.2393	1	ELC
4.96084	0.452709	1	ELC
4.95243	0.317911	1	ELC
5.2212	0.418679	1	ELC
4.9711	0.369573	1	ELC
4.88246	0.368626	1	ELC
4.24994	0.102931	1	ELC
-2.42486	-0.319528	1	Undef
4.95419	0.298526	1	ELC
4.80568	0.421526	1	ELC
1.59827	-0.0233679	1	ELC
4.36852	0.29067	1	ELC
4.94151	0.361633	1	ELC
4.98241	0.190699	1	ELC
5.05509	0.342961	1	ELC
5.02717	0.336897	1	ELC
4.98532	0.30764	1	ELC
5.01095	0.255995	1	ELC
2.89932	0.0732313	1	ELC
5.00729	0.272268	1	ELC
-2.41568	-0.365204	1	ELC
5.0287	0.333114	1	ELC
2.81163	0.0586747	1	ELC
1.19144	0.0332243	1	ELC
4.90044	0.327751	1	ELC
5.01817	0.34163	1	ELC
5.06001	0.343575	1	ELC
1.01208	-0.0727462	1	ELC
5.0539	0.381591	1	ELC
4.97645	0.353154	1	ELC
5.04236	0.264102	1	ELC
4.97816	0.428722	1	ELC
4.92384	0.304436	1	ELC
-9.15305	4.0529	3	MeLC
4.94462	0.303273	1	ELC
3.47475	-0.0242034	1	ELC
4.94862	0.264117	1	ELC
4.93991	0.274343	1	ELC
-9.04443	3.67329	3	MeLC
3.29508	0.196145	1	ELC
1.46683	0.055596	1	ELC
1.94198	-0.0024862	1	ELC
1.70856	-0.0306739	1	ELC
2.50443	0.0110865	1	ELC
2.47958	-0.092105	1	ELC
4.90214	0.292123	1	ELC
4.9969	0.357364	1	ELC
4.91451	0.329656	1	ELC
2.28999	-0.0360475	1	ELC
4.89841	0.386536	1	ELC
2.42355	-0.230696	1	ELC
3.52532	0.122393	1	ELC
5.0841	0.333589	1	ELC
4.24434	0.128873	1	ELC
4.91839	0.328777	1	ELC
4.92737	0.294301	1	ELC
3.75261	-0.0187589	1	ELC
4.90278	0.391651	1	ELC
5.2399	0.451982	1	ELC
5.01972	0.401421	1	ELC
4.51289	0.1978	1	ELC
4.90941	0.277658	1	ELC
5.03576	0.280705	1	ELC
4.89239	0.348463	1	ELC
4.97832	0.34707	1	ELC
4.92066	0.355478	1	ELC
2.33829	0.0366208	1	ELC
4.33467	0.181956	1	ELC
-0.136572	-0.316839	1	ELC
5.06781	0.383875	1	ELC
4.89106	0.369197	1	ELC
2.81324	0.153584	1	ELC
5.05683	0.348089	1	ELC
-5.92072	-2.12189	2	ELC
1.57717	0.0223654	1	ELC
5.04504	0.314839	1	ELC
4.42933	0.15524	1	ELC
3.83959	-0.018899	1	ELC
4.82959	0.24012	1	Undef
-7.59655	-3.76071	2	TLC
4.89667	0.34563	1	ELC
4.84187	0.252624	1	ELC
5.08145	0.335359	1	ELC
5.06783	0.485138	1	ELC
4.166	0.141699	1	ELC
4.97306	0.357328	1	ELC
4.94453	0.471136	1	ELC
-7.49714	-2.97766	2	ELC
5.05902	0.315695	1	ELC
4.91001	0.297148	1	ELC
4.12334	0.0197869	1	ELC
4.87647	0.309698	1	ELC
2.25937	-0.12909	1	ELC
4.98352	0.277939	1	ELC
4.82572	0.394985	1	ELC
4.98893	0.281305	1	ELC
3.90922	0.0774416	1	ELC
4.04904	0.0326082	1	ELC
5.01417	0.448755	1	ELC
2.99509	0.127522	1	ELC
1.82259	-0.01852	1	ELC
5.05983	0.292808	1	ELC
4.99471	0.274599	1	ELC
4.98456	0.448	1	ELC
4.91352	0.333361	1	ELC
3.23859	0.207913	1	ELC
2.63033	0.0879793	1	ELC
4.93953	0.264507	1	ELC
-7.1249	-3.29001	2	ELC
1.80932	0.040925	1	ELC
1.22091	-0.0191928	1	ELC
4.95146	0.309092	1	ELC
4.57933	0.279602	1	ELC
3.23445	-0.0103907	1	ELC
1.17816	0.01917	1	ELC
4.99632	0.307558	1	ELC
4.95468	0.332533	1	ELC
-1.27473	-0.347924	1	ELC
3.06517	-0.0419235	1	ELC
5.0549	0.252662	1	ELC
4.98473	0.194126	1	Undef
4.56977	0.357543	1	ELC
5.00853	0.382067	1	ELC
2.6346	0.0834725	1	ELC
4.95536	0.322012	1	ELC
3.39264	-0.00694042	1	ELC
-0.173986	-0.212256	1	ELC
3.07771	-0.0175205	1	ELC
4.77119	0.330955	1	ELC
2.95247	-0.0792975	1	ELC
-0.948968	-0.123389	1	ELC
5.05198	0.383591	1	ELC
4.52169	0.18149	1	ELC
-6.02954	-2.26926	2	ELC
5.09975	0.356617	1	ELC
0.16208	-0.0478195	1	ELC
4.93611	0.190725	1	ELC
4.96483	0.501437	1	ELC
5.06007	0.374527	1	ELC
5.05669	0.368585	1	ELC
4.76435	0.383116	1	ELC
5.16054	0.393233	1	ELC
4.78178	0.225956	1	ELC
5.21516	0.364438	1	ELC
5.10187	0.254061	1	ELC
1.45662	0.0335627	1	ELC
4.82143	0.397565	1	ELC
1.46735	0.0283694	1	ELC
4.75341	0.339623	1	ELC
5.02375	0.389269	1	ELC
4.96986	0.299151	1	ELC
4.18476	0.106494	1	ELC
4.88893	0.373894	1	ELC
-7.49543	-3.44578	2	TLC
5.05255	0.373803	1	ELC
4.51006	0.190226	1	ELC
4.95814	0.397176	1	ELC
2.95823	-0.106175	1	ELC
4.93256	0.287071	1	ELC
4.91998	0.317871	1	ELC
5.14691	0.399649	1	ELC
5.0213	0.334445	1	ELC
4.96371	0.392576	1	ELC
2.10619	-0.208917	1	ELC
4.24356	0.162399	1	ELC
5.10958	0.267529	1	ELC
5.18162	0.363998	1	ELC
5.00695	0.385252	1	ELC
4.96089	0.404028	1	ELC
5.10056	0.290989	1	ELC
4.96174	0.280307	1	ELC
4.4206	0.238008	1	ELC
1.12225	0.0145536	1	ELC
-0.608886	-0.161255	1	ELC
2.81394	0.099255	1	ELC
3.83746	0.011796	1	ELC
1.20006	0.0216879	1	ELC
5.00898	0.259718	1	ELC
4.57271	0.311188	1	ELC
-8.56836	3.60018	3	ELC
3.24171	-0.0960892	1	ELC
1.21469	-0.016793	1	ELC
-2.0156	-0.190114	1	ELC
5.10983	0.323477	1	ELC
-9.39661	4.57209	3	MeLC
-9.14651	4.4262	3	MeLC
4.99739	0.411272	1	ELC
4.99984	0.335041	1	ELC
5.02989	0.380856	1	ELC
4.9506	0.402762	1	ELC
4.98391	0.390817	1	ELC
-7.94372	2.93661	3	ELC
3.84415	0.0857854	1	ELC
4.95809	0.351783	1	ELC
5.09058	0.426658	1	ELC
2.07482	0.0899875	1	ELC
2.94318	-0.0307867	1	ELC
4.97103	0.405916	1	ELC
5.0702	0.334045	1	ELC
-1.09221	-0.301399	1	ELC
4.93006	0.360211	1	ELC
4.93964	0.392406	1	ELC
4.94787	0.2422	1	ELC
5.04704	0.403978	1	ELC
4.96545	0.388757	1	ELC
0.00516486	-0.264263	1	ELC
3.96216	0.0861466	1	ELC
4.95575	0.324321	1	ELC
4.94928	0.369307	1	ELC
4.98833	0.376764	1	ELC
5.01721	0.445582	1	ELC
4.9197	0.414782	1	ELC
5.05666	0.325329	1	ELC
2.72293	0.120891	1	ELC
4.9917	0.297865	1	ELC
5.05638	0.417256	1	ELC
4.9546	0.442188	1	ELC
4.61459	0.18469	1	ELC
3.41494	0.0123943	1	ELC
4.46921	0.0834484	1	ELC
5.17136	0.349145	1	ELC
4.95294	0.332432	1	ELC
5.17254	0.350599	1	ELC
3.06944	-0.0916759	1	ELC
-8.19572	3.0672	3	ELC
5.00217	0.478196	1	ELC
-6.8618	2.60047	3	ELC
3.21775	0.0822273	1	ELC
2.99427	0.113881	1	ELC
5.01236	0.409513	1	ELC
-0.720355	-0.0117636	1	ELC
-7.00736	-3.25295	2	ELC
5.01689	0.242974	1	ELC
5.18019	0.347694	1	ELC
3.28921	0.109952	1	ELC
5.10152	0.273024	1	ELC
4.58895	0.224953	1	ELC
4.94743	0.252155	1	ELC
5.00918	0.272244	1	ELC
3.148	-0.0901889	1	ELC
4.97099	0.300355	1	ELC
5.02429	0.429774	1	ELC
5.03845	0.44871	1	ELC
3.8986	0.0350504	1	ELC
4.93762	0.326759	1	ELC
2.70441	0.0117086	1	ELC
5.05993	0.343301	1	ELC
3.24094	-0.00148197	1	ELC
2.71045	0.0511928	1	ELC
4.97501	0.350608	1	ELC
3.63856	0.245089	1	ELC
5.06213	0.335641	1	ELC
4.95015	0.40484	1	ELC
4.91893	0.385671	1	ELC
5.16881	0.334569	1	ELC
5.04015	0.317048	1	ELC
4.98902	0.277597	1	ELC
4.992	0.362338	1	ELC
4.67979	0.335679	1	ELC
5.05323	0.341889	1	ELC
5.13797	0.367936	1	ELC
-4.14777	-0.769514	2	ELC
-8.50511	3.0434	3	HLC
4.322	0.041105	1	ELC
4.92031	0.305443	1	ELC
5.06083	0.272198	1	ELC
4.49022	0.319736	1	ELC
-7.82089	-4.09515	2	TLC
4.57956	0.290628	1	ELC
5.06905	0.392165	1	ELC
5.00629	0.35567	1	ELC
2.71914	0.106075	1	ELC
1.32972	0.0200994	1	ELC
2.62745	0.0761325	1	ELC
4.99282	0.381543	1	ELC
4.98422	0.310187	1	ELC
4.92854	0.409297	1	ELC
4.92628	0.410657	1	ELC
4.97494	0.389809	1	ELC
3.31474	-0.0760166	1	ELC
4.98674	0.346217	1	ELC
4.92185	0.302084	1	ELC
-7.80443	-4.10069	2	TLC
5.03292	0.366228	1	ELC
2.90889	0.226125	1	ELC
0.335662	0.058624	1	ELC
4.9151	0.364508	1	ELC
3.63152	0.0216693	1	ELC
3.89536	0.0694199	1	ELC
-2.10072	-0.285624	1	ELC
4.92784	0.380177	1	ELC
4.33605	0.104252	1	ELC
4.99958	0.350494	1	ELC
5.03187	0.292483	1	ELC
-7.81452	-3.73338	2	TLC
5.11135	0.441045	1	ELC
4.86365	0.452956	1	ELC
4.30845	0.229469	1	ELC
0.167635	-0.125946	1	ELC
4.87185	0.23298	1	ELC
5.03548	0.331323	1	ELC
4.91104	0.316227	1	ELC
4.86482	0.306576	1	ELC
4.98708	0.339152	1	ELC
5.18515	0.372474	1	ELC
4.92875	0.389132	1	ELC
5.05985	0.228414	1	ELC
4.95242	0.348028	1	ELC
1.57725	0.0482907	1	ELC
5.06059	0.390634	1	ELC
4.93851	0.383552	1	ELC
4.99654	0.390323	1	ELC
5.02602	0.353217	1	ELC
4.95055	0.319051	1	ELC
4.84677	0.249879	1	ELC
4.97479	0.344122	1	ELC
4.50226	0.278302	1	ELC
2.8915	0.0168084	1	ELC
4.92926	0.369226	1	ELC
4.70753	0.324325	1	ELC
0.725228	-0.0658454	1	ELC
4.97693	0.346847	1	ELC
5.10578	0.299193	1	ELC
-7.27796	-3.53737	2	TLC
2.53008	0.0246494	1	ELC
5.04546	0.362732	1	ELC
5.00237	0.40378	1	ELC
5.0256	0.308186	1	ELC
5.0484	0.226307	1	ELC
4.24498	0.111957	1	ELC
4.6978	0.396566	1	ELC
1.79556	0.0767004	1	ELC
2.95966	0.0541086	1	ELC
5.14094	0.409101	1	ELC
2.2196	0.0592303	1	ELC
2.96268	-0.0256013	1	ELC
5.01481	0.280006	1	ELC
4.92477	0.397233	1	ELC
4.44561	0.195263	1	ELC
4.89328	0.369721	1	ELC
4.50059	0.244517	1	ELC
4.87503	0.323496	1	ELC
2.71459	0.105712	1	ELC
2.70018	0.0224128	1	ELC
4.95483	0.365653	1	ELC
4.56967	0.323646	1	ELC
4.96827	0.329955	1	ELC
5.05343	0.425725	1	ELC
5.02241	0.317678	1	ELC
3.15271	-0.00459293	1	ELC
4.97799	0.313539	1	ELC
4.9289	0.323279	1	ELC
2.60754	0.0117189	1	ELC
4.92085	0.402474	1	ELC
5.03778	0.354465	1	ELC
2.31872	0.017703	1	ELC
4.93137	0.396498	1	ELC
4.91345	0.459046	1	ELC
5.06577	0.308297	1	ELC
5.05946	0.415275	1	ELC
2.72659	-0.0532796	1	ELC
5.05841	0.486962	1	ELC
4.43922	0.244706	1	ELC
4.92261	0.327006	1	ELC
4.89749	0.408756	1	ELC
4.90647	0.391106	1	ELC
4.89978	0.313707	1	ELC
4.97291	0.394671	1	ELC
4.66536	0.231194	1	ELC
4.90138	0.324123	1	ELC
4.94435	0.313031	1	ELC
4.94775	0.304829	1	ELC
4.89222	0.388236	1	ELC
4.93214	0.475008	1	ELC
4.97593	0.312786	1	ELC
2.43519	0.066009	1	ELC
4.92654	0.402297	1	ELC
4.94123	0.329532	1	ELC
4.95448	0.297594	1	ELC
3.76042	-0.133629	1	ELC
3.28713	0.0668262	1	ELC
-7.6774	-3.70008	2	TLC
4.87828	0.320234	1	ELC
5.02063	0.306993	1	ELC
4.57505	0.32913	1	ELC
3.67134	0.125884	1	ELC
4.9115	0.365604	1	ELC
4.68604	0.144853	1	ELC
4.94427	0.340008	1	ELC
3.30782	-0.00620201	1	ELC
-9.10307	3.46826	3	MeLC
3.2061	0.0324062	1	ELC
4.978	0.350162	1	ELC
2.50855	-0.0942406	1	ELC
-4.29341	-1.18075	2	ELC
2.21607	-0.112674	1	ELC
4.31725	0.123698	1	ELC
4.96267	0.26861	1	ELC
4.9367	0.435628	1	ELC
4.65113	0.318387	1	ELC
-8.15461	3.41022	3	ELC
4.9242	0.320735	1	ELC
4.87669	0.308734	1	ELC
4.98284	0.183308	1	ELC
4.19224	0.234591	1	ELC
4.91595	0.355456	1	ELC
4.91537	0.377412	1	ELC
-8.49846	3.1807	3	HLC
4.98544	0.326927	1	ELC
4.15513	0.176007	1	ELC
5.01361	0.431943	1	ELC
4.98183	0.370603	1	ELC
2.433	0.0709112	1	ELC
4.88807	0.43889	1	ELC
2.43243	0.0672148	1	ELC
5.05356	0.378926	1	ELC
5.00123	0.408401	1	ELC
4.8891	0.42251	1	ELC
-9.89784	4.78698	3	MeLC
4.73551	0.206225	1	ELC
5.05737	0.456902	1	ELC
[truncated: 2,197 more rows]
